# Supplementary material for: Integrated analysis of genetic, behavioral, and biochemical data implicates neural stem cell-induced changes in immunity, neurotransmission and mitochondrial function in Dementia with Lewy Body mice
Source: Acta Neuropathol Commun. 2017 Mar 10;5:21. doi: 10.1186/s40478-017-0421-0 (PMC5345195; doi:10.1186/s40478-017-0421-0)
Supplement: Additional file 1: — RNA_quality_measurments. Table S2. contains RNA related quality measurements including A260, A280, 260/280, 260/230 and RNA integrity number (RIN). (XLSX 11 kb) [file 40478_2017_421_MOESM1_ESM.xlsx]

## Sheet: Sheet1
	Table 2. Concentration and quality of RNA extracted from mouse striatal tissue quantitated by NanoDrop or Bioanalyzer.
			NanoDrop					Bioanalyzer
	Animal ID	Treatment Group	RNA Concentration (ng/µl)	A260	A280	260/280	260/230	RIN
	a45	ASO-Veh	372.9	9.32	4.7	1.98	1.08	9.6
	a46	ASO-Veh	973.9	24.34	11.99	2.03	2.16	9.4
	a47	ASO-Veh	759.7	18.99	9.63	1.97	2.05	9.2
	a68	ASO-Veh	243.3	5.85	3.08	1.9	0.61	9.4
	a56	ASO-NSC	247.7	6.19	3.25	1.9	1.15	9.2
	a57	ASO-NSC	607.8	15.19	7.73	1.95	1.53	9.3
	a59	ASO-NSC	822.8	20.57	10.4	1.98	1.27	9.5
	a73	ASO-NSC	394.5	9.86	4.98	1.98	1.19	9.6
	a75	ASO-NSC	1042.2	26.05	12.96	2.02	1.65	9.4
	a61	WT-Veh	364.8	9.12	4.64	1.96	0.91	9.4
	a62	WT-Veh	232.2	5.8	3.13	1.85	0.63	9.2
	a64	WT-Veh	411	10.27	5.17	1.99	1.87	9.4
	a66	WT-Veh	437.2	10.93	5.766	1.9	0.61	9.4
	a67	WT-Veh	130.1	3.252	1.778	1.83	0.75	9.7
	a53	WT-NSC	453.7	11.34	5.72	1.98	1.9	9.7
	a54	WT-NSC	656.3	16.4	8.31	1.97	2	9.3
	a58	WT-NSC	706.7	17.66	8.93	1.98	1.84	9.5
	a70	WT-NSC	731	18.27	9.34	1.96	1.03	9.3
	a74	WT-NSC	894.4	22.36	11.11	2.01	1.72	9.5
	Abbreviations: ASO-Veh, h-α-syn transgenic vehicle-treated; ASO-NSC, h-α-syn transgenic neural stem cell transplanted; WT-Veh, wild-type vehicle-treated; WT-NSC, wild-type neural stem cell transplanted.
