# Supplementary material for: Integrated analysis of genetic, behavioral, and biochemical data implicates neural stem cell-induced changes in immunity, neurotransmission and mitochondrial function in Dementia with Lewy Body mice
Source: Acta Neuropathol Commun. 2017 Mar 10;5:21. doi: 10.1186/s40478-017-0421-0 (PMC5345195; doi:10.1186/s40478-017-0421-0)
Supplement: Additional file 4: — GSEA_result. The file contains the result of Gene Set Enrichment Analysis (GSEA) which detects coordinated changes in pre-specified sets of related genes (13 modules) between treatment groups. Each tab of file indicates two conditions in which differential expression of each module as a gene set was tested (tab1: ASO-Veh vs ASO-NSC; tab2: ASO-NSC vs WT-Veh; tab3: WT-NSC vs WT-Veh; tab4 ASO-Veh vs WT-Veh; tab5 ASO-NSC vs WT-NSC). In each tab, first column indicates a module as gene set, the second column indicates the size of the module gene set and the following columns display GSEA statistics. Modules were considered statistically significant at FDR q-val < 0.05. (XLSX 137 kb) [file 40478_2017_421_MOESM4_ESM.xlsx]

## Sheet: ASO-Veh vs  ASO-NSC
Module	SIZE	ES	NES	NOM p-val	FDR q-val	FWER p-val	RANK AT MAX	LEADING EDGE	confirm	gene set direction in respnse to NSC
M1	1847	0.776422	4.90447	0	0	0	3524	tags=88%, list=29%, signal=105%	+	up
M10	64	-0.56276	-2.33192	0	0	0	4942	tags=84%, list=40%, signal=140%	+	down
M11	62	-0.534921	-2.1593	0	0	0	5422	tags=90%, list=44%, signal=161%	+	down
M16	41	-0.596192	-2.21369	0	0	0	4528	tags=85%, list=37%, signal=135%	+	down
M17	40	-0.705847	-2.69828	0	0	0	2304	tags=70%, list=19%, signal=86%	+	down
M18	38	0.582886	2.15376	0	0	0	4375	tags=82%, list=36%, signal=126%	+	up
M2	1498	-0.748375	-4.49667	0	0	0	3317	tags=83%, list=27%, signal=100%	+	down
M3	588	-0.623049	-3.52506	0	0	0	4328	tags=81%, list=35%, signal=119%	+	down
M13	49	0.514143	2.07141	0	0.000278	0.001	4484	tags=61%, list=36%, signal=96%	+	up
M15	44	-0.488844	-1.84189	0.00183486	0.00134955	0.01	4583	tags=61%, list=37%, signal=98%	+	down
M4	299	0.351549	1.89612	0	0.00183815	0.009	5269	tags=56%, list=43%, signal=96%	+	up

## Sheet: ASO-NSC vs WT-Veh
Module	SIZE	ES	NES	NOM p-val	FDR q-val	FWER p-val	RANK AT MAX	LEADING EDGE	confirm	gene set direction ASO-NSC relative to WT-Veh
M1	1847	0.7658	4.73325	0	0	0	3503	tags=86%, list=29%, signal=102%	+	up
M2	1498	-0.749263	-4.65219	0	0	0	3337	tags=84%, list=27%, signal=101%	+	down
M3	588	-0.635477	-3.68905	0	0	0	4018	tags=80%, list=33%, signal=113%	+	down
M17	40	-0.488689	-1.91416	0.00207039	0.00179214	0.006	4269	tags=52%, list=35%, signal=80%	+	down
M11	62	-0.403408	-1.70942	0.00607288	0.00878993	0.037	5786	tags=68%, list=47%, signal=127%	+	down
M16	41	-0.401502	-1.53128	0.030426	0.0279863	0.128	7373	tags=100%, list=60%, signal=249%	+	down
M10	64	-0.303043	-1.28066	0.122727	0.108455	0.477	8586	tags=100%, list=70%, signal=330%	+	na
M15	44	0.345228	1.34068	0.0992509	0.109235	0.386	3607	tags=30%, list=29%, signal=42%	+	na
M18	38	-0.332203	-1.24205	0.179688	0.118607	0.568	5579	tags=58%, list=45%, signal=106%	+	na
M13	49	0.321734	1.25932	0.153693	0.130153	0.552	5651	tags=59%, list=46%, signal=109%	+	na
M4	299	0.201671	1.06838	0.290441	0.311633	0.932	5476	tags=51%, list=45%, signal=90%	+	na

## Sheet: WT-NSC vs WT-Veh
Module	NES	NOM p-val	FDR q-val	FWER p-val	RANK AT MAX	LEADING EDGE	confirm	gene set direction WT-NSC relative to WT-Veh
M1	4.78679	0	0	0	3233	tags=82%, list=26%, signal=95%	+	up
M18	-2.36091	0	0	0	4526	tags=97%, list=37%, signal=154%	+	down
M2	-4.62925	0	0	0	3596	tags=84%, list=29%, signal=105%	+	down
M3	-3.90036	0	0	0	3732	tags=84%, list=30%, signal=115%	+	down
M4	2.60154	0	0	0	5685	tags=79%, list=46%, signal=143%	+	up
M11	-1.81118	0.00220751	0.00531164	0.024	5750	tags=74%, list=47%, signal=139%	+	down
M17	-1.78365	0.00823045	0.00613333	0.033	5109	tags=70%, list=42%, signal=119%	+	down
M10	1.63173	0.0225564	0.0241039	0.121	7540	tags=100%, list=61%, signal=257%	+	up
M13	1.5666	0.0349265	0.0285905	0.175	7505	tags=100%, list=61%, signal=256%	+	up
M15	1.25316	0.148624	0.110584	0.589	7842	tags=98%, list=64%, signal=269%	+	na
M16	-1.24592	0.172131	0.123201	0.544	8337	tags=100%, list=68%, signal=310%	+	na

## Sheet: ASO-Veh vs WT-Veh
Module	SIZE	ES	NES	NOM p-val	FDR q-val	FWER p-val	RANK AT MAX	LEADING EDGE	confirm	gene set direction ASO-Veh relative to WT-Veh
M17	40	0.753274	2.5832	0	0	0	997	tags=52%, list=8%, signal=57%	+	up
M15	44	0.749943	2.57707	0	0	0	2443	tags=82%, list=20%, signal=102%	+	up
M16	41	0.760657	2.57528	0	0	0	1554	tags=66%, list=13%, signal=75%	+	up
M10	64	0.646038	2.40442	0	0	0	3721	tags=84%, list=30%, signal=120%	+	up
M4	299	-0.363606	-1.83465	0	0.000352	0.001	4432	tags=47%, list=36%, signal=72%	+	down
M11	62	0.507491	1.86762	0	0.00091	0.007	3427	tags=47%, list=28%, signal=65%	+	up
M1	1846	0.338238	1.75986	0	0.00149005	0.014	3233	tags=33%, list=26%, signal=38%	+	up
M13	49	-0.474818	-1.80641	0	0.00155086	0.005	3123	tags=51%, list=25%, signal=68%	+	down
M3	588	-0.290954	-1.56724	0	0.0144274	0.055	3126	tags=35%, list=25%, signal=44%	+	down
M2	1498	-0.206674	-1.17497	0	0.170543	0.57	2781	tags=25%, list=23%, signal=28%	+	na

## Sheet: ASO-NSC vs WT-NSC
Module	SIZE	ES	NES	NOM p-val	FDR q-val	FWER p-val	RANK AT MAX	LEADING EDGE	confirm	gene set direction ASO-NSC relative to WT-NSC
M4	299	0.582307	2.83848	0	0	0	4007	tags=68%, list=33%, signal=99%	+	down
M10	64	0.522948	2.0714	0	0	0	4212	tags=55%, list=34%, signal=83%	+	down
M21	34	0.401174	1.39016	0.0714286	0.0767989	0.272	1464	tags=32%, list=12%, signal=37%	+	na
M2	1498	0.214325	1.19122	0.0110701	0.215679	0.663	3643	tags=33%, list=30%, signal=41%	+	na
M22	31	0.301151	1.00685	0.437126	0.550175	0.964	3977	tags=42%, list=32%, signal=62%	+	na
M13	49	0.23837	0.883074	0.67767	0.840118	1	1308	tags=10%, list=11%, signal=11%	+	na
M1	1847	0.101619	0.57018	1	0.993915	1	2723	tags=16%, list=22%, signal=18%	+	na
M18	38	-0.734543	-2.50969	0	0	0	1564	tags=63%, list=13%, signal=72%	+	na
M3	588	-0.375574	-1.98025	0	0.00025	0.001	3767	tags=45%, list=31%, signal=61%	+	up
M15	44	-0.364603	-1.32189	0.0969582	0.116081	0.397	2673	tags=36%, list=22%, signal=46%	+	na
M16	41	-0.215328	-0.774229	0.807054	1	0.999	4040	tags=41%, list=33%, signal=62%	+	na
M11	62	-0.170108	-0.669018	0.966518	0.965711	0.999	3902	tags=32%, list=32%, signal=47%	+	na
									M18
									M3
									M15
									M16
									M11

## Sheet: Venn_diag
Condition	Module
ASO-NSC ASO-Veh WT-NSC	M3 M17 M11 M1
ASO-NSC WT-NSC	M2
ASO-NSC ASO-Veh	M16
ASO-Veh WT-NSC	M10 M4 M13
WT-NSC	M18
ASO-Veh	M15
