# Supplementary material for: Integrated analysis of genetic, behavioral, and biochemical data implicates neural stem cell-induced changes in immunity, neurotransmission and mitochondrial function in Dementia with Lewy Body mice
Source: Acta Neuropathol Commun. 2017 Mar 10;5:21. doi: 10.1186/s40478-017-0421-0 (PMC5345195; doi:10.1186/s40478-017-0421-0)
Supplement: Additional file 5: — Pathways_altered_in_ASO_mice_and_NSC_transplantation. Significant differentially regulated pathways between treatment groups summarized in Table S3. The analysis based on GSEA result and CluGo group term cluster annotation which determines the most representative GO term of a cluster of similar biological processes. The first column describes experimental group contrasts, the second columns indicates the significantly differentially expressed module gene sets (Additional file 4) between conditions; the third, fourth and fifth columns contain pathway information of annotated gene sets. Table contains potential dysregulated pathways associated with ASO genotype that are significantly different between ASO-Veh and WT-Veh conditions and pathways that are altered differently in ASO-Veh and ASO-NSC conditions. The overlap of pathway and Module eigegenes direction (Fig. 1, Additional file 4: tab6) between the two contrasts suggest that NSC treatment can alter ASO associated pathways. Pathways that are altered differently in ASO-NSC and WT-NSC conditions suggest an ASO genotype interaction with NSC treatment. (XLSX 359 kb) [file 40478_2017_421_MOESM5_ESM.xlsx]

## Sheet: Sheet1
Table 3 . Pathways dysregulated in ASO mice and altered by NSC transplantation
Group Contrast	Modules	Altered Representative Pathways	GO term	adj. Pvalue
ASO-Veh vs. WT-Veh	M1,M2,M3,M4 M10,M11,M13,M15,M16,M17	immune system	GO:7083505	1.3e-09
		positive regulation of innate immune response	GO:0045089	5.6e-07
		antigen processing and presentation of peptide antigen via MHC class I	GO:0002474	0.03
		cholinergic synapse	GO:0004725	1.9e-06
		dopaminergic synapse	GO:0004728	3.6e-08
		DNA Damage/Telomere Stress Induced Senescence	GO:7083249	0.039
		axon guidance	GO:0004360	0.027
		synapse organization	GO:0050808	0.033
		voltage-gated cation channel activity	GO:0022843	3.5e-08
		excitatory postsynaptic potential	GO:0060079	2.9e-05
		transition metal ion transport	GO:0000041	0.018
		regulation of cell-substrate adhesion	GO:0010810	0.00026
		extracellular matrix organization	GO:0030198	8.6e-05
		integral component of mitochondrial outer membrane	GO:0031307	0.026
		lysosome vesicle biogenesis	GO:7084150	0.006
		Pink/Parkin mediated mitophagy	GO:7084509	0.028
ASO-NSC vs. WT-NSC	M3,M4,M10	presynapse	GO:0098793	0.013
		regulation of axonogenesis	GO:0050770	0.026
		calcium signaling pathway	GO:0004020	1.2e-10
		calcium ion transmembrane transporter activity	GO:0015085	9.2e-06
		cholinergic synapse	GO:0004725	1.9e-06
		mitochondrial translation elongation	GO:7084528	0.0032
		proteasome degradation	GO:0000519	0.0092
		learning or memory	GO:0007611	4.5e-09
ASO-Veh vs. ASO-NSC	M1,M2,M3,M4,M10, M11,M13,M15,M16,M17	adaptive immune system	GO:7083873	0.00023
		negative regulation of leukocyte differentiation	GO:1902106	0.01
		negative regulation of lymphocyte differentiation	GO:0045620	0.041
		neuron-neuron synaptic transmission	GO:0007270	0.13
		synaptic transmission, glutamatergic	GO:0035249	0.03
		G-protein coupled receptor signaling pathway	GO:0007186	2.4e-20
		dopaminergic synapse	GO:0004728	3.6e-08
		cholinergic synapse	GO:0004725	1.9e-06
		neurotransmitter secretion	GO:0007269	0.015
		transition metal ion transport	GO:0000041	0.018
		voltage-gated cation channel activity	GO:0022843	3.5e-08
		synapse organization	GO:0050808	0.033
		regulation of synapse organization	GO:0050807	0.033
		chemical synaptic transmission, postsynaptic	GO:0099565	5.1e-06
		postsynaptic density	GO:0014069	1.1e-07
		mitochondrial translation elongation	GO:7084528	0.0032
		lysosome vesicle biogenesis	GO:7084150	0.006
		Pink/Parkin mediated mitophagy	GO:7084509	0.028
		mitophagy	GO:7084510	0.028
		positive regulation of immunoglobulin secretion	GO:0051024	0.042
		regulation of cell-substrate adhesion	GO:0010810	0.00026
		positive regulation of immunoglobulin secretion	GO:0051024	0.042
Abbreviations: ASO-Veh, h-α-syn transgenic vehicle-treated; ASO-NSC, h-α-syn transgenic neural stem cell transplanted; WT-Veh, wild-type vehicle-treated; WT-NSC, wild-type neural stem cell transplanted.
