# Supplementary material for: Integrated analysis of genetic, behavioral, and biochemical data implicates neural stem cell-induced changes in immunity, neurotransmission and mitochondrial function in Dementia with Lewy Body mice
Source: Acta Neuropathol Commun. 2017 Mar 10;5:21. doi: 10.1186/s40478-017-0421-0 (PMC5345195; doi:10.1186/s40478-017-0421-0)
Supplement: Additional file 6: — SignificantModules_geneKME_and_phenoCorrelation. Summary output of network analysis result. Each tab of the file is designated to a module. First column of the tab displays gene symbol of genes assigned to the module. Second and third colums indicate color assignment and module number. Fourth column contains intramodular connectivity (KME) (also known as degree) for each gene in the module and the rest of the columns correspond to correlation values of genes for each quantitative phenotypes. (XLSX 725 kb) [file 40478_2017_421_MOESM6_ESM.xlsx]

## Sheet: M1
gene	moduleColors	moduleLabels	kME1	bicor.Novel_Place_DI_24.0.1	bicor.Novel_Object_DI_24.0.1	bicor.Rotarod_fixed.0.1	bicor.Beam_Grid_faults_step.0.1	bicor.striatalmBDNF.0.1	bicor.striatalpBDNF.0.1	bicor.pSer31TH.0.1	bicor.GLT1.0.1
Rsad2	turquoise	1	0.992455	0.587578	0.772609	0.321851	-0.283451	0.678084	-0.175926	0.783034	0.562056
Mpeg1	turquoise	1	0.990815	0.489681	0.706063	0.253027	-0.250303	0.609141	-0.249911	0.706398	0.635349
Rnf213	turquoise	1	0.990063	0.520943	0.711498	0.267764	-0.220798	0.624186	-0.226871	0.727771	0.579127
Cxcl10	turquoise	1	0.987913	0.529595	0.712682	0.233199	-0.230084	0.619626	-0.204646	0.698942	0.594542
Igtp	turquoise	1	0.987172	0.505205	0.686277	0.214756	-0.232364	0.573122	-0.229819	0.714269	0.569814
Cyp2j8	turquoise	1	0.986896	0.571329	0.683046	0.261837	-0.24661	0.610002	-0.145335	0.685438	0.506799
Parp14	turquoise	1	0.985892	0.526872	0.703393	0.269386	-0.215357	0.577097	-0.231824	0.68381	0.597233
Gbp3	turquoise	1	0.98441	0.570414	0.719807	0.357798	-0.319765	0.634431	-0.216755	0.69029	0.634699
Psmb9	turquoise	1	0.98235	0.492403	0.702823	0.228258	-0.267251	0.602031	-0.164752	0.713697	0.553724
Gm5431	turquoise	1	0.981993	0.59521	0.723178	0.260245	-0.28365	0.604007	-0.179385	0.74023	0.45162
Gbp7	turquoise	1	0.980606	0.536773	0.701577	0.276932	-0.264434	0.607815	-0.175783	0.701942	0.578185
Herc6	turquoise	1	0.979583	0.526444	0.693796	0.216713	-0.207964	0.592121	-0.21226	0.738801	0.535439
Diap1	turquoise	1	0.979582	0.592897	0.770365	0.363824	-0.27058	0.620262	-0.231391	0.761505	0.529393
Xaf1	turquoise	1	0.97844	0.530775	0.716213	0.22159	-0.251378	0.650381	-0.114366	0.733812	0.542025
Tap1	turquoise	1	0.977842	0.504713	0.638119	0.265301	-0.221153	0.50175	-0.219531	0.620917	0.565772
H2-T24	turquoise	1	0.977773	0.554837	0.614911	0.289035	-0.204826	0.55405	-0.140892	0.597047	0.609623
Irgm1	turquoise	1	0.977647	0.505213	0.672584	0.21581	-0.205396	0.56496	-0.24958	0.697986	0.577024
Stat1	turquoise	1	0.977452	0.479304	0.725775	0.236909	-0.223658	0.638272	-0.203488	0.741905	0.577371
Cd180	turquoise	1	0.976932	0.522349	0.741228	0.2817	-0.293472	0.605077	-0.245031	0.714952	0.625312
Wnt9b	turquoise	1	0.976534	0.573619	0.633482	0.248878	-0.245284	0.605783	-0.253351	0.6273	0.613703
Pik3ap1	turquoise	1	0.97632	0.552673	0.706728	0.272081	-0.254314	0.619053	-0.207498	0.658541	0.617383
Capn3	turquoise	1	0.976126	0.503048	0.733933	0.239373	-0.250936	0.671874	-0.156562	0.772412	0.564279
2900009J06Rik	turquoise	1	0.975787	0.574661	0.697096	0.295376	-0.226617	0.594294	-0.223312	0.743531	0.615624
Ddx58	turquoise	1	0.975054	0.558659	0.70647	0.241177	-0.259614	0.68206	-0.15647	0.749986	0.566326
Irf9	turquoise	1	0.974339	0.476188	0.667	0.302784	-0.229196	0.573876	-0.269084	0.689544	0.618809
Gbp2	turquoise	1	0.973978	0.510948	0.667294	0.259177	-0.268939	0.543578	-0.235721	0.669674	0.588084
Irf1	turquoise	1	0.973832	0.517122	0.681607	0.171911	-0.23502	0.603931	-0.143789	0.673305	0.57642
Zbp1	turquoise	1	0.973397	0.454098	0.617375	0.317516	-0.215581	0.507358	-0.287091	0.624539	0.599035
Irf8	turquoise	1	0.971295	0.55439	0.773311	0.325543	-0.339888	0.62354	-0.2089	0.786529	0.549423
Gm12250	turquoise	1	0.969632	0.505344	0.694163	0.335866	-0.243383	0.554409	-0.252601	0.647504	0.625083
Cd274	turquoise	1	0.969569	0.501465	0.705515	0.236201	-0.234776	0.608009	-0.203499	0.723166	0.570292
Irgm2	turquoise	1	0.969037	0.477727	0.629938	0.20165	-0.208865	0.553923	-0.210016	0.661813	0.592089
Iigp1	turquoise	1	0.96836	0.447813	0.666425	0.195947	-0.210903	0.572734	-0.168194	0.664754	0.593114
AW112010	turquoise	1	0.966792	0.4483	0.692593	0.244526	-0.201077	0.531774	-0.266169	0.651411	0.588267
Stat2	turquoise	1	0.96615	0.55491	0.704215	0.322005	-0.304462	0.513308	-0.263749	0.707686	0.50041
Gbp8	turquoise	1	0.965998	0.601704	0.74112	0.330382	-0.396711	0.55183	-0.288452	0.697195	0.538034
Cd52	turquoise	1	0.965881	0.47653	0.66641	0.201471	-0.200296	0.499329	-0.236009	0.669596	0.540404
Gbp5	turquoise	1	0.965595	0.570209	0.705379	0.333138	-0.333045	0.523933	-0.290141	0.64381	0.534224
Eif2ak2	turquoise	1	0.965503	0.491324	0.774796	0.214846	-0.239048	0.688034	-0.20306	0.780829	0.577506
Nat9	turquoise	1	0.96539	0.581263	0.695407	0.238262	-0.227028	0.614629	-0.225364	0.760142	0.495197
Sfxn4	turquoise	1	0.96505	0.523484	0.755707	0.371172	-0.251671	0.706499	-0.254304	0.824411	0.620803
Gm14393	turquoise	1	0.964411	0.513776	0.603268	0.239276	-0.145449	0.491401	-0.183066	0.635854	0.499274
Arl4aos	turquoise	1	0.964368	0.576108	0.705274	0.343418	-0.235569	0.561844	-0.283153	0.669529	0.552832
Rsrp1	turquoise	1	0.964301	0.534266	0.699445	0.196095	-0.240121	0.638949	-0.293374	0.783528	0.571202
Siglec1	turquoise	1	0.963701	0.577429	0.701167	0.238716	-0.272769	0.646048	-0.183136	0.713476	0.547404
Usp18	turquoise	1	0.963594	0.478893	0.655804	0.166107	-0.164354	0.615293	-0.205567	0.733507	0.550796
Cxcl9	turquoise	1	0.963556	0.486719	0.642252	0.228285	-0.26943	0.502955	-0.251663	0.621308	0.577514
Vcl	turquoise	1	0.963456	0.5122	0.600211	0.407479	-0.19033	0.545118	-0.277618	0.678078	0.558862
Pign	turquoise	1	0.96261	0.629583	0.7244	0.256711	-0.256542	0.598347	-0.144261	0.691692	0.515631
Sp100	turquoise	1	0.961811	0.395921	0.596017	0.248691	-0.13059	0.421737	-0.23086	0.562504	0.580557
Gdap10	turquoise	1	0.961505	0.507493	0.636591	0.368097	-0.208762	0.580535	-0.108572	0.56344	0.657504
Stx8	turquoise	1	0.960948	0.587983	0.652494	0.233267	-0.247912	0.582238	-0.226137	0.697506	0.538118
Gm715	turquoise	1	0.960676	0.595376	0.706258	0.251809	-0.241024	0.62235	-0.168009	0.749911	0.600036
Ly86	turquoise	1	0.960287	0.494076	0.723977	0.18725	-0.248264	0.60882	-0.161764	0.718281	0.578242
Ccl12	turquoise	1	0.959734	0.508338	0.724568	0.311942	-0.316467	0.607635	-0.160511	0.599793	0.595672
Tbrg1	turquoise	1	0.959509	0.609286	0.720736	0.357425	-0.37863	0.638008	-0.222896	0.686667	0.608099
Lag3	turquoise	1	0.959027	0.522859	0.628945	0.304556	-0.303802	0.517876	-0.302089	0.615988	0.585454
Vcan	turquoise	1	0.958688	0.388433	0.624704	0.181487	-0.108871	0.654248	-0.108635	0.750567	0.556425
Mir489	turquoise	1	0.95868	0.506244	0.687196	0.160201	-0.108886	0.597085	-0.16668	0.607805	0.608869
Psmb8	turquoise	1	0.958366	0.450673	0.709861	0.227607	-0.179028	0.616898	-0.192093	0.752782	0.557424
Jpx	turquoise	1	0.958268	0.605449	0.62241	0.407683	-0.220018	0.522622	-0.220585	0.685178	0.510935
Mtg2	turquoise	1	0.957894	0.63073	0.772009	0.345325	-0.310959	0.642717	-0.138842	0.731191	0.552693
Nfkbia	turquoise	1	0.957684	0.46633	0.700573	0.321527	-0.224587	0.664572	-0.214385	0.683075	0.604414
Mir224	turquoise	1	0.957617	0.464305	0.703445	0.315836	-0.0962448	0.629869	-0.155773	0.66357	0.627388
1700007E05Rik	turquoise	1	0.957362	0.552875	0.680987	0.360233	-0.277371	0.602791	-0.179887	0.685415	0.534637
Parp12	turquoise	1	0.957262	0.483224	0.743495	0.178743	-0.23401	0.682028	-0.185018	0.792295	0.555631
Zfp263	turquoise	1	0.956739	0.629758	0.778809	0.285647	-0.351588	0.675335	-0.196661	0.818779	0.493984
Trim25	turquoise	1	0.954876	0.51268	0.70461	0.297975	-0.259654	0.658365	-0.293832	0.749677	0.58138
Ccl5	turquoise	1	0.954723	0.505371	0.673445	0.233784	-0.263981	0.571243	-0.310067	0.710132	0.563801
Ddb2	turquoise	1	0.954647	0.532801	0.658607	0.14874	-0.156086	0.638707	-0.143774	0.781281	0.489856
S100a13	turquoise	1	0.954052	0.482085	0.754963	0.271063	-0.220494	0.709322	-0.202931	0.782192	0.644461
Olfr1425	turquoise	1	0.953455	0.544937	0.747344	0.191536	-0.185695	0.677874	-0.104931	0.739614	0.578469
Mx2	turquoise	1	0.953098	0.531493	0.685309	0.240382	-0.206701	0.586496	-0.250386	0.722346	0.504696
Gbp10	turquoise	1	0.952842	0.450931	0.65413	0.225752	-0.218834	0.534961	-0.139341	0.628763	0.561068
F830016B08Rik	turquoise	1	0.952815	0.515361	0.647846	0.264669	-0.26689	0.60699	-0.228684	0.714692	0.583781
Ddx60	turquoise	1	0.952744	0.435476	0.675896	0.206513	-0.141552	0.629126	-0.201686	0.719507	0.574288
Ifi204	turquoise	1	0.952449	0.490718	0.671032	0.170195	-0.211431	0.526211	-0.300638	0.712634	0.551088
Fcgr1	turquoise	1	0.952187	0.522746	0.719481	0.241191	-0.283401	0.656469	-0.143939	0.736039	0.587081
Cxcr6	turquoise	1	0.95195	0.589983	0.626522	0.246187	-0.239301	0.519294	-0.192269	0.619807	0.574604
4930547E14Rik	turquoise	1	0.951818	0.643537	0.789592	0.358153	-0.313141	0.598099	-0.257393	0.761166	0.469751
Fcgr4	turquoise	1	0.951699	0.359235	0.584343	0.306734	-0.207504	0.468833	-0.227434	0.516869	0.567988
Hnrnpf	turquoise	1	0.951589	0.522279	0.734914	0.469268	-0.345532	0.570166	-0.289762	0.690246	0.591398
Ifit1	turquoise	1	0.950984	0.500231	0.689338	0.185713	-0.160894	0.662873	-0.208263	0.786624	0.56216
Oas2	turquoise	1	0.950964	0.52522	0.655733	0.142938	-0.146075	0.639672	-0.136061	0.726269	0.526724
Il12rb1	turquoise	1	0.950963	0.459134	0.542649	0.260479	-0.195948	0.438314	-0.208352	0.518488	0.526948
Ranbp17	turquoise	1	0.950662	0.484886	0.714275	0.280924	-0.173129	0.726979	-0.147396	0.817309	0.543502
Ifi30	turquoise	1	0.950529	0.440382	0.616835	0.231245	-0.202879	0.436007	-0.294864	0.585775	0.562526
Rhob	turquoise	1	0.95	0.444583	0.664134	0.166962	-0.220686	0.567362	-0.236406	0.725635	0.546312
Vmn2r69	turquoise	1	0.949025	0.522518	0.579405	0.311664	-0.160032	0.60104	-0.125654	0.620965	0.632279
Mx1	turquoise	1	0.948506	0.456549	0.665493	0.195553	-0.0785258	0.54641	-0.14044	0.7016	0.543715
Isg20	turquoise	1	0.948464	0.530833	0.720246	0.262615	-0.355958	0.660339	-0.25977	0.733291	0.587523
H2-Q4	turquoise	1	0.947737	0.556637	0.672538	0.318808	-0.272352	0.500961	-0.310017	0.680492	0.563508
H2-DMb2	turquoise	1	0.947654	0.575525	0.640994	0.27248	-0.235114	0.611307	-0.133802	0.658109	0.569782
Oxsm	turquoise	1	0.947263	0.568617	0.609798	0.196634	-0.124996	0.544379	-0.183954	0.59218	0.651532
LOC102638448	turquoise	1	0.94719	0.469636	0.75471	0.246792	-0.16911	0.708361	-0.124012	0.803607	0.499616
Cd47	turquoise	1	0.94704	0.530752	0.646525	0.310774	-0.244809	0.661009	-0.0799415	0.70798	0.576076
Nmi	turquoise	1	0.946005	0.519452	0.738435	0.31256	-0.303083	0.6956	-0.271132	0.756921	0.614029
Nr3c1	turquoise	1	0.945894	0.440666	0.717101	0.153535	-0.109071	0.610131	-0.112142	0.664892	0.598702
Gm4951	turquoise	1	0.945088	0.448825	0.62763	0.175001	-0.128229	0.568203	-0.238695	0.70046	0.600136
Slc33a1	turquoise	1	0.944667	0.403682	0.684924	0.20032	-0.125972	0.545359	-0.194574	0.651714	0.536386
Mex3c	turquoise	1	0.944647	0.575086	0.735023	0.299901	-0.32364	0.745357	-0.135707	0.835958	0.494481
Ppp1r15b	turquoise	1	0.944645	0.412159	0.627313	0.148148	-0.118388	0.467069	-0.174786	0.663236	0.537398
Gbp9	turquoise	1	0.943981	0.536097	0.628852	0.155902	-0.17332	0.537769	-0.297804	0.666687	0.595079
Gm20559	turquoise	1	0.943701	0.445606	0.72018	0.218513	-0.159147	0.65194	-0.250935	0.783543	0.631248
Mir434	turquoise	1	0.943616	0.498171	0.686829	0.213012	-0.128374	0.691318	-0.274547	0.79094	0.581663
Snx27	turquoise	1	0.943062	0.507655	0.700277	0.249677	-0.16754	0.623807	-0.115351	0.714372	0.590129
Kcnk6	turquoise	1	0.942507	0.542236	0.651018	0.187903	-0.201319	0.52546	-0.28546	0.696041	0.481075
Kdm6a	turquoise	1	0.942342	0.586908	0.646446	0.336147	-0.166493	0.587012	-0.0870379	0.740885	0.507129
Rpia	turquoise	1	0.941782	0.518329	0.738262	0.328769	-0.281371	0.69458	-0.203144	0.729143	0.612933
Epc1	turquoise	1	0.941094	0.599258	0.779163	0.408091	-0.300344	0.675987	-0.134288	0.760971	0.577856
Parp10	turquoise	1	0.939781	0.524333	0.685873	0.355258	-0.259368	0.608977	-0.267768	0.708232	0.65541
Crb3	turquoise	1	0.938475	0.583673	0.592452	0.323386	-0.240002	0.639577	-0.25392	0.66986	0.593184
Csf1	turquoise	1	0.938428	0.431117	0.720713	0.138194	-0.216088	0.622754	-0.086421	0.624725	0.602065
Imp4	turquoise	1	0.937814	0.543311	0.618791	0.230045	-0.186726	0.573396	-0.283811	0.712107	0.586613
Ifih1	turquoise	1	0.937311	0.430132	0.672565	0.204094	-0.163664	0.614087	-0.17929	0.722106	0.588259
Tor3a	turquoise	1	0.936837	0.480693	0.691287	0.188469	-0.266971	0.598869	-0.234704	0.728482	0.493422
Vpreb3	turquoise	1	0.936725	0.643595	0.713576	0.421848	-0.277193	0.56025	-0.22098	0.666844	0.596141
Mcmbp	turquoise	1	0.93658	0.58329	0.747606	0.313369	-0.285088	0.657785	-0.0958572	0.808091	0.541247
Teddm2	turquoise	1	0.936293	0.452132	0.595692	0.303833	-0.0947933	0.483418	-0.141736	0.591408	0.553563
Mir431	turquoise	1	0.935844	0.538049	0.659608	0.442814	-0.217654	0.657131	-0.198764	0.689006	0.627283
Oas1a	turquoise	1	0.935617	0.510477	0.698776	0.138688	-0.196351	0.614443	-0.176979	0.802476	0.479394
Tmem173	turquoise	1	0.935082	0.444819	0.663908	0.121644	-0.180183	0.524951	-0.188505	0.679581	0.489305
Dennd4c	turquoise	1	0.935001	0.575224	0.678881	0.287684	-0.209326	0.610562	-0.246837	0.713717	0.637983
Ckap2	turquoise	1	0.934977	0.43122	0.680366	0.1418	-0.128024	0.553469	-0.161664	0.68727	0.537145
Ubn2	turquoise	1	0.934781	0.57793	0.674277	0.461449	-0.22705	0.573413	-0.249187	0.667007	0.580878
Hck	turquoise	1	0.93474	0.534436	0.755536	0.310768	-0.370101	0.612035	-0.239814	0.73058	0.551279
Nod1	turquoise	1	0.934627	0.434615	0.727932	0.187943	-0.235733	0.57913	-0.124332	0.65252	0.560921
Ndufb5	turquoise	1	0.933989	0.464757	0.692235	0.145473	-0.120212	0.699674	-0.0996439	0.704974	0.618088
Cxcl16	turquoise	1	0.933859	0.489772	0.623632	0.207672	-0.241058	0.579939	-0.199139	0.66742	0.540983
Mir450-1	turquoise	1	0.933451	0.598654	0.72432	0.248462	-0.219867	0.76588	-0.114721	0.795533	0.598099
Gm10744	turquoise	1	0.933259	0.588056	0.643944	0.342254	-0.219386	0.616214	-0.234931	0.618666	0.599495
Aplp2	turquoise	1	0.932327	0.548539	0.626715	0.436352	-0.281963	0.604862	-0.189471	0.548486	0.648267
Dph5	turquoise	1	0.931583	0.612728	0.82279	0.344969	-0.348028	0.651992	-0.297624	0.817497	0.476349
Gm16796	turquoise	1	0.931157	0.586872	0.650021	0.364421	-0.253148	0.586627	-0.141705	0.627713	0.54854
Krt80	turquoise	1	0.930817	0.478803	0.693735	0.373766	-0.263308	0.476567	-0.299872	0.618942	0.516705
Uqcr11	turquoise	1	0.930633	0.398633	0.72181	0.246457	-0.18178	0.541674	-0.217603	0.695069	0.509622
Sdpr	turquoise	1	0.929835	0.571245	0.711387	0.307467	-0.335878	0.610943	-0.391494	0.712774	0.638716
Msn	turquoise	1	0.929546	0.45785	0.593183	0.15834	-0.223429	0.543396	-0.267245	0.658395	0.601778
Mir212	turquoise	1	0.929171	0.55921	0.664224	0.465805	-0.321608	0.5358	-0.308792	0.685029	0.582665
Chic2	turquoise	1	0.929158	0.483866	0.588961	0.255581	-0.137681	0.559739	-0.21574	0.58995	0.611129
Map3k3	turquoise	1	0.928029	0.505208	0.703918	0.425368	-0.200678	0.58596	-0.310782	0.753135	0.547073
Gm15894	turquoise	1	0.927604	0.416775	0.63719	0.302519	-0.220863	0.637007	-0.175059	0.65503	0.487791
9030619P08Rik	turquoise	1	0.926831	0.601002	0.670433	0.241567	-0.302148	0.742033	-0.219195	0.808117	0.506777
Spata9	turquoise	1	0.925985	0.702166	0.71281	0.472609	-0.382195	0.687346	-0.247195	0.743473	0.545987
Med28	turquoise	1	0.925959	0.511922	0.714518	0.177565	-0.14819	0.582029	-0.0179655	0.656266	0.586881
B2m	turquoise	1	0.92573	0.445916	0.592924	0.148467	-0.157089	0.557407	-0.213314	0.654192	0.557026
Dock2	turquoise	1	0.925468	0.538583	0.743749	0.279575	-0.323572	0.570689	-0.207875	0.711681	0.577634
Ppp2r1b	turquoise	1	0.925356	0.574103	0.821358	0.251771	-0.2617	0.724531	-0.264018	0.845787	0.636711
Aldh3a1	turquoise	1	0.925022	0.551433	0.636118	0.368247	-0.193786	0.544854	-0.145409	0.571621	0.58875
Apold1	turquoise	1	0.924818	0.486635	0.641529	0.353108	-0.229805	0.674179	-0.207589	0.685511	0.585367
Ankmy1	turquoise	1	0.924355	0.614356	0.715894	0.343668	-0.268867	0.615735	-0.103853	0.591199	0.575874
Ctss	turquoise	1	0.923681	0.465061	0.701436	0.183358	-0.253034	0.640692	-0.0758185	0.715828	0.51307
Gpr89	turquoise	1	0.923591	0.562635	0.831992	0.316999	-0.337189	0.730701	-0.192158	0.820819	0.556862
Gata5os	turquoise	1	0.923434	0.597668	0.638157	0.306129	-0.264637	0.637518	-0.214258	0.704349	0.498304
Clec1b	turquoise	1	0.923331	0.594893	0.629864	0.229333	-0.169262	0.524641	-0.226061	0.692257	0.512715
Itgam	turquoise	1	0.923231	0.399789	0.719453	0.196074	-0.215885	0.544878	-0.173581	0.713499	0.558277
Cyba	turquoise	1	0.922851	0.400789	0.559491	0.159584	-0.140785	0.504779	-0.325357	0.572376	0.575869
Dyrk4	turquoise	1	0.922604	0.392624	0.595702	0.298726	-0.101797	0.449415	-0.301811	0.530961	0.55603
Slc22a18	turquoise	1	0.922489	0.459223	0.649245	0.275532	-0.0945187	0.542901	-0.342576	0.732912	0.610094
Pgap2	turquoise	1	0.921138	0.598205	0.692282	0.241852	-0.297177	0.650786	-0.271125	0.684689	0.645258
Xist	turquoise	1	0.921129	0.584861	0.587527	0.421508	-0.186825	0.479589	-0.0922371	0.611276	0.48456
Chaf1b	turquoise	1	0.920092	0.601369	0.53348	0.190536	-0.255966	0.53938	-0.162771	0.603145	0.543461
Rpl4	turquoise	1	0.919926	0.44752	0.779025	0.401063	-0.284205	0.676932	-0.241076	0.646635	0.649902
Pigx	turquoise	1	0.919771	0.453587	0.704355	0.0822727	-0.138892	0.550183	-0.281947	0.658628	0.575485
Hdac10	turquoise	1	0.919156	0.581547	0.766408	0.384199	-0.366394	0.66692	-0.144145	0.746043	0.485282
Mir669i	turquoise	1	0.9185	0.563833	0.74387	0.39373	-0.399114	0.65492	-0.219367	0.745565	0.520089
1700036O09Rik	turquoise	1	0.917903	0.43189	0.597649	0.126836	-0.0863681	0.575208	-0.12433	0.562217	0.590564
Wdyhv1	turquoise	1	0.917845	0.494569	0.698059	0.216409	-0.0890044	0.589615	-0.0814647	0.658472	0.622914
Zfp282	turquoise	1	0.917444	0.505903	0.727041	0.259434	-0.190804	0.62256	-0.136412	0.779531	0.594836
Gm6548	turquoise	1	0.917427	0.440671	0.666587	0.120326	-0.138041	0.595793	-0.223744	0.673024	0.533265
Samd9l	turquoise	1	0.916971	0.530162	0.744668	0.213721	-0.223221	0.595175	-0.167198	0.744382	0.510523
Flrt1	turquoise	1	0.916457	0.562099	0.665583	0.450293	-0.264095	0.423012	-0.0987003	0.646711	0.387153
Abca1	turquoise	1	0.916355	0.437856	0.725622	0.242624	-0.201052	0.723594	-0.196022	0.718625	0.668361
LOC547349	turquoise	1	0.916012	0.57138	0.707215	0.254986	-0.150984	0.568725	-0.0752239	0.618185	0.577712
Egfl8	turquoise	1	0.91554	0.644792	0.660499	0.305245	-0.269587	0.502707	-0.242594	0.659196	0.570609
Aif1	turquoise	1	0.915371	0.601565	0.743751	0.369241	-0.352942	0.666263	-0.16412	0.7636	0.561065
Atg4b	turquoise	1	0.915258	0.575879	0.735084	0.201283	-0.249096	0.596645	-0.12422	0.675266	0.556992
Icos	turquoise	1	0.915111	0.585296	0.590591	0.220651	-0.301148	0.547632	-0.192021	0.658325	0.497943
Arl11	turquoise	1	0.914892	0.551413	0.602923	0.329862	-0.275582	0.546937	-0.316353	0.729107	0.519034
Tmem11	turquoise	1	0.914274	0.522449	0.683292	0.236458	-0.18066	0.469551	-0.0477308	0.561716	0.463442
Gm10416	turquoise	1	0.913642	0.595325	0.74274	0.354512	-0.363588	0.576727	-0.295752	0.778236	0.522872
Brpf3	turquoise	1	0.913611	0.51999	0.681728	0.302922	-0.159055	0.616121	0.00498332	0.723269	0.44573
Krt74	turquoise	1	0.913462	0.569296	0.606447	0.391579	-0.204521	0.551726	-0.177671	0.618074	0.515752
Ube2l6	turquoise	1	0.913171	0.579185	0.72491	0.275415	-0.227317	0.624593	-0.356035	0.811567	0.546821
1700101E01Rik	turquoise	1	0.91278	0.562161	0.70484	0.383113	-0.301812	0.602925	-0.328741	0.72434	0.520695
BC023105	turquoise	1	0.912285	0.55712	0.609428	0.208307	-0.287371	0.486921	-0.341653	0.660206	0.520889
Zfp652	turquoise	1	0.911896	0.559036	0.732162	0.39692	-0.309837	0.531198	-0.126384	0.644024	0.561412
Ssbp4	turquoise	1	0.910816	0.391312	0.616392	0.0679243	-0.0405994	0.464508	-0.17264	0.669107	0.547518
Mob1a	turquoise	1	0.910762	0.655374	0.773185	0.396828	-0.43574	0.663841	-0.377349	0.831233	0.60203
Piga	turquoise	1	0.910303	0.552707	0.707723	0.261088	-0.20312	0.682166	-0.0648864	0.676196	0.553652
Lcp1	turquoise	1	0.910154	0.495147	0.701035	0.242468	-0.22662	0.459539	-0.24037	0.648775	0.585973
Nfkbid	turquoise	1	0.909827	0.561	0.607993	0.174677	-0.166295	0.614602	-0.278673	0.745852	0.5152
Lyg1	turquoise	1	0.909597	0.593678	0.613672	0.277382	-0.332315	0.550067	-0.158063	0.63225	0.520794
H2-K1	turquoise	1	0.909081	0.471616	0.664857	0.156005	-0.208232	0.626708	-0.138805	0.745242	0.535417
Pik3cg	turquoise	1	0.908852	0.415118	0.57147	0.261843	-0.120469	0.610971	-0.104355	0.586188	0.604237
Vmn2r75	turquoise	1	0.908832	0.555662	0.709887	0.116726	-0.158493	0.589165	-0.0266286	0.68882	0.457452
Hpgds	turquoise	1	0.908218	0.626212	0.670681	0.196137	-0.372304	0.660013	-0.0821634	0.655274	0.593351
Tspo	turquoise	1	0.907595	0.337965	0.640332	0.235557	-0.152521	0.429144	-0.293244	0.661492	0.557832
Tyrobp	turquoise	1	0.906329	0.325679	0.63702	0.12674	-0.0898942	0.519651	-0.175109	0.641707	0.566174
Gpam	turquoise	1	0.906269	0.526757	0.651613	0.251173	-0.271302	0.74328	-0.195357	0.728655	0.614266
Olfr1320	turquoise	1	0.906049	0.631146	0.707075	0.316761	-0.247448	0.584076	-0.142712	0.616237	0.561219
Cd22	turquoise	1	0.906016	0.522751	0.636566	0.4372	-0.297517	0.589903	-0.189001	0.656938	0.615371
Redrum	turquoise	1	0.906013	0.599344	0.614112	0.397705	-0.260628	0.527219	-0.312955	0.567371	0.661216
Il10ra	turquoise	1	0.905332	0.537867	0.729632	0.211289	-0.299048	0.543472	-0.160613	0.752763	0.451211
Gm10000	turquoise	1	0.905187	0.419023	0.610022	0.158018	-0.0572397	0.721073	-0.132829	0.686089	0.60774
Cxcl5	turquoise	1	0.905148	0.441962	0.688383	0.130994	-0.13038	0.634515	-0.177059	0.687075	0.531958
B3galt5	turquoise	1	0.905135	0.471046	0.751798	0.22325	-0.176284	0.704382	-0.0994326	0.823639	0.561191
AI182371	turquoise	1	0.904745	0.598476	0.66823	0.294429	-0.176823	0.561295	-0.231747	0.707714	0.594646
Tas2r113	turquoise	1	0.904416	0.656373	0.610056	0.319419	-0.241531	0.514655	-0.126533	0.571547	0.515463
Bst2	turquoise	1	0.903755	0.458	0.638536	0.245293	-0.194276	0.484779	-0.286283	0.614491	0.497929
Trim21	turquoise	1	0.903682	0.546106	0.683203	0.269486	-0.32792	0.647158	-0.177077	0.795905	0.527639
Fzd6	turquoise	1	0.90333	0.494	0.684168	0.222501	-0.223348	0.642086	-0.243292	0.808478	0.589372
H2-Q5	turquoise	1	0.902969	0.442453	0.572724	0.21812	-0.158057	0.522636	-0.142126	0.597813	0.55754
Mthfsl	turquoise	1	0.902774	0.457726	0.521491	0.23235	-0.114411	0.568278	-0.222303	0.683447	0.559712
Selplg	turquoise	1	0.902369	0.427789	0.588658	0.183585	-0.245812	0.540061	-0.149263	0.623709	0.518225
Slc25a13	turquoise	1	0.901031	0.464615	0.774917	0.297551	-0.256714	0.695047	-0.228064	0.829621	0.599304
C4b	turquoise	1	0.901003	0.45754	0.608384	0.152235	-0.183185	0.599545	-0.147293	0.666316	0.521816
Szrd1	turquoise	1	0.90081	0.613746	0.600047	0.366646	-0.329626	0.485706	-0.196435	0.659513	0.498661
Gbp4	turquoise	1	0.900802	0.471256	0.709054	0.27642	-0.275757	0.614105	-0.241364	0.625644	0.67239
Parg	turquoise	1	0.900775	0.452165	0.586322	0.164253	-0.0570692	0.612852	-0.00546285	0.633327	0.50322
Zfp622	turquoise	1	0.900317	0.490958	0.650996	0.260157	-0.190114	0.625293	-0.240133	0.741103	0.532835
Zkscan14	turquoise	1	0.900121	0.384448	0.703942	0.245081	-0.194681	0.650439	-0.340466	0.744846	0.638353
Man1b1	turquoise	1	0.900007	0.430482	0.594454	0.29247	-0.255427	0.60203	-0.299093	0.595851	0.653302
Trav9d-4	turquoise	1	0.900001	0.504141	0.671134	0.246106	-0.247098	0.709735	-0.242307	0.772846	0.527964
Gbp11	turquoise	1	0.899817	0.432012	0.635671	0.196022	-0.0999175	0.608189	-0.150674	0.707514	0.581509
Gpr84	turquoise	1	0.899713	0.578501	0.665408	0.257412	-0.329106	0.532933	-0.40658	0.723417	0.521435
Rfc5	turquoise	1	0.899695	0.469617	0.568579	0.104715	-0.0958516	0.529152	-0.182376	0.70071	0.495929
Hhip	turquoise	1	0.899273	0.551107	0.753844	0.370614	-0.345854	0.684895	-0.150761	0.73169	0.585549
Samhd1	turquoise	1	0.898999	0.416044	0.649954	0.405812	-0.270495	0.56261	-0.193023	0.64026	0.579625
Zfand6	turquoise	1	0.898737	0.630805	0.823939	0.337807	-0.388299	0.740858	-0.221344	0.87214	0.482452
Tshr	turquoise	1	0.898535	0.667155	0.759108	0.193711	-0.319857	0.695142	-0.137152	0.835266	0.469678
Ifit2	turquoise	1	0.898473	0.567243	0.764238	0.311262	-0.345748	0.657436	-0.140939	0.791821	0.552388
Csrnp1	turquoise	1	0.897945	0.44288	0.706406	0.301687	-0.229415	0.555272	-0.223057	0.63321	0.55484
Zfp957	turquoise	1	0.897648	0.492865	0.678606	0.129134	-0.15342	0.618873	-0.0537274	0.582612	0.514557
Rtp4	turquoise	1	0.897565	0.448767	0.61606	0.126341	-0.125709	0.572999	-0.170178	0.709236	0.522285
Padi3	turquoise	1	0.897522	0.527297	0.618418	0.384887	-0.102479	0.680833	-0.197343	0.737378	0.603961
Smarcd2	turquoise	1	0.896963	0.486337	0.675471	0.181297	-0.0941741	0.687602	-0.062705	0.634414	0.608644
Mir432	turquoise	1	0.896562	0.367734	0.60005	0.261128	-0.0318812	0.607859	-0.360235	0.653384	0.644923
Nlrp3	turquoise	1	0.896407	0.443351	0.716252	0.322591	-0.164729	0.749538	-0.0468388	0.829868	0.488592
Vps54	turquoise	1	0.896364	0.477907	0.757773	0.303924	-0.233353	0.701315	-0.192349	0.768771	0.604111
Cd86	turquoise	1	0.89626	0.651738	0.745091	0.393085	-0.399755	0.532568	-0.337081	0.706715	0.48324
Cyfip1	turquoise	1	0.896216	0.542923	0.659542	0.237597	-0.160976	0.659122	-0.0682482	0.675103	0.591115
A230001M10Rik	turquoise	1	0.894839	0.391983	0.786843	0.256193	-0.221008	0.707534	-0.0625494	0.572724	0.632881
Ctnna3	turquoise	1	0.894365	0.569434	0.81938	0.305548	-0.351914	0.786791	-0.046067	0.809503	0.540172
Mybpc2	turquoise	1	0.894187	0.485615	0.778286	0.168938	-0.0729362	0.61997	-0.076373	0.656422	0.549656
Mir150	turquoise	1	0.89354	0.342455	0.658804	0.310787	-0.138037	0.683408	-0.335629	0.649385	0.636233
Jade2	turquoise	1	0.893342	0.637313	0.781356	0.505923	-0.461046	0.702092	-0.249762	0.849408	0.539542
Tapbpl	turquoise	1	0.892942	0.488478	0.669973	0.171809	-0.238023	0.474703	-0.300138	0.549592	0.514827
Cmtm6	turquoise	1	0.8929	0.512177	0.698552	0.233392	-0.279631	0.564638	-0.168032	0.707753	0.550472
Erap1	turquoise	1	0.892864	0.434242	0.759913	0.211553	-0.19353	0.738604	-0.177274	0.807514	0.609572
2310003L06Rik	turquoise	1	0.89264	0.474612	0.492135	0.298434	-0.163899	0.572678	-0.134121	0.585916	0.513794
Use1	turquoise	1	0.892535	0.432399	0.677822	0.111397	-0.150153	0.688777	-0.219649	0.756703	0.562433
Itm2b	turquoise	1	0.891449	0.471959	0.71521	0.205451	-0.299241	0.704515	-0.0126597	0.635792	0.544739
Parp9	turquoise	1	0.88986	0.474083	0.643221	0.225851	-0.211997	0.62523	-0.0804006	0.72203	0.536628
Abhd11os	turquoise	1	0.889385	0.613088	0.661286	0.356569	-0.265426	0.480116	-0.254901	0.744196	0.555809
Prmt10	turquoise	1	0.889351	0.48365	0.745152	0.18407	-0.216322	0.578179	-0.0777518	0.769189	0.471977
Mbtd1	turquoise	1	0.889168	0.622566	0.654687	0.414692	-0.24717	0.55676	-0.0855152	0.59922	0.562569
Gm8075	turquoise	1	0.887743	0.507863	0.707514	0.13112	-0.173042	0.698826	0.0291812	0.767904	0.490758
Uba7	turquoise	1	0.887665	0.49086	0.630262	0.1716	-0.253678	0.614771	-0.22939	0.735551	0.515271
Fbxl21	turquoise	1	0.887402	0.480661	0.688495	0.24449	-0.191592	0.621541	-0.0786104	0.649304	0.645619
Gm2721	turquoise	1	0.885198	0.379352	0.621583	0.190755	-0.0720599	0.616847	-0.0504694	0.491827	0.659234
Pus1	turquoise	1	0.885095	0.726018	0.822017	0.487833	-0.476995	0.655195	-0.319151	0.803985	0.42983
Edem1	turquoise	1	0.885002	0.470395	0.736747	0.2251	-0.232404	0.60311	-0.306001	0.726179	0.634375
Rpl6	turquoise	1	0.884911	0.495402	0.664056	0.261147	-0.136552	0.599879	-0.143556	0.682362	0.599978
Rars	turquoise	1	0.884838	0.479112	0.636068	0.338258	-0.21609	0.562326	-0.182862	0.608736	0.599899
Scamp2	turquoise	1	0.88438	0.506159	0.733306	0.178524	-0.288751	0.735129	-0.293964	0.823224	0.625957
Gm13546	turquoise	1	0.883694	0.475713	0.730174	0.26189	-0.131169	0.550789	-0.283178	0.678197	0.488538
1700030C12Rik	turquoise	1	0.882768	0.466364	0.564285	0.285241	-0.242708	0.551521	-0.198412	0.677293	0.553583
D730005E14Rik	turquoise	1	0.882037	0.553338	0.649458	0.400114	-0.286971	0.669028	-0.287838	0.668745	0.632024
A930006I01Rik	turquoise	1	0.881509	0.570394	0.580478	0.234685	-0.194173	0.462645	-0.107724	0.634522	0.458361
Rpl38	turquoise	1	0.881444	0.377884	0.649054	0.169464	-0.113437	0.577329	-0.267706	0.556942	0.659551
Lrrc72	turquoise	1	0.881373	0.534153	0.709879	0.432027	-0.238933	0.430916	-0.364197	0.669764	0.433
Fam214a	turquoise	1	0.880161	0.525432	0.697229	0.380216	-0.267948	0.639097	-0.274377	0.830468	0.503579
Fmo2	turquoise	1	0.88015	0.469242	0.627132	0.303186	-0.293708	0.600777	-0.314902	0.642164	0.562646
Rpl22	turquoise	1	0.879691	0.548534	0.761522	0.347996	-0.338038	0.636597	-0.314063	0.703153	0.490497
Ces1g	turquoise	1	0.879528	0.329156	0.560284	0.214236	-0.0922204	0.366194	-0.344946	0.565914	0.472281
Gltscr2	turquoise	1	0.879425	0.443658	0.726373	0.254348	-0.201629	0.709898	-0.302286	0.736236	0.66777
Stat3	turquoise	1	0.879153	0.608993	0.713024	0.338532	-0.369246	0.663893	-0.140136	0.756542	0.526267
Tlr3	turquoise	1	0.879026	0.415786	0.667607	0.181037	-0.156216	0.655928	-0.123062	0.643444	0.676125
Klc4	turquoise	1	0.877885	0.515761	0.752989	0.23031	-0.180279	0.541243	-0.0797925	0.633729	0.536889
Frem2	turquoise	1	0.87774	0.60172	0.7587	0.42757	-0.302274	0.681081	-0.0990965	0.812401	0.586688
Oas1b	turquoise	1	0.877005	0.362965	0.624579	0.166603	-0.0215616	0.414215	-0.280025	0.643153	0.539699
Knstrn	turquoise	1	0.876808	0.556084	0.664657	0.354842	-0.236121	0.574217	-0.219798	0.750721	0.53553
Zfp646	turquoise	1	0.876724	0.562072	0.677996	0.378498	-0.239538	0.604636	-0.0733585	0.764463	0.44907
D17H6S56E-5	turquoise	1	0.876334	0.410542	0.521826	0.181681	-0.149417	0.546778	-0.174391	0.581354	0.525838
Ppfia4	turquoise	1	0.875619	0.486222	0.828952	0.316817	-0.283031	0.681283	-0.247242	0.833244	0.514397
Oasl2	turquoise	1	0.875569	0.430524	0.62527	0.14743	-0.129369	0.603623	-0.216014	0.727848	0.552807
Bcl2l1	turquoise	1	0.875223	0.532324	0.782117	0.264705	-0.263704	0.774573	-0.145559	0.850258	0.548705
Banf2os	turquoise	1	0.875107	0.580872	0.560556	0.346242	-0.121985	0.53354	-0.155004	0.509183	0.610131
Cdh11	turquoise	1	0.874979	0.476471	0.617325	0.218984	-0.129671	0.542662	-0.0501087	0.687661	0.410912
Mettl15	turquoise	1	0.873906	0.486004	0.787266	0.274353	-0.308582	0.493242	-0.372682	0.743998	0.439521
Mirlet7c-1	turquoise	1	0.873425	0.375512	0.641091	0.170634	0.0243445	0.594561	-0.165997	0.773451	0.524688
Frs2	turquoise	1	0.872564	0.595561	0.737189	0.332502	-0.313798	0.695356	-0.0797527	0.664636	0.577315
Trpv3	turquoise	1	0.872097	0.492093	0.526433	0.20573	-0.124035	0.574508	-0.25043	0.694022	0.487878
Mroh5	turquoise	1	0.871725	0.54953	0.595866	0.403082	-0.116942	0.555246	-0.162941	0.584464	0.554785
Tubal3	turquoise	1	0.87139	0.62547	0.595294	0.487077	-0.252314	0.483188	-0.156562	0.540874	0.469746
Trim30c	turquoise	1	0.870768	0.2886	0.594565	0.133608	-0.0895303	0.594213	-0.180875	0.596593	0.515025
Ifitm3	turquoise	1	0.869881	0.336559	0.571865	0.0999289	-0.0766985	0.496546	-0.24478	0.619795	0.555308
Aurka	turquoise	1	0.869832	0.56856	0.594087	0.259	-0.215312	0.489523	-0.089221	0.577973	0.433681
Mir711	turquoise	1	0.869384	0.664898	0.795589	0.444258	-0.314733	0.760047	-0.144303	0.790189	0.564805
Ifi35	turquoise	1	0.869101	0.469054	0.66515	0.247203	-0.249195	0.546975	-0.332525	0.648704	0.521049
Cpne3	turquoise	1	0.868384	0.327828	0.721115	0.356867	-0.175769	0.702693	-0.323202	0.731055	0.657234
A630038E17Rik	turquoise	1	0.868121	0.562754	0.629831	0.309883	-0.171397	0.387127	-0.0773352	0.593401	0.487503
Slc25a33	turquoise	1	0.868007	0.340695	0.701293	0.256246	-0.0629072	0.667997	-0.122281	0.81899	0.473168
Csrnp3	turquoise	1	0.867963	0.48614	0.712472	0.295761	-0.113579	0.711653	-0.0314121	0.754068	0.518989
Ms4a10	turquoise	1	0.867829	0.627574	0.660033	0.404955	-0.220786	0.568722	-0.207708	0.619542	0.497058
Trim14	turquoise	1	0.86781	0.398275	0.536685	0.156516	-0.0886039	0.376761	-0.0751535	0.414614	0.48119
Dtx3l	turquoise	1	0.867546	0.38875	0.648729	0.104557	-0.103533	0.583309	-0.144721	0.682734	0.524232
Ilf2	turquoise	1	0.867189	0.475659	0.764633	0.113232	-0.278818	0.670213	-0.11818	0.729729	0.511728
Tdrd7	turquoise	1	0.866898	0.537499	0.720037	0.330358	-0.260469	0.497168	-0.147008	0.734094	0.437114
Mir5098	turquoise	1	0.866229	0.67918	0.596579	0.338694	-0.234003	0.473204	-0.240051	0.632327	0.557406
Osmr	turquoise	1	0.866117	0.382387	0.58983	0.152221	-0.0888592	0.555698	-0.276756	0.673879	0.55873
Zdhhc20	turquoise	1	0.866092	0.339151	0.599397	0.137755	0.0134436	0.547466	-0.104896	0.680154	0.566961
Slamf6	turquoise	1	0.865475	0.597811	0.731928	0.615804	-0.370977	0.643769	-0.21141	0.738055	0.536786
AB124611	turquoise	1	0.86526	0.535272	0.588406	0.252242	-0.23123	0.604509	-0.0680617	0.586202	0.491407
Inca1	turquoise	1	0.864989	0.627635	0.792043	0.344836	-0.406795	0.571451	-0.348219	0.796778	0.507202
Park7	turquoise	1	0.864438	0.341527	0.649879	0.132814	-0.1392	0.554792	-0.114494	0.663641	0.473973
Ifi27	turquoise	1	0.864059	0.422312	0.648596	0.162448	-0.178184	0.649118	-0.12857	0.713623	0.539321
Kir3dl2	turquoise	1	0.863968	0.725563	0.812075	0.464042	-0.395482	0.618621	-0.248458	0.791052	0.477536
Serinc5	turquoise	1	0.863842	0.579453	0.766721	0.250248	-0.390496	0.680617	-0.248379	0.802454	0.61571
Nqo1	turquoise	1	0.863818	0.580981	0.846675	0.230641	-0.342392	0.824262	-0.107681	0.87427	0.528175
Lmntd2	turquoise	1	0.863409	0.446557	0.551556	0.21885	-0.0428724	0.550841	-0.130533	0.513106	0.544906
Tslp	turquoise	1	0.863299	0.633045	0.724729	0.48193	-0.31419	0.530924	-0.126118	0.561776	0.505251
Bud13	turquoise	1	0.862831	0.560229	0.740751	0.334637	-0.277274	0.522454	-0.285135	0.616215	0.560815
Rnf19b	turquoise	1	0.862791	0.367753	0.700384	0.261122	-0.140744	0.642362	-0.0635	0.762329	0.502758
Ifi44	turquoise	1	0.861939	0.461281	0.649086	0.175718	-0.144307	0.510342	-0.309104	0.740916	0.534516
Il2ra	turquoise	1	0.861634	0.625333	0.638385	0.354512	-0.411464	0.515869	-0.21068	0.540495	0.481866
Rps4x	turquoise	1	0.861554	0.434224	0.671627	0.211771	-0.238899	0.572432	-0.0482706	0.622796	0.449073
1700020N15Rik	turquoise	1	0.861103	0.480414	0.583488	0.320606	-0.315872	0.554873	-0.139863	0.660992	0.416951
Dtd1	turquoise	1	0.860928	0.655931	0.756494	0.48606	-0.466511	0.713623	-0.20502	0.716035	0.561303
Mir1969	turquoise	1	0.860912	0.352881	0.55405	0.122243	0.0472187	0.613896	-0.104792	0.573399	0.58724
Mnd1-ps	turquoise	1	0.860328	0.533453	0.592898	0.307118	-0.145616	0.560113	-0.230237	0.594791	0.602358
Mospd3	turquoise	1	0.860305	0.565682	0.608692	0.389102	-0.185112	0.469075	-0.354106	0.612817	0.544323
9930111J21Rik2	turquoise	1	0.860064	0.428021	0.739801	0.189592	-0.225292	0.619293	-0.315246	0.798987	0.57008
Ap4b1	turquoise	1	0.859795	0.382165	0.765051	0.17302	-0.255204	0.687098	-0.112688	0.788221	0.494519
Atf7ip	turquoise	1	0.85911	0.492291	0.756644	0.246553	-0.25671	0.685837	-0.0513618	0.829959	0.56483
Eif2s3x	turquoise	1	0.85898	0.679819	0.695002	0.323052	-0.376393	0.804448	-0.0230715	0.805153	0.507763
Irf2	turquoise	1	0.858906	0.389287	0.628482	0.214469	-0.159443	0.598018	0.0369747	0.612923	0.472991
Tap2	turquoise	1	0.858772	0.409132	0.62752	0.118105	-0.160429	0.58969	-0.21588	0.68481	0.550866
Gtf2h2	turquoise	1	0.858615	0.642187	0.710056	0.413102	-0.27043	0.601745	-0.157375	0.686034	0.651135
Mir193b	turquoise	1	0.858596	0.44923	0.565929	0.459812	-0.125031	0.490494	-0.299196	0.688062	0.483581
2610528A11Rik	turquoise	1	0.858338	0.504605	0.604343	0.188786	-0.207834	0.523696	-0.222915	0.552725	0.581193
Ano6	turquoise	1	0.857922	0.512739	0.583613	0.309878	-0.324597	0.583203	-0.299679	0.66093	0.583229
Cd2bp2	turquoise	1	0.857867	0.355511	0.61934	0.095078	-0.165857	0.426837	-0.269725	0.666797	0.33989
Epg5	turquoise	1	0.857849	0.442305	0.68963	0.407349	-0.15559	0.535076	-0.169471	0.686832	0.372483
Mrps35	turquoise	1	0.857596	0.535673	0.734388	0.129067	-0.10393	0.612924	-0.118431	0.823683	0.45885
Ifi205	turquoise	1	0.857045	0.517425	0.761421	0.235158	-0.272552	0.508618	-0.0566774	0.631667	0.455469
B9d2	turquoise	1	0.856996	0.31117	0.665789	0.254923	-0.164024	0.414294	-0.325542	0.573217	0.49401
Csnk1g1	turquoise	1	0.856995	0.606481	0.630952	0.339936	-0.256328	0.714518	0.0433806	0.678441	0.579596
Trpc3	turquoise	1	0.856929	0.51987	0.661412	0.302283	-0.213522	0.442437	-0.0802037	0.634087	0.483181
H2-Q2	turquoise	1	0.856887	0.473845	0.707651	0.136982	-0.128115	0.677802	-0.0322638	0.662823	0.604307
4930417H01Rik	turquoise	1	0.856605	0.541363	0.665634	0.251868	-0.240472	0.470967	-0.268357	0.50126	0.507879
Lgals9	turquoise	1	0.856393	0.398752	0.546241	0.20347	-0.0976425	0.38227	-0.341354	0.56037	0.553736
Gykl1	turquoise	1	0.855258	0.415565	0.456311	0.316396	-0.0309457	0.448393	-0.215732	0.476016	0.595485
Bvht	turquoise	1	0.854997	0.591716	0.71285	0.23131	-0.302157	0.725746	-0.0927749	0.677932	0.607357
Spopl	turquoise	1	0.854335	0.485314	0.73361	0.307629	-0.200122	0.654243	-0.0998873	0.608643	0.64672
9430041J12Rik	turquoise	1	0.854197	0.480361	0.648327	0.1798	-0.0215002	0.481972	-0.115063	0.646651	0.598661
Tstd2	turquoise	1	0.854012	0.517378	0.672342	0.402394	-0.398547	0.6161	-0.281547	0.713914	0.533397
D630045M09Rik	turquoise	1	0.853836	0.454121	0.62446	0.387487	-0.207209	0.677722	-0.310407	0.697969	0.608671
H2-Aa	turquoise	1	0.853724	0.304131	0.551549	0.0213776	-0.0955353	0.534939	-0.279786	0.567932	0.605188
D230030E09Rik	turquoise	1	0.853701	0.656779	0.802272	0.428077	-0.403823	0.622902	-0.349371	0.705396	0.48611
Lman2l	turquoise	1	0.853669	0.518639	0.61893	0.250072	-0.223441	0.578413	-0.159706	0.599442	0.467627
Il2rg	turquoise	1	0.853661	0.409394	0.50972	0.292681	-0.209708	0.307718	-0.474868	0.563596	0.569743
Gm8995	turquoise	1	0.853206	0.532797	0.682903	0.440298	-0.324292	0.628104	-0.130617	0.692898	0.610467
Lair1	turquoise	1	0.852642	0.402652	0.55265	0.120531	-0.113263	0.554601	-0.120181	0.537006	0.623744
A230057D06Rik	turquoise	1	0.851626	0.248834	0.576612	0.223724	0.0342666	0.565907	-0.0522045	0.688142	0.540076
9330175E14Rik	turquoise	1	0.851364	0.560519	0.574576	0.311033	-0.231705	0.454331	-0.326156	0.459476	0.617151
Myh7	turquoise	1	0.851319	0.499876	0.646022	0.234893	-0.0727471	0.600944	-0.249907	0.690301	0.5857
Vasp	turquoise	1	0.851314	0.510287	0.664777	0.436236	-0.30225	0.738693	-0.249097	0.757915	0.577108
Ogfr	turquoise	1	0.85126	0.533839	0.789318	0.199278	-0.276785	0.639922	-0.179616	0.854805	0.47222
4930566F21Rik	turquoise	1	0.851106	0.666404	0.64584	0.370356	-0.525336	0.557577	-0.241006	0.587617	0.485035
Pcdhb11	turquoise	1	0.851018	0.52857	0.692682	0.409861	-0.209797	0.429015	-0.136322	0.615616	0.437067
Ago1	turquoise	1	0.850243	0.566774	0.690328	0.481808	-0.305353	0.611742	-0.0571546	0.642566	0.587293
Gm19816	turquoise	1	0.850013	0.451427	0.463363	0.396776	-0.03153	0.502697	-0.111143	0.548495	0.63612
Adam6a	turquoise	1	0.849428	0.419216	0.694368	0.395993	-0.234518	0.608874	-0.191511	0.587974	0.494025
Xpc	turquoise	1	0.849331	0.581617	0.753411	0.300727	-0.355194	0.687587	-0.336771	0.827706	0.586165
Galc	turquoise	1	0.849242	0.318102	0.706043	0.205295	-0.135068	0.498942	-0.108901	0.674134	0.455053
Tlr9	turquoise	1	0.849236	0.614023	0.641963	0.28233	-0.327831	0.770578	-0.180034	0.750733	0.573739
Sar1b	turquoise	1	0.848273	0.438382	0.637648	0.0883393	-0.1398	0.661467	-0.151523	0.709204	0.589313
Zfp710	turquoise	1	0.848199	0.348739	0.584721	0.198868	-0.117431	0.510094	-0.115589	0.620631	0.516773
Etnk1	turquoise	1	0.84808	0.668763	0.79605	0.494851	-0.409993	0.72474	-0.0714714	0.836697	0.514918
Abcg1	turquoise	1	0.847965	0.370268	0.684437	0.21787	-0.0838997	0.753757	-0.115047	0.79761	0.522533
Apobec3	turquoise	1	0.847368	0.436968	0.66766	0.111187	-0.144125	0.54832	-0.391693	0.643864	0.660293
Mir701	turquoise	1	0.847016	0.457151	0.600635	0.254432	-0.129486	0.649244	-0.11415	0.552344	0.597277
Terf2	turquoise	1	0.846902	0.492398	0.586115	0.365525	-0.134335	0.567742	-0.162802	0.68062	0.608151
Txnrd1	turquoise	1	0.846728	0.559963	0.849282	0.469591	-0.343454	0.657161	-0.16725	0.858391	0.430448
Sec11c	turquoise	1	0.846705	0.435295	0.690513	0.174248	-0.299892	0.659874	-0.0831008	0.721706	0.519714
LOC102639543	turquoise	1	0.84669	0.486909	0.572641	0.223027	-0.337209	0.644701	-0.111646	0.495768	0.624995
Shcbp1l	turquoise	1	0.846625	0.384441	0.581024	0.224192	-0.050101	0.362856	-0.228061	0.679983	0.44183
Sec16a	turquoise	1	0.84651	0.630921	0.728037	0.456748	-0.329549	0.477405	-0.18093	0.715069	0.479155
Gm11487	turquoise	1	0.846454	0.65439	0.632268	0.250312	-0.238885	0.500392	-0.0415033	0.566942	0.521036
Nsa2	turquoise	1	0.846151	0.404597	0.700815	0.243639	-0.216268	0.695413	-0.138927	0.649463	0.657196
Rps5	turquoise	1	0.846069	0.45093	0.630934	0.142155	-0.138687	0.642957	-0.173245	0.75015	0.500752
Fbxw8	turquoise	1	0.845995	0.25882	0.675571	0.0833072	-0.0805736	0.571961	-0.158255	0.464921	0.583718
Olfr1318	turquoise	1	0.845707	0.548747	0.760414	0.432615	-0.363128	0.544138	-0.100126	0.715251	0.429059
Myo10	turquoise	1	0.845632	0.416633	0.675956	0.280256	-0.100545	0.651784	-0.222481	0.648678	0.605783
Gm19569	turquoise	1	0.845334	0.594779	0.779924	0.303572	-0.317669	0.643872	-0.121314	0.806601	0.39503
Sgk1	turquoise	1	0.845315	0.340319	0.618233	0.366717	-0.234898	0.546582	-0.305675	0.657511	0.581044
Ace2	turquoise	1	0.845257	0.574289	0.612061	0.179244	-0.2487	0.585919	-0.162803	0.666403	0.524422
Vamp5	turquoise	1	0.845222	0.404829	0.66284	0.0871761	-0.157867	0.614656	-0.0666302	0.646237	0.594175
Cdh8	turquoise	1	0.845043	0.635853	0.660108	0.315226	-0.270504	0.594378	-0.126049	0.64279	0.626466
Cmya5	turquoise	1	0.844782	0.428521	0.523456	0.31082	-0.0542148	0.466257	-0.14302	0.632652	0.454881
Urm1	turquoise	1	0.843884	0.420938	0.632943	0.153552	-0.273129	0.540452	-0.0700379	0.538928	0.465177
AI314180	turquoise	1	0.843782	0.679588	0.66164	0.412457	-0.303396	0.639101	0.00748838	0.691702	0.549167
Cmtm8	turquoise	1	0.843713	0.415871	0.694266	0.229971	-0.229915	0.538734	-0.369419	0.675226	0.498671
Myt1	turquoise	1	0.843648	0.512944	0.607632	0.290263	-0.167372	0.641394	-0.0103419	0.574865	0.545202
Tagap	turquoise	1	0.843355	0.43771	0.623956	0.382351	-0.317505	0.602351	-0.371445	0.66063	0.532826
4930412F12Rik	turquoise	1	0.843305	0.579175	0.608938	0.257809	-0.145641	0.444087	-0.0268987	0.583062	0.494072
Cep97	turquoise	1	0.843288	0.509606	0.655713	0.232196	-0.130679	0.369094	-0.007291	0.609095	0.323647
Rcbtb2	turquoise	1	0.843033	0.468394	0.640504	0.325144	-0.247869	0.566155	-0.0334645	0.557455	0.602587
H2-M3	turquoise	1	0.842893	0.289359	0.639899	0.113962	-0.0515131	0.540988	-0.0606028	0.449104	0.549501
Tspan12	turquoise	1	0.842796	0.359412	0.621048	0.108418	-0.167344	0.577035	-0.0840152	0.641175	0.506372
Nrg3os	turquoise	1	0.842427	0.643002	0.590043	0.246525	-0.276351	0.394495	-0.229611	0.687499	0.346917
4921511I17Rik	turquoise	1	0.842226	0.460815	0.605599	0.12723	-0.136321	0.649839	0.0166623	0.570653	0.558757
Dlx6os2	turquoise	1	0.841425	0.587937	0.665222	0.366202	-0.22197	0.475378	-0.168836	0.647479	0.341953
Gm16551	turquoise	1	0.841401	0.545277	0.679499	0.399413	-0.357344	0.693404	-0.189131	0.62914	0.529227
LOC102642117	turquoise	1	0.841392	0.567213	0.641672	0.493588	-0.403289	0.467445	-0.329704	0.628643	0.512416
Nucks1	turquoise	1	0.840642	0.49461	0.53543	0.46502	-0.280551	0.44462	-0.291354	0.574115	0.588343
Olfr315	turquoise	1	0.840371	0.464984	0.480449	0.33419	-0.0804771	0.347982	-0.223918	0.549213	0.414925
Pdzph1	turquoise	1	0.840283	0.3944	0.505938	0.0880681	0.0180968	0.371211	-0.214189	0.571458	0.496618
Raxos1	turquoise	1	0.840006	0.631288	0.710829	0.423627	-0.322271	0.484958	-0.36941	0.573095	0.539896
4933415A04Rik	turquoise	1	0.8399	0.579646	0.511341	0.416623	-0.289673	0.389746	-0.212992	0.535618	0.434312
Mir365-1	turquoise	1	0.83955	0.593258	0.589538	0.426298	-0.215206	0.530897	-0.216668	0.698614	0.538376
Nde1	turquoise	1	0.839409	0.409031	0.619785	0.120118	-0.150269	0.547852	-0.327162	0.676528	0.531982
Usp39	turquoise	1	0.8392	0.63792	0.844455	0.328816	-0.369955	0.718945	-0.035336	0.870401	0.47399
Rab13	turquoise	1	0.839161	0.488626	0.680766	0.242411	-0.365397	0.760916	-0.278824	0.823939	0.526569
Tlr2	turquoise	1	0.839006	0.57138	0.726728	0.33545	-0.406963	0.607169	-0.167544	0.652857	0.499656
Mrpl43	turquoise	1	0.838952	0.46163	0.672352	0.106448	-0.226168	0.573514	0.028438	0.673589	0.391406
Trim30a	turquoise	1	0.838529	0.29097	0.555734	0.112674	0.0361187	0.646085	-0.0149639	0.637822	0.577002
C330024D21Rik	turquoise	1	0.838336	0.563565	0.716491	0.417287	-0.210452	0.575996	-0.154521	0.746827	0.453952
Rps15a-ps5	turquoise	1	0.838096	0.306806	0.547062	0.0502228	-0.137853	0.508807	-0.202193	0.534025	0.545709
9030624J02Rik	turquoise	1	0.837879	0.548142	0.661872	0.233867	-0.269989	0.758716	-0.0538445	0.715005	0.565416
Mir493	turquoise	1	0.837859	0.525166	0.517874	0.555906	-0.216622	0.539879	-0.168112	0.577405	0.596125
Cdk19	turquoise	1	0.837771	0.609695	0.692769	0.254705	-0.316202	0.572592	-0.241372	0.769388	0.528534
Nradd	turquoise	1	0.837728	0.307922	0.696572	0.375998	-0.159366	0.619357	-0.185564	0.717025	0.59859
Pggt1b	turquoise	1	0.837515	0.392283	0.693967	0.271719	-0.0557526	0.758362	0.0571737	0.803134	0.514549
Krtap5-3	turquoise	1	0.837406	0.399317	0.574487	0.257645	-0.0869956	0.462956	-0.279644	0.430395	0.579472
Spcs1	turquoise	1	0.837342	0.351687	0.511417	0.157065	-0.0759049	0.334413	-0.137718	0.421614	0.3768
Hsf5	turquoise	1	0.836968	0.489609	0.519584	0.238801	-0.0633007	0.512567	-0.0108891	0.569267	0.630362
Hmha1	turquoise	1	0.836643	0.506436	0.793394	0.268522	-0.35677	0.744382	-0.0801855	0.675475	0.567671
Siglecf	turquoise	1	0.836444	0.522674	0.492614	0.331324	-0.2984	0.468825	-0.0410684	0.427	0.577048
Jade1	turquoise	1	0.836031	0.492613	0.786246	0.473217	-0.289031	0.763135	-0.0846687	0.823695	0.462853
Cpe	turquoise	1	0.835936	0.401134	0.635381	0.178744	-0.136292	0.677059	-0.133083	0.670891	0.486193
8430408G22Rik	turquoise	1	0.835733	0.411669	0.629358	0.414847	-0.233552	0.537113	-0.334878	0.639462	0.498581
Pex7	turquoise	1	0.835631	0.419604	0.800463	0.17644	-0.166298	0.636573	0.0474669	0.748671	0.52245
Mir505	turquoise	1	0.835518	0.446609	0.555986	0.5812	-0.205138	0.547041	-0.114777	0.570106	0.659554
Lgals3bp	turquoise	1	0.835455	0.415335	0.609897	0.120492	-0.157422	0.596426	-0.259305	0.707226	0.528801
Nlrc5	turquoise	1	0.834571	0.566122	0.66213	0.379699	-0.403559	0.525678	-0.35185	0.6975	0.525973
Gm10827	turquoise	1	0.834494	0.588737	0.600437	0.496954	-0.263943	0.584339	-0.385284	0.632512	0.537626
Ccdc80	turquoise	1	0.834351	0.549885	0.640841	0.160334	-0.231777	0.538881	-0.197757	0.724735	0.402201
Cd9	turquoise	1	0.834147	0.331301	0.682539	0.0486005	-0.131989	0.589331	-0.205506	0.698582	0.486462
Cox10	turquoise	1	0.833746	0.522756	0.655929	0.241071	-0.217874	0.582704	-0.126042	0.782003	0.46712
Gimap8	turquoise	1	0.833231	0.444778	0.462353	0.19049	-0.070304	0.365718	-0.17749	0.39595	0.581733
Tmem167	turquoise	1	0.833089	0.509711	0.646148	0.275482	-0.294462	0.702822	-0.0269745	0.712423	0.567366
Mknk2	turquoise	1	0.833059	0.380617	0.626624	0.307887	-0.187638	0.442162	-0.279214	0.648933	0.548444
Pramef12os	turquoise	1	0.832284	0.331112	0.507793	0.172722	0.110934	0.413286	0.110721	0.526004	0.454986
Ndufaf6	turquoise	1	0.832194	0.449919	0.6923	0.246559	-0.0697039	0.503038	-0.150391	0.707172	0.493624
Pabpc5	turquoise	1	0.831336	0.600364	0.689192	0.370271	-0.347417	0.564222	-0.224388	0.718528	0.411882
Prpf18	turquoise	1	0.831128	0.447867	0.56778	0.458873	-0.223992	0.658766	-0.242758	0.740411	0.594545
Psmd13	turquoise	1	0.830282	0.378159	0.655113	0.110363	-0.10231	0.604563	-0.165332	0.771924	0.506555
Cdc7	turquoise	1	0.830243	0.436161	0.732058	0.337641	-0.250855	0.637707	-0.0277226	0.823289	0.407009
Fabp5	turquoise	1	0.829945	0.340588	0.713935	0.119439	-0.125356	0.644649	-0.341524	0.778375	0.611539
Gm9734	turquoise	1	0.829684	0.586164	0.703599	0.318477	-0.262124	0.573238	-0.308709	0.764455	0.45993
Plekhf1	turquoise	1	0.829156	0.485337	0.727551	0.433503	-0.41256	0.786184	-0.186127	0.678153	0.676881
Mmp2	turquoise	1	0.82905	0.372519	0.612306	0.13354	-0.128488	0.548687	-0.102983	0.661609	0.530786
Mllt1	turquoise	1	0.828592	0.51177	0.618255	0.383903	-0.272287	0.536031	-0.146789	0.633898	0.589031
Vmn2r103	turquoise	1	0.828421	0.491973	0.668169	0.188727	-0.015696	0.670133	0.00333014	0.76014	0.543012
Fancb	turquoise	1	0.828281	0.581224	0.63716	0.368823	-0.341145	0.422587	-0.102793	0.671415	0.47278
Gulp1	turquoise	1	0.828205	0.287235	0.662652	0.151613	0.0297937	0.459626	-0.0354463	0.683761	0.495644
Arhgap15os	turquoise	1	0.828166	0.667293	0.622281	0.434804	-0.298035	0.597725	-0.183905	0.710304	0.632845
Ccdc85c	turquoise	1	0.828116	0.360392	0.6785	0.269544	-0.151524	0.549116	-0.249981	0.72048	0.598693
Hist1h3i	turquoise	1	0.827979	0.326291	0.601069	0.0240724	-0.0102376	0.59781	-0.077999	0.781425	0.454745
Gm19276	turquoise	1	0.827805	0.516803	0.49607	0.343106	-0.0447458	0.489414	-0.101625	0.541348	0.60847
Adam21	turquoise	1	0.827739	0.653304	0.81742	0.458067	-0.370449	0.712137	-0.100126	0.713219	0.546656
Zfp273	turquoise	1	0.827393	0.246753	0.552105	0.0403962	-0.0460755	0.597633	-0.249296	0.702974	0.522379
Angptl3	turquoise	1	0.827048	0.542642	0.647062	0.197635	-0.212921	0.560512	-0.0170031	0.479014	0.494348
Slc16a1	turquoise	1	0.826713	0.387454	0.781764	0.155153	-0.219753	0.669858	-0.147715	0.587887	0.609268
Lemd2	turquoise	1	0.826707	0.40601	0.696072	0.277547	-0.132719	0.42364	0.120829	0.606724	0.3632
S1pr2	turquoise	1	0.826548	0.507749	0.53741	0.176118	-0.101304	0.621764	-0.1334	0.646683	0.547458
Dbn1	turquoise	1	0.826465	0.466004	0.518555	0.329268	-0.285265	0.440538	-0.351164	0.61589	0.54945
Gm26688	turquoise	1	0.826383	0.374543	0.725893	0.329034	-0.11511	0.527609	-0.464394	0.715554	0.499386
Igsf6	turquoise	1	0.826172	0.394138	0.600205	0.0991898	-0.13277	0.570192	-0.191388	0.65102	0.601951
Lce3e	turquoise	1	0.826152	0.449457	0.583187	0.283229	-0.0895443	0.459547	-0.18592	0.577406	0.588721
Zgrf1	turquoise	1	0.825875	0.60674	0.757163	0.316627	-0.430666	0.725193	-0.245351	0.805217	0.576947
Pabpc2	turquoise	1	0.825776	0.610039	0.744514	0.309541	-0.317604	0.616091	-0.124443	0.706394	0.547044
Ccdc23	turquoise	1	0.825746	0.777975	0.787995	0.325389	-0.482113	0.753601	-0.172926	0.851987	0.52472
Tnf	turquoise	1	0.825727	0.379814	0.420755	0.191613	-0.0999854	0.547293	0.126929	0.441403	0.49187
Vmn1r35	turquoise	1	0.825445	0.394195	0.575656	0.295214	-0.0704128	0.650801	-0.0262662	0.708341	0.548126
Mfsd7c	turquoise	1	0.825399	0.386075	0.662211	0.322062	-0.212806	0.699772	-0.264364	0.69367	0.668148
Tbxas1	turquoise	1	0.825362	0.581831	0.575488	0.243212	-0.427422	0.556864	0.0763297	0.546705	0.491631
Gzmf	turquoise	1	0.825057	0.517674	0.588841	0.1406	-0.0592364	0.669858	0.025757	0.603467	0.574568
Ptpn6	turquoise	1	0.824988	0.44082	0.711234	0.206667	-0.302378	0.556944	-0.280331	0.671271	0.534038
4933428C19Rik	turquoise	1	0.824668	0.504784	0.493445	0.232924	-0.10001	0.616501	-0.137795	0.595209	0.589627
Cdk5rap2	turquoise	1	0.824574	0.584525	0.725032	0.332772	-0.382525	0.722617	-0.0301169	0.625043	0.625342
Slc7a7	turquoise	1	0.823635	0.270332	0.658818	0.0844629	-0.0997467	0.589738	-0.025588	0.519689	0.554225
Trip13	turquoise	1	0.823505	0.435114	0.619352	0.293904	-0.173354	0.647161	-0.296629	0.756583	0.577743
Crnkl1	turquoise	1	0.82343	0.611396	0.824207	0.354756	-0.357574	0.747019	-0.232059	0.867382	0.488578
B4galt4	turquoise	1	0.823415	0.509459	0.798939	0.281388	-0.366422	0.647048	-0.195872	0.863554	0.408278
Rnft1	turquoise	1	0.823365	0.673402	0.61008	0.363459	-0.286372	0.579603	-0.0498958	0.606734	0.668754
Dock8	turquoise	1	0.823022	0.569111	0.701161	0.446985	-0.412057	0.444524	-0.396574	0.7553	0.512443
5330432E05Rik	turquoise	1	0.82288	0.465466	0.649566	0.319221	-0.174243	0.623777	-0.38025	0.660357	0.678124
Mrpl24	turquoise	1	0.82255	0.576867	0.722543	0.397391	-0.363866	0.607792	-0.201067	0.767904	0.541485
Ucp1	turquoise	1	0.822371	0.62279	0.684788	0.546712	-0.355395	0.642948	-0.193776	0.678744	0.612672
Poldip3	turquoise	1	0.822024	0.440841	0.513503	0.382223	-0.172689	0.542219	-0.27253	0.566546	0.554073
Rerg	turquoise	1	0.822017	0.472028	0.550398	0.0535158	-0.0790478	0.564016	-0.294524	0.694532	0.613197
Nit2	turquoise	1	0.821896	0.504526	0.732755	0.0957036	-0.19751	0.764493	-0.0774519	0.850811	0.487887
Zfp410	turquoise	1	0.821834	0.458188	0.810449	0.347229	-0.325562	0.733541	-0.140075	0.660478	0.628406
Nt5c2	turquoise	1	0.821584	0.520447	0.680122	0.158792	-0.200365	0.696702	0.029107	0.756814	0.513105
9030624G23Rik	turquoise	1	0.82145	0.695246	0.710254	0.456279	-0.412903	0.521948	-0.232712	0.690482	0.473838
Gpr146	turquoise	1	0.820804	0.585731	0.813802	0.392869	-0.363251	0.788993	-0.145942	0.861546	0.576444
Trim34a	turquoise	1	0.820323	0.57069	0.773447	0.212504	-0.290397	0.639003	0.00723998	0.687604	0.450185
4930539J05Rik	turquoise	1	0.820112	0.621905	0.676122	0.491725	-0.242295	0.619332	-0.196516	0.704408	0.607256
Gm13387	turquoise	1	0.81996	0.357566	0.529381	0.10958	-0.058589	0.51412	-0.131067	0.486356	0.558327
Gm19845	turquoise	1	0.81981	0.507268	0.573273	0.356658	-0.13427	0.327429	-0.238413	0.548352	0.524464
Api5	turquoise	1	0.819199	0.361822	0.643271	-0.0183975	-0.0337866	0.584289	-0.210507	0.763663	0.505257
Tmem171	turquoise	1	0.818941	0.499171	0.500242	0.30668	-0.320342	0.520622	-0.161843	0.590553	0.465401
Zfp560	turquoise	1	0.818527	0.387091	0.637323	-0.0136606	0.0177229	0.59477	-0.177921	0.780579	0.556331
Blm	turquoise	1	0.818008	0.472598	0.71992	0.17675	-0.225564	0.768664	-0.155246	0.856268	0.536786
Sncaip	turquoise	1	0.81796	0.556851	0.767432	0.421117	-0.330111	0.597947	-0.242912	0.766354	0.60252
Psma1	turquoise	1	0.817834	0.511137	0.726678	0.450558	-0.395045	0.637042	-0.276053	0.694215	0.604638
Gpx6	turquoise	1	0.817746	0.550475	0.609327	0.25401	-0.240626	0.506625	-0.100234	0.733099	0.507062
Dll4	turquoise	1	0.816313	0.568052	0.643979	0.304303	-0.156231	0.612609	-0.124622	0.712482	0.574045
Msrb3	turquoise	1	0.816205	0.601663	0.536566	0.225042	-0.231761	0.513695	-0.240532	0.739738	0.451768
Foxf1	turquoise	1	0.815864	0.526085	0.631829	0.305891	-0.296888	0.350236	-0.504911	0.641588	0.481897
Stk11	turquoise	1	0.815709	0.466002	0.676441	0.0851129	-0.134139	0.598799	0.119536	0.592235	0.535295
Arl6ip4	turquoise	1	0.815702	0.498466	0.702213	0.28059	-0.334521	0.685696	-0.232866	0.647602	0.637907
Prc1	turquoise	1	0.815437	0.38858	0.435921	0.0271508	-0.0991305	0.415845	-0.202566	0.577127	0.553172
4933433G19Rik	turquoise	1	0.814993	0.546094	0.478634	0.148253	-0.0690068	0.479283	-0.0326219	0.571218	0.504511
Klk1b21	turquoise	1	0.81472	0.532261	0.547669	0.402867	-0.30754	0.472797	-0.192428	0.556034	0.446402
C030013D06Rik	turquoise	1	0.813761	0.473038	0.461166	0.399894	-0.156697	0.45255	-0.131843	0.49759	0.537597
Wrap53	turquoise	1	0.813737	0.43984	0.67152	0.118861	-0.216967	0.658284	-0.0586096	0.763698	0.445632
Fsip1	turquoise	1	0.813425	0.410204	0.603009	0.256236	-0.0097137	0.501677	-0.0769152	0.527269	0.446886
Pfdn5	turquoise	1	0.813366	0.304345	0.635257	0.118352	-0.154958	0.413562	-0.0815931	0.587337	0.344093
1700008O03Rik	turquoise	1	0.813301	0.591311	0.68329	0.293264	-0.351316	0.482178	-0.291999	0.573307	0.49547
Mrpl11	turquoise	1	0.813252	0.275773	0.608894	0.211914	-0.112036	0.534956	-0.0593551	0.616047	0.498328
Il15ra	turquoise	1	0.813171	0.270924	0.520841	0.0307598	0.0637658	0.286227	-0.205065	0.43418	0.49456
Mob3c	turquoise	1	0.813014	0.415894	0.611938	0.309094	-0.119384	0.674862	-0.278475	0.656835	0.557324
Gata6	turquoise	1	0.811999	0.497052	0.515417	0.150931	-0.155975	0.450526	-0.0957939	0.616462	0.365052
Tom1	turquoise	1	0.811938	0.461951	0.601418	0.176445	-0.0248714	0.479747	-0.215776	0.624535	0.555172
Fuca1	turquoise	1	0.811502	0.225867	0.634215	0.21103	-0.120355	0.606117	-0.199386	0.55258	0.648912
4930428E07Rik	turquoise	1	0.811325	0.4487	0.50535	0.210542	0.00941813	0.568121	0.015988	0.498612	0.518969
Exosc4	turquoise	1	0.811239	0.135203	0.440053	-0.0370918	-0.00585605	0.486737	-0.0462562	0.590168	0.387529
Sox10	turquoise	1	0.810786	0.57885	0.638807	0.189954	-0.331647	0.61457	-0.0110488	0.54228	0.611539
Gpr180	turquoise	1	0.810498	0.449785	0.778719	0.157715	-0.189225	0.818841	-0.153463	0.777893	0.674787
Myd88	turquoise	1	0.81045	0.573878	0.809097	0.277247	-0.332705	0.694903	0.0164526	0.808701	0.526142
Thap2	turquoise	1	0.809606	0.59956	0.822732	0.321094	-0.359897	0.790891	-0.249281	0.922942	0.558527
Hdac1	turquoise	1	0.809283	0.411109	0.644081	0.107851	-0.12547	0.579112	-0.153835	0.748499	0.450638
Hrc	turquoise	1	0.807919	0.465271	0.663069	0.448749	-0.295722	0.482068	-0.342849	0.607619	0.44559
Cenpq	turquoise	1	0.807534	0.455308	0.612026	0.125682	-0.166714	0.447252	0.0815504	0.507294	0.472339
1700086D15Rik	turquoise	1	0.806939	0.351298	0.350596	0.381746	-0.0265065	0.32675	-0.0852762	0.273978	0.555853
H2-Ke6	turquoise	1	0.806799	0.415821	0.64992	0.259777	-0.24522	0.536565	-0.0853196	0.708119	0.463513
Alg1	turquoise	1	0.806735	0.508478	0.701114	0.35473	-0.324945	0.688071	-0.139358	0.784418	0.529035
Fpgt	turquoise	1	0.806422	0.363213	0.642676	0.032958	-0.157279	0.528037	-0.0732598	0.642728	0.387089
Tmbim6	turquoise	1	0.805981	0.266161	0.468449	0.0502044	-0.0439012	0.612897	-0.264967	0.484679	0.64
Susd1	turquoise	1	0.805763	0.610173	0.700457	0.351005	-0.254355	0.626212	-0.206939	0.786375	0.487787
Slco1a4	turquoise	1	0.80558	0.611074	0.675131	0.355692	-0.385171	0.618225	-0.380872	0.758552	0.62206
Apol10a	turquoise	1	0.805009	0.357614	0.603004	0.116287	-0.0483549	0.72705	-0.155626	0.704187	0.508604
Gm5544	turquoise	1	0.805005	0.563883	0.721258	0.313512	-0.205408	0.69325	0.0469411	0.689072	0.553797
Gm5751	turquoise	1	0.804961	0.271624	0.583177	0.302636	0.0138416	0.632521	-0.256931	0.704088	0.579048
C1qa	turquoise	1	0.804686	0.407027	0.615083	0.0694672	-0.180291	0.501914	-0.262036	0.659502	0.431548
Polr1b	turquoise	1	0.804598	0.61337	0.663426	0.304222	-0.382074	0.478618	-0.425924	0.738464	0.478994
Lipn	turquoise	1	0.804358	0.325632	0.331048	0.276261	0.0452583	0.354872	-0.0237679	0.298326	0.618831
Ctdspl2	turquoise	1	0.804222	0.401196	0.637659	0.124983	-0.117039	0.454551	-0.256688	0.755148	0.482012
Btk	turquoise	1	0.803995	0.418715	0.618584	0.17195	-0.0778462	0.779971	-0.0882903	0.745361	0.630241
Wt1os	turquoise	1	0.803449	0.208411	0.491868	0.235323	0.0564486	0.343144	-0.231381	0.482976	0.391272
BC055324	turquoise	1	0.80323	0.432299	0.617997	0.00122403	-0.10624	0.619699	-0.0746149	0.790862	0.483159
A530083I20Rik	turquoise	1	0.802639	0.543243	0.59828	0.418917	-0.22814	0.433745	-0.222035	0.373824	0.525306
Hbp1	turquoise	1	0.802513	0.568373	0.657423	0.369092	-0.225144	0.695893	-0.189746	0.754199	0.627289
Abt1	turquoise	1	0.802433	0.595304	0.689339	0.248655	-0.175823	0.579773	0.0522856	0.744279	0.444218
AW495222	turquoise	1	0.802283	0.444254	0.703111	0.0894929	-0.181375	0.751592	-0.0445634	0.747589	0.561265
Cdc73	turquoise	1	0.802125	0.335505	0.544146	0.285235	-0.0646078	0.541493	-0.192335	0.406238	0.696953
Ift88	turquoise	1	0.802112	0.555236	0.777424	0.222764	-0.203425	0.720099	-0.132221	0.746543	0.567374
Cldn34b1	turquoise	1	0.802081	0.573312	0.585181	0.330035	-0.31302	0.598964	0.000906944	0.56957	0.493231
Hmgn1	turquoise	1	0.801825	0.550686	0.788223	0.281899	-0.353829	0.591327	-0.156838	0.742726	0.317723
Mir467d	turquoise	1	0.801339	0.625071	0.839249	0.426283	-0.312828	0.751657	0.0062312	0.797271	0.436912
Gm5533	turquoise	1	0.801202	0.645828	0.630117	0.348687	-0.258624	0.621725	-0.222435	0.76101	0.560263
Mapre2	turquoise	1	0.801032	0.640462	0.613395	0.378489	-0.309277	0.702709	-0.1008	0.694318	0.591945
LOC102643267	turquoise	1	0.800679	0.489506	0.5534	0.292536	-0.062363	0.429907	-0.219582	0.463068	0.515216
Dchs1	turquoise	1	0.800454	0.351648	0.602073	0.0996984	-0.0327098	0.571333	-0.233875	0.698889	0.507929
Pms1	turquoise	1	0.800321	0.497124	0.601829	0.0457938	-0.0202646	0.590426	0.195916	0.621242	0.451147
Nedd1	turquoise	1	0.800231	0.528759	0.669137	0.206037	-0.150183	0.620653	-0.212489	0.694761	0.634456
Pfkfb4	turquoise	1	0.799912	0.46761	0.774493	0.0910015	-0.302992	0.628297	-0.184689	0.539153	0.592752
Ccdc117	turquoise	1	0.79983	0.534795	0.600023	0.44305	-0.42863	0.476951	-0.424052	0.636774	0.498912
C330002G04Rik	turquoise	1	0.799732	0.574055	0.827587	0.419813	-0.331542	0.645316	-0.185972	0.711901	0.428652
Agbl2	turquoise	1	0.799524	0.420024	0.683117	0.109418	-0.0666759	0.49654	-0.0680059	0.644811	0.467589
H2-Ab1	turquoise	1	0.7993	0.266855	0.519016	-0.0467192	-0.0510374	0.566979	-0.0703635	0.590683	0.511322
Id4	turquoise	1	0.799208	0.516771	0.726219	0.453031	-0.412552	0.696266	-0.19303	0.810219	0.551939
Clec7a	turquoise	1	0.799048	0.343028	0.498581	0.0193548	-0.13022	0.527165	-0.166823	0.535097	0.502101
Znfx1	turquoise	1	0.798886	0.544678	0.597752	0.487782	-0.363807	0.421671	-0.333116	0.680296	0.493074
Lrrc74a	turquoise	1	0.798778	0.436061	0.6117	0.218833	-0.12986	0.410093	-0.165606	0.502831	0.445546
Dhx58	turquoise	1	0.798624	0.35645	0.518916	0.316439	-0.29498	0.442031	-0.0923574	0.496438	0.49607
Chia1	turquoise	1	0.798448	0.565752	0.574149	0.275377	-0.100964	0.383447	-0.260826	0.648579	0.490041
Shank3	turquoise	1	0.797927	0.50255	0.572518	0.377124	-0.110968	0.552712	-0.172615	0.764023	0.441209
Afm	turquoise	1	0.797663	0.492602	0.566043	0.251501	-0.0348211	0.574748	-0.185411	0.619623	0.526122
Gm30571	turquoise	1	0.797505	0.395395	0.525848	0.474422	-0.123486	0.490211	-0.294335	0.587457	0.58159
Nodal	turquoise	1	0.797361	0.499578	0.408758	0.337982	-0.14498	0.432306	-0.130553	0.378572	0.573989
Zfp451	turquoise	1	0.797168	0.443906	0.740823	0.260458	-0.12782	0.797006	-0.0578258	0.846827	0.520373
Lig3	turquoise	1	0.796902	0.351428	0.649897	0.259767	-0.0543135	0.630069	-0.0368734	0.756024	0.497804
Ube2c	turquoise	1	0.796795	0.186772	0.465371	0.0588133	-0.0664585	0.590282	-0.235251	0.686175	0.511025
9930017N22Rik	turquoise	1	0.796413	0.541901	0.57868	0.382038	-0.346046	0.655103	-0.0456059	0.660638	0.554307
Arpc3	turquoise	1	0.795956	0.200119	0.466965	0.0979311	0.0480483	0.323163	-0.195203	0.471048	0.45623
Ube2w	turquoise	1	0.795717	0.518783	0.604585	0.11756	-0.174002	0.558453	0.0177424	0.743283	0.432702
Pld4	turquoise	1	0.795449	0.388753	0.649391	0.0811796	-0.13687	0.605573	-0.157505	0.75391	0.502873
Sall1	turquoise	1	0.795367	0.477137	0.593258	0.230711	-0.212787	0.700665	-0.0571341	0.630376	0.592788
Dubr	turquoise	1	0.795337	0.639091	0.582279	0.412312	-0.296526	0.503274	-0.0809097	0.569461	0.597545
Casp4	turquoise	1	0.794938	0.471069	0.605521	0.146622	-0.297748	0.535099	-0.301319	0.62254	0.471341
Hacl1	turquoise	1	0.794749	0.359838	0.780602	0.166576	-0.232914	0.684227	-0.110681	0.820506	0.462629
Aste1	turquoise	1	0.794684	0.450961	0.526305	0.175707	0.00737931	0.429951	-0.120525	0.665184	0.570486
Melk	turquoise	1	0.794528	0.547991	0.511579	0.352288	-0.312122	0.475711	-0.0937398	0.507622	0.419772
Hexb	turquoise	1	0.794116	0.439181	0.625313	0.131451	-0.243888	0.652701	-0.0818508	0.697776	0.529878
Ibtk	turquoise	1	0.794079	0.571562	0.819728	0.464583	-0.347971	0.7004	-0.158986	0.838725	0.568165
Platr29	turquoise	1	0.794017	0.519697	0.532028	0.417327	-0.184009	0.576017	-0.327992	0.583217	0.595084
Gm13974	turquoise	1	0.793996	0.667103	0.601622	0.316564	-0.37473	0.43315	-0.100991	0.598065	0.532259
Lrrc16a	turquoise	1	0.793634	0.454133	0.501953	0.471004	-0.205758	0.614572	-0.159194	0.552794	0.626153
2410006H16Rik	turquoise	1	0.793507	0.396535	0.680747	0.155171	-0.152662	0.645326	-0.215348	0.538762	0.66515
F630042J09Rik	turquoise	1	0.793305	0.50097	0.54593	0.26524	-0.18765	0.549743	-0.287144	0.641208	0.629528
Scgb2b23-ps	turquoise	1	0.793159	0.3891	0.562902	0.279727	-0.00255627	0.445977	-0.14543	0.457526	0.530295
Zfp521	turquoise	1	0.793073	0.439422	0.694602	0.276643	-0.189331	0.640152	-0.271071	0.547064	0.655264
Slc35b3	turquoise	1	0.793002	0.520351	0.615749	0.332864	-0.361675	0.543472	-0.162208	0.713309	0.496064
Mir342	turquoise	1	0.792582	0.492821	0.648344	0.565487	-0.261913	0.646408	-0.228344	0.796071	0.487481
Piwil2	turquoise	1	0.792494	0.362831	0.464622	0.294366	-0.0857357	0.541342	-0.0392903	0.600917	0.367183
Tcp1	turquoise	1	0.792451	0.474518	0.638546	0.130664	-0.0084172	0.658438	0.0489893	0.627491	0.594794
Smdt1	turquoise	1	0.792356	0.266687	0.597041	0.0811662	-0.0694538	0.506381	-0.27134	0.650179	0.544185
Shmt1	turquoise	1	0.791818	0.357883	0.546629	-0.051775	-0.12859	0.480744	0.00713247	0.504844	0.455969
Tapbp	turquoise	1	0.791459	0.396237	0.674295	0.152305	-0.206287	0.669985	-0.165159	0.750378	0.565057
Rttn	turquoise	1	0.791258	0.406257	0.627892	0.368696	-0.261428	0.487142	-0.157225	0.57731	0.491061
Trim6	turquoise	1	0.790826	0.436744	0.500148	0.321059	-0.208645	0.359985	-0.170726	0.303889	0.528997
Gm20501	turquoise	1	0.790509	0.531877	0.730709	0.280492	-0.501766	0.662884	-0.262312	0.660949	0.524394
Mir343	turquoise	1	0.790462	0.44296	0.458181	0.310953	-0.043953	0.426054	-0.0816638	0.417556	0.540009
Hyls1	turquoise	1	0.790372	0.475851	0.699985	0.332804	-0.156679	0.535029	-0.27078	0.745901	0.651981
Laptm5	turquoise	1	0.790165	0.450924	0.544232	0.267216	-0.223571	0.347329	-0.285817	0.498245	0.408765
S100a16	turquoise	1	0.790141	0.353097	0.556043	-0.100266	-0.0504645	0.555851	-0.136946	0.621947	0.480912
Slc45a3	turquoise	1	0.789916	0.366635	0.664027	0.24686	-0.19033	0.678916	-0.11396	0.653662	0.520521
1700027A07Rik	turquoise	1	0.789694	0.591152	0.602864	0.315149	-0.171417	0.560194	-0.275301	0.593535	0.520042
D2Wsu81e	turquoise	1	0.789675	0.428066	0.661893	0.317204	-0.286308	0.52464	-0.299647	0.68281	0.511468
Eef2k	turquoise	1	0.789651	0.501819	0.657247	0.27729	-0.235256	0.633899	-0.249745	0.706693	0.502734
Tcirg1	turquoise	1	0.789417	0.462825	0.602503	0.200292	-0.164641	0.470158	-0.205353	0.652843	0.511748
Gm26868	turquoise	1	0.789375	0.484643	0.546395	0.132938	-0.259023	0.541153	-0.310688	0.71479	0.447306
Slc22a21	turquoise	1	0.789289	0.509417	0.661278	0.142868	-0.0249733	0.546207	-0.133991	0.617563	0.522678
Slc15a2	turquoise	1	0.789239	0.281848	0.514481	0.0205177	-0.0210115	0.595969	-0.106279	0.659661	0.455517
Atg3	turquoise	1	0.789129	0.571884	0.807674	0.35545	-0.367191	0.688396	-0.149269	0.71283	0.515817
Mir17hg	turquoise	1	0.788814	0.513608	0.567402	0.426445	-0.112079	0.538328	-0.0518343	0.636386	0.497695
Zkscan16	turquoise	1	0.788582	0.448165	0.754513	0.213095	-0.156676	0.774677	-0.0281839	0.653469	0.632272
Csf1r	turquoise	1	0.78836	0.422479	0.658737	0.130957	-0.266888	0.459606	-0.0768417	0.58934	0.377249
4930503H13Rik	turquoise	1	0.788211	0.544045	0.501454	0.238539	-0.309757	0.465908	-0.299686	0.45331	0.592056
Aven	turquoise	1	0.788166	0.426547	0.495973	0.288984	-0.260004	0.37605	-0.160847	0.495019	0.396479
Slc25a38	turquoise	1	0.78806	0.476312	0.710767	0.135192	-0.265191	0.683849	-0.224835	0.753771	0.546871
Prrx1	turquoise	1	0.787876	0.443419	0.692491	0.0555649	-0.148534	0.804933	-0.0998799	0.816712	0.56885
Zfp597	turquoise	1	0.787721	0.482083	0.891758	0.215375	-0.374874	0.758529	-0.127904	0.852099	0.493046
A530076I17Rik	turquoise	1	0.787536	0.594169	0.58985	0.366619	-0.297052	0.411343	-0.371677	0.513682	0.545193
C1qc	turquoise	1	0.787374	0.382954	0.61341	0.103579	-0.190962	0.560162	-0.137206	0.737854	0.475423
Nkx2-2os	turquoise	1	0.787144	0.438624	0.623706	0.294419	-0.0509456	0.681307	-0.0451955	0.573078	0.635947
Olfr722	turquoise	1	0.786937	0.461619	0.632643	0.210958	-0.174829	0.514266	-0.275308	0.598578	0.476283
Zbtb7c	turquoise	1	0.786249	0.434538	0.506958	0.134118	-0.0391968	0.373395	-0.191216	0.576583	0.497294
Mir452	turquoise	1	0.78602	0.466323	0.736689	0.132951	-0.145972	0.573963	-0.153629	0.628685	0.483707
Irf7	turquoise	1	0.78574	0.377345	0.573345	0.15579	-0.145283	0.450335	-0.270774	0.617964	0.464823
Gm14410	turquoise	1	0.785514	0.450283	0.640144	0.0981434	-0.0657986	0.528755	-0.106351	0.529909	0.570164
Gm9944	turquoise	1	0.785394	0.533075	0.527665	0.52841	-0.214106	0.31308	-0.166989	0.330624	0.465559
Nckap1l	turquoise	1	0.784872	0.315322	0.593408	0.127686	-0.160653	0.597006	-0.178953	0.634107	0.575263
Mxd4	turquoise	1	0.784775	0.508129	0.708379	0.297356	-0.427348	0.547059	-0.29285	0.758509	0.460181
Sp4	turquoise	1	0.78477	0.342988	0.499289	0.137232	-0.0331497	0.784813	0.110866	0.61523	0.529512
Caap1	turquoise	1	0.784739	0.505426	0.626989	0.373749	-0.282009	0.537522	-0.299874	0.619326	0.543633
1700047K16Rik	turquoise	1	0.784711	0.519044	0.522265	0.163205	-0.0729931	0.548554	0.0728573	0.549297	0.542312
Fam65b	turquoise	1	0.784012	0.251702	0.419186	0.233712	0.0877678	0.238608	-0.355753	0.453932	0.425722
Gja6	turquoise	1	0.784008	0.545359	0.577924	0.517752	-0.276596	0.574956	-0.232459	0.717524	0.511102
Wars2	turquoise	1	0.78355	0.458704	0.589664	0.332577	-0.131739	0.513531	-0.299544	0.715814	0.533677
Ndufb7	turquoise	1	0.783109	0.31757	0.573056	0.0905328	-0.0623283	0.532575	0.00879272	0.444209	0.520678
Micu1	turquoise	1	0.783046	0.459741	0.643311	0.251189	-0.221319	0.274144	-0.10015	0.650648	0.329951
4930444M15Rik	turquoise	1	0.783034	0.440725	0.628154	0.247891	-0.086907	0.568737	-0.286205	0.641559	0.488282
Lhfpl2	turquoise	1	0.783001	0.452488	0.665916	0.139119	-0.206834	0.622381	-0.285937	0.618045	0.565324
Dcpp1	turquoise	1	0.782569	0.391205	0.444945	0.139885	0.0149235	0.572472	-0.157307	0.434458	0.569479
Hoxa10	turquoise	1	0.782063	0.348375	0.436591	0.316947	-0.141435	0.405424	-0.229882	0.349642	0.536744
Mir29a	turquoise	1	0.781974	0.453926	0.5493	0.00437961	-0.0374601	0.593964	-0.210042	0.733194	0.512663
Thbs3	turquoise	1	0.781815	0.512746	0.666427	0.257832	-0.142341	0.467478	-0.289735	0.692853	0.508598
Pola2	turquoise	1	0.781753	0.639599	0.599415	0.297558	-0.366041	0.622015	-0.24999	0.738066	0.525272
Dcaf13	turquoise	1	0.781716	0.583111	0.621556	0.522	-0.36287	0.566519	-0.226231	0.617192	0.557776
Wipf2	turquoise	1	0.781647	0.565557	0.684465	0.367114	-0.367956	0.658722	0.0173337	0.645116	0.518974
BC051142	turquoise	1	0.781246	0.553011	0.677146	0.439804	-0.357383	0.567309	-0.36355	0.768351	0.531773
P2rx4	turquoise	1	0.781007	0.3889	0.612985	0.0831846	-0.121331	0.684118	-0.193927	0.738021	0.561821
Ift52	turquoise	1	0.780996	0.52545	0.701161	0.18708	-0.255846	0.52586	-0.352847	0.639301	0.492192
Cybb	turquoise	1	0.780733	0.308641	0.557555	-0.00169026	-0.0687221	0.538472	-0.0731676	0.64443	0.429833
Parp3	turquoise	1	0.780562	0.603238	0.663294	0.312121	-0.422429	0.3939	-0.462446	0.600623	0.411245
Sox11	turquoise	1	0.78054	0.604526	0.718138	0.293336	-0.376728	0.706596	-0.109859	0.876341	0.480564
Sumo1	turquoise	1	0.780344	0.346262	0.563036	0.113645	-0.0152056	0.486982	-0.108684	0.612024	0.500183
Thrsp	turquoise	1	0.780159	0.320786	0.432227	0.0988361	-0.10846	0.429129	-0.154996	0.5226	0.458267
Olfr1286	turquoise	1	0.780011	0.526175	0.496693	0.246349	-0.230277	0.417851	-0.243227	0.435036	0.433155
Armt1	turquoise	1	0.779957	0.38875	0.523822	0.156455	-0.121862	0.485234	-0.235866	0.588699	0.477833
Olfr118	turquoise	1	0.779706	0.71357	0.85085	0.413316	-0.496302	0.717312	-0.201756	0.84001	0.530279
Gm10797	turquoise	1	0.77919	0.459889	0.535247	0.130843	-0.0346964	0.523919	-0.200583	0.646626	0.455548
Rev1	turquoise	1	0.779129	0.501887	0.791223	0.398286	-0.300615	0.712648	0.0295262	0.875408	0.311069
Ncald	turquoise	1	0.778766	0.382701	0.601957	-0.0367255	0.0402394	0.714469	0.0889443	0.591369	0.571949
2010315B03Rik	turquoise	1	0.7786	0.237743	0.558833	0.345864	-0.148372	0.516433	-0.208253	0.580892	0.56317
Ms4a4c	turquoise	1	0.778387	0.480978	0.652276	0.219082	-0.199452	0.522815	-0.199395	0.649309	0.393082
Gm10838	turquoise	1	0.778357	0.428679	0.457171	0.351152	-0.0584299	0.414311	0.0585054	0.376602	0.476008
Rps14	turquoise	1	0.778286	0.659316	0.750653	0.536559	-0.470623	0.514572	-0.299214	0.715494	0.50495
Ky	turquoise	1	0.778256	0.629352	0.713345	0.413523	-0.324589	0.608224	-0.186891	0.679689	0.641989
Hapln2	turquoise	1	0.77819	0.375201	0.70769	0.0976487	-0.217477	0.56614	-0.0493858	0.637163	0.406918
Vsig2	turquoise	1	0.777998	0.532026	0.543772	0.349354	-0.171792	0.429073	-0.336245	0.620057	0.448088
Cenpo	turquoise	1	0.777869	0.42158	0.412881	0.314666	-0.147034	0.470215	-0.198289	0.563507	0.612693
Olfr463	turquoise	1	0.777703	0.261115	0.468388	0.0605976	0.0899699	0.540455	-0.13139	0.577114	0.625158
Klf2	turquoise	1	0.777441	0.384608	0.484721	0.319157	-0.151329	0.38387	-0.230066	0.47056	0.499998
BC049265	turquoise	1	0.777153	0.353807	0.44006	0.146473	-0.213782	0.486163	-0.454025	0.621407	0.545998
Dmkn	turquoise	1	0.776516	0.501335	0.599751	0.316316	-0.232786	0.449325	-0.242589	0.704272	0.480488
Psmb2	turquoise	1	0.776404	0.286696	0.481713	0.0531395	-0.0875815	0.302321	-0.333639	0.614196	0.419927
Cebpz	turquoise	1	0.77605	0.135627	0.52906	0.152415	0.0420426	0.317575	-0.0585582	0.501512	0.422859
Psmb10	turquoise	1	0.775701	0.258589	0.637698	-0.0264373	-0.0317134	0.624711	0.0228749	0.505194	0.574646
C530030P08Rik	turquoise	1	0.775047	0.525134	0.565434	0.510566	-0.247277	0.60403	-0.0813826	0.588872	0.605575
D930028M14Rik	turquoise	1	0.774921	0.586709	0.712513	0.339406	-0.22778	0.67548	-0.21331	0.592677	0.621824
Zfp426	turquoise	1	0.774705	0.380268	0.650316	0.0959225	-0.17421	0.7225	0.00123828	0.621823	0.665776
Rin2	turquoise	1	0.774349	0.424912	0.749157	0.183383	-0.290296	0.614537	-0.356316	0.629822	0.650493
Slc6a6	turquoise	1	0.773453	0.408709	0.461209	0.283864	-0.0361182	0.571629	-0.189127	0.66286	0.627292
2010111I01Rik	turquoise	1	0.773406	0.29856	0.512305	0.201945	0.000618354	0.529781	-0.249567	0.649406	0.49844
Nfatc2ip	turquoise	1	0.773244	0.763439	0.773708	0.412893	-0.473482	0.648868	-0.22686	0.861776	0.439142
Gm9796	turquoise	1	0.773155	0.393102	0.749918	0.287083	-0.178548	0.642712	-0.212454	0.770757	0.500848
1700112J16Rik	turquoise	1	0.773054	0.388613	0.537635	0.0343876	-0.0288588	0.508554	-0.315967	0.517056	0.611594
Naa16	turquoise	1	0.772568	0.537325	0.585755	0.149599	-0.259222	0.586082	-0.108874	0.688321	0.499386
Unc93b1	turquoise	1	0.772392	0.275878	0.58661	0.125393	-0.129254	0.605027	-0.209415	0.690522	0.566521
Pabpc4	turquoise	1	0.772106	0.340669	0.631845	0.312352	-0.048166	0.455797	-0.337422	0.644123	0.561969
Rfc3	turquoise	1	0.771943	0.61201	0.799314	0.403261	-0.361521	0.64607	-0.145639	0.85981	0.436176
Ppp2r4	turquoise	1	0.771886	0.406349	0.597425	0.0886369	-0.105155	0.629926	-0.168509	0.657534	0.527046
4930480E11Rik	turquoise	1	0.771527	0.459615	0.672433	0.379686	-0.246876	0.650123	-0.0976928	0.605375	0.626607
Mrps25	turquoise	1	0.771516	0.555152	0.69054	0.462519	-0.301916	0.506928	-0.296571	0.692592	0.514808
Gm13889	turquoise	1	0.771119	0.204777	0.51854	0.296857	0.000739078	0.554763	-0.174336	0.638061	0.633618
1700101I11Rik	turquoise	1	0.770886	0.491308	0.63171	-0.0267355	-0.151189	0.802142	-0.05975	0.884586	0.489957
A530064D06Rik	turquoise	1	0.770754	0.356797	0.693418	0.250206	-0.0633415	0.633947	-0.00526561	0.768218	0.469573
Wsb2	turquoise	1	0.770298	0.581828	0.577347	0.294051	-0.332008	0.553073	-0.25465	0.694336	0.514309
Olfr524	turquoise	1	0.769984	0.47996	0.72058	0.390028	-0.472785	0.585555	-0.215933	0.557011	0.538294
Gm19937	turquoise	1	0.769958	0.439336	0.457952	0.182283	-0.0349889	0.576529	-0.244325	0.494366	0.606276
Spry2	turquoise	1	0.769816	0.444165	0.618999	0.434264	-0.37174	0.423072	-0.252207	0.653246	0.481373
Qdpr	turquoise	1	0.769538	0.551758	0.837207	0.290361	-0.367911	0.74254	-0.0892121	0.761788	0.556654
Gm17141	turquoise	1	0.769515	0.432358	0.532242	0.320938	-0.0934617	0.55766	-0.36291	0.567218	0.66883
Tspo2	turquoise	1	0.769434	0.742425	0.785206	0.515133	-0.495916	0.688266	-0.19714	0.694759	0.565074
Fut2	turquoise	1	0.769391	0.750047	0.564946	0.402568	-0.495287	0.587015	-0.0947575	0.516562	0.513432
Zfp3	turquoise	1	0.769263	0.6103	0.680258	0.457273	-0.264045	0.636201	0.0261837	0.765567	0.478049
Pm20d1	turquoise	1	0.768285	0.278932	0.487711	0.035618	0.00678033	0.29504	-0.048073	0.534999	0.379269
Xkr8	turquoise	1	0.768001	0.613323	0.583866	0.271472	-0.136089	0.643408	-0.083875	0.688603	0.507755
Pkd1l2	turquoise	1	0.767821	0.572924	0.464898	0.354577	-0.191633	0.345946	-0.113376	0.334617	0.565724
Eed	turquoise	1	0.767793	0.338329	0.670232	0.139624	-0.118148	0.373102	-0.211688	0.662324	0.367823
Bckdhb	turquoise	1	0.76758	0.350684	0.698361	0.107415	-0.183077	0.736943	0.00956311	0.65528	0.553741
Gm12315	turquoise	1	0.767069	0.51706	0.601407	0.0217497	-0.064973	0.489198	-0.179676	0.639653	0.484878
Blvra	turquoise	1	0.765781	0.438522	0.601523	0.436021	-0.213014	0.561301	-0.188222	0.587709	0.492834
2310039L15Rik	turquoise	1	0.765256	0.23236	0.556138	0.105649	0.151343	0.505996	-0.257219	0.614222	0.427506
St8sia3	turquoise	1	0.765187	0.536516	0.52933	0.389787	-0.180373	0.396256	-0.226862	0.693005	0.481512
Rasgrp3	turquoise	1	0.764655	0.338606	0.625901	0.103212	-0.219101	0.455025	-0.00871794	0.501639	0.542403
Mir136	turquoise	1	0.76447	0.410949	0.63043	0.198448	-0.0119159	0.571661	-0.303204	0.716493	0.514402
Pla2g16	turquoise	1	0.764195	0.530853	0.884752	0.251001	-0.439115	0.798873	-0.233147	0.903829	0.551067
Zfp950	turquoise	1	0.764177	0.285245	0.569424	0.548967	-0.270674	0.515614	-0.263764	0.613104	0.58381
Tead2	turquoise	1	0.764052	0.45455	0.520137	0.254244	-0.169314	0.433708	-0.123458	0.616948	0.455219
Nlrp1c-ps	turquoise	1	0.763891	0.47945	0.552518	0.159051	-0.177254	0.59207	-0.290575	0.700988	0.53629
Focad	turquoise	1	0.763847	0.531413	0.544647	0.468082	-0.0969412	0.529268	-0.204752	0.665863	0.50052
Flnc	turquoise	1	0.763732	0.20765	0.487716	-0.0589042	0.0169192	0.422266	-0.296047	0.368729	0.50477
Mir708	turquoise	1	0.763059	0.620217	0.570308	0.455546	-0.261211	0.491187	-0.282524	0.655346	0.439492
D7Ertd443e	turquoise	1	0.762821	0.469306	0.539445	0.331557	-0.134572	0.516041	-0.182761	0.676477	0.467493
Ift74	turquoise	1	0.762751	0.449915	0.637625	0.0747635	-0.0888365	0.652635	-0.204255	0.661154	0.472754
Olfr780	turquoise	1	0.762423	0.34885	0.436733	0.237803	-0.0745805	0.51904	-0.145071	0.497046	0.483148
Zglp1	turquoise	1	0.762415	0.789604	0.751282	0.588078	-0.496284	0.645972	-0.12076	0.720385	0.516203
Gm19461	turquoise	1	0.762212	0.581768	0.73899	0.414299	-0.245789	0.531936	-0.0496726	0.672625	0.510196
Celrr	turquoise	1	0.76221	0.468404	0.652433	0.256412	-0.318751	0.767457	-0.0842646	0.715576	0.555673
1700065D16Rik	turquoise	1	0.762042	0.413632	0.551967	0.0561475	-0.244521	0.721695	-0.104361	0.578962	0.513578
Bmp2k	turquoise	1	0.762015	0.318186	0.57747	-0.0152211	-0.176189	0.595678	0.0373021	0.494117	0.640275
Phf11d	turquoise	1	0.761587	0.229154	0.519795	0.262827	-0.190134	0.472281	-0.0301054	0.476129	0.456878
H2-Eb1	turquoise	1	0.761346	0.314726	0.500353	-0.006499	-0.0210323	0.667297	-0.00366073	0.671409	0.440739
Mir19b-2	turquoise	1	0.761276	0.465349	0.612175	0.107912	-0.127098	0.713187	0.0642619	0.619152	0.525219
Mir1967	turquoise	1	0.76119	0.643383	0.719579	0.322673	-0.318102	0.426463	0.0305127	0.585691	0.38539
Ccdc64b	turquoise	1	0.761181	0.49759	0.591371	0.304669	-0.250217	0.593126	-0.379755	0.594497	0.606551
Gins4	turquoise	1	0.761031	0.429082	0.686822	0.0915802	-0.232761	0.577449	-0.074126	0.849857	0.397565
Tbc1d15	turquoise	1	0.76097	0.570317	0.69175	0.0217611	-0.170905	0.516427	0.138526	0.738013	0.306537
Capn6	turquoise	1	0.760849	0.341539	0.641654	0.196304	-0.0967701	0.660121	-0.0709853	0.457754	0.619455
Mina	turquoise	1	0.76081	0.589509	0.610114	0.346921	-0.308725	0.530789	-0.0995687	0.793316	0.402313
Sash3	turquoise	1	0.760786	0.294175	0.52078	0.163833	-0.195799	0.290354	-0.0534341	0.462641	0.359649
Mir344	turquoise	1	0.760641	0.387703	0.306986	0.430939	-0.0167417	0.415816	-0.1431	0.362086	0.603794
Mcm8	turquoise	1	0.760321	0.405556	0.553178	-0.00461611	-0.110376	0.573697	-0.213309	0.712953	0.547651
Lcn10	turquoise	1	0.759488	0.617055	0.622763	0.332384	-0.362558	0.557217	-0.268884	0.62316	0.396719
Fcgr2b	turquoise	1	0.759177	0.334583	0.515545	0.25334	-0.251759	0.560343	-0.287472	0.441471	0.667557
Mir374b	turquoise	1	0.759037	0.465298	0.491812	0.40936	-0.144478	0.510212	-0.232192	0.666182	0.547433
Ly6f	turquoise	1	0.758461	0.451299	0.481966	0.474374	-0.164181	0.567293	-0.428354	0.641619	0.578012
Sp6	turquoise	1	0.758086	0.390734	0.490771	0.170105	0.0545881	0.562956	-0.0890934	0.683148	0.389696
Klra14-ps	turquoise	1	0.758006	0.574735	0.758638	0.264806	-0.327343	0.503449	-0.227014	0.563023	0.488756
Cdhr4	turquoise	1	0.75786	0.423404	0.587303	0.0123158	-0.169642	0.544627	-0.120323	0.451421	0.534045
Zc4h2	turquoise	1	0.757587	0.798234	0.759966	0.559278	-0.585441	0.696544	-0.288365	0.773709	0.548539
Eif2a	turquoise	1	0.757549	0.406724	0.514596	-0.00058611	-0.00472377	0.391592	-0.337936	0.663332	0.551386
Cd8b1	turquoise	1	0.757442	0.530093	0.567149	0.286481	-0.357785	0.576337	-0.222247	0.620658	0.290003
Peg12	turquoise	1	0.7574	0.485067	0.571152	0.210461	-0.257367	0.432687	-0.368888	0.421445	0.492485
Gm20290	turquoise	1	0.756769	0.489412	0.49984	0.200586	-0.00666108	0.246124	-0.140055	0.542404	0.389179
Pebp4	turquoise	1	0.756757	0.48955	0.549147	-0.0743056	-0.0542408	0.62148	-0.0689853	0.64716	0.462086
Cpxm1	turquoise	1	0.756594	0.515319	0.71424	0.389311	-0.398171	0.530891	-0.425864	0.598122	0.523653
Mcm9	turquoise	1	0.756571	0.211298	0.61105	0.00943677	0.0179567	0.615069	-0.210596	0.612264	0.622142
Mad2l1bp	turquoise	1	0.75629	0.508908	0.631642	0.103664	-0.210492	0.56607	-0.368017	0.826695	0.516909
Gm11100	turquoise	1	0.756166	0.411929	0.494177	0.160268	-0.106705	0.481519	-0.309951	0.646346	0.464821
Krtap21-1	turquoise	1	0.755849	0.528179	0.459981	0.522035	-0.159828	0.538913	-0.274524	0.553905	0.574424
Olfr788	turquoise	1	0.755516	0.21403	0.538126	0.454514	-0.251045	0.55014	-0.205005	0.519691	0.553817
Oas1g	turquoise	1	0.75503	0.318018	0.574084	0.0779721	-0.0280307	0.490393	-0.125255	0.670904	0.504578
Cep95	turquoise	1	0.754934	0.524053	0.685671	0.307888	-0.425237	0.54496	-0.230224	0.676802	0.429101
Mapkap1	turquoise	1	0.75492	0.5072	0.668649	0.318851	-0.228311	0.655873	-0.208201	0.818437	0.495495
Dnajc22	turquoise	1	0.75487	0.639531	0.555081	0.207301	-0.209841	0.566843	-0.241898	0.59369	0.516588
Cd53	turquoise	1	0.754786	0.268138	0.614889	0.0766119	-0.145923	0.439898	-0.0430129	0.625724	0.441532
Hpse2	turquoise	1	0.754484	0.409194	0.578304	0.138788	-0.103742	0.689341	-0.0878396	0.563416	0.628747
AI467606	turquoise	1	0.754184	0.509963	0.5537	0.277763	-0.295711	0.227232	-0.580472	0.50378	0.436435
Ssc5d	turquoise	1	0.753727	0.596137	0.657884	0.443756	-0.271283	0.545081	-0.172515	0.560073	0.579005
Ctsc	turquoise	1	0.753688	0.314746	0.636128	0.0757583	-0.110104	0.53019	-0.060169	0.701452	0.505414
Mir744	turquoise	1	0.753665	0.515014	0.543998	0.481061	-0.12844	0.293059	-0.09549	0.441706	0.409987
Elf1	turquoise	1	0.753438	0.364942	0.676989	0.0286894	-0.107809	0.588913	-0.147212	0.751347	0.561592
Mcpt-ps1	turquoise	1	0.753392	0.472543	0.515202	0.276347	-0.13499	0.489954	-0.21565	0.505434	0.493459
Ankfy1	turquoise	1	0.75332	0.60784	0.779005	0.398775	-0.361341	0.743146	-0.124774	0.846184	0.499051
Inpp5d	turquoise	1	0.753017	0.425059	0.554019	0.137749	-0.212218	0.552584	-0.212064	0.669919	0.513942
Mpz	turquoise	1	0.752461	0.751292	0.636988	0.514754	-0.324549	0.663425	-0.18884	0.753661	0.591479
Icosl	turquoise	1	0.752349	0.402434	0.552306	-0.000138215	-0.262854	0.637347	-0.128882	0.589794	0.440541
Ptprc	turquoise	1	0.75212	0.409525	0.71843	0.132295	-0.204185	0.574001	0.0632428	0.824758	0.152942
Mir874	turquoise	1	0.752052	0.530436	0.437581	0.520825	-0.280069	0.639776	-0.112238	0.533106	0.577475
Perm1	turquoise	1	0.751948	0.526692	0.684979	0.106772	-0.080635	0.535482	-0.0233081	0.720838	0.399224
Arhgap27	turquoise	1	0.751768	0.538014	0.673843	0.252969	-0.245201	0.534047	-0.186706	0.709413	0.561583
4930505N22Rik	turquoise	1	0.751386	0.71441	0.670903	0.555578	-0.409056	0.533282	-0.0868748	0.594471	0.441955
Nol7	turquoise	1	0.751243	0.402239	0.616694	0.125	-0.100313	0.46049	-0.00106624	0.641857	0.440917
Cabin1	turquoise	1	0.750736	0.376399	0.516583	0.256897	-0.0877083	0.453677	-0.29359	0.662748	0.440883
Gm5065	turquoise	1	0.75061	0.703554	0.621898	0.413968	-0.373601	0.525534	0.0739986	0.53516	0.324345
Il20ra	turquoise	1	0.750519	0.502203	0.564002	0.508139	-0.314408	0.631548	-0.224653	0.778332	0.561062
4930579G18Rik	turquoise	1	0.750364	0.523615	0.44197	0.171624	-0.118637	0.353101	-0.184505	0.347738	0.50364
Fam26f	turquoise	1	0.750233	0.451038	0.570871	0.21853	-0.0248189	0.501086	-0.296981	0.62581	0.513038
Mir15a	turquoise	1	0.750102	0.593058	0.587685	0.405011	-0.370134	0.616425	-0.198724	0.725539	0.399267
Pde4b	turquoise	1	0.749982	0.411395	0.500784	0.19324	0.021959	0.502722	-0.0345305	0.645861	0.434763
Mapkapk5	turquoise	1	0.749879	0.420417	0.492215	0.187021	-0.177488	0.409454	-0.133358	0.509759	0.44863
Ppp1r18os	turquoise	1	0.749443	0.370912	0.412215	0.12294	0.0819282	0.506944	0.000799164	0.436639	0.557448
Rbms1	turquoise	1	0.749157	0.484501	0.625465	0.371743	-0.236116	0.599777	-0.251002	0.784703	0.474605
5730455P16Rik	turquoise	1	0.748761	0.365925	0.635411	-0.0379369	-0.0387981	0.755376	-0.206767	0.762501	0.568706
Lmo2	turquoise	1	0.748278	0.454179	0.755505	0.374807	-0.235537	0.630141	-0.197955	0.875071	0.473384
Dennd1c	turquoise	1	0.748228	0.375421	0.463884	0.326091	-0.180936	0.217777	-0.222802	0.371179	0.363107
5031414D18Rik	turquoise	1	0.748113	0.575461	0.700055	0.482933	-0.391021	0.666755	-0.330278	0.753036	0.544048
Vmn1r199	turquoise	1	0.748087	0.420403	0.483925	0.221468	-0.131936	0.71601	0.0774873	0.70704	0.403598
B230354K17Rik	turquoise	1	0.747879	0.596275	0.695924	0.172357	-0.371233	0.602366	0.106227	0.717041	0.266034
Fam35a	turquoise	1	0.747769	0.459638	0.757773	0.129486	-0.204993	0.77594	-0.158987	0.905114	0.486896
Slc39a1	turquoise	1	0.747556	0.306108	0.51379	-0.107589	0.016166	0.59796	-0.175298	0.620105	0.62306
Ins2	turquoise	1	0.747522	0.643003	0.638178	0.301271	-0.279495	0.555624	-0.13471	0.578534	0.51139
Vcam1	turquoise	1	0.747517	0.220414	0.605635	0.198099	-0.242808	0.504233	-0.0971356	0.563742	0.495436
Gtpbp3	turquoise	1	0.747426	0.303326	0.551313	0.143976	-0.0503162	0.391765	-0.198718	0.63296	0.430141
Cyp26c1	turquoise	1	0.747295	0.550064	0.541122	0.216805	-0.145565	0.592829	-0.229009	0.657451	0.487751
Adprhl2	turquoise	1	0.74713	0.373004	0.738206	0.326518	-0.197089	0.740955	-0.0371525	0.737428	0.582111
Zmym1	turquoise	1	0.746651	0.430761	0.759312	0.0790962	-0.134513	0.68455	-0.2125	0.880995	0.551361
Emilin2	turquoise	1	0.746651	0.526727	0.639471	0.224099	-0.294665	0.580672	-0.278192	0.639564	0.4149
Kit	turquoise	1	0.746139	0.452056	0.336221	0.0778318	-0.213646	0.184345	-0.297909	0.356129	0.416443
Cd37	turquoise	1	0.745992	0.303633	0.559642	0.0892134	-0.206036	0.585057	-0.12321	0.651627	0.439507
Taar8c	turquoise	1	0.74568	0.555769	0.578789	0.39586	-0.243422	0.463451	0.0785522	0.478878	0.50338
Mfap4	turquoise	1	0.745638	0.482071	0.550123	0.0637959	-0.164514	0.558655	-0.251971	0.745783	0.479684
A130050O07Rik	turquoise	1	0.744579	0.543253	0.519128	0.473287	-0.282338	0.497529	-0.194772	0.57567	0.508372
Smtn	turquoise	1	0.744425	0.384786	0.520334	0.148196	-0.139647	0.569684	-0.318641	0.552375	0.617192
Tmem161b	turquoise	1	0.744098	0.508452	0.715728	0.363647	-0.343595	0.655893	-0.0341481	0.867524	0.42132
Olfr872	turquoise	1	0.743534	0.386763	0.687836	0.138085	-0.188146	0.700151	-0.183261	0.77624	0.44514
Olfr657	turquoise	1	0.743408	0.623549	0.677471	0.254231	-0.352786	0.640445	-0.0787435	0.562265	0.581219
Rfx1	turquoise	1	0.74329	0.579995	0.455073	0.575146	-0.342061	0.488924	0.0215841	0.445294	0.516239
Fam114a2	turquoise	1	0.743255	0.406478	0.609736	0.283259	-0.187676	0.224424	-0.0294165	0.550622	0.230536
Olfr303	turquoise	1	0.743174	0.312048	0.458221	0.164842	0.121449	0.500502	-0.166438	0.442409	0.585697
Il21r	turquoise	1	0.742422	0.542319	0.818753	0.555908	-0.48175	0.776766	-0.315685	0.843617	0.400095
Fam109a	turquoise	1	0.742243	0.611265	0.722893	0.296173	-0.311283	0.544191	-0.204629	0.642207	0.423349
Lap3	turquoise	1	0.740985	0.38772	0.819653	0.0868081	-0.243025	0.718297	-0.136427	0.751967	0.521084
G2e3	turquoise	1	0.740677	0.510409	0.688433	0.188777	-0.206297	0.542442	-0.0428059	0.818075	0.386198
Ntf5	turquoise	1	0.740338	0.538655	0.780939	0.312394	-0.306851	0.646739	-0.20074	0.755587	0.344971
Psmg4	turquoise	1	0.740245	0.209225	0.439282	-0.00583937	0.0356727	0.517375	-0.0648456	0.617904	0.438465
Rnf122	turquoise	1	0.740118	0.27887	0.622547	0.244664	-0.32978	0.554749	-0.0863498	0.584441	0.480525
Slfn9	turquoise	1	0.739945	0.393452	0.651093	0.158235	-0.223055	0.348443	-0.457033	0.602605	0.444114
4930515L19Rik	turquoise	1	0.739638	0.50085	0.637435	0.422533	-0.241716	0.647471	-0.331471	0.600805	0.573359
Hist2h2ac	turquoise	1	0.739625	0.480849	0.652466	-0.0176015	-0.119315	0.709769	-0.136492	0.734984	0.525203
4931406C07Rik	turquoise	1	0.739571	0.425556	0.79115	0.367083	-0.335353	0.757502	-0.295212	0.79567	0.634459
Cmpk2	turquoise	1	0.739464	0.397516	0.673818	0.0136375	-0.11611	0.644671	-0.154272	0.845584	0.473103
Mgat4b	turquoise	1	0.739316	0.544801	0.715892	0.318888	-0.224642	0.557025	-0.164157	0.848038	0.465532
Bcat2	turquoise	1	0.738858	0.500657	0.720455	0.112338	-0.104233	0.690285	0.147322	0.712569	0.45143
Ikzf1	turquoise	1	0.738759	0.376625	0.696941	0.151575	-0.135043	0.399561	-0.165722	0.559046	0.333446
Oprd1	turquoise	1	0.73859	0.527379	0.521359	0.415388	-0.23267	0.530796	-0.16476	0.685928	0.48911
Apex2	turquoise	1	0.737913	0.47764	0.467513	0.457122	-0.196477	0.380654	-0.166128	0.387976	0.469786
Cd74	turquoise	1	0.737568	0.381434	0.560673	0.0401703	-0.161057	0.554999	-0.217621	0.641472	0.54796
Cct5	turquoise	1	0.737396	0.450363	0.818326	0.182459	-0.253772	0.768395	-0.0100615	0.715171	0.579738
Slfn2	turquoise	1	0.737236	0.36412	0.465404	0.26068	-0.146308	0.271674	-0.349593	0.550503	0.377047
Rpl7	turquoise	1	0.73708	0.305414	0.606336	0.264546	-0.113177	0.47425	-0.205797	0.617716	0.385645
Wdr5b	turquoise	1	0.737043	0.323709	0.451064	-0.079292	-0.0344264	0.499074	-0.0526031	0.521937	0.383414
Vwa5a	turquoise	1	0.73697	0.312477	0.709509	-0.0145023	-0.149358	0.735183	-0.1155	0.673602	0.632652
Zak	turquoise	1	0.736815	0.379783	0.639927	0.214344	-0.117638	0.626558	-0.3591	0.693702	0.60662
Ctsz	turquoise	1	0.735327	0.439404	0.552867	0.0621413	-0.134006	0.578141	-0.236584	0.701893	0.497137
Trim26	turquoise	1	0.735227	0.527075	0.722625	0.212338	-0.210971	0.58855	-0.0339871	0.570075	0.580756
Otud4	turquoise	1	0.734769	0.661585	0.616333	0.528273	-0.341746	0.542698	-0.270128	0.702229	0.58502
9330188P03Rik	turquoise	1	0.73459	0.63303	0.691683	0.530437	-0.456496	0.471451	-0.465182	0.633559	0.564283
Shb	turquoise	1	0.734009	0.562495	0.649361	0.495777	-0.247035	0.593924	-0.222684	0.762228	0.493822
Lamb1	turquoise	1	0.733675	0.420627	0.720733	0.279663	-0.128038	0.636189	-0.00128931	0.86621	0.394876
Dleu2	turquoise	1	0.733334	0.545651	0.729948	0.439042	-0.394647	0.62497	-0.191806	0.7538	0.598145
Mir871	turquoise	1	0.732917	0.567431	0.540607	0.401634	-0.159115	0.726105	-0.0341468	0.703379	0.60997
Col6a4	turquoise	1	0.732563	0.388838	0.469278	0.27191	-0.0548274	0.47053	-0.0966392	0.597154	0.425853
Zfp358	turquoise	1	0.732149	0.497793	0.51893	0.121182	-0.249143	0.558493	-0.305882	0.712394	0.513904
Pld5	turquoise	1	0.732129	0.379218	0.536769	0.0350599	0.00521192	0.580035	-0.153506	0.521275	0.6
Snn	turquoise	1	0.73193	0.3821	0.534814	0.177977	-0.121867	0.519876	-0.235936	0.691573	0.492254
Gm36800	turquoise	1	0.731923	0.508455	0.537582	0.146375	-0.0364604	0.425283	-0.160968	0.633318	0.43587
Gm33676	turquoise	1	0.731458	0.606751	0.715142	0.196703	-0.2854	0.57789	-0.157197	0.783936	0.280345
Ano1	turquoise	1	0.731429	0.405612	0.577418	0.143604	0.0213318	0.496491	-0.120378	0.472793	0.502532
Trem2	turquoise	1	0.730988	0.233862	0.496797	-0.00770015	-0.0124997	0.208393	-0.331012	0.488519	0.364244
Rasd1	turquoise	1	0.730572	0.361169	0.538387	0.0315348	-0.00423056	0.63756	-0.182004	0.642958	0.469516
Mbp	turquoise	1	0.730451	0.635856	0.766733	0.390475	-0.527655	0.63925	-0.236852	0.642686	0.678651
Calcrl	turquoise	1	0.730368	0.437463	0.75357	0.183809	-0.265314	0.670566	-0.299572	0.836762	0.565682
Apip	turquoise	1	0.730275	0.563572	0.712791	0.222146	-0.305729	0.66033	-0.148048	0.789696	0.525585
Txlng	turquoise	1	0.730238	0.581301	0.652775	0.402509	-0.367822	0.421895	-0.161562	0.514855	0.562832
Liph	turquoise	1	0.73005	0.356086	0.492299	0.078142	-0.0282709	0.500367	-0.25612	0.607092	0.482918
Mir182	turquoise	1	0.729967	0.284283	0.254494	0.216251	0.133007	0.382318	0.106133	0.323474	0.41482
Emilin1	turquoise	1	0.729861	0.555638	0.577691	0.223984	-0.152271	0.387735	-0.391803	0.495412	0.532694
Stk26	turquoise	1	0.729756	0.619398	0.650854	0.441821	-0.437353	0.553425	-0.188787	0.796519	0.527173
Cyp2c54	turquoise	1	0.729547	0.41494	0.546152	0.278018	-0.148861	0.299984	0.0175184	0.29283	0.359449
AY761185	turquoise	1	0.728815	0.626088	0.451103	0.366339	-0.234325	0.376186	-0.212576	0.442245	0.475524
Slx4	turquoise	1	0.728607	0.760842	0.734436	0.520658	-0.472396	0.622533	-0.248328	0.7703	0.576201
Hmgcll1	turquoise	1	0.728435	0.352317	0.663273	0.125999	0.0174774	0.530598	-0.119468	0.691949	0.389886
Tpbg	turquoise	1	0.728407	0.289885	0.486795	0.0424855	0.160135	0.397359	-0.121185	0.648165	0.342327
Gm14139	turquoise	1	0.727861	0.359976	0.331396	-0.0212144	0.0440234	0.233015	-0.0733281	0.414346	0.416593
Zfp239	turquoise	1	0.727728	0.356455	0.695064	-0.00341241	0.0182971	0.576673	-0.0920039	0.839928	0.485383
Mir185	turquoise	1	0.727692	0.442682	0.389474	0.482765	-0.119574	0.461076	-0.177597	0.349115	0.627082
Chrne	turquoise	1	0.727541	0.415968	0.46372	-0.0096057	0.0278254	0.341964	-0.188777	0.532732	0.43087
Gpx2-ps1	turquoise	1	0.727499	0.185756	0.708691	0.225334	-0.0267556	0.573809	0.0322323	0.845665	0.182442
Tex14	turquoise	1	0.727239	0.470965	0.621715	0.446142	-0.304838	0.575839	-0.195804	0.542674	0.610448
Foxo1	turquoise	1	0.727083	0.465714	0.497561	0.327339	-0.156023	0.461368	-0.261642	0.713909	0.433107
Gm11816	turquoise	1	0.726999	0.652308	0.636299	0.407077	-0.58936	0.521433	-0.331886	0.539591	0.466514
Gm5879	turquoise	1	0.726846	0.222483	0.590015	0.262131	-0.110001	0.415601	-0.0514779	0.538504	0.295089
Olfr113	turquoise	1	0.726751	0.426937	0.474778	0.393966	-0.226279	0.392374	-0.491138	0.424516	0.527007
Csgalnact2	turquoise	1	0.72647	0.362276	0.606153	0.137345	-0.076569	0.465268	0.0721194	0.65923	0.426632
Uqcc2	turquoise	1	0.726438	0.377526	0.69283	0.0748606	-0.108974	0.528332	-0.154272	0.634434	0.451493
Mir421	turquoise	1	0.72584	0.48457	0.544777	0.42275	-0.12823	0.384338	-0.327514	0.620959	0.463623
Stk17b	turquoise	1	0.725832	0.310767	0.700301	0.0243294	-0.230372	0.686518	0.000749364	0.673277	0.522001
Chrna1	turquoise	1	0.725736	0.219214	0.322442	0.108477	0.0295337	0.537896	0.282333	0.32742	0.45041
A230065H16Rik	turquoise	1	0.725672	0.438167	0.612277	0.233063	-0.270771	0.627494	-0.402747	0.622661	0.431987
Skap2	turquoise	1	0.725669	0.562076	0.756365	0.328445	-0.402804	0.692145	-0.203459	0.842095	0.598198
Serpina1e	turquoise	1	0.725414	0.653504	0.717179	0.358922	-0.407764	0.555735	-0.30756	0.827798	0.476077
Elmo1	turquoise	1	0.72507	0.599261	0.594777	0.422637	-0.348945	0.597901	-0.162923	0.584486	0.629098
Sh3bp5	turquoise	1	0.725018	0.44257	0.624443	0.0541863	-0.0877939	0.395501	-0.216076	0.56501	0.508736
Smco4	turquoise	1	0.724659	0.69516	0.531282	0.283364	-0.314598	0.297287	-0.274537	0.433938	0.434733
Mir3070a	turquoise	1	0.723909	0.45606	0.642606	0.492117	-0.279276	0.477472	-0.301119	0.60833	0.393738
Atad2	turquoise	1	0.72346	0.546491	0.567662	0.312951	-0.464987	0.422192	-0.365516	0.74657	0.453646
1700026F02Rik	turquoise	1	0.723208	0.695705	0.664211	0.439531	-0.323165	0.459258	-0.170899	0.647259	0.265343
Sry	turquoise	1	0.72265	0.654757	0.544219	0.588099	-0.419108	0.432037	-0.466745	0.600079	0.480772
Olfr30	turquoise	1	0.722564	0.522389	0.638671	0.124848	-0.222494	0.54119	-0.402198	0.643269	0.579875
Rqcd1	turquoise	1	0.72244	0.571893	0.72355	0.358444	-0.374228	0.718577	-0.0960223	0.880642	0.482609
Ctrc	turquoise	1	0.722359	0.386935	0.304873	0.340057	-0.0198367	0.506518	-0.269721	0.454366	0.644514
Gnb4	turquoise	1	0.722209	0.423169	0.571561	0.128009	-0.0584291	0.545205	-0.0638685	0.750707	0.404104
Gm30082	turquoise	1	0.722146	0.422854	0.446437	0.115395	-0.287753	0.646475	0.076397	0.372368	0.528659
4930451E10Rik	turquoise	1	0.721648	0.598637	0.491265	0.353101	-0.302821	0.519977	-0.188658	0.602817	0.430638
Mir2136	turquoise	1	0.721291	0.437358	0.555373	0.10903	-0.113495	0.782839	0.017425	0.716559	0.492468
Ttf2	turquoise	1	0.721222	0.193205	0.57734	-0.0514342	-0.00654996	0.631794	0.101273	0.590357	0.460542
Dhx32	turquoise	1	0.721135	0.533327	0.639592	0.369898	-0.254798	0.547574	-0.320024	0.743734	0.490569
Top2a	turquoise	1	0.720712	0.459746	0.697584	0.0643887	-0.255605	0.61437	-0.0746805	0.717609	0.33932
Dapp1	turquoise	1	0.719755	0.560716	0.581205	0.237654	-0.188702	0.50175	-0.37688	0.74681	0.467934
Nrg2	turquoise	1	0.719677	0.466407	0.561265	0.459315	-0.204172	0.438033	-0.215672	0.674067	0.416874
Prkd3	turquoise	1	0.71967	0.44879	0.756811	0.113653	-0.252168	0.852019	0.0140233	0.699665	0.583311
Mir378d	turquoise	1	0.719009	0.47572	0.556764	0.267134	-0.0878839	0.413978	-0.21588	0.419647	0.49623
D630014O11Rik	turquoise	1	0.718538	0.636132	0.567966	0.578844	-0.296032	0.511883	-0.300296	0.652333	0.547557
4831440D22Rik	turquoise	1	0.718139	0.345758	0.43405	-0.00935125	-0.043973	0.474711	-0.160806	0.568879	0.462419
Npc2	turquoise	1	0.718064	0.427891	0.694987	0.228817	-0.375784	0.636763	-0.164194	0.748681	0.488901
AU020206	turquoise	1	0.718008	0.445466	0.664847	0.239091	-0.275866	0.651662	-0.21197	0.726596	0.51825
9130227L01Rik	turquoise	1	0.717836	0.500451	0.67635	0.403518	-0.302898	0.57134	-0.23691	0.694301	0.464359
Eif3m	turquoise	1	0.717607	0.377958	0.547415	0.203786	-0.210055	0.636829	-0.044631	0.620363	0.51605
Rmdn2	turquoise	1	0.717568	0.3569	0.640769	0.0946135	-0.0944065	0.401705	-0.179308	0.528169	0.538981
Mapkbp1	turquoise	1	0.71703	0.414572	0.531955	0.295319	-0.0718669	0.330979	-0.286826	0.650132	0.310633
Carhsp1	turquoise	1	0.716737	0.487383	0.712385	0.352072	-0.254047	0.636993	-0.101606	0.826684	0.452764
Ecel1	turquoise	1	0.716548	0.359846	0.648422	0.121632	-0.105844	0.633829	-0.103817	0.485753	0.584357
Apon	turquoise	1	0.716135	0.279648	0.556695	0.0817094	-0.0074847	0.621067	-0.175334	0.603886	0.438969
Tagap1	turquoise	1	0.71609	0.530641	0.772207	0.317507	-0.286488	0.597675	-0.384967	0.70394	0.556259
Slfn5	turquoise	1	0.715802	0.405604	0.6198	0.445911	-0.411956	0.677733	-0.130785	0.708657	0.5811
Vmn2r107	turquoise	1	0.715675	0.333072	0.465739	0.0767169	0.0392515	0.612635	0.0966978	0.628243	0.381187
4930594C11Rik	turquoise	1	0.715193	0.607509	0.583611	0.58642	-0.317517	0.495631	-0.316216	0.680067	0.487453
Wrb	turquoise	1	0.714853	0.34067	0.572569	0.000259189	0.134975	0.449955	-0.0665756	0.552523	0.360496
Kdm5c	turquoise	1	0.71431	0.62257	0.560924	0.519265	-0.428112	0.458686	-0.0763511	0.634205	0.412445
Zfp704	turquoise	1	0.714177	0.473716	0.572311	0.400661	-0.354426	0.503105	-0.0781079	0.584766	0.573428
Txnip	turquoise	1	0.714064	0.26858	0.62471	-0.0422164	-0.118628	0.756624	-0.123219	0.709704	0.554503
Sesn2	turquoise	1	0.714046	0.423177	0.583561	-0.0458636	-0.0300885	0.536211	-0.171344	0.581787	0.531508
Gm15478	turquoise	1	0.714012	0.380585	0.556778	0.0964471	-0.0422418	0.591745	-0.231278	0.51423	0.597772
Mir1188	turquoise	1	0.713851	0.607121	0.611969	0.633666	-0.304376	0.612769	-0.0430196	0.618221	0.596028
Olfr1371	turquoise	1	0.713831	0.37024	0.378841	0.396518	-0.137256	0.503781	-0.134436	0.463388	0.656638
Pigw	turquoise	1	0.71378	0.507065	0.438329	0.133495	-0.112842	0.385278	-0.274953	0.518201	0.366007
Sik1	turquoise	1	0.71356	0.466043	0.588296	0.187558	-0.174512	0.629815	-0.180728	0.661548	0.529657
Rpe65	turquoise	1	0.713268	0.728868	0.64702	0.442192	-0.482365	0.407925	-0.201296	0.753924	0.422124
Ephb1	turquoise	1	0.713225	0.502171	0.485512	0.329854	-0.180293	0.476939	-0.125198	0.681157	0.44047
Mlkl	turquoise	1	0.712536	0.579536	0.783183	0.591839	-0.505638	0.664078	-0.386694	0.784405	0.590108
C130080G10Rik	turquoise	1	0.712403	0.39658	0.54153	0.200871	-0.0590887	0.58515	-0.201371	0.600337	0.48017
Ubb	turquoise	1	0.712283	0.416038	0.618953	-0.105255	-0.0325131	0.700365	-0.0882961	0.75513	0.482932
B430212C06Rik	turquoise	1	0.712249	0.645099	0.561468	0.402381	-0.431562	0.600756	-0.323976	0.683642	0.573921
Dip2b	turquoise	1	0.711624	0.662566	0.74026	0.61785	-0.506311	0.708619	-0.155705	0.850811	0.494775
Vwa7	turquoise	1	0.711298	0.649439	0.640928	0.470378	-0.520689	0.492882	-0.329017	0.716963	0.51983
Safb2	turquoise	1	0.710889	0.478339	0.544001	0.313034	-0.104724	0.424189	-0.275866	0.675104	0.374215
Msc	turquoise	1	0.710889	0.687371	0.704438	0.444973	-0.433196	0.746418	-0.344154	0.698016	0.644103
Gm20742	turquoise	1	0.710269	0.193494	0.246803	0.193112	0.185057	0.370707	-0.148438	0.474063	0.544027
Olfr653	turquoise	1	0.710064	0.413408	0.52627	0.209349	-0.153378	0.431704	-0.295848	0.367569	0.490489
Dynlt1f	turquoise	1	0.709379	0.357172	0.629874	0.378601	-0.385518	0.468242	-0.0652972	0.573635	0.362584
Kcnn3	turquoise	1	0.709128	0.366252	0.320662	0.320322	0.011669	0.250113	-0.287511	0.484645	0.341623
Retnla	turquoise	1	0.70856	0.46113	0.431265	0.130319	-0.132059	0.411073	-0.235931	0.541996	0.400479
Depdc7	turquoise	1	0.708435	0.369752	0.670509	0.0616446	-0.205068	0.429325	-0.235386	0.590286	0.28916
Gm15228	turquoise	1	0.708381	0.379466	0.575445	0.0925886	0.0756368	0.63183	0.127984	0.600164	0.481977
Mrpl32	turquoise	1	0.708312	0.320769	0.603921	-0.0615042	0.0309754	0.461424	-0.0458964	0.691283	0.376782
Cd33	turquoise	1	0.708309	0.343433	0.45561	-0.00982664	-0.160427	0.488177	-0.0825097	0.535155	0.583972
Nin	turquoise	1	0.707902	0.454207	0.526785	0.20853	-0.125956	0.368976	-0.221004	0.703366	0.328013
Mir341	turquoise	1	0.707733	0.458039	0.577572	0.569458	-0.238214	0.587496	-0.0432106	0.536958	0.580197
Pdk4	turquoise	1	0.707712	0.330032	0.514128	-0.083665	0.0216703	0.503746	-0.215597	0.71567	0.494561
Ilkap	turquoise	1	0.707199	0.577177	0.770161	0.339374	-0.374073	0.784214	-0.000809663	0.814934	0.488127
Lonrf1	turquoise	1	0.707012	0.583967	0.689825	0.560974	-0.518902	0.566896	-0.273808	0.695799	0.397432
Asic1	turquoise	1	0.706471	0.529909	0.660181	0.397897	-0.316067	0.618838	-0.106936	0.823299	0.43742
E2f8	turquoise	1	0.706228	0.422917	0.547272	-0.0880205	0.0291966	0.499648	0.143619	0.49351	0.304769
Gm10536	turquoise	1	0.706184	0.472212	0.547174	0.186811	0.0141101	0.572231	-0.251641	0.571133	0.572411
Stamos	turquoise	1	0.705816	0.465347	0.455262	0.0632328	0.00522876	0.36978	-0.21635	0.632527	0.447764
Slc25a20	turquoise	1	0.705673	0.269385	0.521559	0.368025	-0.111003	0.260529	-0.383879	0.600344	0.328019
Apcdd1	turquoise	1	0.705516	0.299897	0.389115	0.269791	-0.0842233	0.473194	-0.359839	0.520182	0.603911
2610005L07Rik	turquoise	1	0.705438	0.470667	0.505804	0.212099	0.000243931	0.43153	0.068249	0.406654	0.457598
Hist2h2bb	turquoise	1	0.705364	0.31967	0.504815	-0.181976	0.038487	0.448888	0.0241415	0.714891	0.408847
Sv2c	turquoise	1	0.705243	0.425709	0.521697	0.370076	-0.115696	0.510609	-0.202299	0.73332	0.401121
Npbwr1	turquoise	1	0.705019	0.505671	0.476041	0.0333081	-0.107968	0.537828	-0.0451369	0.521221	0.564666
Nek7	turquoise	1	0.705018	0.294853	0.696477	0.0245899	-0.248942	0.700007	0.0825985	0.507027	0.483827
Ptrhd1	turquoise	1	0.704883	0.276774	0.592408	-0.0205087	0.0976913	0.662435	0.0255651	0.608191	0.477907
Olfr1512	turquoise	1	0.704314	0.504576	0.563764	0.172868	-0.0922992	0.456405	-0.377417	0.645536	0.495319
Hook2	turquoise	1	0.704102	0.344719	0.414543	-0.105323	0.161199	0.183132	-0.0804231	0.388695	0.37113
Cyr61	turquoise	1	0.704087	0.425765	0.733741	0.488241	-0.387652	0.630141	-0.329968	0.678035	0.554885
Ppard	turquoise	1	0.703843	0.530981	0.734943	0.468537	-0.345384	0.645394	-0.169069	0.655988	0.618689
Taf4b	turquoise	1	0.703816	0.373195	0.622655	0.270801	-0.167169	0.520771	-0.0126802	0.72853	0.41865
Rcsd1	turquoise	1	0.703322	0.607783	0.449347	0.319028	-0.345235	0.28351	-0.245684	0.420917	0.379823
Ftx	turquoise	1	0.703242	0.615417	0.482531	0.668019	-0.251942	0.414398	-0.188307	0.550701	0.419522
C1qb	turquoise	1	0.703169	0.218814	0.599407	-0.0574246	-0.0608177	0.396592	-0.163285	0.569425	0.269127
Add3	turquoise	1	0.702959	0.433633	0.544454	0.09175	-0.0967585	0.582652	-0.238546	0.722839	0.48981
Gm10503	turquoise	1	0.702954	0.397971	0.409458	0.356108	-0.154686	0.515977	-0.224551	0.448036	0.564221
Kbtbd2	turquoise	1	0.702935	0.60518	0.760265	0.398196	-0.400577	0.736816	-0.0866804	0.735766	0.621225
Slc2a3	turquoise	1	0.702457	0.389904	0.610007	0.151046	-0.0344975	0.517868	-0.116906	0.827861	0.454672
Anxa3	turquoise	1	0.702349	0.315249	0.524195	0.0209166	-0.11798	0.440421	0.00647021	0.62059	0.40118
Vrk1	turquoise	1	0.702348	0.698143	0.665388	0.4224	-0.392725	0.55281	-0.154265	0.719867	0.590211
Cnn3	turquoise	1	0.701812	0.451793	0.748201	0.165147	-0.320797	0.698561	-0.211378	0.812787	0.50817
Pou5f2	turquoise	1	0.701419	0.568529	0.379136	0.501342	-0.442901	0.494243	-0.0516607	0.387692	0.540536
Gabpb1	turquoise	1	0.701185	0.646741	0.731921	0.474189	-0.37371	0.783289	-0.0774412	0.834755	0.503355
Lasc1	turquoise	1	0.700535	0.559954	0.404432	0.170598	-0.187138	0.575144	0.0310459	0.582648	0.445738
Ccdc42	turquoise	1	0.700179	0.746141	0.678779	0.370259	-0.422607	0.538828	-0.197412	0.686884	0.624744
Slpi	turquoise	1	0.700116	0.336232	0.351798	0.210983	0.122945	0.505412	-0.0750116	0.411335	0.480817
Gm17660	turquoise	1	0.699749	0.355281	0.623021	0.0978	-0.217362	0.429543	-0.277099	0.385586	0.558596
Gm3285	turquoise	1	0.699634	0.542041	0.502861	0.488637	-0.205984	0.332946	-0.320455	0.471402	0.408456
Arhgef39	turquoise	1	0.699497	0.516435	0.509323	0.445537	-0.231703	0.65317	-0.157969	0.717459	0.462121
Mitd1	turquoise	1	0.699198	0.667704	0.700542	0.556947	-0.492748	0.525452	-0.304422	0.737217	0.439634
4930528A17Rik	turquoise	1	0.699026	0.429983	0.38386	0.138532	-0.0169005	0.327129	-0.181181	0.34532	0.404387
Mir449c	turquoise	1	0.698137	0.563127	0.474671	0.475971	-0.330593	0.56316	-0.157012	0.591842	0.595566
Spata4	turquoise	1	0.698089	0.329218	0.567159	0.191895	-0.0229499	0.361085	-0.297716	0.564897	0.3771
Tmem120a	turquoise	1	0.697964	0.408264	0.820426	0.345735	-0.393946	0.71885	-0.191051	0.818489	0.406106
Tgfbr1	turquoise	1	0.696861	0.186197	0.444237	-0.233983	0.023578	0.484335	0.0584806	0.418402	0.510746
Clec4a3	turquoise	1	0.696514	0.226535	0.330239	-0.14999	0.100977	0.292383	-0.355409	0.454351	0.563885
Arrdc3	turquoise	1	0.696215	0.399034	0.709739	0.153971	-0.249949	0.815791	-0.14612	0.810047	0.566454
Fgl2	turquoise	1	0.695929	0.171742	0.510343	0.015153	0.00128467	0.307826	-0.178978	0.409295	0.463328
Hopx	turquoise	1	0.695908	0.411879	0.678665	-0.0823744	-0.105402	0.744048	0.00886355	0.706741	0.467237
Krtap10-10	turquoise	1	0.695663	0.381817	0.411788	0.403708	-0.131536	0.388165	-0.396255	0.56637	0.374956
Smchd1	turquoise	1	0.695427	0.641603	0.824869	0.472246	-0.4849	0.753921	-0.110409	0.887108	0.436622
Gale	turquoise	1	0.695211	0.221847	0.50583	0.0551845	0.016473	0.475224	-0.0761482	0.522752	0.376017
Agmo	turquoise	1	0.695008	0.355449	0.526459	-0.0862077	-0.0699791	0.649974	0.00219024	0.64971	0.539435
Gm12119	turquoise	1	0.69465	0.442814	0.484484	0.195904	-0.0724258	0.592369	-0.232036	0.443534	0.525856
I830077J02Rik	turquoise	1	0.694591	0.275284	0.534408	0.0478049	-0.106409	0.583893	-0.361845	0.582232	0.537239
Mir199b	turquoise	1	0.694302	0.372103	0.49576	-0.0235413	0.0279816	0.401738	-0.388865	0.504488	0.58474
Mir370	turquoise	1	0.69421	0.336769	0.644548	0.346785	-0.263828	0.575699	-0.0399679	0.676692	0.451893
1700111E14Rik	turquoise	1	0.693537	0.645858	0.601059	0.256178	-0.329847	0.500486	-0.26024	0.773005	0.393334
Cuedc2	turquoise	1	0.693331	0.716236	0.683173	0.294924	-0.348837	0.638357	-0.136376	0.732559	0.55017
Lhx4	turquoise	1	0.692929	0.44949	0.50038	0.0951873	-0.236476	0.485273	-0.308275	0.443192	0.49434
Gsx2	turquoise	1	0.692833	0.371176	0.590752	0.236454	-0.0077376	0.5595	-0.398702	0.655096	0.483033
Helz	turquoise	1	0.692729	0.520913	0.485756	0.56188	-0.196453	0.52421	-0.157293	0.45794	0.591844
Sox4	turquoise	1	0.692638	0.327603	0.722081	0.0582174	-0.316717	0.608709	-0.196536	0.708959	0.353598
Bcl2a1a	turquoise	1	0.692564	0.457345	0.581197	0.183312	-0.134164	0.363079	-0.106602	0.427115	0.379483
Gm5938	turquoise	1	0.69254	0.408742	0.470819	0.127274	-0.00563099	0.384804	-0.0508512	0.506981	0.378539
Nedd9	turquoise	1	0.692018	0.288201	0.496867	-0.0738015	-0.00803703	0.486743	-0.208439	0.538883	0.603155
Narfl	turquoise	1	0.691891	0.452958	0.756287	0.148368	-0.151797	0.796496	-0.0291547	0.836999	0.497693
Gm5244	turquoise	1	0.691874	0.348635	0.440938	0.464321	-0.0842539	0.491945	-0.277075	0.490705	0.585477
Srcap	turquoise	1	0.691622	0.4771	0.383694	0.596015	-0.27916	0.402679	-0.097817	0.328685	0.614919
Olfr630	turquoise	1	0.691575	0.300485	0.553451	-0.0845985	0.0630948	0.714339	0.194656	0.492472	0.496025
D17Wsu92e	turquoise	1	0.691246	0.619045	0.667364	0.419949	-0.377861	0.493838	-0.226367	0.681986	0.542193
Smg5	turquoise	1	0.690366	0.454164	0.608403	0.365576	-0.153854	0.57327	-0.158358	0.770437	0.449645
Zeb1	turquoise	1	0.690269	0.622377	0.531974	0.547484	-0.351951	0.524653	-0.0119593	0.54574	0.49169
C030037F17Rik	turquoise	1	0.690247	0.508673	0.604604	0.160382	-0.147688	0.471331	-0.176134	0.571436	0.285346
Cxxc4	turquoise	1	0.690189	0.485439	0.543376	0.0838754	-0.075281	0.643877	0.0246176	0.597474	0.550715
Cxcr4	turquoise	1	0.690089	0.228432	0.352666	0.00166579	-0.0738537	0.341192	-0.302442	0.384499	0.398213
C87436	turquoise	1	0.690003	0.432242	0.814581	0.217617	-0.25261	0.704285	-0.05796	0.942457	0.35475
Msmo1	turquoise	1	0.689975	0.581789	0.80645	0.244221	-0.396504	0.613696	-0.0750863	0.820852	0.481279
Gm13709	turquoise	1	0.689775	0.563151	0.531107	0.186188	-0.15021	0.408321	-0.124318	0.539802	0.298647
Rbl1	turquoise	1	0.689742	0.338881	0.650525	0.0443222	-0.117151	0.670204	-0.176573	0.826813	0.482054
Rhobtb1	turquoise	1	0.689608	0.576582	0.716615	0.424093	-0.402347	0.583694	-0.325071	0.680471	0.430935
Ust	turquoise	1	0.68958	0.346781	0.453588	0.0549753	0.0253738	0.367342	-0.207605	0.667398	0.322393
Slc16a5	turquoise	1	0.689261	0.557258	0.567744	0.203123	-0.207512	0.612168	-0.28557	0.524377	0.508688
Chmp3	turquoise	1	0.68885	0.491255	0.636328	0.195566	-0.196145	0.617952	-0.223119	0.807192	0.448385
Jmy	turquoise	1	0.688742	0.647143	0.760753	0.557425	-0.559908	0.56975	-0.281418	0.708884	0.534888
Mir138-2	turquoise	1	0.688412	0.432545	0.394217	0.346095	-0.114922	0.460456	-0.171667	0.601805	0.434107
Daxx	turquoise	1	0.688377	0.493809	0.780313	0.205964	-0.295505	0.621109	-0.0407065	0.733582	0.394157
Igfbpl1	turquoise	1	0.68826	0.395407	0.482985	0.0257041	0.11394	0.414999	-0.00909325	0.536323	0.426047
Slc14a1	turquoise	1	0.68783	0.311708	0.61311	0.0215834	-0.0645592	0.607448	-0.0964523	0.473047	0.584913
2016-03-05	turquoise	1	0.6878	0.40857	0.573387	0.233377	-0.235177	0.593959	-0.244884	0.562635	0.565375
C4a	turquoise	1	0.687383	0.476905	0.726196	0.287882	-0.249578	0.56352	0.0216471	0.758748	0.385831
Gm20099	turquoise	1	0.687064	0.498286	0.567948	0.279176	-0.281314	0.601862	-0.204456	0.590244	0.576033
Ctsh	turquoise	1	0.686929	0.257638	0.453054	-0.118094	0.0174581	0.431521	-0.042104	0.552429	0.468781
Gm21269	turquoise	1	0.685622	0.651408	0.634192	0.395435	-0.413677	0.648804	-0.170981	0.626736	0.566774
1110004F10Rik	turquoise	1	0.685464	0.405474	0.717345	0.0448869	-0.129799	0.688704	-0.137081	0.921695	0.37108
Casp8	turquoise	1	0.685343	0.354278	0.515906	0.290473	-0.256567	0.214284	-0.373073	0.551602	0.42651
Tex33	turquoise	1	0.684984	0.496415	0.489403	0.262077	-0.159612	0.477163	-0.359713	0.628275	0.510504
Mcm6	turquoise	1	0.68439	0.271009	0.609376	0.000342903	-0.20095	0.563949	0.0727666	0.615539	0.321133
Aqp4	turquoise	1	0.683897	0.260759	0.584343	-0.114223	-0.121463	0.625645	-0.111752	0.593644	0.534948
Csrp2	turquoise	1	0.683346	0.2028	0.625547	0.0336433	0.0454822	0.584801	-0.19914	0.716436	0.420221
Otud7b	turquoise	1	0.682987	0.584034	0.825004	0.243165	-0.423752	0.777428	-0.00276709	0.825093	0.503287
Phex	turquoise	1	0.682882	0.351377	0.253916	0.573115	-0.197537	0.38803	-0.0164115	0.386564	0.603164
Btf3	turquoise	1	0.682608	0.515896	0.593022	0.263273	-0.151728	0.626745	-0.114393	0.462844	0.528662
Vav1	turquoise	1	0.682479	0.642799	0.788868	0.52757	-0.537364	0.679905	-0.18217	0.759264	0.511607
C3	turquoise	1	0.680996	0.278201	0.539751	0.0202942	-0.184541	0.607052	-0.103973	0.615073	0.542233
Pwwp2b	turquoise	1	0.680368	0.533908	0.620935	0.306511	-0.277983	0.456809	-0.374756	0.766141	0.48331
Lama2	turquoise	1	0.680319	0.356908	0.725789	0.16771	-0.239365	0.747197	-0.0375347	0.612092	0.664436
Tmc3	turquoise	1	0.680251	0.546957	0.434106	0.449753	-0.113867	0.505602	-0.0236102	0.51274	0.526259
Arhgap31	turquoise	1	0.679939	0.540503	0.786542	0.466794	-0.476627	0.644354	-0.272654	0.772088	0.583021
Prkcd	turquoise	1	0.679807	0.515918	0.537691	0.227344	-0.0834867	0.6228	-0.101744	0.543343	0.472874
Zic1	turquoise	1	0.679703	0.576162	0.592822	0.253297	-0.184106	0.671194	-0.0437032	0.579243	0.477441
Car2	turquoise	1	0.679028	0.426905	0.765013	0.151767	-0.292917	0.64072	0.0618314	0.67997	0.529684
Rpl12	turquoise	1	0.678881	0.369578	0.587933	0.0364458	-0.162888	0.498509	-0.333557	0.524381	0.435098
Nfatc4	turquoise	1	0.678587	0.689487	0.675202	0.583898	-0.491658	0.537008	-0.318685	0.695469	0.427681
Fam53b	turquoise	1	0.678532	0.342664	0.515494	-0.0586068	0.0574259	0.356173	-0.108846	0.511921	0.426571
Zic4	turquoise	1	0.678403	0.537688	0.494569	0.214324	-0.0812031	0.550459	-0.139319	0.563706	0.47739
Fbxl12	turquoise	1	0.678318	0.12206	0.405292	0.131275	0.148976	0.373677	-0.147042	0.540488	0.284286
1700084C01Rik	turquoise	1	0.678279	0.436638	0.687395	0.0466609	-0.202195	0.765193	0.0157703	0.677787	0.567052
Gm6402	turquoise	1	0.678184	0.61579	0.644793	0.563354	-0.370793	0.779354	-0.347794	0.795689	0.553258
Ippk	turquoise	1	0.67748	0.493195	0.552428	0.280549	-0.183267	0.410228	-0.229182	0.72437	0.450467
Tas2r129	turquoise	1	0.677418	0.467433	0.623332	-0.0229397	-0.0604473	0.692871	0.02186	0.651139	0.397791
5730457N03Rik	turquoise	1	0.67734	0.414723	0.392886	0.178448	-0.229877	0.482368	-0.378444	0.602989	0.433542
B3gnt3	turquoise	1	0.67694	0.396193	0.544113	0.100171	-0.126156	0.405707	-0.338155	0.555491	0.3463
Sds	turquoise	1	0.676847	0.559205	0.508114	0.332574	-0.386474	0.641785	-0.138806	0.474393	0.474466
Mrgpra7	turquoise	1	0.676688	0.565202	0.542999	0.456111	-0.222502	0.408081	0.000858662	0.504756	0.458434
Gm9258	turquoise	1	0.676615	0.287266	0.357483	0.319499	-0.0127397	0.206771	-0.320873	0.349554	0.508123
Kctd6	turquoise	1	0.676547	0.537286	0.622471	0.345733	-0.433735	0.60499	-0.285246	0.668577	0.473596
4933408J17Rik	turquoise	1	0.676283	0.548611	0.497771	0.363204	-0.169694	0.383218	-0.260172	0.51025	0.372508
Casp1	turquoise	1	0.676077	0.441851	0.576757	0.0841863	-0.153995	0.659803	-0.0922461	0.75641	0.496538
Adgrg5	turquoise	1	0.675882	0.654087	0.630241	0.446002	-0.307722	0.438017	-0.272958	0.556365	0.360499
Mir153	turquoise	1	0.675863	0.362453	0.458309	0.364074	-0.0602359	0.476033	-0.111568	0.619671	0.431613
Rps6ka6	turquoise	1	0.675543	0.512164	0.805849	0.108724	-0.272217	0.68996	-0.104382	0.669198	0.490621
Chil1	turquoise	1	0.675399	0.535841	0.803789	0.2108	-0.383907	0.753379	-0.143712	0.892349	0.521673
Zfp819	turquoise	1	0.674292	0.470795	0.517787	-0.0804027	-0.0639264	0.631971	0.160735	0.535231	0.30259
Gm11571	turquoise	1	0.673557	0.19843	0.308508	0.0294949	0.272324	0.431538	-0.0288738	0.442476	0.413947
Fanci	turquoise	1	0.673472	0.502025	0.753814	0.087208	-0.143268	0.554064	-0.134303	0.682408	0.299235
Ptk7	turquoise	1	0.673243	0.578685	0.662882	0.435916	-0.334782	0.570408	-0.371445	0.818869	0.505467
Trim56	turquoise	1	0.672817	0.206837	0.56077	0.0688045	-0.0395005	0.604809	-0.273075	0.653064	0.552565
Gm15597	turquoise	1	0.672521	0.451584	0.401216	0.127926	-0.0949292	0.469571	-0.240866	0.565961	0.493688
Kdm3a	turquoise	1	0.672515	0.546808	0.687742	0.438404	-0.32312	0.49793	-0.0509971	0.763555	0.39313
Gm19500	turquoise	1	0.672498	0.50143	0.823294	0.435079	-0.433175	0.725763	-0.192565	0.671277	0.627596
Gm9984	turquoise	1	0.672225	0.417581	0.368156	0.0306352	-0.0343305	0.405883	-0.165105	0.520383	0.483043
Teddm1a	turquoise	1	0.67211	0.352582	0.464931	0.338211	-0.00640763	0.476501	-0.00903469	0.557449	0.36601
Cd27	turquoise	1	0.671086	0.244616	0.484913	-0.000469833	0.242341	0.431835	-0.0239955	0.346475	0.389914
Nkx2-6	turquoise	1	0.670365	0.626772	0.612736	0.342834	-0.33861	0.549012	-0.403755	0.593464	0.420398
Gm10142	turquoise	1	0.67012	0.447356	0.368222	0.402426	-0.078206	0.467229	-0.236023	0.473664	0.495348
4930571K23Rik	turquoise	1	0.669956	0.463425	0.40149	0.268991	-0.163359	0.49502	-0.162847	0.513437	0.336352
Tm4sf1	turquoise	1	0.669859	0.320544	0.54472	-0.0787513	-0.0883574	0.582002	-0.240576	0.570707	0.623358
AA986860	turquoise	1	0.669433	0.692888	0.704191	0.598304	-0.525193	0.675532	-0.35473	0.729926	0.495316
Emx1	turquoise	1	0.669056	0.59398	0.498982	0.0929257	-0.229063	0.595002	-0.161777	0.545367	0.435216
Prkaa1	turquoise	1	0.668961	0.468762	0.698123	0.171638	-0.339007	0.7417	-0.113074	0.578069	0.53022
Kdelr3	turquoise	1	0.66893	0.546779	0.569625	0.276908	-0.331212	0.558706	-0.414711	0.598088	0.567485
Acaa1b	turquoise	1	0.668835	0.474487	0.558834	0.0152026	0.0329528	0.638046	-0.019535	0.655948	0.50191
Tenm2	turquoise	1	0.668543	0.326568	0.352249	0.328262	0.0908521	0.477243	-0.136156	0.431978	0.571939
Gm20382	turquoise	1	0.668347	0.48003	0.417956	0.48164	-0.168264	0.476162	-0.0789898	0.479163	0.62276
Neat1	turquoise	1	0.66808	0.550672	0.728127	0.301666	-0.401964	0.692923	-0.15636	0.770755	0.576371
2810004N23Rik	turquoise	1	0.667957	0.5986	0.797611	0.239275	-0.430545	0.759065	-0.00983451	0.885822	0.428771
2410021H03Rik	turquoise	1	0.66788	0.391621	0.467568	-0.0853169	0.00359031	0.560357	-0.152676	0.637499	0.482158
Gm9125	turquoise	1	0.667688	0.495463	0.326287	0.474975	-0.151357	0.627792	0.120079	0.384496	0.590302
Gfap	turquoise	1	0.667591	0.445195	0.644853	0.0298283	-0.194834	0.636885	-0.0797383	0.690684	0.454189
Olfr1444	turquoise	1	0.667323	0.341539	0.668141	0.141873	-0.0855861	0.509027	-0.145868	0.683326	0.34072
F2r	turquoise	1	0.667268	0.292231	0.546378	-0.0304563	-0.0371914	0.694748	-0.070758	0.580017	0.523697
A4gnt	turquoise	1	0.666466	0.673128	0.74595	0.403014	-0.329533	0.792798	0.109646	0.752704	0.468332
Agxt	turquoise	1	0.666465	0.691398	0.617606	0.482665	-0.405536	0.520422	-0.137715	0.561785	0.403195
Vmn1r20	turquoise	1	0.666458	0.608925	0.493176	0.481055	-0.274377	0.489295	-0.240041	0.673001	0.56025
Mid1ip1	turquoise	1	0.666236	0.481092	0.685363	0.0327383	-0.281997	0.639114	-0.0521328	0.801195	0.450018
4931402G19Rik	turquoise	1	0.666143	0.430434	0.564296	0.145787	-0.0939806	0.510978	-0.208384	0.419944	0.473936
Defa-rs10	turquoise	1	0.666024	0.418639	0.342257	0.241432	0.0103762	0.333201	-0.137352	0.261229	0.387055
Rpsa	turquoise	1	0.665308	0.347594	0.492589	0.0333624	-0.149776	0.606528	0.201963	0.540906	0.444546
Thada	turquoise	1	0.665123	0.406464	0.722665	0.364435	-0.203443	0.751467	0.0352854	0.817301	0.451645
Tnfrsf19	turquoise	1	0.66491	0.267827	0.350946	0.130438	0.0868153	0.372784	-0.167508	0.50532	0.431049
Srek1	turquoise	1	0.664746	0.408062	0.33287	0.679597	-0.322332	0.409599	0.020496	0.338407	0.527731
Parp2	turquoise	1	0.664621	0.331792	0.678645	0.21512	-0.0889676	0.351146	-0.0164565	0.646843	0.246777
Mrps31	turquoise	1	0.664424	0.322948	0.597824	0.0991052	-0.132752	0.669808	-0.303405	0.741538	0.533695
Itga1	turquoise	1	0.664418	0.570011	0.730061	0.34422	-0.400499	0.511435	-0.330254	0.69617	0.598896
Phgr1	turquoise	1	0.664122	0.621204	0.621522	0.406101	-0.327563	0.551678	-0.0140888	0.519644	0.48139
Gm8096	turquoise	1	0.664021	0.471455	0.459481	0.204515	-0.12005	0.481026	-0.0838149	0.533142	0.36245
Leprot	turquoise	1	0.663888	0.366068	0.55273	0.0640904	-0.0129422	0.668633	-0.0468084	0.688344	0.606683
Mir337	turquoise	1	0.663844	0.728938	0.582285	0.455071	-0.320814	0.626924	-0.206835	0.637867	0.547703
Stk32a	turquoise	1	0.663819	0.576505	0.603876	0.368552	-0.375755	0.495787	-0.179813	0.747686	0.489427
Trafd1	turquoise	1	0.66303	0.174518	0.364107	0.185041	0.0932308	0.242157	-0.217338	0.429978	0.380414
Rpa3	turquoise	1	0.662701	0.349296	0.595202	0.0938992	-0.222257	0.434934	0.070212	0.643557	0.274223
Fbxl3	turquoise	1	0.66258	0.455721	0.695524	-0.0397406	-0.152657	0.677612	0.0433602	0.870259	0.411655
Nxf7	turquoise	1	0.66199	0.411083	0.366595	0.00144235	0.0630927	0.135888	-0.0697399	0.338429	0.347485
Il1f5	turquoise	1	0.661957	0.353048	0.610087	0.426013	-0.243089	0.483234	-0.465091	0.593028	0.505406
Crebrf	turquoise	1	0.661938	0.440496	0.635753	-0.021406	-0.0428805	0.545676	0.212553	0.546047	0.416074
Gpatch8	turquoise	1	0.661892	0.535703	0.488257	0.479935	-0.329191	0.513671	-0.149974	0.502691	0.514853
Lzts1	turquoise	1	0.661427	0.312492	0.294007	0.322426	-0.0161281	0.30496	-0.372032	0.583907	0.378871
Gm14374	turquoise	1	0.661392	0.191448	0.158145	0.246918	0.0493347	0.339371	-0.190319	0.373657	0.403001
2310081O03Rik	turquoise	1	0.660767	0.524047	0.748472	0.467473	-0.316879	0.624788	-0.199852	0.619747	0.415868
Tpm2	turquoise	1	0.660594	0.366943	0.398999	-0.146722	0.0192049	0.22047	-0.231639	0.494625	0.234183
Htr1d	turquoise	1	0.660189	0.578711	0.418158	0.357129	-0.433319	0.387537	-0.450011	0.7058	0.418899
Obfc1	turquoise	1	0.660068	0.373057	0.474586	-0.014276	0.0166604	0.369976	-0.116487	0.680538	0.314876
4930413F20Rik	turquoise	1	0.65993	0.537982	0.44903	0.560696	-0.24982	0.54288	-0.150164	0.500238	0.552234
Edn2	turquoise	1	0.659578	0.603982	0.537985	0.432797	-0.300267	0.479805	-0.240326	0.494537	0.59949
Krt19	turquoise	1	0.659052	0.588405	0.590611	0.381474	-0.424462	0.681535	-0.277016	0.532237	0.562061
C230057M02Rik	turquoise	1	0.658584	0.428151	0.459953	0.111872	-0.0151251	0.415414	-0.143484	0.629303	0.361569
Pptc7	turquoise	1	0.657641	0.379482	0.554202	0.421643	-0.153313	0.511608	-0.227102	0.664961	0.512058
Vmn1r115	turquoise	1	0.657539	0.430203	0.4929	-0.0284506	0.0551711	0.534411	0.170305	0.478185	0.48765
Zbtb22	turquoise	1	0.656366	0.450928	0.774735	0.178114	-0.241967	0.45923	-0.141783	0.820724	0.332434
Tlr6	turquoise	1	0.656103	0.364122	0.563074	0.0703394	-0.173551	0.674501	-0.164772	0.790647	0.38245
Cyp4v3	turquoise	1	0.655812	0.233947	0.564415	-0.0308143	-0.130815	0.485524	-0.25465	0.521788	0.519418
Zfp420	turquoise	1	0.65574	0.564754	0.833832	0.280463	-0.457157	0.664185	-0.225586	0.847107	0.427377
Ccr3	turquoise	1	0.65544	0.445852	0.573703	0.209544	-0.178494	0.506889	-0.202339	0.584311	0.378498
Gm166	turquoise	1	0.655438	0.49119	0.733159	0.218294	-0.176257	0.498365	-0.219093	0.687705	0.31159
Ano8	turquoise	1	0.655436	0.429046	0.656127	0.446827	-0.246902	0.552493	0.0226128	0.734367	0.40068
Kdm7a	turquoise	1	0.655057	0.563241	0.487186	0.382465	-0.242665	0.438184	-0.222084	0.659932	0.46709
Gm7265	turquoise	1	0.655041	0.623659	0.511156	0.521417	-0.27814	0.5698	-0.0947605	0.570464	0.602162
Sepsecs	turquoise	1	0.654879	0.289294	0.792278	0.264195	-0.223507	0.614806	-0.130144	0.775305	0.360701
Cxcl13	turquoise	1	0.654447	0.350376	0.519561	0.0219228	-0.0551022	0.487519	-0.166597	0.622131	0.489085
Duoxa2	turquoise	1	0.654397	0.693993	0.639323	0.404471	-0.572216	0.668446	-0.274555	0.593468	0.574529
Rcbtb1	turquoise	1	0.653751	0.6558	0.794816	0.48986	-0.392075	0.739051	-0.128613	0.800861	0.55551
Cep72	turquoise	1	0.653598	0.473945	0.835133	0.244769	-0.244597	0.681408	-0.121368	0.880413	0.411678
Gm17745	turquoise	1	0.652971	0.26718	0.580981	0.423258	-0.237091	0.610833	-0.111823	0.532416	0.53519
Olfr746	turquoise	1	0.652898	0.403213	0.660938	0.389516	-0.312074	0.303792	-0.348324	0.556242	0.501571
Lincpint	turquoise	1	0.652823	0.314589	0.319061	0.347473	0.0233875	0.398554	-0.170477	0.46937	0.502899
Camk2n1	turquoise	1	0.652435	0.421349	0.550956	0.44377	-0.389315	0.435487	-0.314376	0.541884	0.509369
Has2	turquoise	1	0.652112	0.738918	0.500062	0.528636	-0.48905	0.43752	-0.121085	0.43509	0.460106
Mir379	turquoise	1	0.651678	0.372473	0.468456	0.301276	0.000546728	0.5145	-0.0801889	0.650571	0.464312
Pam16	turquoise	1	0.651327	0.323253	0.426012	-0.0179051	0.0328946	0.262272	-0.123715	0.497111	0.392069
D16Ertd472e	turquoise	1	0.651311	0.36952	0.735671	0.152842	-0.216936	0.465438	-0.0320074	0.522688	0.452836
Eps8l1	turquoise	1	0.651165	0.148158	0.42375	-0.0145884	-0.140824	0.400477	0.0841042	0.4085	0.24934
Map6	turquoise	1	0.651071	0.515695	0.409327	0.665723	-0.27442	0.415208	-0.177759	0.476936	0.479005
4933427I22Rik	turquoise	1	0.650852	0.594037	0.572911	0.347655	-0.164448	0.466963	-0.31336	0.589776	0.499401
Gm15638	turquoise	1	0.650587	0.370766	0.470544	0.261509	0.00797742	0.31592	-0.244605	0.252939	0.450006
Gm26632	turquoise	1	0.649363	0.60784	0.631886	0.619355	-0.47599	0.595488	-0.17231	0.520698	0.58934
1700074P13Rik	turquoise	1	0.649344	0.515467	0.598783	0.289353	-0.145196	0.515846	-0.0290799	0.552186	0.385536
Trav9d-3	turquoise	1	0.648342	0.339767	0.471586	0.029818	-0.0627281	0.552673	-0.102808	0.520176	0.555
Nek11	turquoise	1	0.648126	0.680431	0.640239	0.506571	-0.472429	0.502184	-0.394839	0.694732	0.445671
Itga5	turquoise	1	0.647943	0.521445	0.466394	0.350418	-0.251438	0.304377	-0.256653	0.67311	0.404321
Gm15918	turquoise	1	0.647573	0.584376	0.628748	0.407671	-0.307242	0.587525	-0.191748	0.67046	0.536734
9430019J16Rik	turquoise	1	0.647178	0.57543	0.495153	0.072961	-0.184193	0.495974	-0.131006	0.667139	0.359394
5730508B09Rik	turquoise	1	0.647097	0.469341	0.738452	0.310008	-0.291784	0.420156	-0.045881	0.760051	0.230676
Arl4d	turquoise	1	0.646675	0.523541	0.574336	0.501034	-0.495354	0.455775	-0.308051	0.647411	0.530846
Tmem120b	turquoise	1	0.646579	0.510794	0.620208	0.170937	-0.250153	0.481645	-0.243393	0.69055	0.420799
Rap1gap	turquoise	1	0.646299	0.237967	0.363108	0.241787	0.00843857	0.389967	-0.0344905	0.579861	0.359656
Vmn2r62	turquoise	1	0.64626	0.321048	0.254637	0.0993331	0.212016	0.229809	-0.100969	0.181603	0.420818
Tnfrsf17	turquoise	1	0.646166	0.440165	0.426312	0.181457	-0.0234125	0.568492	-0.262064	0.501715	0.582698
Icam1	turquoise	1	0.646134	0.407771	0.618757	0.0311313	-0.0719892	0.643398	0.125133	0.579894	0.544923
Cdc25c	turquoise	1	0.645612	0.393085	0.53462	0.223207	-0.0649731	0.744079	-0.0801793	0.545996	0.457707
Gm4884	turquoise	1	0.645403	0.366224	0.530142	-0.0994756	0.0562686	0.58764	-0.0738349	0.652739	0.496251
Gm16170	turquoise	1	0.644294	0.319015	0.575708	0.0407863	-0.0790508	0.773538	-0.228132	0.73482	0.595565
Vmn1r88	turquoise	1	0.644058	0.74394	0.693367	0.511997	-0.5147	0.527248	-0.328549	0.761359	0.387158
Fam60a	turquoise	1	0.64381	0.38381	0.408947	0.292947	-0.125262	0.35789	-0.243261	0.386892	0.383972
Hoxa11os	turquoise	1	0.643752	0.381101	0.448838	0.239853	-0.0846412	0.606889	-0.167754	0.581919	0.563797
Dcc	turquoise	1	0.643644	0.659049	0.352383	0.56475	-0.32252	0.32817	-0.282389	0.491663	0.59005
2210010C04Rik	turquoise	1	0.643482	0.187457	0.417516	0.148429	0.0655895	0.524046	-0.425584	0.511003	0.625846
Tbc1d17	turquoise	1	0.642424	0.286622	0.70446	0.117699	-0.0641245	0.762941	-0.0636239	0.791314	0.52638
Dhrs7c	turquoise	1	0.641727	0.614781	0.479549	0.647083	-0.429231	0.708282	-0.192765	0.677681	0.504369
LOC102634533	turquoise	1	0.641587	0.374038	0.557785	0.308656	-0.283858	0.700256	-0.157491	0.749766	0.554443
Msra	turquoise	1	0.640983	0.401122	0.462773	0.217383	-0.0777906	0.514332	-0.228486	0.675937	0.455246
Zbtb8a	turquoise	1	0.640352	0.352755	0.425236	0.041673	-0.0536759	0.194564	-0.204492	0.548981	0.266299
Olfr699	turquoise	1	0.640253	0.236515	0.261711	-0.00815553	0.213212	0.089199	0.165575	0.0516428	0.22741
Aifm1	turquoise	1	0.639402	0.446276	0.712514	0.260272	-0.288001	0.512587	-0.071659	0.781144	0.399303
1810006J02Rik	turquoise	1	0.63926	0.615659	0.568336	0.530827	-0.53993	0.597343	-0.240377	0.536652	0.462742
Lpcat2	turquoise	1	0.638716	0.353906	0.722973	0.0376911	-0.241842	0.717047	-0.252562	0.84518	0.56906
Gm6524	turquoise	1	0.638638	0.493105	0.579149	0.17658	-0.219571	0.854938	-0.0293868	0.693952	0.553137
Gm19967	turquoise	1	0.638221	0.466171	0.513608	0.175732	-0.0615846	0.539522	0.00935041	0.561255	0.393234
Unc119b	turquoise	1	0.638084	0.326242	0.510456	0.147417	-0.173801	0.554996	-0.231478	0.591522	0.496501
D930032P07Rik	turquoise	1	0.637722	0.436803	0.527597	0.37839	-0.157366	0.472659	-0.303049	0.459079	0.552103
Rrm1	turquoise	1	0.637294	0.343055	0.738033	-0.000311287	-0.171179	0.887857	0.0915187	0.799396	0.482472
D830031N03Rik	turquoise	1	0.636495	0.492162	0.506797	0.40558	-0.174094	0.385597	-0.158494	0.509563	0.426277
Gm16287	turquoise	1	0.636257	0.480746	0.580839	0.183436	-0.18662	0.566867	-0.302094	0.695806	0.452004
Adam7	turquoise	1	0.63584	0.510211	0.456103	0.155648	-0.190425	0.602898	0.174217	0.410508	0.393453
Gm10530	turquoise	1	0.635734	0.610954	0.442679	0.494634	-0.306683	0.287154	-0.00282441	0.412457	0.329891
Kmt2b	turquoise	1	0.635703	0.711721	0.659881	0.589825	-0.543732	0.593737	-0.344591	0.673125	0.505743
Commd9	turquoise	1	0.635408	0.329116	0.576527	-0.0236323	-0.160624	0.655237	-0.184409	0.522188	0.597189
5033403H07Rik	turquoise	1	0.635081	0.577964	0.525702	0.143334	-0.152665	0.350582	-0.279037	0.441769	0.415537
Csrp1	turquoise	1	0.634961	0.339794	0.62815	-0.171891	-0.13523	0.718958	0.21669	0.600083	0.354809
Xkrx	turquoise	1	0.63468	0.470268	0.635241	0.197339	-0.108769	0.410486	-0.219228	0.780025	0.35369
Mfap3l	turquoise	1	0.633736	0.50699	0.618885	0.32039	-0.309378	0.536502	-0.295391	0.703869	0.473542
Zc3hav1	turquoise	1	0.633612	0.294611	0.632253	0.0672498	-0.122176	0.640197	-0.234139	0.794377	0.517647
4930465K10Rik	turquoise	1	0.633595	0.335276	0.430055	0.272272	0.0420486	0.092545	-0.271896	0.387997	0.310369
Mrpl15	turquoise	1	0.633515	0.417115	0.631544	-0.0494391	-0.110762	0.740843	-0.0890633	0.91816	0.430717
Zbtb5	turquoise	1	0.633345	0.497792	0.708721	0.260373	-0.280996	0.856654	-0.0963779	0.810295	0.571967
Olfr338	turquoise	1	0.633241	0.376073	0.559127	0.0602791	0.012832	0.466706	-0.0881265	0.500644	0.423074
D630022N01Rik	turquoise	1	0.632169	0.670206	0.61352	0.301465	-0.296677	0.457343	-0.338724	0.469852	0.416119
6430562O15Rik	turquoise	1	0.632127	0.595752	0.55758	0.451778	-0.27407	0.596533	-0.229488	0.518589	0.584903
B930082K07Rik	turquoise	1	0.63102	0.442324	0.453639	-0.0834693	-0.0729227	0.388705	-0.187388	0.66983	0.274068
Mir451a	turquoise	1	0.630967	0.3671	0.563796	0.314819	-0.189063	0.428255	-0.200627	0.516166	0.447341
Gm20157	turquoise	1	0.630888	0.502449	0.472345	0.43514	-0.213467	0.525582	-0.2203	0.543784	0.520862
Igf2bp2	turquoise	1	0.630103	0.414616	0.368471	-0.0560899	0.0282881	0.323437	-0.18457	0.435838	0.458507
Pde8a	turquoise	1	0.629528	0.381983	0.722357	0.145857	-0.356268	0.687493	-0.00679785	0.59898	0.589564
Smim7	turquoise	1	0.629423	0.29006	0.5713	-0.0317144	-0.0734755	0.557567	-0.193807	0.761446	0.472902
Otud6a	turquoise	1	0.629116	0.607514	0.665063	0.466238	-0.380534	0.698085	-0.358448	0.771587	0.448866
Gadl1	turquoise	1	0.62882	0.512742	0.72822	0.21745	-0.411988	0.635941	-0.243829	0.766609	0.518017
Rfpl4	turquoise	1	0.628656	0.196532	0.372507	-0.0638798	0.26772	0.331794	-0.0668732	0.438141	0.395231
Psd	turquoise	1	0.628393	0.322164	0.616033	0.323436	-0.224891	0.510279	-0.0299824	0.796804	0.284176
Htr1a	turquoise	1	0.627839	0.515116	0.634839	0.0975393	-0.145344	0.606472	-0.0825026	0.681403	0.470156
LOC102641156	turquoise	1	0.62758	0.335411	0.334364	0.0984975	-0.148165	0.415672	-0.399081	0.530493	0.426891
Kifc1	turquoise	1	0.627551	0.172516	0.345413	0.0809632	0.103671	0.375562	-0.329089	0.538384	0.470228
Clspn	turquoise	1	0.627083	0.634585	0.618439	0.413924	-0.41305	0.525269	-0.241495	0.78172	0.453948
Snora2b	turquoise	1	0.626801	0.266517	0.689546	-0.130311	-0.106081	0.4681	-0.128766	0.781631	0.271266
Leng8	turquoise	1	0.626303	0.479789	0.515284	0.545665	-0.285718	0.495083	-0.175608	0.456192	0.605281
Bpifb4	turquoise	1	0.625101	0.340877	0.364253	0.230531	-0.014885	0.151473	-0.180991	0.413566	0.264071
Acer2	turquoise	1	0.624828	0.372415	0.39785	0.00866082	0.0379898	0.374779	-0.213153	0.60912	0.389752
Myo3b	turquoise	1	0.62401	0.747347	0.64434	0.407851	-0.524749	0.600605	-0.210236	0.801887	0.497336
Anln	turquoise	1	0.623658	0.239509	0.695611	-0.0714104	0.0390869	0.562376	0.165133	0.533793	0.40812
Catsperd	turquoise	1	0.623617	0.744241	0.69034	0.441776	-0.394309	0.453673	-0.0296459	0.672814	0.155155
Rpl7a	turquoise	1	0.623366	0.530415	0.66375	-0.0277137	-0.231023	0.789167	-0.110229	0.869529	0.368244
E130201H02Rik	turquoise	1	0.622942	0.423836	0.374163	0.0904454	0.0369031	0.581339	-0.242075	0.474682	0.62888
Olfr444	turquoise	1	0.622368	0.621372	0.71315	0.432271	-0.435573	0.561232	-0.113308	0.667625	0.402005
Oas3	turquoise	1	0.622178	0.443382	0.575142	0.294184	-0.0704552	0.421605	-0.00388961	0.541633	0.327688
S1pr3	turquoise	1	0.622019	0.324293	0.659463	-0.107567	-0.0609591	0.477846	-0.282373	0.653172	0.393796
Alox5ap	turquoise	1	0.621913	0.283392	0.482077	-0.151818	-0.084519	0.543765	-0.136569	0.642625	0.376609
Sat1	turquoise	1	0.621846	0.322544	0.630552	0.191304	-0.174091	0.619377	-0.0981694	0.676641	0.558506
Prol1	turquoise	1	0.621685	0.322692	0.284649	-0.0106163	-0.0154448	-0.00958226	-0.434768	0.360712	0.216134
Fshr	turquoise	1	0.621048	0.371145	0.364526	0.155755	-0.017847	0.328303	-0.297537	0.256257	0.486819
Cd68	turquoise	1	0.620442	0.357568	0.351356	-0.000776064	-0.0193025	0.25722	-0.414773	0.576546	0.470236
Olfr137	turquoise	1	0.620276	0.391868	0.473584	0.0436387	0.0872078	0.371061	-0.120926	0.416892	0.303513
Olfr690	turquoise	1	0.620123	0.599367	0.478975	0.646718	-0.313742	0.425971	-0.166922	0.606241	0.508456
Aspa	turquoise	1	0.619497	0.379018	0.736188	0.0150894	-0.288892	0.580302	0.108947	0.514685	0.548927
1700034I23Rik	turquoise	1	0.618986	0.288094	0.43744	0.117209	0.0969264	0.270018	-0.194949	0.211557	0.34219
Cadm2	turquoise	1	0.618975	0.542663	0.530996	0.464813	-0.398247	0.570662	-0.355555	0.635385	0.550265
Cypt3	turquoise	1	0.617313	0.742095	0.723627	0.497638	-0.466935	0.573423	-0.192232	0.755868	0.461383
Scube3	turquoise	1	0.616476	0.474324	0.560889	0.280794	-0.209105	0.378144	-0.136805	0.656406	0.317362
Arhgdib	turquoise	1	0.616442	0.436634	0.46498	0.218607	-0.135743	0.385982	-0.352795	0.633347	0.51927
Gm14232	turquoise	1	0.616102	0.440177	0.327079	0.179498	-0.149322	0.273198	-0.124995	0.40717	0.281766
Mir335	turquoise	1	0.616091	0.413393	0.661938	0.498765	-0.403667	0.600846	-0.263699	0.652587	0.54535
Gzme	turquoise	1	0.616028	0.467691	0.489014	0.182964	-0.0791947	0.240306	-0.160948	0.532892	0.318281
Pik3r5	turquoise	1	0.615429	0.465523	0.453696	0.122523	-0.112281	0.49506	-0.0376259	0.647127	0.381569
Rnf34	turquoise	1	0.615113	0.501242	0.805354	0.357558	-0.426151	0.798813	-0.125463	0.884806	0.438648
Recql5	turquoise	1	0.614846	0.661579	0.639444	0.412031	-0.413175	0.51133	-0.29711	0.764851	0.46127
Morc2b	turquoise	1	0.61483	0.510202	0.410165	0.490378	-0.300579	0.388583	-0.238736	0.469827	0.447626
Defb18	turquoise	1	0.614244	0.423027	0.428072	0.0416001	-0.122412	0.624503	-0.0249533	0.407467	0.418477
Xkr5	turquoise	1	0.614078	0.716412	0.446391	0.500224	-0.449046	0.50926	0.109458	0.425998	0.369856
AA387200	turquoise	1	0.613995	0.619873	0.509102	0.48915	-0.172238	0.540731	-0.136992	0.494633	0.495732
AV064505	turquoise	1	0.61397	0.713207	0.45749	0.528021	-0.377536	0.504515	-0.341936	0.580065	0.460447
Fam118b	turquoise	1	0.613716	0.49235	0.723112	0.335998	-0.308974	0.678852	-0.0668129	0.85994	0.386123
Thap4	turquoise	1	0.613609	0.43325	0.807611	0.157101	-0.34533	0.724247	-0.0721296	0.820294	0.492025
Prkci	turquoise	1	0.612905	0.664112	0.692298	0.541264	-0.563659	0.58463	-0.205052	0.794062	0.527884
Mir758	turquoise	1	0.612515	0.468814	0.369551	0.52172	-0.267388	0.397949	-0.182234	0.425358	0.390046
Mesp1	turquoise	1	0.611599	0.565194	0.401155	0.331308	-0.171804	0.422503	-0.123009	0.312605	0.448982
Rinl	turquoise	1	0.611508	0.420233	0.470974	0.0518893	-0.0756621	0.339202	-0.327487	0.391036	0.410686
Papln	turquoise	1	0.611168	0.440665	0.413439	0.362857	-0.155743	0.489127	0.00904603	0.623029	0.385773
Map4k4	turquoise	1	0.611032	0.664992	0.878854	0.423921	-0.537735	0.851651	-0.1392	0.868001	0.52901
Snrnp35	turquoise	1	0.610723	0.533836	0.592994	0.258769	-0.409996	0.496583	-0.345672	0.730565	0.376201
3110082I17Rik	turquoise	1	0.610663	0.691145	0.763278	0.474294	-0.52704	0.671049	0.00508836	0.665913	0.385625
Gm15972	turquoise	1	0.61057	0.273134	0.388696	-0.0780972	0.0426995	0.609824	-0.183219	0.498381	0.451278
4930520P13Rik	turquoise	1	0.610461	0.530095	0.524845	0.327919	-0.175674	0.355327	-0.460405	0.489626	0.32991
Gm5925	turquoise	1	0.61032	0.473809	0.505299	0.0900307	-0.0957965	0.508332	-0.264449	0.695532	0.374596
Msl3	turquoise	1	0.610237	0.359782	0.621498	0.0748898	-0.174675	0.807418	-0.0255793	0.811382	0.50586
Lrrc40	turquoise	1	0.609981	0.45624	0.775336	0.0722635	-0.283615	0.820314	-0.119277	0.932792	0.446467
Gm4980	turquoise	1	0.609852	0.331185	0.459294	-0.0133374	-0.0100187	0.29808	-0.28508	0.656453	0.284397
Puf60	turquoise	1	0.609778	0.12738	0.438108	-0.103344	0.121573	0.177621	-0.305695	0.455285	0.312371
Cdk9	turquoise	1	0.609704	0.594369	0.765046	0.329051	-0.440334	0.530892	-0.116357	0.826221	0.450398
5430427O19Rik	turquoise	1	0.609532	0.598986	0.644885	0.29832	-0.443742	0.557546	-0.162357	0.786429	0.422978
Coro1c	turquoise	1	0.609466	0.346924	0.497394	-0.0458157	0.0872565	0.593883	-0.109808	0.523267	0.606302
Gm2848	turquoise	1	0.609029	0.640281	0.600104	0.326777	-0.317773	0.370041	-0.403879	0.336221	0.431773
Tmem221	turquoise	1	0.608477	0.35064	0.465533	0.0612601	-0.0321044	0.325123	-0.377859	0.496746	0.286239
Nars2	turquoise	1	0.608395	0.664724	0.678597	0.438719	-0.520659	0.574019	-0.260863	0.887571	0.459547
Galnt13	turquoise	1	0.608209	0.531831	0.591761	0.47829	-0.227997	0.566077	-0.266079	0.769086	0.513822
Usp14	turquoise	1	0.607979	0.46023	0.540008	0.0700895	-0.0617149	0.528931	-0.141522	0.650252	0.465117
4930588K23Rik	turquoise	1	0.607952	0.5946	0.568632	0.261554	-0.342643	0.53507	-0.251006	0.578816	0.274388
Gm6225	turquoise	1	0.606733	0.535177	0.606431	0.570949	-0.321536	0.604809	-0.199841	0.716745	0.636327
Emg1	turquoise	1	0.606648	0.449518	0.580945	0.0530987	-0.132677	0.648546	-0.0023545	0.784578	0.316769
Slc35g3	turquoise	1	0.606594	0.607137	0.385457	0.198052	-0.161279	0.217929	0.0789125	0.256991	0.244881
Mir491	turquoise	1	0.606579	0.405923	0.257215	0.37815	-0.0411621	0.494104	-0.224114	0.532811	0.591345
Hmbs	turquoise	1	0.606498	0.356524	0.628951	-0.0646036	-0.038209	0.584901	-0.115031	0.865352	0.388054
Cbr3	turquoise	1	0.606363	0.519616	0.633663	0.224132	-0.241908	0.434068	-0.163112	0.800487	0.299464
Golga4	turquoise	1	0.60631	0.461024	0.788828	0.406005	-0.253634	0.616447	-0.087196	0.844468	0.440402
Slc2a7	turquoise	1	0.605185	0.460727	0.431355	0.25348	-0.0223452	0.470296	-0.172059	0.412209	0.490314
Zwilch	turquoise	1	0.604869	0.237538	0.513642	-0.297791	0.0287218	0.547052	-0.137439	0.740149	0.365388
Mir3070b	turquoise	1	0.60486	0.456776	0.517834	0.334131	-0.179105	0.512298	-0.112455	0.525121	0.351215
Nod2	turquoise	1	0.604828	0.50893	0.460081	0.152969	-0.0638327	0.321876	-0.237908	0.499918	0.399618
Mir542	turquoise	1	0.604714	0.555674	0.618298	0.458766	-0.359463	0.52361	-0.310929	0.644896	0.41155
Agfg2	turquoise	1	0.604594	0.25258	0.331647	0.0186769	0.0600429	0.154128	-0.305691	0.557223	0.254117
Btg4	turquoise	1	0.604486	0.511589	0.787182	0.551676	-0.42008	0.59788	-0.428717	0.684602	0.40251
Gm5124	turquoise	1	0.604239	0.30194	0.445619	-0.216134	0.078116	0.360901	-0.0883283	0.522277	0.21204
Il1f8	turquoise	1	0.603588	0.506091	0.643912	0.528337	-0.262275	0.665301	-0.221494	0.623727	0.484744
Asb2	turquoise	1	0.603465	0.458658	0.572096	0.346425	-0.3443	0.469014	-0.370589	0.607976	0.539852
Mdc1	turquoise	1	0.603194	0.493411	0.560894	0.309796	-0.339674	0.478631	-0.305448	0.754002	0.420682
Fabp3	turquoise	1	0.603143	0.394479	0.594582	0.167845	-0.0308947	0.415376	-0.268238	0.70401	0.355634
Ccl24	turquoise	1	0.602917	0.513774	0.427277	0.204201	-0.138945	0.506135	-0.231938	0.651913	0.443373
Clip4	turquoise	1	0.602778	0.292203	0.434216	0.211393	0.02926	0.493613	-0.141815	0.756963	0.364445
Grm4	turquoise	1	0.602517	0.297088	0.441251	0.244518	0.0120372	0.352874	-0.171726	0.541651	0.324947
Vmn1r176	turquoise	1	0.602013	0.45541	0.529579	-0.0137321	0.0363943	0.424044	0.0533111	0.485529	0.334475
Arl15	turquoise	1	0.601768	0.483684	0.418647	0.307392	-0.113165	0.332767	-0.206787	0.559771	0.403544
Nkain3	turquoise	1	0.601719	0.444242	0.494088	0.112479	-0.00810577	0.597485	0.0876795	0.57213	0.410057
Glb1l3	turquoise	1	0.601517	0.703364	0.801489	0.54262	-0.563258	0.664529	-0.252916	0.90492	0.468964
Prkx	turquoise	1	0.60096	0.616045	0.446866	0.478926	-0.365841	0.57397	0.0509704	0.619974	0.552952
Pros1	turquoise	1	0.600217	0.433981	0.73118	0.253307	-0.341017	0.756872	-0.166679	0.794086	0.606967
Gucy1a3	turquoise	1	0.599977	0.260636	0.302411	0.197062	0.0139793	0.33177	-0.238394	0.604489	0.284141
Slc40a1	turquoise	1	0.599946	0.491371	0.782859	0.142218	-0.315458	0.709241	-0.161912	0.928977	0.402257
Smcp	turquoise	1	0.599897	0.254256	0.404021	-0.017155	0.0979634	0.609181	-0.189171	0.621411	0.39017
Gtf2f1	turquoise	1	0.599406	0.586572	0.828558	0.110325	-0.335594	0.789837	-0.106281	0.938088	0.457526
Prl2b1	turquoise	1	0.599141	0.454192	0.55731	0.406451	-0.137891	0.462511	-0.249896	0.487195	0.392493
Olfr1426	turquoise	1	0.598753	0.329782	0.416165	0.144093	0.131779	0.535506	-0.31421	0.564229	0.609974
Decr1	turquoise	1	0.598535	0.206674	0.392527	-0.207652	0.0629085	0.464926	-0.104635	0.387471	0.367859
Tlr13	turquoise	1	0.598456	0.485375	0.776178	0.205227	-0.290136	0.501612	-0.319735	0.69119	0.28926
Jakmip1	turquoise	1	0.598102	0.579064	0.442464	0.463009	-0.220468	0.500351	-0.0754216	0.654634	0.397681
Zp1	turquoise	1	0.597888	0.513258	0.589056	0.385551	-0.162354	0.433995	-0.290714	0.566313	0.31343
Prdm12	turquoise	1	0.597817	0.34941	0.463053	0.24321	0.0613272	0.428404	-0.110947	0.479386	0.392817
Srl	turquoise	1	0.59751	0.492947	0.801	0.179061	-0.290962	0.716245	0.0191368	0.938213	0.257397
Psmd10	turquoise	1	0.59707	0.504091	0.788131	0.175491	-0.300842	0.678931	0.0665593	0.848511	0.327479
9130017K11Rik	turquoise	1	0.59694	0.532537	0.51586	0.517267	-0.453212	0.58782	-0.188499	0.593487	0.588632
Lin54	turquoise	1	0.596787	0.5399	0.805838	0.220356	-0.423481	0.71919	-0.139398	0.958664	0.374585
Tmigd1	turquoise	1	0.596656	0.644242	0.714866	0.505614	-0.322078	0.730064	-0.192568	0.66556	0.533379
1810043H04Rik	turquoise	1	0.596638	0.494243	0.739324	0.230252	-0.300758	0.62836	-0.0648627	0.778398	0.515142
Gnb2l1	turquoise	1	0.596505	0.29441	0.554809	-0.105755	-0.127579	0.669162	-0.132202	0.776531	0.399175
Trav3-4	turquoise	1	0.596482	0.483443	0.639952	0.410672	-0.21618	0.607009	-0.260074	0.621918	0.40098
Icam4	turquoise	1	0.596299	0.148073	0.386529	-0.00834786	0.197133	0.198302	-0.409915	0.571435	0.303095
Klhl42	turquoise	1	0.595857	0.351307	0.798095	0.0960394	-0.275433	0.822405	-0.0865268	0.919162	0.408836
Slc24a1	turquoise	1	0.595738	0.652526	0.356857	0.527532	-0.271797	0.495484	-0.0121241	0.391719	0.537275
C1s2	turquoise	1	0.595381	0.34977	0.414633	0.0355448	0.182888	0.375627	-0.126448	0.487221	0.46542
Ccr5	turquoise	1	0.595354	0.490211	0.762913	0.233283	-0.318447	0.656073	0.00213533	0.87173	0.458618
Ctso	turquoise	1	0.59492	0.260564	0.65797	-0.0848899	-0.174462	0.825523	-0.139203	0.733274	0.525611
Mycs	turquoise	1	0.59467	0.268198	0.535719	0.107625	-0.110811	0.369848	-0.302092	0.453676	0.199046
Gm4544	turquoise	1	0.594408	0.453269	0.401507	0.0378757	-0.028684	0.433316	-0.164293	0.542308	0.378265
Zfp316	turquoise	1	0.594372	0.482459	0.546721	0.290649	-0.366387	0.300602	-0.239993	0.316126	0.322617
Spata22	turquoise	1	0.594347	0.443699	0.498512	0.315766	-0.183904	0.51092	-0.0609783	0.419155	0.432314
BC048679	turquoise	1	0.592799	0.625526	0.474232	0.22085	-0.206794	0.272813	-0.121633	0.480912	0.295705
Acap2	turquoise	1	0.591982	0.615275	0.550713	0.491506	-0.466782	0.619043	-0.249842	0.66182	0.611007
Olfr1220	turquoise	1	0.591738	0.359734	0.442831	0.0324234	0.101371	0.54028	0.149727	0.502713	0.351568
Ces2a	turquoise	1	0.59085	0.458243	0.656814	0.240988	-0.234725	0.49739	-0.317601	0.455758	0.291732
Gm6994	turquoise	1	0.590501	0.67446	0.575507	0.246086	-0.352848	0.389189	-0.324843	0.591302	0.369003
Cebpzos	turquoise	1	0.58958	0.234159	0.638778	-0.0949133	-0.0203596	0.446066	0.0852282	0.611003	0.164161
Gm6999	turquoise	1	0.58938	0.519561	0.641879	0.222671	-0.14725	0.555454	-0.096211	0.517027	0.303887
Igkv2-112	turquoise	1	0.588924	0.377011	0.412427	0.147022	0.102368	0.327561	-0.136757	0.278976	0.35741
Gm20371	turquoise	1	0.588135	0.396955	0.210109	0.516958	-0.232868	0.397829	-0.213879	0.401973	0.617407
Gm12925	turquoise	1	0.5872	0.701307	0.716173	0.468547	-0.521224	0.551969	-0.197284	0.626723	0.386544
Nubpl	turquoise	1	0.587123	0.293656	0.70693	0.163377	-0.157005	0.736349	-0.15025	0.902509	0.444382
Rps3	turquoise	1	0.586906	0.34893	0.625187	-0.0359501	-0.0397415	0.554192	0.0695987	0.617654	0.324941
1600015I10Rik	turquoise	1	0.586787	0.582864	0.395459	0.392126	-0.280726	0.272698	-0.165702	0.342059	0.304605
Rdx	turquoise	1	0.586484	0.430895	0.795182	0.144185	-0.285878	0.821198	-0.0353695	0.618296	0.57196
Olfr192	turquoise	1	0.586284	0.241497	0.325185	0.053968	0.0980028	0.502912	0.0503225	0.280386	0.495323
2500004C02Rik	turquoise	1	0.58613	0.286789	0.614815	0.238935	-0.178243	0.453719	-0.35638	0.654368	0.369852
Olfr476	turquoise	1	0.586064	0.414839	0.422787	0.281579	-0.253574	0.72118	0.0452737	0.592175	0.508706
Luc7l2	turquoise	1	0.586002	0.461795	0.3685	0.585643	-0.388789	0.432256	-0.0334425	0.386433	0.512719
Calhm1	turquoise	1	0.585426	0.602347	0.46161	0.493186	-0.36953	0.447126	-0.322071	0.449857	0.493473
Gm10272	turquoise	1	0.585324	0.41341	0.265679	0.281565	0.0723449	0.0671805	0.0556971	0.21183	0.287549
Pebp1	turquoise	1	0.584889	0.294011	0.52013	-0.0232785	0.0458054	0.475261	-0.0945947	0.47949	0.251421
Mmp28	turquoise	1	0.584744	0.553649	0.351694	0.351414	-0.391585	0.561689	-0.0211518	0.555875	0.54578
Tiam2	turquoise	1	0.584652	0.527419	0.543538	0.235235	-0.18557	0.480571	-0.156544	0.737701	0.321223
4930544I03Rik	turquoise	1	0.584423	0.304367	0.476219	0.165241	-0.0148815	0.443512	0.0636841	0.360975	0.210031
Sun2	turquoise	1	0.583954	0.48889	0.550627	0.254961	-0.355625	0.329706	-0.346729	0.655656	0.369797
Pla2g4a	turquoise	1	0.583901	0.461606	0.78574	0.278544	-0.362311	0.768543	0.051615	0.820632	0.446719
Siglech	turquoise	1	0.583716	0.627208	0.578162	0.389102	-0.422483	0.541686	-0.229395	0.708137	0.609707
Ctsq	turquoise	1	0.583251	0.296148	0.303851	0.00226941	0.178745	0.392913	-0.141692	0.428762	0.477442
Hamp2	turquoise	1	0.582993	0.461257	0.579931	0.0893896	-0.0118088	0.203558	-0.0130398	0.376683	0.106009
LOC102638110	turquoise	1	0.582965	0.499928	0.641441	0.107268	-0.267791	0.560388	-0.199998	0.499265	0.439847
Trim13	turquoise	1	0.582736	0.447721	0.602172	-0.0599512	-0.0712512	0.529734	0.0574365	0.542538	0.409308
Ube2cbp	turquoise	1	0.582589	0.271642	0.485589	-0.1527	0.160267	0.49744	0.00322524	0.586082	0.531401
Gm10521	turquoise	1	0.582066	0.486305	0.583547	0.30525	-0.22197	0.515443	-0.0389267	0.477199	0.342324
Lrrc42	turquoise	1	0.582023	0.552812	0.811155	0.289507	-0.412586	0.688176	0.0283327	0.94093	0.318341
Scgb3a1	turquoise	1	0.581754	0.388686	0.421852	0.0548833	-0.0297987	0.409111	-0.0568329	0.429154	0.303717
Dlx6	turquoise	1	0.581542	0.303053	0.485713	0.133895	-0.0341048	0.443616	-0.379877	0.71656	0.484285
Cables1	turquoise	1	0.58146	0.402506	0.622926	0.144061	-0.215977	0.549417	-0.149337	0.62836	0.498398
Ldlrad4	turquoise	1	0.581351	0.579712	0.561967	0.274927	-0.419827	0.361801	-0.239579	0.668906	0.382233
Cmss1	turquoise	1	0.581304	0.537822	0.801402	0.229169	-0.345818	0.534957	-0.083297	0.846076	0.389719
Gm26520	turquoise	1	0.581137	0.607909	0.357869	0.3348	-0.473367	0.296115	-0.134702	0.304515	0.464407
Mtmr10	turquoise	1	0.580961	0.460313	0.706342	0.159768	-0.307677	0.785304	-0.00394477	0.823614	0.446454
Tnfrsf23	turquoise	1	0.58061	0.502094	0.560558	0.490441	-0.301138	0.635784	-0.00165855	0.65274	0.529506
Tspan11	turquoise	1	0.580605	0.521049	0.519194	0.140738	-0.105003	0.343789	-0.238474	0.451455	0.411291
4930433I11Rik	turquoise	1	0.580304	0.437592	0.216795	0.574521	-0.177121	0.49738	-0.1891	0.431496	0.673208
Mir3099	turquoise	1	0.579689	0.480669	0.573764	0.503271	-0.300064	0.668403	-0.331115	0.555309	0.560725
Wdr62	turquoise	1	0.578711	0.404513	0.515196	0.258053	-0.200338	0.140208	-0.468721	0.439646	0.242842
Gm12637	turquoise	1	0.578563	0.724166	0.700989	0.322563	-0.527031	0.690176	0.0337276	0.669982	0.436863
Cyp46a1	turquoise	1	0.578505	0.51709	0.405268	0.312277	-0.263662	0.225988	-0.280282	0.546615	0.368196
Zfp810	turquoise	1	0.578501	0.38211	0.6164	0.0296261	-0.191628	0.591555	-0.320694	0.757448	0.460012
Tlr8	turquoise	1	0.578275	0.0840125	0.16737	-0.242404	0.220256	-0.215515	-0.21771	0.0773584	0.178858
Gna14	turquoise	1	0.578201	0.235474	0.191648	0.157093	0.201061	0.46683	-0.14041	0.384718	0.59629
Cdkl3	turquoise	1	0.577999	0.691915	0.787711	0.471054	-0.643615	0.615305	-0.358488	0.73987	0.525142
Dnmt3l	turquoise	1	0.577909	0.437063	0.399383	0.250733	-0.0826825	0.22967	-0.474492	0.479574	0.333768
Lbr	turquoise	1	0.577303	0.544189	0.802283	0.352956	-0.458588	0.787944	-0.0120526	0.854025	0.361949
A630001G21Rik	turquoise	1	0.57671	0.367259	0.267538	0.0101847	-0.0967869	0.510448	-0.164563	0.572535	0.297189
Gm9938	turquoise	1	0.576048	0.64396	0.857357	0.366294	-0.559076	0.750852	-0.100187	0.850495	0.397374
Gm20169	turquoise	1	0.57558	0.391498	0.108434	0.459937	-0.104636	0.375392	0.0136187	0.287394	0.5479
Selt	turquoise	1	0.575016	0.370216	0.651411	0.0310009	-0.210452	0.607694	0.0185458	0.546642	0.384011
Zbed5	turquoise	1	0.574954	0.761794	0.589625	0.596261	-0.607443	0.576648	-0.124885	0.738265	0.530699
Trpc4	turquoise	1	0.574924	0.265502	0.408646	0.0400235	0.159742	0.522259	0.0840762	0.378457	0.27783
Gm9991	turquoise	1	0.574592	0.510231	0.481374	0.0164309	-0.06771	0.496795	-0.149953	0.575088	0.382684
Mme	turquoise	1	0.574525	0.480093	0.525664	0.333162	-0.213524	0.440431	-0.318203	0.741429	0.434131
Kbtbd4	turquoise	1	0.574287	0.507952	0.585579	0.169154	-0.326462	0.62252	-0.435018	0.590528	0.502705
Wdr38	turquoise	1	0.573588	0.698824	0.665909	0.530109	-0.525626	0.514914	-0.454789	0.679937	0.386055
2310043O21Rik	turquoise	1	0.573518	0.606362	0.524044	0.413932	-0.337302	0.551462	-0.335111	0.559171	0.459577
Tgfb3	turquoise	1	0.573092	0.225349	0.509379	0.11356	-0.0145769	0.441342	-0.315387	0.706836	0.394079
LOC102637763	turquoise	1	0.572911	0.386927	0.40656	0.0602113	-0.109832	0.392525	-0.491751	0.395577	0.427274
Bhlha15	turquoise	1	0.572789	0.537351	0.53597	0.083332	-0.154529	0.43668	-0.0138866	0.421028	0.176085
Gja1	turquoise	1	0.572261	0.320177	0.544823	-0.0590824	-0.0894809	0.648127	-0.184004	0.548307	0.583004
Ncf1	turquoise	1	0.572167	0.251456	0.400031	0.309811	-0.177788	0.553966	-0.459913	0.658669	0.573694
Oasl1	turquoise	1	0.571728	0.283963	0.430168	0.222135	-0.120534	0.462103	-0.12788	0.463336	0.474197
Mir1957a	turquoise	1	0.571498	0.481648	0.386503	0.657001	-0.381227	0.458554	-0.357746	0.540805	0.513324
Ccdc81	turquoise	1	0.571425	0.717154	0.709144	0.383259	-0.432759	0.590005	-0.163029	0.599413	0.48089
Clk4	turquoise	1	0.571145	0.658119	0.799278	0.495286	-0.497802	0.771714	-0.0682125	0.856133	0.359846
Scarb1	turquoise	1	0.571136	0.342286	0.435911	0.132549	0.0076175	0.354636	-0.184009	0.612624	0.349887
Gm5127	turquoise	1	0.570748	0.465011	0.603565	0.0633402	-0.0550816	0.694369	0.0743173	0.739843	0.375456
Sdcbp2	turquoise	1	0.569732	0.41289	0.470295	0.0489085	0.0153335	0.479201	-0.169584	0.412588	0.417299
Mir1912	turquoise	1	0.569361	0.580301	0.552315	0.475497	-0.3996	0.586238	-0.24275	0.552359	0.574369
1810014B01Rik	turquoise	1	0.569344	0.387856	0.55755	-0.1517	-0.0570161	0.566634	0.00199047	0.802565	0.323656
Hint3	turquoise	1	0.568651	0.564294	0.703675	-0.0223302	-0.212254	0.670401	0.0557825	0.678902	0.326518
Fbxo4	turquoise	1	0.568543	0.698733	0.830433	0.515986	-0.552877	0.661892	-0.170432	0.880679	0.362131
Mir380	turquoise	1	0.567852	0.563508	0.544461	0.545339	-0.329185	0.515439	-0.189558	0.691425	0.448553
Tnfsf13b	turquoise	1	0.567718	0.212216	0.472125	-0.118802	-0.0956216	0.518543	-0.0239466	0.316328	0.428079
Pigg	turquoise	1	0.567316	0.395159	0.845859	0.34279	-0.393196	0.528965	-0.132781	0.81325	0.142874
Zfp275	turquoise	1	0.56729	0.366723	0.654334	0.0335722	-0.160988	0.712402	0.0920514	0.523846	0.507419
Gm10577	turquoise	1	0.566912	0.749838	0.525741	0.574845	-0.438457	0.587882	-0.257456	0.601597	0.425014
4933407G14Rik	turquoise	1	0.566066	0.397817	0.428442	0.355204	-0.310146	0.57328	-0.137697	0.529734	0.515647
Sema3a	turquoise	1	0.565622	0.303993	0.48296	-0.0323343	-0.0316997	0.514093	-0.248378	0.593738	0.533728
Il1rapl1	turquoise	1	0.565497	0.458361	0.299343	0.505681	-0.235919	0.606565	0.106845	0.576277	0.546433
Traf5	turquoise	1	0.56486	0.449097	0.540131	0.759243	-0.427702	0.480894	-0.293317	0.688101	0.551058
Ggct	turquoise	1	0.564697	0.500073	0.721421	0.323618	-0.340857	0.705614	-0.220935	0.79181	0.365173
4930488L21Rik	turquoise	1	0.564639	0.607162	0.449523	0.246733	-0.387487	0.565926	-0.252126	0.795782	0.406404
Mical3	turquoise	1	0.564422	0.607476	0.552989	0.63201	-0.414109	0.538117	-0.0782742	0.544432	0.511899
1600002K03Rik	turquoise	1	0.563987	0.346414	0.660235	0.261375	-0.223184	0.610665	-0.0118886	0.806813	0.255661
Ccdc110	turquoise	1	0.563946	0.334261	0.337987	0.0208902	0.0618992	-0.0124434	-0.204909	0.367322	0.150083
Sfxn3	turquoise	1	0.563515	0.495263	0.745786	0.401764	-0.37252	0.688366	-0.137346	0.863083	0.444532
Itgae	turquoise	1	0.56323	0.532561	0.528824	0.155349	-0.186453	0.402953	-0.181534	0.410276	0.393901
Pim3	turquoise	1	0.563204	0.187208	0.42263	-0.032647	0.000454865	0.651001	-0.0427523	0.533787	0.375137
Alyref2	turquoise	1	0.563045	0.620625	0.623163	0.367945	-0.282521	0.44451	-0.270168	0.560444	0.386515
Mir693	turquoise	1	0.562948	0.78297	0.657864	0.504334	-0.390989	0.552606	-0.15988	0.642377	0.389421
Tnnt1	turquoise	1	0.561754	0.430651	0.456805	0.234945	-0.174726	0.460946	-0.297655	0.476444	0.423568
Cryga	turquoise	1	0.561571	0.669542	0.628226	0.40823	-0.315599	0.371177	-0.178998	0.486027	0.239988
Wwc2	turquoise	1	0.561417	0.456783	0.828098	0.136082	-0.361707	0.734428	-0.0853465	0.915343	0.412577
Cyp4f13	turquoise	1	0.561118	0.353539	0.372176	-0.0806867	-0.0819717	0.316856	-0.387838	0.604089	0.396601
Cdc42ep3	turquoise	1	0.560899	0.406086	0.594558	0.358375	-0.335553	0.469251	-0.119372	0.817104	0.32089
Chchd5	turquoise	1	0.560448	0.386552	0.607299	-0.025948	-0.0887293	0.496549	-0.129885	0.751616	0.257671
Ramp1	turquoise	1	0.559177	0.367981	0.608463	0.39051	-0.245618	0.473478	-0.0734399	0.755673	0.261485
Osgep	turquoise	1	0.559097	0.411888	0.757283	0.204853	-0.459243	0.717987	-0.130715	0.92733	0.399411
Klf4	turquoise	1	0.558125	0.387897	0.578096	0.244638	-0.359772	0.602742	-0.224441	0.598855	0.471626
Olfr1355	turquoise	1	0.557769	0.258098	0.390191	-0.123538	0.143633	0.55326	-0.132092	0.593178	0.488474
Bcl2l12	turquoise	1	0.557751	0.267992	0.392448	0.32062	-0.0771467	0.550686	-0.232549	0.605268	0.448332
Ss18	turquoise	1	0.55752	0.426786	0.77493	0.195333	-0.295104	0.549968	-0.191119	0.682155	0.19821
Oat	turquoise	1	0.557482	0.41105	0.661365	0.113528	-0.285917	0.717142	0.0229513	0.834377	0.312382
Tnfaip3	turquoise	1	0.557316	0.499232	0.581261	0.401446	-0.463248	0.390943	-0.349441	0.654496	0.435914
Nme4	turquoise	1	0.556691	0.34878	0.476065	0.0900851	-0.106014	0.34746	-0.348697	0.526004	0.373331
Cobll1	turquoise	1	0.556429	0.339421	0.639206	0.184824	-0.304125	0.692693	-0.105386	0.688189	0.527495
Ccdc158	turquoise	1	0.555868	0.327211	0.433146	0.373071	-0.110335	0.539401	-0.0275293	0.626709	0.553452
Gm19541	turquoise	1	0.555461	0.73958	0.619903	0.661199	-0.600114	0.657046	-0.148857	0.528614	0.594425
Filip1l	turquoise	1	0.555153	0.346693	0.376254	0.149963	-0.122481	0.41303	-0.450598	0.58996	0.344821
Klhl18	turquoise	1	0.554996	0.321023	0.528851	0.19029	-0.0915006	0.682987	-0.199715	0.729059	0.523016
Vim	turquoise	1	0.554995	0.234165	0.411364	-0.166414	-0.0914469	0.502672	-0.278433	0.477798	0.576688
Gm9946	turquoise	1	0.554405	0.397651	0.451733	0.124637	-0.0112792	0.51897	-0.289834	0.612634	0.52946
9430021M05Rik	turquoise	1	0.553939	0.453624	0.498947	0.0201665	-0.0210284	0.493112	-0.101028	0.424191	0.492831
Tnfrsf1b	turquoise	1	0.55356	0.209821	0.512164	0.0492753	0.0657975	0.469571	-0.327914	0.392883	0.548257
Pard3	turquoise	1	0.553429	0.634289	0.502831	0.434322	-0.314905	0.502834	-0.123472	0.687473	0.423815
Spint1	turquoise	1	0.553401	0.268991	0.351317	0.0251571	0.107656	0.18221	-0.277534	0.556651	0.27741
Gm10700	turquoise	1	0.553125	0.275723	0.271279	-0.141792	0.121366	0.135446	-0.275202	0.262936	0.359399
Tpd52l2	turquoise	1	0.552969	0.63435	0.644081	0.682749	-0.629585	0.662355	-0.418744	0.754446	0.553906
Fam101a	turquoise	1	0.552772	0.690702	0.620528	0.518558	-0.517646	0.615347	-0.442243	0.66526	0.514499
Trmt12	turquoise	1	0.552475	0.403622	0.65292	0.00632788	-0.129901	0.771942	0.030462	0.853586	0.42556
Mir129-2	turquoise	1	0.552376	0.571437	0.545327	0.0442547	-0.204567	0.497103	-0.342828	0.683414	0.349201
Ighv1-12	turquoise	1	0.551615	0.302097	0.260319	0.0432955	-0.0943852	0.454451	-0.374398	0.617722	0.395377
4933406C10Rik	turquoise	1	0.549946	0.547671	0.500263	0.20869	-0.184415	0.425952	-0.15715	0.42885	0.332226
Kctd14	turquoise	1	0.5484	0.215961	0.322554	0.119967	0.0193339	0.16666	-0.371123	0.432412	0.123697
Rfx6	turquoise	1	0.548248	0.507705	0.393189	0.613083	-0.167462	0.442468	0.0823934	0.369004	0.505367
Ptch2	turquoise	1	0.547946	0.329042	0.42846	0.393053	-0.051045	0.367795	-0.258732	0.602418	0.341323
Wt1	turquoise	1	0.547692	0.485753	0.465399	0.206611	-0.145126	0.339653	-0.291215	0.337661	0.360055
Gm14409	turquoise	1	0.547129	0.488179	0.418996	0.174306	-0.292441	0.437518	-0.139318	0.320637	0.258641
Ddr2	turquoise	1	0.545706	0.286083	0.448215	-0.037169	-0.0866313	0.525747	-0.160518	0.574542	0.442025
Dmrt3	turquoise	1	0.545135	0.353694	0.389047	0.073793	-0.0682971	0.573407	-0.0642508	0.354587	0.530916
1810020O05Rik	turquoise	1	0.545042	0.460902	0.44666	0.299027	-0.172167	0.280902	-0.299148	0.603383	0.28509
Gm13267	turquoise	1	0.544723	0.28696	0.396319	0.0728249	-0.0140703	0.433942	-0.359073	0.665608	0.359335
Gm5546	turquoise	1	0.544383	0.529416	0.338533	0.700493	-0.230146	0.274427	-0.0723135	0.213187	0.416617
Gjb5	turquoise	1	0.544382	0.277799	0.420574	0.131662	0.0747718	0.621319	0.0900407	0.446255	0.325182
Arhgef3	turquoise	1	0.544197	0.50254	0.635599	0.226668	-0.204827	0.47609	-0.264221	0.813099	0.35223
Smim15	turquoise	1	0.54386	0.459633	0.835177	0.243986	-0.447666	0.815732	-0.0467135	0.812263	0.476926
Iqcf1	turquoise	1	0.543772	0.228347	0.227653	0.237387	0.127138	0.237674	-0.211094	0.460279	0.249803
Hoxaas3	turquoise	1	0.543351	0.565812	0.713874	0.241557	-0.317286	0.368244	-0.142166	0.50425	0.114714
Brms1	turquoise	1	0.543211	0.663182	0.541475	0.561584	-0.432135	0.544438	-0.301238	0.796452	0.481261
D130007C19Rik	turquoise	1	0.543195	0.231627	0.431935	0.131398	0.0713661	0.58712	-0.124677	0.628905	0.39106
1700027J07Rik	turquoise	1	0.543044	0.554647	0.548638	0.224773	-0.216854	0.362967	-0.313723	0.494465	0.294812
H60b	turquoise	1	0.542973	0.423744	0.539456	0.239587	-0.0575516	0.378813	-0.396712	0.6331	0.414754
Snap23	turquoise	1	0.542731	0.55171	0.427109	0.311876	-0.260834	0.275909	-0.399728	0.558312	0.493855
Lce3a	turquoise	1	0.542678	0.326692	0.25153	0.00811332	0.170682	0.436447	0.287545	0.321077	0.390218
Mir879	turquoise	1	0.542517	0.672022	0.76952	0.403339	-0.536148	0.613392	-0.282875	0.81659	0.344212
Scarb2	turquoise	1	0.542505	0.331794	0.733835	0.137039	-0.211714	0.767183	0.0540375	0.661465	0.370133
Fyn	turquoise	1	0.542488	0.377042	0.661494	0.116568	-0.217619	0.786491	0.0534989	0.775642	0.367668
Blvrb	turquoise	1	0.542416	0.455066	0.7114	0.397485	-0.508599	0.528251	-0.237475	0.861602	0.305269
Glp1r	turquoise	1	0.542235	0.258174	0.350302	-0.0778524	0.250471	0.36556	-0.0828544	0.320505	0.407328
Pax7	turquoise	1	0.541518	0.381302	0.462413	0.0476782	-0.0726227	0.56887	-0.177323	0.625366	0.440654
Mir1298	turquoise	1	0.54066	0.651759	0.393548	0.548522	-0.552376	0.345208	-0.292052	0.419332	0.437977
B3galt4	turquoise	1	0.540347	0.73639	0.39618	0.299348	-0.360548	0.29683	-0.263326	0.572068	0.389681
LOC100505025	turquoise	1	0.539562	0.442812	0.496925	0.343728	-0.0213773	0.404365	-0.258653	0.649383	0.372896
Acot10	turquoise	1	0.538683	0.522753	0.519681	0.0431654	-0.136894	0.417363	-0.189798	0.438322	0.251177
Enam	turquoise	1	0.538591	0.722734	0.344437	0.677865	-0.528879	0.308441	-0.13635	0.413813	0.501302
Mrgpra1	turquoise	1	0.538159	0.512517	0.360172	0.336112	-0.179026	0.430253	-0.210428	0.388916	0.507175
Smarcd1	turquoise	1	0.537681	0.483305	0.392758	0.314582	-0.224798	0.200226	-0.253012	0.578401	0.27165
Msmp	turquoise	1	0.536979	0.353206	0.254138	-0.012866	-0.129467	0.250046	-0.236739	0.356813	0.244779
Rbck1	turquoise	1	0.536896	0.186667	0.380351	0.228659	0.13798	0.380623	0.0484262	0.544505	0.26356
Erich6	turquoise	1	0.534699	0.555276	0.432446	0.247219	-0.195959	0.320995	-0.255308	0.595977	0.274111
Gpat2	turquoise	1	0.534513	0.494571	0.480387	0.128633	-0.0828545	0.357009	-0.158981	0.441466	0.259817
1700031F05Rik	turquoise	1	0.534473	0.191287	0.318804	-0.0195032	0.113431	0.408612	0.0421832	0.314371	0.14423
Gm20172	turquoise	1	0.534438	0.424136	0.205574	0.570416	-0.171928	0.432726	-0.227209	0.466913	0.581185
Phf11b	turquoise	1	0.534429	0.552638	0.61106	0.468824	-0.316942	0.507188	-0.268961	0.512041	0.469171
Defb29	turquoise	1	0.53377	0.269217	0.287942	0.288558	-0.0433111	0.451626	-0.290119	0.471865	0.448194
Mrps30	turquoise	1	0.533709	0.617066	0.800848	0.183041	-0.35005	0.75819	0.0785326	0.912336	0.328218
Dnase1l3	turquoise	1	0.533685	0.637834	0.520221	0.414743	-0.48216	0.410558	-0.345277	0.636652	0.569262
Eddm3b	turquoise	1	0.533563	0.617159	0.387289	0.380302	-0.327398	0.411624	-0.325776	0.38167	0.345491
Avpr1a	turquoise	1	0.533498	0.555573	0.626934	0.263217	-0.284937	0.660674	-0.0678234	0.509191	0.445904
Npvf	turquoise	1	0.53328	0.285534	0.294262	0.0546422	-0.050053	0.314917	-0.409918	0.31101	0.504765
6530402F18Rik	turquoise	1	0.533264	0.52714	0.56805	0.101512	-0.244106	0.390048	-0.205353	0.728135	0.245421
Gpatch2	turquoise	1	0.533112	0.387159	0.550386	0.185072	-0.0415992	0.356507	-0.247778	0.655519	0.364007
Jam3	turquoise	1	0.53296	0.444727	0.758141	0.210414	-0.381952	0.586816	0.123187	0.756655	0.175902
Trav6d-5	turquoise	1	0.53276	0.533911	0.421919	0.353332	-0.18787	0.383995	-0.215771	0.371968	0.332121
Mir448	turquoise	1	0.532749	0.533272	0.49263	0.449702	-0.413862	0.28768	-0.257353	0.47681	0.174481
Nfe2l2	turquoise	1	0.532718	0.223587	0.561573	-0.0814126	-0.209473	0.59654	-0.124046	0.548536	0.50457
Nup107	turquoise	1	0.53227	0.284768	0.681503	0.194217	-0.0933766	0.7537	0.127831	0.851906	0.312987
Adat2	turquoise	1	0.532263	0.40102	0.420067	0.477199	-0.214004	0.586026	-0.192701	0.729156	0.552102
Bpifb9a	turquoise	1	0.531751	0.151146	0.0750086	-0.0946232	0.236302	-0.0231349	-0.190927	0.193016	0.208496
Gm13417	turquoise	1	0.531743	0.265956	0.294031	-0.0553434	0.247401	0.450045	0.113314	0.295881	0.486735
5730480H06Rik	turquoise	1	0.531365	0.576733	0.276888	0.647702	-0.217382	0.227602	-0.143	0.381955	0.378872
Tssk1	turquoise	1	0.530663	0.411615	0.522899	-0.163279	-0.0381312	0.359039	-0.25476	0.356744	0.195647
Slc15a3	turquoise	1	0.530536	0.18692	0.262884	-0.124123	0.0767064	0.132886	0.11474	0.248491	0.189842
Zbtb10	turquoise	1	0.530303	0.586163	0.708806	0.385201	-0.589191	0.717662	-0.0990499	0.786555	0.49823
Ppnr	turquoise	1	0.528645	0.595659	0.499	0.197977	-0.333838	0.523933	-0.213018	0.442106	0.381957
Tbk1	turquoise	1	0.528448	0.6647	0.81262	0.483894	-0.441663	0.682138	-0.0442917	0.863327	0.313408
Gpr155	turquoise	1	0.528204	0.530798	0.524187	0.225995	-0.268277	0.316367	-0.293258	0.649853	0.34353
Defb38	turquoise	1	0.527279	0.469774	0.365343	0.495121	-0.284915	0.524083	0.00912037	0.486299	0.570282
Pls1	turquoise	1	0.52703	0.414558	0.758439	0.234251	-0.345405	0.804778	-0.103172	0.714817	0.62088
1700123O12Rik	turquoise	1	0.526215	0.650264	0.463892	0.219685	-0.272505	0.329033	-0.0852983	0.384769	0.283867
Bpifa2	turquoise	1	0.526199	0.0496809	0.0942976	-0.116234	0.354762	-0.224092	-0.323327	0.0316111	0.282926
Gm7710	turquoise	1	0.525541	0.488076	0.504318	0.162195	-0.309956	0.300705	-0.339256	0.257462	0.331054
Gm6420	turquoise	1	0.525084	0.470734	0.40329	0.379885	-0.260759	0.508648	-0.198792	0.549561	0.344803
Mir669b	turquoise	1	0.524538	0.263416	0.28816	0.123907	0.170405	-0.110281	-0.23035	0.174822	0.0947498
4931440F15Rik	turquoise	1	0.524534	0.666212	0.49893	0.658335	-0.542968	0.654078	-0.286781	0.598262	0.439247
Mir1251	turquoise	1	0.522741	0.595203	0.710291	0.5154	-0.434456	0.681408	-0.274611	0.633952	0.457659
Pml	turquoise	1	0.522555	0.435344	0.50693	0.394205	-0.303043	0.441358	-0.293903	0.746707	0.406616
Acvrl1	turquoise	1	0.521991	0.45499	0.48502	0.360993	-0.334553	0.235987	-0.3251	0.609435	0.387792
Oprk1	turquoise	1	0.52195	0.445017	0.43733	0.26439	-0.107861	0.46563	-0.252249	0.643203	0.402973
D930030I03Rik	turquoise	1	0.521867	0.353384	0.484747	0.0384581	0.00777506	0.614781	-0.202054	0.640041	0.46045
Aldh16a1	turquoise	1	0.521751	0.647864	0.578439	0.25343	-0.252467	0.445639	-0.19551	0.502279	0.234589
Nr6a1	turquoise	1	0.521169	0.472953	0.494995	0.609504	-0.474177	0.5168	-0.406268	0.58896	0.614441
LOC105247620	turquoise	1	0.520296	0.497233	0.343425	0.0514597	-0.0564886	0.13562	-0.174695	0.32934	0.268624
Mir1952	turquoise	1	0.519809	0.612296	0.486858	0.277646	-0.409078	0.50979	-0.339974	0.752233	0.398576
Lace1	turquoise	1	0.519619	0.535852	0.708006	0.161556	-0.248586	0.639368	0.0117809	0.852857	0.291883
Gm36091	turquoise	1	0.518716	0.451243	0.577406	0.537639	-0.419744	0.614296	-0.0790766	0.761486	0.486102
Hoxb1	turquoise	1	0.518704	0.783168	0.533386	0.586163	-0.579918	0.441618	-0.40714	0.594563	0.2932
Fndc1	turquoise	1	0.518059	0.40814	0.332922	0.40091	-0.264043	0.475303	-0.142336	0.606171	0.32363
Gas7	turquoise	1	0.517666	0.248811	0.432688	0.335612	-0.141812	0.503722	-0.220584	0.760791	0.401535
Gm5136	turquoise	1	0.517354	0.420986	0.381037	0.418724	-0.150067	0.418067	-0.118757	0.434633	0.287982
Tbc1d20	turquoise	1	0.517047	0.1678	0.353199	-0.0520332	0.0671422	0.30165	-0.164407	0.649791	0.250776
Sele	turquoise	1	0.516715	0.625937	0.472647	0.574429	-0.293113	0.395471	-0.292284	0.315134	0.307317
Gripap1	turquoise	1	0.51651	0.572147	0.602558	0.560877	-0.4605	0.467013	-0.170463	0.714156	0.388336
Gm15881	turquoise	1	0.515639	0.381281	0.202409	0.564135	-0.186364	0.35304	-0.091017	0.211245	0.559024
Cldn7	turquoise	1	0.515568	0.748621	0.622651	0.54342	-0.462753	0.622267	-0.118331	0.484936	0.435983
Gm21057	turquoise	1	0.51545	0.531134	0.418892	0.228887	-0.0873397	0.233355	-0.149066	0.179576	0.219967
Sbk3	turquoise	1	0.515008	0.5417	0.516355	0.61462	-0.492593	0.394488	-0.650372	0.556615	0.447558
Sgk3	turquoise	1	0.514989	0.663606	0.58342	0.472412	-0.519555	0.48687	-0.23356	0.762544	0.461878
Pycr2	turquoise	1	0.514731	0.33147	0.53136	-0.0294725	-0.144482	0.691712	-0.250664	0.716045	0.413372
Gm8378	turquoise	1	0.51409	0.571802	0.29125	0.735256	-0.258833	0.320771	-0.237208	0.305606	0.500284
Clybl	turquoise	1	0.513644	0.108006	0.323439	-0.272189	0.137076	0.261652	0.0649344	0.383741	0.305859
Hist1h1d	turquoise	1	0.513605	0.331701	0.400719	-0.0483692	0.00110816	0.491023	-0.300367	0.528833	0.463732
4932418E24Rik	turquoise	1	0.512198	0.262797	0.246452	0.308304	0.0309828	0.356195	-0.108479	0.448902	0.321583
Zfp709	turquoise	1	0.51173	0.275202	0.653522	0.184548	-0.232089	0.436214	0.0884663	0.69513	0.276161
Irak2	turquoise	1	0.511412	0.411993	0.508382	0.22976	-0.12014	0.402595	-0.373855	0.6178	0.3794
Igh-VS107	turquoise	1	0.510306	0.137621	0.404291	-0.113	0.0761443	0.301833	-0.35508	0.495792	0.224194
Vav3	turquoise	1	0.509743	0.622319	0.570565	0.49489	-0.362595	0.493347	-0.254225	0.736683	0.368268
Kcna1	turquoise	1	0.509697	0.232325	0.349053	0.229067	-0.00823656	0.371903	-0.225958	0.606429	0.428283
Clec2d	turquoise	1	0.509578	-0.0219309	0.172796	0.104224	0.207781	0.0681062	-0.409413	0.301348	0.406883
Rassf3	turquoise	1	0.509565	0.605262	0.677726	0.396006	-0.659831	0.619313	-0.295097	0.83191	0.462815
Hinfp	turquoise	1	0.509442	0.399932	0.730948	0.153624	-0.330021	0.715594	0.00104583	0.914405	0.363689
Hist1h1a	turquoise	1	0.508386	0.324192	0.514532	-0.107014	-0.00799642	0.642676	-0.170029	0.782516	0.364366
1700021J08Rik	turquoise	1	0.508044	0.346521	0.383612	-0.121976	0.0475091	0.393806	-0.225548	0.458541	0.417425
A430060F13Rik	turquoise	1	0.507604	0.339797	0.519589	0.352914	-0.147173	0.293898	-0.531101	0.523211	0.463243
Olfr1016	turquoise	1	0.507533	0.555313	0.452031	0.0423839	-0.102646	0.356196	0.106333	0.386362	0.222129
Duox1	turquoise	1	0.506481	0.765162	0.535153	0.597237	-0.546357	0.504644	-0.39727	0.625482	0.337657
1700006F04Rik	turquoise	1	0.505908	0.524155	0.335534	0.201328	-0.208529	0.199358	-0.18642	0.506464	0.331066
Prr29	turquoise	1	0.505871	0.417947	0.459356	0.0849424	-0.110334	0.288573	-0.166655	0.39432	0.210179
C230004F18Rik	turquoise	1	0.505396	0.552115	0.242459	0.534761	-0.294042	0.343701	0.00832908	0.371774	0.518772
Cypt15	turquoise	1	0.505295	0.237438	0.21825	-0.263533	0.180564	0.323597	0.0411888	0.333363	0.430728
Rap1gapos	turquoise	1	0.504724	0.786853	0.613731	0.419592	-0.501401	0.590927	-0.0472446	0.629673	0.52407
4930452B06Rik	turquoise	1	0.504693	0.193426	0.429712	-0.120097	0.00161051	0.437996	-0.263105	0.552148	0.307234
Wisp2	turquoise	1	0.504522	0.398493	0.356473	0.558295	-0.227224	0.449937	-0.460192	0.555211	0.610264
F10	turquoise	1	0.504447	0.235563	0.220957	0.0104176	0.180622	0.242032	-0.172772	0.429299	0.248458
Gm19665	turquoise	1	0.503936	0.620607	0.45834	0.558014	-0.397438	0.526091	-0.261891	0.677508	0.596734
Fam98b	turquoise	1	0.503411	0.376816	0.630538	0.485496	-0.313281	0.707974	-0.138609	0.733326	0.50408
Plxnb1	turquoise	1	0.502824	0.416181	0.788962	0.278845	-0.337518	0.792814	-0.034662	0.797281	0.521077
4930554G24Rik	turquoise	1	0.502283	0.336342	0.345927	-0.0274381	0.098945	0.182408	0.104581	0.307362	0.250461
LOC102636530	turquoise	1	0.502261	0.774327	0.597729	0.436903	-0.505749	0.628919	-0.138923	0.694784	0.353848
Cd200r3	turquoise	1	0.502073	0.547419	0.338751	0.439037	-0.342683	0.323353	0.00960563	0.40854	0.330892
Mir125b-2	turquoise	1	0.501935	0.468889	0.552576	0.151859	-0.252503	0.283158	-0.335082	0.626463	0.278982
LOC102631805	turquoise	1	0.501313	0.402919	0.401246	0.373982	-0.209478	0.418379	-0.363631	0.60792	0.471017
Tnfrsf14	turquoise	1	0.500821	0.324259	0.204521	0.0711327	0.0180196	0.113013	-0.281096	0.311756	0.36821
Hist2h2ab	turquoise	1	0.50061	0.22175	0.617018	-0.240688	-0.00449761	0.839527	0.102268	0.695595	0.451849
P4ha1	turquoise	1	0.500503	0.663151	0.567587	0.631345	-0.641463	0.556966	-0.107833	0.825764	0.367187
Avil	turquoise	1	0.500398	0.760405	0.492542	0.656513	-0.550448	0.380909	-0.220055	0.35332	0.545769
Lefty1	turquoise	1	0.49919	0.588752	0.657606	0.372583	-0.462608	0.350211	-0.244873	0.5842	0.11455
Hspa12b	turquoise	1	0.497625	0.508774	0.416155	0.218459	-0.159103	0.496551	-0.0431265	0.363138	0.327449
Extl1	turquoise	1	0.497499	0.294966	0.369719	0.129881	0.0519003	0.282532	-0.106517	0.616399	0.300334
Igf1r	turquoise	1	0.49651	0.378938	0.581051	0.38117	-0.145705	0.569845	-0.0421173	0.602384	0.471964
Bzrap1	turquoise	1	0.495615	0.613677	0.637806	0.646143	-0.51787	0.606037	-0.083049	0.788688	0.378518
4930448N21Rik	turquoise	1	0.495328	0.469175	0.489906	0.227726	-0.180931	0.507807	-0.076952	0.629003	0.377538
Gm10535	turquoise	1	0.495292	0.221037	0.212102	0.114227	0.120932	0.228794	-0.257769	0.369554	0.327311
Fam78a	turquoise	1	0.495196	0.350979	0.441835	0.350884	-0.248106	0.155829	-0.437926	0.553315	0.235268
Shisa2	turquoise	1	0.494357	0.712649	0.586306	0.625746	-0.526168	0.588298	0.0662433	0.648142	0.408573
4933407L21Rik	turquoise	1	0.494333	0.14232	0.438067	0.133925	0.193029	0.388393	-0.345599	0.648863	0.450965
Olfr143	turquoise	1	0.492582	0.362779	0.450377	0.278853	-0.00506839	0.340595	-0.166724	0.31645	0.248202
Olfr12	turquoise	1	0.489755	0.674215	0.443255	0.420806	-0.281659	0.350441	-0.397192	0.670156	0.34138
Wnt3a	turquoise	1	0.488854	0.671027	0.539837	0.343536	-0.450943	0.358596	-0.154233	0.509752	0.115201
Mtr	turquoise	1	0.488751	0.637568	0.713993	0.595386	-0.50781	0.663982	-0.152983	0.865298	0.46398
Bmx	turquoise	1	0.487981	0.244042	0.470351	0.132668	-0.0680284	0.385392	0.0319852	0.68118	0.119224
Pemt	turquoise	1	0.48767	0.558537	0.549206	0.26077	-0.213224	0.598949	0.159764	0.408143	0.346968
Tacr1	turquoise	1	0.486829	0.720879	0.588759	0.568304	-0.521425	0.498206	-0.285428	0.706134	0.443982
4933429K18Rik	turquoise	1	0.486667	0.404631	0.252749	0.0716931	-0.0472366	0.476382	0.102666	0.302339	0.329348
AF366264	turquoise	1	0.486524	0.210832	0.350646	-0.127807	0.0958187	0.487318	-0.29533	0.493013	0.407328
Sft2d2	turquoise	1	0.486024	0.217814	0.248068	-0.162755	0.119441	0.148578	-0.157993	0.451514	0.278877
Lyzl1	turquoise	1	0.485815	0.395352	0.490021	0.279274	-0.178841	0.607903	-0.182509	0.536672	0.299223
Bex4	turquoise	1	0.485768	0.4682	0.739241	0.23113	-0.447968	0.789711	-0.218647	0.878517	0.427083
Ntng2	turquoise	1	0.484364	0.260433	0.309263	0.178322	-0.0018928	0.304692	-0.151916	0.499738	0.295812
4930505M18Rik	turquoise	1	0.484345	0.698335	0.535088	0.504475	-0.403406	0.448236	-0.000529605	0.343471	0.476232
A730013G03Rik	turquoise	1	0.484055	0.63848	0.432315	0.19576	-0.108073	0.226112	-0.00537196	0.221645	0.119627
Epb41	turquoise	1	0.482919	0.493226	0.386753	0.321201	-0.22157	0.219558	-0.413484	0.582286	0.336126
Olfr1328	turquoise	1	0.482186	0.330827	0.514643	0.0950951	0.0131196	0.382957	-0.273692	0.487444	0.370246
Gm839	turquoise	1	0.481886	0.364048	0.4948	0.147435	-0.00866828	0.360223	-0.0345496	0.463	0.191044
4930417O13Rik	turquoise	1	0.481624	0.589504	0.579699	0.207265	-0.249932	0.462219	-0.287284	0.713914	0.351275
1700020N01Rik	turquoise	1	0.481258	0.685202	0.527505	0.559581	-0.40712	0.535001	-0.0749123	0.527931	0.466323
Pantr1	turquoise	1	0.480106	0.316869	0.406253	0.175306	-0.133666	0.144977	-0.327548	0.59888	0.148157
Apol11b	turquoise	1	0.479777	0.166638	0.397939	0.315115	0.0757121	0.14393	-0.182552	0.316091	0.19555
Prl3c1	turquoise	1	0.479463	0.209041	0.196141	-0.0930487	0.150309	0.1759	-0.0542531	0.361814	0.225541
Vmn2r53	turquoise	1	0.479419	0.671563	0.586362	0.56238	-0.51075	0.579336	-0.230121	0.755987	0.374008
Ccdc14	turquoise	1	0.478855	0.335842	0.359496	0.026116	0.0206774	0.375626	-0.0969039	0.376302	0.352625
Plxna4os1	turquoise	1	0.478074	0.439877	0.512918	0.107133	-0.171851	0.533687	-0.231727	0.522601	0.492671
Il1f9	turquoise	1	0.477932	0.5758	0.551692	0.466145	-0.555759	0.742539	0.0254182	0.58124	0.490652
Olfr1402	turquoise	1	0.476617	0.245657	0.387645	-0.109301	0.121255	0.642918	-0.0194818	0.731652	0.364558
4930592I03Rik	turquoise	1	0.476567	0.64318	0.421602	0.5217	-0.363552	0.706082	-0.23091	0.6446	0.442016
E330033B04Rik	turquoise	1	0.476498	0.218243	0.30146	0.339079	0.0585814	0.479551	-0.117764	0.514399	0.559638
Dnajc5b	turquoise	1	0.473275	0.204981	0.133058	-0.0207562	0.0334931	0.267758	0.0378916	0.0714889	0.336148
Gm1553	turquoise	1	0.472427	0.410112	0.660436	-0.0434611	-0.0632995	0.341833	0.146277	0.436962	0.169361
Kng2	turquoise	1	0.472301	0.696794	0.485907	0.456331	-0.408342	0.438174	0.0756111	0.356296	0.35867
Slc26a10	turquoise	1	0.472217	0.450364	0.436497	0.258246	-0.0978153	0.209669	-0.241439	0.599288	0.225292
Grm3	turquoise	1	0.471751	0.448024	0.45567	0.334225	-0.118661	0.483163	-0.203134	0.707405	0.478515
Pear1	turquoise	1	0.470373	0.406685	0.383336	0.330059	-0.244982	0.352128	-0.384102	0.50641	0.410717
Chrm2	turquoise	1	0.469387	0.345967	0.572825	0.133747	-0.191089	0.661357	-0.0437352	0.376215	0.5061
4933402C06Rik	turquoise	1	0.469278	0.230161	0.353786	0.0593669	-0.054237	0.591818	-0.292618	0.416422	0.393153
Dock5	turquoise	1	0.468674	0.253884	0.600958	0.0293673	-0.126236	0.613421	0.0463736	0.594211	0.50357
Olfr497	turquoise	1	0.468584	0.335533	0.597839	0.285773	-0.231275	0.561885	-0.272547	0.701802	0.394919
Snx22	turquoise	1	0.46832	0.420308	0.721922	0.132374	-0.423174	0.775413	-0.143397	0.794762	0.465785
Gm10253	turquoise	1	0.468035	0.410808	0.287202	0.313565	-0.14357	0.482036	-0.19036	0.49039	0.478186
Tldc2	turquoise	1	0.468002	0.395552	0.305153	-0.00608456	-0.167165	0.581117	-0.18999	0.368237	0.372438
4930404H11Rik	turquoise	1	0.467625	0.87185	0.622676	0.661427	-0.552751	0.556703	-0.249595	0.70899	0.388328
Gcnt2	turquoise	1	0.467618	0.625226	0.477151	0.354926	-0.43336	0.375661	-0.281318	0.72233	0.407382
Sult1e1	turquoise	1	0.465661	0.570996	0.507177	0.405237	-0.298402	0.570351	-0.226535	0.51673	0.370557
Gm10046	turquoise	1	0.465221	0.569717	0.485608	0.33499	-0.36834	0.396003	-0.457225	0.617605	0.241252
Ereg	turquoise	1	0.465015	0.456302	0.35686	0.537429	-0.110161	0.226049	-0.103297	0.146228	0.224809
4933416C03Rik	turquoise	1	0.46438	0.530753	0.444365	0.358255	-0.164175	0.200255	-0.108822	0.121761	0.29755
Gm14167	turquoise	1	0.464065	0.226098	0.342104	-0.229512	0.0586929	0.609336	-0.166071	0.491393	0.412519
Rbp7	turquoise	1	0.463831	0.614864	0.572085	0.4587	-0.510897	0.402092	-0.339575	0.484308	0.317719
Ppp1r14a	turquoise	1	0.459078	0.358269	0.597539	-0.184314	-0.157192	0.575251	0.267581	0.492242	0.262088
Gm6579	turquoise	1	0.459064	0.368755	0.244302	0.0613139	-0.0681713	0.384423	-0.239768	0.502853	0.375067
Ulk4	turquoise	1	0.458833	0.429525	0.382668	0.462736	-0.269048	0.375848	-0.0677594	0.577198	0.361691
A530010L16Rik	turquoise	1	0.458299	0.464782	0.560159	0.355983	-0.270954	0.731085	-0.0232448	0.639547	0.385453
Gpr63	turquoise	1	0.458203	0.397788	0.319192	0.527268	-0.285616	0.460037	-0.244153	0.521773	0.528385
Gm4792	turquoise	1	0.45819	0.227059	0.367512	0.22306	-0.207909	0.577831	-0.17028	0.556962	0.493697
Lama3	turquoise	1	0.457566	0.517288	0.504148	0.518057	-0.226695	0.397912	-0.288898	0.426479	0.201079
4930505K14Rik	turquoise	1	0.457206	0.351348	0.307698	0.240779	0.0233135	0.275602	-0.26945	0.274273	0.471423
Lppr1	turquoise	1	0.456863	0.215713	0.276089	0.324497	-0.0495126	0.381483	-0.216263	0.676212	0.332075
Gm20751	turquoise	1	0.455641	0.218569	0.350849	-0.0441652	0.0125674	0.0765787	-0.372421	0.309302	0.0753054
Gab1	turquoise	1	0.455608	0.351744	0.59465	-0.0361284	-0.169108	0.493651	0.0627037	0.392984	0.316863
Rnls	turquoise	1	0.455272	0.220454	0.337616	-0.21631	0.0279533	0.0604941	-0.217048	0.303581	0.11655
Kif13b	turquoise	1	0.45527	0.552265	0.684722	0.490488	-0.592515	0.725788	-0.048337	0.792856	0.417512
Gpr37	turquoise	1	0.451674	0.433911	0.730361	0.0846384	-0.404962	0.699743	-0.0106805	0.569285	0.435144
Popdc2	turquoise	1	0.450457	0.370009	0.339317	-0.00288643	0.114245	0.378663	0.0123144	0.263355	0.336718
Kat2b	turquoise	1	0.450192	0.415629	0.680026	0.190637	-0.320504	0.77056	0.0458459	0.770578	0.449601
Scel	turquoise	1	0.449366	0.550501	0.723278	0.367863	-0.553215	0.679196	-0.264293	0.82377	0.57259
Rhox3g	turquoise	1	0.449172	0.556326	0.547405	0.470805	-0.352564	0.499218	-0.383903	0.638083	0.37431
Mmp25	turquoise	1	0.448429	0.461331	0.480806	0.487057	-0.389349	0.536333	-0.418186	0.360571	0.41472
Ddx56	turquoise	1	0.444923	0.126633	0.468993	-0.224896	-0.0241543	0.672036	-0.0748005	0.619323	0.374219
Farp2	turquoise	1	0.443809	0.67698	0.737483	0.334852	-0.454021	0.662013	-0.247907	0.88932	0.515007
4930442L01Rik	turquoise	1	0.44319	0.300409	0.204519	-0.0106515	-0.0467696	0.311195	-0.102346	0.273704	0.196277
Tjp2	turquoise	1	0.442548	0.399731	0.647578	-0.0146051	-0.316576	0.780186	0.121232	0.646026	0.42894
C030023E24Rik	turquoise	1	0.441067	0.546838	0.28096	0.404984	-0.156676	0.367702	-0.111122	0.43059	0.460826
Tectb	turquoise	1	0.439919	0.507898	0.443355	0.43498	-0.4555	0.532213	-0.0995967	0.405645	0.504021
Gm9945	turquoise	1	0.437719	0.280491	0.506719	0.441717	-0.119038	0.431562	-0.432756	0.618573	0.390795
Pip5k1a	turquoise	1	0.437294	0.374221	0.409696	0.384515	-0.151542	0.410743	-0.395814	0.691021	0.401756
Eef1b2	turquoise	1	0.434958	0.194165	0.394703	-0.223697	0.0654018	0.356472	-0.151605	0.494936	0.14602
Slc16a9	turquoise	1	0.434873	0.0781296	0.61723	-0.0297149	-0.163098	0.82415	-0.190394	0.692223	0.417149
Sema3d	turquoise	1	0.434645	0.0108939	0.408317	-0.269936	0.134836	0.510173	0.0381519	0.305144	0.488959
4932438A13Rik	turquoise	1	0.434143	0.328506	0.240542	-0.0759663	0.200866	0.0839359	0.193746	0.063979	0.140023
4921518K17Rik	turquoise	1	0.433854	0.187878	0.385297	0.217535	0.0946864	0.44775	-0.0341282	0.325216	0.371923
Chrdl1	turquoise	1	0.433256	0.45207	0.471024	0.0712005	-0.157153	0.237932	-0.348276	0.693852	0.302648
Dgkg	turquoise	1	0.433231	0.26628	0.177515	-0.0687181	0.310158	0.23103	0.0572056	0.262607	0.245683
Btaf1	turquoise	1	0.431669	0.512263	0.712767	0.48836	-0.470024	0.53186	-0.00576452	0.752061	0.286911
Slc29a1	turquoise	1	0.431664	0.200286	0.397955	0.104027	-0.115053	0.153731	-0.36914	0.550999	0.222165
Camkv	turquoise	1	0.431484	0.317602	0.291475	0.257775	-0.007636	0.447725	-0.0271996	0.601344	0.300392
Gm9054	turquoise	1	0.430772	0.395733	0.267548	0.222763	-0.0356295	0.188818	-0.176086	0.105951	0.309914
Lamp3	turquoise	1	0.429693	0.49542	0.298551	0.27605	-0.111606	0.00358373	-0.0989404	0.0251691	0.0601842
Lyrm7os	turquoise	1	0.428893	0.308842	0.287137	-0.0783706	0.164045	0.0874685	-0.0530895	0.271546	0.30437
4930452N14Rik	turquoise	1	0.428221	0.692439	0.503287	0.679067	-0.592344	0.814569	0.065528	0.731996	0.393108
Mir1943	turquoise	1	0.427563	0.521851	0.311644	0.0794998	-0.0459031	0.275772	0.172123	0.208668	0.12614
1700016L21Rik	turquoise	1	0.426817	0.571613	0.544958	0.202008	-0.216345	0.271623	0.0978707	0.238531	0.08907
Obox8	turquoise	1	0.423931	0.744711	0.608767	0.366328	-0.500831	0.617363	-0.255759	0.723347	0.357732
2700081O15Rik	turquoise	1	0.423568	0.683296	0.519031	0.558391	-0.589338	0.594933	-0.373648	0.723351	0.496843
Gm19410	turquoise	1	0.422652	0.703151	0.57812	0.469836	-0.46507	0.461978	-0.0719574	0.732141	0.482187
Dach1	turquoise	1	0.422451	0.610109	0.351483	0.364346	-0.472528	0.274293	-0.297244	0.706769	0.364458
Mir680-2	turquoise	1	0.419201	0.253059	0.118152	0.351113	0.0453846	0.296925	0.0304467	0.25338	0.426795
1700012I11Rik	turquoise	1	0.414856	0.512505	0.273985	0.270521	-0.191016	0.373501	-0.0441956	0.272071	0.378806
Mrpl46	turquoise	1	0.414606	0.418248	0.822482	0.358538	-0.603446	0.693198	-0.199488	0.836228	0.395357
Mir3095	turquoise	1	0.414399	0.628314	0.658367	0.537094	-0.516375	0.674636	-0.0412539	0.849096	0.343811
Apobec4	turquoise	1	0.412545	0.522893	0.4085	0.48911	-0.296838	0.355978	-0.0901986	0.283545	0.569074
Cxcl17	turquoise	1	0.41184	0.52572	0.34461	0.0824996	-0.244986	0.140733	-0.150616	0.101867	0.0900497
Ccdc42os	turquoise	1	0.4116	0.177582	0.394993	-0.123042	-0.0050842	0.356472	-0.440313	0.466234	0.237237
Syt14	turquoise	1	0.410224	0.710369	0.569174	0.658833	-0.565978	0.712389	-0.159659	0.760222	0.576772
Bdkrb2	turquoise	1	0.409381	0.322046	0.337153	-0.11782	0.0422736	0.191472	-0.242123	0.287036	0.277513
Fam90a1a	turquoise	1	0.408823	0.320831	0.504515	-0.0671498	-0.0471585	0.301353	-0.238715	0.357064	0.0970171
4933402J15Rik	turquoise	1	0.408791	0.261904	0.499028	0.235259	-0.115136	0.440193	-0.449439	0.318073	0.355595
Il18bp	turquoise	1	0.407574	0.44584	0.329333	0.755576	-0.579523	0.352046	-0.438838	0.425982	0.522241
Trav12-2	turquoise	1	0.405418	0.314889	0.401372	0.150687	-0.0503365	0.171323	-0.15086	0.247218	0.25398
Hif1an	turquoise	1	0.405171	0.381427	0.702329	0.37065	-0.507517	0.824117	0.0288062	0.863732	0.398324
4930473O22Rik	turquoise	1	0.401934	0.462192	0.251704	0.360875	-0.192802	0.504709	-0.252891	0.554591	0.444364
Obp1a	turquoise	1	0.401276	0.158029	0.257449	-0.2131	0.105054	0.31723	-0.28	0.186638	0.286391
Zik1	turquoise	1	0.397383	0.2223	0.561042	-0.114461	-0.095768	0.793289	-0.0544542	0.871468	0.433663
Olfr1347	turquoise	1	0.397297	0.611278	0.414529	0.218387	-0.275034	0.315504	-0.0363216	0.376258	0.2168
4933405O20Rik	turquoise	1	0.397085	0.675591	0.417884	0.709698	-0.556866	0.592878	-0.383775	0.571195	0.546407
Vmn1r225	turquoise	1	0.396884	0.613619	0.446579	0.546169	-0.28807	0.495398	-0.295847	0.516983	0.33617
Slc7a11	turquoise	1	0.395349	0.121264	0.269527	-0.139369	0.157735	0.436119	-0.0211915	0.327748	0.481451
Mylk4	turquoise	1	0.395331	0.322055	0.40324	-0.0120947	0.0456353	0.562847	-0.00550532	0.509792	0.320012
Gm16984	turquoise	1	0.394043	0.533475	0.374364	0.504032	-0.30666	0.477855	-0.117511	0.433604	0.53865
Gusb	turquoise	1	0.39272	0.188013	0.529462	-0.0895248	-0.138067	0.392073	0.0238733	0.354764	0.205951
1700025N21Rik	turquoise	1	0.392618	0.624268	0.467112	0.696682	-0.474497	0.412488	-0.201216	0.430603	0.411108
4930555A03Rik	turquoise	1	0.392533	0.40313	0.494518	0.303831	-0.280229	0.238935	-0.294612	0.313204	0.0363943
Blnk	turquoise	1	0.392189	0.146687	0.316387	-0.0735098	-0.0498505	0.12182	-0.317503	0.49119	0.182691
Grpr	turquoise	1	0.387785	0.154717	0.281871	-0.170707	0.190899	0.0197557	-0.278862	0.104167	0.214754
Gata5	turquoise	1	0.387439	0.612297	0.390675	0.301163	-0.307091	0.394756	0.14686	0.310389	0.261186
Olfr1350	turquoise	1	0.38721	0.576974	0.537494	0.274187	-0.3487	0.297286	-0.0960816	0.386099	0.152532
Rem1	turquoise	1	0.385563	0.553071	0.248407	-0.0402342	-0.140026	0.250226	0.0560591	0.336403	0.100353
Gm15762	turquoise	1	0.379496	0.402273	0.319511	0.366918	-0.199381	0.302279	-0.418699	0.427025	0.183736
Krtap6-3	turquoise	1	0.379385	0.458188	0.517557	0.474142	-0.294733	0.254938	-0.347423	0.324107	0.306809
Gm15421	turquoise	1	0.377895	0.213617	0.189364	-0.110845	0.301974	-0.105078	-0.045388	0.102893	0.101565
1700018A14Rik	turquoise	1	0.375678	0.424339	0.0936168	-0.0133422	0.00585821	0.501538	0.0915577	0.302049	0.344304
Klhl30	turquoise	1	0.375081	0.502799	0.43004	0.509895	-0.429748	0.62208	-0.31499	0.378325	0.428984
Olfr71	turquoise	1	0.374035	0.545453	0.472779	0.659392	-0.460894	0.620423	-0.50323	0.656837	0.484265
A930007I19Rik	turquoise	1	0.368503	0.437825	0.10323	0.497678	-0.196998	0.436795	0.098398	0.256355	0.483983
Gm10549	turquoise	1	0.366426	0.412969	0.303092	0.036819	0.0572949	0.203371	-0.0717628	0.253416	0.0432107
Igsf10	turquoise	1	0.365696	0.0638616	0.444937	-0.250726	0.0914117	0.381205	0.0730256	0.258012	0.268642
Gm16523	turquoise	1	0.364739	0.669598	0.184862	0.562513	-0.395552	0.228444	0.117761	0.269588	0.3113
Dppa3	turquoise	1	0.360512	0.715923	0.437666	0.292159	-0.328507	0.138291	-0.306816	0.294097	0.173643
9530046B11Rik	turquoise	1	0.359699	0.371221	0.263327	0.180022	-0.037499	0.175254	-0.160044	0.0840772	0.186362
Plcd4	turquoise	1	0.353394	0.234461	0.574115	-0.0784653	-0.208699	0.621758	0.0660178	0.486851	0.235419
Oog1	turquoise	1	0.351029	0.444866	0.33388	0.0324045	-0.332406	0.374061	-0.051225	0.197068	0.291133
Slc18a1	turquoise	1	0.350368	0.403617	0.318887	-0.12776	0.0363725	0.282725	0.101319	0.335405	0.153679
9130004J05Rik	turquoise	1	0.34693	0.332905	0.233743	0.501214	-0.21459	0.330967	-0.161132	0.259978	0.515798
4931423N10Rik	turquoise	1	0.346579	0.273299	0.25304	0.174632	0.0248855	0.0762399	-0.104721	0.347228	0.0210341
Mitf	turquoise	1	0.342795	-0.0831648	0.208255	-0.0899092	0.125443	0.4659	-0.369983	0.405301	0.569798
Gm10635	turquoise	1	0.341465	0.640002	0.52056	0.609392	-0.651932	0.552289	-0.44055	0.657862	0.455094
Pllp	turquoise	1	0.340946	0.317935	0.538133	-0.0799082	-0.224785	0.591405	-0.0326302	0.467748	0.500546
Slc35f5	turquoise	1	0.340798	0.314879	0.557042	-0.105787	-0.200483	0.745918	0.142641	0.704452	0.343629
Gm10287	turquoise	1	0.328074	0.47341	0.238469	0.418578	-0.395408	0.485277	0.166113	0.285129	0.512475
Gm20038	turquoise	1	0.327292	0.311788	0.159295	0.384361	-0.0113775	0.284485	0.105689	0.210862	0.462511
Mir1929	turquoise	1	0.327191	0.324341	0.499142	0.537197	-0.556507	0.642535	-0.366314	0.656573	0.514129
Ly6g6f	turquoise	1	0.323576	0.444027	0.310574	-0.0381806	-0.0318858	0.157375	0.103948	0.141199	0.00279425
1700010B13Rik	turquoise	1	0.307658	0.365466	0.312965	0.272245	-0.16627	0.0703188	-0.706804	0.151647	0.240921
Ccnd2	turquoise	1	0.307413	0.433569	0.337402	0.172995	-0.292456	0.287966	-0.0924658	0.678199	0.159346
Mir24-2	turquoise	1	0.303984	0.229059	0.129032	-0.0339395	0.171327	0.0477511	0.0625644	0.047007	0.0323354
Gm9930	turquoise	1	0.299465	0.613358	0.383001	0.618561	-0.499166	0.415634	-0.142091	0.409687	0.527353
Prlh	turquoise	1	0.2984	0.454982	0.424252	0.643907	-0.323028	0.32204	-0.361466	0.308879	0.214878
Gm12500	turquoise	1	0.296944	0.663007	0.607045	0.43576	-0.508507	0.466553	0.0107304	0.749777	0.252285
Ddrgk1	turquoise	1	0.294102	0.381594	0.748364	0.23201	-0.408971	0.776172	0.0438665	0.762068	0.524968
Gm16754	turquoise	1	0.287583	0.556123	0.361848	0.512766	-0.490027	0.459847	-0.398782	0.609595	0.372321
Hs3st3b1	turquoise	1	0.28712	0.32744	0.275874	0.0116761	-0.127993	0.428738	-0.320222	0.527604	0.264512
Tcp10c	turquoise	1	0.28669	0.125086	0.456989	-0.396263	0.129387	0.24803	-0.305958	0.477033	0.0539092
Higd1b	turquoise	1	0.27128	0.258735	0.307594	-0.00897551	-0.0860669	0.218441	-0.453979	0.441084	0.274639
5730403I07Rik	turquoise	1	0.258147	0.273245	0.17805	0.313201	-0.0204743	0.276448	-0.254441	0.305258	0.357652
Gpr142	turquoise	1	0.252435	0.0197504	0.283025	0.0193762	0.238994	0.346957	0.30032	0.218108	0.134337
Zfp663	turquoise	1	0.245803	0.274092	0.44605	0.26896	-0.129105	0.318306	-0.0443006	0.152547	0.0221786
Gm10654	turquoise	1	0.240427	0.358772	0.39278	0.722397	-0.576187	0.644341	-0.403419	0.647778	0.559853
A330049N07Rik	turquoise	1	0.234703	0.493255	0.476521	0.273619	-0.576162	0.706422	0.0277901	0.511038	0.508959
Ipw	turquoise	1	0.233729	0.510855	0.118275	0.522559	-0.246724	0.256105	-0.0675582	0.18474	0.384443
Gm13264	turquoise	1	0.213402	0.597449	0.440837	0.282897	-0.320635	0.381753	-0.35786	0.385567	0.130754
4933402E13Rik	turquoise	1	0.194932	0.410059	0.398152	0.47264	-0.369203	0.246802	-0.420808	0.310535	0.0543248

## Sheet: M2
gene	moduleColors	moduleLabels	kME2	bicor.Novel_Place_DI_24.0.1	bicor.Novel_Object_DI_24.0.1	bicor.Rotarod_fixed.0.1	bicor.Beam_Grid_faults_step.0.1	bicor.striatalmBDNF.0.1	bicor.striatalpBDNF.0.1	bicor.pSer31TH.0.1	bicor.GLT1.0.1
Olfr1412	blue	2	0.983443	-0.56751	-0.735732	-0.21038	0.231063	-0.703717	0.141087	-0.828163	-0.564657
Oosp1	blue	2	0.976943	-0.563485	-0.672297	-0.253016	0.27422	-0.577159	0.285365	-0.684631	-0.602942
Tigd4	blue	2	0.97314	-0.437566	-0.65259	-0.203701	0.138281	-0.524223	0.15627	-0.66503	-0.585362
1810065E05Rik	blue	2	0.972604	-0.41769	-0.707331	-0.250716	0.185622	-0.664576	0.172175	-0.684036	-0.632472
Gm19717	blue	2	0.969439	-0.481106	-0.709476	-0.21474	0.21403	-0.676151	0.0445228	-0.697247	-0.579246
Mep1a	blue	2	0.965034	-0.588871	-0.747337	-0.249965	0.256579	-0.616015	0.117818	-0.766337	-0.499065
Gm10554	blue	2	0.962993	-0.509878	-0.705384	-0.161938	0.165004	-0.614112	0.151761	-0.752501	-0.501292
Skint7	blue	2	0.960757	-0.554038	-0.789735	-0.320048	0.236731	-0.690392	0.174229	-0.806037	-0.604968
Olfr220	blue	2	0.960413	-0.528178	-0.697049	-0.296587	0.231847	-0.552732	0.295944	-0.747474	-0.561595
AI115009	blue	2	0.959103	-0.548809	-0.694785	-0.171072	0.217171	-0.642433	0.280575	-0.770954	-0.550235
Vmn1r25	blue	2	0.958549	-0.538265	-0.729331	-0.264275	0.305984	-0.607207	0.249761	-0.778626	-0.537605
Cc2d1b	blue	2	0.957375	-0.429491	-0.70751	-0.263454	0.187841	-0.688539	0.140667	-0.643414	-0.690686
Slc30a8	blue	2	0.956376	-0.526209	-0.683388	-0.329963	0.161993	-0.627881	0.153297	-0.679976	-0.631486
Tmem114	blue	2	0.955268	-0.512398	-0.616851	-0.344368	0.15837	-0.597305	0.111827	-0.732226	-0.552341
Gm20276	blue	2	0.955209	-0.631121	-0.75942	-0.300261	0.289584	-0.720095	0.114578	-0.788819	-0.510072
Olfr1022	blue	2	0.9548	-0.446467	-0.671191	-0.117005	0.120337	-0.576454	0.141304	-0.756893	-0.461864
Gm21754	blue	2	0.954794	-0.657628	-0.747313	-0.370283	0.367131	-0.631034	0.234212	-0.786688	-0.542404
E130111B04Rik	blue	2	0.9545	-0.441	-0.690291	-0.288987	0.172569	-0.593902	0.182241	-0.694853	-0.58938
Col13a1	blue	2	0.952915	-0.452833	-0.64034	-0.110425	0.0563442	-0.617476	0.0269047	-0.737444	-0.489501
I730030J21Rik	blue	2	0.952317	-0.378835	-0.647284	-0.168527	-0.0195897	-0.509664	0.0764244	-0.643109	-0.581906
Dmrta1	blue	2	0.951771	-0.365391	-0.556401	-0.247009	0.111894	-0.399184	0.160869	-0.516169	-0.522829
Gm28194	blue	2	0.950832	-0.517177	-0.704693	-0.331548	0.247035	-0.573026	0.207364	-0.717187	-0.538284
Vmn2r52	blue	2	0.950517	-0.639514	-0.712454	-0.345673	0.278158	-0.618906	0.0916379	-0.688434	-0.519509
Gm15473	blue	2	0.949928	-0.363832	-0.617785	-0.151328	0.148743	-0.495964	0.226347	-0.63961	-0.546545
Umodl1	blue	2	0.949628	-0.432034	-0.706827	-0.164636	0.151559	-0.673901	0.112909	-0.724368	-0.589058
Gm10398	blue	2	0.94928	-0.494173	-0.717373	-0.31999	0.195733	-0.665308	0.0737774	-0.720603	-0.562857
Olfr561	blue	2	0.948759	-0.654467	-0.689705	-0.243774	0.281544	-0.602374	0.250451	-0.799174	-0.511959
Vgf	blue	2	0.948381	-0.583471	-0.762407	-0.392839	0.309999	-0.669069	0.224447	-0.680106	-0.66546
Krtap13-1	blue	2	0.948112	-0.550747	-0.720569	-0.156624	0.210435	-0.691246	0.1805	-0.863493	-0.523559
Gm15496	blue	2	0.947733	-0.577727	-0.693474	-0.209162	0.209327	-0.555647	0.0504218	-0.675945	-0.442134
A130010J15Rik	blue	2	0.947268	-0.552073	-0.735513	-0.39124	0.307612	-0.578158	0.303283	-0.703541	-0.556987
Tmem132d	blue	2	0.946534	-0.542801	-0.704733	-0.341686	0.280952	-0.637782	0.280071	-0.664215	-0.627125
Fam170a	blue	2	0.945182	-0.458579	-0.62895	-0.218102	0.137181	-0.553366	0.0778902	-0.656483	-0.503735
Mgat4e	blue	2	0.944735	-0.469243	-0.761546	-0.208616	0.299827	-0.76571	0.14109	-0.793325	-0.579796
Tnfsf4	blue	2	0.944117	-0.532988	-0.740301	-0.237973	0.186106	-0.629453	0.216636	-0.667542	-0.603914
Vmn1r52	blue	2	0.943955	-0.510464	-0.665981	-0.30921	0.302327	-0.632174	0.164515	-0.630648	-0.565638
9430060I03Rik	blue	2	0.9433	-0.549138	-0.653516	-0.254468	0.181157	-0.608565	0.23277	-0.785645	-0.529769
Gm9933	blue	2	0.943048	-0.527501	-0.701244	-0.296552	0.288275	-0.546635	0.137188	-0.618753	-0.563464
Olfr91	blue	2	0.942251	-0.41873	-0.646857	-0.21883	0.09938	-0.712247	0.131367	-0.665007	-0.671333
1700037F24Rik	blue	2	0.941654	-0.384504	-0.649656	-0.228902	0.0936566	-0.559492	0.162384	-0.701028	-0.572181
Zscan4e	blue	2	0.941434	-0.480785	-0.752548	-0.289108	0.29443	-0.719982	0.161185	-0.736643	-0.488629
Olfr1023	blue	2	0.941294	-0.540744	-0.711929	-0.297205	0.260298	-0.586365	0.255256	-0.685681	-0.59695
Olfr1471	blue	2	0.94098	-0.504722	-0.678372	-0.193186	0.206354	-0.683372	0.192258	-0.757126	-0.538952
Piezo2	blue	2	0.940251	-0.483441	-0.656676	-0.355432	0.129841	-0.580025	0.171307	-0.726407	-0.590664
Srsx	blue	2	0.940011	-0.521531	-0.771446	-0.174539	0.214554	-0.671434	0.266101	-0.816391	-0.53234
Kcng1	blue	2	0.939714	-0.502447	-0.660745	-0.262673	0.176657	-0.649268	0.19369	-0.582416	-0.620242
Nox3	blue	2	0.939576	-0.652626	-0.715781	-0.35347	0.315664	-0.580533	0.1688	-0.665077	-0.500557
Pcsk5	blue	2	0.938327	-0.418442	-0.658316	-0.286475	0.251689	-0.605397	0.233055	-0.583909	-0.606022
Lcn11	blue	2	0.938323	-0.491404	-0.762603	-0.137122	0.155778	-0.606979	0.141728	-0.690718	-0.540181
Olfr995	blue	2	0.937986	-0.611926	-0.678214	-0.370138	0.388592	-0.637463	0.120021	-0.664574	-0.542826
Fam212a	blue	2	0.937921	-0.500912	-0.643301	-0.410079	0.101495	-0.562437	0.178474	-0.737127	-0.563761
1700027I24Rik	blue	2	0.937742	-0.547322	-0.657972	-0.228971	0.305401	-0.576481	0.0542001	-0.672319	-0.522396
A830009L08Rik	blue	2	0.936702	-0.537517	-0.732786	-0.239673	0.226541	-0.662398	0.164873	-0.674665	-0.546652
Hcn4	blue	2	0.936559	-0.493943	-0.663585	-0.218659	0.0603509	-0.567445	0.0427391	-0.666736	-0.505408
Ly6k	blue	2	0.936072	-0.428068	-0.703774	-0.127922	0.180189	-0.745528	0.0525481	-0.728737	-0.545942
2810404M03Rik	blue	2	0.934905	-0.58393	-0.741182	-0.226007	0.328655	-0.669797	0.24592	-0.759311	-0.595253
Dscaml1	blue	2	0.932884	-0.69097	-0.692167	-0.381661	0.354206	-0.595335	0.265716	-0.753879	-0.565999
Gm438	blue	2	0.929748	-0.566776	-0.738097	-0.248258	0.283382	-0.66708	0.19248	-0.721332	-0.467069
Sdr9c7	blue	2	0.929201	-0.611523	-0.693453	-0.261214	0.280797	-0.667645	0.0677791	-0.62947	-0.596415
S100a2	blue	2	0.928976	-0.525223	-0.583904	-0.267843	0.162621	-0.521951	0.107243	-0.682153	-0.489018
Pigs	blue	2	0.927465	-0.551816	-0.719061	-0.394274	0.303678	-0.660854	0.0542213	-0.713886	-0.479706
Gm1943	blue	2	0.926846	-0.719201	-0.78759	-0.428532	0.45072	-0.693046	0.153078	-0.835734	-0.418638
Olfr619	blue	2	0.926389	-0.512577	-0.643334	-0.307441	0.231501	-0.509851	0.132763	-0.562851	-0.53439
Olfr122	blue	2	0.926199	-0.490903	-0.757256	-0.26922	0.214185	-0.540667	0.258865	-0.639453	-0.59231
Slc25a44	blue	2	0.925629	-0.684752	-0.774964	-0.400439	0.387419	-0.748438	0.0587951	-0.711974	-0.54507
Ltbp4	blue	2	0.925257	-0.541652	-0.769278	-0.31008	0.240514	-0.710225	0.093749	-0.758076	-0.500565
Olfr1465	blue	2	0.925108	-0.552105	-0.706659	-0.265636	0.254486	-0.569995	0.25972	-0.695231	-0.550174
Cysrt1	blue	2	0.924427	-0.61357	-0.76251	-0.169276	0.281181	-0.665837	0.0824079	-0.788817	-0.540162
Gm4802	blue	2	0.924338	-0.53093	-0.797951	-0.306433	0.242009	-0.695184	0.22466	-0.873023	-0.522917
Fam71b	blue	2	0.92378	-0.497125	-0.71099	-0.163988	0.104601	-0.488156	0.111621	-0.68777	-0.414962
Gm4755	blue	2	0.922576	-0.490524	-0.702811	-0.278191	0.107299	-0.635175	-0.0414705	-0.712293	-0.54406
Hottip	blue	2	0.922559	-0.50637	-0.636925	-0.196868	0.1992	-0.623646	0.163002	-0.712712	-0.583954
Thoc5	blue	2	0.92194	-0.48199	-0.59294	-0.239571	0.146665	-0.61307	0.169365	-0.550555	-0.646148
Gm13941	blue	2	0.921823	-0.537264	-0.713174	-0.228102	0.166578	-0.483236	0.234921	-0.64282	-0.524268
Vmn1r185	blue	2	0.92147	-0.466111	-0.727745	-0.165357	0.156391	-0.63791	0.164226	-0.67182	-0.664736
Prdm13	blue	2	0.920969	-0.452511	-0.681034	-0.284354	0.20471	-0.614479	0.34532	-0.759833	-0.560913
Epha10	blue	2	0.919849	-0.497072	-0.740563	-0.327718	0.189649	-0.757881	0.214662	-0.874888	-0.555187
9630013K17Rik	blue	2	0.917926	-0.474085	-0.730212	-0.365358	0.271189	-0.666001	0.140938	-0.654103	-0.520402
Acnat1	blue	2	0.917528	-0.380528	-0.627878	0.0165161	-0.041657	-0.617072	-0.0808037	-0.643611	-0.537161
Lrit3	blue	2	0.917329	-0.508757	-0.729466	-0.147571	0.193143	-0.58761	0.226151	-0.710843	-0.476644
Asb15	blue	2	0.917316	-0.555989	-0.63747	-0.144671	0.227827	-0.671402	0.0608844	-0.771425	-0.478572
Pfdn6	blue	2	0.916288	-0.494134	-0.606816	-0.440415	0.20206	-0.565675	0.202733	-0.550576	-0.637188
A830019L24Rik	blue	2	0.916052	-0.318278	-0.630388	-0.139144	-0.0218544	-0.448249	0.27285	-0.628731	-0.528918
Ppp1r2-ps3	blue	2	0.916012	-0.439295	-0.708994	-0.150536	0.23976	-0.699343	0.011714	-0.626002	-0.589319
Olfr346	blue	2	0.915371	-0.595193	-0.674537	-0.372981	0.305923	-0.600007	0.254254	-0.650116	-0.576158
Isx	blue	2	0.915045	-0.452167	-0.703805	-0.095004	0.177347	-0.607431	0.279665	-0.709751	-0.588197
Krtap5-2	blue	2	0.91401	-0.563099	-0.672162	-0.223042	0.224221	-0.51591	0.231653	-0.676736	-0.509884
Gm11788	blue	2	0.913944	-0.700068	-0.784925	-0.322846	0.399901	-0.710027	0.0487596	-0.875837	-0.445902
4921531C22Rik	blue	2	0.913875	-0.536888	-0.67945	-0.258779	0.237176	-0.690829	0.0399386	-0.613969	-0.517677
Cer1	blue	2	0.913438	-0.540229	-0.69421	-0.293576	0.236099	-0.761025	0.144366	-0.702231	-0.675143
4930598F16Rik	blue	2	0.91307	-0.541462	-0.690676	-0.173756	0.110484	-0.490219	-0.00639315	-0.568612	-0.504716
Gm10826	blue	2	0.912954	-0.496069	-0.760733	-0.218144	0.294749	-0.737376	0.175787	-0.751019	-0.481238
Srd5a2	blue	2	0.912376	-0.706842	-0.767333	-0.265822	0.377967	-0.724016	0.0852547	-0.739004	-0.496789
Cpvl	blue	2	0.911568	-0.482076	-0.74329	-0.233623	0.105791	-0.744059	0.109722	-0.835104	-0.565045
Olfr460	blue	2	0.911174	-0.503282	-0.810218	-0.318265	0.350653	-0.628776	0.260841	-0.798735	-0.497946
4930404I05Rik	blue	2	0.910788	-0.420755	-0.546129	-0.06293	0.037535	-0.532378	0.222703	-0.579669	-0.611598
1700028M03Rik	blue	2	0.910095	-0.449425	-0.600485	-0.270133	0.186661	-0.487804	0.287896	-0.627721	-0.541527
Olfr866	blue	2	0.910084	-0.642115	-0.722226	-0.417952	0.308689	-0.552401	0.228214	-0.61575	-0.587705
Rmnd1	blue	2	0.908686	-0.442654	-0.675149	-0.107608	0.064333	-0.677475	0.0523944	-0.76432	-0.594231
Flt3	blue	2	0.907684	-0.456264	-0.646882	-0.193456	0.0630162	-0.538655	0.158355	-0.670865	-0.470969
Psg-ps1	blue	2	0.907639	-0.383858	-0.617645	-0.204297	0.0984465	-0.550393	0.196809	-0.680627	-0.512588
Gm8693	blue	2	0.907555	-0.607378	-0.696214	-0.365165	0.353931	-0.667216	0.298855	-0.804375	-0.563364
Rheb	blue	2	0.90666	-0.506371	-0.616079	-0.330026	0.128998	-0.570654	0.209012	-0.672259	-0.545766
Lrrc39	blue	2	0.906624	-0.394604	-0.772059	-0.175572	0.222726	-0.650998	0.167363	-0.668471	-0.593137
Dynap	blue	2	0.906028	-0.642143	-0.690689	-0.406792	0.300666	-0.432511	0.141642	-0.596382	-0.496106
Spinkl	blue	2	0.905645	-0.46872	-0.582842	-0.16895	0.14983	-0.672912	0.117273	-0.667386	-0.571546
4930590J08Rik	blue	2	0.905613	-0.43522	-0.682102	-0.222169	0.212205	-0.565711	0.133204	-0.736384	-0.511642
Slc5a2	blue	2	0.905526	-0.58061	-0.701081	-0.311081	0.278381	-0.486137	0.172366	-0.622588	-0.51378
3000002C10Rik	blue	2	0.904475	-0.519454	-0.625053	-0.236368	0.245638	-0.59365	0.181744	-0.740286	-0.458399
Olfr698	blue	2	0.903899	-0.444398	-0.669923	0.0091844	0.078612	-0.604358	0.12151	-0.780261	-0.509756
Snapc5	blue	2	0.903726	-0.381989	-0.542353	-0.27919	0.0482924	-0.591596	0.217805	-0.523238	-0.669729
Dcdc2b	blue	2	0.903642	-0.433318	-0.594228	-0.144291	0.174621	-0.690682	0.0724942	-0.707255	-0.556762
Gm9948	blue	2	0.903614	-0.647649	-0.726947	-0.356295	0.431298	-0.690067	0.118102	-0.76861	-0.593392
Mir301	blue	2	0.903346	-0.548418	-0.723077	-0.363547	0.241206	-0.619197	0.0361416	-0.703899	-0.400861
Gpatch3	blue	2	0.901804	-0.487539	-0.672545	-0.313638	0.164723	-0.675531	-0.0445314	-0.627494	-0.565506
Olfr1408	blue	2	0.901632	-0.679363	-0.660574	-0.400405	0.28253	-0.530439	0.0327641	-0.646928	-0.434878
Olfr324	blue	2	0.90109	-0.578547	-0.657228	-0.267979	0.289803	-0.715686	0.0938421	-0.626429	-0.643286
Gm20815	blue	2	0.90089	-0.643531	-0.771548	-0.464034	0.464639	-0.725112	0.228992	-0.812621	-0.504156
4930572O03Rik	blue	2	0.90055	-0.555809	-0.727249	-0.191805	0.181	-0.535136	0.292407	-0.766671	-0.483464
Olfr1504	blue	2	0.900523	-0.647661	-0.828085	-0.359639	0.422801	-0.773473	0.269349	-0.882966	-0.562092
Olfr1002	blue	2	0.900333	-0.642433	-0.760095	-0.424015	0.389196	-0.664845	0.195018	-0.852756	-0.478607
Atcay	blue	2	0.899382	-0.52	-0.626978	-0.405043	0.262269	-0.536853	0.299113	-0.689824	-0.503174
Olfr1391	blue	2	0.899192	-0.406524	-0.675262	-0.162128	0.138309	-0.551037	0.0461252	-0.685	-0.392168
Olfr411	blue	2	0.898951	-0.349056	-0.544074	-0.0405547	0.0929615	-0.524481	0.0325512	-0.510301	-0.588161
Slc15a5	blue	2	0.898614	-0.43822	-0.612238	-0.195365	0.0758506	-0.609783	0.182655	-0.592063	-0.693857
Agtr2	blue	2	0.89813	-0.500506	-0.719985	-0.164716	0.154936	-0.615648	0.104921	-0.801742	-0.506554
Olfr697	blue	2	0.897597	-0.472333	-0.715467	-0.204069	0.221611	-0.6378	0.178202	-0.768396	-0.537729
Zfp398	blue	2	0.89747	-0.437647	-0.663112	-0.15135	0.0569715	-0.456523	0.0476495	-0.69594	-0.394334
4930578L24Rik	blue	2	0.89678	-0.398687	-0.691957	-0.141587	0.0830554	-0.570615	0.259079	-0.539043	-0.607497
Smtnl1	blue	2	0.896574	-0.445589	-0.730911	0.00552773	0.135908	-0.762289	0.0962353	-0.881661	-0.470801
Tes	blue	2	0.896196	-0.572592	-0.651518	-0.193547	0.19446	-0.642268	0.139236	-0.698014	-0.47446
Gm10823	blue	2	0.895943	-0.474398	-0.662548	-0.188339	0.245172	-0.524084	0.11138	-0.671288	-0.519067
Ccdc154	blue	2	0.895608	-0.31955	-0.651335	-0.161783	0.180374	-0.498031	0.161182	-0.607928	-0.526113
Ddx3y	blue	2	0.895568	-0.576081	-0.584138	-0.345698	0.149644	-0.512183	0.0822847	-0.656886	-0.461379
Zc2hc1a	blue	2	0.895389	-0.471535	-0.573955	-0.367124	0.177821	-0.552792	0.195934	-0.520592	-0.582449
Eif2s3y	blue	2	0.8949	-0.645914	-0.614428	-0.412005	0.211869	-0.521795	0.0628165	-0.651522	-0.475356
Gstm4	blue	2	0.894526	-0.556172	-0.715508	-0.477197	0.281111	-0.645176	0.319741	-0.749045	-0.58536
Sh3rf1	blue	2	0.893829	-0.382652	-0.661726	-0.305348	0.104771	-0.799065	0.236195	-0.857265	-0.572492
Gm10840	blue	2	0.893039	-0.505797	-0.689654	-0.222051	0.215361	-0.548348	0.115092	-0.722563	-0.449137
Vmn1r68	blue	2	0.892675	-0.601813	-0.710677	-0.318992	0.292011	-0.67578	0.332902	-0.785435	-0.547623
Micalcl	blue	2	0.89226	-0.458505	-0.54594	-0.273269	0.246995	-0.526737	0.281829	-0.585276	-0.569823
Olfr585	blue	2	0.891874	-0.522831	-0.735341	-0.344711	0.337324	-0.598613	0.064695	-0.667812	-0.499213
Shisa4	blue	2	0.891837	-0.435452	-0.66651	-0.381915	0.162505	-0.744815	0.142944	-0.77375	-0.562338
Gm7247	blue	2	0.89175	-0.517556	-0.684489	-0.294381	0.332781	-0.582348	0.245522	-0.760916	-0.518375
Smkr-ps	blue	2	0.891482	-0.493146	-0.674875	-0.131709	0.110727	-0.575975	0.032875	-0.744897	-0.53888
Mup3	blue	2	0.891474	-0.577873	-0.630985	-0.398613	0.302576	-0.526444	-0.0237171	-0.545271	-0.511534
C1rl	blue	2	0.891091	-0.518834	-0.845225	-0.313884	0.292852	-0.645119	0.229332	-0.856743	-0.548621
Gm19689	blue	2	0.890735	-0.403587	-0.694076	-0.164244	0.246169	-0.698133	0.038353	-0.688175	-0.50143
Akr1cl	blue	2	0.890691	-0.48137	-0.603792	-0.196759	0.205975	-0.616609	0.226474	-0.656794	-0.515534
Kdm5d	blue	2	0.890258	-0.619334	-0.599483	-0.394894	0.218196	-0.535941	0.0614046	-0.674991	-0.458819
Gm7969	blue	2	0.889734	-0.564664	-0.748158	-0.287735	0.343014	-0.667904	0.206003	-0.847123	-0.54302
Rhox1	blue	2	0.889703	-0.435939	-0.536368	-0.213884	0.0983754	-0.491568	0.170705	-0.500218	-0.56406
Ddi1	blue	2	0.8897	-0.480545	-0.725583	-0.220868	0.189013	-0.606806	0.3293	-0.708848	-0.583772
Gm11917	blue	2	0.889548	-0.359101	-0.672967	-0.0356429	0.0658045	-0.657949	0.0867004	-0.675843	-0.592893
Gm20213	blue	2	0.889176	-0.619481	-0.693149	-0.454843	0.343526	-0.556117	0.371336	-0.761516	-0.550432
Olfr1111	blue	2	0.888681	-0.724418	-0.739572	-0.319323	0.33214	-0.563668	0.130505	-0.708589	-0.422704
Mterf1b	blue	2	0.887581	-0.520081	-0.681274	-0.220361	0.262707	-0.523538	0.0133707	-0.600082	-0.515753
Gm16548	blue	2	0.886532	-0.438679	-0.625253	-0.102422	0.0989592	-0.51655	0.175529	-0.757375	-0.507227
Gcg	blue	2	0.8865	-0.359496	-0.63314	-0.0978116	0.141209	-0.603065	0.0915064	-0.726759	-0.493126
Cd3d	blue	2	0.886338	-0.439749	-0.603999	-0.145348	0.000908384	-0.534893	0.0881423	-0.721389	-0.481801
Clic3	blue	2	0.885857	-0.412892	-0.643562	-0.20188	0.0950552	-0.423528	0.0721948	-0.552443	-0.563144
Gm26756	blue	2	0.885551	-0.543212	-0.731623	-0.345021	0.259265	-0.716035	0.113145	-0.86063	-0.488288
Gm10558	blue	2	0.884733	-0.555363	-0.772863	-0.300401	0.287402	-0.664839	0.0581886	-0.784917	-0.519724
Krtap14	blue	2	0.884129	-0.432339	-0.544901	-0.20199	0.0228706	-0.551085	0.249622	-0.525585	-0.689171
Hdac9	blue	2	0.883562	-0.53652	-0.615551	-0.29099	0.192628	-0.644836	0.172751	-0.775664	-0.528067
Il31ra	blue	2	0.88256	-0.419291	-0.660515	-0.387271	0.199332	-0.468201	0.166558	-0.643787	-0.422196
Gm10373	blue	2	0.882361	-0.452564	-0.631726	-0.167258	0.0691366	-0.351721	0.378553	-0.64204	-0.432594
Fam3b	blue	2	0.882015	-0.43999	-0.556938	-0.115607	0.0488876	-0.510489	0.206879	-0.638145	-0.606368
Olfr1099	blue	2	0.881639	-0.453673	-0.570085	-0.283097	0.278874	-0.554942	0.196991	-0.439332	-0.643943
Arfip2	blue	2	0.881483	-0.353891	-0.611261	-0.286933	0.0276222	-0.575539	0.168887	-0.463926	-0.660382
Gm5087	blue	2	0.8812	-0.420635	-0.637598	-0.208547	0.0912186	-0.496806	0.105791	-0.61808	-0.636723
Sdr16c6	blue	2	0.881022	-0.571752	-0.693682	-0.332481	0.183297	-0.569136	0.24603	-0.745933	-0.667249
2310079G19Rik	blue	2	0.880896	-0.50773	-0.596159	-0.167232	0.048996	-0.433984	0.154369	-0.659965	-0.43273
Dpys	blue	2	0.880559	-0.533147	-0.61673	-0.104504	0.2242	-0.656379	0.0998182	-0.719146	-0.558658
Fam57b	blue	2	0.880408	-0.519274	-0.637603	-0.210095	0.11775	-0.614174	0.0700669	-0.601088	-0.625682
G630018N14Rik	blue	2	0.880213	-0.336031	-0.488658	-0.313813	0.147066	-0.230449	0.336101	-0.397339	-0.463436
Defb14	blue	2	0.879825	-0.525421	-0.59611	-0.172325	0.0980346	-0.655556	0.0405841	-0.710211	-0.553334
Prl7a1	blue	2	0.879799	-0.55123	-0.684181	-0.234084	0.253383	-0.593691	0.238958	-0.79984	-0.516585
Sva	blue	2	0.879713	-0.344238	-0.683261	-0.267163	0.0905167	-0.556947	0.274168	-0.599067	-0.578245
Uty	blue	2	0.879656	-0.585074	-0.586621	-0.389891	0.1647	-0.49289	0.0908924	-0.645924	-0.459394
1700008K24Rik	blue	2	0.879344	-0.462389	-0.749738	-0.329026	0.232233	-0.640153	0.187813	-0.744487	-0.449531
Brd9	blue	2	0.879246	-0.476421	-0.55741	-0.278934	0.209986	-0.591754	0.238891	-0.550216	-0.655757
Nlrx1	blue	2	0.879183	-0.455906	-0.643829	-0.111138	0.0611789	-0.703864	0.131543	-0.687198	-0.612246
C2cd4b	blue	2	0.878597	-0.509176	-0.687368	-0.338414	0.198399	-0.60746	0.23894	-0.716716	-0.632364
Pelp1	blue	2	0.878529	-0.424683	-0.636255	-0.159838	0.126313	-0.664789	0.267267	-0.605363	-0.603029
Lrrc17	blue	2	0.877459	-0.560378	-0.761351	-0.217675	0.272769	-0.615535	0.125995	-0.798954	-0.441445
Sh2d1a	blue	2	0.877427	-0.428946	-0.75297	-0.197428	0.251293	-0.556889	0.111101	-0.757918	-0.499403
Dsg4	blue	2	0.877287	-0.583196	-0.732204	-0.376579	0.30921	-0.520632	0.314272	-0.776282	-0.52531
1700119H24Rik	blue	2	0.876488	-0.47762	-0.604948	-0.339494	0.294424	-0.677801	0.291091	-0.703908	-0.657426
Actl11	blue	2	0.876417	-0.531913	-0.554706	-0.281088	0.226568	-0.64773	0.059447	-0.626148	-0.536856
Mcemp1	blue	2	0.876015	-0.460144	-0.750083	-0.142138	0.250454	-0.733857	0.0329281	-0.813734	-0.479551
Neurod4	blue	2	0.875962	-0.46391	-0.708973	-0.154153	0.104635	-0.544019	0.151172	-0.785446	-0.47775
Gm10466	blue	2	0.875605	-0.785643	-0.785947	-0.383781	0.516071	-0.742385	0.19325	-0.863379	-0.57145
Gdf3	blue	2	0.875374	-0.404998	-0.589388	-0.0664626	-0.0433679	-0.369002	-0.0417119	-0.58962	-0.472112
Grm2	blue	2	0.874763	-0.605365	-0.667029	-0.370018	0.238417	-0.55314	0.283716	-0.737616	-0.570173
Gm9924	blue	2	0.8745	-0.497038	-0.63098	-0.23774	0.106652	-0.377907	0.174179	-0.488837	-0.597355
4930428G15Rik	blue	2	0.874291	-0.418955	-0.642785	-0.215613	0.144427	-0.668476	0.243623	-0.649091	-0.708322
Muc6	blue	2	0.873689	-0.556893	-0.748259	-0.22465	0.187231	-0.693345	0.0793819	-0.83318	-0.472802
Tas2r102	blue	2	0.873668	-0.241656	-0.604481	-0.113796	0.0604348	-0.528545	0.0902716	-0.551403	-0.592142
Mthfsd	blue	2	0.873239	-0.498008	-0.672119	-0.302864	0.132683	-0.580997	0.0578948	-0.506651	-0.542464
Olfr801	blue	2	0.872718	-0.678423	-0.751222	-0.374522	0.345126	-0.757857	0.132463	-0.801035	-0.565029
Platr14	blue	2	0.872655	-0.366274	-0.679459	-0.241734	0.178963	-0.718579	0.031523	-0.547184	-0.581918
Ctage5	blue	2	0.872315	-0.517195	-0.565217	-0.290009	0.0708318	-0.589474	0.0452116	-0.575741	-0.578178
Sncb	blue	2	0.871779	-0.452177	-0.666904	-0.331673	0.0872859	-0.650138	0.204649	-0.800359	-0.487475
Mpped1	blue	2	0.871469	-0.516899	-0.657268	-0.325137	0.248766	-0.584135	0.206661	-0.489206	-0.586544
Fam160a1	blue	2	0.871108	-0.565961	-0.609826	-0.271343	0.234056	-0.697709	0.154411	-0.771139	-0.517971
4930527A07Rik	blue	2	0.870714	-0.502447	-0.633651	-0.193358	0.0478198	-0.616844	0.13261	-0.798287	-0.501974
Serpinb9d	blue	2	0.870235	-0.54963	-0.747198	-0.408971	0.24905	-0.574014	0.104899	-0.642471	-0.470391
Tmem233	blue	2	0.870197	-0.41563	-0.623748	-0.118843	-0.0510302	-0.456588	0.022652	-0.624751	-0.5328
LOC102638521	blue	2	0.869916	-0.293413	-0.663048	-0.0550842	-0.0385941	-0.514457	0.108768	-0.714086	-0.442657
Gm1647	blue	2	0.869006	-0.409846	-0.662984	-0.250773	0.137917	-0.534194	0.249595	-0.693051	-0.547969
Unc13b	blue	2	0.86876	-0.315535	-0.589684	-0.340722	0.139913	-0.703782	0.27591	-0.761909	-0.599735
B930054O08	blue	2	0.868341	-0.529669	-0.557071	-0.15578	0.202682	-0.583123	0.110345	-0.717709	-0.476192
Olfr287	blue	2	0.868304	-0.55938	-0.701649	-0.269003	0.25168	-0.611159	0.422946	-0.781343	-0.528802
Ern1	blue	2	0.86804	-0.427982	-0.711439	-0.116283	0.193926	-0.623375	0.173885	-0.744904	-0.441535
Gm14488	blue	2	0.867501	-0.453988	-0.66845	-0.147979	0.139414	-0.569498	-0.0459454	-0.745675	-0.481302
Vmn1r227	blue	2	0.867224	-0.411221	-0.553397	-0.292845	0.0444353	-0.575775	0.304722	-0.755445	-0.583081
Zfp936	blue	2	0.867111	-0.64828	-0.741621	-0.361667	0.419424	-0.691131	0.216532	-0.713546	-0.526165
Pea15b	blue	2	0.866779	-0.380236	-0.656152	-0.124647	0.202363	-0.456025	0.114085	-0.609915	-0.506127
Tas2r104	blue	2	0.866677	-0.603789	-0.696943	-0.240372	0.278296	-0.551027	0.31296	-0.742257	-0.533631
Lsmem2	blue	2	0.865824	-0.530007	-0.583172	-0.187613	0.181942	-0.40198	0.0967433	-0.553528	-0.395967
Olfr1213	blue	2	0.865635	-0.470198	-0.473753	-0.162852	0.147915	-0.303847	0.253393	-0.444198	-0.549685
Gm6867	blue	2	0.865381	-0.598383	-0.685711	-0.399303	0.229806	-0.520646	0.261095	-0.738315	-0.551444
Gm17196	blue	2	0.865219	-0.40416	-0.614686	-0.0429162	0.0775403	-0.56605	0.103035	-0.753799	-0.473111
Cntn3	blue	2	0.864302	-0.533184	-0.728132	-0.274914	0.400796	-0.67079	0.102591	-0.588833	-0.560566
Syt17	blue	2	0.864215	-0.524022	-0.588771	-0.358396	0.213634	-0.635967	0.243337	-0.718528	-0.548488
1700010I14Rik	blue	2	0.864134	-0.369715	-0.699028	-0.143437	0.0931725	-0.628669	0.162995	-0.662161	-0.558088
Tex40	blue	2	0.863925	-0.631114	-0.522093	-0.193409	0.174961	-0.617056	0.16481	-0.610811	-0.633662
Gm12666	blue	2	0.863211	-0.395187	-0.599842	-0.171972	0.115773	-0.326634	0.223851	-0.582655	-0.529938
Slc22a12	blue	2	0.862816	-0.555164	-0.782948	-0.267891	0.265222	-0.770065	0.0924377	-0.81923	-0.536486
Trpv1	blue	2	0.862532	-0.436805	-0.644466	-0.234876	0.163414	-0.638502	0.0870335	-0.631226	-0.465795
Fbxw28	blue	2	0.862431	-0.432136	-0.742019	-0.321402	0.154809	-0.713491	0.0410582	-0.749558	-0.561102
Ppargc1a	blue	2	0.862405	-0.40377	-0.661629	-0.454303	0.197951	-0.617093	0.154314	-0.73876	-0.49587
Map3k10	blue	2	0.862365	-0.440175	-0.5841	-0.214566	0.176905	-0.606182	0.198665	-0.430448	-0.624206
LOC102642420	blue	2	0.862224	-0.389217	-0.593486	-0.254021	0.213873	-0.329691	0.103333	-0.522404	-0.394919
Olfr594	blue	2	0.861914	-0.49662	-0.767414	-0.289354	0.302312	-0.659044	0.394745	-0.759318	-0.576556
Lrrn4cl	blue	2	0.861796	-0.330184	-0.571712	-0.289654	0.107509	-0.552886	0.17215	-0.655539	-0.615145
Vmn1r74	blue	2	0.86084	-0.509009	-0.656975	-0.107739	0.177901	-0.524088	0.19146	-0.640116	-0.435329
Glt8d2	blue	2	0.86083	-0.575467	-0.594536	-0.361694	0.357792	-0.484538	0.304998	-0.478833	-0.635395
Rasgrf2	blue	2	0.860803	-0.533145	-0.739664	-0.395355	0.313138	-0.671914	0.157523	-0.812117	-0.543181
Gm3676	blue	2	0.860733	-0.678228	-0.720128	-0.427789	0.503303	-0.62361	0.409791	-0.84371	-0.55115
Rps15	blue	2	0.859247	-0.595695	-0.709897	-0.232056	0.355524	-0.603354	0.276842	-0.710798	-0.386171
1700092C10Rik	blue	2	0.859165	-0.533034	-0.641047	-0.416127	0.297898	-0.501189	0.318701	-0.545386	-0.612876
Vmn1r77	blue	2	0.85892	-0.544487	-0.637633	-0.287729	0.286535	-0.428974	0.438322	-0.647556	-0.524377
Taar3	blue	2	0.858764	-0.466256	-0.669088	-0.242011	0.0999115	-0.463808	0.157976	-0.550915	-0.511124
4930578N18Rik	blue	2	0.858718	-0.569989	-0.784908	-0.27878	0.341462	-0.757458	0.0173306	-0.745918	-0.425649
Srsf12	blue	2	0.858714	-0.536582	-0.640225	-0.397562	0.24583	-0.585358	0.301927	-0.634072	-0.54176
Mtmr14	blue	2	0.85859	-0.507171	-0.543078	-0.216966	0.0965303	-0.432431	0.084072	-0.456075	-0.505321
Mrgprg	blue	2	0.858047	-0.402234	-0.642007	-0.0518173	0.054236	-0.594963	-0.0851207	-0.69192	-0.49603
Slc27a3	blue	2	0.857953	-0.28884	-0.478919	-0.155276	-0.159428	-0.533888	0.0429211	-0.592221	-0.542721
Shank1	blue	2	0.857752	-0.469647	-0.608998	-0.133527	0.141002	-0.607269	0.256984	-0.737975	-0.553914
Saysd1	blue	2	0.857408	-0.590769	-0.82739	-0.360502	0.272146	-0.636579	0.0411063	-0.775186	-0.423124
Olfr131	blue	2	0.857034	-0.536192	-0.778689	-0.282471	0.233177	-0.539184	0.264512	-0.690222	-0.515569
Olfr1019	blue	2	0.856926	-0.485541	-0.633455	-0.379587	0.172512	-0.469825	0.414249	-0.655762	-0.579468
5330439A09Rik	blue	2	0.856678	-0.558004	-0.76511	-0.11434	0.269078	-0.762078	0.181957	-0.92199	-0.43509
Acox2	blue	2	0.856561	-0.361342	-0.555893	-0.187634	0.0582929	-0.554928	0.149505	-0.58773	-0.551641
4930529L06Rik	blue	2	0.856553	-0.407358	-0.570166	-0.0272176	-0.0268965	-0.505535	0.106095	-0.643625	-0.542294
Trp53cor1	blue	2	0.85648	-0.608194	-0.530502	-0.305639	0.21503	-0.483278	0.208405	-0.665491	-0.524481
Kcnn1	blue	2	0.856388	-0.451196	-0.496358	-0.145977	-0.0224461	-0.40166	0.068603	-0.421765	-0.584946
Sertm1	blue	2	0.856064	-0.626829	-0.682736	-0.502387	0.340542	-0.619706	0.201177	-0.735541	-0.52445
Vmn2r109	blue	2	0.855389	-0.55331	-0.684942	-0.364985	0.238148	-0.549826	0.190315	-0.689922	-0.644865
Hhex	blue	2	0.854688	-0.405222	-0.568499	-0.0880692	0.0306508	-0.506008	0.161435	-0.544653	-0.474535
2310036O22Rik	blue	2	0.854461	-0.511154	-0.539085	-0.303532	0.165003	-0.507577	0.148681	-0.487124	-0.563117
A230009B12Rik	blue	2	0.854402	-0.307146	-0.583292	-0.0752472	0.103868	-0.633089	0.252184	-0.493727	-0.673704
Gpr39	blue	2	0.854335	-0.398244	-0.480531	-0.141469	0.0263994	-0.397603	0.18827	-0.545711	-0.525158
Fam19a1	blue	2	0.853914	-0.467072	-0.565053	-0.390922	0.210742	-0.683388	0.246014	-0.725588	-0.580356
Adrm1	blue	2	0.85349	-0.470611	-0.697328	-0.140146	0.0533331	-0.701654	-0.0751871	-0.639598	-0.545387
Rgs17	blue	2	0.853453	-0.648925	-0.659853	-0.454761	0.270451	-0.422472	0.345488	-0.685606	-0.515183
Gkn1	blue	2	0.853295	-0.580474	-0.65375	-0.265076	0.26808	-0.539633	0.348817	-0.754772	-0.54213
Olfr318	blue	2	0.852947	-0.430851	-0.587856	-0.152915	0.239529	-0.636755	0.0942145	-0.704294	-0.522318
Olfr1411	blue	2	0.852895	-0.225948	-0.600385	0.156606	-0.0207961	-0.530468	0.00578173	-0.547602	-0.602595
Olfr140	blue	2	0.852875	-0.577013	-0.717202	-0.291788	0.203394	-0.48927	0.33615	-0.764535	-0.512756
Cpne6	blue	2	0.852852	-0.49695	-0.695556	-0.286767	0.199546	-0.549992	0.0464649	-0.600177	-0.558347
Csn3	blue	2	0.852598	-0.74976	-0.747881	-0.462338	0.561201	-0.639166	0.345745	-0.775069	-0.512173
Olfr421-ps1	blue	2	0.852405	-0.499588	-0.711539	-0.300094	0.278028	-0.487947	0.177307	-0.642224	-0.448266
Lce3b	blue	2	0.8523	-0.439076	-0.815106	-0.281984	0.244366	-0.657022	0.241513	-0.649203	-0.647806
Ush1g	blue	2	0.852127	-0.387035	-0.598391	-0.178091	-0.00197222	-0.396369	0.0866358	-0.617207	-0.556565
Stab1	blue	2	0.851715	-0.608318	-0.722024	-0.379626	0.381697	-0.643294	0.0573468	-0.67796	-0.408163
Fsd2	blue	2	0.851652	-0.57363	-0.739439	-0.258083	0.268192	-0.54617	0.111372	-0.705991	-0.403194
LOC102632821	blue	2	0.85152	-0.502217	-0.693015	-0.114682	0.3072	-0.607729	0.221776	-0.788178	-0.479307
Gpr182	blue	2	0.851466	-0.583459	-0.752148	-0.322778	0.317209	-0.61114	0.0594656	-0.786448	-0.303551
1700029J03Rik	blue	2	0.851245	-0.365642	-0.544016	0.0133992	0.00474417	-0.471161	0.0493086	-0.617067	-0.458474
Clec12b	blue	2	0.850735	-0.581582	-0.709973	-0.236066	0.274943	-0.578094	0.379786	-0.714159	-0.50123
Zfp473	blue	2	0.850476	-0.359033	-0.514034	-0.203187	0.143085	-0.32882	0.218804	-0.48047	-0.435715
Vmn2r20	blue	2	0.850312	-0.542604	-0.575736	-0.189733	0.300858	-0.634506	0.122786	-0.656909	-0.56967
Gm11783	blue	2	0.849731	-0.685689	-0.752588	-0.49657	0.355042	-0.682958	0.207166	-0.766502	-0.60045
Olfr635	blue	2	0.849724	-0.554152	-0.811218	-0.26514	0.370048	-0.74707	0.177781	-0.887414	-0.462374
Spred3	blue	2	0.849296	-0.498037	-0.575821	-0.156335	0.0843804	-0.554103	0.238774	-0.605234	-0.55296
G6pd2	blue	2	0.849202	-0.721136	-0.838465	-0.371173	0.511422	-0.6889	0.219141	-0.867728	-0.383127
Ptpro	blue	2	0.848789	-0.584992	-0.59836	-0.318066	0.220308	-0.469777	0.109595	-0.554608	-0.586284
Cuzd1	blue	2	0.848164	-0.458933	-0.609921	-0.205896	0.108196	-0.586253	0.044867	-0.66263	-0.604337
Sfrp5	blue	2	0.848138	-0.504432	-0.569847	-0.268754	0.0368778	-0.478278	0.00385456	-0.557722	-0.464098
Banf1	blue	2	0.847236	-0.515133	-0.630969	-0.411413	0.261475	-0.654526	0.112544	-0.53027	-0.689169
Vmn2r5	blue	2	0.84721	-0.43707	-0.448521	-0.111187	0.209555	-0.498924	0.186884	-0.535227	-0.517871
Gm10757	blue	2	0.84678	-0.5253	-0.731662	-0.230946	0.204362	-0.622271	0.00301624	-0.745315	-0.598711
Scn10a	blue	2	0.846484	-0.466471	-0.644892	-0.0985516	0.240862	-0.438953	0.0973073	-0.699529	-0.36019
Lman1	blue	2	0.846345	-0.522596	-0.544772	-0.436996	0.192149	-0.503282	0.20306	-0.435957	-0.645778
Rnf26	blue	2	0.846333	-0.425515	-0.714345	-0.336476	0.303601	-0.745022	0.00403953	-0.621041	-0.620834
Col20a1	blue	2	0.846203	-0.382704	-0.662446	-0.0791117	0.14744	-0.646898	0.0285646	-0.741649	-0.551713
Kctd19	blue	2	0.846142	-0.400289	-0.585132	-0.0876837	0.06285	-0.42072	0.141122	-0.628419	-0.361657
Ankar	blue	2	0.845219	-0.540725	-0.751797	-0.31646	0.264687	-0.735554	0.163841	-0.833661	-0.531188
Grp	blue	2	0.844952	-0.580138	-0.60517	-0.400838	0.335788	-0.414133	0.306884	-0.579254	-0.557915
E330012B07Rik	blue	2	0.844796	-0.406402	-0.549441	0.013016	-0.0115491	-0.489509	0.0387361	-0.46978	-0.480194
Vmn2r11	blue	2	0.844584	-0.494671	-0.659068	-0.291268	0.159797	-0.655815	0.0885389	-0.794197	-0.511739
Olfr952	blue	2	0.844512	-0.623815	-0.788786	-0.3955	0.397912	-0.777507	0.315432	-0.819155	-0.583456
Olfr729	blue	2	0.844349	-0.35243	-0.589425	-0.139512	0.160046	-0.643866	0.295194	-0.728821	-0.614182
Clcnkb	blue	2	0.843837	-0.3953	-0.63616	-0.0545026	0.0712786	-0.679689	0.145488	-0.781875	-0.486694
Dhrs2	blue	2	0.843591	-0.46083	-0.747102	-0.23416	0.133411	-0.758726	0.256801	-0.793058	-0.586997
Olfr958	blue	2	0.843399	-0.668187	-0.684084	-0.267245	0.381511	-0.492798	0.308542	-0.699502	-0.432493
A930002H24Rik	blue	2	0.843271	-0.300656	-0.691755	-0.0873114	0.00106605	-0.788047	0.0807301	-0.727705	-0.609439
Tex18	blue	2	0.843197	-0.604156	-0.793461	-0.393386	0.35454	-0.581454	0.19915	-0.706191	-0.505809
Gm12371	blue	2	0.843162	-0.501601	-0.593341	-0.430419	0.178592	-0.637203	0.126345	-0.665773	-0.60955
Olfr1097	blue	2	0.842765	-0.471842	-0.656487	-0.190627	0.192705	-0.530608	0.320337	-0.607063	-0.545399
Gm13373	blue	2	0.842684	-0.479654	-0.767926	-0.128558	0.149829	-0.581687	0.181062	-0.717325	-0.477467
Gm10815	blue	2	0.842226	-0.446866	-0.695516	-0.0937612	0.0891811	-0.514388	-0.0644359	-0.719396	-0.419737
AF067061	blue	2	0.841701	-0.48003	-0.740623	-0.236831	0.141724	-0.74665	0.0622443	-0.764594	-0.539075
Spo11	blue	2	0.841615	-0.409007	-0.576142	-0.118291	0.0225834	-0.357873	0.0451306	-0.499133	-0.313969
Epo	blue	2	0.841364	-0.647032	-0.719716	-0.309612	0.328546	-0.556424	0.248715	-0.786134	-0.491137
Zfp353-ps	blue	2	0.841347	-0.425009	-0.636425	-0.329528	0.268105	-0.642104	0.311406	-0.652177	-0.635072
Neurod1	blue	2	0.841311	-0.547346	-0.569265	-0.421422	0.221327	-0.635163	0.19047	-0.664956	-0.502531
Gm17224	blue	2	0.841152	-0.447332	-0.607964	-0.161654	0.0904944	-0.650111	-0.0170581	-0.686371	-0.48026
Gm17751	blue	2	0.840862	-0.400862	-0.537498	-0.21083	0.181554	-0.411939	0.299737	-0.589764	-0.46743
Prap1	blue	2	0.840749	-0.279197	-0.529067	0.108348	-0.0322756	-0.500431	0.0598185	-0.632242	-0.500489
4933421A08Rik	blue	2	0.840535	-0.270942	-0.582806	-0.11273	0.099859	-0.44151	0.204025	-0.644816	-0.463842
Gm15127	blue	2	0.840314	-0.246762	-0.594996	-0.0213911	0.0701479	-0.458367	-0.006584	-0.653756	-0.343465
1700016D06Rik	blue	2	0.840303	-0.385044	-0.603715	-0.120332	-0.060525	-0.692853	0.0272969	-0.629719	-0.616542
AV051173	blue	2	0.840156	-0.310008	-0.562804	-0.214763	0.0625507	-0.596473	0.0496526	-0.445012	-0.554527
Nrg3	blue	2	0.839967	-0.424278	-0.573748	-0.259113	0.0961585	-0.614787	0.133759	-0.66142	-0.521703
Olfr262	blue	2	0.839716	-0.592336	-0.701199	-0.308803	0.251022	-0.705417	0.300429	-0.845076	-0.573184
Atg2a	blue	2	0.838942	-0.609803	-0.667709	-0.320819	0.262283	-0.626343	0.148397	-0.5233	-0.567718
LOC102640771	blue	2	0.838888	-0.321931	-0.595506	0.0340298	0.12379	-0.530774	0.140409	-0.669123	-0.415566
Gbp2b	blue	2	0.838527	-0.422964	-0.512392	-0.117616	0.183652	-0.403309	0.325783	-0.484012	-0.455255
LOC105246071	blue	2	0.838482	-0.511626	-0.750787	-0.314519	0.316899	-0.471782	0.171023	-0.531886	-0.473831
Apol7b	blue	2	0.838418	-0.485558	-0.667676	-0.0946244	0.186378	-0.469132	0.327558	-0.752531	-0.450102
4932414N04Rik	blue	2	0.837947	-0.398236	-0.596065	-0.279357	0.0841984	-0.586519	0.170588	-0.74315	-0.561938
Gpbar1	blue	2	0.837171	-0.580589	-0.546432	-0.305028	0.319582	-0.305557	0.326149	-0.541639	-0.426625
Gm9107	blue	2	0.836351	-0.506742	-0.658824	-0.164542	0.295378	-0.739858	-0.0277783	-0.662091	-0.586757
Ocm	blue	2	0.835628	-0.51584	-0.663524	-0.28704	0.0904543	-0.601404	-0.00310828	-0.640972	-0.625422
Cpsf4l	blue	2	0.834906	-0.368092	-0.690346	0.0327634	0.139703	-0.478886	0.0478064	-0.64412	-0.310161
9130209A04Rik	blue	2	0.834901	-0.593311	-0.711253	-0.291522	0.349684	-0.599158	0.0880445	-0.789731	-0.490232
Gm10657	blue	2	0.834811	-0.470077	-0.665935	-0.184996	0.214469	-0.584806	0.0586595	-0.679068	-0.450715
Ccdc3	blue	2	0.834555	-0.61053	-0.65252	-0.554736	0.384079	-0.664223	0.132763	-0.715655	-0.484404
Gm364	blue	2	0.834148	-0.530872	-0.59262	-0.191577	0.122116	-0.62551	-0.00499789	-0.735152	-0.430799
Wee1	blue	2	0.834117	-0.513078	-0.621346	-0.313106	0.186575	-0.630217	0.172433	-0.570461	-0.557107
Vmn1r48	blue	2	0.833877	-0.48233	-0.707902	-0.141343	0.187742	-0.557783	0.301637	-0.789912	-0.422374
1700010D01Rik	blue	2	0.832683	-0.449824	-0.469963	-0.245866	0.00468049	-0.223259	0.165885	-0.395499	-0.489847
Car4	blue	2	0.831763	-0.520552	-0.598944	-0.262952	0.106373	-0.555879	0.203159	-0.583483	-0.602031
Gm5409	blue	2	0.83136	-0.501004	-0.626477	-0.215435	0.256852	-0.561381	0.240107	-0.732605	-0.554124
Zfp52	blue	2	0.831078	-0.567618	-0.653259	-0.308047	0.205805	-0.525581	0.0278065	-0.66204	-0.570335
Vmn1r15	blue	2	0.830453	-0.380354	-0.566334	-0.219981	0.138243	-0.60977	0.434274	-0.674943	-0.557762
Gm13923	blue	2	0.829938	-0.523632	-0.626561	-0.179093	0.198431	-0.634145	0.200917	-0.665021	-0.530285
C030039L03Rik	blue	2	0.829899	-0.49643	-0.6043	-0.245316	0.32979	-0.622465	0.103496	-0.707405	-0.428534
Rbm15b	blue	2	0.829725	-0.501425	-0.71925	-0.385647	0.381852	-0.745237	0.128737	-0.675801	-0.590032
Cnga2	blue	2	0.829478	-0.42586	-0.590326	-0.0211941	0.0469303	-0.500236	0.104101	-0.553382	-0.586507
Ccdc137	blue	2	0.829436	-0.512549	-0.807451	-0.405425	0.326915	-0.645297	0.23086	-0.572633	-0.642517
Syt13	blue	2	0.829411	-0.473217	-0.563234	-0.390301	0.145577	-0.576693	0.205093	-0.758658	-0.490969
Asz1	blue	2	0.829311	-0.562839	-0.708331	-0.240433	0.408248	-0.558572	0.231495	-0.692586	-0.511087
Tcp10a	blue	2	0.828107	-0.207166	-0.580853	0.111543	0.0182088	-0.488362	-0.0139171	-0.645808	-0.414844
Sirpb1a	blue	2	0.827049	-0.533201	-0.582592	-0.234864	0.214277	-0.424704	0.284602	-0.660126	-0.386176
Gprin1	blue	2	0.827019	-0.654373	-0.654107	-0.38101	0.364904	-0.514534	0.279077	-0.64052	-0.54795
Cib3	blue	2	0.826771	-0.394668	-0.70906	-0.187318	0.160096	-0.700128	0.140913	-0.602129	-0.647392
2410017I17Rik	blue	2	0.826728	-0.439446	-0.66446	-0.151627	0.18171	-0.571919	0.0162231	-0.806467	-0.294521
Hhat	blue	2	0.826725	-0.514721	-0.544405	-0.0489659	0.0321517	-0.456509	0.0151172	-0.600849	-0.491722
Cd48	blue	2	0.826702	-0.393184	-0.46652	-0.226041	0.0450939	-0.429341	0.03406	-0.407789	-0.479442
Arhgap33os	blue	2	0.826305	-0.363693	-0.602905	-0.0562542	0.191142	-0.536864	0.0294284	-0.752347	-0.447655
Vmn2r45	blue	2	0.825682	-0.404684	-0.657792	-0.325348	0.288288	-0.526956	0.368681	-0.75861	-0.466246
B930092H01Rik	blue	2	0.825549	-0.703772	-0.809689	-0.465815	0.46106	-0.613942	0.220458	-0.799428	-0.532754
Endou	blue	2	0.82531	-0.375543	-0.642155	-0.20428	0.136041	-0.813227	0.061216	-0.795662	-0.526842
Mef2c	blue	2	0.824371	-0.385921	-0.629465	-0.216156	0.173805	-0.688409	0.0792675	-0.517244	-0.627821
Klhdc8b	blue	2	0.824221	-0.417037	-0.604216	-0.407515	0.0513178	-0.540704	0.0459611	-0.53995	-0.575648
Tbx20	blue	2	0.823957	-0.396738	-0.726304	-0.142787	0.191705	-0.659168	0.185732	-0.85594	-0.494115
Vmn2r44	blue	2	0.823716	-0.561467	-0.69602	-0.417303	0.308993	-0.629055	0.278313	-0.767874	-0.516909
Cyp2d26	blue	2	0.823025	-0.681059	-0.739259	-0.2679	0.350803	-0.471839	0.244377	-0.682379	-0.426972
Plcd3	blue	2	0.821361	-0.464861	-0.569952	-0.387635	0.0739351	-0.490344	0.222267	-0.679501	-0.524859
LOC102641711	blue	2	0.819775	-0.491849	-0.68277	-0.390176	0.386888	-0.528295	0.457635	-0.682541	-0.541244
Vmn2r115	blue	2	0.819368	-0.684572	-0.720087	-0.436485	0.499327	-0.656136	0.0560537	-0.614358	-0.479639
I830134H01Rik	blue	2	0.818677	-0.567489	-0.725198	-0.139809	0.289287	-0.667245	0.0235845	-0.7424	-0.415277
2310011J03Rik	blue	2	0.818411	-0.717031	-0.608027	-0.34138	0.315784	-0.489117	0.165683	-0.532977	-0.524754
Dhcr24	blue	2	0.818092	-0.508564	-0.637087	-0.448795	0.202027	-0.615981	0.226229	-0.656018	-0.571061
Rps11	blue	2	0.817718	-0.427528	-0.530838	-0.0196078	0.0808855	-0.618631	0.13484	-0.511129	-0.549569
Speer8-ps1	blue	2	0.817525	-0.612849	-0.750311	-0.399146	0.304149	-0.677151	0.392204	-0.780575	-0.626713
Vmn1r237	blue	2	0.817136	-0.52409	-0.584741	-0.0814764	0.131676	-0.428128	-0.0296584	-0.430387	-0.511447
Rps28	blue	2	0.817078	-0.455883	-0.757268	-0.173253	0.197708	-0.758729	-0.0417889	-0.702394	-0.499506
AU021092	blue	2	0.816175	-0.397516	-0.622508	0.0271836	0.0352513	-0.454112	-0.0878282	-0.609732	-0.449341
BC107364	blue	2	0.815833	-0.463344	-0.557674	-0.27604	0.180232	-0.375476	0.0837458	-0.37316	-0.526125
1700085C21Rik	blue	2	0.815831	-0.555515	-0.762367	-0.311847	0.416707	-0.662483	0.0904896	-0.834353	-0.383848
1700109I08Rik	blue	2	0.815512	-0.570269	-0.595007	-0.200309	0.240985	-0.598623	0.0444396	-0.708132	-0.430815
Olfr802	blue	2	0.815505	-0.396211	-0.458377	-0.211364	0.100525	-0.376819	0.206335	-0.359385	-0.54396
Gm13562	blue	2	0.815352	-0.395034	-0.789009	-0.072055	0.230899	-0.691221	0.110404	-0.774284	-0.440446
Stc2	blue	2	0.81523	-0.362495	-0.733379	-0.149187	0.246137	-0.572479	0.273319	-0.655457	-0.576301
Alpk2	blue	2	0.814644	-0.314675	-0.580696	0.042692	-0.0145693	-0.630187	0.0553367	-0.622603	-0.482615
Flot1	blue	2	0.814578	-0.411614	-0.553117	-0.400878	0.119961	-0.631636	0.179962	-0.624623	-0.639825
Entpd6	blue	2	0.812358	-0.521288	-0.62675	-0.295205	0.152623	-0.571494	0.156058	-0.653153	-0.502176
A930031H19Rik	blue	2	0.812142	-0.383552	-0.673774	-0.130496	0.112905	-0.492684	0.246197	-0.674156	-0.387933
Zfp787	blue	2	0.812033	-0.523858	-0.553333	-0.0902568	0.120878	-0.549549	0.188757	-0.605627	-0.474316
Cdca3	blue	2	0.811877	-0.497751	-0.720164	-0.184477	0.367815	-0.67352	-0.0675313	-0.770478	-0.524815
4930533B01Rik	blue	2	0.811545	-0.493204	-0.671872	-0.0925475	0.269621	-0.623097	0.112609	-0.727436	-0.535641
H2-M11	blue	2	0.811182	-0.606683	-0.709086	-0.326691	0.167794	-0.490104	0.0899623	-0.715205	-0.489642
Olfr1490	blue	2	0.810637	-0.415094	-0.761678	-0.141343	0.222518	-0.748197	0.32998	-0.862262	-0.632617
Npdc1	blue	2	0.810343	-0.512481	-0.69713	-0.420845	0.26561	-0.807939	0.123929	-0.803145	-0.587616
D130079A08Rik	blue	2	0.810007	-0.331634	-0.678666	0.0720116	0.182877	-0.768303	0.0196264	-0.759503	-0.479644
Plg	blue	2	0.809949	-0.29995	-0.674471	0.0959957	0.0641101	-0.755774	-0.00345011	-0.771114	-0.446692
Gm14812	blue	2	0.80994	-0.438704	-0.551685	-0.0723401	0.124741	-0.620617	0.0503562	-0.707259	-0.457647
Acad10	blue	2	0.809573	-0.480468	-0.519467	-0.0891541	0.0370185	-0.543659	0.0175529	-0.519999	-0.492751
Gm20324	blue	2	0.809299	-0.480839	-0.756196	-0.34568	0.226711	-0.37064	0.177212	-0.640795	-0.399783
Mtss1l	blue	2	0.809141	-0.572433	-0.628044	-0.253849	0.195088	-0.452598	0.195222	-0.71901	-0.385696
Lysmd4	blue	2	0.808005	-0.516157	-0.574773	-0.290075	0.102536	-0.664004	0.0216666	-0.639449	-0.600538
Mical2	blue	2	0.807398	-0.414145	-0.633527	-0.323217	0.203257	-0.719297	0.240621	-0.64314	-0.678218
Lta	blue	2	0.806637	-0.522414	-0.784319	-0.350092	0.351205	-0.563942	0.234475	-0.848165	-0.480146
Ap3b2	blue	2	0.806214	-0.5433	-0.633667	-0.33261	0.338135	-0.65607	0.340726	-0.710444	-0.616522
Rd3l	blue	2	0.805844	-0.663826	-0.761869	-0.359277	0.300462	-0.501177	-0.0608176	-0.744017	-0.268997
Gm6329	blue	2	0.805529	-0.6116	-0.597837	-0.198555	0.204173	-0.505971	-0.0704073	-0.587421	-0.54533
Muc2	blue	2	0.805467	-0.544283	-0.654544	-0.0581428	0.132698	-0.731723	0.0597588	-0.791736	-0.487546
Olfr610	blue	2	0.805437	-0.42799	-0.72121	-0.206525	0.248839	-0.655916	0.207749	-0.80642	-0.503133
Olfr536	blue	2	0.804411	-0.438608	-0.513277	-0.101201	-0.000446345	-0.39569	-0.00445473	-0.540694	-0.431396
Doc2a	blue	2	0.804285	-0.427752	-0.516576	-0.386491	0.111073	-0.545381	0.383927	-0.689446	-0.572213
Fbxw23	blue	2	0.803226	-0.566814	-0.632607	-0.1916	0.218746	-0.759379	-0.12411	-0.737438	-0.483007
Uroc1	blue	2	0.803037	-0.36137	-0.588457	-0.0645298	0.109496	-0.522709	0.124654	-0.695601	-0.511644
Erich4	blue	2	0.802375	-0.251271	-0.437958	0.0935924	-0.0797506	-0.631131	0.0108474	-0.573882	-0.54104
Olfr1294	blue	2	0.802349	-0.545135	-0.574979	-0.476298	0.214142	-0.485417	0.455952	-0.687516	-0.474614
Ube2v1	blue	2	0.802258	-0.501833	-0.621734	-0.171681	0.33515	-0.591839	0.148045	-0.653592	-0.391947
4930432K21Rik	blue	2	0.8021	-0.46512	-0.647757	-0.395859	0.265459	-0.334845	0.178135	-0.475332	-0.532811
Zbtb16	blue	2	0.801968	-0.432264	-0.491693	-0.307328	0.118838	-0.396639	0.190645	-0.462413	-0.530204
I0C0044D17Rik	blue	2	0.801509	-0.299728	-0.474201	0.046709	0.0234616	-0.450875	-0.0206288	-0.416744	-0.460929
Gm16096	blue	2	0.801221	-0.479399	-0.736273	-0.152693	0.293613	-0.609728	0.0449844	-0.720543	-0.449052
Hcrtr1	blue	2	0.801012	-0.590651	-0.649487	-0.216228	0.173803	-0.565639	0.0417866	-0.736414	-0.404343
R3hdm2	blue	2	0.800878	-0.45459	-0.776828	-0.255475	0.217486	-0.815656	0.0327053	-0.725519	-0.611111
Gm10624	blue	2	0.800682	-0.584199	-0.764893	-0.202042	0.311255	-0.782925	0.0835396	-0.840008	-0.504379
Gm10688	blue	2	0.800472	-0.460855	-0.566366	-0.0526215	0.160091	-0.404501	0.215188	-0.483414	-0.507759
Tmem177	blue	2	0.800338	-0.590339	-0.636672	-0.445835	0.247933	-0.692231	0.154666	-0.585813	-0.588332
Aif1l	blue	2	0.800269	-0.546166	-0.563625	-0.273428	0.171077	-0.564142	0.129583	-0.668034	-0.529777
Utp15	blue	2	0.800047	-0.465506	-0.50992	-0.316108	0.118944	-0.304883	0.205212	-0.267326	-0.39902
Olfr459	blue	2	0.799299	-0.594496	-0.748426	-0.340511	0.349974	-0.526563	0.472111	-0.792475	-0.466857
Orly	blue	2	0.799282	-0.515112	-0.558786	-0.159408	0.238075	-0.74498	0.0472015	-0.619823	-0.566358
Lrrc52	blue	2	0.798743	-0.643239	-0.844487	-0.407635	0.4374	-0.730249	0.293628	-0.865829	-0.555252
Sh2d3c	blue	2	0.79788	-0.453298	-0.598192	-0.332772	0.128356	-0.709431	0.0421831	-0.745825	-0.503224
Gm4984	blue	2	0.79781	-0.371461	-0.636029	0.0285508	0.111783	-0.764947	-0.0879685	-0.601173	-0.548685
Osbpl10	blue	2	0.797688	-0.641158	-0.569499	-0.337297	0.323198	-0.415611	0.235315	-0.486409	-0.595049
Pold2	blue	2	0.79723	-0.462697	-0.528081	-0.453831	0.170674	-0.300171	0.2348	-0.367845	-0.52076
8430437L04Rik	blue	2	0.797128	-0.373638	-0.709808	-0.238662	0.189547	-0.544112	0.203719	-0.755648	-0.597104
5033404E19Rik	blue	2	0.796576	-0.536024	-0.634686	-0.341408	0.260799	-0.554439	-0.119181	-0.461743	-0.545446
4930524O05Rik	blue	2	0.79642	-0.451774	-0.658883	0.0337953	0.0772857	-0.634939	-0.147633	-0.775582	-0.419228
Mir10a	blue	2	0.796399	-0.497698	-0.646683	-0.0148008	0.11117	-0.598434	0.223834	-0.738693	-0.524168
Taf1d	blue	2	0.796354	-0.65108	-0.628312	-0.419376	0.430353	-0.580287	0.21726	-0.568391	-0.540675
Olfr43	blue	2	0.795054	-0.542695	-0.814153	-0.306712	0.336035	-0.554534	0.333029	-0.789671	-0.482577
Gm568	blue	2	0.794936	-0.210975	-0.698814	0.0411904	0.109732	-0.462843	-0.00490486	-0.679426	-0.370435
Gsdmc4	blue	2	0.794935	-0.572219	-0.595019	-0.350619	0.266593	-0.524115	0.00293958	-0.484142	-0.426627
Lrrc30	blue	2	0.794746	-0.395486	-0.567702	-0.0223353	0.0209235	-0.423496	-0.0933625	-0.543386	-0.301763
Cyp2c65	blue	2	0.794702	-0.303233	-0.636165	-0.0376073	0.0778338	-0.724125	0.00772399	-0.668055	-0.581361
1700071G01Rik	blue	2	0.794052	-0.376414	-0.59177	-0.19995	0.0907909	-0.504275	0.203211	-0.343997	-0.569905
4930524C18Rik	blue	2	0.793809	-0.388691	-0.63398	-0.191111	0.195354	-0.376687	0.244319	-0.665037	-0.286979
Olfr1105	blue	2	0.793382	-0.405081	-0.53314	-0.102082	0.0932965	-0.365297	0.149336	-0.521992	-0.346888
Otof	blue	2	0.792922	-0.401943	-0.613807	-0.0312624	0.0900492	-0.595353	-0.0263501	-0.469406	-0.511148
Atp6v1c1	blue	2	0.792121	-0.45368	-0.636963	-0.433369	0.212462	-0.5648	0.330774	-0.665302	-0.603314
4833422C13Rik	blue	2	0.79185	-0.404553	-0.581786	0.0491837	0.0877442	-0.521738	0.0614766	-0.690342	-0.342652
4930528P14Rik	blue	2	0.791665	-0.558552	-0.693281	-0.196348	0.21149	-0.583626	0.202442	-0.73471	-0.563762
4930430O22Rik	blue	2	0.791091	-0.538367	-0.736852	-0.20049	0.310386	-0.775186	0.0526122	-0.76066	-0.580525
Olfr1113	blue	2	0.790967	-0.531019	-0.635141	-0.0280746	0.193513	-0.704971	0.26026	-0.737725	-0.563064
D930016D06Rik	blue	2	0.790915	-0.25961	-0.430539	-0.016129	0.017881	-0.184202	0.116281	-0.38992	-0.352376
4933402J10Rik	blue	2	0.790311	-0.238147	-0.490386	-0.0770596	-0.125671	-0.183752	-0.128129	-0.139878	-0.375352
9130230L23Rik	blue	2	0.790065	-0.642462	-0.796256	-0.456687	0.334279	-0.644253	0.088773	-0.855807	-0.458936
Bscl2	blue	2	0.789746	-0.463896	-0.535999	-0.399732	0.237987	-0.653456	0.158467	-0.614513	-0.589744
Hacd2	blue	2	0.789687	-0.563895	-0.732521	-0.538503	0.37962	-0.710837	0.211177	-0.720433	-0.571921
Zfp850	blue	2	0.789375	-0.320419	-0.592053	0.00718831	0.0224482	-0.701521	-0.142619	-0.522593	-0.573817
Cdh4	blue	2	0.789135	-0.588154	-0.591592	-0.188026	0.121836	-0.499726	0.220087	-0.635821	-0.522688
Olfr170	blue	2	0.789064	-0.274229	-0.695746	-0.37705	0.171448	-0.536348	0.341596	-0.515787	-0.668612
Ypel4	blue	2	0.788771	-0.266289	-0.712442	-0.315603	0.19659	-0.726036	0.260524	-0.67846	-0.63377
Gm9047	blue	2	0.788295	-0.473286	-0.562783	-0.165128	0.129358	-0.590933	0.150544	-0.537447	-0.532176
1700012B07Rik	blue	2	0.788041	-0.0792122	-0.52398	0.0560783	-0.135813	-0.474985	0.0480656	-0.483774	-0.491417
Vmn2r96	blue	2	0.787457	-0.385706	-0.630402	-0.24725	0.0647095	-0.50214	0.339479	-0.753341	-0.411136
Fkbp6	blue	2	0.787262	-0.384252	-0.537732	0.0363746	-0.0141799	-0.392263	-0.0273577	-0.381088	-0.451451
a	blue	2	0.786816	-0.476736	-0.678802	-0.204863	0.0607587	-0.551104	0.176775	-0.770053	-0.396187
4933425L06Rik	blue	2	0.786473	-0.559699	-0.711919	-0.240392	0.248566	-0.561814	0.251811	-0.777978	-0.47102
Ina	blue	2	0.785808	-0.54972	-0.692714	-0.340169	0.251766	-0.677738	0.211381	-0.821384	-0.446029
2410141K09Rik	blue	2	0.785625	-0.578287	-0.661636	-0.195379	0.163949	-0.666757	-0.150968	-0.719345	-0.523617
4921534H16Rik	blue	2	0.785321	-0.379298	-0.567462	-0.00481401	0.0560923	-0.574408	0.164893	-0.648848	-0.566259
Ift20	blue	2	0.785272	-0.511622	-0.596445	-0.514085	0.276933	-0.572022	0.306056	-0.630234	-0.612555
Gm14089	blue	2	0.784669	-0.25701	-0.530428	0.148549	-0.00795726	-0.592214	-0.0310321	-0.444678	-0.510469
Skor2	blue	2	0.784112	-0.509861	-0.480386	-0.0654057	0.0317492	-0.464167	0.00441629	-0.57962	-0.56773
4930539M17Rik	blue	2	0.783846	-0.486467	-0.703606	-0.241506	0.246347	-0.786506	0.0743729	-0.840511	-0.452546
Olfr1502	blue	2	0.783789	-0.43862	-0.653047	-0.0858361	0.196518	-0.526132	-0.137324	-0.70873	-0.341373
Hs3st6	blue	2	0.783688	-0.36272	-0.69279	-0.11352	0.226269	-0.619638	0.172255	-0.758625	-0.366897
Muc3	blue	2	0.783665	-0.546319	-0.656901	-0.191472	0.344379	-0.704358	0.101718	-0.736451	-0.509219
1700095A13Rik	blue	2	0.783583	-0.305262	-0.619476	-0.0154649	0.0442129	-0.593667	0.0737703	-0.636324	-0.507459
Olfr921	blue	2	0.78323	-0.736723	-0.790975	-0.451493	0.393153	-0.60419	-0.0164345	-0.772956	-0.450979
Zfp385c	blue	2	0.783144	-0.389186	-0.745659	-0.103237	0.143312	-0.73617	-0.0243641	-0.813181	-0.455792
Cym	blue	2	0.783015	-0.506669	-0.648225	-0.140185	0.22143	-0.371356	0.152729	-0.610824	-0.433993
BC049702	blue	2	0.783001	-0.401851	-0.724681	-0.159207	0.297105	-0.831164	0.0422401	-0.885629	-0.446729
4732490B19Rik	blue	2	0.782799	-0.127392	-0.52543	0.174302	-0.0704051	-0.43123	0.146468	-0.647774	-0.442512
Adh1	blue	2	0.782516	-0.425966	-0.43653	-0.0769142	-0.0751632	-0.406371	0.0420929	-0.396355	-0.486996
Ociad2	blue	2	0.782061	-0.47705	-0.644431	-0.4005	0.238899	-0.707362	0.277936	-0.616512	-0.646552
Slc9a5	blue	2	0.781812	-0.398854	-0.655818	-0.185907	0.120856	-0.627428	0.207342	-0.54247	-0.529734
Gm11264	blue	2	0.78082	-0.472733	-0.800071	-0.184309	0.243678	-0.595767	0.198698	-0.778302	-0.352345
Stx1a	blue	2	0.78029	-0.442647	-0.606805	-0.284063	0.147328	-0.768029	0.117833	-0.629574	-0.685505
Adra1d	blue	2	0.780041	-0.501163	-0.600641	-0.0259023	0.145889	-0.683481	0.127397	-0.700654	-0.464851
Skint6	blue	2	0.779757	-0.470323	-0.676195	-0.0570538	0.15197	-0.666131	0.106643	-0.637854	-0.42133
Vmn1r160	blue	2	0.779317	-0.659684	-0.667296	-0.404622	0.41496	-0.570132	0.25931	-0.759809	-0.533773
Acsm3	blue	2	0.779285	-0.33167	-0.610698	-0.0797235	0.0698184	-0.703844	0.0829374	-0.704787	-0.57821
Olfr988	blue	2	0.779118	-0.695594	-0.74957	-0.359386	0.436682	-0.508259	0.208809	-0.755388	-0.290122
Gm10415	blue	2	0.778253	-0.233892	-0.583071	-0.0492814	0.0541576	-0.473697	0.294213	-0.673308	-0.573609
Prdm8	blue	2	0.778119	-0.60778	-0.696426	-0.435209	0.36202	-0.718257	0.194722	-0.809591	-0.505302
Gm12505	blue	2	0.777632	-0.314307	-0.614077	-0.00319611	0.0479914	-0.652863	0.064567	-0.751367	-0.523735
Prm2	blue	2	0.776797	-0.354236	-0.651275	-0.0878198	0.0307463	-0.568612	0.141058	-0.577328	-0.582735
Gm2447	blue	2	0.776539	-0.375968	-0.656568	-0.0132746	0.175278	-0.757039	-0.180278	-0.687835	-0.446063
Hsph1	blue	2	0.776496	-0.318244	-0.459397	0.0108409	-0.00156624	-0.607488	0.17057	-0.364715	-0.688983
Olfr819	blue	2	0.776407	-0.662481	-0.543224	-0.355374	0.220234	-0.486237	0.240428	-0.657568	-0.540514
AF067063	blue	2	0.77632	-0.505966	-0.752029	-0.318593	0.273686	-0.414914	0.130114	-0.665698	-0.254462
Mos	blue	2	0.776282	-0.238113	-0.58966	0.0249543	0.0802301	-0.537333	-0.063582	-0.70508	-0.29978
Gm19327	blue	2	0.775799	-0.264286	-0.519298	-0.0369303	0.164496	-0.391995	0.456253	-0.49219	-0.483034
Veph1	blue	2	0.775725	-0.46466	-0.621854	-0.0220908	0.100117	-0.685242	0.0454844	-0.767024	-0.421303
Olfr392	blue	2	0.775502	-0.514048	-0.764996	-0.33412	0.291266	-0.563157	0.284318	-0.79721	-0.501482
Igf2	blue	2	0.775308	-0.576427	-0.677099	-0.533499	0.29706	-0.517707	0.148125	-0.592347	-0.437801
4930522N08Rik	blue	2	0.775242	-0.325898	-0.59048	0.0517901	-0.0506963	-0.557695	0.185446	-0.761427	-0.508452
Stard4	blue	2	0.774844	-0.494068	-0.561843	-0.456098	0.117367	-0.646378	0.25499	-0.636589	-0.629786
Rpl10l	blue	2	0.77454	-0.658819	-0.732819	-0.343037	0.224438	-0.613219	0.0505154	-0.753785	-0.542498
Olfr666	blue	2	0.774384	-0.436229	-0.582498	-0.0106193	0.0978322	-0.485672	0.11701	-0.598006	-0.349895
Apobec2	blue	2	0.774383	-0.382643	-0.5496	-0.0373741	0.0469617	-0.724304	0.156364	-0.75252	-0.568432
Fam83h	blue	2	0.774096	-0.48366	-0.566713	-0.382203	0.115209	-0.663739	0.0960137	-0.712812	-0.598574
Mfsd4	blue	2	0.773968	-0.432889	-0.557815	-0.262452	0.13692	-0.654138	0.199741	-0.688663	-0.490558
Olfr1200	blue	2	0.773695	-0.547098	-0.681958	-0.290728	0.243539	-0.44693	0.484716	-0.763977	-0.474747
Gm6445	blue	2	0.773439	-0.579596	-0.700676	-0.477275	0.312436	-0.78104	0.0732144	-0.791687	-0.551877
Rfng	blue	2	0.773417	-0.32372	-0.669582	-0.0411493	-0.00682205	-0.54739	0.149838	-0.564426	-0.57216
Mir3085	blue	2	0.773032	-0.286517	-0.581043	0.0630669	-0.0351448	-0.483817	-0.0997696	-0.699234	-0.325577
Tcrb-J	blue	2	0.772453	-0.714765	-0.794871	-0.444326	0.368154	-0.711621	0.281334	-0.78016	-0.56249
Olfr491	blue	2	0.772383	-0.746445	-0.813288	-0.395702	0.565379	-0.752048	0.135856	-0.932164	-0.45575
Entpd8	blue	2	0.77232	-0.336691	-0.616101	-0.205875	0.201721	-0.349312	0.214774	-0.567734	-0.396269
Mir1964	blue	2	0.772319	-0.52527	-0.690385	-0.236916	0.268247	-0.644452	0.0536886	-0.677717	-0.346447
Crhbp	blue	2	0.772154	-0.573602	-0.593202	-0.43412	0.33077	-0.60912	0.323726	-0.685175	-0.560317
Olfr889	blue	2	0.771933	-0.444881	-0.634084	-0.180938	0.233429	-0.404386	0.253992	-0.735106	-0.420676
Sprn	blue	2	0.771841	-0.56782	-0.583191	-0.458249	0.355782	-0.641145	0.130677	-0.591783	-0.566039
4930473D10Rik	blue	2	0.771617	-0.438014	-0.651602	-0.162635	0.213061	-0.617643	0.199169	-0.750304	-0.520755
Cyp2c70	blue	2	0.771221	-0.40598	-0.529498	0.00675129	0.219271	-0.560952	0.103628	-0.67119	-0.517747
LOC102640619	blue	2	0.770888	-0.41177	-0.69535	-0.0290688	0.0240022	-0.697725	0.220044	-0.729051	-0.57931
Olfr1131	blue	2	0.770814	-0.645804	-0.671801	-0.406003	0.454269	-0.52537	0.45522	-0.75122	-0.504984
Gm3363	blue	2	0.770785	-0.50623	-0.727667	-0.410302	0.257408	-0.50744	0.449017	-0.768801	-0.432921
Inhbc	blue	2	0.770396	-0.201625	-0.594654	0.0341219	0.0535004	-0.471832	0.142306	-0.626902	-0.326054
Adcy10	blue	2	0.770259	-0.368382	-0.624313	-0.178842	0.108041	-0.575833	0.119666	-0.571674	-0.460698
Plet1os	blue	2	0.769465	-0.440459	-0.601546	-0.279081	0.108117	-0.630322	0.076763	-0.769246	-0.478507
Slc25a42	blue	2	0.769348	-0.665936	-0.605411	-0.310902	0.399785	-0.513783	0.246737	-0.413029	-0.626742
C5ar2	blue	2	0.769316	-0.561967	-0.639649	-0.280405	0.214716	-0.663834	-0.128738	-0.798168	-0.315572
Slc30a3	blue	2	0.767894	-0.448201	-0.557388	-0.294298	0.167074	-0.711733	0.073907	-0.669056	-0.511388
Usp9y	blue	2	0.767807	-0.429433	-0.473335	-0.129637	0.167754	-0.603757	0.184565	-0.447227	-0.634571
Itga4	blue	2	0.767788	-0.518829	-0.64397	-0.320656	0.199864	-0.561057	0.317918	-0.709924	-0.433062
Cyp4b1	blue	2	0.76752	-0.790689	-0.756287	-0.389693	0.421843	-0.643841	0.0215177	-0.848967	-0.424738
Adamts13	blue	2	0.767369	-0.392751	-0.490113	-0.0214194	0.048004	-0.428503	0.100194	-0.363495	-0.575618
Rtn4r	blue	2	0.767264	-0.512586	-0.66124	-0.330997	0.22006	-0.841987	0.129347	-0.792966	-0.539372
Rapgef4os3	blue	2	0.767088	-0.206615	-0.482808	-0.0826528	0.038275	-0.435	0.109294	-0.495009	-0.466135
1700010B08Rik	blue	2	0.766766	-0.478853	-0.55403	-0.248409	0.327317	-0.31715	0.358032	-0.636045	-0.480015
Skint8	blue	2	0.7666	-0.411	-0.673567	-0.230853	0.349765	-0.660723	-0.0661076	-0.516699	-0.428351
1700086L19Rik	blue	2	0.766019	-0.263951	-0.542323	-0.124943	0.108478	-0.54474	0.254063	-0.280301	-0.628523
Syt8	blue	2	0.765907	-0.344515	-0.609954	0.0470821	-0.0714918	-0.495266	0.0681135	-0.743432	-0.43428
Olfr740	blue	2	0.765622	-0.704532	-0.53647	-0.396522	0.462914	-0.435001	0.154285	-0.469158	-0.563486
Gm16596	blue	2	0.7648	-0.250269	-0.59873	-0.10543	-0.0602458	-0.527541	0.0400627	-0.472181	-0.496235
Slc35f4	blue	2	0.764729	-0.454359	-0.593513	-0.557812	0.196458	-0.350579	0.187127	-0.389672	-0.537005
Olfr136	blue	2	0.764485	-0.572934	-0.603771	-0.246252	0.249809	-0.444482	0.302121	-0.765283	-0.364964
D330041H03Rik	blue	2	0.763982	-0.394028	-0.520135	-0.328113	0.109817	-0.610295	0.113982	-0.505823	-0.587758
Olfr503	blue	2	0.763901	-0.606387	-0.687594	-0.18559	0.252718	-0.64084	0.182373	-0.773631	-0.481414
Rgs9bp	blue	2	0.763297	-0.545061	-0.532585	-0.215775	0.208458	-0.558092	0.118333	-0.578109	-0.499486
Mir1968	blue	2	0.763134	-0.55186	-0.568586	-0.212682	0.242237	-0.532048	0.101008	-0.523905	-0.579481
Cmc2	blue	2	0.7629	-0.360581	-0.500969	-0.377107	0.0578055	-0.460218	0.175477	-0.329161	-0.546428
Inafm1	blue	2	0.762785	-0.448547	-0.563303	-0.372203	0.114143	-0.421268	0.196659	-0.499127	-0.588385
Vmn1r211	blue	2	0.761365	-0.425603	-0.698604	-0.351205	0.10038	-0.684104	0.0473751	-0.805348	-0.478871
E130018O15Rik	blue	2	0.760619	-0.359344	-0.716774	-0.0102886	0.246798	-0.66474	0.159231	-0.861826	-0.420342
Notch4	blue	2	0.760211	-0.492139	-0.653014	-0.0745852	0.159128	-0.554352	-0.0297215	-0.834361	-0.324628
Vopp1	blue	2	0.759703	-0.613602	-0.699619	-0.471109	0.376202	-0.723006	0.260087	-0.65949	-0.698245
Olfr936	blue	2	0.759163	-0.214116	-0.453648	-0.00413783	0.137867	-0.605018	0.207762	-0.516527	-0.549528
Gm12829	blue	2	0.758834	-0.39239	-0.470863	0.0199549	-0.00240006	-0.584806	-0.119563	-0.676547	-0.320484
Gm826	blue	2	0.758819	-0.31318	-0.588879	-0.0150837	0.163287	-0.506247	0.164598	-0.74797	-0.539248
Mir135a-1	blue	2	0.758774	-0.455927	-0.518611	-0.108475	0.101239	-0.599196	0.0517191	-0.495454	-0.506676
4933404O12Rik	blue	2	0.757979	-0.466918	-0.452939	-0.0366039	0.156494	-0.658108	0.0904743	-0.487474	-0.646916
Olfr1454	blue	2	0.757889	-0.564203	-0.651616	-0.2491	0.364482	-0.36225	0.363904	-0.652173	-0.521641
Klk11	blue	2	0.75788	-0.379417	-0.516232	-0.119227	0.115804	-0.540739	0.0651575	-0.548207	-0.436918
Slc22a20	blue	2	0.757829	-0.299803	-0.62762	-0.204817	0.259082	-0.344372	0.152801	-0.637642	-0.36468
Srpk3	blue	2	0.757822	-0.510368	-0.577668	-0.095455	0.0804344	-0.623451	-0.161469	-0.647001	-0.437549
Olfr923	blue	2	0.757189	-0.432575	-0.669056	-0.0911405	0.229977	-0.565926	0.265374	-0.804632	-0.474234
Vmn2r114	blue	2	0.756797	-0.379881	-0.53434	-0.135771	0.0266253	-0.675132	0.0785448	-0.552095	-0.642035
1600012H06Rik	blue	2	0.756782	-0.545645	-0.668314	-0.4105	0.240669	-0.588371	0.0884119	-0.506976	-0.450892
Dlgap1	blue	2	0.756744	-0.549269	-0.674733	-0.377332	0.299907	-0.637573	0.0446833	-0.660076	-0.551058
Sftpa1	blue	2	0.756581	-0.450016	-0.556091	-0.0708629	0.135503	-0.548324	-0.042815	-0.691808	-0.356838
Olfr807	blue	2	0.756105	-0.449622	-0.798889	-0.342246	0.275813	-0.541529	0.302204	-0.701687	-0.552015
Mlana	blue	2	0.755588	-0.385276	-0.695124	-0.211366	0.218518	-0.531734	0.186168	-0.769347	-0.386874
Smpd4	blue	2	0.755298	-0.270833	-0.591995	-0.224527	0.117751	-0.710499	0.0258142	-0.449973	-0.644509
Dennd1b	blue	2	0.754997	-0.443666	-0.598621	-0.345062	0.283267	-0.272631	0.414592	-0.477233	-0.439596
Olfr479	blue	2	0.754773	-0.519567	-0.646114	-0.16145	0.359149	-0.597776	0.0775189	-0.678239	-0.532294
Erich6b	blue	2	0.75427	-0.498963	-0.717092	-0.181317	0.2712	-0.488852	0.0713948	-0.812013	-0.314378
4632433K11Rik	blue	2	0.754154	-0.458622	-0.535775	-0.380099	0.269486	-0.609188	0.15668	-0.484657	-0.627745
Mir101c	blue	2	0.753881	-0.659972	-0.762419	-0.577823	0.517023	-0.527835	0.443145	-0.78121	-0.521799
2810442N19Rik	blue	2	0.753268	-0.601614	-0.492989	-0.297343	0.278703	-0.511875	0.226443	-0.590005	-0.560273
Gm5420	blue	2	0.753075	-0.458855	-0.696923	-0.217536	0.219718	-0.466717	0.0698016	-0.622954	-0.287642
Eva1c	blue	2	0.752991	-0.429693	-0.609035	0.141162	0.145383	-0.624042	-0.0277715	-0.794711	-0.332126
Ropn1l	blue	2	0.75253	-0.560832	-0.443571	-0.13481	-0.0150817	-0.386094	0.0773474	-0.461707	-0.56449
4921522P10Rik	blue	2	0.752429	-0.523426	-0.5672	-0.0530493	0.0988879	-0.74528	-0.146389	-0.655872	-0.512186
Vmn1r183	blue	2	0.752379	-0.562969	-0.717303	-0.0997906	0.295812	-0.623377	-0.0432931	-0.680832	-0.486977
Atg16l2	blue	2	0.752252	-0.537941	-0.583195	-0.177102	0.129945	-0.449445	0.131821	-0.45801	-0.534296
Vill	blue	2	0.752113	-0.453543	-0.644514	-0.213001	0.196224	-0.563374	0.373434	-0.762511	-0.514096
Fam26d	blue	2	0.751967	-0.211934	-0.444892	0.139514	-0.0812307	-0.521357	-0.0646352	-0.692607	-0.304253
Coq4	blue	2	0.751846	-0.412309	-0.549272	-0.44896	0.218972	-0.670984	0.100413	-0.494806	-0.726014
Gnmt	blue	2	0.751604	-0.463485	-0.493569	-0.0402296	0.00765362	-0.530856	-0.000165198	-0.564135	-0.48974
Otoa	blue	2	0.751406	-0.605301	-0.793099	-0.244584	0.367241	-0.693095	0.0753854	-0.87943	-0.443583
1700025K24Rik	blue	2	0.751255	-0.487994	-0.726865	-0.110806	0.242274	-0.404225	0.102516	-0.554311	-0.386787
Qprt	blue	2	0.750968	-0.329453	-0.569714	-0.144332	0.212151	-0.354925	0.335685	-0.546769	-0.402553
Tmem138	blue	2	0.750926	-0.386599	-0.594923	-0.146966	0.0678351	-0.655793	-0.0288201	-0.546692	-0.502617
Gsdmcl2	blue	2	0.750359	-0.354199	-0.708373	0.00541296	0.131061	-0.745017	0.00586033	-0.794064	-0.499952
Nctc1	blue	2	0.749768	-0.646132	-0.896656	-0.324945	0.46223	-0.609656	0.231283	-0.858162	-0.387873
Sft2d1	blue	2	0.749389	-0.491625	-0.595926	-0.283605	0.19948	-0.466529	0.228853	-0.560355	-0.385648
4930570N18Rik	blue	2	0.74921	-0.331624	-0.604375	-0.207591	0.277558	-0.481709	0.0421807	-0.644473	-0.322757
Olfr791	blue	2	0.748747	-0.721305	-0.698061	-0.349331	0.488869	-0.587195	0.243545	-0.785988	-0.436719
Lhx2	blue	2	0.74872	-0.422477	-0.656406	-0.248486	0.243135	-0.557714	0.159356	-0.413407	-0.435828
Gm13596	blue	2	0.748547	-0.611473	-0.790495	-0.297148	0.439615	-0.708016	0.0823284	-0.805684	-0.43164
Gm3510	blue	2	0.748516	-0.365436	-0.478961	0.0393604	-0.092949	-0.435449	0.110775	-0.476248	-0.496249
Neurog3	blue	2	0.74786	-0.288407	-0.767765	-0.383222	0.224636	-0.535624	0.39092	-0.750934	-0.532394
1700025M24Rik	blue	2	0.747791	-0.570506	-0.689857	-0.155986	0.268742	-0.652195	0.0944522	-0.721653	-0.400946
Nme8	blue	2	0.747705	-0.438354	-0.674322	-0.183656	0.172982	-0.395374	0.0265133	-0.637319	-0.412016
Olfr917	blue	2	0.747421	-0.517958	-0.787161	-0.1896	0.294761	-0.617945	0.25458	-0.849597	-0.454812
Gm6634	blue	2	0.747295	-0.397037	-0.500707	0.0497219	-0.0966572	-0.422632	0.095636	-0.687803	-0.410337
Cldn9	blue	2	0.746986	-0.498712	-0.607388	-0.107589	0.0416331	-0.539809	-0.0464767	-0.588799	-0.48712
Ces2e	blue	2	0.745782	-0.417731	-0.537443	0.0607738	0.116917	-0.580968	0.302753	-0.772389	-0.469929
Mir301b	blue	2	0.745335	-0.316807	-0.432964	0.0434241	-0.132165	-0.355423	0.0583278	-0.424805	-0.503118
Topbp1	blue	2	0.745274	-0.549309	-0.465899	-0.440531	0.14577	-0.554287	0.176241	-0.531492	-0.639386
Lgi2	blue	2	0.745052	-0.628831	-0.678276	-0.377659	0.197987	-0.690325	-0.0383408	-0.71886	-0.464011
Btbd10	blue	2	0.744891	-0.407068	-0.550304	-0.0506677	0.0146719	-0.617969	0.228153	-0.572656	-0.571899
A630010A05Rik	blue	2	0.744681	-0.446365	-0.655639	-0.00312088	0.108187	-0.378167	0.331344	-0.674818	-0.36
Gm13212	blue	2	0.744258	-0.655587	-0.661658	-0.335523	0.433263	-0.570127	0.374134	-0.676994	-0.435977
LOC102634401	blue	2	0.74418	-0.401333	-0.651457	-0.116506	0.189959	-0.670567	0.0289413	-0.748118	-0.512981
Vmn1r207-ps	blue	2	0.743712	-0.410142	-0.622659	-0.296707	0.0792658	-0.478167	0.256484	-0.495274	-0.623023
Olfr194	blue	2	0.743528	-0.594895	-0.554322	-0.194282	0.167824	-0.463557	0.267896	-0.676282	-0.418844
Serpinb9g	blue	2	0.743039	-0.610013	-0.632251	-0.460922	0.393432	-0.471878	0.410477	-0.723842	-0.54089
Lpo	blue	2	0.742974	-0.406054	-0.684195	-0.197287	0.123836	-0.672145	0.162736	-0.746512	-0.412955
Rspo3	blue	2	0.742906	-0.461424	-0.548121	-0.280781	0.0794176	-0.692773	0.0958044	-0.663738	-0.505606
1810011H11Rik	blue	2	0.74249	-0.313295	-0.523956	0.0593381	0.0809663	-0.304323	0.172218	-0.529862	-0.351651
Vmn2r61	blue	2	0.742008	-0.365762	-0.525824	0.058762	-0.0857195	-0.435664	-0.117538	-0.475195	-0.500196
Gm7104	blue	2	0.74165	-0.306452	-0.509607	0.160144	-0.026133	-0.560189	0.00420832	-0.61206	-0.447563
Gm12299	blue	2	0.741626	-0.568701	-0.702372	-0.222122	0.291548	-0.468266	0.157439	-0.582366	-0.389262
Ang4	blue	2	0.741088	-0.541535	-0.676355	-0.24219	0.217719	-0.421392	0.267766	-0.67982	-0.310953
4930526L06Rik	blue	2	0.741027	-0.292658	-0.701648	-0.141968	0.280471	-0.685677	0.373802	-0.692744	-0.613526
Fut7	blue	2	0.740841	-0.533624	-0.82886	-0.21963	0.394639	-0.631024	0.247413	-0.875344	-0.42037
Kcne3	blue	2	0.740813	-0.402157	-0.573154	0.0387151	-0.0815884	-0.606771	-0.121675	-0.617815	-0.473289
Ctla2b	blue	2	0.740788	-0.614479	-0.711886	-0.271505	0.3536	-0.790967	0.0441436	-0.767409	-0.505369
Cckbr	blue	2	0.740751	-0.488748	-0.641991	-0.426416	0.320062	-0.62089	0.274941	-0.553824	-0.587084
Gm26634	blue	2	0.740686	-0.265055	-0.4415	-0.0473112	0.0942443	-0.421711	0.0327831	-0.522769	-0.371347
Gm16143	blue	2	0.740661	-0.372317	-0.498786	0.0347231	0.0391511	-0.238984	-0.00238087	-0.471362	-0.375133
E030002O03Rik	blue	2	0.740574	-0.042877	-0.392837	0.169179	-0.229692	-0.338632	0.297018	-0.617158	-0.405482
Fam19a2	blue	2	0.740413	-0.507066	-0.487975	-0.407759	0.273635	-0.686851	0.140577	-0.624527	-0.612219
9030612E09Rik	blue	2	0.740183	-0.484894	-0.522795	-0.0535727	0.0570153	-0.517802	0.216549	-0.679499	-0.572448
Gltpd2	blue	2	0.73953	-0.360284	-0.709556	-0.251505	0.285002	-0.583331	0.102539	-0.785882	-0.325807
4930539C22Rik	blue	2	0.739437	-0.39528	-0.654122	-0.0504145	0.180192	-0.692951	0.0990649	-0.810661	-0.47023
Ube2dnl1	blue	2	0.739377	-0.434643	-0.616328	-0.166892	0.347527	-0.743603	0.121925	-0.709875	-0.446064
Olfr1356	blue	2	0.739176	-0.545068	-0.657474	-0.195562	0.327548	-0.456932	0.399599	-0.639574	-0.423893
Gm10701	blue	2	0.739028	-0.631844	-0.646047	-0.188095	0.483774	-0.496549	0.235975	-0.623276	-0.362243
Arhgef19	blue	2	0.738976	-0.272412	-0.50422	-0.252243	0.0674219	-0.460837	0.429448	-0.508416	-0.635609
LOC102633794	blue	2	0.738972	-0.445995	-0.731637	-0.109747	0.27307	-0.580407	0.162229	-0.810842	-0.358206
Vmn1r174	blue	2	0.738882	-0.563626	-0.544725	-0.169542	0.30446	-0.480717	0.451775	-0.770893	-0.436946
Pde6a	blue	2	0.738817	-0.300046	-0.266529	0.179135	0.00721432	-0.368718	0.0574884	-0.499672	-0.409569
Tas2r103	blue	2	0.738633	-0.528488	-0.650054	-0.27828	0.190358	-0.608167	-0.107354	-0.732622	-0.366008
Gm4710	blue	2	0.738448	-0.466536	-0.784285	-0.150342	0.25094	-0.666781	0.132922	-0.802444	-0.364337
Tnfrsf9	blue	2	0.738167	-0.382977	-0.465729	-0.117405	0.187829	-0.600085	0.102164	-0.502942	-0.543099
Atp5sl	blue	2	0.738048	-0.58597	-0.595117	-0.420098	0.299962	-0.602753	0.121906	-0.520937	-0.422031
Hsd17b14	blue	2	0.737668	-0.449005	-0.746484	-0.276285	0.308261	-0.47681	0.200645	-0.686405	-0.523357
Gm3055	blue	2	0.737592	-0.390303	-0.407969	0.0382635	-0.0157653	-0.401225	-0.000672262	-0.447326	-0.385956
4933411K16Rik	blue	2	0.737419	-0.456078	-0.631234	-0.207989	0.128027	-0.375341	0.224573	-0.614776	-0.51914
9330158H04Rik	blue	2	0.737382	-0.311581	-0.632622	-0.200558	0.0546598	-0.66214	0.112911	-0.825006	-0.450928
Grrp1	blue	2	0.737376	-0.483711	-0.767301	-0.177242	0.276262	-0.714976	0.0050042	-0.725632	-0.379452
4930550L24Rik	blue	2	0.737178	-0.479553	-0.709301	-0.115778	0.251462	-0.720084	-0.00317855	-0.805591	-0.547501
Enho	blue	2	0.736904	-0.448207	-0.327792	-0.235164	-0.0198237	-0.487096	0.181111	-0.547678	-0.537199
Olfr703	blue	2	0.735551	-0.619073	-0.783778	-0.320694	0.398391	-0.777827	0.146879	-0.887583	-0.46775
Gm9903	blue	2	0.735182	-0.537905	-0.644399	-0.427367	0.237876	-0.392831	0.219526	-0.569529	-0.376461
AA545190	blue	2	0.735011	-0.284202	-0.440352	0.11533	-0.0128336	-0.68569	0.137087	-0.705161	-0.404045
3110004A20Rik	blue	2	0.734952	-0.654085	-0.782315	-0.362511	0.457987	-0.666195	0.316781	-0.81726	-0.431809
Glyat	blue	2	0.734631	-0.299526	-0.781935	-0.239712	0.262471	-0.808516	0.244919	-0.846295	-0.548637
Olfr1173	blue	2	0.734477	-0.573401	-0.613935	-0.37122	0.24698	-0.705718	0.339363	-0.74728	-0.665213
Plekha2	blue	2	0.73415	-0.345371	-0.588508	-0.080172	-0.00845402	-0.774534	-0.172252	-0.674152	-0.446266
P2ry4	blue	2	0.733986	-0.415762	-0.524747	-0.0536726	0.030034	-0.660836	-0.0412296	-0.698268	-0.483057
Gm15509	blue	2	0.733895	-0.435776	-0.637864	-0.229089	0.150927	-0.58847	0.0141453	-0.736069	-0.497146
Olfr1489	blue	2	0.733022	-0.59404	-0.664782	-0.451235	0.216929	-0.624836	0.271387	-0.807153	-0.529871
Phrf1	blue	2	0.732914	-0.581508	-0.620436	-0.266281	0.28267	-0.573702	0.287191	-0.48138	-0.618516
Mir378b	blue	2	0.732896	-0.381163	-0.543154	0.0398115	-0.0282126	-0.511374	0.0304868	-0.676513	-0.539593
Gm15991	blue	2	0.732518	-0.488554	-0.452795	-0.107641	0.126447	-0.486231	0.0830802	-0.625407	-0.40066
2310005E17Rik	blue	2	0.732502	-0.46755	-0.635694	-0.125489	0.161572	-0.681648	0.0301411	-0.808265	-0.471015
Olfr1000	blue	2	0.732378	-0.562754	-0.646924	-0.284965	0.366809	-0.582237	0.130951	-0.595997	-0.578046
Myl4	blue	2	0.732136	-0.425838	-0.533847	-0.237756	0.110887	-0.759146	0.00383465	-0.664592	-0.579763
1700109H08Rik	blue	2	0.731847	-0.3473	-0.659876	-0.101411	0.23204	-0.552495	0.155634	-0.727868	-0.484614
Vps37b	blue	2	0.731509	-0.509991	-0.654541	-0.215331	0.17629	-0.646701	0.0184524	-0.5093	-0.447398
Plcxd2	blue	2	0.731348	-0.575918	-0.543718	-0.541426	0.292306	-0.568714	0.252138	-0.709725	-0.483109
Tfrc	blue	2	0.731187	-0.365958	-0.382665	-0.445262	0.0941032	-0.383988	0.16386	-0.32349	-0.475211
Naif1	blue	2	0.730721	-0.543396	-0.560436	-0.154237	0.176527	-0.392214	0.146623	-0.476838	-0.357166
Tas2r119	blue	2	0.730275	-0.270816	-0.632032	-0.16702	0.123297	-0.454155	0.272905	-0.777324	-0.468342
Lamp5	blue	2	0.730167	-0.512124	-0.627421	-0.501106	0.333541	-0.716962	0.122906	-0.478907	-0.623526
Cux1	blue	2	0.729533	-0.479592	-0.625312	-0.279498	0.187913	-0.586158	-0.000701046	-0.412991	-0.505842
Cox19	blue	2	0.729004	-0.411719	-0.576402	-0.33099	0.0947814	-0.395363	0.26976	-0.401848	-0.53553
Tmem25	blue	2	0.728954	-0.585445	-0.569761	-0.450853	0.345009	-0.719081	0.0873464	-0.817103	-0.505502
4930555B12Rik	blue	2	0.72863	-0.51961	-0.689933	-0.129266	0.356047	-0.593535	-0.085044	-0.64752	-0.295897
Olfr164	blue	2	0.728378	-0.397476	-0.643641	-0.353287	0.123569	-0.542596	0.285038	-0.767352	-0.489726
Rrp36	blue	2	0.727022	-0.543572	-0.522582	-0.263598	0.133885	-0.673284	-0.00992909	-0.582323	-0.505428
Asic5	blue	2	0.726245	-0.337379	-0.489655	0.274891	-0.102504	-0.44258	-0.0858977	-0.596233	-0.301024
Lipm	blue	2	0.72608	-0.533704	-0.635091	-0.243765	0.219938	-0.50838	0.210172	-0.64436	-0.349945
1700029F12Rik	blue	2	0.725008	-0.215052	-0.472343	0.0805082	0.0106283	-0.349853	-0.0673921	-0.56647	-0.214488
Tpbpb	blue	2	0.724587	-0.316738	-0.573244	-0.149419	0.020812	-0.317385	0.167136	-0.311723	-0.510171
Olfr669	blue	2	0.724227	-0.567273	-0.702252	-0.285555	0.387428	-0.423393	0.308872	-0.717837	-0.291096
Ifitm5	blue	2	0.724029	-0.420443	-0.497324	0.106941	-0.0484689	-0.466729	-0.139649	-0.550762	-0.458554
Slc6a7	blue	2	0.723634	-0.378804	-0.425278	-0.231166	-0.0336185	-0.686409	0.0625611	-0.65465	-0.536136
Gm10283	blue	2	0.723302	-0.343118	-0.517965	0.0916282	-0.0450194	-0.397143	0.00899134	-0.515212	-0.363301
Myh2	blue	2	0.723006	-0.366888	-0.495599	-0.0419028	-0.00893768	-0.692513	0.0176239	-0.71039	-0.469177
1700061J23Rik	blue	2	0.722316	-0.355376	-0.491544	0.109107	-0.120369	-0.631829	-0.230057	-0.658794	-0.463507
Gm19784	blue	2	0.721948	-0.486036	-0.698702	-0.197202	0.308913	-0.458036	-0.117369	-0.726406	-0.342916
Olfr1263	blue	2	0.720935	-0.712609	-0.689801	-0.47433	0.394291	-0.609845	0.376193	-0.810658	-0.498552
A830018L16Rik	blue	2	0.720586	-0.348516	-0.492833	-0.042757	0.185758	-0.370616	0.164331	-0.235135	-0.358618
Uqcc3	blue	2	0.719167	-0.721452	-0.575028	-0.489658	0.396583	-0.524497	0.0726031	-0.452861	-0.563157
Igfl3	blue	2	0.718929	-0.448286	-0.588152	-0.174375	0.330912	-0.596738	0.404099	-0.717444	-0.640009
Pcdhb20	blue	2	0.7187	-0.353793	-0.687195	-0.0644218	0.0130276	-0.606129	0.0577705	-0.55791	-0.477449
Vmn1r76	blue	2	0.718551	-0.372743	-0.487115	-0.0908094	-0.0103539	-0.368604	0.277314	-0.650066	-0.312312
Gm11528	blue	2	0.71843	-0.450692	-0.713487	-0.221255	0.379203	-0.681559	0.125052	-0.850076	-0.430704
P2rx3	blue	2	0.718187	-0.337912	-0.44165	-0.0217737	0.0713851	-0.412688	0.159603	-0.464512	-0.393258
Isoc2b	blue	2	0.717594	-0.314359	-0.477308	0.0797645	0.0194627	-0.425481	0.0432202	-0.560827	-0.436418
Alms1-ps2	blue	2	0.717338	-0.485623	-0.536213	-0.128975	0.13555	-0.414736	0.299692	-0.638038	-0.42734
Mir1960	blue	2	0.717309	-0.187757	-0.428455	0.319965	-0.206948	-0.552216	-0.160621	-0.495147	-0.470527
Otp	blue	2	0.716269	-0.230866	-0.484701	-0.128464	-0.0433098	-0.576292	-0.120935	-0.643287	-0.324436
Olfr646	blue	2	0.715989	-0.450881	-0.706347	-0.185462	0.21416	-0.571899	0.254153	-0.78667	-0.405516
Lrrc71	blue	2	0.715771	-0.347284	-0.510926	-0.105392	-0.039409	-0.490923	0.127609	-0.648552	-0.426027
Sfrp4	blue	2	0.715466	-0.404282	-0.658787	-0.138706	0.0362327	-0.492405	0.218346	-0.774845	-0.304167
Prss43	blue	2	0.715459	-0.48085	-0.799506	-0.202179	0.347147	-0.690178	0.186739	-0.846812	-0.514109
Olfr589	blue	2	0.714594	-0.384548	-0.648866	-0.030418	0.161242	-0.567046	0.113621	-0.777947	-0.404473
Moxd1	blue	2	0.714321	-0.663398	-0.628109	-0.594268	0.387144	-0.654968	0.117824	-0.633842	-0.553811
9330154K18Rik	blue	2	0.714207	-0.339328	-0.67738	-0.165021	0.188365	-0.720624	0.00729097	-0.766262	-0.370124
Rnf186	blue	2	0.714178	-0.456709	-0.594783	-0.0248839	0.17486	-0.573421	0.0499559	-0.720808	-0.376178
Tfap2d	blue	2	0.714032	-0.356536	-0.591096	-0.259378	0.0230119	-0.656339	-0.0768488	-0.618655	-0.545878
Vmn1r57	blue	2	0.71374	-0.40801	-0.542522	-0.142876	0.130421	-0.323681	0.544692	-0.61522	-0.485841
Serinc2	blue	2	0.713504	-0.488773	-0.407634	-0.072704	0.0332418	-0.534227	0.010318	-0.530602	-0.566355
Mrps27	blue	2	0.713286	-0.175424	-0.372892	-0.2428	-0.0467933	-0.654531	0.0111794	-0.431678	-0.616382
Olfr639	blue	2	0.71295	-0.42609	-0.616871	0.0804843	0.16012	-0.813943	-0.0559536	-0.772696	-0.478604
Sppl2c	blue	2	0.712298	-0.354864	-0.718943	-0.150553	0.244315	-0.604597	0.185091	-0.667386	-0.423704
Taar8a	blue	2	0.712081	-0.334876	-0.470291	0.0728441	-0.0438495	-0.436004	0.291045	-0.592735	-0.469234
Anks4b	blue	2	0.711971	-0.236288	-0.59443	-0.239153	0.0608699	-0.531117	0.140667	-0.688778	-0.388745
Tnp1	blue	2	0.711958	-0.236802	-0.485913	0.0622673	-0.0527538	-0.475373	0.176513	-0.618775	-0.424053
Kcnab3	blue	2	0.711687	-0.696565	-0.696504	-0.460433	0.288916	-0.597268	-0.0100573	-0.678115	-0.468624
Slc22a16	blue	2	0.71122	-0.231247	-0.54234	0.149576	0.149837	-0.688817	0.172108	-0.595087	-0.558913
Olfr1178	blue	2	0.711167	-0.229277	-0.437303	0.0365146	0.195007	-0.634181	0.085908	-0.603326	-0.508252
Vmn2r30	blue	2	0.711048	-0.420297	-0.66227	-0.15303	0.277597	-0.807129	-0.027248	-0.703845	-0.529511
2010001E11Rik	blue	2	0.710805	-0.355243	-0.611282	-0.2482	0.183568	-0.309533	0.0554915	-0.574387	-0.434261
Zfp882	blue	2	0.710763	-0.410981	-0.520603	-0.301596	0.215242	-0.481661	0.191684	-0.53648	-0.502321
Lingo1	blue	2	0.710027	-0.328319	-0.565019	-0.311218	0.11144	-0.72106	0.205083	-0.666122	-0.524013
Lipc	blue	2	0.709983	-0.256527	-0.504202	0.115388	-0.0604182	-0.328848	-0.0192989	-0.547473	-0.34041
Zfp580	blue	2	0.709934	-0.484289	-0.741504	-0.286571	0.23707	-0.873975	-0.00706406	-0.756277	-0.504086
Cfap58	blue	2	0.709896	-0.276376	-0.494076	0.19621	-0.111626	-0.617098	-0.0991519	-0.683794	-0.41263
Olfr481	blue	2	0.709888	-0.619488	-0.812122	-0.304682	0.364915	-0.614439	0.102757	-0.848066	-0.360615
Igh-VX24	blue	2	0.709383	-0.564719	-0.824168	-0.332671	0.283119	-0.500811	0.0942012	-0.759024	-0.353756
Slc25a48	blue	2	0.70903	-0.411215	-0.563705	-0.0609079	0.0799512	-0.658933	0.0198882	-0.749579	-0.410563
Tusc5	blue	2	0.708968	-0.450484	-0.787006	-0.328259	0.324235	-0.502661	0.303366	-0.731612	-0.339498
Uhrf1	blue	2	0.708556	-0.390171	-0.513734	-0.0489978	-0.0570887	-0.567916	0.00593488	-0.592349	-0.579414
Nudt15	blue	2	0.708015	-0.577296	-0.595719	-0.381237	0.329909	-0.64697	-0.0113663	-0.540688	-0.496647
Olfr701	blue	2	0.707615	-0.168069	-0.61613	-0.143147	0.0663738	-0.390692	-0.0368426	-0.612388	-0.270029
Sstr3	blue	2	0.707388	-0.29202	-0.623603	-0.181778	0.128724	-0.563069	0.398045	-0.732958	-0.569959
Ceacam20	blue	2	0.707156	-0.379595	-0.438792	0.188927	-0.0793679	-0.608904	-0.180047	-0.564577	-0.476802
Vmn1r91	blue	2	0.70714	-0.630518	-0.680389	-0.446822	0.425275	-0.517222	0.320437	-0.798479	-0.469017
1700015G11Rik	blue	2	0.706907	-0.26956	-0.447981	0.12306	0.0131407	-0.588482	0.205174	-0.533719	-0.572687
Znhit1	blue	2	0.70682	-0.690834	-0.671173	-0.530606	0.445681	-0.679595	0.285862	-0.757496	-0.572974
Olfr1226	blue	2	0.70656	-0.614023	-0.801181	-0.283861	0.300186	-0.716541	0.0404354	-0.857895	-0.404883
Tigar	blue	2	0.706403	-0.486997	-0.78576	-0.169178	0.198612	-0.630006	-0.0149225	-0.744075	-0.540061
Vmn1r158	blue	2	0.706298	-0.566309	-0.751859	-0.392461	0.379501	-0.660486	0.125359	-0.884382	-0.357569
Etv3l	blue	2	0.706018	-0.413546	-0.708877	-0.0113031	0.256679	-0.590088	0.214138	-0.77753	-0.421834
Grip2	blue	2	0.705789	-0.433919	-0.67657	-0.145292	0.0463672	-0.502844	0.0997407	-0.774407	-0.339172
Hist1h3c	blue	2	0.705771	-0.349326	-0.630172	0.0114404	0.0795343	-0.791711	-0.0122697	-0.702775	-0.473697
Usp50	blue	2	0.705489	-0.575678	-0.580811	-0.408318	0.293361	-0.722641	0.249408	-0.771953	-0.576256
Adam1b	blue	2	0.705396	-0.48025	-0.732869	-0.177313	0.366808	-0.606081	0.0460664	-0.668427	-0.495414
Gprc6a	blue	2	0.705196	-0.567687	-0.858224	-0.382355	0.433196	-0.636227	0.365205	-0.854956	-0.421112
Spink4	blue	2	0.704895	-0.374852	-0.559319	0.213129	-0.027693	-0.588351	0.0231891	-0.604322	-0.418677
D330025C20Rik	blue	2	0.70461	-0.337921	-0.553502	-0.0177219	0.052795	-0.540835	0.301381	-0.749857	-0.440331
4732419C18Rik	blue	2	0.704505	-0.308591	-0.533642	0.0398236	0.00733737	-0.530905	0.189894	-0.769159	-0.497211
Mat1a	blue	2	0.704304	-0.535525	-0.598168	-0.305278	0.35329	-0.481791	0.122047	-0.728921	-0.473455
Olfr749	blue	2	0.703964	-0.260115	-0.632083	-0.0265019	0.20706	-0.769322	0.0131889	-0.758448	-0.44165
Hspb1	blue	2	0.70351	-0.557164	-0.643827	-0.132555	0.223614	-0.791497	-0.146661	-0.683444	-0.428334
Bhlhe22	blue	2	0.703211	-0.706579	-0.602712	-0.413634	0.27221	-0.552392	0.25681	-0.627037	-0.485126
4933406F09Rik	blue	2	0.703165	-0.751106	-0.837216	-0.292359	0.476907	-0.702552	0.125992	-0.933657	-0.344518
Nol12	blue	2	0.703049	-0.400842	-0.510943	0.0029122	0.0743042	-0.396984	0.0361955	-0.568971	-0.372608
Ankrd34c	blue	2	0.702988	-0.424136	-0.537141	-0.369812	0.104355	-0.566917	0.0437729	-0.634283	-0.421014
Ccr1l1	blue	2	0.702901	-0.44885	-0.598471	-0.223292	0.0919085	-0.571436	0.0255871	-0.683839	-0.542531
Susd3	blue	2	0.702896	-0.525055	-0.544637	-0.0795256	0.117738	-0.638167	0.0633245	-0.667464	-0.504927
Gm10267	blue	2	0.702792	-0.333129	-0.755496	-0.426061	0.32146	-0.605036	0.41317	-0.784113	-0.479942
Lmod2	blue	2	0.702673	-0.466804	-0.792204	-0.212697	0.229025	-0.618037	0.0874005	-0.862348	-0.388577
Serhl	blue	2	0.70266	-0.594484	-0.437781	-0.323862	0.10832	-0.29786	0.0797509	-0.519327	-0.453621
Gm5860	blue	2	0.702041	-0.365228	-0.454464	0.0365157	0.0870923	-0.305697	0.457803	-0.578992	-0.458089
Gm17252	blue	2	0.701316	-0.462529	-0.704879	-0.0295158	0.12237	-0.538616	0.206043	-0.751897	-0.337317
Lrrc57	blue	2	0.701069	-0.531657	-0.584688	-0.468551	0.303327	-0.67626	0.192723	-0.634851	-0.636025
Lelp1	blue	2	0.700981	-0.362537	-0.652376	0.0710344	0.0317447	-0.586693	0.0937075	-0.686423	-0.562974
Olfr1209	blue	2	0.700912	-0.558056	-0.753381	-0.365999	0.446456	-0.50268	0.425594	-0.748598	-0.544775
Defb33	blue	2	0.700577	-0.402662	-0.479395	0.0605965	0.00639434	-0.508589	-0.170135	-0.616593	-0.253523
Wfdc6b	blue	2	0.700281	-0.460001	-0.612899	-0.178074	0.188633	-0.672604	-0.110193	-0.65955	-0.479274
Frzb	blue	2	0.70019	-0.46278	-0.513133	-0.384225	0.122756	-0.515686	0.0345339	-0.537378	-0.509028
1700097N02Rik	blue	2	0.700025	-0.300181	-0.613733	-0.103837	0.305995	-0.377672	0.366696	-0.473215	-0.423015
Txndc8	blue	2	0.69986	-0.421948	-0.41404	-0.0644797	0.109677	-0.485435	0.0892429	-0.451371	-0.498491
Gm19865	blue	2	0.69978	-0.347246	-0.432454	-0.101093	0.0696976	-0.419604	0.290717	-0.517593	-0.517038
1110036E04Rik	blue	2	0.698936	-0.44853	-0.548385	-0.36695	0.153989	-0.429444	0.395541	-0.489945	-0.544511
Gm536	blue	2	0.698722	-0.186099	-0.472472	0.139887	-0.0264186	-0.243977	0.225646	-0.587428	-0.359539
9330182O14Rik	blue	2	0.697913	-0.263437	-0.456189	0.149834	-0.0181056	-0.572094	-0.0169298	-0.595185	-0.331356
4930578I07Rik	blue	2	0.697857	-0.32084	-0.610089	0.105531	0.18907	-0.636256	-0.0376581	-0.701407	-0.346537
4930442H23Rik	blue	2	0.697834	-0.388498	-0.65308	-0.242795	0.306706	-0.389603	0.330171	-0.669226	-0.464944
Gm20756	blue	2	0.697767	-0.407049	-0.532631	0.0433447	0.0391224	-0.403154	0.272459	-0.593203	-0.499667
4930515B02Rik	blue	2	0.697761	-0.4368	-0.520043	0.0914387	0.00906088	-0.530824	-0.222236	-0.57204	-0.356342
Cd248	blue	2	0.697757	-0.504542	-0.6077	-0.139416	0.223833	-0.593641	0.209707	-0.775709	-0.388546
Gm8801	blue	2	0.697239	-0.372409	-0.653692	-0.138651	0.0754864	-0.445132	0.309654	-0.716911	-0.41906
Lrrc75a	blue	2	0.697152	-0.203064	-0.486578	-0.0180792	-0.073014	-0.690329	-0.0459499	-0.564617	-0.465306
Mettl7a3	blue	2	0.696154	-0.425102	-0.541201	-0.155925	0.127606	-0.375004	0.168157	-0.422233	-0.434251
Cebpe	blue	2	0.694962	-0.312273	-0.548268	0.103541	0.0112034	-0.626472	-0.141689	-0.809828	-0.350227
Cxcl1	blue	2	0.694958	-0.404321	-0.614639	-0.216496	0.222128	-0.414562	0.210898	-0.561241	-0.514437
Lkaaear1	blue	2	0.694777	-0.298097	-0.504624	-0.0440783	-0.024092	-0.338656	0.301628	-0.625819	-0.453261
Unc5a	blue	2	0.694765	-0.526288	-0.618887	-0.362824	0.40241	-0.696678	0.176436	-0.496237	-0.551239
Gm15543	blue	2	0.694733	-0.586067	-0.6875	-0.16719	0.214367	-0.663987	-0.225468	-0.754827	-0.406689
Gcm1	blue	2	0.694538	-0.458395	-0.531514	-0.00255735	0.137608	-0.511325	0.0735627	-0.725294	-0.368622
3110070M22Rik	blue	2	0.69453	-0.487309	-0.538476	-0.0989403	0.0992498	-0.632312	0.0595951	-0.63361	-0.456477
Gm765	blue	2	0.694514	-0.56819	-0.730003	-0.29252	0.421135	-0.416916	0.385983	-0.645583	-0.372932
Vmn1r113	blue	2	0.694506	-0.702169	-0.682772	-0.445701	0.362323	-0.569021	0.3467	-0.774431	-0.541628
4930488N24Rik	blue	2	0.6945	-0.318656	-0.594584	0.13531	0.0863639	-0.721892	-0.0687559	-0.675334	-0.413245
Csnk1g3	blue	2	0.69446	-0.489621	-0.628784	-0.348727	0.271918	-0.692402	0.151369	-0.660383	-0.473179
Olfr402	blue	2	0.693824	-0.506557	-0.696396	-0.0119013	0.112267	-0.662244	0.0536864	-0.814612	-0.414841
Gm3287	blue	2	0.69377	-0.709589	-0.746626	-0.413405	0.497916	-0.576024	0.229325	-0.817106	-0.305923
Pxmp2	blue	2	0.6936	-0.605011	-0.555894	-0.212308	0.212153	-0.500881	0.159488	-0.616395	-0.45426
Gm20110	blue	2	0.692897	-0.472832	-0.649135	-0.119251	0.275328	-0.461195	0.374083	-0.715151	-0.359148
Ccdc150	blue	2	0.692786	-0.378607	-0.493517	-0.0456104	0.01598	-0.535759	0.134053	-0.630885	-0.396381
Olfr538	blue	2	0.69268	-0.510365	-0.66645	-0.307476	0.312136	-0.484538	0.0545996	-0.622917	-0.588047
Pdzrn3	blue	2	0.692612	-0.391648	-0.539495	-0.291885	0.101981	-0.629631	-0.0259593	-0.605072	-0.50984
Mageb16	blue	2	0.691816	-0.234638	-0.382769	-0.205497	-0.000153554	-0.520986	0.287404	-0.394156	-0.626111
1700001G11Rik	blue	2	0.691626	-0.111158	-0.507033	0.121772	0.0340442	-0.516542	0.262827	-0.657166	-0.35509
5430434I15Rik	blue	2	0.691454	-0.367162	-0.598539	0.112522	-0.0132653	-0.65384	-0.0264864	-0.830079	-0.402134
Acpt	blue	2	0.691422	-0.42102	-0.443814	-0.0570112	0.130129	-0.524774	0.210205	-0.502734	-0.540102
Mir344i	blue	2	0.690145	-0.263592	-0.495872	0.19866	-0.237394	-0.414929	0.0435331	-0.538004	-0.403452
Cel	blue	2	0.689573	-0.0151343	-0.304519	0.076645	0.00996946	-0.309761	0.178057	-0.374029	-0.446591
Dyrk1b	blue	2	0.689397	-0.320415	-0.652423	0.0162605	0.0714107	-0.407063	0.190036	-0.438703	-0.431847
Ms4a2	blue	2	0.689343	-0.334586	-0.52	-0.0404419	0.157759	-0.71299	0.213688	-0.765753	-0.543847
Gpr22	blue	2	0.689196	-0.429072	-0.509071	-0.482923	0.273977	-0.709139	0.172857	-0.635375	-0.58733
Nt5dc3	blue	2	0.689111	-0.687325	-0.552852	-0.608759	0.431433	-0.555341	0.329108	-0.681382	-0.506074
Olfr1360	blue	2	0.688476	-0.437676	-0.74259	-0.196486	0.32813	-0.717375	0.132869	-0.785858	-0.4312
1500015O10Rik	blue	2	0.688182	-0.29226	-0.352689	-0.142805	-0.160736	-0.416762	-0.104973	-0.386508	-0.517523
Gm11567	blue	2	0.687504	-0.567237	-0.722443	-0.314738	0.427884	-0.536566	0.498183	-0.73554	-0.546265
Pcna	blue	2	0.687219	-0.673856	-0.518995	-0.454924	0.327957	-0.474668	0.20865	-0.626374	-0.449858
Vmn2r9	blue	2	0.686983	-0.559549	-0.715673	-0.384764	0.402326	-0.577559	0.326241	-0.781674	-0.469675
Oxr1	blue	2	0.686844	-0.508142	-0.52648	-0.329925	0.189871	-0.538221	0.22446	-0.701495	-0.434984
Tm7sf2	blue	2	0.686705	-0.583036	-0.595672	-0.462515	0.328605	-0.506578	0.269194	-0.54804	-0.578145
Spta1	blue	2	0.68663	-0.436959	-0.741746	-0.158249	0.344401	-0.544563	0.0777183	-0.798582	-0.290229
Gm11961	blue	2	0.685417	-0.19148	-0.535474	-0.0829082	-0.0235855	-0.387769	-0.0208032	-0.630505	-0.372818
Gm14582	blue	2	0.684778	-0.511864	-0.496886	0.00469736	0.18194	-0.478078	0.102779	-0.638412	-0.334801
Pnliprp2	blue	2	0.684348	-0.270942	-0.727608	-0.182806	0.286261	-0.712319	0.17427	-0.823471	-0.486489
Tcaf1	blue	2	0.684271	-0.521835	-0.624504	-0.213399	0.148516	-0.562273	0.141894	-0.493807	-0.505262
4930556C24Rik	blue	2	0.683996	-0.204088	-0.402592	0.105672	-0.0841397	-0.303559	-0.250223	-0.538526	-0.222119
Tnn	blue	2	0.68371	-0.242594	-0.65306	0.0201715	0.0720231	-0.755806	-0.0243598	-0.720055	-0.390562
Ifna2	blue	2	0.683657	-0.283257	-0.601863	0.130856	0.0479061	-0.487102	0.150601	-0.67984	-0.298804
Isyna1	blue	2	0.683223	-0.639329	-0.578947	-0.377923	0.367678	-0.600747	0.120055	-0.448489	-0.578131
AA414992	blue	2	0.683039	-0.541437	-0.736831	-0.445356	0.386397	-0.731603	0.138299	-0.742558	-0.534227
Nup210l	blue	2	0.682776	-0.0520656	-0.390141	0.199402	-0.108228	-0.351969	0.132407	-0.626285	-0.329525
4930578G10Rik	blue	2	0.682662	-0.268624	-0.59192	-0.0454437	0.169222	-0.53269	-0.00636421	-0.669739	-0.232011
Actl6b	blue	2	0.681829	-0.387133	-0.499378	-0.128812	0.222219	-0.545513	0.167854	-0.283457	-0.507127
Mir680-3	blue	2	0.681366	-0.341421	-0.579769	0.0832561	0.0197819	-0.572608	0.171357	-0.75647	-0.496376
Olfr568	blue	2	0.68103	-0.285275	-0.506846	-0.00646586	0.193201	-0.585001	0.274673	-0.759716	-0.431992
9530026F06Rik	blue	2	0.680685	-0.278275	-0.556666	-0.0288154	0.110402	-0.582533	0.140704	-0.627036	-0.350284
Gm6249	blue	2	0.680314	-0.0433776	-0.378719	0.270559	-0.081791	-0.392606	0.203687	-0.545177	-0.310541
Ttc23l	blue	2	0.679734	-0.547666	-0.589197	-0.175535	0.281252	-0.480919	-0.0839197	-0.62179	-0.439877
Cldn13	blue	2	0.679222	-0.188556	-0.390219	0.0850101	-0.0781655	-0.310325	-0.172834	-0.512153	-0.18829
Vip	blue	2	0.679016	-0.431558	-0.495068	-0.358786	0.195479	-0.570449	0.309215	-0.686946	-0.486808
Fam81a	blue	2	0.678984	-0.542699	-0.55328	-0.40353	0.208924	-0.546985	0.260555	-0.599364	-0.565633
Klhl40	blue	2	0.678974	-0.44457	-0.606436	-0.172581	0.161821	-0.536953	-0.207214	-0.673718	-0.309857
Ctsg	blue	2	0.678637	-0.369554	-0.770034	-0.139847	0.357612	-0.641582	0.0266535	-0.841402	-0.339788
1700039E15Rik	blue	2	0.678573	-0.251572	-0.415959	0.170225	-0.105006	-0.548827	-0.130854	-0.67844	-0.32887
Prodh2	blue	2	0.678517	-0.418616	-0.670117	-0.0487151	0.226774	-0.565062	0.129566	-0.844132	-0.310519
Gm15266	blue	2	0.678388	-0.471605	-0.703145	-0.126547	0.211888	-0.822723	-0.047028	-0.84628	-0.489039
Krt42	blue	2	0.678216	-0.287968	-0.439059	0.00604346	0.0182732	-0.473074	0.104123	-0.594045	-0.429314
Gm5523	blue	2	0.677759	-0.47904	-0.849676	-0.286608	0.429624	-0.803768	0.0762092	-0.936909	-0.286422
Gm15867	blue	2	0.677404	-0.399696	-0.562671	-0.0197473	0.104376	-0.57755	-0.0975201	-0.616533	-0.446427
Adad1	blue	2	0.677255	-0.290895	-0.330602	0.127525	-0.0672972	-0.531157	0.0250594	-0.665796	-0.321675
Nlk	blue	2	0.677106	-0.369233	-0.438854	-0.330285	0.0966205	-0.548338	0.128077	-0.314795	-0.617488
Cacng8	blue	2	0.677078	-0.631238	-0.495839	-0.392717	0.501958	-0.589818	0.286109	-0.426301	-0.656529
Igsf21	blue	2	0.677017	-0.415037	-0.536851	-0.226177	0.156172	-0.451113	0.197779	-0.369443	-0.488712
Chst8	blue	2	0.676125	-0.473845	-0.450107	-0.404196	0.221295	-0.531223	0.144489	-0.705685	-0.473477
Polr2h	blue	2	0.675869	-0.546057	-0.398928	-0.0498676	-0.0383916	-0.449895	-0.0402861	-0.438508	-0.504268
Pldi	blue	2	0.675667	-0.298775	-0.607584	0.197988	0.08102	-0.708581	0.0830155	-0.897173	-0.421193
Gm8978	blue	2	0.675063	-0.492878	-0.771518	-0.259898	0.311511	-0.49122	0.180791	-0.771986	-0.424019
Ctps	blue	2	0.674672	-0.372944	-0.475126	-0.169309	0.00953132	-0.23333	0.301187	-0.440525	-0.422878
Vmn2r6	blue	2	0.674464	-0.243966	-0.601852	-0.072536	0.170791	-0.502264	0.35026	-0.692215	-0.427974
Kcne1	blue	2	0.674303	-0.213657	-0.504396	-0.12596	0.138941	-0.58988	0.0825459	-0.682438	-0.549956
Tas2r121	blue	2	0.674089	-0.290746	-0.61436	0.0990087	0.138704	-0.560102	0.166417	-0.805426	-0.24506
Ccdc178	blue	2	0.673177	-0.554969	-0.643504	-0.447714	0.512319	-0.340268	0.374159	-0.577535	-0.489649
Mszf78	blue	2	0.672453	-0.506221	-0.427224	-0.337416	0.094932	-0.634934	0.0533362	-0.56907	-0.587868
H2-M10.5	blue	2	0.672281	-0.472878	-0.78242	-0.217958	0.166263	-0.453123	0.151169	-0.729005	-0.396178
A330076C08Rik	blue	2	0.670707	-0.253436	-0.51064	0.0733241	0.0505963	-0.463966	0.172643	-0.729719	-0.292318
Ifnb1	blue	2	0.670626	-0.428709	-0.545133	-0.0466966	0.0675975	-0.622626	0.192249	-0.686524	-0.533643
Tlr5	blue	2	0.67044	-0.324187	-0.630419	-0.296176	0.133379	-0.50131	-0.103073	-0.647663	-0.416944
Spon2	blue	2	0.669664	-0.446524	-0.519143	-0.199169	0.0548065	-0.307454	-0.189275	-0.524756	-0.314616
Kcnj3	blue	2	0.66914	-0.591876	-0.540827	-0.481071	0.392184	-0.542899	0.275772	-0.691649	-0.536863
Ankrd1	blue	2	0.668873	-0.204033	-0.48886	-0.0329345	0.0764426	-0.41045	0.193603	-0.537278	-0.444643
Bsg	blue	2	0.668736	-0.601077	-0.535067	-0.52107	0.364315	-0.724684	0.137374	-0.632144	-0.656671
Gm9964	blue	2	0.668386	-0.402299	-0.649432	0.0492755	0.165171	-0.80508	8.44341e-05	-0.809635	-0.38218
Mbnl3	blue	2	0.668324	-0.338015	-0.49942	0.0968151	-0.0276612	-0.686477	0.00804039	-0.529512	-0.509094
Adcy4	blue	2	0.667865	-0.367284	-0.641424	-0.131413	0.100792	-0.636454	-0.105565	-0.622961	-0.355526
C230035I16Rik	blue	2	0.667783	-0.643403	-0.601229	-0.281998	0.203359	-0.58231	-0.0819994	-0.66387	-0.428236
2010107G12Rik	blue	2	0.667772	-0.344736	-0.573558	-0.0245212	0.0642453	-0.588228	-0.00364164	-0.595965	-0.307959
Cd207	blue	2	0.667213	-0.417113	-0.766445	-0.135387	0.132416	-0.761441	0.0527587	-0.875212	-0.437505
Wisp3	blue	2	0.666661	-0.322262	-0.533531	-0.0575835	-0.0485316	-0.392939	-0.147499	-0.369374	-0.444101
Pacsin2	blue	2	0.666097	-0.576997	-0.695803	-0.203712	0.279568	-0.811515	-0.251409	-0.682441	-0.43397
9130015A21Rik	blue	2	0.665978	-0.132072	-0.414001	0.190153	-0.0100699	-0.366857	0.201336	-0.585747	-0.402097
Olfr339	blue	2	0.66584	-0.534765	-0.534579	-0.182305	0.228074	-0.521392	0.355916	-0.755703	-0.422929
Apol7a	blue	2	0.665708	-0.23779	-0.691397	0.0253078	0.0320904	-0.69739	0.0630933	-0.730798	-0.327965
Lce1c	blue	2	0.665231	-0.336462	-0.60582	-0.212424	0.242499	-0.610348	0.193201	-0.783038	-0.397668
Gm16120	blue	2	0.663551	-0.456404	-0.655666	-0.253061	0.123804	-0.61655	-0.141382	-0.742081	-0.36226
Prss12	blue	2	0.662728	-0.500865	-0.409423	-0.297795	0.391196	-0.365004	0.378057	-0.404119	-0.470627
Gsdma	blue	2	0.662464	0.0563671	-0.370985	0.109333	-0.196044	-0.485154	0.062217	-0.605987	-0.419595
Hormad2	blue	2	0.662378	-0.20934	-0.492345	-0.13133	0.0473638	-0.37501	0.336113	-0.36165	-0.4484
Ntsr2	blue	2	0.66149	-0.552714	-0.715345	-0.272522	0.218969	-0.633381	0.0412684	-0.804765	-0.356433
Gm18409	blue	2	0.661185	-0.583953	-0.706973	-0.315623	0.408461	-0.570554	0.205362	-0.771303	-0.538241
Gml2	blue	2	0.661153	-0.243642	-0.52426	0.046671	0.0687546	-0.492529	0.369049	-0.673858	-0.475989
Slurp1	blue	2	0.661044	-0.229907	-0.674904	-0.0359915	0.021794	-0.642916	0.108732	-0.846214	-0.426361
Nov	blue	2	0.660876	-0.598318	-0.577755	-0.381249	0.384981	-0.60648	0.265094	-0.560067	-0.569812
Gm6213	blue	2	0.660727	-0.32964	-0.510879	0.129813	-0.134153	-0.508936	-0.0370504	-0.711417	-0.23726
Olfr1158	blue	2	0.66064	-0.204088	-0.532414	0.0747244	-0.136696	-0.447205	0.134751	-0.637489	-0.272865
Tmem180	blue	2	0.660488	-0.437959	-0.723314	-0.218726	0.266501	-0.730232	0.116614	-0.591263	-0.405675
B230118H07Rik	blue	2	0.65967	-0.171718	-0.335841	-0.166724	-0.0171924	-0.391783	0.346332	-0.270615	-0.561686
Tceal8	blue	2	0.659657	-0.471499	-0.491052	-0.276969	0.14847	-0.451466	0.227349	-0.484527	-0.561048
Gnat1	blue	2	0.659614	-0.411139	-0.513424	-0.259581	0.299799	-0.506869	0.265435	-0.647227	-0.542938
Pkd1l3	blue	2	0.659373	-0.372487	-0.377106	-0.0177323	-0.103818	-0.211635	0.224631	-0.465945	-0.475261
Olfr850	blue	2	0.659366	-0.400074	-0.573858	0.0537819	0.269397	-0.462868	0.324478	-0.688169	-0.426041
Snora20	blue	2	0.659108	-0.616661	-0.66081	-0.387755	0.389246	-0.548841	0.168864	-0.623237	-0.353959
Ear1	blue	2	0.658811	-0.513925	-0.77509	-0.326768	0.294605	-0.546791	0.294436	-0.869055	-0.390402
Tcaf2	blue	2	0.658595	-0.506086	-0.544601	-0.153557	0.103701	-0.328504	0.322325	-0.62894	-0.228116
Olfr570	blue	2	0.658123	-0.629529	-0.650942	-0.465067	0.245421	-0.642497	0.182275	-0.790214	-0.462731
Dedd2	blue	2	0.657956	-0.397469	-0.414434	-0.0435012	0.0360962	-0.629882	-0.102842	-0.46884	-0.489381
A430078G23Rik	blue	2	0.657374	-0.455013	-0.683955	-0.0431695	0.256777	-0.788175	-0.0543635	-0.827595	-0.438841
Lrrc69	blue	2	0.657354	-0.436417	-0.4872	0.018788	0.00583105	-0.56118	0.137567	-0.551114	-0.584574
St6galnac6	blue	2	0.656795	-0.439603	-0.475452	-0.536871	0.256689	-0.454218	0.236101	-0.353104	-0.503668
E330021D16Rik	blue	2	0.656639	-0.300886	-0.428295	-0.0244429	-0.0330555	-0.38066	-0.0613881	-0.604196	-0.250524
Vmn1r129	blue	2	0.656242	-0.598802	-0.622086	-0.4154	0.451615	-0.47112	0.452951	-0.779727	-0.438939
BC043934	blue	2	0.656235	-0.310219	-0.41172	0.00854151	-0.00784291	-0.239439	0.175225	-0.302178	-0.501861
Rrp9	blue	2	0.656045	-0.285407	-0.413864	-0.103703	-0.0902406	-0.51129	0.167325	-0.418475	-0.615466
Xpnpep2	blue	2	0.655794	-0.415538	-0.577925	-0.172032	0.0203296	-0.485933	-0.242366	-0.593578	-0.281714
Rasal1	blue	2	0.655746	-0.457391	-0.559106	-0.0284344	0.13493	-0.396504	0.414793	-0.51606	-0.408681
Foxa2	blue	2	0.654921	-0.356003	-0.624235	0.00428318	0.302633	-0.682765	-0.0101753	-0.798917	-0.377412
Rxfp1	blue	2	0.654412	-0.511356	-0.515062	-0.380115	0.361041	-0.679862	0.352191	-0.516433	-0.605042
Gm13201	blue	2	0.6542	-0.41411	-0.75693	-0.123465	0.200482	-0.725474	-0.0262128	-0.824737	-0.311904
Tdpoz4	blue	2	0.654149	-0.399518	-0.450584	-0.0178666	-0.0720352	-0.431305	-0.0757328	-0.469256	-0.478291
Cfd	blue	2	0.653907	-0.357535	-0.540295	-0.262214	0.375457	-0.307537	0.122744	-0.591126	-0.226421
Capn10	blue	2	0.653777	-0.40519	-0.44653	-0.16252	0.106754	-0.473918	0.132689	-0.323055	-0.524582
Klk1b22	blue	2	0.653633	-0.434697	-0.634713	-0.0928406	0.128064	-0.717034	0.115881	-0.704735	-0.500626
B020014A21Rik	blue	2	0.653467	-0.409418	-0.622218	-0.130031	0.130719	-0.627913	0.277032	-0.789773	-0.541907
Lactbl1	blue	2	0.65341	-0.372132	-0.464635	0.0297349	-0.0465755	-0.534325	-0.302568	-0.615744	-0.212684
Otor	blue	2	0.653116	-0.303747	-0.495269	-0.0122538	0.0847434	-0.39139	0.284605	-0.660466	-0.433328
Gm12414	blue	2	0.653079	-0.396801	-0.552058	0.0327311	0.0549642	-0.573053	-0.155571	-0.771195	-0.277305
Olfr912	blue	2	0.652823	-0.339262	-0.581678	-0.0431379	0.18074	-0.565068	0.28209	-0.732359	-0.508832
Plekhj1	blue	2	0.652419	-0.621877	-0.617666	-0.555622	0.450157	-0.61471	0.184256	-0.55068	-0.676028
Rptn	blue	2	0.652041	-0.690369	-0.654811	-0.451085	0.333101	-0.325303	0.234713	-0.549094	-0.262615
Nwd2	blue	2	0.651908	-0.39932	-0.539751	-0.372948	0.176763	-0.654842	0.209378	-0.774261	-0.517549
Gfra3	blue	2	0.651884	-0.295275	-0.769206	-0.22508	0.371047	-0.583218	0.306865	-0.780728	-0.337485
Ecm2	blue	2	0.651832	-0.413531	-0.407701	-0.289215	0.0108983	-0.412972	0.0921453	-0.44005	-0.377202
Pglyrp4	blue	2	0.651362	-0.3769	-0.598927	-0.0884755	0.13382	-0.676035	-0.00510159	-0.854649	-0.412344
Vmn1r55	blue	2	0.650738	-0.491991	-0.760391	-0.386501	0.364487	-0.328752	0.282641	-0.575598	-0.307402
Snord49a	blue	2	0.65031	-0.602702	-0.432026	-0.392303	0.264046	-0.46585	0.211502	-0.505904	-0.631751
Spaca5	blue	2	0.650155	-0.586442	-0.611484	-0.545741	0.330432	-0.521829	0.168657	-0.634096	-0.54489
Olfr518	blue	2	0.650135	-0.0795112	-0.373455	0.168039	-0.10541	-0.301176	0.0735481	-0.594614	-0.326347
Gm26544	blue	2	0.649902	-0.3374	-0.520334	0.11027	-0.0489291	-0.397784	-0.150445	-0.495299	-0.361943
Sell	blue	2	0.649753	-0.351358	-0.700921	-0.108933	0.0505255	-0.732705	0.119792	-0.862034	-0.472627
Tnnc2	blue	2	0.649648	-0.439228	-0.639918	-0.185934	0.140928	-0.543409	-0.0695927	-0.745981	-0.349777
Gm5481	blue	2	0.649545	-0.121667	-0.609118	-0.047398	0.0512103	-0.402294	0.170514	-0.768701	-0.294379
4930471G03Rik	blue	2	0.649451	-0.397354	-0.663316	0.056663	0.0666655	-0.4355	0.176912	-0.542206	-0.310355
Slc26a3	blue	2	0.649346	-0.199375	-0.463471	0.089681	0.0291136	-0.237353	0.0740983	-0.559267	-0.376701
Olfr1055	blue	2	0.648865	-0.453429	-0.512523	-0.337504	0.378805	-0.506385	0.451497	-0.518189	-0.479679
Ndst4	blue	2	0.648569	-0.404209	-0.482046	-0.502345	0.195827	-0.395494	0.147979	-0.549923	-0.311738
Gm2799	blue	2	0.648169	-0.395772	-0.739042	-0.170214	0.374006	-0.693668	0.256307	-0.855178	-0.501655
Gm15128	blue	2	0.647489	-0.401329	-0.706225	-0.426246	0.30209	-0.548462	0.163385	-0.746826	-0.509866
Gm13582	blue	2	0.647079	-0.402237	-0.609258	-0.0774243	0.169806	-0.428647	0.485799	-0.714042	-0.446304
Atf5	blue	2	0.646986	-0.39882	-0.499383	0.0776877	-0.0697227	-0.463776	0.0917144	-0.573649	-0.465797
Gm20554	blue	2	0.646739	-0.461393	-0.763551	-0.366048	0.311525	-0.585915	0.355012	-0.799947	-0.488803
Olfr523	blue	2	0.646367	-0.375934	-0.67449	-0.0618947	0.289759	-0.701601	0.229707	-0.880195	-0.465621
Zyx	blue	2	0.646321	-0.579626	-0.701977	-0.374751	0.295623	-0.728853	0.006612	-0.806757	-0.410354
Nlrp12	blue	2	0.646138	-0.170427	-0.519107	-0.00974759	0.0308365	-0.490764	0.160446	-0.787333	-0.359382
Cd99	blue	2	0.646047	-0.532101	-0.517661	-0.184806	0.0597969	-0.50057	0.017974	-0.467114	-0.400023
1110008P14Rik	blue	2	0.645783	-0.441861	-0.451482	-0.393437	0.20346	-0.680886	0.173815	-0.544864	-0.65661
Prl3a1	blue	2	0.645494	-0.391938	-0.649403	0.0268554	0.172428	-0.8173	0.121864	-0.827289	-0.477765
Taar7d	blue	2	0.64495	-0.539593	-0.675195	-0.186831	0.19961	-0.714892	-0.00787264	-0.750644	-0.376489
Msl3l2	blue	2	0.644239	-0.639143	-0.642591	-0.455195	0.361011	-0.567101	0.176015	-0.511333	-0.580383
Mief2	blue	2	0.643978	-0.45513	-0.468731	-0.292526	0.152798	-0.603933	-0.0972658	-0.456134	-0.532885
Zfp345	blue	2	0.642914	-0.16876	-0.671237	-0.0753528	0.188522	-0.738212	-0.040482	-0.656456	-0.34904
Ythdc2	blue	2	0.642785	-0.592508	-0.528485	-0.272928	0.217368	-0.461518	0.142535	-0.408603	-0.293815
Slc27a5	blue	2	0.642604	-0.232139	-0.507022	-0.203014	0.247912	-0.46312	0.306268	-0.665305	-0.483756
2610028H24Rik	blue	2	0.642028	-0.323825	-0.550856	-0.166231	0.143888	-0.531298	0.278492	-0.627616	-0.46338
Olfr963	blue	2	0.640857	-0.368961	-0.514784	-0.0552645	0.00408978	-0.542252	0.0908841	-0.649429	-0.41173
Il17re	blue	2	0.640847	-0.147936	-0.529221	0.031914	0.0144449	-0.530241	0.0535533	-0.479061	-0.438736
Ndufc1	blue	2	0.640437	-0.715274	-0.639437	-0.527878	0.498295	-0.84594	0.097273	-0.786212	-0.500697
Btbd17	blue	2	0.640038	-0.216724	-0.542689	-0.162715	0.103047	-0.381134	-0.00705055	-0.658959	-0.320571
Olfr1416	blue	2	0.640028	-0.401859	-0.385898	-0.127142	0.0792408	-0.43972	0.0535906	-0.412747	-0.540202
Mkx	blue	2	0.639915	-0.565402	-0.37389	-0.351781	0.166085	-0.538355	0.0873226	-0.577965	-0.619997
Olfr371	blue	2	0.639913	-0.368435	-0.604019	-0.327164	0.194829	-0.403463	0.0448537	-0.71825	-0.296766
Hps1	blue	2	0.639729	-0.36169	-0.548097	-0.0759501	0.205052	-0.731473	-0.0891948	-0.699431	-0.353316
Ypel5	blue	2	0.639572	-0.508963	-0.447984	-0.511814	0.255151	-0.563321	0.213654	-0.440526	-0.657048
4930595M18Rik	blue	2	0.639125	-0.234743	-0.426508	0.255667	-0.211507	-0.465022	-0.213707	-0.402465	-0.481685
Gm13580	blue	2	0.63847	-0.441438	-0.746587	-0.167482	0.181185	-0.672515	0.175119	-0.858714	-0.349875
Defb2	blue	2	0.637946	-0.31726	-0.372981	-0.0443477	0.0328898	-0.46729	0.055208	-0.620034	-0.303331
Olfr328	blue	2	0.637657	-0.33471	-0.568638	-0.0297009	0.0290403	-0.207653	0.048791	-0.645475	-0.108705
Lor	blue	2	0.63701	-0.492858	-0.706173	-0.195166	0.192793	-0.65928	0.0498682	-0.680076	-0.504245
Olfr225	blue	2	0.63695	-0.326357	-0.304075	0.183433	-0.147821	-0.222188	-0.0195329	-0.483552	-0.280243
Nptx2	blue	2	0.636514	-0.338413	-0.547912	-0.281918	0.197255	-0.753979	0.136581	-0.586901	-0.621618
Olfr707	blue	2	0.636197	-0.32712	-0.583925	-0.0192152	0.138882	-0.573891	0.0597201	-0.596386	-0.485957
Mir194-1	blue	2	0.636164	-0.341296	-0.496138	0.140375	0.145451	-0.588675	-0.232221	-0.676167	-0.343262
Psmb11	blue	2	0.634765	-0.246766	-0.606759	-0.0605246	0.16909	-0.185298	0.126022	-0.519474	-0.142583
Apopt1	blue	2	0.634699	-0.586873	-0.615833	-0.501874	0.429074	-0.652551	0.0977157	-0.539864	-0.614318
Gm5334	blue	2	0.634627	-0.449125	-0.840753	-0.132921	0.296339	-0.639717	0.0816293	-0.818684	-0.264716
Cntnap5c	blue	2	0.634485	-0.31779	-0.394801	0.0360954	-0.0623107	-0.525704	0.149016	-0.501629	-0.537959
1700061I17Rik	blue	2	0.634081	-0.266879	-0.612007	0.0600271	0.240982	-0.664143	0.145091	-0.75166	-0.456204
Gm16348	blue	2	0.634069	-0.396226	-0.361717	0.0132153	0.0933758	-0.347174	0.0273395	-0.418266	-0.409614
B230112J18Rik	blue	2	0.633736	-0.410617	-0.552552	-0.133793	0.135137	-0.399883	0.164667	-0.559086	-0.359156
Gm9916	blue	2	0.633731	-0.107737	-0.527501	0.138281	0.115144	-0.498458	0.159015	-0.557513	-0.251049
Gm16222	blue	2	0.633482	-0.393996	-0.389525	-0.0731735	-0.0672094	-0.241215	0.131693	-0.531374	-0.397058
Gm13752	blue	2	0.633283	-0.362423	-0.416915	0.166373	0.0131479	-0.725045	-0.136463	-0.607709	-0.508307
Olfr1372-ps1	blue	2	0.632713	-0.374131	-0.408963	0.0284592	0.0331416	-0.659457	-0.0843105	-0.631121	-0.371722
Zp4-ps	blue	2	0.632693	-0.115639	-0.395073	-0.122122	0.12206	-0.282594	0.226131	-0.472785	-0.254474
Epb42	blue	2	0.632632	-0.324193	-0.572945	-0.0683194	0.122645	-0.631903	0.182699	-0.785351	-0.365952
Vmn2r-ps104	blue	2	0.632313	-0.449887	-0.65523	-0.017841	0.248682	-0.686015	-0.034959	-0.80531	-0.384724
Gm11730	blue	2	0.632143	-0.465846	-0.494768	-0.0107477	0.183416	-0.550068	0.248304	-0.720383	-0.346528
Olfr1335	blue	2	0.631902	-0.478025	-0.605623	-0.238045	0.317445	-0.341018	0.405818	-0.61835	-0.264055
Pcsk1	blue	2	0.631018	-0.467679	-0.410531	-0.237216	0.105513	-0.378801	0.305338	-0.627011	-0.391851
Lrit2	blue	2	0.630924	-0.112391	-0.41793	0.218414	0.0679544	-0.463839	-0.252188	-0.454656	-0.195427
Lin7b	blue	2	0.630732	-0.484979	-0.518229	-0.446019	0.394318	-0.701059	0.0821853	-0.416941	-0.615338
Apoa4	blue	2	0.630212	-0.250566	-0.475211	-0.0443416	0.0154327	-0.191982	0.157218	-0.578019	-0.370535
Olfr877	blue	2	0.63015	-0.698117	-0.76284	-0.463455	0.503174	-0.639429	0.374723	-0.822833	-0.43797
Serpini1	blue	2	0.630018	-0.533146	-0.461406	-0.381886	0.246666	-0.548714	0.131521	-0.587813	-0.485349
Mir1956	blue	2	0.62952	-0.120518	-0.435495	0.181703	0.0275583	-0.576803	-0.0564204	-0.755954	-0.346962
Gm10330	blue	2	0.628902	-0.469376	-0.688611	-0.0936536	0.131762	-0.755048	0.0255425	-0.830311	-0.418559
Cck	blue	2	0.628526	-0.601449	-0.598123	-0.384668	0.358085	-0.700914	0.232469	-0.729148	-0.5261
Mageb16-ps1	blue	2	0.627917	-0.53103	-0.584022	-0.37697	0.47415	-0.501384	0.379934	-0.701163	-0.559817
Tsga10ip	blue	2	0.627699	-0.324342	-0.798555	-0.11203	0.280754	-0.670404	0.202251	-0.833319	-0.409581
LOC102635801	blue	2	0.627378	-0.447025	-0.691707	-0.151391	0.211042	-0.67439	0.170224	-0.831112	-0.328156
1810063I02Rik	blue	2	0.627273	-0.117436	-0.276497	0.190301	-0.207051	-0.237651	-0.222172	-0.283608	-0.331381
1700021P04Rik	blue	2	0.627261	-0.579979	-0.657313	-0.265854	0.311854	-0.418745	0.399687	-0.756965	-0.354357
2310034G01Rik	blue	2	0.627238	-0.427272	-0.684128	-0.401184	0.26738	-0.583282	-0.153936	-0.417237	-0.434998
Olfr1414	blue	2	0.627237	-0.148146	-0.470532	0.0525456	-0.0706457	-0.545742	0.412815	-0.679324	-0.424527
Kcnh7	blue	2	0.626989	-0.456924	-0.503616	-0.328382	0.186212	-0.607606	0.176917	-0.688822	-0.511894
Med10	blue	2	0.626245	-0.430973	-0.651258	-0.387146	0.383794	-0.519514	0.552536	-0.700457	-0.541409
Olfr971	blue	2	0.626214	-0.204468	-0.43362	0.0326613	-0.0970187	-0.552792	0.0398593	-0.651343	-0.404572
Calcoco2	blue	2	0.625672	-0.452552	-0.454136	0.0767359	-0.00416543	-0.319075	0.00534009	-0.480353	-0.280829
Pomt1	blue	2	0.625227	-0.37208	-0.362737	-0.320353	0.15302	-0.523372	0.1552	-0.436434	-0.582219
Mettl21e	blue	2	0.625042	-0.269262	-0.582	-0.0224876	0.124226	-0.623281	0.055783	-0.705265	-0.464301
Ppapdc2	blue	2	0.624718	-0.398621	-0.33883	-0.100301	0.0514007	-0.352727	0.251801	-0.198084	-0.558043
Olfr765	blue	2	0.624472	-0.603306	-0.681257	-0.389894	0.520054	-0.659893	0.153365	-0.772072	-0.413761
Gm10556	blue	2	0.623991	-0.307026	-0.449904	0.0624992	0.0123844	-0.565493	-0.0054131	-0.601261	-0.335593
Gm11738	blue	2	0.623613	-0.359979	-0.619829	-0.0452845	0.265337	-0.575505	0.277666	-0.770167	-0.332707
Olfr424	blue	2	0.62279	-0.539063	-0.696687	-0.159616	0.307796	-0.501868	0.215598	-0.81937	-0.42324
Magea2	blue	2	0.622773	-0.470665	-0.676798	-0.359522	0.398487	-0.608891	0.0644526	-0.866253	-0.359561
Olfr1364	blue	2	0.62234	-0.451205	-0.59232	-0.291813	0.158826	-0.373348	0.205755	-0.424519	-0.469027
Rilp	blue	2	0.622147	-0.491786	-0.731314	-0.140247	0.258956	-0.589615	-0.12961	-0.81354	-0.363864
4933417O13Rik	blue	2	0.622049	-0.346489	-0.340021	-0.184541	0.0708122	0.0567123	0.0772158	-0.120286	-0.157588
Gm6929	blue	2	0.621908	-0.350315	-0.726308	-0.12453	0.147273	-0.788509	-0.0811291	-0.668336	-0.403327
Olfr651	blue	2	0.621636	-0.690032	-0.774821	-0.289843	0.468262	-0.764367	0.153473	-0.869703	-0.468513
Olfr146	blue	2	0.621301	-0.479142	-0.62405	-0.135394	0.338592	-0.780001	0.0153596	-0.88783	-0.317725
Svs4	blue	2	0.621159	-0.27	-0.382449	0.116837	-0.0362979	-0.461089	-0.107694	-0.478957	-0.467511
Csprs	blue	2	0.620962	-0.816925	-0.772617	-0.622608	0.665336	-0.685047	0.224849	-0.846158	-0.438881
Mir449a	blue	2	0.620881	-0.292116	-0.521714	0.124783	0.176149	-0.298258	0.0259775	-0.545561	-0.125264
Htr5a	blue	2	0.620446	-0.672753	-0.490732	-0.508281	0.430289	-0.635269	0.233585	-0.699709	-0.410765
Btg1-ps1	blue	2	0.620135	-0.108234	-0.402813	0.192215	-0.0860186	-0.148757	-0.176067	-0.428403	0.0133025
Thtpa	blue	2	0.62003	-0.598257	-0.477307	-0.618886	0.415457	-0.506426	0.254544	-0.419797	-0.568126
Fhad1os1	blue	2	0.619025	-0.291013	-0.49514	-0.112456	0.209642	-0.326958	0.389413	-0.590576	-0.28602
Gm12514	blue	2	0.617921	-0.245451	-0.448069	-0.0261269	0.149752	-0.410913	-0.0429283	-0.616399	-0.295706
Cep63	blue	2	0.617915	-0.315887	-0.414887	-0.050085	-0.0167319	-0.531599	0.0521891	-0.316311	-0.594011
Fcer2a	blue	2	0.617766	-0.172922	-0.20396	0.292342	-0.27647	-0.306367	-0.336914	-0.266109	-0.310423
Gm2287	blue	2	0.617579	-0.262667	-0.594102	0.048591	0.0246299	-0.605839	0.0173901	-0.774045	-0.474098
1700119I11Rik	blue	2	0.617252	-0.225459	-0.540272	0.0325734	0.118342	-0.423757	-0.063535	-0.575492	-0.236812
Kazn	blue	2	0.61648	-0.397797	-0.657383	-0.242608	0.288252	-0.670558	0.232662	-0.466018	-0.421328
Acsl5	blue	2	0.615575	-0.628119	-0.490311	-0.563749	0.30649	-0.552283	0.27681	-0.487376	-0.495527
9630013D21Rik	blue	2	0.615438	-0.425876	-0.373272	-0.0920451	0.0223581	-0.564027	0.0766365	-0.458449	-0.436625
Fam71f1	blue	2	0.615425	-0.449548	-0.645656	-0.258715	0.214377	-0.552834	0.0496135	-0.715479	-0.448968
Ptgdr2	blue	2	0.614949	-0.285948	-0.534563	-0.32304	0.293706	-0.400958	0.181279	-0.527645	-0.319517
LOC100862151	blue	2	0.614829	-0.602678	-0.764726	-0.361082	0.311714	-0.700819	0.0839611	-0.770079	-0.372199
Olfr181	blue	2	0.614806	-0.470238	-0.542133	-0.428252	0.218168	-0.425058	0.209613	-0.372732	-0.333248
Gm10573	blue	2	0.614567	-0.508497	-0.733165	-0.263486	0.423626	-0.533086	0.346496	-0.798826	-0.364248
Lgr5	blue	2	0.614411	-0.453795	-0.506132	-0.0814553	0.0131838	-0.175553	0.0900345	-0.432228	-0.33525
4930515G16Rik	blue	2	0.614237	-0.432878	-0.577561	-0.115593	0.10685	-0.373674	-0.174403	-0.596889	-0.158267
Hoxc9	blue	2	0.61308	-0.298439	-0.412399	0.141025	-0.00422037	-0.482882	-0.0922179	-0.44238	-0.389725
Gm16157	blue	2	0.613067	-0.143288	-0.442169	-0.0935032	0.124303	-0.176148	0.31066	-0.44311	-0.318706
Bcl11a	blue	2	0.612977	-0.365094	-0.42563	0.00703268	0.0251294	-0.336353	0.180036	-0.206937	-0.377524
3110053B16Rik	blue	2	0.612546	-0.437829	-0.734774	-0.230274	0.136591	-0.450262	0.152678	-0.577866	-0.173609
Olfr153	blue	2	0.612498	-0.538343	-0.639537	-0.00688684	0.254132	-0.346879	0.336017	-0.601761	-0.332324
BC048403	blue	2	0.612377	-0.388535	-0.550537	-0.359397	0.0973346	-0.545149	0.050994	-0.371019	-0.376464
Gm19590	blue	2	0.612243	-0.48594	-0.693625	-0.307181	0.361639	-0.486749	0.197749	-0.758377	-0.269837
Ppef1	blue	2	0.611941	-0.628946	-0.518631	-0.533222	0.227632	-0.358531	0.2684	-0.605801	-0.367201
Gm10742	blue	2	0.611477	-0.385219	-0.402282	-0.260754	0.272927	-0.763586	0.0167287	-0.476452	-0.577163
Bsph2	blue	2	0.611197	-0.109664	-0.450684	0.228788	0.0244738	-0.435793	0.324324	-0.450179	-0.445794
Foxl2	blue	2	0.610982	-0.302113	-0.556542	-0.0595633	0.232067	-0.586973	0.105137	-0.661928	-0.326787
Olfr987	blue	2	0.610473	-0.249629	-0.406652	0.219204	-0.0866722	-0.458712	0.00567933	-0.499766	-0.488688
Acsm1	blue	2	0.610463	-0.160033	-0.321821	-0.0328775	-0.0322274	-0.231076	0.0266925	-0.487517	-0.260082
Vmn1r212	blue	2	0.610228	-0.397843	-0.733238	-0.153112	0.349905	-0.447101	0.447521	-0.702223	-0.391689
Mir1971	blue	2	0.609882	-0.454436	-0.506103	-0.0901326	0.103138	-0.716363	0.235023	-0.692763	-0.605468
Rab1b	blue	2	0.609692	-0.70144	-0.635559	-0.581441	0.500453	-0.518882	0.191388	-0.665474	-0.3677
Snord43	blue	2	0.608989	-0.416054	-0.340255	0.0365834	0.100186	-0.509053	-0.189806	-0.535697	-0.1608
Gm5444	blue	2	0.608573	-0.309061	-0.51175	-0.10613	0.0327829	-0.307778	-0.0546807	-0.53061	-0.278334
Pitpnm3	blue	2	0.608314	-0.458192	-0.424881	0.0520697	0.0127194	-0.531107	0.132494	-0.609838	-0.422572
Olfr902	blue	2	0.608261	-0.630152	-0.682474	-0.505444	0.417476	-0.569642	0.289029	-0.764229	-0.428537
Trav3-3	blue	2	0.607971	-0.437537	-0.495446	-0.0949139	0.163883	-0.623351	0.241509	-0.530984	-0.594362
Olfr353	blue	2	0.607908	-0.377316	-0.476257	0.107834	0.0413181	-0.706132	-0.172525	-0.562388	-0.475915
Pak1	blue	2	0.607845	-0.400293	-0.393114	-0.397777	0.208207	-0.544293	0.221162	-0.651501	-0.578553
Mir204	blue	2	0.607781	-0.393212	-0.336833	-0.0488024	-0.0556106	-0.337961	0.0224108	-0.472124	-0.280412
Platr7	blue	2	0.606633	-0.239292	-0.48848	0.239394	0.0573107	-0.68584	0.0934124	-0.703282	-0.477569
Mir216a	blue	2	0.606465	-0.194573	-0.270337	-0.0158934	-0.0550458	0.0606422	0.106583	-0.346254	-0.082398
1700128A07Rik	blue	2	0.606371	-0.119758	-0.503327	0.139827	0.10863	-0.611481	0.134258	-0.811056	-0.504667
Ppp1r14d	blue	2	0.606106	-0.169322	-0.59856	0.00947039	0.14491	-0.636607	0.0720943	-0.740189	-0.475962
Olfr1052	blue	2	0.605801	-0.430407	-0.610169	-0.593606	0.40739	-0.528941	0.499334	-0.606263	-0.464284
Adamtsl2	blue	2	0.605765	-0.324953	-0.500441	0.255602	-0.101894	-0.744741	-0.303673	-0.766128	-0.392123
Olfr1239	blue	2	0.605352	-0.560932	-0.819781	-0.211146	0.467357	-0.655979	0.214931	-0.835108	-0.374241
1700001C19Rik	blue	2	0.605298	-0.17398	-0.627538	-0.0641367	-0.0629576	-0.652915	0.00788539	-0.775425	-0.421626
Cracr2b	blue	2	0.605183	-0.168653	-0.479535	0.0833812	-0.0723165	-0.485658	-0.25732	-0.680483	-0.280138
Rps2	blue	2	0.605091	-0.561741	-0.558602	-0.414685	0.44276	-0.667672	0.177759	-0.756272	-0.471753
Arhgap44	blue	2	0.605071	-0.734788	-0.592766	-0.523179	0.529182	-0.670996	0.255937	-0.652881	-0.659255
Gm6878	blue	2	0.605009	-0.386475	-0.520921	-0.0726151	0.141716	-0.587962	0.106106	-0.68306	-0.39091
4930587A21Rik	blue	2	0.604338	-0.352124	-0.572833	-0.140224	0.0814291	-0.440074	-0.250141	-0.572127	-0.13903
Mafa	blue	2	0.603504	-0.308623	-0.626153	-0.0602324	0.298545	-0.81475	0.0445353	-0.607842	-0.609874
Gm2990	blue	2	0.603493	-0.33324	-0.325503	0.0526552	-0.0298468	-0.441945	0.178819	-0.387494	-0.442824
BC028777	blue	2	0.602885	-0.314117	-0.381979	-0.0135614	-0.103873	-0.180718	-0.136545	-0.230298	-0.217473
Ube2a	blue	2	0.602808	-0.416837	-0.436851	-0.463181	0.184353	-0.524746	0.279052	-0.33904	-0.586292
Olfr553	blue	2	0.602596	-0.44018	-0.493618	-0.211453	0.279942	-0.443342	0.365036	-0.56155	-0.311229
Olfm1	blue	2	0.602231	-0.507492	-0.468975	-0.414724	0.245668	-0.659402	0.190059	-0.661826	-0.569404
4933431K23Rik	blue	2	0.601705	-0.360523	-0.592023	0.0178021	0.00410483	-0.628471	-0.383861	-0.708566	-0.230386
Faah	blue	2	0.60047	-0.481706	-0.427447	-0.365829	0.22717	-0.609129	0.142084	-0.700777	-0.477742
2610303G11Rik	blue	2	0.600431	-0.259357	-0.409382	0.137573	0.0386576	-0.385964	-0.251995	-0.484573	-0.218496
Actl9	blue	2	0.599702	-0.48346	-0.498975	0.0399517	0.0927343	-0.493341	-0.0427285	-0.563225	-0.25994
Sftpb	blue	2	0.599656	-0.255849	-0.571036	0.0278776	0.125421	-0.744905	-0.115975	-0.739034	-0.374391
Tmprss11c	blue	2	0.599616	-0.379628	-0.555762	-0.0303355	0.0667597	-0.498903	0.0255567	-0.514676	-0.363316
4930542C21Rik	blue	2	0.599462	-0.389391	-0.652021	-0.0866572	0.26594	-0.371231	0.275207	-0.585383	-0.257682
Galnt9	blue	2	0.599394	-0.706463	-0.585545	-0.530448	0.544933	-0.604295	0.405674	-0.767772	-0.591924
Gm11565	blue	2	0.597657	-0.379623	-0.690925	-0.0770484	0.399295	-0.655571	0.12689	-0.607193	-0.626737
Slc2a4rg-ps	blue	2	0.597611	-0.212703	-0.413723	0.169029	0.0610343	-0.424779	-0.0320348	-0.46558	-0.368092
Sult2a4	blue	2	0.597461	-0.36711	-0.467063	-0.041358	0.178635	-0.54193	-0.0598455	-0.470787	-0.443693
Skint9	blue	2	0.597456	-0.696761	-0.668901	-0.451039	0.464506	-0.518897	0.408146	-0.817988	-0.405294
Grxcr1	blue	2	0.597026	-0.407263	-0.465935	0.0988837	0.178823	-0.648493	0.0393074	-0.665676	-0.339143
Ipcef1	blue	2	0.596918	-0.402708	-0.393492	-0.246046	0.214342	-0.2839	0.355721	-0.253974	-0.495116
Bhlhe23	blue	2	0.596777	-0.22689	-0.542676	0.112476	0.0640757	-0.465908	-0.225376	-0.739772	-0.120993
Olfr527	blue	2	0.596412	-0.336823	-0.527292	0.0636244	0.131727	-0.61126	0.134365	-0.735835	-0.354714
Pknox2	blue	2	0.596259	-0.457208	-0.646744	-0.0771566	0.192414	-0.900401	-0.186597	-0.63041	-0.441118
Npnt	blue	2	0.596017	-0.408981	-0.523877	-0.281557	-0.000361317	-0.533323	-0.0895222	-0.49483	-0.354839
Gm15396	blue	2	0.595471	-0.319755	-0.610028	-0.290794	0.326192	-0.276058	0.133526	-0.586755	-0.252866
Rtp3	blue	2	0.595268	-0.39401	-0.629831	-0.00207875	0.226668	-0.58818	-0.0607717	-0.758872	-0.208245
LOC545763	blue	2	0.595052	-0.587061	-0.72153	-0.27102	0.510035	-0.65793	0.27065	-0.868572	-0.508318
Sult4a1	blue	2	0.594836	-0.685197	-0.597357	-0.665335	0.525267	-0.629547	0.348487	-0.716769	-0.481861
Hoga1	blue	2	0.594815	-0.31625	-0.331875	-0.0380962	0.0455129	-0.2961	0.189079	-0.507809	-0.351486
1700061E17Rik	blue	2	0.594625	-0.121363	-0.293812	0.10085	-0.138364	-0.319002	0.285117	-0.386859	-0.337007
Gm9530	blue	2	0.593019	-0.484572	-0.494044	-0.138845	0.270649	-0.498356	-0.0247428	-0.473552	-0.468247
Myom1	blue	2	0.592486	-0.543781	-0.645677	-0.384406	0.231178	-0.584295	-0.0383463	-0.743525	-0.255084
Pde6c	blue	2	0.5924	-0.375444	-0.481858	0.188802	-0.10186	-0.474048	-0.302124	-0.426324	-0.155094
Mir1938	blue	2	0.591949	-0.546969	-0.463458	-0.140793	0.109514	-0.485069	-0.0347454	-0.454866	-0.386157
Kank4os	blue	2	0.591856	-0.494893	-0.67634	-0.0688915	0.323185	-0.547892	0.104047	-0.880699	-0.248923
4930546C10Rik	blue	2	0.59156	-0.477929	-0.747346	-0.250861	0.271859	-0.398434	0.392132	-0.773266	-0.319885
Zfp386	blue	2	0.591378	-0.578051	-0.440942	-0.401742	0.266901	-0.487412	0.182058	-0.46771	-0.425875
Cd40	blue	2	0.590647	-0.322112	-0.420569	0.25143	-0.0718081	-0.38397	0.0996409	-0.639927	-0.21936
Slc5a4b	blue	2	0.590296	-0.374191	-0.551644	0.0672244	0.114817	-0.645053	0.095292	-0.806	-0.472577
LOC101056093	blue	2	0.58961	-0.581654	-0.431331	-0.118113	0.224346	-0.45896	0.0570152	-0.476006	-0.306598
Myo19	blue	2	0.588881	-0.137902	-0.353407	0.138217	-0.145112	-0.616461	-0.0310701	-0.41001	-0.558975
Tcl1	blue	2	0.588817	-0.422221	-0.523272	-0.271207	0.228066	-0.361925	0.175069	-0.580943	-0.466843
Batf2	blue	2	0.588633	-0.111748	-0.298146	0.306448	-0.210547	-0.412946	0.129812	-0.597279	-0.256905
Lce3d	blue	2	0.587582	-0.262922	-0.690869	0.0164879	0.212686	-0.569686	0.12511	-0.890086	-0.318044
Echdc2	blue	2	0.586914	-0.364947	-0.431447	-0.144856	0.181111	-0.512811	0.116768	-0.277611	-0.515453
Tmco5b	blue	2	0.586874	-0.151441	-0.535608	-0.0773622	-0.194608	-0.502071	0.119821	-0.409372	-0.537881
Dcstamp	blue	2	0.586646	-0.466616	-0.720615	-0.0859257	0.296164	-0.631054	0.252876	-0.886356	-0.456718
Gm11546	blue	2	0.585731	-0.363785	-0.55334	0.0221209	-0.0264461	-0.669362	-0.0847799	-0.782526	-0.319163
1700028E10Rik	blue	2	0.584744	-0.142454	-0.427713	-0.0162298	0.0922706	-0.225082	0.366022	-0.466594	-0.382129
Gm20556	blue	2	0.583901	-0.335641	-0.590547	-0.0532817	0.232162	-0.358307	-0.0684965	-0.631285	-0.0721207
Alb	blue	2	0.583854	-0.319952	-0.520043	0.0111058	0.271372	-0.60123	0.104166	-0.601025	-0.337046
Vmn2r18	blue	2	0.583498	-0.259772	-0.467622	0.160766	0.2241	-0.693181	-0.0298707	-0.704578	-0.397129
Prok2	blue	2	0.583481	-0.466748	-0.367362	-0.0432612	0.15986	-0.309979	0.162556	-0.234627	-0.364954
Smim12	blue	2	0.583172	-0.796719	-0.599418	-0.558937	0.489096	-0.630715	0.239419	-0.66015	-0.563344
Tubb4b	blue	2	0.582432	-0.484302	-0.357509	-0.15767	0.0274363	-0.558048	-0.0236541	-0.504412	-0.501424
Clec2h	blue	2	0.582264	-0.227535	-0.446202	-0.0262576	-0.0220547	-0.218754	-0.188492	-0.465516	-0.246237
Mir217	blue	2	0.582183	-0.4892	-0.729659	-0.135824	0.496578	-0.63724	0.125103	-0.825959	-0.266145
Klk7	blue	2	0.582074	-0.15178	-0.519502	0.0729132	0.137497	-0.641106	-0.0653684	-0.626788	-0.380903
4930455H04Rik	blue	2	0.581607	-0.577211	-0.644426	-0.162976	0.338166	-0.812736	0.200994	-0.848117	-0.517379
Fetub	blue	2	0.580888	-0.116572	-0.537275	0.314346	0.0345577	-0.69774	-0.100894	-0.673698	-0.371278
Olfr1233	blue	2	0.579766	-0.315611	-0.499035	-0.0492699	0.112481	-0.282208	0.54734	-0.622571	-0.398271
5830415F09Rik	blue	2	0.579348	-0.469242	-0.460987	0.1006	0.0602255	-0.634856	-0.153662	-0.640057	-0.352788
Olfr1463	blue	2	0.57925	-0.429483	-0.724458	-0.132324	0.273867	-0.540419	0.215336	-0.729698	-0.489224
BC049730	blue	2	0.578717	-0.258347	-0.48239	-0.0762786	0.115706	-0.317221	0.0797826	-0.570907	-0.344692
5430401F13Rik	blue	2	0.578289	-0.158676	-0.604581	-0.108694	0.0110441	-0.693375	0.0567672	-0.756632	-0.412597
Tspan13	blue	2	0.57827	-0.538605	-0.567564	-0.496465	0.446364	-0.627452	0.401959	-0.51138	-0.670521
Bean1	blue	2	0.578126	-0.37535	-0.510694	-0.0850769	-0.0637909	-0.230375	0.114503	-0.579962	-0.128008
Mir483	blue	2	0.577923	-0.308639	-0.517083	-0.133083	0.191135	-0.175052	0.111562	-0.631919	-0.204354
Napb	blue	2	0.577772	-0.362104	-0.551328	-0.48623	0.306554	-0.70647	0.012746	-0.714285	-0.443809
Mir3473b	blue	2	0.577342	-0.512022	-0.565151	-0.349754	0.328323	-0.314887	0.242192	-0.419845	-0.238046
Cnih3	blue	2	0.577035	-0.609985	-0.603726	-0.382457	0.469086	-0.646577	0.211512	-0.646026	-0.517946
Gpr85	blue	2	0.576056	-0.534817	-0.526276	-0.608062	0.343511	-0.669309	0.311507	-0.620327	-0.603977
Plekhg4	blue	2	0.575879	-0.298918	-0.470842	0.0519192	0.0346565	-0.605357	0.329498	-0.509651	-0.599084
Pyurf	blue	2	0.575264	-0.535743	-0.3443	-0.536218	0.243257	-0.49135	0.0931858	-0.46918	-0.458387
Olfr916	blue	2	0.57514	-0.329905	-0.592616	-0.036422	0.151254	-0.372252	0.403367	-0.626671	-0.462725
4930417O22Rik	blue	2	0.574684	0.146409	-0.19057	0.33134	-0.104678	-0.394488	-0.140207	-0.435323	-0.312443
Mir133b	blue	2	0.574047	-0.52103	-0.784087	-0.253035	0.328326	-0.887584	-0.172428	-0.85845	-0.403414
5730435O14Rik	blue	2	0.573544	-0.0755186	-0.394083	0.208372	0.0730556	-0.458301	-0.233243	-0.537585	-0.287626
Gm11823	blue	2	0.572965	-0.66879	-0.507729	-0.223557	0.384741	-0.236568	0.135707	-0.394068	-0.199274
Olfr519	blue	2	0.572913	-0.238273	-0.231418	-0.0444544	0.127563	-0.290129	0.0332735	-0.294553	-0.307029
Rgn	blue	2	0.571871	-0.476266	-0.589173	-0.0294435	0.129804	-0.409747	-0.00418007	-0.504519	-0.279861
Tmem160	blue	2	0.571115	-0.644572	-0.524919	-0.515705	0.497672	-0.664462	0.216119	-0.590855	-0.671373
Gm7358	blue	2	0.570608	-0.346952	-0.375522	-0.135458	0.18125	-0.166808	0.135563	-0.375717	-0.296581
Cd79a	blue	2	0.57044	-0.304581	-0.400145	-0.00661318	0.0460142	-0.372471	-0.0938201	-0.586251	-0.149469
Ecm1	blue	2	0.570424	-0.607029	-0.570245	-0.245222	0.314082	-0.455268	0.0634924	-0.362935	-0.32993
Ostc	blue	2	0.567771	-0.56291	-0.58795	-0.610208	0.424446	-0.691313	0.334823	-0.729713	-0.567978
Il17c	blue	2	0.566954	-0.0897703	-0.344188	0.394083	-0.288945	-0.642677	-0.488951	-0.452886	-0.317558
Aqp12	blue	2	0.566555	-0.121209	-0.549122	-0.0396475	0.154821	-0.333737	0.264343	-0.609714	-0.393756
Olfr679	blue	2	0.566438	-0.201858	-0.596249	-0.070844	0.108408	-0.715233	-0.000907232	-0.790954	-0.224996
Ptchd2	blue	2	0.565334	-0.713609	-0.543041	-0.381397	0.455415	-0.711572	0.224118	-0.752982	-0.617857
Olfr1128	blue	2	0.564779	-0.381777	-0.62136	0.118565	0.0677374	-0.554727	0.0536248	-0.791546	-0.317837
Rpl37a	blue	2	0.563758	-0.663679	-0.439577	-0.674305	0.275087	-0.442005	0.224602	-0.463664	-0.459163
Mtl5	blue	2	0.56332	-0.20818	-0.52102	0.216321	-0.0573992	-0.585918	-0.0859303	-0.755706	-0.181836
Ppfibp1	blue	2	0.563092	-0.286381	-0.325488	-0.158546	-0.0505261	-0.537524	0.0576453	-0.645831	-0.466482
6820426E19Rik	blue	2	0.56304	-0.279296	-0.496699	0.174723	0.104326	-0.542282	0.156729	-0.813245	-0.395898
Stmn1	blue	2	0.562925	-0.364165	-0.28574	-0.397956	0.116274	-0.450877	0.310828	-0.479867	-0.512218
Zfp575	blue	2	0.562672	-0.622402	-0.824632	-0.291757	0.420353	-0.854885	0.00862136	-0.92005	-0.373653
Gm14264	blue	2	0.562429	0.0262922	-0.43197	0.233838	0.0386943	-0.54392	-0.117759	-0.57125	-0.317049
Tubg2	blue	2	0.562388	-0.566274	-0.535526	-0.54759	0.326154	-0.52625	0.102891	-0.508098	-0.369993
Dok4	blue	2	0.562357	-0.368363	-0.480534	-0.240563	0.025171	-0.441219	0.181189	-0.209723	-0.487052
Tmc1	blue	2	0.562129	-0.570659	-0.814442	-0.354617	0.475916	-0.775855	0.161401	-0.920901	-0.377073
Matn4	blue	2	0.562089	-0.399334	-0.3277	0.0893151	-0.0604268	-0.476786	-0.0369661	-0.441306	-0.397188
Rgl3	blue	2	0.561286	-0.249464	-0.291931	0.0995644	-0.0764803	-0.564925	0.0891478	-0.462467	-0.510407
Nup62cl	blue	2	0.560061	-0.48769	-0.463529	-0.213396	0.120163	-0.438289	0.124495	-0.55158	-0.363207
4931429P17Rik	blue	2	0.559628	-0.620729	-0.623028	-0.380416	0.507091	-0.376276	0.233944	-0.651472	-0.35164
Gm12536	blue	2	0.55796	-0.235996	-0.717621	-0.0368504	0.0364422	-0.661698	0.0671202	-0.840999	-0.369175
Gm3086	blue	2	0.557625	-0.762909	-0.685436	-0.489855	0.626026	-0.536294	0.387706	-0.786983	-0.372068
A630009H07Rik	blue	2	0.556664	-0.453291	-0.355458	-0.286275	0.433354	-0.39665	0.381696	-0.409489	-0.579529
Pdyn	blue	2	0.556059	-0.553202	-0.596873	-0.21594	0.403301	-0.563931	0.0660254	-0.365301	-0.386936
Spata32	blue	2	0.556007	-0.254798	-0.497964	0.0510989	0.0957116	-0.619593	0.196243	-0.601159	-0.482251
Gm30132	blue	2	0.555787	-0.220379	-0.539067	0.165921	0.0489624	-0.705513	0.00920469	-0.780787	-0.36439
Pkp1	blue	2	0.555043	-0.183985	-0.225846	-0.0167639	-0.127866	0.0175892	0.273594	-0.350891	-0.232007
Krt6a	blue	2	0.555026	-0.15484	-0.245245	0.124964	-0.0829567	-0.00552233	0.3791	-0.392231	-0.203769
Defb39	blue	2	0.55394	-0.367233	-0.643496	-0.156018	0.179777	-0.407066	0.247891	-0.71712	-0.414623
Gm16046	blue	2	0.553778	-0.373674	-0.520841	-0.0391782	0.0343727	-0.710358	-0.345698	-0.50022	-0.421473
BC117090	blue	2	0.553558	-0.138178	-0.356582	0.299163	-0.107511	-0.296355	0.197476	-0.527434	-0.30755
4933422A05Rik	blue	2	0.553542	0.00458717	-0.367732	0.109363	0.0575847	-0.285663	0.29178	-0.52954	-0.269394
Ush1c	blue	2	0.553349	-0.240764	-0.398756	0.169236	-0.110557	-0.284005	0.043833	-0.581631	-0.203096
Tssk5	blue	2	0.553141	-0.0605049	-0.43194	0.184649	-0.0624488	-0.455531	-0.156219	-0.665381	-0.215776
Rtn4rl2	blue	2	0.553025	-0.6749	-0.56245	-0.297834	0.435591	-0.735051	0.144176	-0.750916	-0.495895
Gm11959	blue	2	0.553025	-0.0511115	-0.309294	0.0906208	0.089505	-0.312127	0.00174911	-0.227349	-0.361852
Olfr591	blue	2	0.551677	-0.485951	-0.668999	-0.186549	0.32368	-0.745882	0.0308109	-0.798742	-0.52884
Zfp747	blue	2	0.551652	-0.504272	-0.417652	-0.0643606	0.0667251	-0.600399	-0.173666	-0.585015	-0.342024
Gfy	blue	2	0.551604	-0.207367	-0.601475	0.275885	0.102721	-0.664617	-0.0377022	-0.714609	-0.288166
1700058P15Rik	blue	2	0.551575	-0.0673901	-0.381841	0.27644	-0.163385	-0.45028	0.163129	-0.577641	-0.223968
Olfr1232	blue	2	0.551417	-0.510228	-0.765468	-0.172733	0.300444	-0.765453	0.10141	-0.91061	-0.400933
Gm10680	blue	2	0.550983	-0.426425	-0.446761	0.0734496	0.0967858	-0.54496	-0.0247634	-0.702557	-0.287375
Olfr196	blue	2	0.550765	-0.332242	-0.497042	0.295785	0.0799027	-0.508059	0.133181	-0.682022	-0.365874
Ifna1	blue	2	0.550145	-0.13945	-0.371075	0.256414	-0.170875	-0.631095	-0.173694	-0.660623	-0.304454
Adgrf3	blue	2	0.549764	-0.0433112	-0.295989	-0.0409671	-0.0138357	-0.0676379	0.235182	-0.327401	-0.159124
A330070K13Rik	blue	2	0.549321	-0.0918296	-0.381189	0.223592	0.019207	-0.510596	0.0291761	-0.454559	-0.389915
Sult5a1	blue	2	0.549152	-0.00851306	-0.340388	0.213492	-0.0304275	-0.211342	0.0536559	-0.48084	-0.179758
Prss50	blue	2	0.548904	-0.278496	-0.415157	0.00511141	-0.133245	-0.509701	-0.133643	-0.603118	-0.389414
Sox18	blue	2	0.548494	-0.253042	-0.578491	-0.392976	0.0889818	-0.716691	-0.088378	-0.44931	-0.391926
Muc4	blue	2	0.548301	-0.256814	-0.577146	-0.0320771	0.180619	-0.358748	0.169929	-0.660542	0.053407
Gm10447	blue	2	0.54813	-0.19077	-0.528974	-0.17733	0.0639149	-0.263971	0.246635	-0.56608	-0.296176
Mir3074-2	blue	2	0.548115	-0.238762	-0.289352	0.131727	-0.125483	-0.166827	0.0122622	-0.302192	-0.199052
Ildr2	blue	2	0.547939	-0.626046	-0.528883	-0.395682	0.465248	-0.433934	0.248341	-0.721059	-0.346016
Itga8	blue	2	0.547831	-0.789451	-0.650695	-0.429604	0.462749	-0.730667	0.224329	-0.74578	-0.503903
Efhd2	blue	2	0.547748	-0.756778	-0.654435	-0.46636	0.553085	-0.697473	0.329583	-0.756072	-0.487669
Smpd1	blue	2	0.547542	-0.567855	-0.432458	-0.621761	0.36278	-0.584909	0.0726826	-0.511412	-0.41239
Gabbr2	blue	2	0.547261	-0.518319	-0.460837	-0.296779	0.235161	-0.464433	0.36894	-0.73717	-0.410492
Tbr1	blue	2	0.54645	-0.544141	-0.520665	-0.236527	0.273405	-0.649072	0.143349	-0.663548	-0.514845
4933416O17Rik	blue	2	0.546308	-0.291626	-0.481586	-0.225298	0.253365	-0.392702	0.261345	-0.62432	-0.264173
Slc45a2	blue	2	0.546249	-0.666462	-0.664706	-0.287223	0.483314	-0.455653	0.291188	-0.729634	-0.317012
Rhof	blue	2	0.545305	-0.740586	-0.60446	-0.610806	0.447078	-0.590569	0.24334	-0.64049	-0.505112
Gm12436	blue	2	0.545063	-0.652811	-0.809128	-0.397421	0.458352	-0.666957	0.266564	-0.894071	-0.441553
BC037032	blue	2	0.54452	-0.378561	-0.40505	-0.00180784	0.046104	-0.527268	-0.0294575	-0.541594	-0.331961
Gm6787	blue	2	0.543784	-0.31045	-0.574697	-0.0203886	-0.0105928	-0.459226	-0.269391	-0.464333	-0.214124
Olfr796	blue	2	0.54319	-0.439821	-0.748417	-0.241087	0.375213	-0.664112	0.0354386	-0.803071	-0.324529
Gm10220	blue	2	0.543075	-0.601873	-0.761906	-0.317429	0.321198	-0.570167	0.0337158	-0.787742	-0.257625
Olfr547	blue	2	0.54276	-0.486239	-0.768389	-0.329869	0.386746	-0.601569	0.21623	-0.876058	-0.48913
AF357425	blue	2	0.542408	-0.129598	-0.486963	0.192532	0.0932916	-0.345745	-0.0914214	-0.530896	-0.129167
Gm13415	blue	2	0.54131	-0.16658	-0.559984	-0.216179	0.20791	-0.428091	0.149496	-0.633726	-0.461285
Mcpt8	blue	2	0.541113	-0.377355	-0.607157	0.0409059	0.257548	-0.793101	-0.185726	-0.838615	-0.299828
Vmn1r94	blue	2	0.541062	-0.67843	-0.779485	-0.488418	0.575998	-0.592993	0.295943	-0.886029	-0.419281
Arhgef38	blue	2	0.540633	-0.110476	-0.51482	-0.0263158	0.139843	-0.551426	0.23892	-0.745418	-0.433386
1700080O16Rik	blue	2	0.540387	-0.63022	-0.701809	-0.232473	0.435594	-0.502359	-0.122458	-0.678007	-0.166576
Dbpht2	blue	2	0.540166	-0.383488	-0.584449	-0.0311954	0.253189	-0.774778	0.0803127	-0.547199	-0.536253
Ttc9b	blue	2	0.539871	-0.446466	-0.418306	-0.444238	0.327563	-0.679856	0.161852	-0.448215	-0.564092
Dgkz	blue	2	0.538998	-0.558456	-0.610538	-0.198035	0.333894	-0.631513	0.0609217	-0.427304	-0.422921
Adig	blue	2	0.537864	-0.230236	-0.635348	0.0348141	0.0481318	-0.625467	0.0309959	-0.824335	-0.264299
AI661453	blue	2	0.537533	-0.410091	-0.637654	-0.0611929	0.0808708	-0.675396	-0.233524	-0.786189	-0.312044
Dkkl1	blue	2	0.536945	-0.304894	-0.488094	-0.415145	0.12861	-0.679793	0.00700612	-0.528605	-0.596828
Gm15870	blue	2	0.53614	-0.0475294	-0.231538	0.170712	-0.128305	-0.128153	-0.129241	-0.378831	-0.182207
Tnfsf9	blue	2	0.534477	-0.472738	-0.408269	-0.120804	0.162129	-0.328736	0.208627	-0.448658	-0.339687
Msmb	blue	2	0.534476	-0.606008	-0.7511	-0.214287	0.317015	-0.600273	0.277748	-0.892722	-0.289574
Gm29376	blue	2	0.534398	-0.325035	-0.426418	0.147417	-0.0065295	-0.577103	-0.232843	-0.588515	-0.277198
Ltb4r1	blue	2	0.533653	-0.170751	-0.309038	0.153946	-0.0865172	-0.353962	0.0103314	-0.394549	-0.418952
6030471H07Rik	blue	2	0.533176	0.0130312	-0.317513	0.225969	-0.117935	-0.321931	-0.355443	-0.522676	-0.0775353
Tshz3	blue	2	0.532416	-0.335328	-0.486297	-0.433413	0.256274	-0.63974	0.194068	-0.424557	-0.536963
Tnpo3	blue	2	0.531617	-0.506188	-0.77778	-0.292885	0.345664	-0.635133	0.0344058	-0.711897	-0.290311
AF357399	blue	2	0.531264	-0.374749	-0.30425	-0.302166	0.177769	-0.416678	0.211616	-0.380019	-0.452448
Xcl1	blue	2	0.531175	-0.132965	-0.369162	0.224507	-0.318699	-0.34405	-0.311248	-0.427815	-0.135265
Nat14	blue	2	0.531112	-0.482045	-0.402178	-0.2091	0.229184	-0.479971	0.193039	-0.293737	-0.471423
Iqcf6	blue	2	0.530112	-0.114076	-0.240015	0.0861785	-0.0182689	-0.0384691	-0.18454	-0.385284	0.00766723
Wfdc15a	blue	2	0.529673	-0.0362119	-0.254998	0.346422	-0.141243	-0.272886	-0.158793	-0.36759	-0.255981
Hoxb13	blue	2	0.529578	-0.153955	-0.597292	-0.256024	0.343429	-0.333032	0.169684	-0.468974	-0.270536
Scarna8	blue	2	0.529517	-0.465872	-0.349585	0.018235	-0.0125009	-0.247084	0.0841415	-0.492078	-0.307118
Defb15	blue	2	0.528855	-0.105936	-0.41045	0.117978	-0.0578912	-0.219573	-0.0150707	-0.434408	-0.230916
B930071A02	blue	2	0.527334	-0.0892454	-0.287713	0.169719	-0.0446414	-0.104152	-0.200269	-0.425373	0.0129181
Adam20	blue	2	0.527148	-0.189592	-0.454745	0.260496	0.05422	-0.465998	0.265316	-0.529661	-0.364047
Gtf2e1	blue	2	0.525617	-0.417323	-0.290314	-0.424988	0.20694	-0.573924	0.240978	-0.312245	-0.586256
Pla2g10os	blue	2	0.525352	-0.720199	-0.730863	-0.483678	0.512641	-0.611061	0.45465	-0.8498	-0.483593
Trp53i11	blue	2	0.523737	-0.454302	-0.481534	-0.428265	0.196531	-0.659131	-0.0931172	-0.689451	-0.372983
Gpr20	blue	2	0.523587	-0.391444	-0.64733	0.0069073	0.188469	-0.830787	-0.313024	-0.687379	-0.348022
Ciita	blue	2	0.522948	-0.499233	-0.688734	-0.238782	0.507425	-0.633069	0.112386	-0.810084	-0.270883
Chit1	blue	2	0.522926	-0.0692664	-0.463114	0.321425	0.018084	-0.406363	-0.315363	-0.562668	0.0023086
Olfr1215	blue	2	0.522661	-0.154457	-0.261904	0.030472	-0.0777219	-0.368673	0.127075	-0.403772	-0.253317
Nrn1	blue	2	0.52209	-0.580228	-0.426585	-0.490963	0.331818	-0.598823	0.228047	-0.750304	-0.41203
Gm10012	blue	2	0.521843	-0.287554	-0.642862	-0.0465759	0.391358	-0.6292	-0.289781	-0.69617	-0.143626
A330035P11Rik	blue	2	0.521757	-0.58086	-0.710601	-0.58286	0.553406	-0.770213	0.164602	-0.71035	-0.4139
Itpka	blue	2	0.521462	-0.374483	-0.576547	-0.194504	0.206239	-0.517197	0.0907378	-0.20152	-0.378192
Neurod2	blue	2	0.521236	-0.462544	-0.394714	-0.380222	0.383811	-0.540542	0.475644	-0.525463	-0.495286
Bmp3	blue	2	0.521203	-0.477007	-0.468448	-0.261986	0.308082	-0.540689	0.255007	-0.507695	-0.498412
Gm9799	blue	2	0.519387	-0.497078	-0.749436	-0.328313	0.420754	-0.68381	-0.121209	-0.839454	-0.281665
Cml3	blue	2	0.517365	-0.329209	-0.475005	-0.074081	0.0131624	-0.125726	0.276243	-0.402465	-0.299203
Mgat4d	blue	2	0.516533	-0.0634841	-0.33153	-0.0229029	0.0228939	-0.351926	-0.101198	-0.549606	-0.162943
Tex36	blue	2	0.515749	-0.36787	-0.323013	0.123009	-0.0791624	-0.212982	-0.0471854	-0.468135	-0.260352
Cd209e	blue	2	0.515335	-0.153524	-0.406157	0.099586	0.00909048	-0.449928	0.112079	-0.553309	-0.419594
Gm4961	blue	2	0.515072	-0.188339	-0.511283	0.00586885	0.209239	-0.606373	0.101465	-0.600405	-0.421192
Prl7c1	blue	2	0.514265	-0.410878	-0.674081	-0.0215215	0.212167	-0.420256	0.185444	-0.762172	-0.237607
Cldn20	blue	2	0.512742	-0.14092	-0.155991	0.0912148	-0.0925359	-0.360311	0.133409	-0.471592	-0.215092
Suv39h2	blue	2	0.510839	-0.334918	-0.341895	-0.344302	0.235963	-0.714196	0.0454027	-0.542013	-0.530384
Gm3604	blue	2	0.510448	-0.082659	-0.299443	0.152384	-0.179573	-0.401234	0.0718963	-0.244355	-0.320311
C1ql3	blue	2	0.510393	-0.629511	-0.47936	-0.427579	0.449897	-0.549626	0.511639	-0.70207	-0.425299
Mtus2	blue	2	0.510221	-0.287518	-0.374569	0.209243	-0.0879344	-0.425069	-0.110258	-0.250718	-0.255464
Foxb2	blue	2	0.509379	-0.292271	-0.33595	0.295437	-0.0901479	-0.344779	-0.284816	-0.385355	-0.137088
Cpa5	blue	2	0.509259	-0.205858	-0.134287	0.197471	-0.136212	-0.151099	-0.0372569	-0.243082	-0.295829
Vmn2r56	blue	2	0.509119	-0.216859	-0.490379	0.244681	-0.0517846	-0.270182	-0.411757	-0.509045	0.0831182
Fam109b	blue	2	0.50773	-0.161114	-0.456272	-0.189495	0.0255303	-0.538151	-0.181865	-0.679148	-0.240231
Mpv17	blue	2	0.507574	-0.557741	-0.299003	-0.643261	0.420919	-0.681694	0.179248	-0.675453	-0.569418
Aqp7	blue	2	0.507121	0.106224	-0.44514	0.204493	-0.100368	-0.618028	0.271418	-0.573722	-0.380291
LOC102638085	blue	2	0.506289	-0.464661	-0.551303	-0.15831	0.258523	-0.189922	0.366787	-0.53974	-0.297306
Nr1d1	blue	2	0.506183	-0.443294	-0.630407	-0.136476	0.120132	-0.49816	-0.242793	-0.474461	-0.0646026
Mtnr1a	blue	2	0.506116	-0.363489	-0.587345	0.0999957	0.163495	-0.617926	0.0475905	-0.84388	-0.34075
Tyr	blue	2	0.505822	-0.130562	-0.285782	0.116701	-0.0539715	-0.260132	0.199687	-0.613588	-0.276223
Gm19386	blue	2	0.505779	-0.141049	-0.428671	-0.195063	0.206194	-0.597567	0.208799	-0.579424	-0.321895
Ccdc34os	blue	2	0.505712	-0.22683	-0.328413	-0.201257	0.197429	-0.164121	0.515154	-0.408963	-0.346793
Gm13084	blue	2	0.503654	-0.0503583	-0.281697	0.0273721	-0.115973	-0.301477	-0.25895	-0.40238	-0.240013
3110015C05Rik	blue	2	0.50298	-0.294286	-0.539788	-0.343761	0.279147	-0.0822889	0.277564	-0.430849	-0.137376
Gm10782	blue	2	0.501018	-0.0228076	-0.273582	0.282405	-0.134516	-0.239125	-0.207279	-0.426741	-0.174446
Gm10922	blue	2	0.499858	-0.571367	-0.793718	-0.41796	0.572646	-0.641432	0.286778	-0.868042	-0.435888
Hspbap1	blue	2	0.499775	-0.315117	-0.284417	-0.0118177	0.019769	-0.433921	-0.0428524	-0.356774	-0.20882
Sectm1b	blue	2	0.498143	0.0447994	-0.321462	0.24875	-0.17686	-0.401147	-0.0389994	-0.453222	-0.379773
Gm17416	blue	2	0.497941	-0.327258	-0.630437	-0.156912	0.348761	-0.849852	-0.00696282	-0.903258	-0.428901
Glyatl3	blue	2	0.497505	-0.0528398	-0.136361	0.180997	-0.227684	-0.315691	0.0472146	-0.15141	-0.45754
Cdrt4	blue	2	0.496917	0.27446	-0.221266	0.251793	-0.296654	-0.330088	0.151128	-0.413647	-0.314916
BC048671	blue	2	0.494896	-0.358121	-0.664738	-0.211116	0.313018	-0.667171	0.0227029	-0.903039	-0.355212
Gm14725	blue	2	0.49463	0.0640531	-0.376587	0.116187	0.0138497	-0.30961	0.04323	-0.597282	-0.237213
Ugt2b1	blue	2	0.494082	-0.164088	-0.557166	-0.132493	0.301253	-0.544207	0.364191	-0.627753	-0.412924
Astl	blue	2	0.493904	-0.23234	-0.633374	-0.136755	0.0709078	-0.555381	-0.00390949	-0.741316	-0.263614
Il6	blue	2	0.493348	-0.331408	-0.512675	-0.0343608	0.13852	-0.278666	-0.0634222	-0.493291	-0.303604
Mir759	blue	2	0.493202	-0.292863	-0.584803	0.155419	0.185665	-0.505837	-0.209088	-0.637602	-0.0678935
Gm4994	blue	2	0.492077	-0.33112	-0.325247	0.123028	0.0645313	-0.567493	-0.0206338	-0.419159	-0.256929
Pglyrp3	blue	2	0.49157	-0.356715	-0.536989	-0.23237	0.399067	-0.323211	-0.193511	-0.542333	-0.216333
Tcaf3	blue	2	0.490281	-0.0563616	-0.342528	0.0729409	-0.0237193	-0.461159	-0.0646663	-0.669454	-0.307373
1500002F19Rik	blue	2	0.490259	-0.350496	-0.530564	-0.309575	0.110753	-0.212163	0.0921219	-0.529591	-0.184612
Casp16-ps	blue	2	0.489316	-0.340909	-0.536512	0.00480938	0.190223	-0.539599	-0.0442659	-0.642522	-0.253665
4933438K21Rik	blue	2	0.488551	-0.253601	-0.686983	-0.20021	0.280685	-0.475813	0.322198	-0.717931	-0.389371
Slc17a7	blue	2	0.488494	-0.410282	-0.359997	-0.452619	0.348222	-0.592545	0.241565	-0.48266	-0.553409
Id2	blue	2	0.488161	-0.446816	-0.378863	-0.458544	0.223091	-0.409046	0.11141	-0.51276	-0.186315
B230209E15Rik	blue	2	0.487737	-0.0582211	-0.483878	-0.0389948	-0.0190323	-0.484057	0.307641	-0.673415	-0.293252
B3galt2	blue	2	0.487589	-0.410715	-0.239751	-0.377194	0.196761	-0.26036	0.276858	-0.265865	-0.346372
Mmp17	blue	2	0.487074	-0.292864	-0.410607	-0.146729	0.0814473	-0.522758	0.0703837	-0.156631	-0.427924
Mir1a-2	blue	2	0.487057	-0.52814	-0.433991	-0.224089	0.082547	-0.113772	0.00954382	-0.273403	-0.149511
Scube1	blue	2	0.486835	-0.427638	-0.390637	-0.46759	0.241232	-0.570871	0.135541	-0.627272	-0.520926
4930568D16Rik	blue	2	0.486704	-0.307313	-0.591529	0.0395143	0.093956	-0.458262	0.0592449	-0.424231	-0.18111
A630076J17Rik	blue	2	0.486667	-0.464678	-0.648888	-0.269295	0.250486	-0.555376	-0.076058	-0.706141	-0.301645
Zfp493	blue	2	0.485815	-0.486112	-0.239384	-0.242524	0.164873	-0.453398	-0.0647192	-0.238117	-0.388242
Mylk3	blue	2	0.4858	-0.374204	-0.430935	0.0456	-0.0196045	-0.282434	0.430357	-0.611146	-0.36585
Vmn1r79	blue	2	0.485689	-0.529801	-0.727456	-0.00771365	0.26636	-0.652628	-0.0189734	-0.729255	-0.286029
Igkv15-103	blue	2	0.484031	-0.410535	-0.55844	0.193286	-0.00852623	-0.31801	-0.218231	-0.506662	-0.0890543
Trim43c	blue	2	0.483935	-0.170258	-0.441272	0.119267	0.120845	-0.00357907	0.0406117	-0.398361	0.0357214
Gm9767	blue	2	0.483131	-0.49378	-0.587867	-0.174783	0.291254	-0.302935	0.427494	-0.664469	-0.397909
Olfr165	blue	2	0.482852	-0.4008	-0.410267	0.00340715	0.0214057	-0.413785	0.0589667	-0.44041	-0.37563
Gm20016	blue	2	0.480957	-0.258097	-0.296514	-0.116757	-0.00782387	-0.048442	0.345223	-0.307142	-0.271545
Gm10933	blue	2	0.480809	0.030798	-0.257711	0.178169	-0.10842	-0.16352	-0.0555057	-0.106958	-0.223956
Gm19817	blue	2	0.480717	-0.265777	-0.569964	0.00382628	0.171178	-0.192639	0.0433076	-0.463598	0.0242558
Aoc3	blue	2	0.479824	-0.240883	-0.374376	-0.0706671	0.0549527	-0.444552	0.0312324	-0.599498	-0.223695
Cyp2c29	blue	2	0.478768	0.147219	-0.23686	0.251008	-0.362757	-0.315504	0.18744	-0.369589	-0.440394
Gm2027	blue	2	0.477861	-0.137893	-0.413591	-0.133607	-0.0726043	-0.390441	-0.383086	-0.330572	-0.137417
Trim67	blue	2	0.477145	-0.232529	-0.348249	0.0523104	0.0441757	-0.0586675	0.354127	-0.376525	-0.208362
Il9r	blue	2	0.47627	-0.106474	-0.447624	-0.0671044	0.0867388	-0.261036	-0.0433149	-0.522268	-0.28258
Rufy4	blue	2	0.476216	-0.108575	-0.458345	0.26905	-0.0722078	-0.422949	-0.0109542	-0.715851	-0.160608
Mapk11	blue	2	0.475411	-0.484217	-0.507224	-0.477117	0.326966	-0.763383	0.124884	-0.86838	-0.492032
Rhox3h	blue	2	0.473649	-0.472884	-0.643974	-0.290343	0.393649	-0.64491	0.14448	-0.836559	-0.30757
Olfr1289	blue	2	0.472984	-0.51993	-0.615093	-0.252874	0.351071	-0.349013	0.313299	-0.716654	-0.276955
L3mbtl4	blue	2	0.471737	-0.110323	-0.300094	0.164984	0.131436	-0.539926	0.181425	-0.461532	-0.349091
Gm10477	blue	2	0.471115	-0.359466	-0.577011	-0.261252	0.216382	-0.526889	0.181102	-0.380956	-0.353573
Nyx	blue	2	0.469731	-0.151969	-0.45723	0.149121	-0.0317287	-0.444694	-0.344316	-0.673692	-0.133835
E230016K23Rik	blue	2	0.469451	-0.404886	-0.632453	-0.138226	0.243994	-0.444879	-0.166655	-0.70379	-0.262376
Olfr618	blue	2	0.468711	-0.348347	-0.588746	-0.303645	0.271192	-0.202973	0.363876	-0.552792	-0.304288
Cyp2a12	blue	2	0.466534	-0.277879	-0.127077	0.0886077	-0.239832	-0.315119	-0.0721928	-0.268181	-0.367788
Spesp1	blue	2	0.466388	-0.0277476	-0.284884	0.152943	-0.00573756	-0.247422	0.00980314	-0.488057	-0.388712
Cdc34	blue	2	0.466063	-0.727573	-0.626025	-0.704414	0.545367	-0.797557	0.172002	-0.723818	-0.525649
Colec11	blue	2	0.464729	0.149213	-0.0440242	0.03667	-0.172227	-0.0541178	0.00655822	-0.081877	-0.236521
Irx5	blue	2	0.464331	-0.107006	-0.421996	0.0184294	0.185531	-0.485819	0.121695	-0.723447	-0.194715
Krt76	blue	2	0.463372	-0.157662	-0.132489	0.327674	-0.251675	-0.122053	-0.089517	-0.18255	-0.19808
Tmem27	blue	2	0.463277	-0.254568	-0.604711	0.0517684	0.136	-0.762821	0.0228523	-0.710978	-0.425888
Speer4cos	blue	2	0.462857	-0.558826	-0.705491	-0.283169	0.486105	-0.501615	0.296932	-0.872252	-0.343781
Rprm	blue	2	0.461539	-0.446584	-0.38483	-0.494238	0.303942	-0.636701	0.0854616	-0.655726	-0.530094
1700108N11Rik	blue	2	0.461425	-0.584444	-0.778445	-0.323473	0.440179	-0.61761	0.156058	-0.895477	-0.362176
Gm26851	blue	2	0.461255	-0.457784	-0.780079	-0.246375	0.27235	-0.629107	-0.088477	-0.835973	-0.121472
Psg16	blue	2	0.461245	-0.203741	-0.0935447	-0.178264	-0.0623123	-0.393468	0.147679	-0.52671	-0.436347
Mir1927	blue	2	0.460841	-0.029024	-0.337392	0.244049	-0.0359663	-0.114098	-0.0475201	-0.230118	-0.0647966
Gm10631	blue	2	0.45966	-0.076295	-0.199966	0.149805	0.0948405	-0.246067	0.0424688	-0.40088	-0.329752
Tmem61	blue	2	0.457069	-0.414194	-0.492084	-0.130572	0.305142	-0.272039	0.41287	-0.48956	-0.540102
A730045E13Rik	blue	2	0.45686	0.0188308	-0.336555	0.262014	-0.0811605	-0.377169	-0.297005	-0.229705	-0.197118
Gip	blue	2	0.451986	-0.127508	-0.322057	0.190874	0.0066666	-0.44867	-0.0885947	-0.322162	-0.364683
Olfr418	blue	2	0.450843	0.00450049	-0.340177	0.323456	-0.256599	-0.436565	-0.28081	-0.387539	-0.155256
Platr26	blue	2	0.450328	0.068656	-0.232332	0.13669	-0.0984045	-0.128318	0.0296061	-0.442158	-0.240787
Tekt5	blue	2	0.449981	-0.478257	-0.567222	-0.491662	0.259333	-0.612234	0.00411526	-0.563689	-0.41959
Rab44	blue	2	0.449577	-0.228306	-0.394814	0.122449	0.149365	-0.45474	-0.167829	-0.60969	-0.18767
Nckap5los	blue	2	0.449356	0.0681869	-0.120983	0.310048	-0.197767	0.0859701	0.0981583	-0.293173	-0.00306264
Gm14703	blue	2	0.447969	-0.130868	-0.413815	-0.184472	0.0620999	-0.336204	0.238475	-0.523521	-0.265128
Hist1h2bg	blue	2	0.447724	-0.412707	-0.3677	-0.241106	0.120732	-0.619642	-0.0190262	-0.464386	-0.517406
Ms4a4a	blue	2	0.446148	-0.399833	-0.561006	-0.373444	0.392857	-0.206124	0.377271	-0.581743	-0.354104
Mrgprh	blue	2	0.445513	-0.26065	-0.229138	0.00569797	-0.0976767	-0.222094	0.369594	-0.403245	-0.459819
Gm11468	blue	2	0.44495	-0.287815	-0.394239	-0.030174	0.132034	-0.241033	0.163713	-0.421611	-0.40972
Tmem132a	blue	2	0.442995	-0.289296	-0.260313	-0.114819	0.128352	-0.465319	0.160752	-0.138706	-0.515372
Gm6277	blue	2	0.44292	-0.454716	-0.270157	-0.274712	0.238918	-0.293941	0.135224	-0.175251	-0.36338
Nt5c1b	blue	2	0.441681	-0.286631	-0.496321	-0.0539923	0.219009	-0.510616	0.161224	-0.735286	-0.380364
Gm5755	blue	2	0.441328	-0.20412	-0.277114	0.0850011	-0.0172513	-0.298625	-0.346263	-0.537084	-0.165648
Ntng1	blue	2	0.440887	-0.411203	-0.316404	-0.325643	0.140143	-0.677309	0.0110185	-0.734374	-0.454271
Napepld	blue	2	0.440526	-0.371237	-0.27775	-0.410255	0.256762	-0.467508	0.184233	-0.548311	-0.29442
Lce1j	blue	2	0.43841	-0.181706	-0.412038	0.139933	0.198343	-0.512893	-0.289844	-0.71783	-0.10366
B430319H21Rik	blue	2	0.437921	-0.0948598	-0.181558	0.106115	-0.0755609	-0.228939	-0.361065	-0.300315	-0.0164136
Dusp15	blue	2	0.436622	-0.438884	-0.316152	-0.421398	0.152602	-0.378527	0.15573	-0.290252	-0.423514
Ccdc129	blue	2	0.436201	-0.102478	-0.525006	0.261608	0.0798414	-0.615259	0.075119	-0.595374	-0.397728
Abca13	blue	2	0.435466	0.202159	-0.0788352	0.517369	-0.382821	-0.0325231	-0.0300647	-0.332317	-0.0559242
Ubxn11	blue	2	0.435109	-0.280978	-0.26477	-0.243697	0.117546	-0.416674	0.132463	-0.102744	-0.550931
Jdp2	blue	2	0.434079	-0.584411	-0.439084	-0.523094	0.392177	-0.496143	0.389829	-0.552768	-0.47646
Crybb2	blue	2	0.434053	-0.189652	-0.520199	0.112106	0.106271	-0.615631	-0.059333	-0.839994	-0.270774
Lcn4	blue	2	0.429444	-0.252571	-0.378064	0.135206	-0.0140213	-0.364895	0.454417	-0.380252	-0.427561
Syde2	blue	2	0.428516	-0.273593	-0.182218	0.121478	-0.105266	-0.307216	-0.0214083	-0.350601	-0.326728
Mir107	blue	2	0.428001	-0.294949	-0.385881	0.145178	-0.011756	-0.362523	-0.283115	-0.557112	-0.078365
Trav6d-6	blue	2	0.426912	-0.510097	-0.601297	-0.27845	0.35335	-0.397288	0.241475	-0.77146	-0.350981
Olfr61	blue	2	0.425913	-0.012617	-0.165944	0.380582	-0.128611	-0.131704	-0.113633	-0.25103	-0.204361
Gm12718	blue	2	0.425228	-0.200601	-0.346923	0.0488129	0.137485	-0.381485	-0.326541	-0.513921	-0.125229
Rbm19	blue	2	0.424769	-0.270998	-0.237486	-0.0789808	-0.0961732	-0.228325	0.0459692	-0.0409751	-0.326157
Zmat4	blue	2	0.424603	-0.490883	-0.48591	-0.420209	0.129911	-0.449535	0.0858038	-0.526403	-0.240733
Zfp277	blue	2	0.423307	-0.328238	-0.429675	-0.057844	0.0787038	-0.251899	0.290746	-0.228458	-0.282439
Gm11549	blue	2	0.423294	-0.355031	-0.370822	-0.365164	0.215192	-0.605253	0.130522	-0.450903	-0.556988
Rab2b	blue	2	0.419738	-0.377891	-0.511118	-0.442775	0.300828	-0.658127	0.091709	-0.61009	-0.358602
Mgst3	blue	2	0.419096	-0.572704	-0.359024	-0.451497	0.306264	-0.68197	0.0665529	-0.60175	-0.505359
Hspb7	blue	2	0.417887	-0.244508	-0.273823	-0.0544677	-0.00920599	-0.0675168	-0.117794	-0.314711	0.0244589
Mfge8	blue	2	0.417562	-0.567292	-0.620331	-0.490845	0.605798	-0.748029	0.0138192	-0.49655	-0.423274
4932412D23Rik	blue	2	0.417358	-0.106423	-0.366184	-0.032761	0.25401	-0.535811	-0.00956226	-0.637483	-0.237137
A830052D11Rik	blue	2	0.415773	-0.139002	-0.326878	0.158896	-0.24015	-0.116955	-0.12425	-0.360845	0.0335888
Xirp2	blue	2	0.411927	-0.378199	-0.488735	-0.247225	0.224396	-0.51457	-0.182726	-0.674088	-0.145166
Zfp119a	blue	2	0.409964	-0.367449	-0.392695	-0.489782	0.250252	-0.497805	0.214913	-0.32735	-0.428996
Gm13848	blue	2	0.409305	0.136097	-0.233113	0.368926	-0.151217	-0.166424	-0.116972	-0.245074	-0.010974
Cdk14	blue	2	0.409212	-0.342247	-0.138903	-0.355395	0.0845251	-0.314922	0.245365	-0.463222	-0.343972
Gm13257	blue	2	0.408768	-0.215178	-0.383459	0.065769	0.0929437	-0.26558	-0.216155	-0.626762	0.0137151
Zfp937	blue	2	0.407402	-0.142311	-0.321266	0.0754452	-0.0528101	-0.433223	0.216615	-0.579439	-0.145881
Qk	blue	2	0.406255	-0.290109	-0.31883	-0.19976	0.140653	-0.620935	0.105196	-0.417455	-0.488388
Mir216b	blue	2	0.40499	-0.0915166	-0.218838	0.364879	-0.139044	-0.404109	0.196562	-0.4995	-0.367705
Fthl17	blue	2	0.403512	-0.366988	-0.509676	0.135582	0.283069	-0.436832	0.091577	-0.67684	-0.286197
Olfr447	blue	2	0.40192	-0.313967	-0.521109	-0.201209	0.30774	-0.544352	0.141659	-0.815067	-0.191332
Klri1	blue	2	0.401354	0.138109	-0.306948	0.252435	-0.20726	-0.567804	-0.0106471	-0.568689	-0.253964
Irs3	blue	2	0.401072	0.138292	-0.21958	0.190815	-0.057458	-0.291627	-0.12785	-0.310845	-0.208986
Ptgs2	blue	2	0.399703	-0.342382	-0.420162	-0.31609	0.160929	-0.620814	0.161953	-0.313584	-0.46526
Ceacam19	blue	2	0.399149	-0.504882	-0.673865	-0.165563	0.3286	-0.56885	-0.084574	-0.741252	-0.230701
Lpin3	blue	2	0.398889	-0.181175	-0.389381	-0.128812	-0.0243059	-0.199119	0.139618	-0.553238	-0.245585
Myzap	blue	2	0.398783	-0.333352	-0.416757	0.0808242	-0.0736553	-0.745108	-0.371263	-0.628059	-0.301544
Tas2r126	blue	2	0.396519	-0.0790113	-0.256175	-0.0287671	0.130123	-0.426845	-0.192894	-0.365113	-0.204086
Olfr1404	blue	2	0.396241	-0.35266	-0.46791	-0.137181	0.39507	-0.122829	0.467634	-0.383636	-0.217784
Olfr1487	blue	2	0.39619	0.0577976	-0.264351	0.406832	-0.0633405	-0.0758545	-0.192726	-0.311311	0.136324
Gm10384	blue	2	0.39607	0.039227	-0.133809	0.257332	-0.261579	-0.169341	-0.385753	-0.222232	-0.00538788
Ube2dnl2	blue	2	0.394111	-0.161795	-0.199443	0.126244	0.128388	-0.294278	-0.34014	-0.355639	-0.122694
Gm19521	blue	2	0.387955	-0.0868378	-0.503423	0.151738	0.131759	-0.341494	-0.0587938	-0.523178	0.122769
LOC102635521	blue	2	0.383708	-0.0974343	-0.328536	0.130839	-0.0918018	-0.228689	-0.096564	-0.620977	-0.122883
Olfr1290	blue	2	0.382638	-0.0977193	-0.386361	0.102383	-0.0512548	-0.615583	0.170558	-0.662104	-0.330242
Nr2f1	blue	2	0.381027	-0.267314	-0.313509	-0.324676	-0.0324485	-0.507891	0.0627228	-0.562797	-0.295545
Pole2	blue	2	0.378797	-0.417147	-0.367835	-0.334083	0.346482	-0.71001	0.0746601	-0.428366	-0.449843
Nsdhl	blue	2	0.377583	-0.482172	-0.27902	-0.574455	0.241979	-0.387539	0.25371	-0.40004	-0.445927
Asb9	blue	2	0.377496	-0.304632	-0.445955	-0.181732	0.289759	-0.435345	-0.0423083	-0.660841	-0.141225
Slc36a2	blue	2	0.375864	-0.0978005	-0.322276	-0.00937838	0.0661797	-0.403595	0.0923361	-0.565762	-0.267736
Gm16982	blue	2	0.372339	0.154901	-0.345504	0.497982	-0.138712	-0.521822	-0.136966	-0.538391	-0.241456
Igh-VJ558	blue	2	0.372122	-0.762858	-0.548507	-0.583612	0.515194	-0.573174	0.167606	-0.517086	-0.387263
Gm10735	blue	2	0.367004	-0.00704	-0.377908	0.133429	0.249106	-0.710371	0.140245	-0.595141	-0.415207
Pamr1	blue	2	0.365882	-0.460012	-0.285631	-0.511191	0.185778	-0.354169	0.172004	-0.4365	-0.344754
4930589P08Rik	blue	2	0.364762	-0.300778	-0.435149	0.251236	0.247145	-0.598963	-0.294098	-0.611957	-0.229003
Olfr472	blue	2	0.363534	-0.104287	-0.49074	-0.0114337	0.292339	-0.612404	0.235739	-0.775177	-0.304991
9230113P08Rik	blue	2	0.358501	-0.0511875	-0.131866	0.222447	-0.00350171	-0.322566	-0.0660518	-0.0569571	-0.382735
Gm9	blue	2	0.358164	-0.412115	-0.640465	-0.111201	0.38035	-0.347944	0.133538	-0.590582	0.014689
5330411J11Rik	blue	2	0.355231	-0.124171	-0.505973	-0.0445101	0.345609	-0.597156	-0.091939	-0.684456	-0.15789
Enpp7	blue	2	0.354586	-0.272121	-0.0768193	0.179517	-0.206907	-0.062775	-0.17097	-0.140687	-0.114453
H2-T10	blue	2	0.353457	-0.263553	-0.563161	-0.0425194	0.149917	-0.3641	0.0305283	-0.542411	-0.023704
Gm9817	blue	2	0.350281	-0.205595	-0.276249	0.165602	0.10124	-0.193779	-0.12257	-0.474095	-0.215141
S1pr4	blue	2	0.350062	-0.00544062	-0.331152	0.222528	-0.0352821	-0.273278	0.100031	-0.612023	-0.220383
Mir466d	blue	2	0.350048	-0.0577196	-0.231653	0.292649	-0.160353	-0.282833	0.179218	-0.275928	-0.0543648
Gm6570	blue	2	0.34832	-0.261298	-0.611622	0.108307	0.155043	-0.641182	-0.122837	-0.748687	-0.0266112
Cdh12	blue	2	0.343761	-0.461846	-0.411787	-0.531298	0.389648	-0.55488	0.0984184	-0.754569	-0.264179
Necab3	blue	2	0.336418	-0.386775	-0.313364	-0.46634	0.275971	-0.562282	0.0705982	-0.47526	-0.529007
Gm17830	blue	2	0.335028	-0.140495	-0.214059	0.332333	-0.092751	-0.188982	0.314809	-0.220052	-0.257113
Gm26583	blue	2	0.331611	-0.557411	-0.582193	-0.571971	0.611909	-0.415754	0.371932	-0.72004	-0.439256
Gm11346	blue	2	0.330644	0.162899	-0.145139	0.125314	-0.108435	-0.302581	-0.0406207	-0.180492	-0.209334
Zbtb18	blue	2	0.328334	-0.56325	-0.273963	-0.309173	0.412227	-0.612304	0.224203	-0.440536	-0.402671
Slc10a6	blue	2	0.318553	-0.34976	-0.589475	-0.0932365	0.208666	-0.682027	0.0707729	-0.846279	-0.202094
C230014O12Rik	blue	2	0.313811	-0.0284209	-0.280979	0.313628	-0.054532	-0.268283	0.476919	-0.2929	-0.259189
Nptx1	blue	2	0.310188	-0.380568	-0.239594	-0.406259	0.367175	-0.530035	0.269615	-0.364752	-0.552985
D030018L15Rik	blue	2	0.307541	-0.227097	-0.226071	-0.129621	0.0974157	-0.238987	-0.0125553	-0.446133	-0.14674
Gstt2	blue	2	0.307375	-0.282982	-0.239673	-0.464233	0.11875	-0.0679159	0.129225	-0.215476	-0.141241
Vaultrc5	blue	2	0.306942	-0.809899	-0.529291	-0.582685	0.666734	-0.679711	0.265749	-0.625934	-0.631121
Gm9519	blue	2	0.301827	-0.0534483	-0.371659	0.183245	0.00115793	0.0877228	-0.0786474	-0.224135	0.164829
Tox3	blue	2	0.286984	-0.257682	-0.191794	-0.284812	0.121761	-0.657995	0.169566	-0.450069	-0.574714
Lypd2	blue	2	0.271307	-0.285586	-0.489442	0.109199	0.273674	-0.61508	-0.0499791	-0.755383	-0.201591
Ppp1r16a	blue	2	0.26523	-0.423235	-0.192699	-0.377392	0.109538	-0.339158	0.0820377	-0.179994	-0.309494
Zcchc5	blue	2	0.255407	0.0548615	-0.335655	0.33353	-0.0558646	0.0820792	0.0527845	-0.325605	0.166019
1700125H03Rik	blue	2	0.246482	-0.300426	-0.543787	-0.141816	0.274759	-0.25671	0.0766662	-0.641245	-0.185436
Olfr1474	blue	2	0.234953	-0.3805	-0.576701	-0.196929	0.470985	-0.340944	0.312095	-0.492224	-0.336992
Arhgap42	blue	2	0.217699	-0.377628	-0.141221	-0.49181	0.217647	-0.433513	0.241162	-0.540713	-0.293215

## Sheet: M3
gene	moduleColors	moduleLabels	kME3	bicor.Novel_Place_DI_24.0.1	bicor.Novel_Object_DI_24.0.1	bicor.Rotarod_fixed.0.1	bicor.Beam_Grid_faults_step.0.1	bicor.striatalmBDNF.0.1	bicor.striatalpBDNF.0.1	bicor.pSer31TH.0.1	bicor.GLT1.0.1
Elavl4	brown	3	0.975498	-0.528296	-0.562493	-0.426112	0.218337	-0.584457	0.201254	-0.74463	-0.452764
C77370	brown	3	0.96666	-0.546226	-0.475872	-0.462827	0.317332	-0.478882	0.31907	-0.594578	-0.459644
Magee1	brown	3	0.965369	-0.552846	-0.450617	-0.420944	0.259863	-0.490375	0.241301	-0.644508	-0.465439
Rfk	brown	3	0.961056	-0.600765	-0.494771	-0.556598	0.28024	-0.46188	0.240874	-0.54689	-0.563442
Hpcal1	brown	3	0.953121	-0.583818	-0.554045	-0.348988	0.208556	-0.447625	0.273184	-0.654302	-0.382453
Tmem145	brown	3	0.952262	-0.45009	-0.554751	-0.353615	0.167824	-0.504663	0.157598	-0.729974	-0.363839
Asic2	brown	3	0.950017	-0.42744	-0.548155	-0.28001	0.073267	-0.490331	0.234088	-0.709184	-0.453797
Dner	brown	3	0.948541	-0.588512	-0.595033	-0.420035	0.300833	-0.546361	0.132798	-0.779997	-0.468786
Fads3	brown	3	0.948372	-0.623269	-0.463364	-0.48126	0.294531	-0.479906	0.264442	-0.629674	-0.532401
Ar	brown	3	0.947717	-0.43136	-0.413234	-0.431426	0.173398	-0.43909	0.202266	-0.634627	-0.425605
Polr3k	brown	3	0.946913	-0.582198	-0.483152	-0.395395	0.217725	-0.460016	0.163468	-0.533403	-0.514883
Mast1	brown	3	0.946606	-0.55325	-0.42903	-0.383447	0.231895	-0.474945	0.14527	-0.649402	-0.451624
Miat	brown	3	0.946406	-0.535139	-0.538262	-0.331965	0.315445	-0.490746	0.314508	-0.670876	-0.463659
Vwc2l	brown	3	0.944603	-0.493981	-0.41802	-0.312672	0.135836	-0.329901	0.22125	-0.560328	-0.282189
Gyg	brown	3	0.940433	-0.651224	-0.567231	-0.505395	0.279347	-0.515496	0.0943615	-0.67349	-0.43951
Cep170b	brown	3	0.940056	-0.505164	-0.564969	-0.361124	0.187995	-0.597973	0.268497	-0.700634	-0.507351
Slc39a6	brown	3	0.939165	-0.433155	-0.270749	-0.373342	0.182829	-0.376692	0.285357	-0.512864	-0.46365
Bend6	brown	3	0.938634	-0.499748	-0.440039	-0.439791	0.248271	-0.367976	0.270511	-0.630328	-0.329742
Tshz2	brown	3	0.937024	-0.444909	-0.51934	-0.235867	0.0503147	-0.418644	0.217316	-0.669279	-0.407946
Uchl5	brown	3	0.936895	-0.45494	-0.447016	-0.373746	0.139875	-0.418867	0.115093	-0.447964	-0.408116
Ccdc184	brown	3	0.936299	-0.494493	-0.477902	-0.366813	0.294015	-0.520495	0.172323	-0.673956	-0.359013
Ptprk	brown	3	0.935862	-0.555862	-0.534768	-0.43433	0.281418	-0.486562	0.291044	-0.768364	-0.36345
Mab21l1	brown	3	0.934548	-0.471413	-0.588362	-0.45514	0.152651	-0.419917	0.257311	-0.619802	-0.424785
Tagln3	brown	3	0.934086	-0.533515	-0.589136	-0.472914	0.337342	-0.530754	0.371614	-0.632385	-0.559034
Pygm	brown	3	0.93353	-0.382044	-0.300261	-0.215651	0.0239687	-0.418842	0.134809	-0.578788	-0.442664
Limk1	brown	3	0.932792	-0.440756	-0.376963	-0.391988	0.18606	-0.364634	0.2849	-0.611385	-0.352282
Calu	brown	3	0.932744	-0.473478	-0.424976	-0.515015	0.221105	-0.351114	0.22148	-0.41417	-0.507136
Cct8	brown	3	0.930361	-0.313415	-0.284656	-0.3344	0.0735793	-0.275932	0.364301	-0.400469	-0.517767
Rab18	brown	3	0.930131	-0.433032	-0.467365	-0.407227	0.160904	-0.438123	0.232326	-0.445328	-0.595388
Tmem196	brown	3	0.928467	-0.585218	-0.394986	-0.534876	0.381825	-0.309663	0.293467	-0.567821	-0.39015
Adcyap1	brown	3	0.927486	-0.463651	-0.487567	-0.331132	0.142813	-0.487463	0.213836	-0.693224	-0.42198
Nkrf	brown	3	0.927238	-0.482026	-0.467271	-0.476272	0.274155	-0.407948	0.221893	-0.638847	-0.388839
Ddx25	brown	3	0.927069	-0.506503	-0.308684	-0.486211	0.305741	-0.384079	0.309826	-0.525403	-0.409167
Tspan17	brown	3	0.926921	-0.484642	-0.496516	-0.369497	0.159251	-0.489724	0.193824	-0.707436	-0.386896
Sphkap	brown	3	0.926767	-0.629213	-0.584756	-0.603317	0.421172	-0.561126	0.207652	-0.682683	-0.565635
B230217C12Rik	brown	3	0.925042	-0.570763	-0.5981	-0.533742	0.391343	-0.592794	0.189761	-0.595218	-0.5657
Slc17a6	brown	3	0.924679	-0.356622	-0.356845	-0.273852	0.0228348	-0.373728	0.231653	-0.613876	-0.366982
Rab3c	brown	3	0.92456	-0.449462	-0.54901	-0.41754	0.155892	-0.494773	0.218217	-0.62282	-0.498845
Slc13a4	brown	3	0.924399	-0.667257	-0.648715	-0.507367	0.315545	-0.512145	0.0889693	-0.598555	-0.465623
Tm4sf5	brown	3	0.923765	-0.551979	-0.529704	-0.230857	0.196659	-0.570475	0.218922	-0.713522	-0.46265
Tril	brown	3	0.922806	-0.426497	-0.395529	-0.333715	0.0777368	-0.299999	0.37728	-0.574175	-0.319875
Ppp1r26	brown	3	0.922639	-0.513975	-0.351571	-0.293442	0.167519	-0.548645	0.0464281	-0.636318	-0.436205
Pvrl1	brown	3	0.921931	-0.495081	-0.44962	-0.409374	0.285868	-0.440285	0.350951	-0.663438	-0.438575
Ntsr1	brown	3	0.921159	-0.414771	-0.391868	-0.412204	0.223756	-0.437875	0.230621	-0.582615	-0.399224
Rnf152	brown	3	0.921108	-0.41344	-0.317807	-0.457357	0.222741	-0.342834	0.320479	-0.435699	-0.478385
Susd2	brown	3	0.919442	-0.378706	-0.497946	-0.285812	-0.0145118	-0.565678	0.130852	-0.749062	-0.461545
Tac2	brown	3	0.918889	-0.331423	-0.365473	-0.37858	0.018779	-0.313829	0.126579	-0.456784	-0.347657
Luzp2	brown	3	0.917744	-0.344814	-0.456744	-0.360192	0.0617962	-0.286302	0.321734	-0.53623	-0.436305
Grik1	brown	3	0.917168	-0.312744	-0.308924	-0.307976	0.101515	-0.304157	0.238232	-0.512384	-0.322969
Tmem108	brown	3	0.916801	-0.597778	-0.562479	-0.459818	0.306122	-0.501724	0.141515	-0.697537	-0.341531
Mir466b-3	brown	3	0.9139	-0.545375	-0.490946	-0.180803	0.155237	-0.564443	0.0257016	-0.654436	-0.405828
Fbn1	brown	3	0.913738	-0.534048	-0.392766	-0.495229	0.343044	-0.247483	0.281822	-0.543139	-0.301505
BC029722	brown	3	0.913533	-0.496209	-0.491137	-0.412494	0.238951	-0.566072	0.255543	-0.60979	-0.611629
Slc13a3	brown	3	0.912891	-0.647246	-0.650636	-0.58946	0.420582	-0.53908	0.204085	-0.738131	-0.367271
Kcnc2	brown	3	0.912605	-0.462792	-0.490711	-0.213983	0.0818064	-0.504655	0.152037	-0.683326	-0.429155
Gabra5	brown	3	0.912289	-0.652492	-0.601247	-0.441674	0.3875	-0.48197	0.343268	-0.736226	-0.47476
Trh	brown	3	0.911891	-0.349937	-0.373494	-0.367392	0.0649454	-0.302041	0.226014	-0.552021	-0.318835
Glyr1	brown	3	0.91116	-0.498029	-0.564863	-0.487618	0.277555	-0.590553	0.10774	-0.575376	-0.590316
Gdpd1	brown	3	0.910828	-0.505905	-0.534003	-0.559483	0.313195	-0.476525	0.23143	-0.538804	-0.589947
Sstr1	brown	3	0.910595	-0.417947	-0.396255	-0.262026	0.0283865	-0.445855	0.24612	-0.498412	-0.561698
C1ql2	brown	3	0.909974	-0.428683	-0.455629	-0.206074	0.0640645	-0.417842	0.226555	-0.645367	-0.328064
Nmnat2	brown	3	0.909912	-0.597554	-0.680317	-0.493733	0.35587	-0.653954	0.11883	-0.717376	-0.542156
Als2cl	brown	3	0.909313	-0.597965	-0.510278	-0.6453	0.286616	-0.396551	0.315505	-0.63023	-0.381762
Iqsec3	brown	3	0.909203	-0.550234	-0.55576	-0.494824	0.324656	-0.44319	0.159308	-0.745476	-0.370774
Dzip1	brown	3	0.908887	-0.390536	-0.377921	-0.330615	0.245447	-0.40506	0.339725	-0.644633	-0.352475
Anxa5	brown	3	0.908869	-0.436597	-0.353583	-0.53269	0.260505	-0.375549	0.161948	-0.413425	-0.49657
Gm5796	brown	3	0.908538	-0.438471	-0.394817	-0.364514	0.117375	-0.467662	0.130176	-0.665171	-0.38986
Psd2	brown	3	0.908353	-0.377928	-0.311304	-0.350659	0.120354	-0.342363	0.239782	-0.524713	-0.324536
Smyd2	brown	3	0.907473	-0.587386	-0.556242	-0.450904	0.287764	-0.506994	0.189282	-0.729808	-0.414735
Rac3	brown	3	0.90526	-0.456369	-0.541431	-0.432987	0.220392	-0.447655	0.407875	-0.642296	-0.422969
Dgat1	brown	3	0.902521	-0.424584	-0.441866	-0.248201	0.0991714	-0.393204	0.186847	-0.465247	-0.404227
Nr2f2	brown	3	0.9025	-0.45283	-0.583004	-0.32462	0.0562142	-0.53841	0.120871	-0.750391	-0.369117
Rassf5	brown	3	0.900827	-0.424166	-0.582053	-0.319197	0.0875152	-0.584184	0.0859623	-0.732286	-0.436315
Fdft1	brown	3	0.900582	-0.48843	-0.496654	-0.497243	0.247993	-0.491502	0.222174	-0.444519	-0.589426
Tstd3	brown	3	0.900336	-0.515042	-0.424807	-0.438979	0.182581	-0.42947	0.136199	-0.518285	-0.554429
Kcnc4	brown	3	0.900244	-0.449126	-0.578274	-0.415606	0.156099	-0.502711	0.24109	-0.781391	-0.436742
Plcxd3	brown	3	0.900225	-0.506189	-0.494581	-0.543973	0.377764	-0.480999	0.158916	-0.606505	-0.441341
Steap2	brown	3	0.900087	-0.461159	-0.300294	-0.445482	0.0851654	-0.220367	0.0822315	-0.389432	-0.29602
Gm3002	brown	3	0.899945	-0.545581	-0.544887	-0.324496	0.28067	-0.390946	0.355336	-0.687671	-0.422321
Mrps15	brown	3	0.89982	-0.530961	-0.512617	-0.502481	0.205846	-0.539203	0.0244391	-0.460939	-0.635143
Itga3	brown	3	0.898774	-0.330706	-0.32361	-0.194766	0.00978239	-0.408332	0.219574	-0.616274	-0.344247
2610524H06Rik	brown	3	0.897396	-0.426444	-0.471973	-0.398772	0.20554	-0.441156	0.213436	-0.428447	-0.5711
Qrfpr	brown	3	0.89584	-0.318348	-0.276684	-0.273904	-0.0783508	-0.332854	0.176629	-0.471046	-0.427725
Slc16a14	brown	3	0.8956	-0.620041	-0.608367	-0.535618	0.42375	-0.576821	0.214488	-0.673467	-0.5826
Myl6b	brown	3	0.894767	-0.328549	-0.372922	-0.412333	0.0579905	-0.302227	0.0551429	-0.33852	-0.412742
Tmem222	brown	3	0.894722	-0.561796	-0.540661	-0.581034	0.387312	-0.577683	0.264796	-0.53092	-0.67452
Ndn	brown	3	0.894462	-0.403488	-0.336837	-0.540286	0.304311	-0.317992	0.411957	-0.531229	-0.413305
Arl5a	brown	3	0.894175	-0.679749	-0.546895	-0.326403	0.276961	-0.434898	0.171745	-0.647965	-0.357236
Cadps2	brown	3	0.893031	-0.402912	-0.342436	-0.410389	0.153963	-0.279331	0.330709	-0.481502	-0.394326
AI837181	brown	3	0.892633	-0.448399	-0.483131	-0.467262	0.175885	-0.372176	0.227378	-0.514289	-0.455896
Tenm1	brown	3	0.892545	-0.436049	-0.388658	-0.21902	0.166041	-0.240473	0.252845	-0.467745	-0.289547
Rbmxl1	brown	3	0.892372	-0.52863	-0.533524	-0.355201	0.259052	-0.513771	0.311115	-0.532926	-0.562292
Trpc5	brown	3	0.892292	-0.391331	-0.331989	-0.354529	0.143238	-0.278801	0.224541	-0.532861	-0.230928
Gm20319	brown	3	0.892276	-0.469656	-0.530908	-0.248884	0.147658	-0.407631	0.378397	-0.581489	-0.459968
Olfr967	brown	3	0.891771	-0.504896	-0.499032	-0.365472	0.294802	-0.431229	0.323175	-0.606625	-0.467772
Frg1	brown	3	0.891389	-0.49078	-0.591397	-0.325301	0.228066	-0.550053	0.319229	-0.564504	-0.569806
Rxfp3	brown	3	0.890806	-0.376185	-0.566901	-0.438308	0.10741	-0.409632	0.151726	-0.638407	-0.380637
Tecr	brown	3	0.890743	-0.612717	-0.765787	-0.429186	0.404838	-0.690455	0.127464	-0.857911	-0.422429
D630023F18Rik	brown	3	0.890112	-0.338889	-0.267491	-0.352613	0.0755209	-0.334123	0.235915	-0.430673	-0.526417
Nap1l4	brown	3	0.890102	-0.455756	-0.601481	-0.318211	0.0940116	-0.547185	0.133104	-0.689398	-0.480601
A030001D20Rik	brown	3	0.889959	-0.597491	-0.445332	-0.434173	0.218021	-0.519364	0.063428	-0.497705	-0.541898
Trpv2	brown	3	0.888711	-0.428285	-0.528776	-0.303822	0.193644	-0.662547	0.102851	-0.743935	-0.442845
Mta3	brown	3	0.888405	-0.471055	-0.394299	-0.453269	0.26986	-0.541383	0.100101	-0.667209	-0.353494
Kctd4	brown	3	0.887702	-0.446531	-0.55174	-0.418835	0.176957	-0.483286	0.363269	-0.576701	-0.549862
Chml	brown	3	0.887439	-0.310596	-0.241485	-0.212044	0.0340994	-0.263647	0.355128	-0.479627	-0.41737
Ptgds	brown	3	0.887404	-0.607506	-0.704541	-0.562615	0.405969	-0.518259	0.150232	-0.7031	-0.355609
Smim10l2a	brown	3	0.887195	-0.510203	-0.426186	-0.259166	0.0129401	-0.42265	0.183106	-0.520535	-0.490996
Pafah1b3	brown	3	0.886981	-0.436656	-0.271894	-0.450366	0.242617	-0.328906	0.310122	-0.55297	-0.387381
Shoc2	brown	3	0.886528	-0.38118	-0.439027	-0.505403	0.276934	-0.500018	0.173145	-0.531504	-0.439438
Hspbp1	brown	3	0.886406	-0.631467	-0.564398	-0.513018	0.354383	-0.526501	0.142654	-0.492376	-0.654105
Car10	brown	3	0.886374	-0.423196	-0.439032	-0.272765	0.0945711	-0.477063	0.126134	-0.667925	-0.371687
Akr1e1	brown	3	0.885898	-0.58828	-0.479712	-0.348834	0.250331	-0.37883	0.241588	-0.43998	-0.412562
Fam155a	brown	3	0.885803	-0.554887	-0.515443	-0.498646	0.386999	-0.403787	0.355595	-0.661716	-0.461891
Mpzl2	brown	3	0.885553	-0.604674	-0.657026	-0.521244	0.408207	-0.659543	0.0924439	-0.800363	-0.396068
Kcnj16	brown	3	0.885325	-0.497328	-0.31598	-0.490433	0.306208	-0.295856	0.135351	-0.448964	-0.496796
Brinp3	brown	3	0.883908	-0.209779	-0.358159	-0.330915	-0.0119121	-0.2864	0.223318	-0.52542	-0.318146
Akap12	brown	3	0.881695	-0.472576	-0.440706	-0.245049	0.154401	-0.293871	0.227631	-0.606492	-0.264365
Cda	brown	3	0.881502	-0.488318	-0.530538	-0.252447	0.111572	-0.555314	0.203155	-0.733609	-0.39935
Suv39h1	brown	3	0.880879	-0.477676	-0.400319	-0.441096	0.28012	-0.31094	0.206895	-0.465673	-0.227326
Olfr1106	brown	3	0.880416	-0.491471	-0.564853	-0.304065	0.251238	-0.468553	0.342802	-0.585235	-0.481271
Tfg	brown	3	0.880295	-0.44399	-0.693469	-0.463501	0.199694	-0.540115	0.0599396	-0.666622	-0.404698
Zfp804b	brown	3	0.88021	-0.473441	-0.408354	-0.239197	0.106618	-0.279459	0.23806	-0.600422	-0.267038
Mab21l2	brown	3	0.879441	-0.549264	-0.55555	-0.353814	0.117809	-0.3476	0.304007	-0.638591	-0.398248
Cckar	brown	3	0.878813	-0.420435	-0.482148	-0.377548	0.109283	-0.307085	0.102326	-0.604685	-0.242258
B430319G15Rik	brown	3	0.878675	-0.526406	-0.580011	-0.54235	0.271431	-0.645408	0.0503354	-0.793348	-0.543572
Tpm4	brown	3	0.87843	-0.50738	-0.486069	-0.39305	0.268274	-0.54053	0.193647	-0.642228	-0.559822
LOC102636360	brown	3	0.878356	-0.671073	-0.626256	-0.492868	0.386807	-0.585413	0.0988008	-0.526109	-0.660468
BC035947	brown	3	0.877974	-0.384566	-0.345051	-0.208992	-0.0312874	-0.343744	0.201226	-0.552462	-0.262118
Efr3a	brown	3	0.877881	-0.575702	-0.519002	-0.542626	0.406564	-0.531474	0.269045	-0.687603	-0.434489
BC037034	brown	3	0.877829	-0.523031	-0.625429	-0.277417	0.197008	-0.589345	0.212488	-0.578307	-0.557304
Gm26592	brown	3	0.87744	-0.388082	-0.330591	-0.391615	0.144974	-0.313201	0.393634	-0.602401	-0.309123
Paics	brown	3	0.877395	-0.508084	-0.555359	-0.531426	0.249806	-0.384255	0.182411	-0.38328	-0.60937
CK137956	brown	3	0.877008	-0.643809	-0.562738	-0.697114	0.39206	-0.518021	0.236366	-0.691122	-0.596754
Cachd1	brown	3	0.876833	-0.368707	-0.217145	-0.295299	0.123262	-0.255962	0.268154	-0.463288	-0.337713
Cryba4	brown	3	0.876176	-0.568631	-0.517777	-0.298967	0.236418	-0.51002	0.0727718	-0.578486	-0.527773
Kcnj13	brown	3	0.875002	-0.621966	-0.441337	-0.348135	0.123747	-0.437997	0.055686	-0.469025	-0.519187
Nxph4	brown	3	0.874587	-0.513569	-0.544284	-0.467701	0.25664	-0.414624	0.218197	-0.572835	-0.482304
Nkx6-2	brown	3	0.874333	-0.42369	-0.44375	-0.365663	0.0959619	-0.342815	0.324368	-0.54451	-0.428607
Acat1	brown	3	0.874041	-0.76653	-0.615894	-0.510756	0.418028	-0.561171	0.140524	-0.697416	-0.511247
G6pc3	brown	3	0.873948	-0.649282	-0.644521	-0.589469	0.403192	-0.562598	0.0758054	-0.771378	-0.373734
Ginm1	brown	3	0.873633	-0.527619	-0.578969	-0.4154	0.230249	-0.477255	0.281003	-0.572233	-0.413788
Sparc	brown	3	0.873432	-0.427726	-0.370357	-0.256709	0.0907337	-0.23419	0.260456	-0.571157	-0.25523
Slc7a3	brown	3	0.873215	-0.329133	-0.221816	-0.321184	0.114765	-0.309968	0.222712	-0.481611	-0.279637
Rab27b	brown	3	0.872422	-0.446597	-0.433195	-0.297731	0.224102	-0.415833	0.316458	-0.518146	-0.38065
Samd3	brown	3	0.87183	-0.256161	-0.374328	-0.20186	-0.0908203	-0.274975	0.31505	-0.57957	-0.344289
Sowahc	brown	3	0.871412	-0.522249	-0.436372	-0.315373	0.0322473	-0.264872	0.11738	-0.417975	-0.329985
Fezf1	brown	3	0.870302	-0.324187	-0.373316	-0.388473	0.133495	-0.320446	0.306254	-0.58891	-0.311142
Adamts10	brown	3	0.868973	-0.486372	-0.511318	-0.270052	0.0932032	-0.49865	0.241262	-0.571808	-0.492438
Crb1	brown	3	0.86862	-0.394424	-0.610723	-0.364161	0.228676	-0.497364	0.116765	-0.617028	-0.518676
Vamp1	brown	3	0.868428	-0.356952	-0.281834	-0.328803	0.0404008	-0.213973	0.144518	-0.455507	-0.216738
Spin1	brown	3	0.868184	-0.364127	-0.622217	-0.244554	0.069714	-0.639886	0.231944	-0.744033	-0.518162
Dscam	brown	3	0.867962	-0.438632	-0.353865	-0.339015	0.2546	-0.301783	0.26774	-0.640976	-0.228388
Slmo2	brown	3	0.867401	-0.29188	-0.375502	-0.297737	0.00966408	-0.267258	0.355967	-0.422831	-0.445693
Hcn3	brown	3	0.867138	-0.533764	-0.507854	-0.226346	0.194913	-0.470987	0.249386	-0.62383	-0.371332
Slc16a12	brown	3	0.866909	-0.611834	-0.608911	-0.501409	0.273647	-0.403234	0.118214	-0.46081	-0.462088
Mir466b-2	brown	3	0.864807	-0.427865	-0.537717	-0.148087	0.0882301	-0.424285	0.144225	-0.700011	-0.337629
Irs4	brown	3	0.864648	-0.301535	-0.289378	-0.210709	0.0467565	-0.273226	0.268384	-0.587694	-0.180896
Optn	brown	3	0.864456	-0.314717	-0.461155	-0.240078	-0.0678129	-0.468762	-0.0544048	-0.583365	-0.367534
Agtrap	brown	3	0.86401	-0.545024	-0.439503	-0.426853	0.202792	-0.384728	0.169035	-0.510366	-0.433201
2900052N01Rik	brown	3	0.863716	-0.417586	-0.536786	-0.183936	0.00841105	-0.503993	0.18767	-0.578495	-0.432129
Ogn	brown	3	0.863522	-0.634955	-0.693671	-0.563918	0.39703	-0.548797	0.161802	-0.650976	-0.436357
Cbln2	brown	3	0.862992	-0.342668	-0.286235	-0.25706	0.0584456	-0.459787	0.0717233	-0.599322	-0.31009
Map3k19	brown	3	0.862949	-0.203533	-0.134268	-0.387519	-0.0409006	-0.230995	0.108146	-0.308274	-0.454873
Pgr15l	brown	3	0.86253	-0.312336	-0.261249	-0.274633	-0.0106887	-0.214929	0.155515	-0.486727	-0.230248
Sri	brown	3	0.862154	-0.240334	-0.184793	-0.268099	-0.0423243	-0.392841	0.123327	-0.372333	-0.306328
Olfr1132	brown	3	0.860575	-0.438482	-0.545808	-0.38593	0.257597	-0.342301	0.210179	-0.412238	-0.45039
Gm5797	brown	3	0.860208	-0.635621	-0.522833	-0.260985	0.29139	-0.323501	0.303001	-0.666737	-0.353758
Fbln1	brown	3	0.859302	-0.675847	-0.567818	-0.553961	0.526224	-0.629008	0.166926	-0.70145	-0.547684
Klhdc8a	brown	3	0.858842	-0.382951	-0.280419	-0.460552	0.139811	-0.460778	0.151188	-0.512514	-0.461114
Ubxn2a	brown	3	0.858767	-0.347377	-0.192092	-0.431422	0.0945634	-0.38225	0.0578799	-0.426402	-0.385681
Rps18	brown	3	0.858657	-0.68183	-0.618972	-0.576374	0.49958	-0.45009	0.191714	-0.636588	-0.438237
Pdgfc	brown	3	0.858176	-0.497746	-0.511332	-0.259856	0.0753005	-0.61713	0.100721	-0.710408	-0.543663
Tango2	brown	3	0.857969	-0.546734	-0.480317	-0.659821	0.493034	-0.55785	0.266014	-0.644426	-0.581342
Pdgfa	brown	3	0.85761	-0.440381	-0.367042	-0.243212	0.141122	-0.437894	0.137703	-0.537399	-0.414642
Chac1	brown	3	0.85744	-0.561062	-0.46053	-0.418361	0.145076	-0.563005	0.0840335	-0.589329	-0.587668
Gstm6	brown	3	0.856741	-0.30541	-0.322008	-0.243849	0.0127322	-0.407077	0.374932	-0.559298	-0.423538
Glra3	brown	3	0.856218	-0.335266	-0.226517	-0.378718	0.135488	-0.212105	0.248829	-0.482072	-0.213545
Slc25a18	brown	3	0.855903	-0.404273	-0.306064	-0.399541	0.206556	-0.212349	0.369011	-0.498351	-0.275685
Gm8298	brown	3	0.855822	-0.419036	-0.53446	-0.248238	0.0161831	-0.658437	0.176659	-0.764611	-0.591822
Mpdz	brown	3	0.855696	-0.467085	-0.499404	-0.202749	0.184288	-0.496059	0.373419	-0.685677	-0.445084
Rpl21	brown	3	0.855385	-0.439799	-0.191997	-0.466958	0.25343	-0.416664	0.199194	-0.419196	-0.47796
Ptpru	brown	3	0.8553	-0.236523	-0.19318	-0.186011	-0.0153229	-0.211042	0.358025	-0.546487	-0.178413
Spink7	brown	3	0.855179	-0.305282	-0.372404	-0.326679	-0.0461246	-0.428553	0.280884	-0.511215	-0.577039
Sidt1	brown	3	0.85435	-0.586946	-0.654016	-0.502892	0.533302	-0.551434	0.326212	-0.709229	-0.489263
Vmn2r32	brown	3	0.853846	-0.562794	-0.588621	-0.332259	0.268738	-0.545365	0.386896	-0.806324	-0.518346
Etnk2	brown	3	0.852684	-0.463422	-0.479708	-0.406881	0.207799	-0.4359	0.158247	-0.682779	-0.291653
Nelfb	brown	3	0.852573	-0.47641	-0.493225	-0.38725	0.272314	-0.585008	0.0803166	-0.537985	-0.572064
Cmas	brown	3	0.852566	-0.323615	-0.301565	-0.376228	0.166737	-0.293421	0.340155	-0.387678	-0.415736
Chpt1	brown	3	0.852456	-0.418593	-0.51272	-0.245577	0.163239	-0.445675	0.0868381	-0.607487	-0.384076
Olfr1161	brown	3	0.852366	-0.519688	-0.611158	-0.302515	0.269902	-0.62907	0.209047	-0.704846	-0.553606
Parm1	brown	3	0.852348	-0.376308	-0.295124	-0.224313	0.0688413	-0.171259	0.236418	-0.369421	-0.197196
Cul4b	brown	3	0.851622	-0.325534	-0.345066	-0.132956	-0.0495903	-0.292804	0.217054	-0.382921	-0.484787
Olfr730	brown	3	0.851614	-0.512433	-0.660086	-0.270692	0.263431	-0.613858	0.281691	-0.760152	-0.510237
Zscan29	brown	3	0.851534	-0.551295	-0.500963	-0.478852	0.146039	-0.385574	0.107511	-0.383078	-0.534163
B3gat2	brown	3	0.85117	-0.259538	-0.489831	-0.297414	0.100149	-0.318166	0.311244	-0.577925	-0.298056
Sarnp	brown	3	0.851073	-0.285374	-0.258229	-0.0751004	-0.11539	-0.397204	0.160892	-0.424138	-0.495724
Rassf4	brown	3	0.851029	-0.591287	-0.378227	-0.38082	0.147173	-0.322862	0.19472	-0.472137	-0.360363
Rbbp9	brown	3	0.85045	-0.459977	-0.412552	-0.571239	0.265127	-0.426571	0.222799	-0.384224	-0.576986
BC022687	brown	3	0.85043	-0.676692	-0.575547	-0.587656	0.515973	-0.583724	0.260568	-0.591333	-0.563285
Ttll12	brown	3	0.850404	-0.378018	-0.386034	-0.170338	-0.0506581	-0.519673	0.238468	-0.567216	-0.556562
Zfp354b	brown	3	0.849606	-0.606386	-0.483823	-0.388367	0.261116	-0.427125	0.117556	-0.426901	-0.325178
Greb1l	brown	3	0.849566	-0.482076	-0.529275	-0.141644	0.136894	-0.507291	0.303375	-0.625389	-0.394008
Slc25a10	brown	3	0.849329	-0.381323	-0.568023	-0.47286	0.0923899	-0.33103	0.267989	-0.473221	-0.392366
Cdh18	brown	3	0.849017	-0.56543	-0.322702	-0.570012	0.46026	-0.411025	0.296465	-0.65369	-0.451753
Gm10340	brown	3	0.848784	-0.367782	-0.240637	-0.480751	0.157451	-0.192945	0.292819	-0.41781	-0.323063
Cd63	brown	3	0.848513	-0.644612	-0.386243	-0.593815	0.432884	-0.324765	0.299775	-0.603246	-0.340748
Npr3	brown	3	0.848409	-0.648785	-0.371662	-0.579742	0.466982	-0.397495	0.239941	-0.614691	-0.379494
Vmn1r127	brown	3	0.848025	-0.556321	-0.552444	-0.452909	0.417948	-0.380918	0.490925	-0.645913	-0.446249
Slc4a5	brown	3	0.846631	-0.539811	-0.424413	-0.226858	-0.00944785	-0.419254	0.0351008	-0.465507	-0.508837
Cldn1	brown	3	0.846239	-0.485961	-0.386609	-0.282795	0.0444174	-0.386193	-0.09751	-0.419049	-0.390431
Trabd	brown	3	0.846021	-0.570674	-0.459106	-0.316411	0.122155	-0.45846	0.0412827	-0.542514	-0.474242
Vps51	brown	3	0.845977	-0.721087	-0.68703	-0.590763	0.555402	-0.679725	0.185008	-0.737719	-0.480267
Pcdh19	brown	3	0.845798	-0.533244	-0.441843	-0.461269	0.440472	-0.403993	0.400633	-0.692057	-0.370118
Stmn2	brown	3	0.845762	-0.398641	-0.310495	-0.586272	0.329693	-0.405789	0.244548	-0.530172	-0.508648
Heyl	brown	3	0.845646	-0.58851	-0.707535	-0.51004	0.365681	-0.637202	0.0965374	-0.896724	-0.37856
Spp1	brown	3	0.845641	-0.333448	-0.457117	-0.211525	0.00357866	-0.473541	0.0388911	-0.637967	-0.294944
Akr1b7	brown	3	0.845365	-0.234486	-0.452981	-0.222949	-0.0529703	-0.335199	0.141291	-0.58324	-0.446627
Fancf	brown	3	0.845281	-0.593124	-0.555602	-0.456013	0.265487	-0.574986	0.073598	-0.546778	-0.624552
Spon1	brown	3	0.84499	-0.550523	-0.358753	-0.544287	0.381694	-0.362872	0.251388	-0.677617	-0.403117
Slitrk1	brown	3	0.844814	-0.499204	-0.543425	-0.561842	0.372752	-0.560884	0.105161	-0.626754	-0.537743
Agt	brown	3	0.844257	-0.200769	-0.179565	-0.131546	-0.11025	-0.0833752	0.204123	-0.341993	-0.173464
Crebl2	brown	3	0.844025	-0.448464	-0.531351	-0.16051	0.0912565	-0.408204	0.257198	-0.666871	-0.332955
Slc29a4	brown	3	0.842912	-0.311192	-0.310496	-0.143209	-0.195541	-0.253575	0.0282669	-0.399683	-0.31711
Usp25	brown	3	0.842484	-0.402511	-0.445331	-0.427558	0.0598456	-0.453356	0.0755315	-0.487345	-0.293064
Dgka	brown	3	0.842309	-0.533	-0.337564	-0.343618	0.149099	-0.373581	0.23127	-0.590503	-0.387144
Gal	brown	3	0.841543	-0.229704	-0.163977	-0.247456	-0.025533	-0.148048	0.188588	-0.451226	-0.159116
Trpm3	brown	3	0.841034	-0.366192	-0.320729	-0.190837	0.0400336	-0.307613	0.0729287	-0.595961	-0.304378
Armcx1	brown	3	0.840996	-0.358967	-0.32995	-0.0847831	-0.0682864	-0.4075	0.160877	-0.531248	-0.440149
Crbn	brown	3	0.840986	-0.288507	-0.230833	-0.406118	0.218363	-0.220984	0.285111	-0.335585	-0.392322
Arl4c	brown	3	0.840241	-0.601822	-0.393008	-0.562673	0.40713	-0.450926	0.191684	-0.62533	-0.405492
R3hcc1	brown	3	0.840143	-0.298918	-0.369852	-0.204974	-0.156367	-0.362585	0.045287	-0.354176	-0.574594
Fuca2	brown	3	0.838864	-0.467616	-0.276252	-0.510951	0.324055	-0.415434	0.215757	-0.459064	-0.421108
Fahd1	brown	3	0.838655	-0.568632	-0.488452	-0.475947	0.163529	-0.412457	0.0206183	-0.597198	-0.368614
Mir467e	brown	3	0.83774	-0.667135	-0.745715	-0.390606	0.420096	-0.626659	0.15316	-0.852464	-0.463998
Vmn1r64	brown	3	0.836714	-0.512124	-0.755454	-0.437213	0.318658	-0.533364	0.30848	-0.667021	-0.499925
Lhx5	brown	3	0.834608	-0.260028	-0.321912	-0.255093	-0.0595526	-0.344421	0.245152	-0.568001	-0.285176
Gpd2	brown	3	0.834495	-0.719883	-0.59186	-0.521795	0.51558	-0.633267	0.219465	-0.753778	-0.533458
Hfe	brown	3	0.834181	-0.609371	-0.677985	-0.348892	0.183739	-0.507348	0.0417586	-0.598608	-0.458609
Svs3b	brown	3	0.834091	-0.606796	-0.590603	-0.268928	0.311376	-0.607017	0.335531	-0.802271	-0.525689
Cox7c	brown	3	0.83408	-0.397367	-0.506398	-0.210222	0.00321278	-0.498016	0.0984372	-0.506038	-0.419437
Fam122a	brown	3	0.833741	-0.410808	-0.524518	-0.427629	0.236829	-0.436548	0.0453577	-0.403556	-0.315661
Fam213a	brown	3	0.833543	-0.561174	-0.456271	-0.598055	0.442346	-0.428841	0.11334	-0.526595	-0.457698
Dnajc21	brown	3	0.832919	-0.305325	-0.0949146	-0.280306	-0.0213184	-0.138145	0.164021	-0.230631	-0.305783
Pex19	brown	3	0.832299	-0.558848	-0.564908	-0.414956	0.231629	-0.505911	0.181691	-0.451188	-0.495378
Myof	brown	3	0.832169	-0.388265	-0.491774	-0.365966	0.0356421	-0.343986	0.0153986	-0.433547	-0.267505
Gm5458	brown	3	0.832117	-0.534311	-0.551732	-0.253313	0.245836	-0.342856	0.319826	-0.571468	-0.353379
Ttc39aos1	brown	3	0.8321	-0.288538	-0.335094	-0.257876	-0.0191802	-0.38553	-0.0423117	-0.492998	-0.316779
Snora33	brown	3	0.831038	-0.625081	-0.46723	-0.585989	0.500007	-0.347127	0.410914	-0.43164	-0.455074
Mir669g	brown	3	0.830807	-0.275646	-0.253798	-0.319827	0.0126814	-0.275292	0.221868	-0.487712	-0.359912
Vbp1	brown	3	0.830166	-0.33136	-0.287018	-0.281548	0.0497772	-0.395584	0.280177	-0.569699	-0.423271
Hcn1	brown	3	0.829911	-0.703595	-0.763544	-0.464636	0.482316	-0.693719	0.12057	-0.837684	-0.501003
Eps8	brown	3	0.829741	-0.450209	-0.268799	-0.358568	0.189901	-0.284991	0.196438	-0.528732	-0.229714
Rnd1	brown	3	0.829452	-0.231417	-0.320311	-0.171192	-0.0925815	-0.370707	0.314829	-0.60614	-0.367369
Cdc42ep2	brown	3	0.829161	-0.455764	-0.414397	-0.32503	0.069211	-0.588847	-0.0177582	-0.470357	-0.517704
Cbarp	brown	3	0.828885	-0.684922	-0.603302	-0.54416	0.490197	-0.656559	0.10005	-0.84172	-0.383074
Cntd1	brown	3	0.828248	-0.526865	-0.58847	-0.357405	0.20819	-0.675975	0.0781894	-0.72646	-0.539604
Psmd7	brown	3	0.827989	-0.640053	-0.63922	-0.390403	0.385333	-0.55055	0.396565	-0.62933	-0.607916
Adgra1	brown	3	0.827972	-0.36092	-0.287817	-0.19911	0.0909466	-0.508887	0.175636	-0.702181	-0.328348
Chrm5	brown	3	0.827659	-0.355546	-0.200292	-0.294493	0.108477	-0.0783947	0.363387	-0.409579	-0.237407
Gap43	brown	3	0.827433	-0.222045	-0.341662	-0.114424	0.0311797	-0.252148	0.419513	-0.457985	-0.319971
Bmp5	brown	3	0.827168	-0.655978	-0.742914	-0.471	0.534307	-0.548363	0.23692	-0.742719	-0.466956
Ephb2	brown	3	0.826629	-0.31031	-0.23276	-0.2938	0.188416	-0.287499	0.302318	-0.535468	-0.191454
Nufip1	brown	3	0.826428	-0.529998	-0.490921	-0.496882	0.376029	-0.405112	0.125125	-0.32379	-0.548011
Olfr1497	brown	3	0.826014	-0.362719	-0.602357	-0.149098	0.137771	-0.550596	0.251507	-0.644714	-0.338569
AI504432	brown	3	0.826007	-0.196769	-0.39166	-0.302793	0.0666388	-0.442895	0.298731	-0.643459	-0.333631
Oxt	brown	3	0.825634	-0.216841	-0.223969	-0.260933	-0.00229988	-0.265496	0.188593	-0.489932	-0.244797
Znrf2	brown	3	0.825617	-0.546698	-0.571769	-0.387929	0.189419	-0.409619	0.340978	-0.623172	-0.422829
Olfr1508	brown	3	0.825341	-0.487042	-0.588362	-0.224757	0.11607	-0.459773	0.148144	-0.613193	-0.391555
Gnb3	brown	3	0.82433	-0.502227	-0.4924	-0.171135	-0.0105559	-0.306281	0.0984894	-0.525206	-0.42658
Fibin	brown	3	0.823892	-0.513267	-0.565247	-0.341624	0.193546	-0.632932	0.286802	-0.731057	-0.465846
Cdc25a	brown	3	0.823845	-0.242546	-0.134143	-0.31062	0.0476147	-0.274839	0.126422	-0.408864	-0.295406
Slc24a5	brown	3	0.823169	-0.573444	-0.46709	-0.340105	0.143302	-0.383093	-0.169824	-0.357245	-0.494104
Cgref1	brown	3	0.822932	-0.547555	-0.491165	-0.435517	0.316394	-0.423837	0.335127	-0.357097	-0.562636
Hiatl1	brown	3	0.822898	-0.423605	-0.439758	-0.303183	0.184132	-0.323551	0.302484	-0.280234	-0.438853
Dab2	brown	3	0.82258	-0.472357	-0.399558	-0.46692	0.270559	-0.401302	0.147263	-0.665442	-0.250235
Speer4c	brown	3	0.822301	-0.429099	-0.322143	-0.446293	0.283036	-0.276721	0.268035	-0.565025	-0.419601
Zfp677	brown	3	0.822146	-0.339687	-0.387501	-0.337985	-0.0518673	-0.37893	-0.002641	-0.322632	-0.355069
Vmn1r157	brown	3	0.82166	-0.34027	-0.555684	-0.31029	0.190367	-0.511876	0.36709	-0.672631	-0.505273
Rap2a	brown	3	0.821373	-0.483365	-0.520844	-0.194061	0.181962	-0.516152	0.400141	-0.566037	-0.553599
Fam13b	brown	3	0.821225	-0.341366	-0.326878	-0.198044	-0.00128294	-0.0307733	0.206127	-0.282016	-0.0645498
Vwa5b2	brown	3	0.821193	-0.402527	-0.372442	-0.389708	0.308397	-0.518292	0.276705	-0.72035	-0.410421
Rwdd2a	brown	3	0.820884	-0.242282	-0.114309	-0.311249	0.0169998	-0.0887058	0.385254	-0.274073	-0.29555
Pou4f3	brown	3	0.820512	-0.25653	-0.441011	-0.00300537	-0.118398	-0.502989	0.250895	-0.599469	-0.504151
Ttr	brown	3	0.8204	-0.596256	-0.39927	-0.276467	0.0732924	-0.452536	0.133905	-0.49943	-0.547497
Naa20	brown	3	0.820289	-0.356557	-0.541159	-0.336725	0.190542	-0.640665	0.166241	-0.523764	-0.593361
Cd99l2	brown	3	0.819905	-0.373598	-0.478697	-0.626531	0.328566	-0.390825	0.358035	-0.656944	-0.422077
Olfr191	brown	3	0.819716	-0.46836	-0.736218	-0.575648	0.346115	-0.624841	0.152304	-0.745126	-0.488325
C1ql1	brown	3	0.819696	-0.591186	-0.483768	-0.486502	0.205631	-0.434092	0.106644	-0.593739	-0.443415
Zcchc10	brown	3	0.819001	-0.505576	-0.419961	-0.278573	0.179189	-0.410852	0.00823392	-0.380135	-0.511795
Crh	brown	3	0.818453	-0.37863	-0.452626	-0.128519	-0.0542137	-0.517382	0.132323	-0.528762	-0.510735
Gm13293	brown	3	0.81843	-0.639944	-0.497262	-0.526351	0.33483	-0.617359	0.180125	-0.598479	-0.6007
Btbd11	brown	3	0.818275	-0.273526	-0.278289	-0.0989216	-0.0426648	-0.380494	0.119689	-0.598291	-0.225976
Tmem65	brown	3	0.818102	-0.255965	-0.109102	-0.329311	-0.0289935	-0.284805	0.112609	-0.4182	-0.321185
Slc9a3r2	brown	3	0.816872	-0.696372	-0.635561	-0.503733	0.447516	-0.651534	0.0756611	-0.832189	-0.423187
Haus8	brown	3	0.816492	-0.518122	-0.506214	-0.131056	0.127499	-0.277081	0.292645	-0.642266	-0.262438
Myoc	brown	3	0.816137	-0.533952	-0.691904	-0.631077	0.402259	-0.515866	0.298867	-0.582633	-0.504253
C1qtnf2	brown	3	0.815973	-0.71871	-0.651511	-0.365754	0.45367	-0.540142	0.285789	-0.753489	-0.479999
Baiap2l1	brown	3	0.815631	-0.434364	-0.506862	-0.109118	-0.0688078	-0.560582	-0.000409191	-0.617494	-0.574873
Vsnl1	brown	3	0.815614	-0.59533	-0.530723	-0.498965	0.477597	-0.555629	0.113834	-0.794689	-0.349021
Anpep	brown	3	0.815428	-0.730054	-0.613709	-0.522048	0.485426	-0.620541	0.1704	-0.690691	-0.437403
Olfr979	brown	3	0.81476	-0.454814	-0.546776	-0.261868	0.263445	-0.474099	0.413962	-0.545398	-0.417332
Adgrv1	brown	3	0.814687	-0.379397	-0.303369	-0.113451	0.108311	-0.345612	0.332687	-0.569141	-0.376207
Camk2n2	brown	3	0.814447	-0.463264	-0.401615	-0.48138	0.294494	-0.408432	0.0639013	-0.660694	-0.236108
Actr10	brown	3	0.814212	-0.433149	-0.390732	-0.709497	0.395988	-0.358136	0.36884	-0.442371	-0.52783
Frem1	brown	3	0.814139	-0.507008	-0.265565	-0.19379	0.0685619	-0.227339	0.150961	-0.498011	-0.382407
Mcf2	brown	3	0.813489	-0.448454	-0.42279	-0.322033	0.0224498	-0.399113	0.242694	-0.477161	-0.384882
Kcnk9	brown	3	0.81343	-0.374205	-0.2647	-0.457679	0.305591	-0.437101	0.23468	-0.686371	-0.345442
Gm10354	brown	3	0.812689	-0.644697	-0.607359	-0.507624	0.350354	-0.484016	0.351363	-0.703353	-0.463981
Kcnc1	brown	3	0.812013	-0.355162	-0.464894	0.00722431	-0.0824082	-0.470216	0.0488306	-0.527516	-0.431529
4930470P17Rik	brown	3	0.811968	-0.670217	-0.598125	-0.399542	0.406925	-0.503904	0.195845	-0.761496	-0.470424
Cyp4x1	brown	3	0.811119	-0.463221	-0.482902	-0.377846	0.243068	-0.528861	0.166901	-0.557001	-0.570806
Olfr31	brown	3	0.810667	-0.531952	-0.427097	-0.128127	0.125047	-0.352244	0.292668	-0.562269	-0.547285
Erlin2	brown	3	0.809999	-0.553413	-0.639144	-0.510539	0.263219	-0.472018	0.0605534	-0.751836	-0.426901
Cbwd1	brown	3	0.809783	-0.600839	-0.570626	-0.358127	0.307291	-0.480694	0.267133	-0.510683	-0.550817
Mir135a-2	brown	3	0.809756	-0.550102	-0.61588	-0.310924	0.280921	-0.390898	0.0861559	-0.626335	-0.149994
Adcy6	brown	3	0.809636	-0.225341	-0.24219	-0.224321	0.029666	-0.426594	0.271639	-0.694366	-0.337833
Pcdh8	brown	3	0.809621	-0.618824	-0.531986	-0.496003	0.477518	-0.630189	0.16028	-0.728185	-0.528698
Sema3b	brown	3	0.809549	-0.538643	-0.430449	-0.367551	0.126144	-0.456577	-0.153387	-0.536959	-0.385325
Tmtc4	brown	3	0.809053	-0.430286	-0.27116	-0.398717	0.0350491	-0.126412	0.398904	-0.425005	-0.352723
Unc5d	brown	3	0.808636	-0.277224	-0.271823	-0.276116	0.0994661	-0.171153	0.304325	-0.528387	-0.167866
Chd5	brown	3	0.807045	-0.234867	-0.210309	0.00595129	-0.0603599	-0.285183	0.387791	-0.486109	-0.321265
Ppp1r11	brown	3	0.806517	-0.584195	-0.480761	-0.669234	0.419677	-0.499275	0.214233	-0.461134	-0.586449
Rpap2	brown	3	0.806503	-0.334279	-0.396898	-0.250977	-0.0240204	-0.336275	0.11388	-0.244972	-0.438713
Kcna3	brown	3	0.806091	-0.453551	-0.409938	-0.240252	0.120373	-0.377243	0.388091	-0.556547	-0.313284
Foxd1	brown	3	0.804728	-0.622572	-0.72131	-0.477314	0.423705	-0.79245	0.00513864	-0.853057	-0.451243
3632451O06Rik	brown	3	0.803801	-0.689993	-0.435329	-0.579595	0.458283	-0.508578	0.272792	-0.717094	-0.551937
Olfr1034	brown	3	0.80356	-0.238881	-0.24553	-0.294747	-0.0676027	-0.367819	0.271097	-0.544105	-0.496599
Gabra3	brown	3	0.803409	-0.45014	-0.414579	-0.543681	0.438997	-0.454724	0.204103	-0.607298	-0.428964
Olfr1184	brown	3	0.803061	-0.785871	-0.751062	-0.446117	0.503294	-0.742475	0.143976	-0.858907	-0.462679
Il1rap	brown	3	0.802853	-0.537894	-0.553994	-0.37415	0.195856	-0.274024	0.277703	-0.58051	-0.186803
Tmem194b	brown	3	0.801519	-0.681092	-0.703796	-0.650783	0.341445	-0.60889	0.105912	-0.784094	-0.402956
Mgat2	brown	3	0.801247	-0.561588	-0.305543	-0.700447	0.436461	-0.378622	0.320343	-0.429541	-0.474104
Asap2	brown	3	0.801075	-0.275371	-0.149671	-0.103488	-0.0212996	-0.0499686	0.368371	-0.238081	-0.235237
Sult1c2	brown	3	0.800751	-0.494585	-0.523141	-0.106826	0.0072714	-0.511591	0.0801825	-0.590841	-0.524208
Terf2ip	brown	3	0.800342	-0.533983	-0.475267	-0.49821	0.256521	-0.360529	0.0911079	-0.36545	-0.472318
B230323A14Rik	brown	3	0.799814	-0.27409	-0.168055	-0.173637	0.018922	-0.00798815	0.444757	-0.430355	-0.231325
Vmn1r31	brown	3	0.799782	-0.404475	-0.394693	-0.268295	0.103974	-0.232145	0.397331	-0.351008	-0.29957
Zfhx4	brown	3	0.799703	-0.192392	-0.219014	-0.0379372	-0.130191	-0.195455	0.0914436	-0.423131	-0.122922
Ckap4	brown	3	0.799209	-0.363958	-0.167812	-0.573505	0.286544	-0.404667	0.16888	-0.485282	-0.443754
Tmem9	brown	3	0.798633	-0.426506	-0.456791	-0.594795	0.312834	-0.545427	0.234562	-0.45147	-0.666637
2810002D19Rik	brown	3	0.797572	-0.344709	-0.338623	-0.204951	-0.0484574	-0.455967	0.0718103	-0.400897	-0.465768
Slc5a5	brown	3	0.797558	-0.664352	-0.657113	-0.611031	0.439417	-0.526667	0.140124	-0.608885	-0.37348
Sap30	brown	3	0.797408	-0.278234	-0.314264	-0.277504	-0.0415608	-0.291125	0.00308688	-0.206109	-0.476789
Tipin	brown	3	0.797243	-0.405429	-0.508344	-0.408932	0.0912192	-0.385694	0.0638703	-0.417359	-0.396616
Ctif	brown	3	0.795331	-0.327966	-0.177074	-0.287193	0.0566929	-0.406701	0.176578	-0.543344	-0.384962
Eef1e1	brown	3	0.795106	-0.522567	-0.440441	-0.672915	0.551045	-0.550756	0.376275	-0.598971	-0.5682
Prr16	brown	3	0.795014	-0.498873	-0.42168	-0.187567	0.140193	-0.232065	0.321393	-0.475701	-0.171977
Kdelr2	brown	3	0.79436	-0.234924	-0.150603	-0.387174	0.0375379	-0.0735939	0.22924	-0.288299	-0.201239
Ppapdc1a	brown	3	0.794287	-0.398838	-0.330346	-0.499062	0.183395	-0.499706	0.266175	-0.663509	-0.404833
Adgrg2	brown	3	0.793725	-0.201794	-0.0915067	-0.00415696	-0.267642	-0.150361	0.13372	-0.368173	-0.213969
Clec4b2	brown	3	0.793465	-0.472433	-0.655828	-0.297807	0.244808	-0.510626	0.16582	-0.800742	-0.420946
Ccdc65	brown	3	0.793176	-0.165876	-0.0451923	-0.24882	-0.0433955	-0.193092	0.278412	-0.33415	-0.3142
Lingo2	brown	3	0.792182	-0.222054	-0.461114	-0.127872	-0.00726432	-0.536255	0.10755	-0.685752	-0.353652
Gm13598	brown	3	0.792021	-0.404967	-0.580907	-0.0969539	0.135491	-0.406503	0.373045	-0.677786	-0.372993
Nasp	brown	3	0.791258	-0.407209	-0.384812	-0.303454	-0.0118592	-0.348987	0.29134	-0.308142	-0.559714
B130024G19Rik	brown	3	0.790683	-0.217939	-0.460742	-0.30087	-0.108869	-0.327836	0.0680712	-0.47695	-0.253387
Slc18b1	brown	3	0.790105	-0.597785	-0.648369	-0.45789	0.460902	-0.581334	0.21292	-0.55154	-0.619214
Ldhd	brown	3	0.790094	-0.300199	-0.423616	-0.0848149	-0.0980638	-0.516259	0.225132	-0.661634	-0.443513
Adarb2	brown	3	0.789944	-0.470171	-0.420164	-0.0745953	0.0994208	-0.229743	0.248856	-0.596582	-0.27651
Anapc15	brown	3	0.789218	-0.655888	-0.655596	-0.528949	0.398167	-0.484527	0.00553903	-0.460249	-0.46102
Ache	brown	3	0.788641	-0.368567	-0.314755	-0.19192	0.0425386	-0.446701	0.156199	-0.533089	-0.318118
Krtap6-5	brown	3	0.788598	-0.372156	-0.395387	-0.347353	-0.0587844	-0.454487	0.268132	-0.407467	-0.541675
Olfr974	brown	3	0.788405	-0.492823	-0.643213	-0.526481	0.481308	-0.642255	0.222464	-0.702013	-0.537328
Camk1	brown	3	0.787628	-0.373204	-0.243916	-0.278885	0.0990011	-0.289237	0.297553	-0.527222	-0.460304
Hapln4	brown	3	0.78731	-0.462393	-0.363486	-0.537961	0.329939	-0.541894	0.0753387	-0.672531	-0.384912
Sirpb1b	brown	3	0.786341	-0.658049	-0.599007	-0.314537	0.42401	-0.347225	0.179481	-0.683739	-0.288248
Gm10319	brown	3	0.785666	-0.465742	-0.394316	-0.0208845	0.0850566	-0.404116	0.217356	-0.399532	-0.470585
1600014K23Rik	brown	3	0.785659	-0.425331	-0.435038	-0.257732	-0.000810633	-0.492665	0.195431	-0.489138	-0.53274
Lancl3	brown	3	0.78556	-0.39	-0.194983	0.0114764	-0.106097	-0.119569	0.0919526	-0.2996	-0.270503
Klhl33	brown	3	0.784612	-0.471991	-0.459985	-0.177411	0.0302927	-0.36618	0.133734	-0.458196	-0.35387
Olfr818	brown	3	0.784424	-0.55907	-0.580608	-0.313159	0.274361	-0.200184	0.451852	-0.591382	-0.351574
Camk2d	brown	3	0.783771	-0.376222	-0.269097	-0.496876	0.309416	-0.317984	0.320573	-0.623018	-0.44583
Hax1	brown	3	0.783589	-0.577488	-0.420149	-0.630202	0.391146	-0.567129	0.129298	-0.463389	-0.580091
Gnas	brown	3	0.783516	-0.250552	-0.175956	-0.409379	0.155506	-0.269444	0.103346	-0.481339	-0.343421
Oplah	brown	3	0.782968	-0.549768	-0.236947	-0.249159	0.164932	-0.567872	0.0469054	-0.494546	-0.521737
Ccdc160	brown	3	0.78241	-0.203151	-0.18762	-0.433465	0.122085	-0.229686	0.259431	-0.403089	-0.330513
Pard6a	brown	3	0.78198	-0.456703	-0.362042	-0.454139	0.173957	-0.362613	0.281146	-0.293894	-0.580575
Rims3	brown	3	0.781399	-0.291057	-0.113517	-0.176065	0.0962508	-0.281491	0.177081	-0.496552	-0.258357
Cped1	brown	3	0.780924	-0.682416	-0.596937	-0.554525	0.545147	-0.549971	-0.000265207	-0.610048	-0.353423
Gldn	brown	3	0.780779	-0.268374	-0.15713	-0.241275	0.0518756	-0.126603	0.200726	-0.329002	-0.218015
Gm7008	brown	3	0.780716	-0.489622	-0.563373	-0.514626	0.171136	-0.523878	-0.000254107	-0.452146	-0.456733
F5	brown	3	0.780181	-0.557797	-0.351317	-0.296305	0.0164255	-0.239922	0.0461772	-0.275652	-0.393975
Nrsn2	brown	3	0.780166	-0.563999	-0.713828	-0.372791	0.384617	-0.627302	0.10307	-0.818232	-0.372184
Pde5a	brown	3	0.780136	-0.592571	-0.429319	-0.359953	0.176225	-0.120546	0.0538881	-0.273309	-0.337574
Efna1	brown	3	0.780006	-0.341417	-0.345389	-0.159066	0.156257	-0.452316	0.332609	-0.546756	-0.406859
Shh	brown	3	0.778673	-0.133949	-0.29276	-0.275042	-0.025592	-0.120815	0.152518	-0.337882	-0.233673
Dpyd	brown	3	0.777235	-0.279292	-0.290814	-0.189503	0.00319469	-0.282952	0.317158	-0.484008	-0.337893
Vmn1r124	brown	3	0.776524	-0.761692	-0.716761	-0.515322	0.611615	-0.676047	0.232749	-0.866658	-0.423529
Unc119	brown	3	0.776368	-0.526679	-0.136662	-0.525862	0.316683	-0.176765	0.134231	-0.261593	-0.425645
Atic	brown	3	0.776161	-0.696564	-0.505077	-0.500364	0.583015	-0.650408	0.130604	-0.624783	-0.588095
Olfr1362	brown	3	0.775506	-0.333506	-0.448828	-0.252901	-0.018959	-0.464052	0.396924	-0.617698	-0.659523
Pappa	brown	3	0.775503	-0.371827	-0.406158	-0.087884	-0.033755	-0.261747	0.227949	-0.533474	-0.252871
Brs3	brown	3	0.774856	-0.31414	-0.158981	-0.309295	0.151297	-0.210985	0.229754	-0.313123	-0.170047
Sytl4	brown	3	0.774068	-0.292936	-0.44171	-0.417377	0.163896	-0.261754	0.370528	-0.618315	-0.180699
Vmn1r195	brown	3	0.773939	-0.844173	-0.728616	-0.55444	0.581135	-0.606253	0.295691	-0.767503	-0.539681
Hspb8	brown	3	0.772934	-0.409117	-0.303245	-0.439209	0.124133	-0.419081	0.0748422	-0.374301	-0.472459
Podxl2	brown	3	0.771773	-0.471044	-0.282916	-0.468612	0.289287	-0.164131	0.431556	-0.603839	-0.238543
Olfr1153	brown	3	0.77133	-0.66171	-0.636382	-0.432209	0.360002	-0.491251	0.506877	-0.686655	-0.465525
Asl	brown	3	0.770749	-0.699803	-0.336296	-0.473754	0.478057	-0.312772	0.219064	-0.52138	-0.393401
Tmx1	brown	3	0.770102	-0.34987	-0.0874443	-0.409594	0.237438	-0.0295288	0.357888	-0.287814	-0.240915
Mblac1	brown	3	0.769417	-0.386476	-0.367625	-0.693734	0.262399	-0.241708	0.177932	-0.305869	-0.408434
Slc22a2	brown	3	0.769253	-0.749242	-0.774459	-0.541278	0.496562	-0.693894	0.045749	-0.818929	-0.409533
3010026O09Rik	brown	3	0.768864	-0.218129	-0.174395	-0.443573	0.0614739	-0.20341	0.00979478	-0.2665	-0.352814
Olfr1308	brown	3	0.768549	-0.630483	-0.654699	-0.263269	0.367079	-0.523012	0.195032	-0.753267	-0.23115
Itgbl1	brown	3	0.767897	-0.461406	-0.688333	-0.456909	0.197603	-0.668327	0.0340362	-0.701956	-0.458928
Aasdhppt	brown	3	0.76754	-0.389234	-0.124926	-0.41952	0.260094	-0.146927	0.146219	-0.203082	-0.304245
Gpr19	brown	3	0.76701	-0.307747	-0.228616	-0.145828	-0.13257	-0.595054	-0.00188283	-0.443217	-0.523801
2810013P06Rik	brown	3	0.766769	-0.440845	-0.363287	-0.218839	0.115526	-0.336545	0.135243	-0.242348	-0.448405
Dnajc15	brown	3	0.766279	-0.554328	-0.509628	-0.475347	0.218445	-0.501333	-0.0745493	-0.426709	-0.399449
Gsta4	brown	3	0.765851	-0.314767	-0.186783	-0.359733	0.143306	-0.280852	0.286198	-0.412262	-0.291602
Prlr	brown	3	0.765602	-0.215507	-0.024007	-0.39173	-0.00998964	-0.0533829	0.106894	-0.312539	-0.219173
Cog7	brown	3	0.765522	-0.528325	-0.474933	-0.226376	0.104933	-0.547003	0.119801	-0.45507	-0.572623
Gnpnat1	brown	3	0.765345	-0.356748	-0.426659	-0.1805	-0.0435825	-0.386448	0.0533827	-0.344271	-0.269885
Eri2	brown	3	0.764947	-0.629882	-0.529953	-0.550203	0.512613	-0.588246	0.0935379	-0.520904	-0.520728
Tmem72	brown	3	0.764805	-0.33033	-0.253734	-0.132946	-0.175128	-0.39275	-0.11311	-0.364612	-0.549804
Zcchc12	brown	3	0.764729	-0.372863	-0.175154	-0.354314	0.214062	-0.223412	0.168344	-0.410054	-0.21512
2510002D24Rik	brown	3	0.763163	-0.579542	-0.562605	-0.321495	0.262549	-0.572995	0.128146	-0.51101	-0.543642
Trmt10c	brown	3	0.762882	-0.419248	-0.470188	-0.232949	0.0401331	-0.539169	0.107667	-0.537673	-0.547654
Cntnap4	brown	3	0.762685	-0.237506	-0.0669617	-0.14652	-0.00993237	0.0438631	0.287335	-0.327115	-0.190236
Olfr771	brown	3	0.761128	-0.309785	-0.405013	-0.330725	0.254606	-0.373931	0.34617	-0.434755	-0.500465
Scn3b	brown	3	0.761109	-0.424969	-0.632774	-0.205698	0.0754648	-0.533509	0.259389	-0.502368	-0.469373
Fmod	brown	3	0.760577	-0.65861	-0.667225	-0.59392	0.555593	-0.618325	0.0890946	-0.767611	-0.278316
Atp7b	brown	3	0.758494	-0.317266	-0.230906	-0.0908512	0.057888	-0.121215	0.0630017	-0.280482	-0.111966
Islr	brown	3	0.756452	-0.783687	-0.680592	-0.595689	0.524686	-0.550443	0.0672226	-0.723131	-0.381314
Daam1	brown	3	0.75635	-0.262778	-0.0974265	-0.316999	0.109009	-0.103095	0.385398	-0.288616	-0.220913
Pvrl3	brown	3	0.755966	-0.671428	-0.51428	-0.53251	0.539625	-0.379787	0.258227	-0.680964	-0.352822
Bola2	brown	3	0.755849	-0.480392	-0.448064	-0.459515	0.270687	-0.49611	0.249099	-0.377223	-0.425154
Mir7-1	brown	3	0.755487	-0.308697	-0.436953	-0.0646599	0.0133046	-0.264742	0.28438	-0.319749	-0.300368
1110046J04Rik	brown	3	0.753843	-0.374674	-0.436811	-0.338795	0.0246096	-0.651284	-0.000514323	-0.473757	-0.648395
Zfp607	brown	3	0.753683	-0.573233	-0.550024	-0.217171	0.222127	-0.487817	0.300937	-0.740734	-0.413634
Nrbp2	brown	3	0.753592	-0.21371	-0.0798748	-0.214063	-0.0915596	0.0355699	0.303398	-0.258468	-0.216104
Dgkk	brown	3	0.752755	-0.298271	-0.145031	-0.171882	0.048354	-0.0761313	0.29501	-0.393373	-0.215376
Ndufaf4	brown	3	0.752735	-0.577068	-0.454488	-0.435989	0.298395	-0.434676	0.175561	-0.312567	-0.592024
Kcnk10	brown	3	0.75267	-0.314725	-0.270804	-0.417864	0.136073	-0.0559904	0.522628	-0.505512	-0.173308
Ccdc136	brown	3	0.752037	-0.177705	-0.212189	0.0425486	-0.157773	-0.377707	0.123841	-0.603322	-0.33152
Ranbp3l	brown	3	0.751012	-0.598895	-0.599426	-0.661939	0.545753	-0.501941	0.14628	-0.627611	-0.343196
Fam217b	brown	3	0.750878	-0.27714	-0.372233	0.0370352	-0.114928	-0.465537	0.10405	-0.408256	-0.386567
Paox	brown	3	0.750479	-0.508724	-0.449387	-0.287134	0.379032	-0.344695	0.433672	-0.443053	-0.340065
Inmt	brown	3	0.74868	-0.524728	-0.289311	-0.25523	-0.0140696	-0.274112	-0.197202	-0.235162	-0.392791
Ppcs	brown	3	0.748596	-0.453374	-0.386358	-0.419843	0.052228	-0.526559	-0.068294	-0.487114	-0.573621
Comtd1	brown	3	0.748338	-0.795622	-0.55501	-0.529412	0.476514	-0.519381	0.0214087	-0.754359	-0.456029
Glra2	brown	3	0.747554	-0.341296	-0.133335	-0.417822	0.250485	-0.138706	0.293022	-0.366421	-0.271536
Kndc1	brown	3	0.747376	-0.207972	-0.155591	-0.0722443	-0.112597	-0.221464	0.210315	-0.477733	-0.253308
Cd24a	brown	3	0.747133	-0.334361	-0.19181	-0.506107	0.187401	-0.141697	0.44372	-0.370705	-0.324857
Apex1	brown	3	0.74712	-0.338124	-0.440301	-0.479468	0.177411	-0.529556	0.131221	-0.387555	-0.616327
Spsb2	brown	3	0.74698	-0.186053	-0.421633	0.0203042	-0.14541	-0.565508	0.131903	-0.718536	-0.289527
Gpr68	brown	3	0.746654	-0.397346	-0.324714	-0.013436	0.10462	-0.563833	0.181925	-0.705212	-0.48737
Paqr4	brown	3	0.746536	-0.479476	-0.452614	-0.318745	0.145285	-0.650285	-0.115791	-0.47516	-0.482654
Esf1	brown	3	0.746131	-0.291207	-0.513081	-0.238632	-0.00499838	-0.391833	0.0616515	-0.35786	-0.290621
Slc6a13	brown	3	0.745325	-0.745653	-0.712542	-0.64783	0.584444	-0.640594	0.140815	-0.752428	-0.383146
Borcs6	brown	3	0.743958	-0.602886	-0.373851	-0.420801	0.339171	-0.495736	-0.0286952	-0.373833	-0.442439
Tlcd1	brown	3	0.742816	-0.258676	-0.0328141	-0.401678	0.107557	0.0605523	0.266576	-0.208629	-0.0708193
Olfr572	brown	3	0.7423	-0.438662	-0.322381	-0.259982	0.0462504	-0.372646	0.350163	-0.482151	-0.441923
Htr2c	brown	3	0.742076	-0.329036	-0.290788	-0.0413029	-0.0119274	-0.0360266	0.248661	-0.357487	-0.306744
Zfp618	brown	3	0.74181	-0.353888	-0.497207	-0.351293	0.0919219	-0.531326	-0.073376	-0.406866	-0.512215
Cd200	brown	3	0.741474	-0.263518	-0.0196952	-0.326668	0.153339	-0.169061	0.167544	-0.319439	-0.36587
Syt9	brown	3	0.740633	-0.107257	-0.137423	0.0871647	-0.259395	-0.181267	0.211372	-0.33846	-0.222292
Slc6a20a	brown	3	0.740268	-0.5832	-0.583506	-0.651516	0.427067	-0.476139	0.116134	-0.565863	-0.294798
Cpne2	brown	3	0.73917	-0.514473	-0.422979	-0.519555	0.451572	-0.471404	0.0383126	-0.606935	-0.355815
Stra13	brown	3	0.739019	-0.709208	-0.551767	-0.554561	0.35822	-0.398645	0.0458231	-0.489577	-0.24248
Twist2	brown	3	0.737836	-0.530056	-0.552157	-0.0970726	0.189992	-0.740235	-0.052194	-0.604845	-0.499161
Kin	brown	3	0.737469	-0.387783	-0.51601	-0.101289	0.00787127	-0.356238	0.144438	-0.392872	-0.366844
Olfr1180	brown	3	0.735859	-0.386742	-0.446342	-0.117675	0.0538606	-0.679456	0.187286	-0.709826	-0.592942
Ank1	brown	3	0.735755	-0.29017	-0.194621	0.024091	-0.139819	0.12664	0.29835	-0.2714	-0.187491
Gmps	brown	3	0.735715	-0.360038	-0.11488	-0.451701	0.299023	-0.102168	0.297921	-0.325363	-0.301143
Rimklb	brown	3	0.735641	-0.147631	-0.158448	-0.152578	-0.0749633	0.16597	0.403406	-0.186012	-0.214395
Gm10021	brown	3	0.734911	-0.591108	-0.341522	-0.525022	0.440268	-0.266338	0.37773	-0.698719	-0.274494
Kif3a	brown	3	0.73301	-0.228491	-0.264354	-0.0395212	0.0243136	-0.209498	0.268241	-0.393242	-0.336963
Slc41a3	brown	3	0.732419	-0.347361	-0.140614	-0.494386	0.214975	-0.204025	0.162101	-0.404492	-0.131848
Cav2	brown	3	0.731952	-0.403341	-0.0495247	-0.440251	0.0887857	-0.213615	0.11556	-0.34424	-0.192681
2900060B14Rik	brown	3	0.731678	-0.602768	-0.505393	-0.518954	0.486884	-0.547135	0.31035	-0.517733	-0.684402
Gjb2	brown	3	0.731024	-0.661237	-0.624569	-0.583691	0.514822	-0.535821	0.11172	-0.728525	-0.344568
Snord11	brown	3	0.730273	-0.319329	-0.13139	-0.327097	0.0896227	-0.267779	0.405374	-0.509217	-0.445874
Slc22a6	brown	3	0.728922	-0.66984	-0.779865	-0.591092	0.513694	-0.61873	0.240352	-0.762425	-0.359687
Ddx42	brown	3	0.728904	-0.348892	-0.54279	-0.285841	0.0663577	-0.433773	0.202816	-0.276866	-0.424126
Ccdc25	brown	3	0.728077	-0.272865	-0.279111	-0.0648385	-0.204542	-0.315883	0.26962	-0.330138	-0.463839
Vmn1r148	brown	3	0.727954	-0.430828	-0.477933	-0.19917	0.183781	-0.260969	0.248869	-0.578623	-0.294319
Zcchc16	brown	3	0.72775	-0.062069	-0.0787421	-0.195066	-0.0839879	-0.0833299	0.150758	-0.301551	-0.0762229
Rcn2	brown	3	0.727587	-0.305491	-0.103272	-0.363588	0.137377	0.0101212	0.270409	-0.323863	-0.1349
Slc22a8	brown	3	0.726842	-0.565519	-0.711164	-0.445427	0.332853	-0.593349	0.141579	-0.644591	-0.377704
Cmtm2a	brown	3	0.726136	-0.82771	-0.574554	-0.607673	0.476176	-0.450752	0.421437	-0.679327	-0.420056
Vmn1r3	brown	3	0.724925	-0.52863	-0.424113	-0.204072	0.278066	-0.402682	0.459499	-0.621059	-0.543964
Aldh1a2	brown	3	0.724805	-0.612322	-0.54638	-0.721522	0.499968	-0.475853	0.0960251	-0.583524	-0.283003
Prelp	brown	3	0.724579	-0.832697	-0.616055	-0.614937	0.458874	-0.640678	-0.00574835	-0.801087	-0.385297
Nkx2-1	brown	3	0.724572	-0.106073	-0.0151121	0.00175741	-0.0981547	0.00403772	0.233174	-0.170815	-0.239727
Trim36	brown	3	0.72388	-0.300655	-0.341377	-0.102532	-0.0427577	-0.363272	0.146935	-0.468666	-0.26449
E530001F21Rik	brown	3	0.723632	-0.121598	-0.196198	-0.127288	0.0488591	-0.228062	0.456548	-0.390073	-0.363385
Ndufaf2	brown	3	0.723141	-0.573743	-0.544929	-0.169543	0.195075	-0.447317	0.151092	-0.535136	-0.232207
Thsd7b	brown	3	0.721312	-0.663544	-0.471291	-0.254294	0.322665	-0.260653	0.13248	-0.580684	-0.114111
Cdh24	brown	3	0.720708	-0.576328	-0.543485	-0.371774	0.239577	-0.455031	0.297891	-0.748673	-0.3667
Orai3	brown	3	0.720604	-0.531004	-0.453864	-0.527314	0.307387	-0.595858	0.0674392	-0.422875	-0.613053
Gm29727	brown	3	0.720223	-0.515157	-0.153457	-0.497824	0.413009	-0.436702	0.311327	-0.638142	-0.432338
AW822252	brown	3	0.718383	-0.792871	-0.548557	-0.618078	0.652928	-0.788958	0.245295	-0.803446	-0.519136
Tuba1b	brown	3	0.716963	-0.53237	-0.548256	-0.408984	0.187581	-0.657899	0.0172454	-0.446185	-0.57336
Sez6l	brown	3	0.716766	-0.633886	-0.510706	-0.549718	0.550212	-0.490188	0.24825	-0.860472	-0.362763
Scd1	brown	3	0.716589	-0.157632	-0.111979	-0.145532	-0.0363777	-0.0458624	0.136622	-0.239575	-0.0621572
Fam149a	brown	3	0.715544	-0.348264	-0.342077	-0.378177	0.132003	-0.286845	0.0693934	-0.498415	-0.125481
Dcaf15	brown	3	0.715064	-0.444061	-0.396586	-0.597736	0.466948	-0.563014	0.278989	-0.502251	-0.554323
Hcrtr2	brown	3	0.714424	-0.434156	-0.357038	-0.0262713	0.0170139	-0.139945	0.298314	-0.564811	-0.217057
Magi1	brown	3	0.714084	-0.289251	-0.242371	-0.0315419	-0.17343	-0.177309	0.343311	-0.564791	-0.288179
Enpp3	brown	3	0.713688	-0.166866	-0.277512	-0.187502	-0.143195	-0.540311	-0.0785944	-0.480157	-0.521432
Heatr5b	brown	3	0.712211	-0.379092	-0.335803	-0.166418	-0.0384352	-0.178319	0.229243	-0.158908	-0.207955
1190002N15Rik	brown	3	0.711973	-0.296084	0.00185052	-0.380409	0.0843622	-0.185735	-0.0270944	-0.299703	-0.221642
Gm16083	brown	3	0.711678	-0.509179	-0.561405	-0.309156	0.167072	-0.472143	0.0214034	-0.796453	-0.346544
Peg3os	brown	3	0.711609	-0.207246	-0.219448	-0.394878	0.132725	-0.422244	0.0723838	-0.428978	-0.446424
Gng4	brown	3	0.711318	-0.474341	-0.361159	-0.38205	0.179408	-0.197218	-0.0203509	-0.501204	-0.371193
Rdh5	brown	3	0.710359	-0.292721	-0.046793	-0.158573	-0.248831	-0.325657	-0.117047	-0.290494	-0.414473
Aebp1	brown	3	0.708581	-0.461463	-0.3147	-0.60234	0.428059	-0.347743	0.169714	-0.556517	-0.210554
Aida	brown	3	0.707779	-0.300324	-0.0469375	-0.365817	0.1397	-0.007082	0.219703	-0.135895	-0.0718667
Gm15706	brown	3	0.707215	-0.606117	-0.403811	-0.434531	0.416727	-0.348916	0.0948001	-0.257833	-0.315384
Psg26	brown	3	0.707137	-0.360569	-0.423061	0.0307394	-0.220762	-0.28413	0.0506685	-0.459279	-0.428848
Tmem200a	brown	3	0.700348	-0.450669	-0.356699	-0.554624	0.49399	-0.275958	0.450404	-0.56422	-0.285131
Rbm11	brown	3	0.699728	-0.415131	-0.249947	-0.545813	0.436635	-0.283687	0.36148	-0.346209	-0.382186
Gm6682	brown	3	0.699512	-0.373576	-0.180017	-0.402627	0.264825	-0.477303	0.0179782	-0.438422	-0.40348
Vat1l	brown	3	0.696406	-0.298213	-0.247988	-0.0156935	0.0432535	-0.329086	0.283864	-0.4372	-0.359989
Gm34491	brown	3	0.69614	-0.409281	-0.60336	-0.406591	0.333043	-0.362514	0.462519	-0.741523	-0.389428
Fzd4	brown	3	0.694536	-0.451538	-0.336352	-0.335709	0.0282374	-0.199194	-0.185816	-0.187187	-0.190889
A730017C20Rik	brown	3	0.693823	-0.255166	-0.039831	-0.386962	0.209978	-0.000229065	0.412333	-0.298008	-0.132227
Plcz1	brown	3	0.691487	-0.0852339	-0.137549	-0.113235	-0.167502	-0.143278	0.56358	-0.234553	-0.521747
Fstl5	brown	3	0.690583	-0.163578	-0.0931196	-0.259573	-0.0504446	0.00744098	0.0346965	-0.195806	0.0167712
C2	brown	3	0.689759	-0.422464	-0.36818	-0.196943	-0.119303	-0.383416	0.123925	-0.453771	-0.437701
Aimp2	brown	3	0.688989	-0.381945	-0.310363	-0.486181	0.160333	-0.358658	0.119695	-0.178293	-0.460628
Sulf2	brown	3	0.68468	-0.373037	-0.137407	-0.368688	0.353435	-0.0997814	0.412135	-0.380436	-0.269245
2310040G07Rik	brown	3	0.683987	-0.48109	-0.384132	-0.425564	0.358582	-0.174262	0.224834	-0.549073	-0.234641
BC026585	brown	3	0.683018	-0.313289	-0.299011	-0.660813	0.311331	-0.366739	0.0672176	-0.506533	-0.356992
Rdh16	brown	3	0.681739	-0.180306	-0.151305	-0.151435	0.0541519	-0.293225	0.332564	-0.409674	-0.423483
Phlda3	brown	3	0.681663	-0.140565	0.123173	-0.324786	-0.0527706	0.0695261	0.354082	-0.144343	-0.329201
[truncated: 62 more rows]

## Sheet: M4
gene	moduleColors	moduleLabels	kME4	bicor.Novel_Place_DI_24.0.1	bicor.Novel_Object_DI_24.0.1	bicor.Rotarod_fixed.0.1	bicor.Beam_Grid_faults_step.0.1	bicor.striatalmBDNF.0.1	bicor.striatalpBDNF.0.1	bicor.pSer31TH.0.1	bicor.GLT1.0.1
[truncated: 300 more rows]

[truncated: 7 more sheets: M10, M11, M13, M15, M16, M17, M18]
