# Supplementary material for: Integrated analysis of genetic, behavioral, and biochemical data implicates neural stem cell-induced changes in immunity, neurotransmission and mitochondrial function in Dementia with Lewy Body mice
Source: Acta Neuropathol Commun. 2017 Mar 10;5:21. doi: 10.1186/s40478-017-0421-0 (PMC5345195; doi:10.1186/s40478-017-0421-0)
Supplement: Additional file 7: — ModuleAnnotation_internalCollection_enrichWGCNA. The file contains the most significant results, description and statistical information of enrichment analyses. Columns are labeled as followed: module number, module color, rank of the significant result, precomputed gene set IDs implemented in WGCNA (dataSetID), data set name (dataSetName), name of gene set library (inGroups), pValue, Bonferroni corrected p value, FDR corrected p value, the number pf overlapping genes between the gene set and the module (nCommonGenes), ratio of the overlapping genes and the size of module (fracOfEffectiveClassSize), module size (effectiveClassSize), ratio of overlapping genes and the gene set size (fracOfEffectiveSetSize), size of the gene set (effectiveSetSize), name of the gene set (shortDataSetName), symbols of the overlapping genes (overlapGenes). (XLSX 70 kb) [file 40478_2017_421_MOESM7_ESM.xlsx]

## Sheet: Additional File 4
Module	Clolor	rank	dataSetID	dataSetName	inGroups	pValue	Bonferroni	FDR	nCommonGenes	fracOfEffectiveClassSize	effectiveClassSize	fracOfEffectiveSetSize	effectiveSetSize	shortDataSetName	overlapGenes
1	turquoise	1	JAM:002734	Annotated_genes_bound_by_RNA_polymerase_II_(Table_S2)__Lee	JAM|StemCellLists|StemCellLists.Lee	1.43e-26	1.45e-22	2.89e-23	331	0.179113	1848	0.257788	1284	Annotated_genes_bound_by_RNA_polymerase_II	(More than 50 overlapping genes)
1	turquoise	2	JAM:002972	Oligodendrocyte_probable__Cahoy	JAM|BrainLists|BrainLists.Cahoy|BrainLists.Cahoy.Probable|Cell type markers|Cell type marker enriched gene sets	1.55e-21	1.57e-17	2.61e-18	153	0.0827922	1848	0.319415	479	Oligodendrocyte_probable	(More than 50 overlapping genes)
1	turquoise	3	JAM:003031	RedBloodCell__Kabanova	JAM|BloodAtlases|BloodAtlases.Kabanova|Cell type markers|Cell type marker enriched gene sets	3.54e-18	3.58e-14	3.98e-15	103	0.0557359	1848	0.35274	292	RedBloodCell	(More than 50 overlapping genes)
1	turquoise	4	JAM:002742	Astrocyte_probable__Cahoy	JAM|BrainLists|BrainLists.Cahoy|BrainLists.Cahoy.Probable|Cell type markers|Cell type marker enriched gene sets	2.7e-16	2.73e-12	2.48e-13	185	0.100108	1848	0.266187	695	Astrocyte_probable	(More than 50 overlapping genes)
1	turquoise	5	JAM:003095	upInFrontalCortex__EarlyAD	JAM|BrainLists|BrainLists.EarlyAD	7.36e-13	7.44e-09	3.92e-10	33	0.0178571	1848	0.55	60	upInFrontalCortex	11629|11690|140780|213393|12363|20293|12493|12514|16149|13007|13036|13040|20430|14129|246256|15162|14991|65972|16169|16331|16792|18826|218454|18035|18104|16913|19264|68328|51801|29856|24088|17112|22177
1	turquoise	6	JAM:003101	UpWithAlzheimers_Blalock__ADvsCT_inCA1	JAM|BrainLists|BrainLists.ADvsCT_inCA1	1.01e-11	1.02e-07	4.08e-09	94	0.0508658	1848	0.298413	315	UpWithAlzheimers_Blalock	(More than 50 overlapping genes)
1	turquoise	7	JAM:003092	turquoise_upAging_oligo__Lu_Aging	JAM|BrainLists|BrainLists.Lu_Aging	2.18e-11	2.21e-07	7.89e-09	60	0.0324675	1848	0.357143	168	upAging_oligo	(More than 50 overlapping genes)
1	turquoise	8	JAM:002993	pink_M10_Microglia(Type1)__HumanMeta	JAM|BrainLists|BrainLists.HumanMeta|Cell type marker enriched gene sets	2.39e-11	2.41e-07	8.32e-09	33	0.0178571	1848	0.5	66	Microglia(Type1)	11629|11690|11857|12010|17060|12259|12260|12362|12508|16149|12978|13040|13057|20430|14129|15162|14969|14991|65972|16331|15900|52855|66988|16792|18826|218454|17084|64685|19264|20345|20540|12257|22177
1	turquoise	9	JAM:003066	Supraoptic Nucleus_localMarker(FC>2)_IN_Hypothalamus__HBA	JAM|BrainRegionMarkers|BrainRegionMarkers.HBA|BrainRegionMarkers.HBA.localMarker(FC>2)|Brain region markers|Brain region marker enriched gene sets	9.17e-09	9.27e-05	1.85e-06	65	0.0351732	1848	0.302326	215	Supraoptic Nucleus_IN_Hypothalamus	(More than 50 overlapping genes)
1	turquoise	10	JAM:003060	Substantia Nigra, pars reticulata_localMarker(top200)_IN_Mesencephalon__HBA	JAM|BrainRegionMarkers|BrainRegionMarkers.HBA|BrainRegionMarkers.HBA.localMarker(top200)|Brain region markers|Brain region marker enriched gene sets	1.86e-08	0.000187817	3.35e-06	34	0.0183983	1848	0.4	85	Substantia Nigra, pars reticulata_IN_Mesencephalon	12508|17476|246256|19264|14129|22177|16149|76088|12524|11629|20293|12260|56338|11690|21873|14190|12514|65972|14696|80719|17084|11857|12978|16331|12259|13003|12266|24088|13058|17060|11303|14130|83433|380709
1	turquoise	11	JAM:002974	orange_M5_Microglia(Type2)__CTX	JAM|BrainLists|BrainLists.CTX|Cell type marker enriched gene sets	3.43e-08	0.000346472	5.59e-06	21	0.0113636	1848	0.525	40	Microglia(Type2)	12010|213393|12260|12362|12654|15162|67138|99899|66988|18035|64685|243771|18700|16912|11852|20846|20848|21355|21929|22329|78781
1	turquoise	12	JAM:003059	Substantia Nigra, pars reticulata_localMarker(FC>2)_IN_Mesencephalon__HBA	JAM|BrainRegionMarkers|BrainRegionMarkers.HBA|BrainRegionMarkers.HBA.localMarker(FC>2)|Brain region markers|Brain region marker enriched gene sets	5.14e-08	0.000519979	8e-06	22	0.0119048	1848	0.5	44	Substantia Nigra, pars reticulata_IN_Mesencephalon	14190|20293|14129|12259|11857|12266|246256|76088|11629|17476|16149|12978|19264|22177|65972|13058|17084|12514|12260|12508|12524|11690
1	turquoise	13	JAM:002747	B-cell receptor signaling pathway__ImmunePathway	JAM|ImmunePathways	1.61e-07	0.0016318	2.33e-05	17	0.00919913	1848	0.566667	30	B-cell receptor signaling pathway	17060|12229|12483|26377|56458|14360|14388|67781|16331|18035|83490|30955|18720|18753|15170|240168|22324
1	turquoise	14	JAM:002976	overexpressed_in_multipotent_primary_hematopoietic_SCs_(CD133+)__Cui	JAM|StemCellLists|StemCellLists.Cui|Cell type markers|Cell type marker enriched gene sets	1.74e-07	0.00175622	2.47e-05	132	0.0714286	1848	0.229565	575	overexpressed_in_multipotent_primary_hematopoietic_SCs_(CD133+)	(More than 50 overlapping genes)
1	turquoise	15	JAM:002854	General chemokine pathways__ImmunePathway	JAM|ImmunePathways	3.43e-07	0.00347375	4.34e-05	29	0.0156926	1848	0.391892	74	General chemokine pathways	20293|56221|20304|12771|12774|15945|55985|66102|20311|17329|12767|80901|94176|140580|14696|15162|17969|18035|93742|30955|320207|18753|19108|20846|20847|20848|24001|22324|57257
1	turquoise	16	JAM:003017	purple_M4_Microglia(Type1)__CTX	JAM|BrainLists|BrainLists.CTX|Cell type marker enriched gene sets	3.82e-07	0.00386493	4.71e-05	12	0.00649351	1848	0.705882	17	Microglia(Type1)	11857|12259|12508|16149|12978|13058|56306|15900|16409|16792|19264|22177
1	turquoise	17	JAM:002948	MTor__ImmunePathway	JAM|ImmunePathways	6.4e-07	0.00647053	7.61e-05	15	0.00811688	1848	0.576923	26	MTor	16362|54123|16598|227743|30955|320207|20393|20848|20869|24088|142980|21899|170744|81897|22416
1	turquoise	18	JAM:002960	NF-kappaB pathway__ImmunePathway	JAM|ImmunePathways	1.72e-06	0.0174399	0.000187526	21	0.0113636	1848	0.4375	48	NF-kappaB pathway	12362|12370|20293|21940|14062|14609|15894|108960|17874|18035|107607|20846|56480|24088|142980|21899|170744|81897|21926|21929|66597
1	turquoise	19	JAM:002912	Lateral group of Nuclei, Dorsal Division_localMarker(top200)_IN_Dorthal Thalamus__HBA	JAM|BrainRegionMarkers|BrainRegionMarkers.HBA|BrainRegionMarkers.HBA.localMarker(top200)|Brain region markers|Brain region marker enriched gene sets	1.98e-06	0.0200245	0.000210784	32	0.017316	1848	0.347826	92	Lateral group of Nuclei, Dorsal Division_IN_Dorthal Thalamus	21835|20540|246256|13058|12260|12978|76088|80861|14129|22177|15894|12259|70719|16149|69826|12508|26570|80719|12266|11629|12514|11690|27273|65972|17060|16792|97476|16409|56458|24088|16777|219134
1	turquoise	20	JAM:003093	Up_CD40_stimulation_in_MG_AitGhezala__MicroglialMarkers	JAM|BrainLists|BrainLists.MicroglialMarkers|BrainLists.MicroglialMarkers.AitGhezala|Cell type markers|Cell type marker enriched gene sets	2.49e-06	0.0251943	0.000257419	47	0.0254329	1848	0.29375	160	Up_CD40_stimulation_in_MG_AitGhezala	11690|11804|12048|104248|20293|260409|12552|107951|12977|13163|56320|107986|14360|14694|319594|70110|67781|16362|16669|16773|19039|17681|17698|17122|18003|18104|56612|18720|73699|19108|18933|23997|19684|58184|24044|20778|20501|20527|83797|83796|21355|21356|21750|21812|22004|68612|22323
1	turquoise	21	JAM:002889	IFN-gamma__ImmunePathway	JAM|ImmunePathways	3.48e-06	0.0352294	0.000344443	16	0.00865801	1848	0.5	32	IFN-gamma	14960|14961|14969|16362|16363|54123|15900|16391|18854|18753|15170|20846|22218|142980|170744|81897
1	turquoise	22	JAM:002767	blue_M2_Oligodendrocytes__HumanMeta	JAM|BrainLists|BrainLists.HumanMeta|Cell type marker enriched gene sets	3.83e-06	0.0387487	0.000372584	48	0.025974	1848	0.287425	167	Oligodendrocytes	56369|11484|67841|207777|67102|72061|12349|12335|12483|12527|13007|14388|14420|14763|108069|73940|15958|21821|331461|83964|16554|98386|19039|17196|71306|68041|67203|18584|67801|235611|18759|110391|240168|19684|69288|58198|66397|20778|12492|20393|230126|50799|20665|21809|66314|245944|98403|268469
1	turquoise	23	JAM:002953	mutationMouseOrHumanOrBoth__JAXdiseaseGene	JAM|BrainLists|BrainLists.JAXdiseaseGene	2.13e-05	0.215043	0.00157152	190	0.102814	1848	0.197711	961	mutationMouseOrHumanOrBoth	(More than 50 overlapping genes)
1	turquoise	24	JAM:003007	PostSynapticDensity_proteins__Bayes	JAM|BrainLists|BrainLists.Bayes	3.39e-05	0.342376	0.00220888	76	0.0411255	1848	0.234568	324	PostSynapticDensity_proteins	(More than 50 overlapping genes)
1	turquoise	25	JAM:002843	Eotaxin / CCL11__ImmunePathway	JAM|ImmunePathways	3.53e-05	0.357056	0.00228882	16	0.00865801	1848	0.432432	37	Eotaxin / CCL11	12169|12229|56221|20304|12771|13057|13058|26377|94176|15162|16331|17969|30955|320207|24001|22324
1	turquoise	26	JAM:003091	turquoise_M9_Oligodendrocyte__CTX	JAM|BrainLists|BrainLists.CTX|Cell type marker enriched gene sets	3.66e-05	0.370214	0.00232839	60	0.0324675	1848	0.248963	241	Oligodendrocyte	(More than 50 overlapping genes)
1	turquoise	27	JAM:003104	Validated_Astrocyte_Bachoo__MO	JAM|BrainLists|BrainLists.MO|BrainLists.MO.Bachoo|Cell type marker enriched gene sets	4.68e-05	0.473285	0.00283404	7	0.00378788	1848	0.777778	9	Validated_Astrocyte_Bachoo	11829|13007|14580|14609|66988|21835|22329
1	turquoise	28	JAM:002908	Innate immunity signaling__ImmunePathway	JAM|ImmunePathways	5.65e-05	0.571412	0.00332216	17	0.00919913	1848	0.404762	42	Innate immunity signaling	12259|12260|12262|12266|625018|17079|54123|17084|17874|18035|73699|56480|24088|142980|21899|170744|81897
1	turquoise	29	JAM:002771	brown_M3_Astrocytes__HumanMeta	JAM|BrainLists|BrainLists.HumanMeta|Cell type marker enriched gene sets	6.94e-05	0.701922	0.00397743	42	0.0227273	1848	0.270968	155	Astrocytes	11303|27360|11829|83453|67213|71994|12876|70568|13008|13036|67460|56458|14360|14580|14609|433759|15904|140493|230514|17698|17909|59125|18024|67963|18104|93742|27273|19108|18933|68328|51801|74030|20196|231691|108052|20501|26570|21873|56338|53620|13003|78781
1	turquoise	30	JAM:002770	brown_M15_Astrocyte__CTX	JAM|BrainLists|BrainLists.CTX|Cell type marker enriched gene sets	9.44e-05	0.954974	0.00510681	50	0.0270563	1848	0.253807	197	Astrocyte	11303|27360|11829|12036|109778|83453|71994|12876|70568|13036|12767|67460|56219|14077|15227|14360|14580|14609|98053|73389|15212|15904|140493|230514|71306|17698|17909|18024|18104|11546|73826|75292|26440|74030|68240|20196|20229|108052|57738|57279|63959|26570|74355|20621|20451|22323|22352|22771|236193|209225
1	turquoise	31	JAM:002832	Down_CD40_stimulation_in_MG_AitGhezala__MicroglialMarkers	JAM|BrainLists|BrainLists.MicroglialMarkers|BrainLists.MicroglialMarkers.AitGhezala|Cell type markers|Cell type marker enriched gene sets	0.000106387	1	0.00566313	28	0.0151515	1848	0.307692	91	Down_CD40_stimulation_in_MG_AitGhezala	11303|12607|20311|20430|14609|15117|16363|16600|16777|64685|103468|227099|19015|53380|69263|72151|74030|20619|24064|20846|22218|56480|21454|142980|21973|22065|22066|22329
1	turquoise	32	JAM:003100	upWithABeta_MGactivation_GSE772__MicroglialMarkers	JAM|BrainLists|BrainLists.MicroglialMarkers|BrainLists.MicroglialMarkers.GSE772|Cell type markers|Cell type marker enriched gene sets	0.000194848	1	0.00952027	31	0.0167749	1848	0.287037	108	upWithABeta_MGactivation_GSE772	11303|11629|12010|109778|66523|12260|12493|13040|64138|55949|16592|17698|56612|18753|19264|104458|269261|19989|27176|27050|20102|20103|94280|21366|83797|20848|27060|30935|22177|68612|67235
1	turquoise	33	JAM:002970	Oligodendrocyte__ABA	JAM|BrainLists|BrainLists.ABA|Cell type markers|Cell type marker enriched gene sets	0.000201853	1	0.00981511	11	0.00595238	1848	0.478261	23	Oligodendrocyte	68743|105171|12349|13007|16592|14763|17196|110391|67860|218442|20665
1	turquoise	34	JAM:002872	green_M10_GlutamatergicSynapticFunction__CTX	JAM|BrainLists|BrainLists.CTX	0.000223812	1	0.0107281	27	0.0146104	1848	0.3	90	GlutamatergicSynapticFunction	11804|67841|107182|207777|56372|104248|107951|12750|13116|56320|74246|16432|211134|103534|67014|110265|70078|110854|73728|110351|66397|74355|268996|21356|66687|140482|209225
1	turquoise	35	JAM:002892	IL-13__ImmunePathway	JAM|ImmunePathways	0.000250007	1	0.0118157	10	0.00541126	1848	0.5	20	IL-13	14960|14961|14969|16409|30955|320207|15170|20846|20848|22329
1	turquoise	36	JAM:002984	Paravermis_localMarker(top200)_IN_Cerebellar Cortex__HBA	JAM|BrainRegionMarkers|BrainRegionMarkers.HBA|BrainRegionMarkers.HBA.localMarker(top200)|Brain region markers|Brain region marker enriched gene sets	0.000286297	1	0.0133438	25	0.0135281	1848	0.304878	82	Paravermis_IN_Cerebellar Cortex	21929|17196|80719|12493|246256|211896|212980|15170|12335|68743|70893|68458|20612|14763|12524|240168|74568|11484|21809|22412|56622|70719|71007|14129|67203
1	turquoise	37	JAM:002903	IL-6 __ImmunePathway	JAM|ImmunePathways	0.000297148	1	0.0137231	9	0.00487013	1848	0.529412	17	IL-6	12048|14388|15162|433759|16362|18753|20846|20848|22324
1	turquoise	38	JAM:002887	ICOS__ImmunePathway	JAM|ImmunePathways	0.000322268	1	0.0147485	11	0.00595238	1848	0.458333	24	ICOS	12524|14960|14961|14969|54167|50723|18035|243910|30955|320207|22324
1	turquoise	39	JAM:002888	IFN alpha/beta__ImmunePathway	JAM|ImmunePathways	0.000330128	1	0.0150401	8	0.004329	1848	0.571429	14	IFN alpha/beta	70110|71586|16362|16391|16913|20846|20847|21354
1	turquoise	40	JAM:003067	Supraoptic Nucleus_localMarker(top200)_IN_Hypothalamus__HBA	JAM|BrainRegionMarkers|BrainRegionMarkers.HBA|BrainRegionMarkers.HBA.localMarker(top200)|Brain region markers|Brain region marker enriched gene sets	0.000368581	1	0.0166421	29	0.0156926	1848	0.284314	102	Supraoptic Nucleus_IN_Hypothalamus	239759|56306|18826|12767|56644|20304|14190|65972|24088|14580|12514|231655|381823|83453|106393|16149|209200|65221|21873|64138|69550|226594|70719|233905|18003|74153|17329|20293|12524
1	turquoise	41	JAM:002748	B7.1 / B7.2 (CD80 CD86) CD28__ImmunePathway	JAM|ImmunePathways	0.000403036	1	0.0178785	13	0.00703463	1848	0.40625	32	B7.1 / B7.2 (CD80 CD86) CD28	12524|14360|14960|14961|14969|18020|73181|18035|243910|30955|320207|17691|22324
1	turquoise	42	JAM:002861	Globus Pallidus_globalMarker(top200)__HBA	JAM|BrainRegionMarkers|BrainRegionMarkers.HBA|BrainRegionMarkers.HBA.globalMarker(top200)|Brain region markers|Brain region marker enriched gene sets	0.000430822	1	0.0188629	25	0.0135281	1848	0.297619	84	Globus Pallidus	545291|17196|269019|108052|68743|19892|240168|73523|216033|73940|68458|11484|63954|212980|237313|246707|12335|67203|68813|71007|14580|67102|14763|15245|229603
1	turquoise	43	JAM:003103	UpWithAlzheimers_Liang__ADvsCT_inCA1	JAM|BrainLists|BrainLists.ADvsCT_inCA1	0.000497778	1	0.0212205	11	0.00595238	1848	0.44	25	UpWithAlzheimers_Liang	140780|107182|214444|14457|68526|442834|17760|98415|56210|66799|209225
1	turquoise	44	JAM:002814	CTLA4__ImmunePathway	JAM|ImmunePathways	0.000746483	1	0.0296076	11	0.00595238	1848	0.423077	26	CTLA4	12524|14360|14960|14961|14969|54167|50723|30955|320207|110854|15170
1	turquoise	45	JAM:003109	Vitamin D__ImmunePathway	JAM|ImmunePathways	0.000849004	1	0.0333774	9	0.00487013	1848	0.473684	19	Vitamin D	433759|170787|30955|320207|18753|18759|75292|83797|83796
1	turquoise	46	JAM:002741	Astrocyte_definite__Cahoy	JAM|BrainLists|BrainLists.Cahoy|BrainLists.Cahoy.Definite|Cell type markers|Cell type marker enriched gene sets	0.000888907	1	0.0343145	19	0.0102814	1848	0.316667	60	Astrocyte_definite	11829|109857|67896|83453|102294|26377|14580|14609|108069|15904|27273|18802|108052|57738|98267|21835|142980|29820|22329
1	turquoise	47	JAM:003019	Putamen_localMarker(top200)_IN_Striatum__HBA	JAM|BrainRegionMarkers|BrainRegionMarkers.HBA|BrainRegionMarkers.HBA.localMarker(top200)|Brain region markers|Brain region marker enriched gene sets	0.00105828	1	0.0399382	24	0.012987	1848	0.285714	84	Putamen_IN_Striatum	17196|22771|15245|63954|68458|14763|110391|216033|68813|68743|68041|109145|73940|12335|73523|13007|327959|54485|229603|319765|22774|240168|67425|545291
1	turquoise	48	JAM:002737	Antigent processing and presentation__ImmunePathway	JAM|ImmunePathways	0.00111773	1	0.0417148	12	0.00649351	1848	0.387097	31	Antigent processing and presentation	12010|16149|12526|13040|14960|14961|14969|14991|65972|21354|21355|21356
1	turquoise	49	JAM:003114	yellow_M15_unknown__HumanMeta	JAM|BrainLists|BrainLists.HumanMeta	0.00121514	1	0.0445288	23	0.0124459	1848	0.2875	80	unknown	80981|54140|12607|11448|70383|70785|101437|55990|14829|16186|229227|16859|214895|17165|110265|231655|57746|68867|67071|72504|74735|68612|71970
2	blue	1	JAM:002768	brown_Cortex__HumanChimp	JAM|BrainLists|BrainLists.HumanChimp|Brain region marker enriched gene sets	9.22e-07	0.00932792	0.000103644	27	0.018012	1499	0.325301	83	Cortex	66335|26878|73737|12424|215654|72978|104418|13446|226180|241794|84036|23993|17260|66447|53324|56177|18548|55983|237178|19744|20713|72961|22784|16765|20907|29859|21375
2	blue	2	JAM:002882	Hippocampal Formation_globalMarker(top200)__HBA	JAM|BrainRegionMarkers|BrainRegionMarkers.HBA|BrainRegionMarkers.HBA.globalMarker(top200)|Brain region markers|Brain region marker enriched gene sets	1.01e-05	0.101924	0.000808922	28	0.0186791	1499	0.285714	98	Hippocampal Formation	18013|18012|18164|72961|59058|16401|223726|18133|14025|320878|72780|84036|20907|77630|228550|320265|73737|16870|76886|72978|103466|214804|213006|68947|224997|230868|11550|12891
2	blue	3	JAM:002920	Lateral Nucleus_localMarker(top200)_IN_Amygdala__HBA	JAM|BrainRegionMarkers|BrainRegionMarkers.HBA|BrainRegionMarkers.HBA.localMarker(top200)|Brain region markers|Brain region marker enriched gene sets	2.55e-05	0.258196	0.00180557	26	0.0173449	1499	0.282609	92	Lateral Nucleus_IN_Amygdala	22784|170738|319807|74186|18099|17260|73032|77630|18488|210719|13446|53324|109245|18012|226896|74486|18479|277414|268354|66344|67874|213006|18013|72469|80976|16765
2	blue	4	JAM:002958	Neuron_probable__Cahoy	JAM|BrainLists|BrainLists.Cahoy|BrainLists.Cahoy.Probable|Cell type markers|Cell type marker enriched gene sets	3.56e-05	0.360412	0.00229009	106	0.0707138	1499	0.177258	598	Neuron_probable	(More than 50 overlapping genes)
2	blue	5	JAM:002957	Neuron_definite__Cahoy	JAM|BrainLists|BrainLists.Cahoy|BrainLists.Cahoy.Definite|Cell type markers|Cell type marker enriched gene sets	0.000420847	1	0.0185076	29	0.0193462	1499	0.232	125	Neuron_definite	83766|14025|320492|12424|12426|13446|73010|225642|228550|319807|246316|22342|17260|223726|17957|18012|18133|18164|18183|80883|56177|77630|20713|240332|20907|29859|21375|381677|22353
2	blue	6	JAM:002743	Autism_associated_module_M12__Voineagu	JAM|BrainLists|BrainLists.Voineagu	0.000495027	1	0.0212148	22	0.0146765	1499	0.255814	86	Autism_associated_module_M12	83766|11775|14705|12426|215654|13446|12497|76886|226180|320878|17957|18164|74486|170719|18479|18548|208076|213211|72961|104069|20907|107829
2	blue	7	JAM:003016	purple_downAD_synapticTransmission__Blalock_AD	JAM|BrainLists|BrainLists.Blalock_AD	0.00350426	1	0.104549	9	0.006004	1499	0.333333	27	downAD_synapticTransmission	11775|12424|215654|224997|27984|17260|170719|20713|29859
2	blue	8	JAM:002873	green_M5_Mitochondria__HumanMeta	JAM|BrainLists|BrainLists.HumanMeta	0.0101178	1	0.229959	11	0.00733823	1499	0.261905	42	Mitochondria	83766|11775|73737|104418|13446|12497|17527|104069|20907|29859|103768
2	blue	9	JAM:003000	Pontine Reticular Formation_localMarker(FC>2)_IN_Pontine Tegmentum__HBA	JAM|BrainRegionMarkers|BrainRegionMarkers.HBA|BrainRegionMarkers.HBA.localMarker(FC>2)|Brain region markers|Brain region marker enriched gene sets	0.0102782	1	0.232558	4	0.00266845	1499	0.5	8	Pontine Reticular Formation_IN_Pontine Tegmentum	320265|11550|18013|18420
2	blue	10	JAM:003072	Tail of Caudate Nucleus_localMarker(top200)_IN_Striatum__HBA	JAM|BrainRegionMarkers|BrainRegionMarkers.HBA|BrainRegionMarkers.HBA.localMarker(top200)|Brain region markers|Brain region marker enriched gene sets	0.0145633	1	0.30944	18	0.012008	1499	0.209302	86	Tail of Caudate Nucleus_IN_Striatum	18164|18013|170738|208076|12426|17260|13446|228550|19418|243274|330998|320878|107448|18012|73032|277414|20907|12351
2	blue	11	JAM:002879	greenyellow_M6_GlutatmatergicSynapse__MouseMeta	JAM|BrainLists|BrainLists.MouseMeta	0.0154057	1	0.320547	13	0.00867245	1499	0.232143	56	GlutatmatergicSynapse	83766|56436|108075|23948|18013|18146|56177|276846|19415|19719|104069|50935|20907
2	blue	12	JAM:002907	inferior olivary complex_localMarker(top200)_IN_Myelencephalon__HBA	JAM|BrainRegionMarkers|BrainRegionMarkers.HBA|BrainRegionMarkers.HBA.localMarker(top200)|Brain region markers|Brain region marker enriched gene sets	0.0157946	1	0.324688	19	0.0126751	1499	0.204301	93	inferior olivary complex_IN_Myelencephalon	18164|241794|21753|246316|72978|18548|11550|109245|330998|170738|74186|18099|19277|27984|56533|237178|18479|20856|76886
2	blue	13	JAM:002936	Medial Group of Nuclei_localMarker(top200)_IN_Dorthal Thalamus__HBA	JAM|BrainRegionMarkers|BrainRegionMarkers.HBA|BrainRegionMarkers.HBA.localMarker(top200)|Brain region markers|Brain region marker enriched gene sets	0.0188892	1	0.370244	17	0.0113409	1499	0.207317	82	Medial Group of Nuclei_IN_Dorthal Thalamus	59012|12424|110075|14025|215654|110058|237858|241794|230868|66931|20907|268354|18012|74511|64705|16870|103466
2	blue	14	JAM:002872	green_M10_GlutamatergicSynapticFunction__CTX	JAM|BrainLists|BrainLists.CTX	0.0226574	1	0.426736	18	0.012008	1499	0.2	90	GlutamatergicSynapticFunction	11775|76932|73737|216150|12891|13446|27984|14251|71780|228550|223726|70757|71750|72961|104069|20907|105663|69094
2	blue	15	JAM:002792	Caudal Group of Intralaminar Nuclei_localMarker(top200)_IN_Dorthal Thalamus__HBA	JAM|BrainRegionMarkers|BrainRegionMarkers.HBA|BrainRegionMarkers.HBA.localMarker(top200)|Brain region markers|Brain region marker enriched gene sets	0.0235959	1	0.439501	17	0.0113409	1499	0.202381	84	Caudal Group of Intralaminar Nuclei_IN_Dorthal Thalamus	67874|20713|17882|241226|277414|381229|18164|71693|319807|225642|74782|114249|16870|170459|170719|242523|72780
3	brown	1	JAM:002958	Neuron_probable__Cahoy	JAM|BrainLists|BrainLists.Cahoy|BrainLists.Cahoy.Probable|Cell type markers|Cell type marker enriched gene sets	2.02e-29	2.04e-25	6.8e-26	100	0.169779	589	0.167224	598	Neuron_probable	(More than 50 overlapping genes)
3	brown	2	JAM:002964	Nucleus Accumbens_localMarker(top200)_IN_Striatum__HBA	JAM|BrainRegionMarkers|BrainRegionMarkers.HBA|BrainRegionMarkers.HBA.localMarker(top200)|Brain region markers|Brain region marker enriched gene sets	2.13e-21	2.15e-17	3.07e-18	35	0.0594228	589	0.346535	101	Nucleus Accumbens_IN_Striatum	210801|320460|110304|12209|11516|14396|242384|12918|74007|140919|110886|26950|15165|20605|18216|56747|238377|14432|228911|268345|52389|17984|215378|22067|237213|233271|60527|14586|15572|81907|279653|108058|243328|331374|12663
3	brown	3	JAM:002963	Nucleus Accumbens_localMarker(FC>2)_IN_Striatum__HBA	JAM|BrainRegionMarkers|BrainRegionMarkers.HBA|BrainRegionMarkers.HBA.localMarker(FC>2)|Brain region markers|Brain region marker enriched gene sets	1.9e-13	1.93e-09	1.13e-10	21	0.0356537	589	0.35	60	Nucleus Accumbens_IN_Striatum	237213|215378|108058|15165|242384|110886|331374|12209|238377|20605|11516|74007|268288|210801|26950|14396|12918|228911|110304|320460|140919
3	brown	4	JAM:002735	Annotated_genes_bound_by_Suz12_(Table_S8)__Lee	JAM|StemCellLists|StemCellLists.Lee	2.09e-09	2.11e-05	5.14e-07	68	0.11545	589	0.101949	667	Annotated_genes_bound_by_Suz12	(More than 50 overlapping genes)
3	brown	5	JAM:002734	Annotated_genes_bound_by_RNA_polymerase_II_(Table_S2)__Lee	JAM|StemCellLists|StemCellLists.Lee	4.89e-09	4.94e-05	1.07e-06	107	0.181664	589	0.0833333	1284	Annotated_genes_bound_by_RNA_polymerase_II	(More than 50 overlapping genes)
3	brown	6	JAM:002997	Polycomb_genes_(PGSTs)_repressed_by_SCs_(Table_S9)__Lee	JAM|StemCellLists|StemCellLists.Lee	1.3e-08	0.000131422	2.53e-06	64	0.108659	589	0.100156	639	Polycomb_genes_(PGSTs)_repressed_by_SCs	(More than 50 overlapping genes)
3	brown	7	JAM:002853	GABAergicNeuronsInMouseCortex_Sugino__MO	JAM|BrainLists|BrainLists.MO|BrainLists.MO.Sugino|Cell type marker enriched gene sets|Brain region marker enriched gene sets	1.4e-08	0.000141345	2.57e-06	21	0.0356537	589	0.203883	103	GABAergicNeuronsInMouseCortex_Sugino	11423|11733|75423|108058|68567|216197|234577|227325|13860|14706|14805|15168|80888|16874|14924|26611|60406|106957|65962|73710|22248
3	brown	8	JAM:002938	medial parabrachial nucleus_localMarker(top200)_IN_Pontine Tegmentum__HBA	JAM|BrainRegionMarkers|BrainRegionMarkers.HBA|BrainRegionMarkers.HBA.localMarker(top200)|Brain region markers|Brain region marker enriched gene sets	1.4e-08	0.000141345	2.57e-06	21	0.0356537	589	0.203883	103	medial parabrachial nucleus_IN_Pontine Tegmentum	11516|110304|15560|320460|140919|235281|331374|77629|108058|268288|210801|320007|80718|242384|18530|22139|67516|242662|215378|98303|245555
3	brown	9	JAM:002957	Neuron_definite__Cahoy	JAM|BrainLists|BrainLists.Cahoy|BrainLists.Cahoy.Definite|Cell type markers|Cell type marker enriched gene sets	2.24e-08	0.000226599	3.98e-06	23	0.0390492	589	0.184	125	Neuron_definite	11423|170571|12918|81906|15572|110886|14432|14586|237213|15560|268345|18162|239318|19272|67295|54354|235281|140919|20257|21334|22139|210801|26950
3	brown	10	JAM:002836	DownWithAlzheimers_Blalock__ADvsCT_inCA1	JAM|BrainLists|BrainLists.ADvsCT_inCA1	2.5e-08	0.000252841	4.36e-06	42	0.0713073	589	0.121387	346	DownWithAlzheimers_Blalock	67618|56444|83397|11792|108147|320405|17470|320865|269610|12764|12867|208846|13139|66573|66143|15572|14419|14432|14571|16568|16874|66407|226518|11819|27275|67005|76497|54391|20249|235281|233744|20257|170930|21334|56370|57321|28105|22139|56207|30940|22327|26950
3	brown	11	JAM:002744	Autism_differential_expression_across_at_least_one_comparison__Voineagu	JAM|BrainLists|BrainLists.Voineagu	4.68e-08	0.000473426	7.44e-06	39	0.0662139	589	0.12381	315	Autism_differential_expression_across_at_least_one_comparison	11516|11568|11733|74007|320508|320405|73047|12405|67179|269610|12918|15572|14137|213262|110886|14586|238377|330790|80888|16517|76484|16874|16885|14924|226518|11819|239318|58998|213391|235281|140919|226830|20692|74051|27359|21334|56370|56207|22317
3	brown	12	JAM:002939	Mesencephalon_globalMarker(top200)__HBA	JAM|BrainRegionMarkers|BrainRegionMarkers.HBA|BrainRegionMarkers.HBA.globalMarker(top200)|Brain region markers|Brain region marker enriched gene sets	4.71e-08	0.000476218	7.44e-06	21	0.0356537	589	0.190909	110	Mesencephalon	22139|18216|320405|11733|73191|110304|213788|12425|80892|20692|18399|56198|23829|16517|73710|27359|12737|270097|11568|16370|22368
3	brown	13	JAM:002981	Parahippocampal Gyrus_globalMarker(top200)__HBA	JAM|BrainRegionMarkers|BrainRegionMarkers.HBA|BrainRegionMarkers.HBA.globalMarker(top200)|Brain region markers|Brain region marker enriched gene sets	1.59e-07	0.00160953	2.33e-05	19	0.0322581	589	0.193878	98	Parahippocampal Gyrus	268288|14067|19378|233271|77629|237175|72043|215378|18216|14571|259112|320460|280645|110886|11819|110789|80718|67606|235281
3	brown	14	JAM:002800	central gray substance of midbrain_localMarker(top200)_IN_Mesencephalon__HBA	JAM|BrainRegionMarkers|BrainRegionMarkers.HBA|BrainRegionMarkers.HBA.localMarker(top200)|Brain region markers|Brain region marker enriched gene sets	2.28e-07	0.00230107	3.17e-05	20	0.0339559	589	0.181818	110	central gray substance of midbrain_IN_Mesencephalon	21334|15560|11516|331374|238377|59036|237175|105833|242384|237213|268345|53602|217951|72605|14586|210801|320865|245555|67516|223881
3	brown	15	JAM:003090	turquoise_M14_Nucleus__MouseMeta	JAM|BrainLists|BrainLists.MouseMeta	2.99e-07	0.00302095	3.92e-05	21	0.0356537	589	0.172131	122	Nucleus	75423|12469|17470|66580|68401|14396|54342|66631|16885|217664|17984|18216|27280|19330|26450|26611|20249|106957|67976|22327|67966
3	brown	16	JAM:002768	brown_Cortex__HumanChimp	JAM|BrainLists|BrainLists.HumanChimp|Brain region marker enriched gene sets	7.96e-06	0.0805357	0.000694273	15	0.0254669	589	0.180723	83	Cortex	11516|12918|15572|13844|14432|14586|109904|71648|19298|19272|58998|76108|242662|56747|56370
3	brown	17	JAM:003107	Vermis_localMarker(top200)_IN_Cerebellar Cortex__HBA	JAM|BrainRegionMarkers|BrainRegionMarkers.HBA|BrainRegionMarkers.HBA.localMarker(top200)|Brain region markers|Brain region marker enriched gene sets	7.96e-06	0.0805357	0.000694273	15	0.0254669	589	0.180723	83	Vermis_IN_Cerebellar Cortex	22139|71889|268288|19378|109904|242384|210801|14067|14419|19273|81906|67295|14586|22317|330790
3	brown	18	JAM:002779	CA1specific_Newrzella__CA1vsCA3	JAM|BrainLists|BrainLists.CA1vsCA3|Brain region markers|Brain region marker enriched gene sets	8.52e-06	0.0862043	0.000726451	22	0.0373514	589	0.136646	161	CA1specific_Newrzella	11512|11733|74007|69183|329659|320405|14396|14432|15165|387285|18162|269999|54635|114875|116847|19116|246313|223881|71781|114479|233744|72693
3	brown	19	JAM:002812	Cortico-medial group_localMarker(top200)_IN_Amygdala__HBA	JAM|BrainRegionMarkers|BrainRegionMarkers.HBA|BrainRegionMarkers.HBA.localMarker(top200)|Brain region markers|Brain region marker enriched gene sets	8.91e-06	0.0901322	0.000732782	16	0.0271647	589	0.170213	94	Cortico-medial group_IN_Amygdala	22139|331374|73191|11516|110304|320460|16874|16370|238377|14396|94191|12209|16400|387285|16491|330485
3	brown	20	JAM:003054	subiculum_localMarker(top200)_IN_Hippocampal Formation__HBA	JAM|BrainRegionMarkers|BrainRegionMarkers.HBA|BrainRegionMarkers.HBA.localMarker(top200)|Brain region markers|Brain region marker enriched gene sets	8.91e-06	0.0901322	0.000732782	16	0.0271647	589	0.170213	94	subiculum_IN_Hippocampal Formation	246048|320460|140919|18216|330790|26950|83397|102680|16517|14805|320865|211914|229214|320982|242662|228911
3	brown	21	JAM:002918	lateral medullary reticular group_localMarker(top200)_IN_Myelencephalon__HBA	JAM|BrainRegionMarkers|BrainRegionMarkers.HBA|BrainRegionMarkers.HBA.localMarker(top200)|Brain region markers|Brain region marker enriched gene sets	9.27e-06	0.093786	0.000756339	15	0.0254669	589	0.178571	84	lateral medullary reticular group_IN_Myelencephalon	14419|210417|268345|71889|14805|76740|20750|16502|15572|213417|242202|104080|19273|71373|140919
3	brown	22	JAM:003006	Posterior Hypothalamic Area_localMarker(top200)_IN_Hypothalamus__HBA	JAM|BrainRegionMarkers|BrainRegionMarkers.HBA|BrainRegionMarkers.HBA.localMarker(top200)|Brain region markers|Brain region marker enriched gene sets	1.25e-05	0.126226	0.000970969	15	0.0254669	589	0.174419	86	Posterior Hypothalamic Area_IN_Hypothalamus	14805|268345|80718|56747|18162|242202|229214|16491|387285|320865|226359|52389|67295|268288|98303
3	brown	23	JAM:002739	arcuate nucleus of medulla_localMarker(top200)_IN_Myelencephalon__HBA	JAM|BrainRegionMarkers|BrainRegionMarkers.HBA|BrainRegionMarkers.HBA.localMarker(top200)|Brain region markers|Brain region marker enriched gene sets	1.76e-05	0.177745	0.00133636	16	0.0271647	589	0.161616	99	arcuate nucleus of medulla_IN_Myelencephalon	12160|268345|229214|14805|210417|74007|381925|320982|54354|72605|76740|20605|387285|71373|320311|26950
3	brown	24	JAM:002886	Hypothalamus_globalMarker(top200)__HBA	JAM|BrainRegionMarkers|BrainRegionMarkers.HBA|BrainRegionMarkers.HBA.globalMarker(top200)|Brain region markers|Brain region marker enriched gene sets	2.26e-05	0.228629	0.0016371	17	0.0288625	589	0.151786	112	Hypothalamus	18429|14419|73191|246048|72693|21869|217951|210801|270097|229214|20692|20605|11568|213262|381925|215378|22368
3	brown	25	JAM:003002	Pontine Tegmentum_globalMarker(top200)__HBA	JAM|BrainRegionMarkers|BrainRegionMarkers.HBA|BrainRegionMarkers.HBA.globalMarker(top200)|Brain region markers|Brain region marker enriched gene sets	2.27e-05	0.230037	0.0016371	16	0.0271647	589	0.158416	101	Pontine Tegmentum	246048|71733|17116|320865|236285|28105|14396|77629|22368|210801|270097|238377|18530|53602|19272|14623
3	brown	26	JAM:002755	black_M1_PvalbInterneurons__HumanMeta	JAM|BrainLists|BrainLists.HumanMeta|Cell type marker enriched gene sets	2.31e-05	0.233322	0.00164311	11	0.0186757	589	0.215686	51	PvalbInterneurons	11733|320405|320865|76740|15572|68401|242662|140919|226830|22317|26950
3	brown	27	JAM:002925	locus ceruleus_localMarker(FC>2)_IN_Pontine Tegmentum__HBA	JAM|BrainRegionMarkers|BrainRegionMarkers.HBA|BrainRegionMarkers.HBA.localMarker(FC>2)|Brain region markers|Brain region marker enriched gene sets	2.58e-05	0.260972	0.00180665	16	0.0271647	589	0.156863	102	locus ceruleus_IN_Pontine Tegmentum	104080|279653|60527|237213|81907|238377|53602|52389|54391|74868|14396|12918|15572|246048|320865|18530
3	brown	28	JAM:002909	Insula_globalMarker(top200)__HBA	JAM|BrainRegionMarkers|BrainRegionMarkers.HBA|BrainRegionMarkers.HBA.globalMarker(top200)|Brain region markers|Brain region marker enriched gene sets	2.88e-05	0.290936	0.00195259	15	0.0254669	589	0.163043	92	Insula	72693|18216|14706|268288|23967|110886|235281|59036|60527|16874|243328|215378|14396|20605|53602
3	brown	29	JAM:002920	Lateral Nucleus_localMarker(top200)_IN_Amygdala__HBA	JAM|BrainRegionMarkers|BrainRegionMarkers.HBA|BrainRegionMarkers.HBA.localMarker(top200)|Brain region markers|Brain region marker enriched gene sets	2.88e-05	0.290936	0.00195259	15	0.0254669	589	0.163043	92	Lateral Nucleus_IN_Amygdala	13345|228911|72605|226830|22067|20605|71648|59036|11835|242384|237213|17475|12918|320865|224344
3	brown	30	JAM:003085	trochlear nucleus_localMarker(top200)_IN_Mesencephalon__HBA	JAM|BrainRegionMarkers|BrainRegionMarkers.HBA|BrainRegionMarkers.HBA.localMarker(top200)|Brain region markers|Brain region marker enriched gene sets	3.58e-05	0.361834	0.00229009	14	0.0237691	589	0.168675	83	trochlear nucleus_IN_Mesencephalon	71733|15165|71889|20750|236285|330790|16491|22317|56527|18162|270097|28105|80888|239650
3	brown	31	JAM:002783	CA3 field_localMarker(top200)_IN_Hippocampal Formation__HBA	JAM|BrainRegionMarkers|BrainRegionMarkers.HBA|BrainRegionMarkers.HBA.localMarker(top200)|Brain region markers|Brain region marker enriched gene sets	3.73e-05	0.377744	0.0023609	15	0.0254669	589	0.159574	94	CA3 field_IN_Hippocampal Formation	23967|280645|15560|234577|69707|16491|58998|72043|16885|72693|238377|67295|14432|236285|14419
3	brown	32	JAM:002742	Astrocyte_probable__Cahoy	JAM|BrainLists|BrainLists.Cahoy|BrainLists.Cahoy.Probable|Cell type markers|Cell type marker enriched gene sets	4.46e-05	0.451027	0.00274197	57	0.0967742	589	0.0820144	695	Astrocyte_probable	(More than 50 overlapping genes)
3	brown	33	JAM:002825	Developmental_signaling_proteins_bound_by_Suz12_(Table_S12)__Lee	JAM|StemCellLists|StemCellLists.Lee	4.48e-05	0.452711	0.00274197	28	0.0475382	589	0.108527	258	Developmental_signaling_proteins_bound_by_Suz12	11516|11733|12405|59036|227325|13636|110886|14619|14805|387285|15560|16370|99738|72258|17116|23937|18162|11819|18216|104080|18530|54354|20423|76965|20605|20257|22044|22248
3	brown	34	JAM:002771	brown_M3_Astrocytes__HumanMeta	JAM|BrainLists|BrainLists.HumanMeta|Cell type marker enriched gene sets	5.03e-05	0.508734	0.00301026	20	0.0339559	589	0.129032	155	Astrocytes	11568|11606|11747|72605|12512|212862|170788|13860|244373|80888|69707|16517|67054|54635|19309|60406|20692|233744|109552|73710
3	brown	35	JAM:002743	Autism_associated_module_M12__Voineagu	JAM|BrainLists|BrainLists.Voineagu	5.38e-05	0.54387	0.00318052	14	0.0237691	589	0.162791	86	Autism_associated_module_M12	11423|320405|320865|81906|15572|214253|14586|330790|226518|71781|74051|56370|22317|26950
3	brown	36	JAM:003072	Tail of Caudate Nucleus_localMarker(top200)_IN_Striatum__HBA	JAM|BrainRegionMarkers|BrainRegionMarkers.HBA|BrainRegionMarkers.HBA.localMarker(top200)|Brain region markers|Brain region marker enriched gene sets	5.38e-05	0.54387	0.00318052	14	0.0237691	589	0.162791	86	Tail of Caudate Nucleus_IN_Striatum	320405|72605|21334|320865|77629|59036|26950|210801|330790|16502|26968|242662|108058|320982
3	brown	37	JAM:002770	brown_M15_Astrocyte__CTX	JAM|BrainLists|BrainLists.CTX|Cell type marker enriched gene sets	6.96e-05	0.704006	0.00397743	23	0.0390492	589	0.116751	197	Astrocyte	56444|11606|212862|12918|13860|14114|80888|16517|226518|71648|67054|54635|67005|17463|19215|19309|226830|233744|109552|226025|73710|22317|80892
3	brown	38	JAM:002806	Choroid plexus__ABA	JAM|BrainLists|BrainLists.ABA|Cell type markers|Cell type marker enriched gene sets	7.43e-05	0.751512	0.00419839	10	0.0169779	589	0.208333	48	Choroid plexus	11304|12737|14067|14366|21743|19116|317750|232156|74051|22139
3	brown	39	JAM:003074	tan_M13_Neuron__HumanMeta	JAM|BrainLists|BrainLists.HumanMeta|Cell type marker enriched gene sets	7.85e-05	0.794375	0.00438881	8	0.0135823	589	0.258065	31	Neuron	110886|15560|18530|80718|54391|20605|57321|28105
3	brown	40	JAM:002838	DownWithAlzheimers_Liang__ADvsCT_inCA1	JAM|BrainLists|BrainLists.ADvsCT_inCA1	8.13e-05	0.821902	0.00451595	21	0.0356537	589	0.121387	173	DownWithAlzheimers_Liang	56444|11792|108147|171486|30959|110886|69707|66913|66407|17955|50927|226518|319655|69519|235281|56392|20729|109552|20257|72043|57321
3	brown	41	JAM:003007	PostSynapticDensity_proteins__Bayes	JAM|BrainLists|BrainLists.Bayes	8.33e-05	0.842421	0.00460339	32	0.0543294	589	0.0987654	324	PostSynapticDensity_proteins	67618|110446|83397|11733|11747|108147|108058|12469|216197|208846|76740|244373|14432|14571|80888|243621|16568|216459|17955|67054|18846|19309|19330|67295|20084|71803|65962|109552|56370|22143|73710|26950
3	brown	42	JAM:002850	Frontal Lobe_localMarker(top200)_IN_Cerebral Cortex__HBA	JAM|BrainRegionMarkers|BrainRegionMarkers.HBA|BrainRegionMarkers.HBA.localMarker(top200)|Brain region markers|Brain region marker enriched gene sets	8.77e-05	0.886937	0.00482031	15	0.0254669	589	0.148515	101	Frontal Lobe_IN_Cerebral Cortex	14419|77629|12405|213417|71889|270097|213262|11568|381925|80888|20692|207618|69707|238377|23967
3	brown	43	JAM:002787	CA3specific_Newrzella__CA1vsCA3	JAM|BrainLists|BrainLists.CA1vsCA3|Brain region markers|Brain region marker enriched gene sets	8.84e-05	0.893763	0.00483115	21	0.0356537	589	0.12069	174	CA3specific_Newrzella	280645|73047|17470|14137|14619|235379|93692|27357|53602|26968|76484|58998|71699|226830|20257|72043|27359|56370|66241|74257|13345
3	brown	44	JAM:002769	brown_downAD_mitochondrion__Blalock_AD	JAM|BrainLists|BrainLists.Blalock_AD	8.94e-05	0.904272	0.00486168	10	0.0169779	589	0.204082	49	downAD_mitochondrion	67618|56444|78248|17470|12764|30959|66143|17984|26611|56207
3	brown	45	JAM:002829	dorsal motor nucleus of the vagus_localMarker(FC>2)_IN_Myelencephalon__HBA	JAM|BrainRegionMarkers|BrainRegionMarkers.HBA|BrainRegionMarkers.HBA.localMarker(FC>2)|Brain region markers|Brain region marker enriched gene sets	0.000102971	1	0.00553964	16	0.0271647	589	0.140351	114	dorsal motor nucleus of the vagus_IN_Myelencephalon	279653|14432|15560|72693|81907|242384|14419|238377|11516|210801|242202|22368|71733|14706|320865|235281
3	brown	46	JAM:003058	Substantia Nigra, pars compacta_localMarker(top200)_IN_Mesencephalon__HBA	JAM|BrainRegionMarkers|BrainRegionMarkers.HBA|BrainRegionMarkers.HBA.localMarker(top200)|Brain region markers|Brain region marker enriched gene sets	0.000129068	1	0.00676368	14	0.0237691	589	0.150538	93	Substantia Nigra, pars compacta_IN_Mesencephalon	18216|73191|320405|20605|18530|11733|12425|213788|12737|67295|110304|69156|56747|18491
3	brown	47	JAM:002831	Dorthal Thalamus_globalMarker(top200)__HBA	JAM|BrainRegionMarkers|BrainRegionMarkers.HBA|BrainRegionMarkers.HBA.globalMarker(top200)|Brain region markers|Brain region marker enriched gene sets	0.00013746	1	0.00709323	15	0.0254669	589	0.142857	105	Dorthal Thalamus	71889|71733|11516|242662|12918|140919|18491|268345|74007|52389|109904|22139|17116|94191|108058
3	brown	48	JAM:003078	Temporal Lobe_localMarker(top200)_IN_Cerebral Cortex__HBA	JAM|BrainRegionMarkers|BrainRegionMarkers.HBA|BrainRegionMarkers.HBA.localMarker(top200)|Brain region markers|Brain region marker enriched gene sets	0.00013746	1	0.00709323	15	0.0254669	589	0.142857	105	Temporal Lobe_IN_Cerebral Cortex	15560|67516|11819|235281|237213|21334|72693|110886|228911|279653|59036|20605|18216|80718|98303
3	brown	49	JAM:002953	mutationMouseOrHumanOrBoth__JAXdiseaseGene	JAM|BrainLists|BrainLists.JAXdiseaseGene	0.000147176	1	0.00751787	71	0.120543	589	0.0738814	961	mutationMouseOrHumanOrBoth	(More than 50 overlapping genes)
3	brown	50	JAM:002865	globus pallidus, internal segment_localMarker(top200)_IN_Globus Pallidus__HBA	JAM|BrainRegionMarkers|BrainRegionMarkers.HBA|BrainRegionMarkers.HBA.localMarker(top200)|Brain region markers|Brain region marker enriched gene sets	0.000153196	1	0.00778606	15	0.0254669	589	0.141509	106	globus pallidus, internal segment_IN_Globus Pallidus	18162|246048|21869|233271|19116|140919|77629|22368|14419|11516|18399|268345|56198|13345|12918
3	brown	51	JAM:003084	trochlear nucleus_localMarker(FC>2)_IN_Mesencephalon__HBA	JAM|BrainRegionMarkers|BrainRegionMarkers.HBA|BrainRegionMarkers.HBA.localMarker(FC>2)|Brain region markers|Brain region marker enriched gene sets	0.000155728	1	0.00787516	16	0.0271647	589	0.135593	118	trochlear nucleus_IN_Mesencephalon	99738|71889|16491|239650|18162|15165|330790|20750|236285|56527|22317|28105|80888|16874|71733|270097
3	brown	52	JAM:003057	Substantia Nigra, pars compacta_localMarker(FC>2)_IN_Mesencephalon__HBA	JAM|BrainRegionMarkers|BrainRegionMarkers.HBA|BrainRegionMarkers.HBA.localMarker(FC>2)|Brain region markers|Brain region marker enriched gene sets	0.000167706	1	0.0083969	13	0.0220713	589	0.154762	84	Substantia Nigra, pars compacta_IN_Mesencephalon	67295|12737|11733|73191|69156|20605|18491|213788|12764|18216|320405|18530|12425
3	brown	53	JAM:002738	arcuate nucleus of medulla_localMarker(FC>2)_IN_Myelencephalon__HBA	JAM|BrainRegionMarkers|BrainRegionMarkers.HBA|BrainRegionMarkers.HBA.localMarker(FC>2)|Brain region markers|Brain region marker enriched gene sets	0.00018949	1	0.00934881	13	0.0220713	589	0.152941	85	arcuate nucleus of medulla_IN_Myelencephalon	381925|210417|71373|12160|72605|76740|320982|74007|14805|54354|229214|387285|268345
3	brown	54	JAM:003091	turquoise_M9_Oligodendrocyte__CTX	JAM|BrainLists|BrainLists.CTX|Cell type marker enriched gene sets	0.000231151	1	0.0110277	25	0.0424448	589	0.103734	241	Oligodendrocyte	11516|83397|11747|12400|320865|269610|230027|66573|53602|66913|56527|17475|67472|77286|76498|19215|242662|20249|20347|320007|71699|20692|20750|20257|30940
3	brown	55	JAM:002830	dorsal motor nucleus of the vagus_localMarker(top200)_IN_Myelencephalon__HBA	JAM|BrainRegionMarkers|BrainRegionMarkers.HBA|BrainRegionMarkers.HBA.localMarker(top200)|Brain region markers|Brain region marker enriched gene sets	0.000253913	1	0.0119446	14	0.0237691	589	0.141414	99	dorsal motor nucleus of the vagus_IN_Myelencephalon	11516|238377|210801|72693|14419|279653|71733|14432|242202|235281|22368|81907|14706|320865
3	brown	56	JAM:002731	Amygdala_globalMarker(top200)__HBA	JAM|BrainRegionMarkers|BrainRegionMarkers.HBA|BrainRegionMarkers.HBA.globalMarker(top200)|Brain region markers|Brain region marker enriched gene sets	0.000282543	1	0.0132298	14	0.0237691	589	0.14	100	Amygdala	67516|59036|110789|16874|73191|110304|11819|210801|237213|223332|108058|98303|72693|331374
3	brown	57	JAM:002807	Cingulate Gyrus_globalMarker(top200)__HBA	JAM|BrainRegionMarkers|BrainRegionMarkers.HBA|BrainRegionMarkers.HBA.globalMarker(top200)|Brain region markers|Brain region marker enriched gene sets	0.000313898	1	0.0144307	14	0.0237691	589	0.138614	101	Cingulate Gyrus	77629|23967|18216|14706|110886|238377|20605|14396|110304|387285|28105|53602|56747|58998
3	brown	58	JAM:002985	Parietal Lobe_localMarker(top200)_IN_Cerebral Cortex__HBA	JAM|BrainRegionMarkers|BrainRegionMarkers.HBA|BrainRegionMarkers.HBA.localMarker(top200)|Brain region markers|Brain region marker enriched gene sets	0.000354145	1	0.016062	12	0.0203735	589	0.151899	79	Parietal Lobe_IN_Cerebral Cortex	71889|330790|16502|22317|11733|11835|22139|72258|320405|320705|22067|99738
3	brown	59	JAM:002926	locus ceruleus_localMarker(top200)_IN_Pontine Tegmentum__HBA	JAM|BrainRegionMarkers|BrainRegionMarkers.HBA|BrainRegionMarkers.HBA.localMarker(top200)|Brain region markers|Brain region marker enriched gene sets	0.00046895	1	0.0202691	13	0.0220713	589	0.139785	93	locus ceruleus_IN_Pontine Tegmentum	238377|12918|104080|18530|60527|81907|237213|52389|246048|279653|320865|14396|15572
3	brown	60	JAM:002847	facial motor nucleus_localMarker(top200)_IN_Pontine Tegmentum__HBA	JAM|BrainRegionMarkers|BrainRegionMarkers.HBA|BrainRegionMarkers.HBA.localMarker(top200)|Brain region markers|Brain region marker enriched gene sets	0.000502768	1	0.0212761	12	0.0203735	589	0.146341	82	facial motor nucleus_IN_Pontine Tegmentum	71733|18491|246048|270097|56527|15165|22368|22317|56747|20257|16885|22143
3	brown	61	JAM:002950	mutationHuman__JAXdiseaseGene	JAM|BrainLists|BrainLists.JAXdiseaseGene	0.000532494	1	0.0223471	55	0.0933786	589	0.0753425	730	mutationHuman	(More than 50 overlapping genes)
3	brown	62	JAM:002751	Basal Pons_globalMarker(top200)__HBA	JAM|BrainRegionMarkers|BrainRegionMarkers.HBA|BrainRegionMarkers.HBA.globalMarker(top200)|Brain region markers|Brain region marker enriched gene sets	0.000577688	1	0.0239456	13	0.0220713	589	0.136842	95	Basal Pons	229214|26950|72605|12160|268345|14805|381925|210417|71889|74007|76740|11516|72043
3	brown	63	JAM:003100	upWithABeta_MGactivation_GSE772__MicroglialMarkers	JAM|BrainLists|BrainLists.MicroglialMarkers|BrainLists.MicroglialMarkers.GSE772|Cell type markers|Cell type marker enriched gene sets	0.000628729	1	0.0259549	14	0.0237691	589	0.12963	108	upWithABeta_MGactivation_GSE772	56444|52163|12469|15528|27280|17463|76108|19933|20084|20088|20249|27376|20750|30940
3	brown	64	JAM:002764	blue_downAging_mitochondria_synapse__Lu_Aging	JAM|BrainLists|BrainLists.Lu_Aging	0.000639591	1	0.0262738	13	0.0220713	589	0.135417	96	downAging_mitochondria_synapse	11792|320982|11979|14586|71648|58998|76108|223881|56747|20257|56370|22317|26950
3	brown	65	JAM:002868	gracile nucleus_localMarker(FC>2)_IN_Myelencephalon__HBA	JAM|BrainRegionMarkers|BrainRegionMarkers.HBA|BrainRegionMarkers.HBA.localMarker(FC>2)|Brain region markers|Brain region marker enriched gene sets	0.000698368	1	0.0280693	5	0.00848896	589	0.3125	16	gracile nucleus_IN_Myelencephalon	22139|268288|16517|14012|243755
3	brown	66	JAM:003053	subiculum_localMarker(FC>2)_IN_Hippocampal Formation__HBA	JAM|BrainRegionMarkers|BrainRegionMarkers.HBA|BrainRegionMarkers.HBA.localMarker(FC>2)|Brain region markers|Brain region marker enriched gene sets	0.000839341	1	0.0331605	9	0.0152801	589	0.169811	53	subiculum_IN_Hippocampal Formation	330790|83397|16517|26950|18216|102680|246048|320460|140919
3	brown	67	JAM:002820	darkolivegreen_M6_PvalbInterneurons__CTX	JAM|BrainLists|BrainLists.CTX|Cell type marker enriched gene sets	0.000869894	1	0.0338389	4	0.00679117	589	0.4	10	PvalbInterneurons	11733|140919|226830|22317
3	brown	68	JAM:002852	frontal part, superior bank of gyrus_localMarker(top200)_IN_Cingulate Gyrus__HBA	JAM|BrainRegionMarkers|BrainRegionMarkers.HBA|BrainRegionMarkers.HBA.localMarker(top200)|Brain region markers|Brain region marker enriched gene sets	0.00103951	1	0.0395248	13	0.0220713	589	0.128713	101	frontal part, superior bank of gyrus_IN_Cingulate Gyrus	14419|23967|213417|237175|19378|110886|14396|11568|77629|226359|246313|59036|217951
3	brown	69	JAM:003105	ventral tegmental area_localMarker(top200)_IN_Mesencephalon__HBA	JAM|BrainRegionMarkers|BrainRegionMarkers.HBA|BrainRegionMarkers.HBA.localMarker(top200)|Brain region markers|Brain region marker enriched gene sets	0.00106255	1	0.0399503	12	0.0203735	589	0.134831	89	ventral tegmental area_IN_Mesencephalon	12425|22067|213788|18530|18216|14586|110789|320007|14432|320405|18491|94191
3	brown	70	JAM:003049	spinal trigeminal nucleus_localMarker(top200)_IN_Myelencephalon__HBA	JAM|BrainRegionMarkers|BrainRegionMarkers.HBA|BrainRegionMarkers.HBA.localMarker(top200)|Brain region markers|Brain region marker enriched gene sets	0.00114049	1	0.0422524	13	0.0220713	589	0.127451	102	spinal trigeminal nucleus_IN_Myelencephalon	21334|18530|14586|110304|17116|110886|67516|242662|242384|77629|16517|228911|226025
4	yellow	1	JAM:003050	Striatum_globalMarker(top200)__HBA	JAM|BrainRegionMarkers|BrainRegionMarkers.HBA|BrainRegionMarkers.HBA.globalMarker(top200)|Brain region markers|Brain region marker enriched gene sets	1.7e-40	1.71e-36	1.71e-36	42	0.14	300	0.396226	106	Striatum	19739|64378|320139|76459|21333|11540|140741|23984|228432|16497|19049|18574|13488|16956|75141|58208|17536|14708|237403|224129|623230|399548|14680|217480|13489|269016|245038|29863|57816|18755|20183|218772|15444|58175|16323|58994|380921|243385|269275|54004|620246|104582
4	yellow	2	JAM:002958	Neuron_probable__Cahoy	JAM|BrainLists|BrainLists.Cahoy|BrainLists.Cahoy.Probable|Cell type markers|Cell type marker enriched gene sets	3.29e-35	3.32e-31	1.66e-31	77	0.256667	300	0.128763	598	Neuron_probable	(More than 50 overlapping genes)
4	yellow	3	JAM:003112	yellow_Caudate__HumanChimp	JAM|BrainLists|BrainLists.HumanChimp	2e-28	2.03e-24	5.07e-25	29	0.0966667	300	0.402778	72	Caudate	109711|11472|330119|11540|110279|76459|217480|54004|13488|56405|14708|140741|15444|16497|72844|240185|16956|109264|17536|18574|240752|228852|320139|218772|58175|19739|20183|20192|21333
4	yellow	4	JAM:002735	Annotated_genes_bound_by_Suz12_(Table_S8)__Lee	JAM|StemCellLists|StemCellLists.Lee	3.35e-15	3.39e-11	2.82e-12	54	0.18	300	0.0809595	667	Annotated_genes_bound_by_Suz12	(More than 50 overlapping genes)
4	yellow	5	JAM:002866	GlutamatergicNeuronsInMouseCortex_Sugino__MO	JAM|BrainLists|BrainLists.MO|BrainLists.MO.Sugino|Cell type marker enriched gene sets|Brain region marker enriched gene sets	1.72e-14	1.74e-10	1.34e-11	26	0.0866667	300	0.160494	162	GlutamatergicNeuronsInMouseCortex_Sugino	226641|108100|76459|140904|207565|94047|54004|56405|13838|108655|114142|233552|14697|56149|26556|16438|77113|380928|546071|17536|83814|64011|19229|20564|57816|22174
4	yellow	6	JAM:002957	Neuron_definite__Cahoy	JAM|BrainLists|BrainLists.Cahoy|BrainLists.Cahoy.Definite|Cell type markers|Cell type marker enriched gene sets	2.86e-14	2.89e-10	2.06e-11	23	0.0766667	300	0.184	125	Neuron_definite	11519|58208|12294|140904|12326|13199|13655|108655|140741|64378|15444|15551|16492|16497|226922|16539|380928|16956|246317|64011|23984|12395|50934
4	yellow	7	JAM:002825	Developmental_signaling_proteins_bound_by_Suz12_(Table_S12)__Lee	JAM|StemCellLists|StemCellLists.Lee	1.71e-13	1.72e-09	1.08e-10	31	0.103333	300	0.120155	258	Developmental_signaling_proteins_bound_by_Suz12	11865|108100|12290|320127|13838|14397|140741|64378|14811|15551|16438|16512|226922|78286|246317|18143|64011|23984|18575|19679|18795|228852|19049|18755|58175|20183|20192|399548|21333|21802|22413
4	yellow	8	JAM:002997	Polycomb_genes_(PGSTs)_repressed_by_SCs_(Table_S9)__Lee	JAM|StemCellLists|StemCellLists.Lee	2.29e-12	2.32e-08	1.05e-09	48	0.16	300	0.0751174	639	Polycomb_genes_(PGSTs)_repressed_by_SCs	12289|12290|94109|320127|13655|14397|64378|12123|16497|16512|16956|78286|58175|20192|399548|238384|210027|22413|11865|319670|13838|140741|226922|18143|23984|218461|18795|18755|20183|54524|21333|21802|216049|269275|108100|15551|16539|50791|64011|74309|18574|67784|18760|19739|20370|20564|58994|80297
4	yellow	9	JAM:003007	PostSynapticDensity_proteins__Bayes	JAM|BrainLists|BrainLists.Bayes	2.94e-12	2.97e-08	1.29e-09	33	0.11	300	0.101852	324	PostSynapticDensity_proteins	109711|11472|11519|107831|108100|110279|207565|217480|244310|242667|13838|14397|14697|14708|14811|26556|15444|70435|383348|243043|380928|242274|50791|218194|18795|109135|243725|18751|19229|110891|234214|80297|21916
4	yellow	10	JAM:003056	Substantia Innominata_localMarker(top200)_IN_Basal Forebrain__HBA	JAM|BrainRegionMarkers|BrainRegionMarkers.HBA|BrainRegionMarkers.HBA.localMarker(top200)|Brain region markers|Brain region marker enriched gene sets	9.63e-12	9.74e-08	4.06e-09	18	0.06	300	0.191489	94	Substantia Innominata_IN_Basal Forebrain	21333|64378|23984|15444|18574|11540|19739|12294|140741|224129|77590|246317|76459|243385|14708|78923|269994|57816
4	yellow	11	JAM:002802	Central Nucleus_localMarker(top200)_IN_Amygdala__HBA	JAM|BrainRegionMarkers|BrainRegionMarkers.HBA|BrainRegionMarkers.HBA.localMarker(top200)|Brain region markers|Brain region marker enriched gene sets	2e-11	2.03e-07	7.5e-09	16	0.0533333	300	0.216216	74	Central Nucleus_IN_Amygdala	16956|11540|19739|29863|12294|30785|16323|224129|238680|18755|16438|109264|20370|16497|218772|140904
4	yellow	12	JAM:003049	spinal trigeminal nucleus_localMarker(top200)_IN_Myelencephalon__HBA	JAM|BrainRegionMarkers|BrainRegionMarkers.HBA|BrainRegionMarkers.HBA.localMarker(top200)|Brain region markers|Brain region marker enriched gene sets	4.06e-11	4.11e-07	1.28e-08	18	0.06	300	0.176471	102	spinal trigeminal nucleus_IN_Myelencephalon	104582|58208|383348|13655|54524|245038|16539|244310|64011|225030|140741|18574|108100|110891|242274|330267|78923|243043
4	yellow	13	JAM:002779	CA1specific_Newrzella__CA1vsCA3	JAM|BrainLists|BrainLists.CA1vsCA3|Brain region markers|Brain region marker enriched gene sets	2.21e-09	2.24e-05	5.33e-07	20	0.0666667	300	0.124224	161	CA1specific_Newrzella	11847|58208|110279|140904|13070|13170|54004|108655|12123|16438|243043|240185|17536|19049|20183|20370|20481|17127|387314|219149
4	yellow	14	JAM:003105	ventral tegmental area_localMarker(top200)_IN_Mesencephalon__HBA	JAM|BrainRegionMarkers|BrainRegionMarkers.HBA|BrainRegionMarkers.HBA.localMarker(top200)|Brain region markers|Brain region marker enriched gene sets	3.45e-09	3.49e-05	7.93e-07	15	0.05	300	0.168539	89	ventral tegmental area_IN_Mesencephalon	225030|233552|12890|380921|12326|58994|94047|58175|78923|94109|242274|14811|214931|110891|207911
4	yellow	15	JAM:003055	Substantia Innominata_localMarker(FC>2)_IN_Basal Forebrain__HBA	JAM|BrainRegionMarkers|BrainRegionMarkers.HBA|BrainRegionMarkers.HBA.localMarker(FC>2)|Brain region markers|Brain region marker enriched gene sets	4.06e-09	4.11e-05	9.14e-07	8	0.0266667	300	0.444444	18	Substantia Innominata_IN_Basal Forebrain	64378|19739|140741|21333|18574|23984|15444|11540
4	yellow	16	JAM:003020	RANTES / CCL5__ImmunePathway	JAM|ImmunePathways	5.05e-09	5.11e-05	1.09e-06	10	0.0333333	300	0.294118	34	RANTES / CCL5	12289|12290|239556|12294|14680|14697|18751|18755|18760|19229
4	yellow	17	JAM:002907	inferior olivary complex_localMarker(top200)_IN_Myelencephalon__HBA	JAM|BrainRegionMarkers|BrainRegionMarkers.HBA|BrainRegionMarkers.HBA.localMarker(top200)|Brain region markers|Brain region marker enriched gene sets	6.46e-09	6.54e-05	1.34e-06	15	0.05	300	0.16129	93	inferior olivary complex_IN_Myelencephalon	64378|380928|114142|14397|12290|12890|58994|14811|233552|231470|16538|64011|108655|56149|12326
4	yellow	18	JAM:002836	DownWithAlzheimers_Blalock__ADvsCT_inCA1	JAM|BrainLists|BrainLists.ADvsCT_inCA1	6.48e-09	6.56e-05	1.34e-06	29	0.0966667	300	0.083815	346	DownWithAlzheimers_Blalock	54608|109711|58208|110279|12289|207565|17684|13199|244310|13838|14680|14811|16438|16497|380928|546071|83814|18143|64011|18795|19229|12395|110891|58994|234214|21333|21916|22174|216049
4	yellow	19	JAM:002744	Autism_differential_expression_across_at_least_one_comparison__Voineagu	JAM|BrainLists|BrainLists.Voineagu	1.38e-08	0.000139599	2.57e-06	27	0.09	300	0.0857143	315	Autism_differential_expression_across_at_least_one_comparison	109711|78514|108100|12294|17684|12890|329739|16438|16512|380728|16538|109264|83814|74309|18574|29863|218461|228852|19229|75141|399548|20370|50934|80297|21333|57816|216049
4	yellow	20	JAM:002906	inferior olivary complex_localMarker(FC>2)_IN_Myelencephalon__HBA	JAM|BrainRegionMarkers|BrainRegionMarkers.HBA|BrainRegionMarkers.HBA.localMarker(FC>2)|Brain region markers|Brain region marker enriched gene sets	7.81e-08	0.000789533	1.18e-05	14	0.0466667	300	0.145833	96	inferior olivary complex_IN_Myelencephalon	64378|12290|233552|114142|14397|380928|16538|14811|231470|64011|108655|12890|56149|58994
4	yellow	21	JAM:002878	greenyellow_M6_GlutatmatergicSynapse__HumanMeta	JAM|BrainLists|BrainLists.HumanMeta	2.29e-07	0.00231396	3.17e-05	10	0.0333333	300	0.204082	49	GlutatmatergicSynapse	108100|58208|12290|13199|54004|15444|12123|546071|19229|58994
4	yellow	22	JAM:002929	magenta_downAD_synapticTransmission__Blalock_AD	JAM|BrainLists|BrainLists.Blalock_AD	2.39e-07	0.00241558	3.26e-05	9	0.03	300	0.236842	38	downAD_synapticTransmission	108100|58208|54004|13655|13838|15444|16497|546071|110891
4	yellow	23	JAM:003048	spinal trigeminal nucleus_localMarker(FC>2)_IN_Myelencephalon__HBA	JAM|BrainRegionMarkers|BrainRegionMarkers.HBA|BrainRegionMarkers.HBA.localMarker(FC>2)|Brain region markers|Brain region marker enriched gene sets	3.04e-07	0.0030736	3.94e-05	9	0.03	300	0.230769	39	spinal trigeminal nucleus_IN_Myelencephalon	54524|245038|383348|58208|104582|16539|13655|244310|64011
4	yellow	24	JAM:002821	Dentate gyrus_localMarker(FC>2)_IN_Hippocampal Formation__HBA	JAM|BrainRegionMarkers|BrainRegionMarkers.HBA|BrainRegionMarkers.HBA.localMarker(FC>2)|Brain region markers|Brain region marker enriched gene sets	5.07e-07	0.0051286	6.18e-05	15	0.05	300	0.117188	128	Dentate gyrus_IN_Hippocampal Formation	21802|319670|56405|245038|217480|269994|17127|56380|110891|18574|16323|16492|56149|218461|238384
4	yellow	25	JAM:003040	Schizophrenia_possible__DiseaseGenes	JAM|BrainLists|BrainLists.DiseaseGenes	6.7e-07	0.00677542	7.7e-05	22	0.0733333	300	0.0820896	268	Schizophrenia_possible	11540|11865|12890|13488|13489|13655|114142|14680|14811|26556|15551|84035|50791|207911|64011|29863|240752|18795|19049|20192|20564|22354
4	yellow	26	JAM:002766	blue_M16_Neuron__CTX	JAM|BrainLists|BrainLists.CTX|Cell type marker enriched gene sets	4.37e-06	0.0442163	0.00040941	16	0.0533333	300	0.0935673	171	Neuron	54608|11865|207565|17684|12890|320127|13488|14697|14811|16438|16497|18795|67784|228852|110651|21333
4	yellow	27	JAM:002824	Dentate Nucleus_localMarker(top200)_IN_Cerebellar Nucleus__HBA	JAM|BrainRegionMarkers|BrainRegionMarkers.HBA|BrainRegionMarkers.HBA.localMarker(top200)|Brain region markers|Brain region marker enriched gene sets	5.37e-06	0.0543399	0.000493735	10	0.0333333	300	0.147059	68	Dentate Nucleus_IN_Cerebellar Nucleus	20370|12294|320127|228432|140904|383348|20564|21333|54610|50934
4	yellow	28	JAM:003091	turquoise_M9_Oligodendrocyte__CTX	JAM|BrainLists|BrainLists.CTX|Cell type marker enriched gene sets	7.09e-06	0.0717162	0.000640324	19	0.0633333	300	0.0788382	241	Oligodendrocyte	109711|11519|110279|207565|54004|244310|13655|14697|64378|83814|18143|18575|218461|240752|234214|11790|57816|21802|21916
4	yellow	29	JAM:002743	Autism_associated_module_M12__Voineagu	JAM|BrainLists|BrainLists.Voineagu	7.33e-06	0.0741512	0.000656205	11	0.0366667	300	0.127907	86	Autism_associated_module_M12	12294|244310|16438|16539|380928|109264|218772|104582|399548|57816|216049
4	yellow	30	JAM:002991	pink_downAD_synapticTransmission__Blalock_AD	JAM|BrainLists|BrainLists.Blalock_AD	1.43e-05	0.144725	0.00110477	6	0.02	300	0.26087	23	downAD_synapticTransmission	108100|12289|244310|16438|18795|234214
4	yellow	31	JAM:003086	turquoise_Cerebellum__HumanChimp	JAM|BrainLists|BrainLists.HumanChimp|Brain region marker enriched gene sets	1.77e-05	0.179072	0.00133636	15	0.05	300	0.0882353	170	Cerebellum	100986|230099|12326|207565|13199|244310|17101|546071|17937|18143|64011|218461|18795|12395|17127
4	yellow	32	JAM:002764	blue_downAging_mitochondria_synapse__Lu_Aging	JAM|BrainLists|BrainLists.Lu_Aging	2.13e-05	0.215298	0.00157152	11	0.0366667	300	0.114583	96	downAging_mitochondria_synapse	11519|110279|12326|13199|14697|14811|15444|12123|64011|18574|110651
4	yellow	33	JAM:002882	Hippocampal Formation_globalMarker(top200)__HBA	JAM|BrainRegionMarkers|BrainRegionMarkers.HBA|BrainRegionMarkers.HBA.globalMarker(top200)|Brain region markers|Brain region marker enriched gene sets	2.59e-05	0.261965	0.00180665	11	0.0366667	300	0.112245	98	Hippocampal Formation	110891|15444|108100|226922|246317|58994|57816|14811|12290|225030|13838
4	yellow	34	JAM:002992	pink_glutamatergicNeurons__Sugino/Winden	JAM|BrainLists|BrainLists.Sugino/Winden|Cell type marker enriched gene sets	2.64e-05	0.267287	0.00183074	7	0.0233333	300	0.189189	37	glutamatergicNeurons	11865|108100|140904|15444|380928|218194|19049
4	yellow	35	JAM:002755	black_M1_PvalbInterneurons__HumanMeta	JAM|BrainLists|BrainLists.HumanMeta|Cell type marker enriched gene sets	2.93e-05	0.296809	0.00197873	8	0.0266667	300	0.156863	51	PvalbInterneurons	11865|17684|244310|26556|16438|16538|18795|216049
4	yellow	36	JAM:003084	trochlear nucleus_localMarker(FC>2)_IN_Mesencephalon__HBA	JAM|BrainRegionMarkers|BrainRegionMarkers.HBA|BrainRegionMarkers.HBA.localMarker(FC>2)|Brain region markers|Brain region marker enriched gene sets	3.04e-05	0.307929	0.00203927	12	0.04	300	0.101695	118	trochlear nucleus_IN_Mesencephalon	14680|16497|210027|20564|387314|12294|57816|16538|20183|399548|52882|74521
4	yellow	37	JAM:002731	Amygdala_globalMarker(top200)__HBA	JAM|BrainRegionMarkers|BrainRegionMarkers.HBA|BrainRegionMarkers.HBA.globalMarker(top200)|Brain region markers|Brain region marker enriched gene sets	3.14e-05	0.317127	0.00208636	11	0.0366667	300	0.11	100	Amygdala	104582|58175|238276|16539|13199|58208|108100|238384|225030|13655|12326
4	yellow	38	JAM:002822	Dentate gyrus_localMarker(top200)_IN_Hippocampal Formation__HBA	JAM|BrainRegionMarkers|BrainRegionMarkers.HBA|BrainRegionMarkers.HBA.localMarker(top200)|Brain region markers|Brain region marker enriched gene sets	4.01e-05	0.405684	0.00251978	10	0.0333333	300	0.117647	85	Dentate gyrus_IN_Hippocampal Formation	238384|245038|16323|16492|17127|110891|319670|269994|56380|18574
4	yellow	39	JAM:002863	globus pallidus, external segment_localMarker(top200)_IN_Globus Pallidus__HBA	JAM|BrainRegionMarkers|BrainRegionMarkers.HBA|BrainRegionMarkers.HBA.localMarker(top200)|Brain region markers|Brain region marker enriched gene sets	4.44e-05	0.449307	0.00274197	10	0.0333333	300	0.116279	86	globus pallidus, external segment_IN_Globus Pallidus	64378|20564|140741|228432|18574|23984|16497|58208|58994|11540
4	yellow	40	JAM:003072	Tail of Caudate Nucleus_localMarker(top200)_IN_Striatum__HBA	JAM|BrainRegionMarkers|BrainRegionMarkers.HBA|BrainRegionMarkers.HBA.localMarker(top200)|Brain region markers|Brain region marker enriched gene sets	4.44e-05	0.449307	0.00274197	10	0.0333333	300	0.116279	86	Tail of Caudate Nucleus_IN_Striatum	110891|16539|22174|207565|64011|19679|16538|14811|56149|13838
4	yellow	41	JAM:003027	red_LGN_interneurons__Sugino/Winden	JAM|BrainLists|BrainLists.Sugino/Winden|Cell type marker enriched gene sets	4.5e-05	0.455167	0.00274197	8	0.0266667	300	0.148148	54	LGN_interneurons	107831|12289|226922|18574|109135|20481|21916|67263
4	yellow	42	JAM:003035	Rostral Group of intralaminar Nuclei_localMarker(top200)_IN_Dorthal Thalamus__HBA	JAM|BrainRegionMarkers|BrainRegionMarkers.HBA|BrainRegionMarkers.HBA.localMarker(top200)|Brain region markers|Brain region marker enriched gene sets	4.91e-05	0.496871	0.00295756	10	0.0333333	300	0.114943	87	Rostral Group of intralaminar Nuclei_IN_Dorthal Thalamus	19739|18574|76459|329739|16539|319670|75141|16323|13199|16438
4	yellow	43	JAM:002800	central gray substance of midbrain_localMarker(top200)_IN_Mesencephalon__HBA	JAM|BrainRegionMarkers|BrainRegionMarkers.HBA|BrainRegionMarkers.HBA.localMarker(top200)|Brain region markers|Brain region marker enriched gene sets	7.61e-05	0.769226	0.00427348	11	0.0366667	300	0.1	110	central gray substance of midbrain_IN_Mesencephalon	21333|104582|58208|13838|110891|15444|19739|54524|237403|108100|219149
4	yellow	44	JAM:002751	Basal Pons_globalMarker(top200)__HBA	JAM|BrainRegionMarkers|BrainRegionMarkers.HBA|BrainRegionMarkers.HBA.globalMarker(top200)|Brain region markers|Brain region marker enriched gene sets	0.000104506	1	0.00559247	10	0.0333333	300	0.105263	95	Basal Pons	226922|17684|238384|246317|16539|231470|234214|140904|11472|228432
4	yellow	45	JAM:002871	green_glutamatergicNeurons__Sugino/Winden	JAM|BrainLists|BrainLists.Sugino/Winden|Cell type marker enriched gene sets	0.000109866	1	0.00581771	8	0.0266667	300	0.131148	61	glutamatergicNeurons	76459|207565|94047|54004|77113|83814|64011|22174
4	yellow	46	JAM:002936	Medial Group of Nuclei_localMarker(top200)_IN_Dorthal Thalamus__HBA	JAM|BrainRegionMarkers|BrainRegionMarkers.HBA|BrainRegionMarkers.HBA.localMarker(top200)|Brain region markers|Brain region marker enriched gene sets	0.000167669	1	0.0083969	9	0.03	300	0.109756	82	Medial Group of Nuclei_IN_Dorthal Thalamus	207911|16956|18795|16539|383348|269275|140741|12289|380921
4	yellow	47	JAM:002927	Long Insular Gyri_localMarker(top200)_IN_Insula__HBA	JAM|BrainRegionMarkers|BrainRegionMarkers.HBA|BrainRegionMarkers.HBA.localMarker(top200)|Brain region markers|Brain region marker enriched gene sets	0.000291339	1	0.0135165	8	0.0266667	300	0.114286	70	Long Insular Gyri_IN_Insula	13488|269016|16538|16539|230099|18795|226922|224829
4	yellow	48	JAM:002879	greenyellow_M6_GlutatmatergicSynapse__MouseMeta	JAM|BrainLists|BrainLists.MouseMeta	0.000400595	1	0.0178485	7	0.0233333	300	0.125	56	GlutatmatergicSynapse	226641|12294|74015|16538|546071|64011|50934
4	yellow	49	JAM:002921	lateral parabrachial nucleus_localMarker(FC>2)_IN_Pontine Tegmentum__HBA	JAM|BrainRegionMarkers|BrainRegionMarkers.HBA|BrainRegionMarkers.HBA.localMarker(FC>2)|Brain region markers|Brain region marker enriched gene sets	0.000400595	1	0.0178485	7	0.0233333	300	0.125	56	lateral parabrachial nucleus_IN_Pontine Tegmentum	13488|54524|218772|114142|54004|104582|64011
4	yellow	50	JAM:002739	arcuate nucleus of medulla_localMarker(top200)_IN_Myelencephalon__HBA	JAM|BrainRegionMarkers|BrainRegionMarkers.HBA|BrainRegionMarkers.HBA.localMarker(top200)|Brain region markers|Brain region marker enriched gene sets	0.000690285	1	0.0279262	9	0.03	300	0.0909091	99	arcuate nucleus of medulla_IN_Myelencephalon	226922|228432|17684|16539|246317|11472|238384|20564|16492
4	yellow	51	JAM:002782	CA2 field_localMarker(top200)_IN_Hippocampal Formation__HBA	JAM|BrainRegionMarkers|BrainRegionMarkers.HBA|BrainRegionMarkers.HBA.localMarker(top200)|Brain region markers|Brain region marker enriched gene sets	0.000724962	1	0.0289813	8	0.0266667	300	0.1	80	CA2 field_IN_Hippocampal Formation	22413|16538|207911|330119|226922|16438|50934|140904
4	yellow	52	JAM:002847	facial motor nucleus_localMarker(top200)_IN_Pontine Tegmentum__HBA	JAM|BrainRegionMarkers|BrainRegionMarkers.HBA|BrainRegionMarkers.HBA.localMarker(top200)|Brain region markers|Brain region marker enriched gene sets	0.00085473	1	0.0333774	8	0.0266667	300	0.097561	82	facial motor nucleus_IN_Pontine Tegmentum	218194|20564|210027|52882|14680|399548|18795|21916
4	yellow	53	JAM:003001	Pontine Reticular Formation_localMarker(top200)_IN_Pontine Tegmentum__HBA	JAM|BrainRegionMarkers|BrainRegionMarkers.HBA|BrainRegionMarkers.HBA.localMarker(top200)|Brain region markers|Brain region marker enriched gene sets	0.00085473	1	0.0333774	8	0.0266667	300	0.097561	82	Pontine Reticular Formation_IN_Pontine Tegmentum	226922|228432|12326|12890|238384|13655|140904|231470
4	yellow	54	JAM:003057	Substantia Nigra, pars compacta_localMarker(FC>2)_IN_Mesencephalon__HBA	JAM|BrainRegionMarkers|BrainRegionMarkers.HBA|BrainRegionMarkers.HBA.localMarker(FC>2)|Brain region markers|Brain region marker enriched gene sets	0.00100252	1	0.038407	8	0.0266667	300	0.0952381	84	Substantia Nigra, pars compacta_IN_Mesencephalon	380921|13489|233552|269994|14397|225030|12890|58994
4	yellow	55	JAM:002738	arcuate nucleus of medulla_localMarker(FC>2)_IN_Myelencephalon__HBA	JAM|BrainRegionMarkers|BrainRegionMarkers.HBA|BrainRegionMarkers.HBA.localMarker(FC>2)|Brain region markers|Brain region marker enriched gene sets	0.00108371	1	0.0405951	8	0.0266667	300	0.0941176	85	arcuate nucleus of medulla_IN_Myelencephalon	11472|20564|246317|16539|17684|226922|228432|238384
10	purple	1	JAM:002734	Annotated_genes_bound_by_RNA_polymerase_II_(Table_S2)__Lee	JAM|StemCellLists|StemCellLists.Lee	3.2e-07	0.00323295	4.09e-05	22	0.338462	65	0.017134	1284	Annotated_genes_bound_by_RNA_polymerase_II	11821|54399|14533|58248|68045|51798|15270|15511|17113|68735|64660|66401|73373|108767|26934|67897|19018|66052|27965|56424|64050|29805
10	purple	2	JAM:002874	green_M5_Mitochondria__MouseMeta	JAM|BrainLists|BrainLists.MouseMeta	0.000420877	1	0.0185076	3	0.0461538	65	0.107143	28	Mitochondria	51798|56424|22117
10	purple	3	JAM:002818	cyan_M4_Mitochondria__MouseMeta	JAM|BrainLists|BrainLists.MouseMeta	0.00337049	1	0.102678	3	0.0461538	65	0.0526316	57	Mitochondria	14533|68611|64660
10	purple	4	JAM:002946	Mitochondria_Foster__MO	JAM|BrainLists|BrainLists.MO|BrainLists.MO.Foster	0.00337049	1	0.102678	3	0.0461538	65	0.0526316	57	Mitochondria_Foster	51798|68611|22117
10	purple	5	JAM:003116	yellow_M18__CTX	JAM|BrainLists|BrainLists.CTX	0.00774358	1	0.185589	4	0.0615385	65	0.027027	148	M18	14533|15270|19018|66052
10	purple	6	JAM:003068	Synaptic__MitochondrialType	JAM|BrainLists|BrainLists.MitochondrialType	0.0101999	1	0.231305	2	0.0307692	65	0.0689655	29	Synaptic	28081|66052
10	purple	7	JAM:002838	DownWithAlzheimers_Liang__ADvsCT_inCA1	JAM|BrainLists|BrainLists.ADvsCT_inCA1	0.0131892	1	0.285644	4	0.0615385	65	0.0231214	173	DownWithAlzheimers_Liang	58248|68045|17113|66413
10	purple	8	JAM:002845	ER_Golgi_vesicles_Foster__MO	JAM|BrainLists|BrainLists.MO|BrainLists.MO.Foster	0.0146476	1	0.310577	2	0.0307692	65	0.0571429	35	ER_Golgi_vesicles_Foster	68045|15270
10	purple	9	JAM:003038	salmon_M12_Ribosome__MouseMeta	JAM|BrainLists|BrainLists.MouseMeta	0.0162849	1	0.332739	2	0.0307692	65	0.0540541	37	Ribosome	68045|66413
10	purple	10	JAM:002923	lightcyan_M7_unknownHumanSpecific__HumanMeta	JAM|BrainLists|BrainLists.HumanMeta	0.0261702	1	0.476035	1	0.0153846	65	0.2	5	unknownHumanSpecific	67526
10	purple	11	JAM:002795	CD8__Blood(composite)	JAM|BloodAtlases|BloodAtlases.Blood(composite)|Cell type markers|Cell type marker enriched gene sets	0.0466199	1	0.673402	1	0.0153846	65	0.111111	9	CD8	66400
10	purple	12	JAM:003003	Posterior Group of Nuclei_localMarker(FC>2)_IN_Dorthal Thalamus__HBA	JAM|BrainRegionMarkers|BrainRegionMarkers.HBA|BrainRegionMarkers.HBA.localMarker(FC>2)|Brain region markers|Brain region marker enriched gene sets	0.0466199	1	0.673402	1	0.0153846	65	0.111111	9	Posterior Group of Nuclei_IN_Dorthal Thalamus	27220
10	purple	13	JAM:003039	salmon_M8__CTX	JAM|BrainLists|BrainLists.CTX	0.0516658	1	0.714841	1	0.0153846	65	0.1	10	M8	23985
10	purple	14	JAM:003093	Up_CD40_stimulation_in_MG_AitGhezala__MicroglialMarkers	JAM|BrainLists|BrainLists.MicroglialMarkers|BrainLists.MicroglialMarkers.AitGhezala|Cell type markers|Cell type marker enriched gene sets	0.0526603	1	0.722668	3	0.0461538	65	0.01875	160	Up_CD40_stimulation_in_MG_AitGhezala	14533|17113|56424
10	purple	15	JAM:002856	gigantocellular group_localMarker(FC>2)_IN_Myelencephalon__HBA	JAM|BrainRegionMarkers|BrainRegionMarkers.HBA|BrainRegionMarkers.HBA.localMarker(FC>2)|Brain region markers|Brain region marker enriched gene sets	0.0566855	1	0.760368	1	0.0153846	65	0.0909091	11	gigantocellular group_IN_Myelencephalon	27220
11	greenyellow	1	JAM:002859	Globose Nucleus_localMarker(FC>2)_IN_Cerebellar Nucleus__HBA	JAM|BrainRegionMarkers|BrainRegionMarkers.HBA|BrainRegionMarkers.HBA.localMarker(FC>2)|Brain region markers|Brain region marker enriched gene sets	0.040292	1	0.630367	1	0.015873	63	0.125	8	Globose Nucleus_IN_Cerebellar Nucleus	20538
11	greenyellow	2	JAM:003003	Posterior Group of Nuclei_localMarker(FC>2)_IN_Dorthal Thalamus__HBA	JAM|BrainRegionMarkers|BrainRegionMarkers.HBA|BrainRegionMarkers.HBA.localMarker(FC>2)|Brain region markers|Brain region marker enriched gene sets	0.0452147	1	0.669549	1	0.015873	63	0.111111	9	Posterior Group of Nuclei_IN_Dorthal Thalamus	240892
11	greenyellow	3	JAM:002823	Dentate Nucleus_localMarker(FC>2)_IN_Cerebellar Nucleus__HBA	JAM|BrainRegionMarkers|BrainRegionMarkers.HBA|BrainRegionMarkers.HBA.localMarker(FC>2)|Brain region markers|Brain region marker enriched gene sets	0.0742338	1	0.897014	1	0.015873	63	0.0666667	15	Dentate Nucleus_IN_Cerebellar Nucleus	103775
11	greenyellow	4	JAM:002926	locus ceruleus_localMarker(top200)_IN_Pontine Tegmentum__HBA	JAM|BrainRegionMarkers|BrainRegionMarkers.HBA|BrainRegionMarkers.HBA.localMarker(top200)|Brain region markers|Brain region marker enriched gene sets	0.0822343	1	0.960414	2	0.031746	63	0.0215054	93	locus ceruleus_IN_Pontine Tegmentum	20538|268591
11	greenyellow	5	JAM:003002	Pontine Tegmentum_globalMarker(top200)__HBA	JAM|BrainRegionMarkers|BrainRegionMarkers.HBA|BrainRegionMarkers.HBA.globalMarker(top200)|Brain region markers|Brain region marker enriched gene sets	0.094622	1	1	2	0.031746	63	0.019802	101	Pontine Tegmentum	20538|268591
11	greenyellow	6	JAM:002925	locus ceruleus_localMarker(FC>2)_IN_Pontine Tegmentum__HBA	JAM|BrainRegionMarkers|BrainRegionMarkers.HBA|BrainRegionMarkers.HBA.localMarker(FC>2)|Brain region markers|Brain region marker enriched gene sets	0.0962068	1	1	2	0.031746	63	0.0196078	102	locus ceruleus_IN_Pontine Tegmentum	20538|268591
11	greenyellow	7	JAM:002968	Oculomotor Nuclear Complex_localMarker(FC>2)_IN_Mesencephalon__HBA	JAM|BrainRegionMarkers|BrainRegionMarkers.HBA|BrainRegionMarkers.HBA.localMarker(FC>2)|Brain region markers|Brain region marker enriched gene sets	0.138612	1	1	1	0.015873	63	0.0344828	29	Oculomotor Nuclear Complex_IN_Mesencephalon	100043057
11	greenyellow	8	JAM:002992	pink_glutamatergicNeurons__Sugino/Winden	JAM|BrainLists|BrainLists.Sugino/Winden|Cell type marker enriched gene sets	0.1734	1	1	1	0.015873	63	0.027027	37	glutamatergicNeurons	12854
11	greenyellow	9	JAM:002994	pink_M10_Microglia(Type1)__MouseMeta	JAM|BrainLists|BrainLists.MouseMeta|Cell type marker enriched gene sets	0.190271	1	1	1	0.015873	63	0.0243902	41	Microglia(Type1)	12854
11	greenyellow	10	JAM:002826	Developmental_transcription_factors_bound_by_Suz12_(Table_S11)__Lee	JAM|StemCellLists|StemCellLists.Lee	0.196001	1	1	2	0.031746	63	0.0125786	159	Developmental_transcription_factors_bound_by_Suz12	15111|18997
11	greenyellow	11	JAM:002921	lateral parabrachial nucleus_localMarker(FC>2)_IN_Pontine Tegmentum__HBA	JAM|BrainRegionMarkers|BrainRegionMarkers.HBA|BrainRegionMarkers.HBA.localMarker(FC>2)|Brain region markers|Brain region marker enriched gene sets	0.250575	1	1	1	0.015873	63	0.0178571	56	lateral parabrachial nucleus_IN_Pontine Tegmentum	12854
11	greenyellow	12	JAM:002824	Dentate Nucleus_localMarker(top200)_IN_Cerebellar Nucleus__HBA	JAM|BrainRegionMarkers|BrainRegionMarkers.HBA|BrainRegionMarkers.HBA.localMarker(top200)|Brain region markers|Brain region marker enriched gene sets	0.295616	1	1	1	0.015873	63	0.0147059	68	Dentate Nucleus_IN_Cerebellar Nucleus	103775
11	greenyellow	13	JAM:003052	subcuneiform nucleus_localMarker(top200)_IN_Mesencephalon__HBA	JAM|BrainRegionMarkers|BrainRegionMarkers.HBA|BrainRegionMarkers.HBA.localMarker(top200)|Brain region markers|Brain region marker enriched gene sets	0.299247	1	1	1	0.015873	63	0.0144928	69	subcuneiform nucleus_IN_Mesencephalon	103775
11	greenyellow	14	JAM:002927	Long Insular Gyri_localMarker(top200)_IN_Insula__HBA	JAM|BrainRegionMarkers|BrainRegionMarkers.HBA|BrainRegionMarkers.HBA.localMarker(top200)|Brain region markers|Brain region marker enriched gene sets	0.302859	1	1	1	0.015873	63	0.0142857	70	Long Insular Gyri_IN_Insula	103775
11	greenyellow	15	JAM:002947	motor nucleus of trigeminal nerve_localMarker(top200)_IN_Pontine Tegmentum__HBA	JAM|BrainRegionMarkers|BrainRegionMarkers.HBA|BrainRegionMarkers.HBA.localMarker(top200)|Brain region markers|Brain region marker enriched gene sets	0.302859	1	1	1	0.015873	63	0.0142857	70	motor nucleus of trigeminal nerve_IN_Pontine Tegmentum	100043057
13	salmon	1	JAM:002798	central glial substance_localMarker(top200)_IN_Myelencephalon__HBA	JAM|BrainRegionMarkers|BrainRegionMarkers.HBA|BrainRegionMarkers.HBA.localMarker(top200)|Brain region markers|Brain region marker enriched gene sets	7.11e-10	7.19e-06	1.94e-07	8	0.16	50	0.103896	77	central glial substance_IN_Myelencephalon	15223|330355|67483|626596|209195|73472|330830|75465
13	salmon	2	JAM:002844	Epithalamus_globalMarker(top200)__HBA	JAM|BrainRegionMarkers|BrainRegionMarkers.HBA|BrainRegionMarkers.HBA.globalMarker(top200)|Brain region markers|Brain region marker enriched gene sets	1.74e-09	1.76e-05	4.41e-07	8	0.16	50	0.0930233	86	Epithalamus	15223|67483|73472|626596|209195|330355|75465|330830
13	salmon	3	JAM:002797	central glial substance_localMarker(FC>2)_IN_Myelencephalon__HBA	JAM|BrainRegionMarkers|BrainRegionMarkers.HBA|BrainRegionMarkers.HBA.localMarker(FC>2)|Brain region markers|Brain region marker enriched gene sets	1.1e-08	0.000111459	2.19e-06	13	0.26	50	0.0301624	431	central glial substance_IN_Myelencephalon	75172|73472|75465|15223|235330|626596|330830|67483|330355|16977|320277|71660|209195
13	salmon	4	JAM:002881	Head of Caudate Nucleus_localMarker(top200)_IN_Striatum__HBA	JAM|BrainRegionMarkers|BrainRegionMarkers.HBA|BrainRegionMarkers.HBA.localMarker(top200)|Brain region markers|Brain region marker enriched gene sets	1.5e-06	0.0151359	0.000166328	6	0.12	50	0.0674157	89	Head of Caudate Nucleus_IN_Striatum	15223|209195|626596|75465|67483|71660
13	salmon	5	JAM:002758	black_pyramidalNeurons_Hippocampus/Amygdala__Sugino/Winden	JAM|BrainLists|BrainLists.Sugino/Winden|Cell type marker enriched gene sets|Brain region marker enriched gene sets	0.000447163	1	0.019494	2	0.04	50	0.25	8	pyramidalNeurons_Hippocampus/Amygdala	27059|20733
13	salmon	6	JAM:003044	Septal nuclei_localMarker(top200)_IN_Basal Forebrain__HBA	JAM|BrainRegionMarkers|BrainRegionMarkers.HBA|BrainRegionMarkers.HBA.localMarker(top200)|Brain region markers|Brain region marker enriched gene sets	0.000499355	1	0.0212205	4	0.08	50	0.043956	91	Septal nuclei_IN_Basal Forebrain	22773|626596|15223|12587
13	salmon	7	JAM:002850	Frontal Lobe_localMarker(top200)_IN_Cerebral Cortex__HBA	JAM|BrainRegionMarkers|BrainRegionMarkers.HBA|BrainRegionMarkers.HBA.localMarker(top200)|Brain region markers|Brain region marker enriched gene sets	0.000740427	1	0.029483	4	0.08	50	0.039604	101	Frontal Lobe_IN_Cerebral Cortex	15223|22773|73472|75465
13	salmon	8	JAM:003107	Vermis_localMarker(top200)_IN_Cerebellar Cortex__HBA	JAM|BrainRegionMarkers|BrainRegionMarkers.HBA|BrainRegionMarkers.HBA.localMarker(top200)|Brain region markers|Brain region marker enriched gene sets	0.00463216	1	0.131232	3	0.06	50	0.0361446	83	Vermis_IN_Cerebellar Cortex	209195|15223|320277
13	salmon	9	JAM:002954	Myelencephalon_globalMarker(top200)__HBA	JAM|BrainRegionMarkers|BrainRegionMarkers.HBA|BrainRegionMarkers.HBA.globalMarker(top200)|Brain region markers|Brain region marker enriched gene sets	0.00495124	1	0.13597	3	0.06	50	0.0352941	85	Myelencephalon	330355|626596|13593
13	salmon	10	JAM:002775	CA1 field_localMarker(top200)_IN_Hippocampal Formation__HBA	JAM|BrainRegionMarkers|BrainRegionMarkers.HBA|BrainRegionMarkers.HBA.localMarker(top200)|Brain region markers|Brain region marker enriched gene sets	0.00562853	1	0.14975	3	0.06	50	0.0337079	89	CA1 field_IN_Hippocampal Formation	209195|13824|73472
13	salmon	11	JAM:002749	bank of the cos_localMarker(top200)_IN_Parahippocampal Gyrus__HBA	JAM|BrainRegionMarkers|BrainRegionMarkers.HBA|BrainRegionMarkers.HBA.localMarker(top200)|Brain region markers|Brain region marker enriched gene sets	0.00598702	1	0.156467	3	0.06	50	0.032967	91	bank of the cos_IN_Parahippocampal Gyrus	73472|209195|330830
13	salmon	12	JAM:002940	Midbrain Raphe Nuclei_localMarker(FC>2)_IN_Mesencephalon__HBA	JAM|BrainRegionMarkers|BrainRegionMarkers.HBA|BrainRegionMarkers.HBA.localMarker(FC>2)|Brain region markers|Brain region marker enriched gene sets	0.00617128	1	0.158417	3	0.06	50	0.0326087	92	Midbrain Raphe Nuclei_IN_Mesencephalon	75465|15223|626596
13	salmon	13	JAM:002941	Midbrain Raphe Nuclei_localMarker(top200)_IN_Mesencephalon__HBA	JAM|BrainRegionMarkers|BrainRegionMarkers.HBA|BrainRegionMarkers.HBA.localMarker(top200)|Brain region markers|Brain region marker enriched gene sets	0.00714346	1	0.175788	3	0.06	50	0.0309278	97	Midbrain Raphe Nuclei_IN_Mesencephalon	15223|626596|75465
13	salmon	14	JAM:002774	CA1 field_localMarker(FC>2)_IN_Hippocampal Formation__HBA	JAM|BrainRegionMarkers|BrainRegionMarkers.HBA|BrainRegionMarkers.HBA.localMarker(FC>2)|Brain region markers|Brain region marker enriched gene sets	0.00986545	1	0.226257	2	0.04	50	0.0540541	37	CA1 field_IN_Hippocampal Formation	13824|209195
13	salmon	15	JAM:002873	green_M5_Mitochondria__HumanMeta	JAM|BrainLists|BrainLists.HumanMeta	0.0125904	1	0.275505	2	0.04	50	0.047619	42	Mitochondria	269378|20733
15	midnightblue	1	JAM:002930	magenta_M8_Microglia(Type2)__HumanMeta	JAM|BrainLists|BrainLists.HumanMeta|Cell type marker enriched gene sets	1.31e-07	0.00132953	1.96e-05	6	0.133333	45	0.0909091	66	Microglia(Type2)	11475|12628|140792|12870|13179|14268
15	midnightblue	2	JAM:003108	vestibular nuclei_localMarker(top200)_IN_Myelencephalon__HBA	JAM|BrainRegionMarkers|BrainRegionMarkers.HBA|BrainRegionMarkers.HBA.localMarker(top200)|Brain region markers|Brain region marker enriched gene sets	0.000141973	1	0.00728889	4	0.0888889	45	0.0547945	73	vestibular nuclei_IN_Myelencephalon	13179|29817|12628|11475
15	midnightblue	3	JAM:002950	mutationHuman__JAXdiseaseGene	JAM|BrainLists|BrainLists.JAXdiseaseGene	0.000245493	1	0.0116569	10	0.222222	45	0.0136986	730	mutationHuman	11475|12501|12628|13179|13717|14268|17300|15160|20849|74122
15	midnightblue	4	JAM:002953	mutationMouseOrHumanOrBoth__JAXdiseaseGene	JAM|BrainLists|BrainLists.JAXdiseaseGene	0.000539391	1	0.022543	11	0.244444	45	0.0114464	961	mutationMouseOrHumanOrBoth	11475|12501|12628|12870|13179|13717|14268|17300|15160|20849|74122
15	midnightblue	5	JAM:002976	overexpressed_in_multipotent_primary_hematopoietic_SCs_(CD133+)__Cui	JAM|StemCellLists|StemCellLists.Cui|Cell type markers|Cell type marker enriched gene sets	0.00101679	1	0.0388066	8	0.177778	45	0.013913	575	overexpressed_in_multipotent_primary_hematopoietic_SCs_(CD133+)	12628|56429|14268|16008|29817|17087|23936|27047
15	midnightblue	6	JAM:002778	CA1specific_Lein__CA1vsCA3	JAM|BrainLists|BrainLists.CA1vsCA3|Brain region markers|Brain region marker enriched gene sets	0.00116006	1	0.0428207	2	0.0444444	45	0.142857	14	CA1specific_Lein	11475|13179
15	midnightblue	7	JAM:002736	Anterior Group of Nuclei_localMarker(top200)_IN_Dorthal Thalamus__HBA	JAM|BrainRegionMarkers|BrainRegionMarkers.HBA|BrainRegionMarkers.HBA.localMarker(top200)|Brain region markers|Brain region marker enriched gene sets	0.00445117	1	0.127895	3	0.0666667	45	0.032967	91	Anterior Group of Nuclei_IN_Dorthal Thalamus	14369|17087|13179
15	midnightblue	8	JAM:002797	central glial substance_localMarker(FC>2)_IN_Myelencephalon__HBA	JAM|BrainRegionMarkers|BrainRegionMarkers.HBA|BrainRegionMarkers.HBA.localMarker(FC>2)|Brain region markers|Brain region marker enriched gene sets	0.00459159	1	0.130448	6	0.133333	45	0.0139211	431	central glial substance_IN_Myelencephalon	16008|140792|13717|12870|14369|223453
15	midnightblue	9	JAM:002757	black_noChangeAD_heatShockProteinActivity__Blalock_AD	JAM|BrainLists|BrainLists.Blalock_AD	0.00534286	1	0.143336	2	0.0444444	45	0.0666667	30	noChangeAD_heatShockProteinActivity	12870|13179
15	midnightblue	10	JAM:002891	IL-12__ImmunePathway	JAM|ImmunePathways	0.00644015	1	0.163658	2	0.0444444	45	0.0606061	33	IL-12	12501|20849
15	midnightblue	11	JAM:002845	ER_Golgi_vesicles_Foster__MO	JAM|BrainLists|BrainLists.MO|BrainLists.MO.Foster	0.00722379	1	0.176628	2	0.0444444	45	0.0571429	35	ER_Golgi_vesicles_Foster	12628|13482
15	midnightblue	12	JAM:002777	CA1specific_GorLorT__CA1vsCA3	JAM|BrainLists|BrainLists.CA1vsCA3|Brain region markers|Brain region marker enriched gene sets	0.00847589	1	0.198438	2	0.0444444	45	0.0526316	38	CA1specific_GorLorT	11475|13179
15	midnightblue	13	JAM:002742	Astrocyte_probable__Cahoy	JAM|BrainLists|BrainLists.Cahoy|BrainLists.Cahoy.Probable|Cell type markers|Cell type marker enriched gene sets	0.0124568	1	0.274971	7	0.155556	45	0.0100719	695	Astrocyte_probable	11475|13717|14369|16008|16599|80837|74122
15	midnightblue	14	JAM:003053	subiculum_localMarker(FC>2)_IN_Hippocampal Formation__HBA	JAM|BrainRegionMarkers|BrainRegionMarkers.HBA|BrainRegionMarkers.HBA.localMarker(FC>2)|Brain region markers|Brain region marker enriched gene sets	0.0160479	1	0.329226	2	0.0444444	45	0.0377358	53	subiculum_IN_Hippocampal Formation	20849|14268
15	midnightblue	15	JAM:002813	CTL mediated immune response__ImmunePathway	JAM|ImmunePathways	0.0253569	1	0.465444	1	0.0222222	45	0.142857	7	CTL mediated immune response	12501
16	lightcyan	1	JAM:002780	CA1specific_Torres__CA1vsCA3	JAM|BrainLists|BrainLists.CA1vsCA3|Brain region markers|Brain region marker enriched gene sets	0.0662237	1	0.833178	1	0.0238095	42	0.05	20	CA1specific_Torres	16665
16	lightcyan	2	JAM:002905	IL-9__ImmunePathway	JAM|ImmunePathways	0.06942	1	0.858762	1	0.0238095	42	0.047619	21	IL-9	16198
16	lightcyan	3	JAM:002966	Nucleus_Foster__MO	JAM|BrainLists|BrainLists.MO|BrainLists.MO.Foster	0.0726056	1	0.884739	1	0.0238095	42	0.0454545	22	Nucleus_Foster	16665
16	lightcyan	4	JAM:003077	TCR signaling__ImmunePathway	JAM|ImmunePathways	0.113062	1	1	1	0.0238095	42	0.0285714	35	TCR signaling	16198
16	lightcyan	5	JAM:002777	CA1specific_GorLorT__CA1vsCA3	JAM|BrainLists|BrainLists.CA1vsCA3|Brain region markers|Brain region marker enriched gene sets	0.122151	1	1	1	0.0238095	42	0.0263158	38	CA1specific_GorLorT	16665
16	lightcyan	6	JAM:003118	Zona Incerta_localMarker(FC>2)_IN_Ventral Thalamus__HBA	JAM|BrainRegionMarkers|BrainRegionMarkers.HBA|BrainRegionMarkers.HBA.localMarker(FC>2)|Brain region markers|Brain region marker enriched gene sets	0.145945	1	1	1	0.0238095	42	0.0217391	46	Zona Incerta_IN_Ventral Thalamus	105355
16	lightcyan	7	JAM:002732	Amygdaloid Transition Zone_localMarker(FC>2)_IN_Amygdala__HBA	JAM|BrainRegionMarkers|BrainRegionMarkers.HBA|BrainRegionMarkers.HBA.localMarker(FC>2)|Brain region markers|Brain region marker enriched gene sets	0.169109	1	1	1	0.0238095	42	0.0185185	54	Amygdaloid Transition Zone_IN_Amygdala	14125
16	lightcyan	8	JAM:002733	Amygdaloid Transition Zone_localMarker(top200)_IN_Amygdala__HBA	JAM|BrainRegionMarkers|BrainRegionMarkers.HBA|BrainRegionMarkers.HBA.localMarker(top200)|Brain region markers|Brain region marker enriched gene sets	0.219009	1	1	1	0.0238095	42	0.0138889	72	Amygdaloid Transition Zone_IN_Amygdala	14125
16	lightcyan	9	JAM:003119	Zona Incerta_localMarker(top200)_IN_Ventral Thalamus__HBA	JAM|BrainRegionMarkers|BrainRegionMarkers.HBA|BrainRegionMarkers.HBA.localMarker(top200)|Brain region markers|Brain region marker enriched gene sets	0.229693	1	1	1	0.0238095	42	0.0131579	76	Zona Incerta_IN_Ventral Thalamus	105355
16	lightcyan	10	JAM:003115	yellow_M15_unknown__MouseMeta	JAM|BrainLists|BrainLists.MouseMeta	0.240513	1	1	2	0.047619	42	0.00729927	274	unknown	16198|17063
16	lightcyan	11	JAM:002847	facial motor nucleus_localMarker(top200)_IN_Pontine Tegmentum__HBA	JAM|BrainRegionMarkers|BrainRegionMarkers.HBA|BrainRegionMarkers.HBA.localMarker(top200)|Brain region markers|Brain region marker enriched gene sets	0.245454	1	1	1	0.0238095	42	0.0121951	82	facial motor nucleus_IN_Pontine Tegmentum	14125
16	lightcyan	12	JAM:002825	Developmental_signaling_proteins_bound_by_Suz12_(Table_S12)__Lee	JAM|StemCellLists|StemCellLists.Lee	0.590404	1	1	1	0.0238095	42	0.00387597	258	Developmental_signaling_proteins_bound_by_Suz12	18160
16	lightcyan	13	JAM:002976	overexpressed_in_multipotent_primary_hematopoietic_SCs_(CD133+)__Cui	JAM|StemCellLists|StemCellLists.Cui|Cell type markers|Cell type marker enriched gene sets	0.866801	1	1	1	0.0238095	42	0.00173913	575	overexpressed_in_multipotent_primary_hematopoietic_SCs_(CD133+)	14125
16	lightcyan	14	JAM:002997	Polycomb_genes_(PGSTs)_repressed_by_SCs_(Table_S9)__Lee	JAM|StemCellLists|StemCellLists.Lee	0.89422	1	1	1	0.0238095	42	0.00156495	639	Polycomb_genes_(PGSTs)_repressed_by_SCs	18160
16	lightcyan	15	JAM:002735	Annotated_genes_bound_by_Suz12_(Table_S8)__Lee	JAM|StemCellLists|StemCellLists.Lee	0.904405	1	1	1	0.0238095	42	0.00149925	667	Annotated_genes_bound_by_Suz12	18160
17	grey60	1	JAM:002946	Mitochondria_Foster__MO	JAM|BrainLists|BrainLists.MO|BrainLists.MO.Foster	0.0154347	1	0.320547	2	0.0487805	41	0.0350877	57	Mitochondria_Foster	110826|223696
17	grey60	2	JAM:003008	powderblue_M13_Neurogenesis__CTX	JAM|BrainLists|BrainLists.CTX	0.0263862	1	0.478263	1	0.0243902	41	0.125	8	Neurogenesis	76561
17	grey60	3	JAM:002934	Medial Geniculate Complex_localMarker(FC>2)_IN_Dorthal Thalamus__HBA	JAM|BrainRegionMarkers|BrainRegionMarkers.HBA|BrainRegionMarkers.HBA.localMarker(FC>2)|Brain region markers|Brain region marker enriched gene sets	0.0328759	1	0.551421	1	0.0243902	41	0.1	10	Medial Geniculate Complex_IN_Dorthal Thalamus	20840
17	grey60	4	JAM:002867	Golgi_Foster__MO	JAM|BrainLists|BrainLists.MO|BrainLists.MO.Foster	0.0425314	1	0.652543	1	0.0243902	41	0.0769231	13	Golgi_Foster	104303
17	grey60	5	JAM:002778	CA1specific_Lein__CA1vsCA3	JAM|BrainLists|BrainLists.CA1vsCA3|Brain region markers|Brain region marker enriched gene sets	0.0457289	1	0.673402	1	0.0243902	41	0.0714286	14	CA1specific_Lein	20840
17	grey60	6	JAM:002966	Nucleus_Foster__MO	JAM|BrainLists|BrainLists.MO|BrainLists.MO.Foster	0.070937	1	0.869644	1	0.0243902	41	0.0454545	22	Nucleus_Foster	104303
17	grey60	7	JAM:002870	green_CortexAndCerebellum__HumanChimp	JAM|BrainLists|BrainLists.HumanChimp|Brain region marker enriched gene sets	0.0740419	1	0.897014	1	0.0243902	41	0.0434783	23	CortexAndCerebellum	75560
17	grey60	8	JAM:002968	Oculomotor Nuclear Complex_localMarker(FC>2)_IN_Mesencephalon__HBA	JAM|BrainRegionMarkers|BrainRegionMarkers.HBA|BrainRegionMarkers.HBA.localMarker(FC>2)|Brain region markers|Brain region marker enriched gene sets	0.0924601	1	1	1	0.0243902	41	0.0344828	29	Oculomotor Nuclear Complex_IN_Mesencephalon	20840
17	grey60	9	JAM:002772	brown_pyramidalNeurons_Layer5/basolateralAmygdala__Sugino/Winden	JAM|BrainLists|BrainLists.Sugino/Winden|Cell type marker enriched gene sets|Brain region marker enriched gene sets	0.10454	1	1	1	0.0243902	41	0.030303	33	pyramidalNeurons_Layer5/basolateralAmygdala	104303
17	grey60	10	JAM:002766	blue_M16_Neuron__CTX	JAM|BrainLists|BrainLists.CTX|Cell type marker enriched gene sets	0.111052	1	1	2	0.0487805	41	0.0116959	171	Neuron	104303|223696
17	grey60	11	JAM:002787	CA3specific_Newrzella__CA1vsCA3	JAM|BrainLists|BrainLists.CA1vsCA3|Brain region markers|Brain region marker enriched gene sets	0.114293	1	1	2	0.0487805	41	0.0114943	174	CA3specific_Newrzella	76561|51875
17	grey60	12	JAM:003030	red_upAD_transferase_oncogenesis__Blalock_AD	JAM|BrainLists|BrainLists.Blalock_AD	0.116463	1	1	1	0.0243902	41	0.027027	37	upAD_transferase_oncogenesis	104303
17	grey60	13	JAM:002777	CA1specific_GorLorT__CA1vsCA3	JAM|BrainLists|BrainLists.CA1vsCA3|Brain region markers|Brain region marker enriched gene sets	0.119419	1	1	1	0.0243902	41	0.0263158	38	CA1specific_GorLorT	20840
17	grey60	14	JAM:002974	orange_M5_Microglia(Type2)__CTX	JAM|BrainLists|BrainLists.CTX|Cell type marker enriched gene sets	0.125303	1	1	1	0.0243902	41	0.025	40	Microglia(Type2)	13681
17	grey60	15	JAM:002734	Annotated_genes_bound_by_RNA_polymerase_II_(Table_S2)__Lee	JAM|StemCellLists|StemCellLists.Lee	0.130386	1	1	7	0.170732	41	0.00545171	1284	Annotated_genes_bound_by_RNA_polymerase_II	104303|117592|67087|13681|110826|76561|223696
18	lightgreen	1	JAM:002911	lateral bank of gyrus_localMarker(top200)_IN_Parahippocampal Gyrus__HBA	JAM|BrainRegionMarkers|BrainRegionMarkers.HBA|BrainRegionMarkers.HBA.localMarker(top200)|Brain region markers|Brain region marker enriched gene sets	0.0235388	1	0.439246	2	0.0512821	39	0.0266667	75	lateral bank of gyrus_IN_Parahippocampal Gyrus	27219|22068
18	lightgreen	2	JAM:003024	Red Nucleus_localMarker(FC>2)_IN_Mesencephalon__HBA	JAM|BrainRegionMarkers|BrainRegionMarkers.HBA|BrainRegionMarkers.HBA.localMarker(FC>2)|Brain region markers|Brain region marker enriched gene sets	0.0253219	1	0.465444	2	0.0512821	39	0.025641	78	Red Nucleus_IN_Mesencephalon	278279|27219
18	lightgreen	3	JAM:002984	Paravermis_localMarker(top200)_IN_Cerebellar Cortex__HBA	JAM|BrainRegionMarkers|BrainRegionMarkers.HBA|BrainRegionMarkers.HBA.localMarker(top200)|Brain region markers|Brain region marker enriched gene sets	0.0277826	1	0.49297	2	0.0512821	39	0.0243902	82	Paravermis_IN_Cerebellar Cortex	278279|27219
18	lightgreen	4	JAM:002965	nucleus subceruleus_localMarker(top200)_IN_Pontine Tegmentum__HBA	JAM|BrainRegionMarkers|BrainRegionMarkers.HBA|BrainRegionMarkers.HBA.localMarker(top200)|Brain region markers|Brain region marker enriched gene sets	0.0284123	1	0.501505	2	0.0512821	39	0.0240964	83	nucleus subceruleus_IN_Pontine Tegmentum	278279|27219
18	lightgreen	5	JAM:002971	Oligodendrocyte_definite__Cahoy	JAM|BrainLists|BrainLists.Cahoy|BrainLists.Cahoy.Definite|Cell type markers|Cell type marker enriched gene sets	0.147205	1	1	1	0.025641	39	0.02	50	Oligodendrocyte_definite	27219
18	lightgreen	6	JAM:003033	Reticular Nucleus of Thalamus_localMarker(top200)_IN_Ventral Thalamus__HBA	JAM|BrainRegionMarkers|BrainRegionMarkers.HBA|BrainRegionMarkers.HBA.localMarker(top200)|Brain region markers|Brain region marker enriched gene sets	0.166049	1	1	1	0.025641	39	0.0175439	57	Reticular Nucleus of Thalamus_IN_Ventral Thalamus	278279
18	lightgreen	7	JAM:003106	Ventral Thalamus_globalMarker(top200)__HBA	JAM|BrainRegionMarkers|BrainRegionMarkers.HBA|BrainRegionMarkers.HBA.globalMarker(top200)|Brain region markers|Brain region marker enriched gene sets	0.179261	1	1	1	0.025641	39	0.016129	62	Ventral Thalamus	27219
18	lightgreen	8	JAM:003052	subcuneiform nucleus_localMarker(top200)_IN_Mesencephalon__HBA	JAM|BrainRegionMarkers|BrainRegionMarkers.HBA|BrainRegionMarkers.HBA.localMarker(top200)|Brain region markers|Brain region marker enriched gene sets	0.197414	1	1	1	0.025641	39	0.0144928	69	subcuneiform nucleus_IN_Mesencephalon	71939
18	lightgreen	9	JAM:002801	central medullary reticular group_localMarker(top200)_IN_Myelencephalon__HBA	JAM|BrainRegionMarkers|BrainRegionMarkers.HBA|BrainRegionMarkers.HBA.localMarker(top200)|Brain region markers|Brain region marker enriched gene sets	0.210141	1	1	1	0.025641	39	0.0135135	74	central medullary reticular group_IN_Myelencephalon	27219
18	lightgreen	10	JAM:002798	central glial substance_localMarker(top200)_IN_Myelencephalon__HBA	JAM|BrainRegionMarkers|BrainRegionMarkers.HBA|BrainRegionMarkers.HBA.localMarker(top200)|Brain region markers|Brain region marker enriched gene sets	0.217682	1	1	1	0.025641	39	0.012987	77	central glial substance_IN_Myelencephalon	22068
18	lightgreen	11	JAM:002916	Lateral hypothalamic area_localMarker(top200)_IN_Hypothalamus__HBA	JAM|BrainRegionMarkers|BrainRegionMarkers.HBA|BrainRegionMarkers.HBA.localMarker(top200)|Brain region markers|Brain region marker enriched gene sets	0.217682	1	1	1	0.025641	39	0.012987	77	Lateral hypothalamic area_IN_Hypothalamus	27219
18	lightgreen	12	JAM:003110	White Matter_globalMarker(top200)__HBA	JAM|BrainRegionMarkers|BrainRegionMarkers.HBA|BrainRegionMarkers.HBA.globalMarker(top200)|Brain region markers|Brain region marker enriched gene sets	0.230096	1	1	1	0.025641	39	0.0121951	82	White Matter	27219
18	lightgreen	13	JAM:003107	Vermis_localMarker(top200)_IN_Cerebellar Cortex__HBA	JAM|BrainRegionMarkers|BrainRegionMarkers.HBA|BrainRegionMarkers.HBA.localMarker(top200)|Brain region markers|Brain region marker enriched gene sets	0.232555	1	1	1	0.025641	39	0.0120482	83	Vermis_IN_Cerebellar Cortex	70810
18	lightgreen	14	JAM:002861	Globus Pallidus_globalMarker(top200)__HBA	JAM|BrainRegionMarkers|BrainRegionMarkers.HBA|BrainRegionMarkers.HBA.globalMarker(top200)|Brain region markers|Brain region marker enriched gene sets	0.235007	1	1	1	0.025641	39	0.0119048	84	Globus Pallidus	27219
18	lightgreen	15	JAM:003019	Putamen_localMarker(top200)_IN_Striatum__HBA	JAM|BrainRegionMarkers|BrainRegionMarkers.HBA|BrainRegionMarkers.HBA.localMarker(top200)|Brain region markers|Brain region marker enriched gene sets	0.235007	1	1	1	0.025641	39	0.0119048	84	Putamen_IN_Striatum	27219
