# Supplementary material for: Integrated analysis of genetic, behavioral, and biochemical data implicates neural stem cell-induced changes in immunity, neurotransmission and mitochondrial function in Dementia with Lewy Body mice
Source: Acta Neuropathol Commun. 2017 Mar 10;5:21. doi: 10.1186/s40478-017-0421-0 (PMC5345195; doi:10.1186/s40478-017-0421-0)
Supplement: Additional file 8: — ModuleAnnotation_CluGo. The result of enrichment analyses performed by CluGO in Cytoscape. ClueGO integrates Gene Ontology (GO) terms as well as pathways and creates a functionally organized GO-pathway term network [14]. Each tab of the file is designated to a module. The columns of each tabs correspond to the significant gene ontology (GO) terms with related single term and group (network) p-values in addition to genes associated with GO term. (XLSX 1913 kb) [file 40478_2017_421_MOESM8_ESM.xlsx]

## Sheet: M1
GOID	GOTerm	Ontology Source	Term PValue	Term PValue Corrected with Bonferroni	Group PValue	Group PValue Corrected with Bonferroni	% Associated Genes	Nr. Genes	Associated Genes Found
GO:7083504	Innate Immune System	REACTOME_10.02.2016	1.2e-07	0.00024	7.1e-13	2.3e-11	12.6904	75	[Arpc3, B2m, Bcl2l1, Btk, C1qa, C1qb, C1qc, C1s2, C3, C4b, Casp8, Ccr5, Cd180, Cd86, Clec7a, Ctsq, Ctss, Cyfip1, Ddx58, Elmo1, Ereg, Fcgr1, Fcgr2b, Fcgr4, Foxo1, Frs2, Fyn, Gab1, Il2ra, Il2rg, Irak2, Irf1, Irf2, Irf7, Itgam, Kit, Ly86, Mapkap1, Myd88, Myo10, Nckap1l, Nfkbia, Nlrp3, Nod1, Nod2, Nrg2, Pebp1, Ppp2r1b, Prkcd, Psma1, Psmb10, Psmb2, Psmb8, Psmb9, Psmd10, Psmd13, Rasgrp3, Tbk1, Tlr2, Tl…
GO:0045089	positive regulation of innate immune response	GO_ImmuneSystemProcess-GOA_09.02.2016_16h18	2.9e-10	5.6e-07	1.4e-13	4.8e-12	21.5116	37	[Cd74, Cd86, Cyba, Ddx58, Ddx60, Dhx58, Ereg, Gbp5, H2-M3, Ifih1, Irak2, Irf1, Irf7, Lag3, Lgals9, Mmp2, Myd88, Nfkbia, Nlrc5, Nod2, Pik3ap1, Rsad2, Slamf6, Tbk1, Tlr13, Tlr2, Tlr3, Tlr8, Tlr9, Tmem173, Tnfaip3, Trim30a, Trim6, Unc93b1, Vav1, Zbp1, Zc3hav1]
GO:7083505	Immune System	REACTOME_10.02.2016	7.1e-13	1.3e-09	7.1e-13	2.3e-11	12.7741	134	[Arpc3, Asb2, B2m, Bcl2l1, Blnk, Btk, C1qa, C1qb, C1qc, C1s2, C3, C4b, Casp1, Casp8, Ccr5, Cd180, Cd200r3, Cd22, Cd27, Cd274, Cd33, Cd74, Cd86, Clec2d, Clec7a, Ctsq, Ctss, Cyba, Cybb, Cyfip1, Dapp1, Ddx58, Dtx3l, Elmo1, Erap1, Ereg, Fbxo4, Fbxw8, Fcgr1, Fcgr2b, Fcgr4, Foxo1, Frs2, Fyn, Gab1, H2-Aa, H2-Ab1, H2-DMb2, H2-Eb1, Icam1, Icam4, Icos, Icosl, Ifi30, Ifitm3, Il2ra, Il2rg, Inpp5d, Irak2, Irf…
GO:7083873	Adaptive Immune System	REACTOME_10.02.2016	1.2e-07	0.00023	7.1e-13	2.3e-11	12.8801	72	[Asb2, B2m, Blnk, Btk, C3, Cd200r3, Cd22, Cd274, Cd33, Cd74, Cd86, Clec2d, Ctsq, Ctss, Cyba, Cybb, Dapp1, Dtx3l, Erap1, Ereg, Fbxo4, Fbxw8, Fcgr1, Foxo1, Frs2, Fyn, Gab1, H2-Aa, H2-Ab1, H2-DMb2, H2-Eb1, Icam1, Icam4, Icos, Icosl, Ifi30, Ifitm3, Inpp5d, Kit, Lair1, Mapkap1, Ncf1, Nfkbia, Nrg2, Pik3ap1, Ppp2r1b, Psma1, Psmb10, Psmb2, Psmb8, Psmb9, Psmd10, Psmd13, Ptpn6, Rap1gap, Rasgrp3, Rbck1, Rnf…
GO:0002474	antigen processing and presentation of peptide antigen via MHC class I	GO_ImmuneSystemProcess-GOA_09.02.2016_16h18	1.6e-05	0.03	5.8e-08	1.6e-06	26.5306	13	[B2m, Erap1, Fcgr1, H2-K1, H2-M3, H2-Q2, H2-Q4, H2-T24, Ifi30, Tap1, Tap2, Tapbp, Tapbpl]
GO:0002449	lymphocyte mediated immunity	GO_ImmuneSystemProcess-GOA_09.02.2016_16h18	4.1e-06	0.0076	1e-06	1.7e-05	15.942	33	[B2m, C1qa, C3, C4b, Cd74, Clec2d, Ctsc, Ctsh, Fcgr1, Fcgr2b, H2-Ab1, H2-K1, H2-M3, H60b, Icam1, Icosl, Inpp5d, Irf7, Lag3, Lgals9, Myd88, Nlrp3, Nod2, Prkcd, Ptpn6, Ptprc, Rnf19b, Rsad2, Sash3, Slamf6, Tap2, Tnf, Vav1]
GO:0002460	adaptive immune response based on somatic recombination of immune receptors built from immunoglobulin superfamily domains	GO_ImmuneSystemProcess-GOA_09.02.2016_16h18	2e-06	0.0037	1e-06	1.7e-05	15.9817	35	[B2m, C1qa, C3, C4b, Cd74, Ctsc, Ctsh, Fcgr1, Fcgr2b, H2-Ab1, H2-K1, H2-M3, H60b, Icam1, Icosl, Il12rb1, Il18bp, Inpp5d, Irf1, Irf7, Lgals9, Myd88, Nlrp3, Nod2, Prkcd, Ptpn6, Ptprc, Rsad2, Sash3, Slamf6, Tap2, Tlr6, Tnf, Tnfaip3, Tnfsf13b]
GO:0034341	response to interferon-gamma	GO_ImmuneSystemProcess-GOA_09.02.2016_16h18	3.6e-11	6.9e-08	3.6e-11	1.1e-09	30.5882	26	[Aif1, Aqp4, Bst2, Ccl12, Ccl24, Ccl5, Cxcl16, Gbp10, Gbp2, Gbp3, Gbp4, Gbp5, Gbp7, Gbp8, Gbp9, H2-Aa, H2-Ab1, H2-Eb1, Ifitm3, Il12rb1, Irf1, Irgm2, Nlrc5, Parp9, Stat1, Trim21]
GO:0071346	cellular response to interferon-gamma	GO_ImmuneSystemProcess-GOA_09.02.2016_16h18	1.5e-07	0.00029	3.6e-11	1.1e-09	28.125	18	[Aif1, Aqp4, Ccl12, Ccl24, Ccl5, Gbp10, Gbp2, Gbp3, Gbp4, Gbp5, Gbp7, Gbp8, Gbp9, H2-Ab1, Il12rb1, Irf1, Nlrc5, Stat1]
GO:0005162	Measles	KEGG_10.02.2016	1.2e-08	2.4e-05	1.6e-14	5.8e-13	21.5827	30	[Ccnd2, Ddx58, Eif2ak2, Fcgr2b, Fyn, Ifih1, Il2ra, Il2rg, Irf7, Irf9, Msn, Mx2, Myd88, Nfkbia, Oas1a, Oas1b, Oas1g, Oas2, Oas3, Pik3cg, Pik3r5, Rack1, Stat1, Stat2, Stat3, Tacr1, Tbk1, Tlr2, Tlr9, Tnfaip3]
GO:0005164	Influenza A	KEGG_10.02.2016	4.2e-09	8e-06	1.6e-14	5.8e-13	20.3488	35	[2210010C04Rik, Casp1, Ccl12, Ccl5, Cxcl10, Ddx58, Eif2ak2, H2-Aa, H2-Ab1, H2-DMb2, H2-Eb1, Icam1, Ifih1, Irf7, Irf9, Mx2, Myd88, Nfkbia, Nlrp3, Nxf7, Oas1a, Oas1b, Oas1g, Oas2, Oas3, Pik3cg, Pik3r5, Pml, Rsad2, Stat1, Stat2, Tbk1, Tlr3, Tnf, Trim25]
GO:0005168	Herpes simplex infection	KEGG_10.02.2016	1e-12	2e-09	1.6e-14	5.8e-13	21.9048	46	[Alyref2, C3, Casp8, Ccl12, Ccl5, Cd74, Daxx, Ddx58, Eif2ak2, Gltscr2, H2-Aa, H2-Ab1, H2-DMb2, H2-Eb1, H2-K1, H2-M3, H2-Q2, H2-T24, Hmgn1, Ifih1, Ifit1, Irf7, Irf9, LOC547349, Myd88, Nfkbia, Nxf7, Oas1a, Oas1b, Oas1g, Oas2, Oas3, Pml, Sp100, Stat1, Stat2, Taf4b, Tap1, Tap2, Tbk1, Tlr2, Tlr3, Tlr9, Tnf, Tnfrsf14, Traf5]
GO:0001253	Type II interferon signaling (IFNG)	WikiPathways_10.02.2016	1.5e-09	2.9e-06	1.5e-09	4.6e-08	44.1176	15	[Cxcl10, Cxcl9, Cybb, Eif2ak2, Icam1, Ifit2, Irf1, Irf2, Irf8, Irf9, Prkcd, Psmb9, Stat1, Stat2, Tap1]
GO:0002700	regulation of production of molecular mediator of immune response	GO_ImmuneSystemProcess-GOA_09.02.2016_16h18	6.8e-06	0.012	6.8e-06	7.4e-05	20	21	[B2m, Bst2, Cd37, Cd74, Cuedc2, Fcgr2b, Nlrp3, Nod2, Ptprc, Rsad2, Sash3, Tgfb3, Tlr2, Tlr3, Tlr9, Tmbim6, Tnf, Tnfaip3, Tnfrsf14, Trim6, Vpreb3]
GO:0002718	regulation of cytokine production involved in immune response	GO_ImmuneSystemProcess-GOA_09.02.2016_16h18	1e-05	0.019	6.8e-06	7.4e-05	25.9259	14	[B2m, Bst2, Cd74, Cuedc2, Nlrp3, Rsad2, Sash3, Tgfb3, Tlr2, Tlr3, Tlr9, Tnf, Tnfrsf14, Trim6]
GO:0003725	double-stranded RNA binding	GO_MolecularFunction-GOA_09.02.2016_16h18	1.5e-07	0.00029	1.5e-07	3.7e-06	28.125	18	[Ago1, Ddx58, Ddx60, Dhx58, Eif2ak2, Ifih1, Ilf2, Msn, Oas1a, Oas1b, Oas1g, Oas2, Oas3, Oasl1, Oasl2, Tlr3, Tlr8, Vim]
GO:0001730	2'-5'-oligoadenylate synthetase activity	GO_MolecularFunction-GOA_09.02.2016_16h18	1.7e-06	0.0032	1.5e-07	3.7e-06	63.6364	7	[Oas1a, Oas1b, Oas1g, Oas2, Oas3, Oasl1, Oasl2]
GO:0005886	plasma membrane	GO_CellularComponent-GOA_09.02.2016_16h18	1.1e-05	0.02	1.1e-05	0.0001	8.53481	293	[2010111I01Rik, Abca1, Abcg1, Ace2, Acvrl1, Adam7, Add3, Aif1, Aldh3a1, Ano1, Ano6, Ano8, Anxa3, Apcdd1, Aqp4, Arhgef39, Arl4d, Arrdc3, Asic1, Avpr1a, B2m, Bdkrb2, Blvrb, Bmx, Bst2, Btk, Cadm2, Calcrl, Calhm1, Capn3, Car2, Casp8, Catsperd, Ccr5, Cd200r3, Cd22, Cd27, Cd274, Cd33, Cd37, Cd47, Cd53, Cd74, Cd86, Cd8b1, Cd9, Cdc42ep3, Cdh11, Chic2, Chmp3, Chrm2, Chrna1, Chrne, Cldn7, Clec1b, Clec2d, C…
GO:0006909	phagocytosis	GO_BiologicalProcess-GOA_09.02.2016_16h18	1.3e-07	0.00024	1.3e-07	3.2e-06	20	29	[Abca1, Aif1, Ano6, Anxa3, Atg3, C3, Cd47, Cdc7, Coro1c, Cyba, Dock2, Elmo1, Fcgr1, Fcgr2b, Gulp1, Hck, Irf8, Nckap1l, Nod2, Pear1, Pld4, Psma1, Rack1, Rap1gap, Scarb1, Tnf, Trem2, Vav1, Xkr8]
GO:0007166	cell surface receptor signaling pathway	GO_BiologicalProcess-GOA_09.02.2016_16h18	4.4e-06	0.0082	4.4e-06	5.7e-05	9.25659	193	[Abca1, Acvrl1, Agxt, Ano6, Apcdd1, Aplp2, Bcl2a1a, Bcl2l1, Blnk, Bmx, Btk, Casp8, Ccl12, Ccl24, Ccl5, Ccr3, Ccr5, Cd180, Cd22, Cd27, Cd274, Cd37, Cd53, Cd74, Cd9, Cdc73, Chrdl1, Chrna1, Chrne, Clec1b, Cnot9, Cpe, Cpne3, Crebrf, Csf1, Csf1r, Csnk1g1, Csrnp1, Ctdspl2, Cxcl10, Cxcl13, Cxcl5, Cxcl9, Cxcr6, Cxxc4, Cyr61, Ddr2, Dll4, Duox1, Edn2, Elf1, Ephb1, Ereg, Farp2, Fcgr1, Fcgr2b, Flrt1, Foxf1, …
GO:0009897	external side of plasma membrane	GO_CellularComponent-GOA_09.02.2016_16h18	5.2e-07	0.00098	5.2e-07	1e-05	14.9502	45	[Abca1, Abcg1, Ano1, Aqp4, B2m, Ccr5, Cd200r3, Cd22, Cd27, Cd274, Cd33, Cd74, Cd86, Cd8b1, Cd9, Clec2d, Cxcl10, Cxcl9, Cxcr4, Fcgr1, Fcgr2b, Fcgr4, H2-Aa, H2-Ab1, H2-K1, H2-M3, Icam1, Icos, Icosl, Il12rb1, Il2ra, Il2rg, Itga1, Itga5, Itgae, Itgam, Kit, Lag3, Osmr, Ptprc, Tlr2, Tnf, Tnfrsf14, Tnfrsf23, Vcam1]
GO:0043900	regulation of multi-organism process	GO_BiologicalProcess-GOA_09.02.2016_16h18	1.2e-12	2.4e-09	9.2e-16	3.4e-14	17.1717	68	[Apobec3, Arhgdib, Asb2, Aurka, Bst2, Ccl5, Cd180, Cd37, Chaf1b, Chmp3, Cldn7, Crnkl1, Cxcl5, Cyba, Ddx58, Ddx60, Dhx58, Eif2ak2, Gbp3, Gbp4, Hdac1, Hpgds, Ifitm3, Il12rb1, Iqcf1, Irf8, Isg20, Lgals9, Ly86, Mx2, Myd88, Nod1, Nod2, Nodal, Oas1a, Oas1b, Oas1g, Oas3, Oasl1, Parp10, Pdk4, Pm20d1, Pml, Rsad2, Shb, Slc35b3, Slpi, Stat1, Stat2, Tap1, Tap2, Tbc1d20, Tbk1, Tlr2, Tmem173, Tnf, Tnfaip3, Top…
GO:0048583	regulation of response to stimulus	GO_BiologicalProcess-GOA_09.02.2016_16h18	7.9e-08	0.00015	9.2e-16	3.4e-14	9.16469	271	[Abca1, Acvrl1, Aif1, Ano1, Ano6, Apcdd1, Apip, Aplp2, Armt1, Arrdc3, Asb2, B2m, Bcl2l1, Bcl2l12, Bdkrb2, Blnk, Bst2, C1qa, C3, C4b, Capn3, Casp1, Casp4, Casp8, Ccl12, Ccl24, Ccl5, Cd180, Cd27, Cd37, Cd47, Cd74, Cd86, Cdc73, Cdk9, Chaf1b, Chil1, Chrdl1, Cldn7, Clec2d, Cmya5, Cnot9, Crebrf, Crnkl1, Csf1, Csf1r, Ctdspl2, Ctsc, Ctsh, Ctss, Cuedc2, Cxcl10, Cxcl13, Cxcl5, Cxcl9, Cxcr4, Cxxc4, Cyba, Cy…
GO:0006952	defense response	GO_BiologicalProcess-GOA_09.02.2016_16h18	5.1e-21	9.9e-18	9.2e-16	3.4e-14	14.7359	159	[Aif1, Alox5ap, Ano6, Anxa3, Apobec3, Aqp4, Asb2, B2m, Bmx, Bst2, Btk, C3, Casp1, Casp4, Ccl12, Ccl24, Ccl5, Ccr5, Cd27, Cd37, Cd47, Cd74, Cd86, Chaf1b, Chia1, Chil1, Cldn7, Clec2d, Clec7a, Crnkl1, Ctss, Cuedc2, Cxcl10, Cxcl13, Cxcl16, Cxcl5, Cxcl9, Cyba, Cybb, Ddx58, Ddx60, Defb29, Dhx58, Duoxa2, Ereg, Exosc4, F2r, Fcgr1, Fcgr2b, Foxf1, Fyn, Gbp10, Gbp2, Gbp3, Gbp4, Gbp5, Gbp7, Gbp8, Gbp9, Gpam,…
GO:0051707	response to other organism	GO_BiologicalProcess-GOA_09.02.2016_16h18	1.6e-19	3.2e-16	9.2e-16	3.4e-14	16.5951	116	[Abca1, Anxa3, Apobec3, Asb2, B2m, Bcl2l1, Bst2, Casp1, Ccl12, Ccl5, Cd180, Cd27, Cd37, Cd47, Cd86, Cdc73, Chaf1b, Cldn7, Clec7a, Cmpk2, Crnkl1, Cxcl10, Cxcl13, Cxcl16, Cxcl5, Cxcl9, Cyba, Ddx58, Ddx60, Defb29, Dhx58, Duox1, Eif2ak2, Exosc4, F2r, Fcgr1, Fcgr2b, Gbp10, Gbp2, Gbp3, Gbp4, Gbp7, Gbp9, Gpam, Gucy1a3, H2-K1, H2-M3, Hamp2, Hck, Ifih1, Ifit1, Ifit2, Ifitm3, Iigp1, Il12rb1, Il1f5, Irak2, …
GO:0071216	cellular response to biotic stimulus	GO_BiologicalProcess-GOA_09.02.2016_16h18	1e-10	1.9e-07	9.2e-16	3.4e-14	23.1788	35	[Abca1, B2m, Ccl12, Ccl5, Cd180, Cd86, Cdc73, Clec7a, Cmpk2, Cxcl10, Cxcl16, Fcgr2b, Gbp10, Gbp2, Ins2, Irak2, Irf8, Ly86, Myd88, Nfkbia, Nlrp3, Nod2, Pde4b, Ppp1r15b, Scarb1, Slx4, Stat1, Tlr2, Tlr6, Tnf, Tnfaip3, Tnfrsf1b, Trem2, Txnip, Zfp709]
GO:0032101	regulation of response to external stimulus	GO_BiologicalProcess-GOA_09.02.2016_16h18	2.6e-05	0.048	9.2e-16	3.4e-14	10.7713	81	[Aif1, Ano6, Asb2, C3, Capn3, Casp1, Casp4, Ccl12, Ccl24, Ccl5, Cd180, Cd37, Cd47, Cd74, Chaf1b, Cldn7, Crnkl1, Csf1, Ctss, Cuedc2, Cxcl10, Cxcl13, Cxcl5, Cxcl9, Cxcr4, Cyba, Ddx58, Ddx60, Dhx58, Duoxa2, Edn2, F2r, Fcgr1, Fcgr2b, Foxf1, Gbp3, Gbp4, Gbp5, Hopx, Ift88, Il12rb1, Il2ra, Ins2, Jam3, Klf4, Kng2, Lgals9, Ly86, Lzts1, Mmp28, Myd88, Nckap1l, Nfe2l2, Nlrp3, Nod1, Nod2, Park7, Pdk4, Pik3ap1…
GO:0080134	regulation of response to stress	GO_BiologicalProcess-GOA_09.02.2016_16h18	7.8e-09	1.4e-05	9.2e-16	3.4e-14	11.3411	126	[Ano6, Armt1, Asb2, Bcl2l1, Bcl2l12, Bdkrb2, C3, Capn3, Casp1, Casp4, Ccl12, Ccl24, Ccl5, Cd27, Cd37, Cd47, Cd74, Cd86, Cdk9, Chaf1b, Cldn7, Clec2d, Crebrf, Crnkl1, Ctss, Cuedc2, Cxcl5, Cyba, Ddx58, Ddx60, Dhx58, Duoxa2, Edem1, Eif2ak2, Ephb1, Ereg, F2r, Fbxo4, Fcgr1, Fcgr2b, Foxf1, Foxo1, Gab1, Gbp3, Gbp4, Gbp5, Gja1, Gpr37, H2-M3, Hopx, Ifih1, Ift88, Igf1r, Il12rb1, Il2ra, Ins2, Irak2, Irf1, Ir…
GO:0006954	inflammatory response	GO_BiologicalProcess-GOA_09.02.2016_16h18	1.6e-05	0.03	9.2e-16	3.4e-14	12.3288	54	[Aif1, Alox5ap, Ano6, C3, Casp1, Casp4, Ccl12, Ccl24, Ccl5, Cd27, Cd47, Chia1, Chil1, Ctss, Cuedc2, Cxcl10, Cxcl13, Cxcl5, Cxcl9, Cyba, Cybb, Duoxa2, F2r, Fcgr1, Fcgr2b, Foxf1, Gbp5, Il1f5, Il1f8, Il1f9, Il2ra, Ins2, Itgam, Jam3, Kit, Lgals9, Myd88, Ncf1, Nfe2l2, Nlrp3, Nod2, Nradd, Park7, Pik3ap1, Pik3cg, Psma1, S1pr3, Snap23, Tlr9, Tnf, Tnfaip3, Tnfrsf14, Tnfrsf1b, Vamp5]
GO:0009615	response to virus	GO_BiologicalProcess-GOA_09.02.2016_16h18	1.8e-16	3.5e-13	9.2e-16	3.4e-14	22.2222	60	[Apobec3, Asb2, Bcl2l1, Bst2, Ccl5, Cd37, Cd86, Chaf1b, Cldn7, Crnkl1, Cxcl10, Cxcl9, Ddx58, Ddx60, Dhx58, Duox1, Eif2ak2, Exosc4, Gbp3, Gbp4, Gpam, Ifih1, Ifit1, Ifit2, Ifitm3, Il12rb1, Irf1, Isg20, Lgals9, Mx1, Mx2, Myd88, Nlrc5, Nlrp3, Oas1a, Oas1b, Oas1g, Oas2, Oas3, Oasl1, Oasl2, Oprk1, Pdk4, Pm20d1, Pml, Ptprc, Rsad2, Samhd1, Serinc5, Slc35b3, Stat2, Tlr13, Tlr3, Tlr8, Tlr9, Tmem173, Tnf, T…
GO:0009617	response to bacterium	GO_BiologicalProcess-GOA_09.02.2016_16h18	9.5e-10	1.8e-06	9.2e-16	3.4e-14	15.1515	65	[Abca1, Anxa3, B2m, Casp1, Ccl12, Ccl5, Cd180, Cd27, Cd47, Cd86, Cdc73, Cmpk2, Cxcl10, Cxcl13, Cxcl16, Cxcl5, Cxcl9, Cyba, Defb29, F2r, Fcgr1, Fcgr2b, Gbp10, Gbp2, Gbp3, Gbp4, Gbp7, Gbp9, H2-K1, H2-M3, Hamp2, Hck, Iigp1, Irak2, Irf8, Irgm2, Lgals9, Ly86, Myd88, Ncf1, Nfkbia, Nlrp3, Nod1, Nod2, Nradd, Parg, Pde4b, Prkcd, Scarb1, Slpi, Ssc5d, Stat1, Tap2, Tbk1, Tlr2, Tlr6, Tlr9, Tnf, Tnfaip3, Tnfrs…
GO:0098542	defense response to other organism	GO_BiologicalProcess-GOA_09.02.2016_16h18	1.1e-13	2.1e-10	9.2e-16	3.4e-14	16.849	77	[Anxa3, Apobec3, Asb2, B2m, Bst2, Ccl5, Cd37, Cd86, Chaf1b, Cldn7, Crnkl1, Cxcl10, Cxcl13, Cxcl5, Cxcl9, Cyba, Ddx58, Ddx60, Defb29, Dhx58, Exosc4, Fcgr1, Gbp10, Gbp2, Gbp3, Gbp4, Gbp7, Gbp9, Gpam, H2-K1, H2-M3, Hamp2, Hck, Ifih1, Ifit1, Ifit2, Ifitm3, Iigp1, Il12rb1, Il1f5, Irf1, Irf8, Irgm2, Isg20, Lgals9, Myd88, Ncf1, Nlrc5, Nlrp3, Nod1, Nod2, Oas3, Oprk1, Pdk4, Pm20d1, Pml, Prkcd, Ptprc, Rsad…
GO:1901701	cellular response to oxygen-containing compound	GO_BiologicalProcess-GOA_09.02.2016_16h18	1.8e-05	0.034	9.2e-16	3.4e-14	11.1446	74	[Abca1, Adprhl2, Ano1, B2m, Bcl2l1, Blm, Calcrl, Casp4, Ccl12, Ccl5, Cd180, Cd86, Cdc73, Cmpk2, Cxcl10, Cxcl16, Dennd4c, Foxo1, Gbp10, Gbp2, Gpr37, Icam1, Igf1r, Ins2, Irak2, Irf8, Kat2b, Leprot, Ly86, Mmp2, Msn, Myd88, Myt1, Nfe2l2, Nfkbia, Nlrp3, Nod1, Nod2, Nucks1, P2rx4, Pard3, Park7, Pde4b, Pdk4, Pik3cg, Pim3, Prkaa1, Prkcd, Prkci, Ptk7, Rab13, Rack1, Rfx6, Rhob, Rpe65, Rps3, Scarb1, Selt, S…
GO:0031347	regulation of defense response	GO_BiologicalProcess-GOA_09.02.2016_16h18	6.3e-11	1.2e-07	9.2e-16	3.4e-14	14.8008	78	[Asb2, C3, Casp1, Casp4, Ccl12, Ccl24, Ccl5, Cd37, Cd47, Cd74, Cd86, Chaf1b, Cldn7, Clec2d, Crnkl1, Ctss, Cuedc2, Cxcl5, Cyba, Ddx58, Ddx60, Dhx58, Duoxa2, Ereg, Fcgr1, Fcgr2b, Foxf1, Gbp3, Gbp4, Gbp5, H2-M3, Ifih1, Il12rb1, Il2ra, Ins2, Irak2, Irf1, Irf7, Lag3, Lgals9, Mmp2, Myd88, Nfkbia, Nlrc5, Nlrp3, Nmi, Nod1, Nod2, Park7, Parp9, Pdk4, Pik3ap1, Pm20d1, Pml, Psma1, Rsad2, Samhd1, Shank3, Slam…
GO:0002237	response to molecule of bacterial origin	GO_BiologicalProcess-GOA_09.02.2016_16h18	3.4e-10	6.5e-07	9.2e-16	3.4e-14	18.9076	45	[Abca1, B2m, Casp1, Ccl12, Ccl5, Cd180, Cd27, Cd86, Cdc73, Cmpk2, Cxcl10, Cxcl13, Cxcl16, Cxcl5, Cxcl9, F2r, Fcgr2b, Gbp10, Gbp2, H2-M3, Irak2, Irf8, Lgals9, Ly86, Myd88, Nfkbia, Nlrp3, Nod2, Nradd, Pde4b, Scarb1, Slpi, Ssc5d, Stat1, Tap2, Tlr2, Tlr6, Tlr9, Tnf, Tnfaip3, Tnfrsf14, Tnfrsf1b, Trem2, Trim6, Zfp709]
GO:0042742	defense response to bacterium	GO_BiologicalProcess-GOA_09.02.2016_16h18	9.8e-06	0.018	9.2e-16	3.4e-14	15.1111	34	[Anxa3, B2m, Cxcl13, Cxcl5, Cyba, Defb29, Fcgr1, Gbp10, Gbp2, Gbp3, Gbp4, Gbp7, Gbp9, H2-K1, H2-M3, Hamp2, Hck, Iigp1, Irf8, Irgm2, Lgals9, Myd88, Ncf1, Nod1, Nod2, Prkcd, Slpi, Ssc5d, Tbk1, Tlr2, Tlr9, Tnf, Tnfrsf14, Vamp5]
GO:0032496	response to lipopolysaccharide	GO_BiologicalProcess-GOA_09.02.2016_16h18	9.7e-08	0.00018	9.2e-16	3.4e-14	17.2727	38	[Abca1, B2m, Casp1, Ccl12, Ccl5, Cd180, Cd27, Cd86, Cdc73, Cmpk2, Cxcl10, Cxcl13, Cxcl16, Cxcl5, Cxcl9, F2r, Gbp10, Gbp2, Irak2, Irf8, Lgals9, Ly86, Myd88, Nfkbia, Nlrp3, Nod2, Nradd, Pde4b, Scarb1, Slpi, Stat1, Tnf, Tnfaip3, Tnfrsf14, Tnfrsf1b, Trem2, Trim6, Zfp709]
GO:0071219	cellular response to molecule of bacterial origin	GO_BiologicalProcess-GOA_09.02.2016_16h18	5.2e-09	9.9e-06	9.2e-16	3.4e-14	22.3881	30	[Abca1, B2m, Ccl12, Ccl5, Cd180, Cd86, Cdc73, Cmpk2, Cxcl10, Cxcl16, Fcgr2b, Gbp10, Gbp2, Irak2, Irf8, Ly86, Myd88, Nfkbia, Nlrp3, Nod2, Pde4b, Scarb1, Stat1, Tlr2, Tlr6, Tnf, Tnfaip3, Tnfrsf1b, Trem2, Zfp709]
GO:0050830	defense response to Gram-positive bacterium	GO_BiologicalProcess-GOA_09.02.2016_16h18	2.4e-06	0.0046	9.2e-16	3.4e-14	23.6842	18	[B2m, Gbp10, Gbp2, Gbp3, Gbp4, Gbp7, Gbp9, Hck, Myd88, Ncf1, Nod1, Nod2, Ssc5d, Tbk1, Tlr2, Tnf, Tnfrsf14, Vamp5]
GO:0071222	cellular response to lipopolysaccharide	GO_BiologicalProcess-GOA_09.02.2016_16h18	2.5e-07	0.00048	9.2e-16	3.4e-14	20.8	26	[Abca1, B2m, Ccl12, Ccl5, Cd180, Cd86, Cdc73, Cmpk2, Cxcl10, Cxcl16, Gbp10, Gbp2, Irak2, Irf8, Ly86, Myd88, Nfkbia, Nlrp3, Pde4b, Scarb1, Stat1, Tnf, Tnfaip3, Tnfrsf1b, Trem2, Zfp709]
GO:0010033	response to organic substance	GO_BiologicalProcess-GOA_09.02.2016_16h18	2.7e-13	5.3e-10	1.5e-14	5.4e-13	10.9207	223	[Abca1, Abcg1, Acap2, Acer2, Acvrl1, Ago1, Aif1, Ano1, Aqp4, Avpr1a, B2m, Bcl2l1, Bhlha15, Blm, Bst2, Calcrl, Casp1, Casp4, Casp8, Ccl12, Ccl24, Ccl5, Ccr3, Ccr5, Cd180, Cd27, Cd274, Cd68, Cd74, Cd86, Cd9, Cdc73, Cdk9, Chil1, Chrdl1, Chrna1, Chrne, Clec7a, Cmpk2, Cnot9, Cpne3, Crebrf, Csf1, Csf1r, Ctdspl2, Ctsh, Cxcl10, Cxcl13, Cxcl16, Cxcl5, Cxcl9, Cxcr4, Cxcr6, Cyr61, Ddx58, Dennd4c, Diaph1, Dl…
GO:0070887	cellular response to chemical stimulus	GO_BiologicalProcess-GOA_09.02.2016_16h18	3.8e-13	7.4e-10	1.5e-14	5.4e-13	11.0474	212	[Abca1, Acap2, Acvrl1, Adprhl2, Ago1, Aif1, Alox5ap, Ano1, Ano6, Aqp4, Avpr1a, B2m, Bcl2l1, Bhlha15, Blm, Calcrl, Capn3, Casp1, Casp4, Ccl12, Ccl24, Ccl5, Ccr3, Ccr5, Cd180, Cd27, Cd68, Cd74, Cd86, Cd9, Cdc73, Cdk9, Chil1, Chrdl1, Cmpk2, Cnot9, Cpne3, Crebrf, Csf1, Csf1r, Ctdspl2, Cxcl10, Cxcl13, Cxcl16, Cxcl5, Cxcl9, Cxcr4, Cxcr6, Cyp46a1, Cyr61, Dennd4c, Diaph1, Dll4, Duox1, Edem1, Edn2, Eif2ak…
GO:0071216	cellular response to biotic stimulus	GO_BiologicalProcess-GOA_09.02.2016_16h18	1e-10	1.9e-07	1.5e-14	5.4e-13	23.1788	35	[Abca1, B2m, Ccl12, Ccl5, Cd180, Cd86, Cdc73, Clec7a, Cmpk2, Cxcl10, Cxcl16, Fcgr2b, Gbp10, Gbp2, Ins2, Irak2, Irf8, Ly86, Myd88, Nfkbia, Nlrp3, Nod2, Pde4b, Ppp1r15b, Scarb1, Slx4, Stat1, Tlr2, Tlr6, Tnf, Tnfaip3, Tnfrsf1b, Trem2, Txnip, Zfp709]
GO:1901700	response to oxygen-containing compound	GO_BiologicalProcess-GOA_09.02.2016_16h18	2.2e-06	0.0041	1.5e-14	5.4e-13	10.7143	105	[Abca1, Acer2, Adprhl2, Ano1, Avpr1a, B2m, Bcl2l1, Blm, Calcrl, Casp1, Casp4, Ccl12, Ccl5, Ccr5, Cd180, Cd27, Cd86, Cdc73, Cmpk2, Ctsh, Cxcl10, Cxcl13, Cxcl16, Cxcl5, Cxcl9, Dennd4c, Duox1, Edem1, F2r, Foxo1, Fyn, Gbp10, Gbp2, Gpam, Gpr37, Icam1, Igf1r, Ins2, Irak2, Irf8, Kat2b, Klf4, Lefty1, Leprot, Lgals9, Ly86, Man1b1, Mmp2, Msn, Myd88, Myt1, Nfe2l2, Nfkbia, Nlrp3, Nod1, Nod2, Nradd, Nucks1, P…
GO:0034097	response to cytokine	GO_BiologicalProcess-GOA_09.02.2016_16h18	1e-16	2.1e-13	1.5e-14	5.4e-13	16.9982	94	[Aif1, Aqp4, Bcl2l1, Bst2, Casp8, Ccl12, Ccl24, Ccl5, Ccr3, Ccr5, Cd27, Cd274, Cd74, Cdk9, Chil1, Cnot9, Crebrf, Csf1, Csf1r, Cxcl10, Cxcl13, Cxcl16, Cxcl5, Cxcl9, Cxcr4, Cxcr6, Duox1, Edn2, Eif2ak2, Ereg, Flrt1, Foxf1, Gab1, Gbp10, Gbp2, Gbp3, Gbp4, Gbp5, Gbp7, Gbp8, Gbp9, Gm4951, H2-Aa, H2-Ab1, H2-Eb1, Ifi204, Ifi205, Ifit1, Ifit2, Ifitm3, Igtp, Iigp1, Il12rb1, Il1f5, Il1f8, Il1f9, Il20ra, Il21…
GO:0071310	cellular response to organic substance	GO_BiologicalProcess-GOA_09.02.2016_16h18	7.8e-13	1.5e-09	1.5e-14	5.4e-13	11.5484	179	[Abca1, Acap2, Acvrl1, Ago1, Aif1, Ano1, Aqp4, Avpr1a, B2m, Bcl2l1, Bhlha15, Blm, Calcrl, Casp1, Casp4, Ccl12, Ccl24, Ccl5, Ccr3, Ccr5, Cd180, Cd27, Cd68, Cd74, Cd86, Cd9, Cdc73, Cdk9, Chil1, Chrdl1, Cmpk2, Cnot9, Cpne3, Crebrf, Csf1, Csf1r, Ctdspl2, Cxcl10, Cxcl13, Cxcl16, Cxcl5, Cxcl9, Cxcr4, Cxcr6, Cyr61, Dennd4c, Diaph1, Dll4, Duox1, Edem1, Edn2, Eif2ak2, Ereg, Flrt1, Foxf1, Foxo1, Frs2, Fshr…
GO:1901701	cellular response to oxygen-containing compound	GO_BiologicalProcess-GOA_09.02.2016_16h18	1.8e-05	0.034	1.5e-14	5.4e-13	11.1446	74	[Abca1, Adprhl2, Ano1, B2m, Bcl2l1, Blm, Calcrl, Casp4, Ccl12, Ccl5, Cd180, Cd86, Cdc73, Cmpk2, Cxcl10, Cxcl16, Dennd4c, Foxo1, Gbp10, Gbp2, Gpr37, Icam1, Igf1r, Ins2, Irak2, Irf8, Kat2b, Leprot, Ly86, Mmp2, Msn, Myd88, Myt1, Nfe2l2, Nfkbia, Nlrp3, Nod1, Nod2, Nucks1, P2rx4, Pard3, Park7, Pde4b, Pdk4, Pik3cg, Pim3, Prkaa1, Prkcd, Prkci, Ptk7, Rab13, Rack1, Rfx6, Rhob, Rpe65, Rps3, Scarb1, Selt, S…
GO:0071345	cellular response to cytokine stimulus	GO_BiologicalProcess-GOA_09.02.2016_16h18	1.2e-12	2.3e-09	1.5e-14	5.4e-13	16.2047	76	[Aif1, Aqp4, Ccl12, Ccl24, Ccl5, Ccr3, Ccr5, Cd27, Cd74, Cdk9, Chil1, Cnot9, Crebrf, Csf1, Csf1r, Cxcl10, Cxcl13, Cxcl5, Cxcl9, Cxcr4, Cxcr6, Duox1, Edn2, Ereg, Flrt1, Foxf1, Gab1, Gbp10, Gbp2, Gbp3, Gbp4, Gbp5, Gbp7, Gbp8, Gbp9, Gm4951, H2-Ab1, Ifi204, Ifi205, Ifit1, Ifit2, Ifitm3, Igtp, Iigp1, Il12rb1, Il1f5, Il1f8, Il1f9, Il20ra, Il21r, Il2ra, Irak2, Irf1, Irf7, Kit, Mme, Nfe2l2, Nfkbia, Nlrc5…
GO:0071219	cellular response to molecule of bacterial origin	GO_BiologicalProcess-GOA_09.02.2016_16h18	5.2e-09	9.9e-06	1.5e-14	5.4e-13	22.3881	30	[Abca1, B2m, Ccl12, Ccl5, Cd180, Cd86, Cdc73, Cmpk2, Cxcl10, Cxcl16, Fcgr2b, Gbp10, Gbp2, Irak2, Irf8, Ly86, Myd88, Nfkbia, Nlrp3, Nod2, Pde4b, Scarb1, Stat1, Tlr2, Tlr6, Tnf, Tnfaip3, Tnfrsf1b, Trem2, Zfp709]
GO:0019221	cytokine-mediated signaling pathway	GO_BiologicalProcess-GOA_09.02.2016_16h18	3.9e-07	0.00073	1.5e-14	5.4e-13	14.5401	49	[Ccl12, Ccl24, Ccl5, Ccr3, Ccr5, Cd27, Cd74, Cnot9, Crebrf, Csf1, Csf1r, Cxcl10, Cxcl13, Cxcl5, Cxcl9, Cxcr6, Duox1, Edn2, Ereg, Flrt1, Gab1, Ifitm3, Iigp1, Il12rb1, Il1f5, Il1f8, Il1f9, Il20ra, Il21r, Il2ra, Irak2, Irf1, Irf7, Kit, Nlrc5, Nradd, Osmr, Ptpn6, Ptprc, Stat1, Stat2, Stat3, Tjp2, Tnf, Tnfrsf14, Tnfrsf1b, Trem2, Trim6, Zbp1]
GO:0002218	activation of innate immune response	GO_ImmuneSystemProcess-GOA_09.02.2016_16h18	1.1e-06	0.002	7.9e-08	2.1e-06	20.339	24	[Cd86, Cyba, Ddx58, Ddx60, Dhx58, Ifih1, Irak2, Irf1, Irf7, Myd88, Nfkbia, Nod2, Pik3ap1, Rsad2, Tbk1, Tlr13, Tlr2, Tlr3, Tlr9, Tmem173, Tnfaip3, Trim30a, Unc93b1, Zc3hav1]
GO:0032606	type I interferon production	GO_BiologicalProcess-GOA_09.02.2016_16h18	2e-07	0.00038	7.9e-08	2.1e-06	27.6923	18	[Ddx58, Dhx58, Gbp3, Gbp4, Ifih1, Irf1, Irf7, Irf9, Myd88, Nmi, Tbk1, Tlr2, Tlr3, Tlr8, Tlr9, Tmem173, Trim56, Zc3hav1]
GO:0032479	regulation of type I interferon production	GO_BiologicalProcess-GOA_09.02.2016_16h18	8.3e-06	0.015	7.9e-08	2.1e-06	25	15	[Ddx58, Dhx58, Gbp3, Gbp4, Ifih1, Irf1, Irf7, Myd88, Nmi, Tbk1, Tlr2, Tlr3, Tlr8, Tlr9, Zc3hav1]
GO:0032481	positive regulation of type I interferon production	GO_BiologicalProcess-GOA_09.02.2016_16h18	8.7e-06	0.016	7.9e-08	2.1e-06	30	12	[Ddx58, Dhx58, Ifih1, Irf1, Irf7, Myd88, Tbk1, Tlr2, Tlr3, Tlr8, Tlr9, Zc3hav1]
GO:0032608	interferon-beta production	GO_BiologicalProcess-GOA_09.02.2016_16h18	1e-05	0.018	7.9e-08	2.1e-06	27.6596	13	[Ddx58, Ifih1, Irf1, Irf7, Nmi, Tbk1, Tlr2, Tlr3, Tlr8, Tlr9, Tmem173, Trim56, Zc3hav1]
GO:0032647	regulation of interferon-alpha production	GO_BiologicalProcess-GOA_09.02.2016_16h18	2.6e-08	4.9e-05	7.9e-08	2.1e-06	52.381	11	[Ddx58, Gbp3, Gbp4, Ifih1, Irf7, Nmi, Tbk1, Tlr3, Tlr8, Tlr9, Zc3hav1]
GO:0002221	pattern recognition receptor signaling pathway	GO_ImmuneSystemProcess-GOA_09.02.2016_16h18	3e-06	0.0056	7.9e-08	2.1e-06	20.3704	22	[Cd86, Cyba, Ddx58, Ddx60, Dhx58, Ifih1, Irak2, Irf1, Irf7, Myd88, Nfkbia, Nod2, Pik3ap1, Rsad2, Tlr13, Tlr2, Tlr3, Tlr9, Tnfaip3, Trim30a, Unc93b1, Zc3hav1]
GO:0032727	positive regulation of interferon-alpha production	GO_BiologicalProcess-GOA_09.02.2016_16h18	6.2e-06	0.011	7.9e-08	2.1e-06	47.0588	8	[Ddx58, Ifih1, Irf7, Tbk1, Tlr3, Tlr8, Tlr9, Zc3hav1]
GO:0045351	type I interferon biosynthetic process	GO_BiologicalProcess-GOA_09.02.2016_16h18	9.3e-07	0.0017	7.9e-08	2.1e-06	57.1429	8	[Irf7, Irf9, Myd88, Nmi, Tbk1, Tlr3, Tlr8, Tlr9]
GO:0032621	interleukin-18 production	GO_BiologicalProcess-GOA_09.02.2016_16h18	8.2e-06	0.015	8.2e-06	8.2e-05	83.3333	5	[Gbp5, Nlrp3, Nod2, Tlr2, Tlr9]
GO:0032637	interleukin-8 production	GO_BiologicalProcess-GOA_09.02.2016_16h18	6.6e-06	0.012	2.4e-07	5.4e-06	25.4237	15	[Chil1, Ddx58, F2r, Klf4, Nod1, Nod2, Otud7b, Park7, Ssc5d, Tlr2, Tlr3, Tlr8, Tlr9, Tnf, Vamp5]
GO:0032675	regulation of interleukin-6 production	GO_BiologicalProcess-GOA_09.02.2016_16h18	7.9e-06	0.014	2.4e-07	5.4e-06	19.8113	21	[Cyba, Ddx58, Ereg, F2r, Il1f5, Il1f8, Il1f9, Inpp5d, Lgals9, Myd88, Nckap1l, Nod1, Nod2, Tlr2, Tlr3, Tlr6, Tlr9, Tnf, Tnfaip3, Trim30a, Unc93b1]
GO:0032755	positive regulation of interleukin-6 production	GO_BiologicalProcess-GOA_09.02.2016_16h18	5.2e-06	0.0096	2.4e-07	5.4e-06	24.6154	16	[Cyba, Ddx58, Ereg, F2r, Il1f8, Il1f9, Lgals9, Myd88, Nod1, Nod2, Tlr2, Tlr3, Tlr6, Tlr9, Tnf, Unc93b1]
GO:0035456	response to interferon-beta	GO_BiologicalProcess-GOA_09.02.2016_16h18	1e-09	1.9e-06	1e-09	3.2e-08	42.1053	16	[Bst2, Gbp2, Gbp3, Gbp4, Gm4951, Ifi204, Ifi205, Ifit1, Ifitm3, Igtp, Iigp1, Irf1, Stat1, Tmem173, Trim6, Xaf1]
GO:0035458	cellular response to interferon-beta	GO_BiologicalProcess-GOA_09.02.2016_16h18	4.1e-08	7.8e-05	1e-09	3.2e-08	41.9355	13	[Gbp2, Gbp3, Gbp4, Gm4951, Ifi204, Ifi205, Ifit1, Igtp, Iigp1, Irf1, Stat1, Tmem173, Trim6]
GO:0042127	regulation of cell proliferation	GO_BiologicalProcess-GOA_09.02.2016_16h18	7.8e-07	0.0014	7.8e-07	1.5e-05	10.3101	133	[A4gnt, Acer2, Acvrl1, Aif1, Bcl2l1, Blm, Bmx, Btk, Calcrl, Ccl24, Ccl5, Ccr3, Cd27, Cd274, Cd37, Cd47, Cd74, Cd86, Cd9, Cdc7, Cdc73, Csf1, Csf1r, Ctsh, Cxcl10, Cxcl13, Cxcl5, Cxcl9, Cyr61, Dach1, Ddr2, Dll4, Dlx6, Edn2, Eif2ak2, Emx1, Ereg, F2r, Fbxo4, Fcgr2b, Foxf1, Foxo1, Frs2, Fyn, Gata6, Gcnt2, Gfap, Gja1, Gpam, Grpr, H2-M3, Has2, Hck, Hdac1, Hmgn1, Hpgds, Hpse2, Icosl, Id4, Ifi30, Ifitm3, I…
GO:0008219	cell death	GO_BiologicalProcess-GOA_09.02.2016_16h18	2.3e-06	0.0043	2.3e-06	3.5e-05	9.83607	150	[Acer2, Aifm1, Ano6, Api5, Apip, Atg3, Aurka, Aven, Bcl2a1a, Bcl2l1, Bcl2l12, Bdkrb2, Blm, Brms1, Capn3, Casp1, Casp4, Casp8, Ccl12, Ccl5, Ccr5, Cd27, Cd74, Csf1r, Csrnp3, Ctsc, Ctsh, Cyfip1, Cyr61, Daxx, Dcc, Dnase1l3, Dock8, Eif2ak2, Ephb1, F2r, Fndc1, Foxo1, Frs2, Fyn, G2e3, Gata6, Ggct, Gimap8, Gja1, Gpam, Gpr37, Hck, Hdac1, Icam1, Ifi204, Ifit2, Igf1r, Il20ra, Il2ra, Ilf2, Inca1, Inpp5d, Ins…
GO:0010941	regulation of cell death	GO_BiologicalProcess-GOA_09.02.2016_16h18	4.2e-06	0.0078	2.3e-06	3.5e-05	10.0386	130	[Acer2, Aifm1, Ano6, Api5, Apip, Aurka, Aven, Bcl2a1a, Bcl2l1, Bcl2l12, Bdkrb2, Blm, Brms1, Capn3, Casp8, Ccl12, Ccl5, Ccr5, Cd27, Cd74, Csf1r, Csrnp3, Ctsc, Ctsh, Cyfip1, Cyr61, Daxx, Dcc, Dock8, Eif2ak2, Ephb1, F2r, Fndc1, Foxo1, Frs2, Fyn, G2e3, Gata6, Gimap8, Gja1, Gpam, Gpr37, Hck, Hdac1, Icam1, Ifit2, Igf1r, Il20ra, Ilf2, Inca1, Inpp5d, Irak2, Itga5, Jmy, Kit, Klf4, Lefty1, Lhx4, Map3k3, Ma…
GO:0012501	programmed cell death	GO_BiologicalProcess-GOA_09.02.2016_16h18	5.4e-06	0.01	2.3e-06	3.5e-05	9.81211	141	[Acer2, Aifm1, Ano6, Api5, Apip, Atg3, Aurka, Aven, Bcl2a1a, Bcl2l1, Bcl2l12, Bdkrb2, Blm, Brms1, Capn3, Casp1, Casp4, Casp8, Ccl12, Ccl5, Ccr5, Cd27, Cd74, Csf1r, Csrnp3, Ctsc, Ctsh, Cyfip1, Cyr61, Daxx, Dnase1l3, Dock8, Eif2ak2, F2r, Fndc1, Foxo1, Frs2, Fyn, G2e3, Gata6, Ggct, Gimap8, Gja1, Gpam, Hck, Hdac1, Icam1, Ifi204, Ifit2, Igf1r, Il20ra, Il2ra, Ilf2, Inca1, Inpp5d, Ins2, Irak2, Irf1, Itg…
GO:0043067	regulation of programmed cell death	GO_BiologicalProcess-GOA_09.02.2016_16h18	1.4e-05	0.026	2.3e-06	3.5e-05	9.9187	122	[Acer2, Aifm1, Ano6, Api5, Apip, Aurka, Aven, Bcl2a1a, Bcl2l1, Bcl2l12, Bdkrb2, Blm, Brms1, Capn3, Casp8, Ccl12, Ccl5, Ccr5, Cd27, Cd74, Csf1r, Csrnp3, Ctsc, Ctsh, Cyfip1, Cyr61, Daxx, Dock8, Eif2ak2, F2r, Fndc1, Foxo1, Frs2, Fyn, G2e3, Gata6, Gimap8, Gja1, Gpam, Hck, Hdac1, Icam1, Ifit2, Igf1r, Il20ra, Ilf2, Inca1, Inpp5d, Irak2, Itga5, Jmy, Kit, Klf4, Lefty1, Lhx4, Map3k3, Map4k4, Melk, Mitf, N…
GO:0006915	apoptotic process	GO_BiologicalProcess-GOA_09.02.2016_16h18	6.3e-06	0.011	2.3e-06	3.5e-05	9.82906	138	[Acer2, Aifm1, Ano6, Api5, Apip, Atg3, Aurka, Aven, Bcl2a1a, Bcl2l1, Bcl2l12, Bdkrb2, Blm, Brms1, Capn3, Casp4, Casp8, Ccl12, Ccl5, Ccr5, Cd27, Cd74, Csf1r, Csrnp3, Ctsc, Ctsh, Cyfip1, Cyr61, Daxx, Dnase1l3, Dock8, Eif2ak2, F2r, Fndc1, Foxo1, Frs2, Fyn, G2e3, Gata6, Ggct, Gimap8, Gja1, Gpam, Hck, Hdac1, Icam1, Ifi204, Ifit2, Igf1r, Il20ra, Il2ra, Ilf2, Inca1, Inpp5d, Ins2, Irak2, Irf1, Itga5, Itm…
GO:0043900	regulation of multi-organism process	GO_BiologicalProcess-GOA_09.02.2016_16h18	1.2e-12	2.4e-09	3.3e-19	1.2e-17	17.1717	68	[Apobec3, Arhgdib, Asb2, Aurka, Bst2, Ccl5, Cd180, Cd37, Chaf1b, Chmp3, Cldn7, Crnkl1, Cxcl5, Cyba, Ddx58, Ddx60, Dhx58, Eif2ak2, Gbp3, Gbp4, Hdac1, Hpgds, Ifitm3, Il12rb1, Iqcf1, Irf8, Isg20, Lgals9, Ly86, Mx2, Myd88, Nod1, Nod2, Nodal, Oas1a, Oas1b, Oas1g, Oas3, Oasl1, Parp10, Pdk4, Pm20d1, Pml, Rsad2, Shb, Slc35b3, Slpi, Stat1, Stat2, Tap1, Tap2, Tbc1d20, Tbk1, Tlr2, Tmem173, Tnf, Tnfaip3, Top…
GO:0043901	negative regulation of multi-organism process	GO_BiologicalProcess-GOA_09.02.2016_16h18	4.4e-13	8.5e-10	3.3e-19	1.2e-17	25.3247	39	[Apobec3, Arhgdib, Bst2, Ccl5, Chmp3, Dhx58, Eif2ak2, Hdac1, Hpgds, Ifitm3, Irf8, Isg20, Mx2, Myd88, Nod2, Nodal, Oas1a, Oas1b, Oas1g, Oas3, Oasl1, Parp10, Pml, Rsad2, Shb, Slpi, Stat1, Tlr2, Tnf, Tnfaip3, Trim13, Trim14, Trim21, Trim25, Trim26, Trim56, Trim6, Vamp5, Zc3hav1]
GO:0044403	symbiosis, encompassing mutualism through parasitism	GO_BiologicalProcess-GOA_09.02.2016_16h18	2.4e-12	4.7e-09	3.3e-19	1.2e-17	19.7719	52	[Ace2, Apobec3, Bcl2l1, Bst2, Ccl5, Chmp3, Cxcl5, Eif2ak2, Gbp2, Gbp3, Gbp4, Gbp7, Gbp9, Gucy1a3, Hdac1, Icam1, Ifitm3, Irf8, Isg20, Mx2, Myd88, Ncf1, Nod2, Oas1a, Oas1b, Oas1g, Oas3, Oasl1, Parp10, Pm20d1, Pml, Rsad2, Scarb1, Slpi, Stat1, Tap1, Tap2, Tbc1d20, Tcp1, Tlr2, Tnf, Top2a, Trim13, Trim14, Trim21, Trim25, Trim26, Trim30a, Trim56, Trim6, Vamp5, Zc3hav1]
GO:0016032	viral process	GO_BiologicalProcess-GOA_09.02.2016_16h18	7.4e-08	0.00014	3.3e-19	1.2e-17	17.7034	37	[Ace2, Apobec3, Bcl2l1, Bst2, Ccl5, Chmp3, Eif2ak2, Hdac1, Icam1, Ifitm3, Isg20, Mx2, Oas1a, Oas1b, Oas1g, Oas3, Oasl1, Parp10, Pm20d1, Pml, Rsad2, Slpi, Stat1, Tap1, Tap2, Tbc1d20, Tnf, Top2a, Trim13, Trim14, Trim21, Trim25, Trim26, Trim30a, Trim56, Trim6, Zc3hav1]
GO:0043903	regulation of symbiosis, encompassing mutualism through parasitism	GO_BiologicalProcess-GOA_09.02.2016_16h18	9.2e-12	1.7e-08	3.3e-19	1.2e-17	22.7273	40	[Apobec3, Bst2, Ccl5, Chmp3, Cxcl5, Eif2ak2, Hdac1, Ifitm3, Irf8, Isg20, Mx2, Myd88, Nod2, Oas1a, Oas1b, Oas1g, Oas3, Oasl1, Parp10, Pm20d1, Pml, Rsad2, Slpi, Stat1, Tap1, Tap2, Tbc1d20, Tlr2, Tnf, Top2a, Trim13, Trim14, Trim21, Trim25, Trim26, Trim30a, Trim56, Trim6, Vamp5, Zc3hav1]
GO:0009615	response to virus	GO_BiologicalProcess-GOA_09.02.2016_16h18	1.8e-16	3.5e-13	3.3e-19	1.2e-17	22.2222	60	[Apobec3, Asb2, Bcl2l1, Bst2, Ccl5, Cd37, Cd86, Chaf1b, Cldn7, Crnkl1, Cxcl10, Cxcl9, Ddx58, Ddx60, Dhx58, Duox1, Eif2ak2, Exosc4, Gbp3, Gbp4, Gpam, Ifih1, Ifit1, Ifit2, Ifitm3, Il12rb1, Irf1, Isg20, Lgals9, Mx1, Mx2, Myd88, Nlrc5, Nlrp3, Oas1a, Oas1b, Oas1g, Oas2, Oas3, Oasl1, Oasl2, Oprk1, Pdk4, Pm20d1, Pml, Ptprc, Rsad2, Samhd1, Serinc5, Slc35b3, Stat2, Tlr13, Tlr3, Tlr8, Tlr9, Tmem173, Tnf, T…
GO:0050792	regulation of viral process	GO_BiologicalProcess-GOA_09.02.2016_16h18	1.3e-10	2.5e-07	3.3e-19	1.2e-17	23.4483	34	[Apobec3, Bst2, Ccl5, Chmp3, Eif2ak2, Hdac1, Ifitm3, Isg20, Mx2, Oas1a, Oas1b, Oas1g, Oas3, Oasl1, Parp10, Pm20d1, Pml, Rsad2, Slpi, Stat1, Tap1, Tap2, Tbc1d20, Tnf, Top2a, Trim13, Trim14, Trim21, Trim25, Trim26, Trim30a, Trim56, Trim6, Zc3hav1]
GO:0019058	viral life cycle	GO_BiologicalProcess-GOA_09.02.2016_16h18	4.5e-07	0.00085	3.3e-19	1.2e-17	17.5532	33	[Ace2, Apobec3, Bst2, Ccl5, Chmp3, Eif2ak2, Hdac1, Icam1, Ifitm3, Isg20, Mx2, Oas1b, Oas1g, Oas3, Oasl1, Parp10, Pml, Rsad2, Slpi, Tap1, Tap2, Tbc1d20, Tnf, Top2a, Trim13, Trim14, Trim21, Trim25, Trim26, Trim30a, Trim56, Trim6, Zc3hav1]
GO:0048525	negative regulation of viral process	GO_BiologicalProcess-GOA_09.02.2016_16h18	5.9e-13	1.1e-09	3.3e-19	1.2e-17	33.3333	28	[Apobec3, Bst2, Ccl5, Chmp3, Eif2ak2, Hdac1, Ifitm3, Isg20, Mx2, Oas1a, Oas1b, Oas1g, Oas3, Oasl1, Parp10, Pml, Rsad2, Slpi, Stat1, Tnf, Trim13, Trim14, Trim21, Trim25, Trim26, Trim56, Trim6, Zc3hav1]
GO:1903900	regulation of viral life cycle	GO_BiologicalProcess-GOA_09.02.2016_16h18	2e-08	3.9e-05	3.3e-19	1.2e-17	21.6418	29	[Apobec3, Bst2, Ccl5, Chmp3, Eif2ak2, Hdac1, Ifitm3, Isg20, Mx2, Oas1b, Oas1g, Oas3, Oasl1, Parp10, Pml, Rsad2, Slpi, Tbc1d20, Tnf, Top2a, Trim13, Trim14, Trim21, Trim25, Trim26, Trim30a, Trim56, Trim6, Zc3hav1]
GO:1903901	negative regulation of viral life cycle	GO_BiologicalProcess-GOA_09.02.2016_16h18	7.7e-12	1.4e-08	3.3e-19	1.2e-17	32.5	26	[Apobec3, Bst2, Ccl5, Chmp3, Eif2ak2, Hdac1, Ifitm3, Isg20, Mx2, Oas1b, Oas1g, Oas3, Oasl1, Parp10, Pml, Rsad2, Slpi, Tnf, Trim13, Trim14, Trim21, Trim25, Trim26, Trim56, Trim6, Zc3hav1]
GO:0045069	regulation of viral genome replication	GO_BiologicalProcess-GOA_09.02.2016_16h18	6.1e-08	0.00011	3.3e-19	1.2e-17	28.3582	19	[Apobec3, Bst2, Ccl5, Eif2ak2, Ifitm3, Isg20, Mx2, Oas1b, Oas1g, Oas3, Oasl1, Parp10, Rsad2, Slpi, Tbc1d20, Tnf, Top2a, Trim6, Zc3hav1]
GO:0045071	negative regulation of viral genome replication	GO_BiologicalProcess-GOA_09.02.2016_16h18	1.5e-09	2.9e-06	3.3e-19	1.2e-17	38.6364	17	[Apobec3, Bst2, Ccl5, Eif2ak2, Ifitm3, Isg20, Mx2, Oas1b, Oas1g, Oas3, Oasl1, Parp10, Rsad2, Slpi, Tnf, Trim6, Zc3hav1]
GO:0044093	positive regulation of molecular function	GO_BiologicalProcess-GOA_09.02.2016_16h18	1.7e-05	0.031	1.7e-05	8.5e-05	9.78593	128	[Acap2, Acer2, Aifm1, Anxa3, Arhgap27, Arhgap31, Arrdc3, B2m, Capn3, Casp8, Ccl12, Ccl24, Ccl5, Ccnd2, Cdc42ep3, Cdk9, Chil1, Clspn, Cnot9, Coro1c, Csf1, Csf1r, Ctsh, Ctss, Cxcl13, Cyfip1, Cyr61, Daxx, Ddr2, Ddrgk1, Dennd1c, Dennd4c, Dnmt3l, Dock2, Dock5, Dock8, Edn2, Eif2ak2, Epb41, Eps8l1, Ereg, F2r, Farp2, Frs2, Fshr, Gab1, Gja1, Grm4, Gtf2f1, Hmgn1, Ins2, Irak2, Itga1, Jmy, Kit, Klf4, Lgals9,…
GO:0044216	other organism cell	GO_CellularComponent-GOA_09.02.2016_16h18	6.2e-07	0.0011	1.9e-07	4.4e-06	45.4545	10	[C4b, Gbp2, Gbp3, Gbp4, Gbp7, Gbp9, Iigp1, Irgm2, Tap1, Tap2]
GO:0044406	adhesion of symbiont to host	GO_BiologicalProcess-GOA_09.02.2016_16h18	3.5e-06	0.0065	1.9e-07	4.4e-06	50	8	[Ace2, Gbp2, Gbp3, Gbp4, Gbp7, Gbp9, Icam1, Scarb1]
GO:0042832	defense response to protozoan	GO_BiologicalProcess-GOA_09.02.2016_16h18	1.7e-05	0.031	1.9e-07	4.4e-06	33.3333	10	[Cd37, Gbp10, Gbp2, Gbp3, Gbp4, Gbp7, Gbp9, Iigp1, Irf8, Irgm2]
GO:0020003	symbiont-containing vacuole	GO_CellularComponent-GOA_09.02.2016_16h18	6.6e-07	0.0012	1.9e-07	4.4e-06	70	7	[Gbp2, Gbp3, Gbp4, Gbp7, Gbp9, Iigp1, Irgm2]
GO:0050778	positive regulation of immune response	GO_ImmuneSystemProcess-GOA_09.02.2016_16h18	1.7e-09	3.3e-06	1.4e-13	4.8e-12	15.1442	63	[B2m, C1qa, C3, C4b, Cd74, Cd86, Cyba, Ddx58, Ddx60, Dhx58, Elf1, Ereg, Fcgr1, Fyn, Gbp5, H2-Ab1, H2-K1, H2-M3, Ifih1, Il12rb1, Irak2, Irf1, Irf7, Lag3, Lgals9, Mmp2, Myd88, Nckap1l, Nfkbia, Nlrc5, Nlrp3, Nod2, Pde4b, Pik3ap1, Psma1, Ptpn6, Ptprc, Rbck1, Rsad2, Sash3, Shb, Skap2, Slamf6, Stk11, Tap2, Tbk1, Tlr13, Tlr2, Tlr3, Tlr8, Tlr9, Tmem173, Tnf, Tnfaip3, Tnfrsf14, Tnfsf13b, Trim30a, Trim6, U…
GO:0002253	activation of immune response	GO_ImmuneSystemProcess-GOA_09.02.2016_16h18	7.4e-06	0.013	1.4e-13	4.8e-12	14.3911	39	[C1qa, C3, C4b, Cd86, Cyba, Ddx58, Ddx60, Dhx58, Elf1, Fyn, Ifih1, Irak2, Irf1, Irf7, Myd88, Nckap1l, Nfkbia, Nod2, Pde4b, Pik3ap1, Psma1, Ptpn6, Ptprc, Rbck1, Rsad2, Shb, Skap2, Stk11, Tbk1, Tlr13, Tlr2, Tlr3, Tlr9, Tmem173, Tnfaip3, Trim30a, Unc93b1, Vav3, Zc3hav1]
GO:0002764	immune response-regulating signaling pathway	GO_ImmuneSystemProcess-GOA_09.02.2016_16h18	9.5e-06	0.017	1.4e-13	4.8e-12	14.5669	37	[Cd86, Ctsh, Cyba, Ddx58, Ddx60, Dhx58, Elf1, Fcgr1, Fyn, H2-M3, Ifih1, Irak2, Irf1, Irf7, Kit, Myd88, Nckap1l, Nfkbia, Nod2, Pde4b, Pik3ap1, Ptpn6, Ptprc, Rbck1, Rsad2, Shb, Skap2, Stk11, Tlr13, Tlr2, Tlr3, Tlr9, Tnfaip3, Trim30a, Unc93b1, Vav3, Zc3hav1]
GO:0045088	regulation of innate immune response	GO_ImmuneSystemProcess-GOA_09.02.2016_16h18	1.3e-11	2.5e-08	1.4e-13	4.8e-12	21.393	43	[Cd74, Cd86, Clec2d, Cyba, Ddx58, Ddx60, Dhx58, Ereg, Gbp5, H2-M3, Ifih1, Ins2, Irak2, Irf1, Irf7, Lag3, Lgals9, Mmp2, Myd88, Nfkbia, Nlrc5, Nmi, Nod2, Parp9, Pik3ap1, Rsad2, Samhd1, Slamf6, Tbk1, Tlr13, Tlr2, Tlr3, Tlr8, Tlr9, Tmem173, Tnfaip3, Trafd1, Trim30a, Trim6, Unc93b1, Vav1, Zbp1, Zc3hav1]
GO:0002218	activation of innate immune response	GO_ImmuneSystemProcess-GOA_09.02.2016_16h18	1.1e-06	0.002	1.4e-13	4.8e-12	20.339	24	[Cd86, Cyba, Ddx58, Ddx60, Dhx58, Ifih1, Irak2, Irf1, Irf7, Myd88, Nfkbia, Nod2, Pik3ap1, Rsad2, Tbk1, Tlr13, Tlr2, Tlr3, Tlr9, Tmem173, Tnfaip3, Trim30a, Unc93b1, Zc3hav1]
GO:0001819	positive regulation of cytokine production	GO_BiologicalProcess-GOA_09.02.2016_16h18	8.3e-09	1.5e-05	1.4e-13	4.8e-12	15.7738	53	[B2m, C3, Casp1, Casp4, Ccl5, Cd27, Cd274, Cd74, Chia1, Csf1r, Cyba, Ddx58, Ddx60, Dhx58, Eif2ak2, Ereg, F2r, Gbp5, H2-M3, Icosl, Ifih1, Il12rb1, Il1f8, Il1f9, Ins2, Irf1, Irf7, Irf8, Lgals9, Myd88, Nfatc4, Nlrp3, Nod1, Nod2, Nodal, Park7, Pde4b, Rsad2, Sash3, Slamf6, Tbk1, Tlr2, Tlr3, Tlr6, Tlr8, Tlr9, Tnf, Tnfrsf14, Trim6, Unc93b1, Vamp5, Wnt3a, Zc3hav1]
GO:0032606	type I interferon production	GO_BiologicalProcess-GOA_09.02.2016_16h18	2e-07	0.00038	1.4e-13	4.8e-12	27.6923	18	[Ddx58, Dhx58, Gbp3, Gbp4, Ifih1, Irf1, Irf7, Irf9, Myd88, Nmi, Tbk1, Tlr2, Tlr3, Tlr8, Tlr9, Tmem173, Trim56, Zc3hav1]
GO:0031347	regulation of defense response	GO_BiologicalProcess-GOA_09.02.2016_16h18	6.3e-11	1.2e-07	1.4e-13	4.8e-12	14.8008	78	[Asb2, C3, Casp1, Casp4, Ccl12, Ccl24, Ccl5, Cd37, Cd47, Cd74, Cd86, Chaf1b, Cldn7, Clec2d, Crnkl1, Ctss, Cuedc2, Cxcl5, Cyba, Ddx58, Ddx60, Dhx58, Duoxa2, Ereg, Fcgr1, Fcgr2b, Foxf1, Gbp3, Gbp4, Gbp5, H2-M3, Ifih1, Il12rb1, Il2ra, Ins2, Irak2, Irf1, Irf7, Lag3, Lgals9, Mmp2, Myd88, Nfkbia, Nlrc5, Nlrp3, Nmi, Nod1, Nod2, Park7, Parp9, Pdk4, Pik3ap1, Pm20d1, Pml, Psma1, Rsad2, Samhd1, Shank3, Slam…
GO:0031349	positive regulation of defense response	GO_BiologicalProcess-GOA_09.02.2016_16h18	9.4e-10	1.8e-06	1.4e-13	4.8e-12	18.1102	46	[C3, Ccl12, Ccl24, Ccl5, Cd47, Cd74, Cd86, Ctss, Cyba, Ddx58, Ddx60, Dhx58, Ereg, Fcgr1, Gbp5, H2-M3, Ifih1, Irak2, Irf1, Irf7, Lag3, Lgals9, Mmp2, Myd88, Nfkbia, Nlrc5, Nod1, Nod2, Pik3ap1, Rsad2, Slamf6, Tbk1, Tlr13, Tlr2, Tlr3, Tlr8, Tlr9, Tmem173, Tnf, Tnfaip3, Trim30a, Trim6, Unc93b1, Vav1, Zbp1, Zc3hav1]
GO:0032479	regulation of type I interferon production	GO_BiologicalProcess-GOA_09.02.2016_16h18	8.3e-06	0.015	1.4e-13	4.8e-12	25	15	[Ddx58, Dhx58, Gbp3, Gbp4, Ifih1, Irf1, Irf7, Myd88, Nmi, Tbk1, Tlr2, Tlr3, Tlr8, Tlr9, Zc3hav1]
GO:0032481	positive regulation of type I interferon production	GO_BiologicalProcess-GOA_09.02.2016_16h18	8.7e-06	0.016	1.4e-13	4.8e-12	30	12	[Ddx58, Dhx58, Ifih1, Irf1, Irf7, Myd88, Tbk1, Tlr2, Tlr3, Tlr8, Tlr9, Zc3hav1]
GO:0032608	interferon-beta production	GO_BiologicalProcess-GOA_09.02.2016_16h18	1e-05	0.018	1.4e-13	4.8e-12	27.6596	13	[Ddx58, Ifih1, Irf1, Irf7, Nmi, Tbk1, Tlr2, Tlr3, Tlr8, Tlr9, Tmem173, Trim56, Zc3hav1]
GO:0002221	pattern recognition receptor signaling pathway	GO_ImmuneSystemProcess-GOA_09.02.2016_16h18	3e-06	0.0056	1.4e-13	4.8e-12	20.3704	22	[Cd86, Cyba, Ddx58, Ddx60, Dhx58, Ifih1, Irak2, Irf1, Irf7, Myd88, Nfkbia, Nod2, Pik3ap1, Rsad2, Tlr13, Tlr2, Tlr3, Tlr9, Tnfaip3, Trim30a, Unc93b1, Zc3hav1]
GO:0002224	toll-like receptor signaling pathway	GO_ImmuneSystemProcess-GOA_09.02.2016_16h18	1e-05	0.019	1.4e-13	4.8e-12	22.3684	17	[Cd86, Cyba, Irak2, Irf1, Irf7, Myd88, Nfkbia, Nod2, Pik3ap1, Rsad2, Tlr13, Tlr2, Tlr3, Tlr9, Tnfaip3, Trim30a, Unc93b1]
GO:0040012	regulation of locomotion	GO_BiologicalProcess-GOA_09.02.2016_16h18	6.1e-07	0.0011	8.1e-07	1.4e-05	11.9403	80	[Acvrl1, Aif1, Angptl3, Ano6, Anxa3, Arhgdib, Arhgef39, Arrdc3, Bst2, Ccl12, Ccl24, Ccl5, Cd74, Coro1c, Cpne3, Csf1, Csf1r, Ctsh, Cxcl10, Cxcl13, Cxcl16, Cxcl5, Cxcl9, Cxcr4, Cyr61, Dach1, Ddr2, Ddx58, Dll4, Dock5, Edn2, F2r, Fam60a, Foxf1, Gab1, Gcnt2, Gsx2, Has2, Icam1, Ifitm3, Igf1r, Iqcf1, Jam3, Klf4, Lamb1, Ldlrad4, Lgals9, Lrrc16a, Mmp28, Msn, Myd88, Nckap1l, Nod2, Nodal, Plxnb1, Prkx, Ptpr…
GO:0051270	regulation of cellular component movement	GO_BiologicalProcess-GOA_09.02.2016_16h18	1.7e-05	0.031	8.1e-07	1.4e-05	11.1782	74	[Acvrl1, Aif1, Angptl3, Ano6, Anxa3, Arhgdib, Arhgef39, Bst2, Ccl12, Ccl24, Ccl5, Cd74, Coro1c, Cpne3, Csf1, Csf1r, Ctnna3, Ctsh, Cxcl10, Cxcl13, Cxcl16, Cxcl5, Cxcl9, Cxcr4, Cyr61, Dach1, Ddr2, Ddx58, Dll4, Dock5, Edn2, F2r, Fam60a, Foxf1, Gab1, Gcnt2, Gsx2, Has2, Icam1, Igf1r, Iqcf1, Jam3, Klf4, Lamb1, Ldlrad4, Lgals9, Lrrc16a, Mmp28, Msn, Myd88, Nckap1l, Nod2, Nodal, Pde4b, Plxnb1, Prkx, Ptprc…
GO:2000145	regulation of cell motility	GO_BiologicalProcess-GOA_09.02.2016_16h18	1.5e-05	0.029	8.1e-07	1.4e-05	11.3821	70	[Acvrl1, Aif1, Angptl3, Ano6, Anxa3, Arhgdib, Arhgef39, Bst2, Ccl12, Ccl24, Ccl5, Cd74, Coro1c, Cpne3, Csf1, Csf1r, Ctsh, Cxcl10, Cxcl13, Cxcl16, Cxcl5, Cxcl9, Cxcr4, Cyr61, Dach1, Ddr2, Ddx58, Dll4, Dock5, Edn2, F2r, Fam60a, Foxf1, Gab1, Gcnt2, Gsx2, Has2, Icam1, Igf1r, Iqcf1, Jam3, Klf4, Lamb1, Ldlrad4, Lgals9, Lrrc16a, Mmp28, Msn, Myd88, Nckap1l, Nod2, Nodal, Plxnb1, Prkx, Ptprc, Rack1, Rdx, R…
GO:0098602	single organism cell adhesion	GO_BiologicalProcess-GOA_09.02.2016_16h18	1.5e-05	0.028	5.2e-05	5.2e-05	10.9739	80	[Aif1, B2m, Blm, Bmx, Ccl5, Cd27, Cd274, Cd47, Cd53, Cd74, Cd86, Coro1c, Csrp1, Ctnna3, Cxcl13, Cxcr4, Cyr61, Dll4, Dock2, Dock8, Foxf1, Fyn, Gcnt2, Gpam, H2-Aa, H2-Ab1, H2-M3, Has2, Icam1, Icosl, Ikzf1, Il12rb1, Il1f8, Il2ra, Il2rg, Ins2, Irf1, Itga5, Itgam, Jam3, Kit, Klf4, Lag3, Lamb1, Lcp1, Lgals9, Lrrc16a, Myo10, Nckap1l, Nfkbid, Nlrp3, Nodal, Pard3, Pik3cg, Prkcd, Psmb10, Ptpn6, Ptprc, Rap1…
GO:0098609	cell-cell adhesion	GO_BiologicalProcess-GOA_09.02.2016_16h18	2.5e-05	0.046	5.2e-05	5.2e-05	10.7471	82	[Aif1, B2m, Blm, Bmx, Cadm2, Ccl5, Cd27, Cd274, Cd47, Cd53, Cd74, Cd86, Cldn7, Csrp1, Ctnna3, Cxcl13, Cxcr4, Cyr61, Dchs1, Dll4, Dock2, Dock8, Foxf1, Fyn, Gcnt2, Gpam, H2-Aa, H2-Ab1, H2-M3, Has2, Icam1, Icosl, Ikzf1, Il12rb1, Il1f8, Il1rapl1, Il2ra, Il2rg, Ins2, Irf1, Itga5, Itgam, Jam3, Kit, Klf4, Lag3, Lamb1, Lcp1, Lgals9, Myo10, Nckap1l, Nfkbid, Nlrp3, Nodal, Pard3, Pik3cg, Prkcd, Psmb10, Ptpn…
GO:0016337	single organismal cell-cell adhesion	GO_BiologicalProcess-GOA_09.02.2016_16h18	4.1e-06	0.0077	5.2e-05	5.2e-05	11.4537	78	[Aif1, B2m, Blm, Bmx, Ccl5, Cd27, Cd274, Cd47, Cd53, Cd74, Cd86, Csrp1, Ctnna3, Cxcl13, Cxcr4, Cyr61, Dll4, Dock2, Dock8, Foxf1, Fyn, Gcnt2, Gpam, H2-Aa, H2-Ab1, H2-M3, Has2, Icam1, Icosl, Ikzf1, Il12rb1, Il1f8, Il2ra, Il2rg, Ins2, Irf1, Itga5, Itgam, Jam3, Kit, Klf4, Lag3, Lamb1, Lcp1, Lgals9, Myo10, Nckap1l, Nfkbid, Nlrp3, Nodal, Pard3, Pik3cg, Prkcd, Psmb10, Ptpn6, Ptprc, Rap1gap, Rdx, Rpl22, …
GO:0032943	mononuclear cell proliferation	GO_BiologicalProcess-GOA_09.02.2016_16h18	1.2e-05	0.023	5.2e-05	5.2e-05	14.0794	39	[Aif1, Blm, Ccl5, Cd180, Cd27, Cd274, Cd74, Cd86, Csf1, Cxcr4, Dock2, Dock8, Fcgr2b, Fyn, Gpam, H2-M3, Icosl, Il12rb1, Il2ra, Inpp5d, Irf1, Itgam, Lgals9, Myd88, Nckap1l, Prkcd, Psmb10, Ptpn6, Ptprc, Sash3, Shb, Slamf6, Sox11, Tbk1, Tnfrsf14, Tnfsf13b, Vav3, Vcam1, Wnt3a]
GO:0045785	positive regulation of cell adhesion	GO_BiologicalProcess-GOA_09.02.2016_16h18	5.1e-06	0.0095	5.2e-05	5.2e-05	13.7615	45	[Aif1, Blm, Ccdc80, Ccl5, Cd27, Cd274, Cd47, Cd74, Cd86, Csf1, Cxcl13, Cyr61, Emilin1, Foxf1, Gcnt2, Gpam, H2-Aa, H2-Ab1, H2-M3, Has2, Icosl, Ift74, Ikzf1, Il12rb1, Il1f8, Il2ra, Il2rg, Irf1, Lgals9, Lrrc16a, Myo10, Nckap1l, Nlrp3, Nodal, Ptpn6, Ptprc, Rap1gap, Sash3, Shb, Tnf, Tnfsf13b, Vav1, Vav3, Vcam1, Wnt3a]
GO:0034109	homotypic cell-cell adhesion	GO_BiologicalProcess-GOA_09.02.2016_16h18	2.5e-05	0.046	5.2e-05	5.2e-05	11.7417	60	[Aif1, B2m, Blm, Bmx, Ccl5, Cd27, Cd274, Cd47, Cd74, Cd86, Csrp1, Ctnna3, Cxcr4, Dll4, Dock2, Dock8, Fyn, Gpam, H2-Aa, H2-Ab1, H2-M3, Has2, Icam1, Icosl, Ikzf1, Il12rb1, Il1f8, Il2ra, Il2rg, Ins2, Irf1, Itgam, Kit, Lag3, Lcp1, Lgals9, Nckap1l, Nfkbid, Nlrp3, Pik3cg, Prkcd, Psmb10, Ptpn6, Ptprc, Rdx, Rpl22, Rsad2, Sash3, Shb, Slamf6, Slc7a11, Sox4, Stk11, Tnfrsf14, Tnfsf13b, Vav1, Vcam1, Vcl, Wnt3…
GO:0022409	positive regulation of cell-cell adhesion	GO_BiologicalProcess-GOA_09.02.2016_16h18	1.5e-07	0.00028	5.2e-05	5.2e-05	17.7665	35	[Aif1, Blm, Ccl5, Cd27, Cd274, Cd47, Cd74, Cd86, Cxcl13, Gcnt2, Gpam, H2-Aa, H2-Ab1, H2-M3, Has2, Icosl, Ikzf1, Il12rb1, Il1f8, Il2ra, Il2rg, Irf1, Lgals9, Myo10, Nckap1l, Nlrp3, Nodal, Ptprc, Rap1gap, Sash3, Shb, Tnf, Tnfsf13b, Vcam1, Wnt3a]
GO:0034112	positive regulation of homotypic cell-cell adhesion	GO_BiologicalProcess-GOA_09.02.2016_16h18	9.2e-06	0.016	5.2e-05	5.2e-05	16.6667	28	[Aif1, Blm, Ccl5, Cd27, Cd274, Cd47, Cd74, Cd86, Gpam, H2-Aa, H2-Ab1, H2-M3, Has2, Icosl, Ikzf1, Il12rb1, Il1f8, Il2ra, Il2rg, Irf1, Lgals9, Nckap1l, Nlrp3, Ptprc, Sash3, Shb, Tnfsf13b, Vcam1]
GO:1903039	positive regulation of leukocyte cell-cell adhesion	GO_BiologicalProcess-GOA_09.02.2016_16h18	8.2e-06	0.015	5.2e-05	5.2e-05	16.7665	28	[Aif1, Blm, Ccl5, Cd27, Cd274, Cd47, Cd74, Cd86, Gpam, H2-Aa, H2-Ab1, H2-M3, Has2, Icosl, Ikzf1, Il12rb1, Il1f8, Il2ra, Il2rg, Irf1, Lgals9, Nckap1l, Nlrp3, Ptprc, Sash3, Shb, Tnfsf13b, Vcam1]
GO:0048518	positive regulation of biological process	GO_BiologicalProcess-GOA_09.02.2016_16h18	1.3e-06	0.0025	1.3e-06	2.1e-05	8.35243	401	[Abca1, Abcg1, Acap2, Ace2, Acer2, Acvrl1, Ago1, Aif1, Aifm1, Angptl3, Ankfy1, Ano1, Ano6, Anxa3, Arhgap27, Arhgap31, Arhgef39, Arpc3, Arrdc3, Atad2, Atf7ip, Atg4b, Aurka, Avil, Avpr1a, B2m, Bcl2a1a, Bcl2l1, Bcl2l12, Bhlha15, Blm, Blnk, Brms1, C1qa, C3, C4b, Calcrl, Capn3, Car2, Casp1, Casp4, Casp8, Ccdc80, Ccl12, Ccl24, Ccl5, Ccnd2, Ccr3, Cct5, Cd180, Cd27, Cd274, Cd37, Cd47, Cd53, Cd74, Cd86, C…
GO:0048522	positive regulation of cellular process	GO_BiologicalProcess-GOA_09.02.2016_16h18	8.7e-07	0.0016	1.3e-06	2.1e-05	8.51364	362	[Abca1, Ace2, Acer2, Acvrl1, Ago1, Aif1, Aifm1, Angptl3, Ankfy1, Ano1, Ano6, Anxa3, Arhgef39, Arpc3, Arrdc3, Atad2, Atf7ip, Atg4b, Aurka, Avil, B2m, Bcl2a1a, Bcl2l1, Bcl2l12, Bhlha15, Blm, Blnk, Brms1, C3, Calcrl, Capn3, Car2, Casp1, Casp4, Casp8, Ccdc80, Ccl12, Ccl24, Ccl5, Ccnd2, Ccr3, Cct5, Cd180, Cd27, Cd274, Cd47, Cd53, Cd74, Cd86, Cdc42ep3, Cdc7, Cdc73, Cdk5rap2, Cdk9, Cdkl3, Cebpz, Chia1, …
GO:0048519	negative regulation of biological process	GO_BiologicalProcess-GOA_09.02.2016_16h18	2.4e-06	0.0045	2.4e-06	3.4e-05	8.49478	342	[A4gnt, Abcg1, Acer2, Acvrl1, Ago1, Aif1, Angptl3, Apcdd1, Api5, Apip, Apobec3, Arhgdib, Arrdc3, Asic1, Atad2, Atf7ip, Atg3, Aurka, Aven, B2m, Bcl2a1a, Bcl2l1, Bcl2l12, Bdkrb2, Bhlha15, Blm, Brms1, Bst2, Btg4, Btk, C1qc, Cabin1, Camk2n1, Capn3, Casp8, Ccl12, Ccl5, Ccr5, Cd27, Cd274, Cd2bp2, Cd37, Cd74, Cd9, Cdc73, Cdk5rap2, Cdk9, Cdkl3, Chmp3, Chrdl1, Ckap2, Clec2d, Clspn, Cmya5, Cnot9, Coro1c, C…
GO:0048523	negative regulation of cellular process	GO_BiologicalProcess-GOA_09.02.2016_16h18	1.7e-05	0.031	2.4e-06	3.4e-05	8.40202	316	[A4gnt, Abcg1, Acer2, Acvrl1, Ago1, Aif1, Apcdd1, Api5, Apip, Apobec3, Arhgdib, Asic1, Atad2, Atf7ip, Atg3, Aurka, Aven, B2m, Bcl2a1a, Bcl2l1, Bcl2l12, Bdkrb2, Bhlha15, Blm, Brms1, Bst2, Btg4, C1qc, Camk2n1, Capn3, Casp8, Ccl12, Ccl5, Ccr5, Cd27, Cd274, Cd2bp2, Cd37, Cd74, Cd9, Cdc73, Cdk5rap2, Cdk9, Cdkl3, Chmp3, Chrdl1, Ckap2, Clec2d, Clspn, Cmya5, Cnot9, Coro1c, Crebrf, Csf1r, Csrnp3, Ctdspl2,…
GO:0048583	regulation of response to stimulus	GO_BiologicalProcess-GOA_09.02.2016_16h18	7.9e-08	0.00015	7.9e-08	2e-06	9.16469	271	[Abca1, Acvrl1, Aif1, Ano1, Ano6, Apcdd1, Apip, Aplp2, Armt1, Arrdc3, Asb2, B2m, Bcl2l1, Bcl2l12, Bdkrb2, Blnk, Bst2, C1qa, C3, C4b, Capn3, Casp1, Casp4, Casp8, Ccl12, Ccl24, Ccl5, Cd180, Cd27, Cd37, Cd47, Cd74, Cd86, Cdc73, Cdk9, Chaf1b, Chil1, Chrdl1, Cldn7, Clec2d, Cmya5, Cnot9, Crebrf, Crnkl1, Csf1, Csf1r, Ctdspl2, Ctsc, Ctsh, Ctss, Cuedc2, Cxcl10, Cxcl13, Cxcl5, Cxcl9, Cxcr4, Cxxc4, Cyba, Cy…
GO:0048584	positive regulation of response to stimulus	GO_BiologicalProcess-GOA_09.02.2016_16h18	4.4e-08	8.4e-05	7.9e-08	2e-06	10.219	168	[Acvrl1, Aif1, Ano1, Ano6, Arrdc3, B2m, Blnk, C1qa, C3, C4b, Capn3, Casp1, Casp8, Ccl12, Ccl24, Ccl5, Cd180, Cd27, Cd47, Cd74, Cd86, Cdc73, Chil1, Crebrf, Csf1, Csf1r, Ctsc, Ctsh, Ctss, Cxcl10, Cxcl13, Cxcl5, Cxcl9, Cyba, Cyr61, Daxx, Ddrgk1, Ddx58, Ddx60, Dhx58, Dll4, Dock2, Edem1, Edn2, Eif2a, Eif2ak2, Elf1, Ereg, F10, F2r, Fcgr1, Frs2, Fshr, Fyn, Gab1, Gata6, Gbp5, Gcnt2, Gja1, Gpr37, Grm4, Gs…
GO:0080134	regulation of response to stress	GO_BiologicalProcess-GOA_09.02.2016_16h18	7.8e-09	1.4e-05	7.9e-08	2e-06	11.3411	126	[Ano6, Armt1, Asb2, Bcl2l1, Bcl2l12, Bdkrb2, C3, Capn3, Casp1, Casp4, Ccl12, Ccl24, Ccl5, Cd27, Cd37, Cd47, Cd74, Cd86, Cdk9, Chaf1b, Cldn7, Clec2d, Crebrf, Crnkl1, Ctss, Cuedc2, Cxcl5, Cyba, Ddx58, Ddx60, Dhx58, Duoxa2, Edem1, Eif2ak2, Ephb1, Ereg, F2r, Fbxo4, Fcgr1, Fcgr2b, Foxf1, Foxo1, Gab1, Gbp3, Gbp4, Gbp5, Gja1, Gpr37, H2-M3, Hopx, Ifih1, Ift88, Igf1r, Il12rb1, Il2ra, Ins2, Irak2, Irf1, Ir…
GO:0009967	positive regulation of signal transduction	GO_BiologicalProcess-GOA_09.02.2016_16h18	2e-05	0.036	7.9e-08	2e-06	9.88468	120	[Acvrl1, Arrdc3, Blnk, C3, Casp1, Casp8, Ccl12, Ccl24, Ccl5, Cd180, Cd27, Cd74, Cdc73, Chil1, Crebrf, Csf1, Csf1r, Ctsc, Ctsh, Cxcl10, Cxcl9, Cyba, Cyr61, Daxx, Ddrgk1, Ddx60, Dhx58, Dll4, Dock2, Eif2a, Eif2ak2, Ereg, F10, F2r, Frs2, Fshr, Fyn, Gab1, Gata6, Gcnt2, Gja1, Gpr37, Grm4, Gsx2, Icam1, Ift88, Igf1r, Il20ra, Inca1, Ins2, Irak2, Irf7, Kit, Lefty1, Lgals9, Ly86, Map3k3, Mapkbp1, Mesp1, Myd…
GO:0050663	cytokine secretion	GO_BiologicalProcess-GOA_09.02.2016_16h18	1.6e-05	0.03	1.6e-05	0.0001	16.7742	26	[Abca1, Casp1, Casp4, Cd274, Chia1, Chil1, Csf1r, F2r, Gbp5, Gpam, Il1f5, Ins2, Lgals9, Nlrp3, Nod2, Pml, Rnf19b, S100a13, Ssc5d, Tlr2, Tlr6, Tnf, Tnfrsf14, Trim6, Unc93b1, Vamp5]
GO:0050794	regulation of cellular process	GO_BiologicalProcess-GOA_09.02.2016_16h18	1.7e-05	0.032	1.7e-05	7.1e-05	7.66788	676	[4931440F15Rik, 4932438A13Rik, 4933416C03Rik, A4gnt, Abca1, Abcg1, Abt1, Ace2, Acer2, Acvrl1, Ago1, Agxt, Aif1, Aifm1, Angptl3, Ankfy1, Ano1, Ano6, Anxa3, Apcdd1, Api5, Apip, Aplp2, Apobec3, Arhgap31, Arhgdib, Arhgef39, Armt1, Arpc3, Arrdc3, Asic1, Atad2, Atf7ip, Atg3, Atg4b, Aurka, Aven, Avil, B2m, Bcl2a1a, Bcl2l1, Bcl2l12, Bdkrb2, Bhlha15, Blm, Blnk, Bmx, Brms1, Bst2, Btg4, Btk, C1qc, C3, Cabin…
GO:0007249	I-kappaB kinase/NF-kappaB signaling	GO_BiologicalProcess-GOA_09.02.2016_16h18	5.6e-06	0.01	6.1e-06	7.3e-05	15.7143	33	[Btk, Capn3, Casp1, Casp8, Ddrgk1, F2r, Fyn, Gja1, Hdac1, Myd88, Nfkbia, Nfkbid, Nlrp3, Nod1, Nod2, Otud7b, Pik3ap1, Psmd10, Rbck1, S100a13, Stat1, Tlr2, Tlr3, Tlr6, Tlr8, Tlr9, Tnf, Tnfaip3, Tnfrsf19, Trim13, Trim25, Zc3hav1, Zfand6]
GO:0043122	regulation of I-kappaB kinase/NF-kappaB signaling	GO_BiologicalProcess-GOA_09.02.2016_16h18	3.5e-06	0.0065	6.1e-06	7.3e-05	16.5775	31	[Capn3, Casp1, Casp8, Ddrgk1, F2r, Fyn, Gja1, Hdac1, Myd88, Nfkbia, Nfkbid, Nlrp3, Nod1, Nod2, Otud7b, Pik3ap1, Psmd10, Rbck1, S100a13, Stat1, Tlr2, Tlr3, Tlr6, Tlr9, Tnf, Tnfaip3, Tnfrsf19, Trim13, Trim25, Zc3hav1, Zfand6]
GO:0051090	regulation of sequence-specific DNA binding transcription factor activity	GO_BiologicalProcess-GOA_09.02.2016_16h18	1.8e-05	0.034	6.1e-06	7.3e-05	13.3127	43	[Anxa3, Brms1, Capn3, Ddr2, Ddrgk1, Eif2ak2, Fzd6, Gja1, Hck, Igf1r, Ins2, Irak2, Jmy, Kit, Klf4, Myd88, Nfkbia, Nfkbid, Nlrc5, Nlrp3, Nod1, Nod2, Nodal, Park7, Parp10, Prkci, Psmd10, Rbck1, Rps3, Sik1, Sumo1, Tlr2, Tlr3, Tlr9, Tnf, Tnfaip3, Traf5, Trim13, Trim14, Trim21, Trim25, Trim26, Wnt3a]
GO:0051092	positive regulation of NF-kappaB transcription factor activity	GO_BiologicalProcess-GOA_09.02.2016_16h18	3e-06	0.0056	6.1e-06	7.3e-05	21	21	[Capn3, Ddrgk1, Eif2ak2, Gja1, Ins2, Irak2, Myd88, Nlrp3, Nod1, Nod2, Prkci, Rbck1, Rps3, Tlr2, Tlr3, Tlr9, Tnf, Traf5, Trim13, Trim14, Trim25]
GO:0050778	positive regulation of immune response	GO_ImmuneSystemProcess-GOA_09.02.2016_16h18	1.7e-09	3.3e-06	9.1e-17	3.4e-15	15.1442	63	[B2m, C1qa, C3, C4b, Cd74, Cd86, Cyba, Ddx58, Ddx60, Dhx58, Elf1, Ereg, Fcgr1, Fyn, Gbp5, H2-Ab1, H2-K1, H2-M3, Ifih1, Il12rb1, Irak2, Irf1, Irf7, Lag3, Lgals9, Mmp2, Myd88, Nckap1l, Nfkbia, Nlrc5, Nlrp3, Nod2, Pde4b, Pik3ap1, Psma1, Ptpn6, Ptprc, Rbck1, Rsad2, Sash3, Shb, Skap2, Slamf6, Stk11, Tap2, Tbk1, Tlr13, Tlr2, Tlr3, Tlr8, Tlr9, Tmem173, Tnf, Tnfaip3, Tnfrsf14, Tnfsf13b, Trim30a, Trim6, U…
GO:0051239	regulation of multicellular organismal process	GO_BiologicalProcess-GOA_09.02.2016_16h18	7.1e-08	0.00013	9.1e-17	3.4e-15	9.50778	226	[Ace2, Acvrl1, Angptl3, Ano6, Anxa3, Arhgdib, Arrdc3, Aurka, Avil, Avpr1a, B2m, Bmp2k, Bst2, Btk, C1qc, C3, Capn3, Casp1, Casp4, Casp8, Ccl24, Ccl5, Ccr3, Cd27, Cd274, Cd74, Cdc73, Cdk5rap2, Cdkl3, Ces1g, Chia1, Chil1, Chrm2, Clec2d, Cmya5, Coro1c, Csf1, Csf1r, Ctnna3, Ctsh, Cuedc2, Cxcl10, Cxcl13, Cxcl5, Cxcr4, Cyba, Cyr61, Ddr2, Ddx58, Ddx60, Dhx58, Dll4, Dmrt3, Dock5, Edn2, Eif2ak2, Elf1, Emx1…
GO:0001816	cytokine production	GO_BiologicalProcess-GOA_09.02.2016_16h18	1.6e-12	3.2e-09	9.1e-17	3.4e-15	15.1675	86	[Abca1, B2m, Bst2, Btk, C3, Casp1, Casp4, Ccl5, Cd27, Cd274, Cd74, Chia1, Chil1, Csf1r, Cuedc2, Cxcl5, Cyba, Ddx58, Ddx60, Dhx58, Eif2ak2, Elf1, Ereg, F2r, Fcgr2b, Gata6, Gbp3, Gbp4, Gbp5, Gpam, H2-M3, Icosl, Ifih1, Il12rb1, Il1f5, Il1f8, Il1f9, Inpp5d, Ins2, Irf1, Irf7, Irf8, Irf9, Kit, Klf4, Lag3, Lgals9, Myd88, Nckap1l, Nfatc2ip, Nfatc4, Nlrp3, Nmi, Nod1, Nod2, Nodal, Otud7b, Park7, Pde4b, Pml…
GO:0006952	defense response	GO_BiologicalProcess-GOA_09.02.2016_16h18	5.1e-21	9.9e-18	9.1e-17	3.4e-15	14.7359	159	[Aif1, Alox5ap, Ano6, Anxa3, Apobec3, Aqp4, Asb2, B2m, Bmx, Bst2, Btk, C3, Casp1, Casp4, Ccl12, Ccl24, Ccl5, Ccr5, Cd27, Cd37, Cd47, Cd74, Cd86, Chaf1b, Chia1, Chil1, Cldn7, Clec2d, Clec7a, Crnkl1, Ctss, Cuedc2, Cxcl10, Cxcl13, Cxcl16, Cxcl5, Cxcl9, Cyba, Cybb, Ddx58, Ddx60, Defb29, Dhx58, Duoxa2, Ereg, Exosc4, F2r, Fcgr1, Fcgr2b, Foxf1, Fyn, Gbp10, Gbp2, Gbp3, Gbp4, Gbp5, Gbp7, Gbp8, Gbp9, Gpam,…
GO:0045088	regulation of innate immune response	GO_ImmuneSystemProcess-GOA_09.02.2016_16h18	1.3e-11	2.5e-08	9.1e-17	3.4e-15	21.393	43	[Cd74, Cd86, Clec2d, Cyba, Ddx58, Ddx60, Dhx58, Ereg, Gbp5, H2-M3, Ifih1, Ins2, Irak2, Irf1, Irf7, Lag3, Lgals9, Mmp2, Myd88, Nfkbia, Nlrc5, Nmi, Nod2, Parp9, Pik3ap1, Rsad2, Samhd1, Slamf6, Tbk1, Tlr13, Tlr2, Tlr3, Tlr8, Tlr9, Tmem173, Tnfaip3, Trafd1, Trim30a, Trim6, Unc93b1, Vav1, Zbp1, Zc3hav1]
GO:0051240	positive regulation of multicellular organismal process	GO_BiologicalProcess-GOA_09.02.2016_16h18	1.6e-05	0.03	9.1e-17	3.4e-15	9.79342	128	[Ace2, Acvrl1, Angptl3, Ano6, Anxa3, Aurka, Avil, Avpr1a, B2m, C3, Casp1, Casp4, Casp8, Ccl24, Ccl5, Ccr3, Cd27, Cd274, Cd74, Cdkl3, Chia1, Chil1, Csf1, Csf1r, Ctsh, Cxcr4, Cyba, Cyr61, Ddr2, Ddx58, Ddx60, Dhx58, Edn2, Eif2ak2, Ephb1, Erap1, Ereg, F2r, Fbxw8, Flrt1, Frs2, Fyn, Gata6, Gbp5, Gcnt2, Gfap, Gja1, Golga4, Gpam, Gsx2, H2-Aa, H2-M3, Hdac1, Hrc, Icosl, Id4, Ifi204, Ifih1, Ikzf1, Il12rb1, …
GO:0001817	regulation of cytokine production	GO_BiologicalProcess-GOA_09.02.2016_16h18	4.9e-11	9.5e-08	9.1e-17	3.4e-15	15.0495	76	[B2m, Bst2, Btk, C3, Casp1, Casp4, Ccl5, Cd27, Cd274, Cd74, Chia1, Csf1r, Cuedc2, Cxcl5, Cyba, Ddx58, Ddx60, Dhx58, Eif2ak2, Elf1, Ereg, F2r, Fcgr2b, Gata6, Gbp3, Gbp4, Gbp5, Gpam, H2-M3, Icosl, Ifih1, Il12rb1, Il1f5, Il1f8, Il1f9, Inpp5d, Ins2, Irf1, Irf7, Irf8, Klf4, Lag3, Lgals9, Myd88, Nckap1l, Nfatc4, Nlrp3, Nmi, Nod1, Nod2, Nodal, Otud7b, Park7, Pde4b, Pml, Rsad2, S1pr3, Sash3, Slamf6, Ssc5…
GO:0032101	regulation of response to external stimulus	GO_BiologicalProcess-GOA_09.02.2016_16h18	2.6e-05	0.048	9.1e-17	3.4e-15	10.7713	81	[Aif1, Ano6, Asb2, C3, Capn3, Casp1, Casp4, Ccl12, Ccl24, Ccl5, Cd180, Cd37, Cd47, Cd74, Chaf1b, Cldn7, Crnkl1, Csf1, Ctss, Cuedc2, Cxcl10, Cxcl13, Cxcl5, Cxcl9, Cxcr4, Cyba, Ddx58, Ddx60, Dhx58, Duoxa2, Edn2, F2r, Fcgr1, Fcgr2b, Foxf1, Gbp3, Gbp4, Gbp5, Hopx, Ift88, Il12rb1, Il2ra, Ins2, Jam3, Klf4, Kng2, Lgals9, Ly86, Lzts1, Mmp28, Myd88, Nckap1l, Nfe2l2, Nlrp3, Nod1, Nod2, Park7, Pdk4, Pik3ap1…
GO:0045089	positive regulation of innate immune response	GO_ImmuneSystemProcess-GOA_09.02.2016_16h18	2.9e-10	5.6e-07	9.1e-17	3.4e-15	21.5116	37	[Cd74, Cd86, Cyba, Ddx58, Ddx60, Dhx58, Ereg, Gbp5, H2-M3, Ifih1, Irak2, Irf1, Irf7, Lag3, Lgals9, Mmp2, Myd88, Nfkbia, Nlrc5, Nod2, Pik3ap1, Rsad2, Slamf6, Tbk1, Tlr13, Tlr2, Tlr3, Tlr8, Tlr9, Tmem173, Tnfaip3, Trim30a, Trim6, Unc93b1, Vav1, Zbp1, Zc3hav1]
GO:0080134	regulation of response to stress	GO_BiologicalProcess-GOA_09.02.2016_16h18	7.8e-09	1.4e-05	9.1e-17	3.4e-15	11.3411	126	[Ano6, Armt1, Asb2, Bcl2l1, Bcl2l12, Bdkrb2, C3, Capn3, Casp1, Casp4, Ccl12, Ccl24, Ccl5, Cd27, Cd37, Cd47, Cd74, Cd86, Cdk9, Chaf1b, Cldn7, Clec2d, Crebrf, Crnkl1, Ctss, Cuedc2, Cxcl5, Cyba, Ddx58, Ddx60, Dhx58, Duoxa2, Edem1, Eif2ak2, Ephb1, Ereg, F2r, Fbxo4, Fcgr1, Fcgr2b, Foxf1, Foxo1, Gab1, Gbp3, Gbp4, Gbp5, Gja1, Gpr37, H2-M3, Hopx, Ifih1, Ift88, Igf1r, Il12rb1, Il2ra, Ins2, Irak2, Irf1, Ir…
GO:0001819	positive regulation of cytokine production	GO_BiologicalProcess-GOA_09.02.2016_16h18	8.3e-09	1.5e-05	9.1e-17	3.4e-15	15.7738	53	[B2m, C3, Casp1, Casp4, Ccl5, Cd27, Cd274, Cd74, Chia1, Csf1r, Cyba, Ddx58, Ddx60, Dhx58, Eif2ak2, Ereg, F2r, Gbp5, H2-M3, Icosl, Ifih1, Il12rb1, Il1f8, Il1f9, Ins2, Irf1, Irf7, Irf8, Lgals9, Myd88, Nfatc4, Nlrp3, Nod1, Nod2, Nodal, Park7, Pde4b, Rsad2, Sash3, Slamf6, Tbk1, Tlr2, Tlr3, Tlr6, Tlr8, Tlr9, Tnf, Tnfrsf14, Trim6, Unc93b1, Vamp5, Wnt3a, Zc3hav1]
GO:0031347	regulation of defense response	GO_BiologicalProcess-GOA_09.02.2016_16h18	6.3e-11	1.2e-07	9.1e-17	3.4e-15	14.8008	78	[Asb2, C3, Casp1, Casp4, Ccl12, Ccl24, Ccl5, Cd37, Cd47, Cd74, Cd86, Chaf1b, Cldn7, Clec2d, Crnkl1, Ctss, Cuedc2, Cxcl5, Cyba, Ddx58, Ddx60, Dhx58, Duoxa2, Ereg, Fcgr1, Fcgr2b, Foxf1, Gbp3, Gbp4, Gbp5, H2-M3, Ifih1, Il12rb1, Il2ra, Ins2, Irak2, Irf1, Irf7, Lag3, Lgals9, Mmp2, Myd88, Nfkbia, Nlrc5, Nlrp3, Nmi, Nod1, Nod2, Park7, Parp9, Pdk4, Pik3ap1, Pm20d1, Pml, Psma1, Rsad2, Samhd1, Shank3, Slam…
GO:0031349	positive regulation of defense response	GO_BiologicalProcess-GOA_09.02.2016_16h18	9.4e-10	1.8e-06	9.1e-17	3.4e-15	18.1102	46	[C3, Ccl12, Ccl24, Ccl5, Cd47, Cd74, Cd86, Ctss, Cyba, Ddx58, Ddx60, Dhx58, Ereg, Fcgr1, Gbp5, H2-M3, Ifih1, Irak2, Irf1, Irf7, Lag3, Lgals9, Mmp2, Myd88, Nfkbia, Nlrc5, Nod1, Nod2, Pik3ap1, Rsad2, Slamf6, Tbk1, Tlr13, Tlr2, Tlr3, Tlr8, Tlr9, Tmem173, Tnf, Tnfaip3, Trim30a, Trim6, Unc93b1, Vav1, Zbp1, Zc3hav1]
GO:0055091	phospholipid homeostasis	GO_BiologicalProcess-GOA_09.02.2016_16h18	1.6e-05	0.029	1.6e-05	0.00011	60	6	[Abca1, Abcg1, Angptl3, Fabp3, Gpam, Stat3]
GO:2000341	regulation of chemokine (C-X-C motif) ligand 2 production	GO_BiologicalProcess-GOA_09.02.2016_16h18	2.7e-05	0.049	2.7e-05	5.4e-05	71.4286	5	[Ccl5, Cd74, Klf4, Myd88, Tnf]
GO:0004514	Cell adhesion molecules (CAMs)	KEGG_10.02.2016	1.3e-05	0.024	1.3e-05	0.0001	16.6667	27	[Cd22, Cd274, Cd86, Cd8b1, Cldn7, H2-Aa, H2-Ab1, H2-DMb2, H2-Eb1, H2-K1, H2-M3, H2-Q2, H2-T24, Icam1, Icos, Icosl, Itgam, Jam3, LOC547349, Mpz, Ntng2, Ptprc, Sele, Selplg, Siglec1, Vcam1, Vcan]
GO:0004612	Antigen processing and presentation	KEGG_10.02.2016	9.4e-06	0.017	5.8e-08	1.6e-06	21.6867	18	[B2m, Cd74, Cd8b1, Ctss, H2-Aa, H2-Ab1, H2-DMb2, H2-Eb1, H2-K1, H2-M3, H2-Q2, H2-T24, Ifi30, LOC547349, Tap1, Tap2, Tapbp, Tnf]
GO:0002478	antigen processing and presentation of exogenous peptide antigen	GO_ImmuneSystemProcess-GOA_09.02.2016_16h18	4.6e-11	8.9e-08	5.8e-08	1.6e-06	53.5714	15	[B2m, Cd74, Fcgr1, Fcgr2b, H2-Aa, H2-Ab1, H2-DMb2, H2-Eb1, H2-K1, H2-M3, Ifi30, Tap1, Tap2, Tapbp, Unc93b1]
GO:0002495	antigen processing and presentation of peptide antigen via MHC class II	GO_ImmuneSystemProcess-GOA_09.02.2016_16h18	1.5e-06	0.0028	5.8e-08	1.6e-06	47.3684	9	[Cd74, Fcgr2b, H2-Aa, H2-Ab1, H2-DMb2, H2-Eb1, Ifi30, Trem2, Unc93b1]
GO:0042611	MHC protein complex	GO_CellularComponent-GOA_09.02.2016_16h18	4.2e-06	0.0078	5.8e-08	1.6e-06	42.8571	9	[Cd74, H2-Aa, H2-Ab1, H2-DMb2, H2-Eb1, H2-K1, H2-M3, H2-Q2, H2-Q4]
GO:0005142	Chagas disease (American trypanosomiasis)	KEGG_10.02.2016	2e-05	0.037	2e-05	6.1e-05	19.2308	20	[Bdkrb2, C1qa, C1qb, C1qc, C3, Casp8, Ccl12, Ccl5, Gna14, Myd88, Nfkbia, Pik3cg, Pik3r5, Ppp2r1b, Tgfb3, Tgfbr1, Tlr2, Tlr6, Tlr9, Tnf]
GO:0005140	Leishmaniasis	KEGG_10.02.2016	1.6e-06	0.0031	3.5e-08	1e-06	25.3731	17	[C3, Cyba, Fcgr1, Fcgr4, H2-Aa, H2-Ab1, H2-DMb2, H2-Eb1, Itgam, Myd88, Ncf1, Nfkbia, Ptpn6, Stat1, Tgfb3, Tlr2, Tnf]
GO:0005145	Toxoplasmosis	KEGG_10.02.2016	6.5e-06	0.012	3.5e-08	1e-06	19.469	22	[Bcl2l1, Casp8, Ccr5, H2-Aa, H2-Ab1, H2-DMb2, H2-Eb1, Igtp, Il10ra, Irgm1, Lama2, Lama3, Lamb1, Myd88, Nfkbia, Pik3cg, Pik3r5, Stat1, Stat3, Tgfb3, Tlr2, Tnf]
GO:0005150	Staphylococcus aureus infection	KEGG_10.02.2016	2.6e-07	0.00048	2.6e-07	5.4e-06	30.1887	16	[C1qa, C1qb, C1qc, C1s2, C3, C4b, Fcgr1, Fcgr2b, Fcgr4, H2-Aa, H2-Ab1, H2-DMb2, H2-Eb1, Icam1, Itgam, Selplg]

## Sheet: M2
GOID	GOTerm	Ontology Source	Term PValue	Term PValue Corrected with Benjamini-Hochberg	Group PValue	Group PValue Corrected with Benjamini-Hochberg	% Associated Genes	Nr. Genes	Associated Genes Found
GO:0007215	glutamate receptor signaling pathway	GO_BiologicalProcess-GOA_09.02.2016_16h18	0.081	0.11	0.14	0.16	10.7692	7	[Cacng8, Cnih3, Crhbp, Grm2, Mef2c, Rasgrf2, Shank1]
GO:0032412	regulation of ion transmembrane transporter activity	GO_BiologicalProcess-GOA_09.02.2016_16h18	0.057	0.097	0.14	0.16	8.84354	13	[Cacng8, Cnih3, Cracr2b, Crhbp, Epo, Kcne1, Kcne3, Kcng1, Mef2c, Rasgrf2, Shank1, Tcaf1, Tcaf2]
GO:0007269	neurotransmitter secretion	GO_BiologicalProcess-GOA_09.02.2016_16h18	0.14	0.15	0.29	0.29	8.79121	8	[Grm2, Lin7b, Mef2c, Napb, Otof, Pak1, Stx1a, Unc13b]
GO:0007270	neuron-neuron synaptic transmission	GO_BiologicalProcess-GOA_09.02.2016_16h18	0.11	0.13	0.29	0.29	8.57143	9	[Cnih3, Crhbp, Flot1, Grm2, Mef2c, Napb, Pak1, Slc17a7, Unc13b]
GO:0035249	synaptic transmission, glutamatergic	GO_BiologicalProcess-GOA_09.02.2016_16h18	0.012	0.03	0.29	0.29	14.2857	7	[Cnih3, Grm2, Mef2c, Napb, Pak1, Slc17a7, Unc13b]
GO:0001541	ovarian follicle development	GO_BiologicalProcess-GOA_09.02.2016_16h18	0.043	0.081	0.043	0.16	12	6	[Adrm1, Dmrta1, Foxl2, Spo11, Umodl1, Vgf]
GO:1902106	negative regulation of leukocyte differentiation	GO_ImmuneSystemProcess-GOA_09.02.2016_16h18	0.068	0.1	0.068	0.16	10	8	[Flt3, Id2, Ifnb1, Lrrc17, Pglyrp3, Pglyrp4, Thoc5, Tnfsf4]
GO:0045620	negative regulation of lymphocyte differentiation	GO_ImmuneSystemProcess-GOA_09.02.2016_16h18	0.018	0.041	0.068	0.16	14.6341	6	[Flt3, Id2, Ifnb1, Pglyrp3, Pglyrp4, Tnfsf4]
GO:0046425	regulation of JAK-STAT cascade	GO_BiologicalProcess-GOA_09.02.2016_16h18	0.086	0.11	0.086	0.16	8.39161	12	[Cd40, Epo, Ifna1, Ifna2, Ifnb1, Il31ra, Il6, Neurod1, Nlk, Nyx, Rtn4r, Rtn4rl2]
GO:0007186	G-protein coupled receptor signaling pathway	GO_BiologicalProcess-GOA_09.02.2016_16h18	4.3e-21	2.4e-20	7.5e-17	9.7e-16	10.774	174	[Adcy4, Adra1d, Adrm1, Agtr2, Cxcl1, Frzb, Gabbr2, Gcg, Gnat1, Gpr20, Gprc6a, Grm2, Grp, Htr5a, Ltb4r1, Mrgprh, Ntsr2, Olfr1000, Olfr1002, Olfr1019, Olfr1022, Olfr1023, Olfr1052, Olfr1055, Olfr1097, Olfr1099, Olfr1105, Olfr1111, Olfr1113, Olfr1128, Olfr1131, Olfr1158, Olfr1173, Olfr1178, Olfr1200, Olfr1209, Olfr1215, Olfr122, Olfr1226, Olfr1232, Olfr1233, Olfr1239, Olfr1263, Olfr1289, Olfr1290, O…
GO:7083554	GPCR downstream signaling	REACTOME_10.02.2016	1e-10	4.3e-10	2.5e-19	6.6e-18	9.95215	104	[Adcy4, Adra1d, Agtr2, Cck, Cckbr, Ccr1l1, Cxcl1, Dgkz, Gabbr2, Gcg, Gip, Gnat1, Gpbar1, Gpr20, Gprc6a, Grm2, Grp, Hcrtr1, Htr5a, Ltb4r1, Mtnr1a, Ntsr2, Olfr1019, Olfr1022, Olfr1023, Olfr1052, Olfr1097, Olfr1099, Olfr1111, Olfr1131, Olfr1173, Olfr1209, Olfr1213, Olfr1215, Olfr1226, Olfr1232, Olfr1289, Olfr1356, Olfr1360, Olfr1391, Olfr1404, Olfr1414, Olfr1416, Olfr1454, Olfr1465, Olfr1490, Olfr15…
GO:0007586	digestion	GO_BiologicalProcess-GOA_09.02.2016_16h18	0.14	0.15	0.14	0.16	8.88889	8	[Apoa4, Cckbr, Cel, Gpr39, Isx, Muc2, Neurod1, Pnliprp2]
GO:0004740	Olfactory transduction	KEGG_10.02.2016	1.1e-23	7.8e-23	7.5e-17	9.7e-16	12.7505	140	[Cnga2, Olfr1002, Olfr1019, Olfr1022, Olfr1023, Olfr1052, Olfr1055, Olfr1097, Olfr1099, Olfr1111, Olfr1113, Olfr1128, Olfr1131, Olfr1158, Olfr1173, Olfr1178, Olfr1200, Olfr1209, Olfr1213, Olfr1215, Olfr122, Olfr1226, Olfr1232, Olfr1233, Olfr1239, Olfr1263, Olfr1289, Olfr1290, Olfr1294, Olfr131, Olfr1356, Olfr136, Olfr1360, Olfr1364, Olfr1391, Olfr140, Olfr1404, Olfr1408, Olfr1411, Olfr1412, Olfr1…
GO:7084044	Olfactory Signaling Pathway	REACTOME_10.02.2016	1.5e-11	7e-11	7.5e-17	9.7e-16	12.5704	67	[Olfr1019, Olfr1022, Olfr1023, Olfr1052, Olfr1097, Olfr1099, Olfr1111, Olfr1131, Olfr1173, Olfr1209, Olfr1213, Olfr1215, Olfr1226, Olfr1232, Olfr1289, Olfr1356, Olfr1360, Olfr1391, Olfr1404, Olfr1414, Olfr1416, Olfr1454, Olfr1465, Olfr1490, Olfr1502, Olfr153, Olfr164, Olfr170, Olfr181, Olfr196, Olfr220, Olfr262, Olfr287, Olfr318, Olfr328, Olfr353, Olfr402, Olfr418, Olfr424, Olfr43, Olfr447, Olfr4…
GO:0031224	intrinsic component of membrane	GO_CellularComponent-GOA_09.02.2016_16h18	9.7e-18	5e-17	7.5e-17	9.7e-16	8.77442	247	[1700039E15Rik, Adam1b, Adra1d, Aoc3, Aqp7, Bscl2, Bsg, Cacng8, Car4, Cd207, Cd209e, Cd40, Cdh4, Cel, Clec2h, Cnih3, Cuzd1, Dcstamp, Ern1, Fam26d, Frzb, Gabbr2, Gfy, Gpr182, Gpr20, Gpr22, Gpr85, Grm2, Hcn4, Hcrtr1, Ifitm5, Il17re, Il31ra, Il6, Itga4, Kcne1, Kcne3, Kcng1, Kcnj3, Klri1, Lgr5, Ltb4r1, Mrgprg, Mrgprh, Ms4a2, Mtnr1a, Nat8f3, Nox3, Npnt, Nrn1, Ntng1, Olfm1, Olfr1000, Olfr1002, Olfr1019…
GO:0009593	detection of chemical stimulus	GO_BiologicalProcess-GOA_09.02.2016_16h18	2e-28	4.1e-27	7.5e-17	9.7e-16	13.2992	156	[Foxa2, Lpo, Olfr1000, Olfr1002, Olfr1019, Olfr1022, Olfr1023, Olfr1052, Olfr1055, Olfr1097, Olfr1099, Olfr1105, Olfr1111, Olfr1113, Olfr1128, Olfr1131, Olfr1158, Olfr1173, Olfr1178, Olfr1200, Olfr1209, Olfr1215, Olfr122, Olfr1226, Olfr1232, Olfr1233, Olfr1239, Olfr1263, Olfr1289, Olfr1290, Olfr1294, Olfr131, Olfr1335, Olfr1356, Olfr136, Olfr1360, Olfr1364, Olfr1391, Olfr140, Olfr1404, Olfr1408, …
GO:0038023	signaling receptor activity	GO_MolecularFunction-GOA_09.02.2016_16h18	2.6e-25	2e-24	7.5e-17	9.7e-16	10.8351	205	[Adra1d, Agtr2, Asic5, Cckbr, Cd40, Clec2h, Cnga2, Epha10, Flt3, Frzb, Gabbr2, Gfra3, Gpbar1, Gpr182, Gpr20, Gpr22, Gprc6a, Grm2, Hcn4, Hcrtr1, Htr5a, Il17re, Il31ra, Kcnj3, Lgr5, Ltb4r1, Mrgprg, Mrgprh, Mtnr1a, Mup3, Ntsr2, Olfr1000, Olfr1002, Olfr1019, Olfr1022, Olfr1023, Olfr1052, Olfr1055, Olfr1097, Olfr1099, Olfr1105, Olfr1111, Olfr1113, Olfr1128, Olfr1131, Olfr1158, Olfr1173, Olfr1178, Olfr…
GO:0050877	neurological system process	GO_BiologicalProcess-GOA_09.02.2016_16h18	7.5e-23	4.6e-22	7.5e-17	9.7e-16	10.7023	192	[Adra1d, Agtr2, Cacng8, Cnga2, Crybb2, Gfy, Gip, Gnat1, Grxcr1, Ift20, Itga8, Lpo, Lrit3, Mef2c, Neurod2, Nov, Nptx2, Nyx, Olfr1000, Olfr1002, Olfr1019, Olfr1022, Olfr1023, Olfr1052, Olfr1055, Olfr1097, Olfr1099, Olfr1105, Olfr1111, Olfr1113, Olfr1128, Olfr1131, Olfr1158, Olfr1173, Olfr1178, Olfr1200, Olfr1209, Olfr1215, Olfr122, Olfr1226, Olfr1232, Olfr1233, Olfr1239, Olfr1263, Olfr1289, Olfr129…
GO:0016021	integral component of membrane	GO_CellularComponent-GOA_09.02.2016_16h18	1.3e-17	6.5e-17	7.5e-17	9.7e-16	8.8117	241	[1700039E15Rik, Adam1b, Adra1d, Aoc3, Aqp7, Bscl2, Bsg, Cacng8, Cd207, Cd209e, Cd40, Cdh4, Cel, Clec2h, Cnih3, Cuzd1, Dcstamp, Ern1, Fam26d, Frzb, Gabbr2, Gfy, Gpr182, Gpr20, Gpr22, Gpr85, Grm2, Hcn4, Hcrtr1, Ifitm5, Il17re, Il31ra, Il6, Itga4, Kcne1, Kcne3, Kcng1, Kcnj3, Klri1, Lgr5, Ltb4r1, Mrgprg, Mrgprh, Ms4a2, Mtnr1a, Nat8f3, Nox3, Npnt, Nrn1, Olfm1, Olfr1000, Olfr1002, Olfr1019, Olfr1022, O…
GO:0004888	transmembrane signaling receptor activity	GO_MolecularFunction-GOA_09.02.2016_16h18	8.9e-26	7.9e-25	7.5e-17	9.7e-16	11.0082	202	[Adra1d, Agtr2, Asic5, Cckbr, Cd40, Clec2h, Cnga2, Epha10, Flt3, Frzb, Gabbr2, Gfra3, Gpbar1, Gpr182, Gpr20, Gpr22, Gprc6a, Grm2, Hcn4, Hcrtr1, Htr5a, Il17re, Il31ra, Kcnj3, Lgr5, Ltb4r1, Mrgprg, Mrgprh, Mtnr1a, Mup3, Ntsr2, Olfr1000, Olfr1002, Olfr1019, Olfr1022, Olfr1023, Olfr1052, Olfr1055, Olfr1097, Olfr1099, Olfr1105, Olfr1111, Olfr1113, Olfr1128, Olfr1131, Olfr1158, Olfr1173, Olfr1178, Olfr…
GO:0007600	sensory perception	GO_BiologicalProcess-GOA_09.02.2016_16h18	2.2e-27	3.4e-26	7.5e-17	9.7e-16	12.0539	179	[Cnga2, Crybb2, Gfy, Gip, Gnat1, Grxcr1, Lpo, Lrit3, Nov, Nyx, Olfr1000, Olfr1002, Olfr1019, Olfr1022, Olfr1023, Olfr1052, Olfr1055, Olfr1097, Olfr1099, Olfr1105, Olfr1111, Olfr1113, Olfr1128, Olfr1131, Olfr1158, Olfr1173, Olfr1178, Olfr1200, Olfr1209, Olfr1215, Olfr122, Olfr1226, Olfr1232, Olfr1233, Olfr1239, Olfr1263, Olfr1289, Olfr1290, Olfr1294, Olfr131, Olfr1335, Olfr1356, Olfr136, Olfr1360,…
GO:0050906	detection of stimulus involved in sensory perception	GO_BiologicalProcess-GOA_09.02.2016_16h18	1e-28	3.2e-27	7.5e-17	9.7e-16	13.2721	159	[Gnat1, Lpo, Olfr1000, Olfr1002, Olfr1019, Olfr1022, Olfr1023, Olfr1052, Olfr1055, Olfr1097, Olfr1099, Olfr1105, Olfr1111, Olfr1113, Olfr1128, Olfr1131, Olfr1158, Olfr1173, Olfr1178, Olfr1200, Olfr1209, Olfr1215, Olfr122, Olfr1226, Olfr1232, Olfr1233, Olfr1239, Olfr1263, Olfr1289, Olfr1290, Olfr1294, Olfr131, Olfr1335, Olfr1356, Olfr136, Olfr1360, Olfr1364, Olfr1391, Olfr140, Olfr1404, Olfr1408, …
GO:0004984	olfactory receptor activity	GO_MolecularFunction-GOA_09.02.2016_16h18	2.4e-26	3e-25	7.5e-17	9.7e-16	13.3333	144	[Olfr1000, Olfr1002, Olfr1019, Olfr1022, Olfr1023, Olfr1052, Olfr1055, Olfr1097, Olfr1099, Olfr1105, Olfr1111, Olfr1113, Olfr1128, Olfr1131, Olfr1158, Olfr1173, Olfr1178, Olfr1200, Olfr1209, Olfr1215, Olfr122, Olfr1226, Olfr1232, Olfr1233, Olfr1263, Olfr1289, Olfr1290, Olfr1294, Olfr131, Olfr1335, Olfr1356, Olfr136, Olfr1360, Olfr1364, Olfr1391, Olfr140, Olfr1404, Olfr1408, Olfr1411, Olfr1412, Ol…
GO:0007606	sensory perception of chemical stimulus	GO_BiologicalProcess-GOA_09.02.2016_16h18	1e-30	6.4e-29	7.5e-17	9.7e-16	13.5091	164	[Cnga2, Gfy, Gnat1, Lpo, Olfr1000, Olfr1002, Olfr1019, Olfr1022, Olfr1023, Olfr1052, Olfr1055, Olfr1097, Olfr1099, Olfr1105, Olfr1111, Olfr1113, Olfr1128, Olfr1131, Olfr1158, Olfr1173, Olfr1178, Olfr1200, Olfr1209, Olfr1215, Olfr122, Olfr1226, Olfr1232, Olfr1233, Olfr1239, Olfr1263, Olfr1289, Olfr1290, Olfr1294, Olfr131, Olfr1335, Olfr1356, Olfr136, Olfr1360, Olfr1364, Olfr1391, Olfr140, Olfr1404…
GO:0007608	sensory perception of smell	GO_BiologicalProcess-GOA_09.02.2016_16h18	3e-26	3.1e-25	7.5e-17	9.7e-16	13.2366	146	[Cnga2, Gfy, Olfr1000, Olfr1002, Olfr1019, Olfr1022, Olfr1023, Olfr1052, Olfr1055, Olfr1097, Olfr1099, Olfr1105, Olfr1111, Olfr1113, Olfr1128, Olfr1131, Olfr1158, Olfr1173, Olfr1178, Olfr1200, Olfr1209, Olfr1215, Olfr122, Olfr1226, Olfr1232, Olfr1233, Olfr1263, Olfr1289, Olfr1290, Olfr1294, Olfr131, Olfr1335, Olfr1356, Olfr136, Olfr1360, Olfr1364, Olfr1391, Olfr140, Olfr1404, Olfr1408, Olfr1411, …
GO:0050911	detection of chemical stimulus involved in sensory perception of smell	GO_BiologicalProcess-GOA_09.02.2016_16h18	2.4e-26	3e-25	7.5e-17	9.7e-16	13.3333	144	[Olfr1000, Olfr1002, Olfr1019, Olfr1022, Olfr1023, Olfr1052, Olfr1055, Olfr1097, Olfr1099, Olfr1105, Olfr1111, Olfr1113, Olfr1128, Olfr1131, Olfr1158, Olfr1173, Olfr1178, Olfr1200, Olfr1209, Olfr1215, Olfr122, Olfr1226, Olfr1232, Olfr1233, Olfr1263, Olfr1289, Olfr1290, Olfr1294, Olfr131, Olfr1335, Olfr1356, Olfr136, Olfr1360, Olfr1364, Olfr1391, Olfr140, Olfr1404, Olfr1408, Olfr1411, Olfr1412, Ol…
GO:0050953	sensory perception of light stimulus	GO_BiologicalProcess-GOA_09.02.2016_16h18	0.14	0.15	0.14	0.16	8.88889	8	[Crybb2, Gnat1, Lrit3, Nyx, Pde6c, Rgs9bp, Ush1c, Ush1g]
GO:0071241	cellular response to inorganic substance	GO_BiologicalProcess-GOA_09.02.2016_16h18	0.069	0.1	0.069	0.14	9.61539	10	[Adcy10, Cpne6, Crhbp, Gpr39, Id2, Mef2c, Neurod2, Tfrc, Tigar, Tnfsf4]
GO:0071248	cellular response to metal ion	GO_BiologicalProcess-GOA_09.02.2016_16h18	0.14	0.15	0.069	0.14	8.69565	8	[Cpne6, Crhbp, Gpr39, Id2, Mef2c, Neurod2, Tfrc, Tigar]
GO:0000240	Pyrimidine metabolism	KEGG_10.02.2016	0.11	0.14	0.11	0.15	8.65385	9	[4933425L06Rik, Ctps, Dpys, Entpd6, Entpd8, Nt5c1b, Pold2, Pole2, Polr2h]
GO:0004514	Cell adhesion molecules (CAMs)	KEGG_10.02.2016	0.1	0.13	0.1	0.16	8.02469	13	[Cd40, Cd99, Cdh4, Cldn13, Cldn20, Cldn9, H2-M10.5, H2-M11, H2-T10, Itga4, Itga8, Ntng1, Sell]
GO:0004640	Hematopoietic cell lineage	KEGG_10.02.2016	0.13	0.15	0.13	0.17	9.09091	8	[Cd3d, Epo, Fcer2a, Flt3, Il6, Il9r, Itga4, Tfrc]
GO:0005320	Autoimmune thyroid disease	KEGG_10.02.2016	0.27	0.27	0.27	0.28	8.21918	6	[Cd40, H2-M10.5, H2-M11, H2-T10, Ifna1, Ifna2]
GO:7083265	Phase II conjugation	REACTOME_10.02.2016	0.066	0.1	0.066	0.17	10.1266	8	[Acsm1, Glyat, Gstm4, Gstt2, Mat1a, Mgst3, Sult2a4, Sult4a1]
GO:0008236	serine-type peptidase activity	GO_MolecularFunction-GOA_09.02.2016_16h18	0.07	0.1	0.07	0.14	8.20513	16	[C1rl, Cfd, Cpvl, Ctsg, Endou, Klk11, Klk1b22, Klk7, Mcpt8, Pcsk1, Pcsk5, Plg, Prss12, Prss43, Prss50, Tmprss11c]
GO:0004252	serine-type endopeptidase activity	GO_MolecularFunction-GOA_09.02.2016_16h18	0.11	0.14	0.07	0.14	8	14	[C1rl, Cfd, Ctsg, Klk11, Klk1b22, Klk7, Mcpt8, Pcsk1, Pcsk5, Plg, Prss12, Prss43, Prss50, Tmprss11c]
GO:7083975	Peptide hormone metabolism	REACTOME_10.02.2016	0.046	0.082	0.046	0.13	10.9375	7	[Ctsg, Gcg, Gip, Grp, Inhbc, Pcsk1, Slc30a8]
GO:0004742	Taste transduction	KEGG_10.02.2016	0.002	0.0058	0.0034	0.017	13.4831	12	[Adcy4, Gabbr2, Hcn4, P2rx3, P2ry4, Pkd1l3, Tas2r102, Tas2r103, Tas2r104, Tas2r119, Tas2r121, Tas2r126]
GO:7084004	Class C/3 (Metabotropic glutamate/pheromone receptors)	REACTOME_10.02.2016	0.0005	0.0014	0.0034	0.017	19.5652	9	[Gabbr2, Gprc6a, Grm2, Tas2r102, Tas2r103, Tas2r104, Tas2r119, Tas2r121, Tas2r126]
GO:7084029	G alpha (i) signalling events	REACTOME_10.02.2016	0.015	0.037	0.0034	0.017	9.26829	19	[Agtr2, Ccr1l1, Cxcl1, Gabbr2, Gnat1, Grm2, Htr5a, Mtnr1a, P2ry4, Pdyn, Ptgdr2, S1pr4, Sstr3, Tas2r102, Tas2r103, Tas2r104, Tas2r119, Tas2r121, Tas2r126]
GO:0050909	sensory perception of taste	GO_BiologicalProcess-GOA_09.02.2016_16h18	0.00019	0.00066	0.0034	0.017	18.6441	11	[Gnat1, Lpo, P2rx3, Pkd1l3, Rtp3, Tas2r102, Tas2r103, Tas2r104, Tas2r119, Tas2r121, Tas2r126]
GO:0050912	detection of chemical stimulus involved in sensory perception of taste	GO_BiologicalProcess-GOA_09.02.2016_16h18	0.00029	0.00096	0.0034	0.017	20.9302	9	[Lpo, Pkd1l3, Rtp3, Tas2r102, Tas2r103, Tas2r104, Tas2r119, Tas2r121, Tas2r126]
GO:7083662	GPCR ligand binding	REACTOME_10.02.2016	0.008	0.021	0.00011	0.001	8.29146	33	[Adra1d, Agtr2, C5ar2, Cck, Cckbr, Cxcl1, Gabbr2, Gcg, Gip, Gpbar1, Gpr39, Gprc6a, Grm2, Grp, Hcrtr1, Htr5a, Ltb4r1, Mtnr1a, Ntsr2, P2ry4, Pdyn, Prok2, Ptgdr2, Rxfp1, S1pr4, Sstr3, Tas2r102, Tas2r103, Tas2r104, Tas2r119, Tas2r121, Tas2r126, Xcl1]
GO:7084004	Class C/3 (Metabotropic glutamate/pheromone receptors)	REACTOME_10.02.2016	0.0005	0.0014	0.00011	0.001	19.5652	9	[Gabbr2, Gprc6a, Grm2, Tas2r102, Tas2r103, Tas2r104, Tas2r119, Tas2r121, Tas2r126]
GO:7084029	G alpha (i) signalling events	REACTOME_10.02.2016	0.015	0.037	0.00011	0.001	9.26829	19	[Agtr2, Ccr1l1, Cxcl1, Gabbr2, Gnat1, Grm2, Htr5a, Mtnr1a, P2ry4, Pdyn, Ptgdr2, S1pr4, Sstr3, Tas2r102, Tas2r103, Tas2r104, Tas2r119, Tas2r121, Tas2r126]
GO:0001396	Non-odorant GPCRs	WikiPathways_10.02.2016	0.035	0.072	0.00011	0.001	8.2397	22	[Adra1d, Agtr2, C5ar2, Cckbr, Ccr1l1, Gabbr2, Gpbar1, Gprc6a, Grm2, Hcrtr1, Htr5a, Ltb4r1, Mtnr1a, Ntsr2, P2ry4, Rxfp1, S1pr4, Sstr3, Tas2r103, Tas2r119, Tas2r121, Tas2r126]
GO:0004930	G-protein coupled receptor activity	GO_MolecularFunction-GOA_09.02.2016_16h18	2.8e-05	0.0001	0.00011	0.001	10	44	[Adra1d, Agtr2, Cckbr, Frzb, Gabbr2, Gpbar1, Gpr182, Gpr20, Gpr22, Gprc6a, Grm2, Hcrtr1, Htr5a, Lgr5, Ltb4r1, Mrgprg, Mrgprh, Mtnr1a, Ntsr2, Olfr459, Olfr460, Olfr585, Olfr740, P2ry4, Pkd1l3, Ptgdr2, Rxfp1, S1pr4, Sfrp4, Sfrp5, Sstr3, Taar3, Taar7d, Taar8a, Tas2r103, Tas2r104, Tas2r119, Tas2r121, Vmn1r185, Vmn1r211, Vmn1r212, Vmn1r237, Vmn1r74, Vmn1r76]
GO:0004740	Olfactory transduction	KEGG_10.02.2016	1.1e-23	7.8e-23	2.5e-19	6.6e-18	12.7505	140	[Cnga2, Olfr1002, Olfr1019, Olfr1022, Olfr1023, Olfr1052, Olfr1055, Olfr1097, Olfr1099, Olfr1111, Olfr1113, Olfr1128, Olfr1131, Olfr1158, Olfr1173, Olfr1178, Olfr1200, Olfr1209, Olfr1213, Olfr1215, Olfr122, Olfr1226, Olfr1232, Olfr1233, Olfr1239, Olfr1263, Olfr1289, Olfr1290, Olfr1294, Olfr131, Olfr1356, Olfr136, Olfr1360, Olfr1364, Olfr1391, Olfr140, Olfr1404, Olfr1408, Olfr1411, Olfr1412, Olfr1…
GO:7083487	Signaling by GPCR	REACTOME_10.02.2016	3.7e-07	1.4e-06	2.5e-19	6.6e-18	8.43001	109	[Adcy4, Adra1d, Agtr2, C5ar2, Cck, Cckbr, Ccr1l1, Cxcl1, Dgkz, Gabbr2, Gcg, Gip, Gnat1, Gpbar1, Gpr20, Gpr39, Gprc6a, Grm2, Grp, Hcrtr1, Htr5a, Ltb4r1, Mtnr1a, Ntsr2, Olfr1019, Olfr1022, Olfr1023, Olfr1052, Olfr1097, Olfr1099, Olfr1111, Olfr1131, Olfr1173, Olfr1209, Olfr1213, Olfr1215, Olfr1226, Olfr1232, Olfr1289, Olfr1356, Olfr1360, Olfr1391, Olfr1404, Olfr1414, Olfr1416, Olfr1454, Olfr1465, Ol…
GO:7084044	Olfactory Signaling Pathway	REACTOME_10.02.2016	1.5e-11	7e-11	2.5e-19	6.6e-18	12.5704	67	[Olfr1019, Olfr1022, Olfr1023, Olfr1052, Olfr1097, Olfr1099, Olfr1111, Olfr1131, Olfr1173, Olfr1209, Olfr1213, Olfr1215, Olfr1226, Olfr1232, Olfr1289, Olfr1356, Olfr1360, Olfr1391, Olfr1404, Olfr1414, Olfr1416, Olfr1454, Olfr1465, Olfr1490, Olfr1502, Olfr153, Olfr164, Olfr170, Olfr181, Olfr196, Olfr220, Olfr262, Olfr287, Olfr318, Olfr328, Olfr353, Olfr402, Olfr418, Olfr424, Olfr43, Olfr447, Olfr4…
GO:0004984	olfactory receptor activity	GO_MolecularFunction-GOA_09.02.2016_16h18	2.4e-26	3e-25	2.5e-19	6.6e-18	13.3333	144	[Olfr1000, Olfr1002, Olfr1019, Olfr1022, Olfr1023, Olfr1052, Olfr1055, Olfr1097, Olfr1099, Olfr1105, Olfr1111, Olfr1113, Olfr1128, Olfr1131, Olfr1158, Olfr1173, Olfr1178, Olfr1200, Olfr1209, Olfr1215, Olfr122, Olfr1226, Olfr1232, Olfr1233, Olfr1263, Olfr1289, Olfr1290, Olfr1294, Olfr131, Olfr1335, Olfr1356, Olfr136, Olfr1360, Olfr1364, Olfr1391, Olfr140, Olfr1404, Olfr1408, Olfr1411, Olfr1412, Ol…
GO:0007608	sensory perception of smell	GO_BiologicalProcess-GOA_09.02.2016_16h18	3e-26	3.1e-25	2.5e-19	6.6e-18	13.2366	146	[Cnga2, Gfy, Olfr1000, Olfr1002, Olfr1019, Olfr1022, Olfr1023, Olfr1052, Olfr1055, Olfr1097, Olfr1099, Olfr1105, Olfr1111, Olfr1113, Olfr1128, Olfr1131, Olfr1158, Olfr1173, Olfr1178, Olfr1200, Olfr1209, Olfr1215, Olfr122, Olfr1226, Olfr1232, Olfr1233, Olfr1263, Olfr1289, Olfr1290, Olfr1294, Olfr131, Olfr1335, Olfr1356, Olfr136, Olfr1360, Olfr1364, Olfr1391, Olfr140, Olfr1404, Olfr1408, Olfr1411, …
GO:0050911	detection of chemical stimulus involved in sensory perception of smell	GO_BiologicalProcess-GOA_09.02.2016_16h18	2.4e-26	3e-25	2.5e-19	6.6e-18	13.3333	144	[Olfr1000, Olfr1002, Olfr1019, Olfr1022, Olfr1023, Olfr1052, Olfr1055, Olfr1097, Olfr1099, Olfr1105, Olfr1111, Olfr1113, Olfr1128, Olfr1131, Olfr1158, Olfr1173, Olfr1178, Olfr1200, Olfr1209, Olfr1215, Olfr122, Olfr1226, Olfr1232, Olfr1233, Olfr1263, Olfr1289, Olfr1290, Olfr1294, Olfr131, Olfr1335, Olfr1356, Olfr136, Olfr1360, Olfr1364, Olfr1391, Olfr140, Olfr1404, Olfr1408, Olfr1411, Olfr1412, Ol…
GO:0001397	Odorant GPCRs	WikiPathways_10.02.2016	0.00038	0.0012	0.00038	0.0025	11.5789	22	[Adgrf3, Gpr182, Gpr20, Gpr22, Gpr85, Lgr5, Mrgprg, Mrgprh, Olfr1002, Olfr1019, Olfr1052, Olfr140, Olfr146, Olfr472, Olfr481, Olfr958, Ptgdr2, Taar3, Tas2r102, Tas2r104, Vmn1r48, Vmn1r52]
GO:0000447	Adipogenesis genes	WikiPathways_10.02.2016	0.11	0.13	0.11	0.16	8.33333	11	[Bmp3, Bscl2, Cfd, Frzb, Il6, Irs3, Lpin3, Mef2c, Nr2f1, Ppargc1a, Sfrp4]
GO:0007187	G-protein coupled receptor signaling pathway, coupled to cyclic nucleotide second messenger	GO_BiologicalProcess-GOA_09.02.2016_16h18	0.12	0.13	0.12	0.15	8.08823	11	[Adcy4, Adra1d, Agtr2, Gcg, Gnat1, Grm2, Ptgdr2, Rxfp1, S1pr4, Sstr3, Vip]
GO:0017156	calcium ion regulated exocytosis	GO_BiologicalProcess-GOA_09.02.2016_16h18	0.15	0.15	0.15	0.16	8.60215	8	[Doc2a, Gm10267, Napb, Otof, Spinkl, Stx1a, Tmem27, Unc13b]
GO:0005204	Chemical carcinogenesis	KEGG_10.02.2016	0.058	0.095	0.046	0.15	9.67742	9	[Adh1, Cyp2c29, Cyp2c65, Cyp2c70, Gstm4, Gstt2, Mgst3, Ptgs2, Ugt2b1]
GO:0001676	long-chain fatty acid metabolic process	GO_BiologicalProcess-GOA_09.02.2016_16h18	0.045	0.082	0.046	0.15	10.3448	9	[Acsl5, Cyp2a12, Cyp2c29, Cyp2c65, Cyp2c70, Cyp2d26, Ptgs2, Slc27a3, Slc27a5]
GO:0019369	arachidonic acid metabolic process	GO_BiologicalProcess-GOA_09.02.2016_16h18	0.073	0.1	0.046	0.15	10.5263	6	[Cyp2a12, Cyp2c29, Cyp2c65, Cyp2c70, Cyp2d26, Ptgs2]
GO:0009743	response to carbohydrate	GO_BiologicalProcess-GOA_09.02.2016_16h18	0.03	0.064	0.038	0.16	9.55882	13	[Ear1, Ern1, Foxa2, Gcg, Gpr39, Ildr2, Mafa, Mup3, Neurod1, Nr1d1, P2rx3, Slc30a8, Tmem27]
GO:0042886	amide transport	GO_BiologicalProcess-GOA_09.02.2016_16h18	0.047	0.08	0.038	0.16	8.04598	21	[Aqp7, Capn10, Crhbp, Ear1, Fam3b, Foxa2, Gcg, Gpr39, Il6, Ildr2, Mafa, Mup3, Neurod1, Nlrp12, Nov, Nr1d1, Slc30a8, Tmem27, Trpv1, Vgf, Vip]
GO:0023061	signal release	GO_BiologicalProcess-GOA_09.02.2016_16h18	0.011	0.029	0.038	0.16	8.51064	28	[Capn10, Crhbp, Ear1, Fam3b, Foxa2, Foxl2, Gcg, Gpr39, Grm2, Il6, Ildr2, Lin7b, Ltbp4, Mafa, Mef2c, Mup3, Napb, Neurod1, Nov, Nr1d1, Otof, Pak1, Slc30a8, Stx1a, Tmem27, Unc13b, Vgf, Vip]
GO:0046879	hormone secretion	GO_BiologicalProcess-GOA_09.02.2016_16h18	0.042	0.082	0.038	0.16	8.09717	20	[Capn10, Crhbp, Ear1, Fam3b, Foxa2, Foxl2, Gcg, Gpr39, Il6, Ildr2, Ltbp4, Mafa, Mup3, Neurod1, Nov, Nr1d1, Slc30a8, Tmem27, Vgf, Vip]
GO:0009749	response to glucose	GO_BiologicalProcess-GOA_09.02.2016_16h18	0.038	0.077	0.038	0.16	9.6	12	[Ear1, Ern1, Foxa2, Gcg, Gpr39, Ildr2, Mafa, Mup3, Neurod1, Nr1d1, Slc30a8, Tmem27]
GO:0071333	cellular response to glucose stimulus	GO_BiologicalProcess-GOA_09.02.2016_16h18	0.15	0.16	0.038	0.16	8.42105	8	[Ear1, Ern1, Foxa2, Gcg, Gpr39, Mup3, Nr1d1, Tmem27]
GO:0030073	insulin secretion	GO_BiologicalProcess-GOA_09.02.2016_16h18	0.027	0.06	0.038	0.16	9.49367	15	[Capn10, Ear1, Fam3b, Foxa2, Gcg, Gpr39, Ildr2, Mafa, Mup3, Neurod1, Nov, Nr1d1, Slc30a8, Tmem27, Vgf]
GO:0031016	pancreas development	GO_BiologicalProcess-GOA_09.02.2016_16h18	0.099	0.13	0.099	0.17	9.27835	9	[Foxa2, Gip, Hhex, Igf2, Il6, Ildr2, Neurod1, Neurog3, Rheb]
GO:0031018	endocrine pancreas development	GO_BiologicalProcess-GOA_09.02.2016_16h18	0.12	0.13	0.099	0.17	10.3448	6	[Foxa2, Gip, Il6, Neurod1, Neurog3, Rheb]
GO:0032409	regulation of transporter activity	GO_BiologicalProcess-GOA_09.02.2016_16h18	0.072	0.1	0.14	0.16	8.53659	14	[Cacng8, Cnih3, Cracr2b, Crhbp, Epo, Kcne1, Kcne3, Kcng1, Mef2c, Rasgrf2, Shank1, Tcaf1, Tcaf2, Thoc5]
GO:0044449	contractile fiber part	GO_CellularComponent-GOA_09.02.2016_16h18	0.1	0.13	0.1	0.16	8.1761	13	[Ankrd1, Hspb1, Klhl40, Lman1, Lmod2, Myh2, Myl4, Myom1, Myzap, Npnt, Smtnl1, Tnnc2, Xirp2]

## Sheet: M3
GOID	GOTerm	Ontology Source	Term PValue	Term PValue Corrected with Benjamini-Hochberg	Group PValue	Group PValue Corrected with Benjamini-Hochberg	% Associated Genes	Nr. Genes	Associated Genes Found
GO:0004725	Cholinergic synapse	KEGG_10.02.2016	0.06	0.075	0.041	0.07	5.30973	6	[Ache, Adcy6, Camk2d, Chrm5, Gnb3, Gng4]
GO:0007411	axon guidance	GO_BiologicalProcess-GOA_09.02.2016_16h18	0.00041	0.0022	0.00052	0.0031	7.07071	14	[Dscam, Efna1, Ephb2, Fezf1, Fmod, Foxd1, Gap43, Nkx2-1, Ogn, Plxna3, Pou4f3, Sema3b, Shh, Unc5d]
GO:0048675	axon extension	GO_BiologicalProcess-GOA_09.02.2016_16h18	0.0013	0.005	0.00052	0.0031	8.41121	9	[Dscam, Fmod, Limk1, Ndn, Ogn, Plxna3, Pou4f3, Sema3b, Trpv2]
GO:0050770	regulation of axonogenesis	GO_BiologicalProcess-GOA_09.02.2016_16h18	0.013	0.026	0.00052	0.0031	5.92105	9	[Dscam, Efna1, Ephb2, Fmod, Limk1, Ogn, Plxna3, Sema3b, Trpv2]
GO:0000041	transition metal ion transport	GO_BiologicalProcess-GOA_09.02.2016_16h18	0.0086	0.018	0.0086	0.027	8.33333	6	[Atp7b, Hfe, Nectin1, Slc39a6, Steap2, Trpc5]
GO:0050808	synapse organization	GO_BiologicalProcess-GOA_09.02.2016_16h18	0.019	0.033	0.019	0.041	5.31401	11	[Asic2, Camk1, Cbln2, Dact1, Dscam, Ephb2, Glra3, Il1rap, Lingo2, Sez6l, Slitrk1]
GO:0050807	regulation of synapse organization	GO_BiologicalProcess-GOA_09.02.2016_16h18	0.019	0.033	0.019	0.041	6.36364	7	[Asic2, Camk1, Cbln2, Ephb2, Il1rap, Lingo2, Slitrk1]
GO:0007416	synapse assembly	GO_BiologicalProcess-GOA_09.02.2016_16h18	0.02	0.035	0.019	0.041	6.25	7	[Asic2, Cbln2, Dscam, Ephb2, Il1rap, Lingo2, Slitrk1]
GO:0006260	DNA replication	GO_BiologicalProcess-GOA_09.02.2016_16h18	0.12	0.13	0.25	0.25	4.09091	9	[Bmp5, Cct8, Cdk2, Kin, Nasp, Parm1, Pdgfa, Pdgfc, Stra13]
GO:0051054	positive regulation of DNA metabolic process	GO_BiologicalProcess-GOA_09.02.2016_16h18	0.098	0.11	0.25	0.25	4.72973	7	[Apex1, Bmp5, Cct8, Cdk2, Parm1, Pdgfa, Pdgfc]
GO:0097458	neuron part	GO_CellularComponent-GOA_09.02.2016_16h18	1e-05	0.00031	8.1e-06	0.00049	4.98866	44	[Abca4, Adgrv1, Asic2, Atp7b, Cadps2, Camk2d, Cbarp, Cntnap4, Dner, Dscam, Ephb2, Eps8, Gabra5, Gal, Gap43, Glra3, Gnas, Gnb3, Grik1, Hcn1, Kcna3, Kcnc1, Kcnc2, Kcnc4, Kif3a, Kndc1, Limk1, Magee1, Myoc, Nrsn2, Nufip1, Psd2, Ptprk, Ptpru, Rab3c, Rac3, Sez6l, Slc17a6, Slc6a13, Slc9a3r2, Sstr1, Stmn2, Trpv2, Vamp7]
GO:0036477	somatodendritic compartment	GO_CellularComponent-GOA_09.02.2016_16h18	5.3e-05	0.0007	8.1e-06	0.00049	6.19946	23	[Asic2, Atp7b, Camk2d, Cntnap4, Dner, Ephb2, Gabra5, Gal, Gnas, Gnb3, Grik1, Hcn1, Kcnc1, Kcnc2, Kndc1, Magee1, Nrsn2, Psd2, Ptprk, Ptpru, Rac3, Sez6l, Stmn2]
GO:0043005	neuron projection	GO_CellularComponent-GOA_09.02.2016_16h18	7.9e-05	0.00098	8.1e-06	0.00049	5.28053	32	[Asic2, Atp7b, Camk2d, Cbarp, Cntnap4, Dner, Dscam, Ephb2, Gabra5, Gap43, Glra3, Gnas, Gnb3, Grik1, Hcn1, Kcna3, Kcnc1, Kcnc2, Kcnc4, Kif3a, Kndc1, Limk1, Magee1, Myoc, Psd2, Ptprk, Rac3, Slc6a13, Sstr1, Stmn2, Trpv2, Vamp7]
GO:0043025	neuronal cell body	GO_CellularComponent-GOA_09.02.2016_16h18	0.00011	0.0011	8.1e-06	0.00049	7.30594	16	[Asic2, Atp7b, Camk2d, Dner, Ephb2, Gal, Kcnc1, Kcnc2, Kndc1, Nrsn2, Psd2, Ptprk, Ptpru, Rac3, Sez6l, Stmn2]
GO:0030424	axon	GO_CellularComponent-GOA_09.02.2016_16h18	0.028	0.045	8.1e-06	0.00049	4.69314	13	[Camk2d, Dscam, Ephb2, Gap43, Glra3, Hcn1, Kcna3, Kcnc1, Kcnc2, Kcnc4, Myoc, Ptprk, Trpv2]
GO:0030425	dendrite	GO_CellularComponent-GOA_09.02.2016_16h18	0.0021	0.0069	8.1e-06	0.00049	5.95745	14	[Asic2, Cntnap4, Dner, Ephb2, Gabra5, Gnas, Gnb3, Grik1, Hcn1, Kcnc2, Kndc1, Magee1, Psd2, Ptprk]
GO:0098793	presynapse	GO_CellularComponent-GOA_09.02.2016_16h18	0.12	0.13	0.072	0.098	4.29448	7	[Cadps2, Cntnap4, Grik1, Kcnc2, Nufip1, Rab3c, Slc17a6]
GO:0097060	synaptic membrane	GO_CellularComponent-GOA_09.02.2016_16h18	0.013	0.026	0.072	0.098	6.79612	7	[Cadps2, Cntnap4, Grik1, Iqsec3, Itga3, Kcnc2, Magee1]
GO:0015077	monovalent inorganic cation transmembrane transporter activity	GO_MolecularFunction-GOA_09.02.2016_16h18	4.6e-05	0.00066	8.6e-05	0.00087	7.01107	19	[Asic2, Hcn1, Hcn3, Kcna3, Kcnc1, Kcnc2, Kcnc4, Kcnj13, Kcnj16, Kcnk10, Kcnk9, Scn3b, Slc13a3, Slc13a4, Slc22a2, Slc24a5, Slc5a5, Slc6a13, Slc6a20a]
GO:0022843	voltage-gated cation channel activity	GO_MolecularFunction-GOA_09.02.2016_16h18	0.002	0.0065	8.6e-05	0.00087	7.35294	10	[Hcn1, Hcn3, Kcna3, Kcnc1, Kcnc2, Kcnc4, Kcnj13, Kcnj16, Kcnk9, Scn3b]
GO:0015079	potassium ion transmembrane transporter activity	GO_MolecularFunction-GOA_09.02.2016_16h18	0.0004	0.0023	8.6e-05	0.00087	8.39695	11	[Hcn1, Hcn3, Kcna3, Kcnc1, Kcnc2, Kcnc4, Kcnj13, Kcnj16, Kcnk10, Kcnk9, Slc24a5]
GO:0002185	Purine metabolism	WikiPathways_10.02.2016	0.13	0.14	0.13	0.15	4.21687	7	[Adcy6, Atic, Enpp3, Gmps, Paics, Pde5a, Polr3k]
GO:0001764	neuron migration	GO_BiologicalProcess-GOA_09.02.2016_16h18	0.012	0.024	0.012	0.032	6	9	[Cckar, Fezf1, Itga3, Lhx6, Ndn, Nkx2-1, Nr2f2, Tubb2b, Unc5d]
GO:0004360	Axon guidance	KEGG_10.02.2016	0.014	0.027	0.0025	0.012	6.20155	8	[Efna1, Ephb2, Limk1, Plxna3, Rac3, Rnd1, Sema3b, Unc5d]
GO:0004360	Axon guidance	KEGG_10.02.2016	0.014	0.027	0.00052	0.0031	6.20155	8	[Efna1, Ephb2, Limk1, Plxna3, Rac3, Rnd1, Sema3b, Unc5d]
GO:0004724	Glutamatergic synapse	KEGG_10.02.2016	0.065	0.078	0.041	0.07	5.21739	6	[Adcy6, Gnas, Gnb3, Gng4, Grik1, Slc17a6]
GO:0042445	hormone metabolic process	GO_BiologicalProcess-GOA_09.02.2016_16h18	0.048	0.063	0.048	0.07	5.22388	7	[Agt, Aldh1a2, Bmp5, Cmtm2a, Hfe, Rdh16, Shh]
GO:0090407	organophosphate biosynthetic process	GO_BiologicalProcess-GOA_09.02.2016_16h18	0.046	0.062	0.19	0.2	4.22961	14	[Adcy6, Adcyap1, Akap12, Chpt1, Etnk2, Gmps, Gnas, Htr2c, Ldhd, Nmnat2, Npr3, Paics, Pdgfa, Ppcs]
GO:0019932	second-messenger-mediated signaling	GO_BiologicalProcess-GOA_09.02.2016_16h18	0.14	0.14	0.19	0.2	4.34783	8	[Adcy6, Adcyap1, Cd24a, Gal, Gnas, Htr2c, Kcnc2, Npr3]
GO:0009165	nucleotide biosynthetic process	GO_BiologicalProcess-GOA_09.02.2016_16h18	0.006	0.013	0.19	0.2	5.97826	11	[Adcy6, Adcyap1, Akap12, Gmps, Gnas, Htr2c, Ldhd, Nmnat2, Npr3, Paics, Ppcs]
GO:0019935	cyclic-nucleotide-mediated signaling	GO_BiologicalProcess-GOA_09.02.2016_16h18	0.0032	0.0091	0.19	0.2	10.1695	6	[Adcy6, Adcyap1, Gal, Gnas, Kcnc2, Npr3]
GO:0009187	cyclic nucleotide metabolic process	GO_BiologicalProcess-GOA_09.02.2016_16h18	0.049	0.064	0.19	0.2	5.18518	7	[Adcy6, Adcyap1, Akap12, Gnas, Htr2c, Npr3, Pde5a]
GO:0009150	purine ribonucleotide metabolic process	GO_BiologicalProcess-GOA_09.02.2016_16h18	0.041	0.059	0.19	0.2	4.375	14	[Adcy6, Adcyap1, Akap12, Atp7b, Dnajc15, Gmps, Gnas, Htr2c, Ldhd, Mpp5, Npr3, Paics, Pde5a, Ppcs]
GO:0009152	purine ribonucleotide biosynthetic process	GO_BiologicalProcess-GOA_09.02.2016_16h18	0.0037	0.0099	0.19	0.2	6.75676	10	[Adcy6, Adcyap1, Akap12, Gmps, Gnas, Htr2c, Ldhd, Npr3, Paics, Ppcs]
GO:0052652	cyclic purine nucleotide metabolic process	GO_BiologicalProcess-GOA_09.02.2016_16h18	0.045	0.061	0.19	0.2	5.71429	6	[Adcy6, Adcyap1, Akap12, Gnas, Htr2c, Npr3]
GO:0061136	regulation of proteasomal protein catabolic process	GO_BiologicalProcess-GOA_09.02.2016_16h18	0.2	0.2	0.2	0.2	4.06977	7	[Anapc15, Dab2, Hfe, Hspbp1, Shh, Sumo2, Uchl5]
GO:0045860	positive regulation of protein kinase activity	GO_BiologicalProcess-GOA_09.02.2016_16h18	0.042	0.059	0.085	0.1	4.17755	16	[Adcyap1, Agt, C1qtnf2, Camk1, Cd24a, Dab2, Efna1, Fzd4, Map3k15, Map3k19, Pde5a, Pdgfa, Pdgfc, Prlr, Tenm1, Unc119]
GO:0043405	regulation of MAP kinase activity	GO_BiologicalProcess-GOA_09.02.2016_16h18	0.06	0.074	0.085	0.1	4.4	11	[Aida, C1qtnf2, Cd24a, Dab2, Efna1, Fzd4, Map3k15, Pde5a, Pdgfa, Pdgfc, Tenm1]
GO:0043406	positive regulation of MAP kinase activity	GO_BiologicalProcess-GOA_09.02.2016_16h18	0.016	0.029	0.085	0.1	5.73248	9	[C1qtnf2, Cd24a, Dab2, Efna1, Fzd4, Pde5a, Pdgfa, Pdgfc, Tenm1]
GO:0071902	positive regulation of protein serine/threonine kinase activity	GO_BiologicalProcess-GOA_09.02.2016_16h18	0.054	0.069	0.085	0.1	4.54545	11	[Agt, C1qtnf2, Camk1, Cd24a, Dab2, Efna1, Fzd4, Pde5a, Pdgfa, Pdgfc, Tenm1]
GO:0007009	plasma membrane organization	GO_BiologicalProcess-GOA_09.02.2016_16h18	0.0083	0.018	0.0083	0.028	5.20446	14	[Ank1, Ar, Cav2, Crb1, Dab2, Efr3a, Itga3, Mpp5, Myof, Optn, Rap2a, Scn3b, Tspan17, Vamp7]
GO:0072659	protein localization to plasma membrane	GO_BiologicalProcess-GOA_09.02.2016_16h18	0.039	0.057	0.0083	0.028	4.80769	10	[Ank1, Ar, Dab2, Efr3a, Itga3, Optn, Rap2a, Scn3b, Tspan17, Vamp7]
GO:0090002	establishment of protein localization to plasma membrane	GO_BiologicalProcess-GOA_09.02.2016_16h18	0.051	0.066	0.0083	0.028	5.14706	7	[Ank1, Ar, Efr3a, Itga3, Optn, Tspan17, Vamp7]
GO:0090287	regulation of cellular response to growth factor stimulus	GO_BiologicalProcess-GOA_09.02.2016_16h18	0.014	0.026	0.014	0.035	5.30973	12	[Agt, Cav2, Cd63, Dab2, Fbn1, Foxd1, Fzd4, Itga3, Myof, Nkx2-1, Sulf2, Vwc2l]
GO:0071363	cellular response to growth factor stimulus	GO_BiologicalProcess-GOA_09.02.2016_16h18	0.022	0.037	0.014	0.035	4.22833	20	[Agt, Bmp5, Cav2, Cd63, Dab2, Fbn1, Foxd1, Fzd4, Heyl, Hfe, Itga3, Myof, Ndn, Nkx2-1, Ptprk, Sparc, Stmn2, Sulf2, Vwc2l, Zcchc12]
GO:0071773	cellular response to BMP stimulus	GO_BiologicalProcess-GOA_09.02.2016_16h18	0.031	0.048	0.014	0.035	5.36913	8	[Bmp5, Fbn1, Foxd1, Heyl, Hfe, Itga3, Vwc2l, Zcchc12]
GO:0090288	negative regulation of cellular response to growth factor stimulus	GO_BiologicalProcess-GOA_09.02.2016_16h18	0.074	0.088	0.014	0.035	5.04202	6	[Agt, Cav2, Fbn1, Nkx2-1, Sulf2, Vwc2l]
GO:0090092	regulation of transmembrane receptor protein serine/threonine kinase signaling pathway	GO_BiologicalProcess-GOA_09.02.2016_16h18	0.033	0.049	0.014	0.035	5	10	[Bmp5, Cav2, Dab2, Dact1, Fbn1, Foxd1, Hfe, Itga3, Nkx2-1, Vwc2l]
GO:0007178	transmembrane receptor protein serine/threonine kinase signaling pathway	GO_BiologicalProcess-GOA_09.02.2016_16h18	0.057	0.071	0.014	0.035	4.29043	13	[Bmp5, Btbd11, Cav2, Dab2, Dact1, Fbn1, Foxd1, Hfe, Itga3, Nkx2-1, Ptprk, Vwc2l, Zcchc12]
GO:0007179	transforming growth factor beta receptor signaling pathway	GO_BiologicalProcess-GOA_09.02.2016_16h18	0.16	0.16	0.014	0.035	4.28571	6	[Cav2, Dab2, Fbn1, Itga3, Nkx2-1, Ptprk]
GO:0001655	urogenital system development	GO_BiologicalProcess-GOA_09.02.2016_16h18	0.016	0.03	0.016	0.037	4.6729	15	[Agt, Aldh1a2, Aph1c, Ar, Cd24a, Ephb2, Foxd1, Heyl, Itga3, Kif3a, Osr1, Pdgfa, Prlr, Shh, Sulf2]
GO:0072001	renal system development	GO_BiologicalProcess-GOA_09.02.2016_16h18	0.075	0.089	0.016	0.037	4.27046	12	[Agt, Aldh1a2, Aph1c, Cd24a, Foxd1, Heyl, Itga3, Kif3a, Osr1, Pdgfa, Shh, Sulf2]
GO:0072006	nephron development	GO_BiologicalProcess-GOA_09.02.2016_16h18	0.0054	0.013	0.016	0.037	6.81818	9	[Agt, Cd24a, Foxd1, Heyl, Itga3, Osr1, Pdgfa, Shh, Sulf2]
GO:0090183	regulation of kidney development	GO_BiologicalProcess-GOA_09.02.2016_16h18	0.0013	0.0051	0.016	0.037	12	6	[Agt, Cd24a, Foxd1, Osr1, Pdgfa, Shh]
GO:0072080	nephron tubule development	GO_BiologicalProcess-GOA_09.02.2016_16h18	0.03	0.046	0.016	0.037	6.31579	6	[Agt, Cd24a, Foxd1, Heyl, Osr1, Shh]
GO:0098590	plasma membrane region	GO_CellularComponent-GOA_09.02.2016_16h18	0.013	0.025	0.013	0.033	4.15945	24	[Adgrg2, Adgrv1, Atp7b, Cadps2, Cav2, Cd24a, Cldn1, Cntnap4, Dab2, Eps8, Gap43, Grik1, Iqsec3, Itga3, Kcnc1, Kcnc2, Magee1, Mpdz, Myof, Slc22a6, Slc22a8, Slc39a6, Slc6a20a, Slc9a3r2]
GO:0098779	mitophagy in response to mitochondrial depolarization	GO_BiologicalProcess-GOA_09.02.2016_16h18	0.13	0.14	0.13	0.16	4.65116	6	[Akr1e1, Anxa5, Fam13b, Fancf, Gabra5, Rims3]
GO:0044297	cell body	GO_CellularComponent-GOA_09.02.2016_16h18	3.8e-05	0.00057	8.1e-06	0.00049	7.11611	19	[Asic2, Atp7b, Camk2d, Cct8, Dner, Ephb2, Gabra5, Gal, Kcnc1, Kcnc2, Kndc1, Nrsn2, Psd2, Ptprk, Ptpru, Rac3, Sez6l, Stmn2, Trpv2]
GO:0031410	cytoplasmic vesicle	GO_CellularComponent-GOA_09.02.2016_16h18	0.0056	0.013	0.0056	0.024	4.10596	31	[Als2cl, Aph1c, Atp7b, Cadps2, Cav2, Cbarp, Cd63, Cpne2, Dab2, Epn3, F5, Gal, Hfe, Mpdz, Myoc, Myof, Nrsn2, Optn, Rab27b, Rab3c, Slc17a6, Sparc, Sri, Steap2, Syt9, Sytl4, Trim36, Vamp1, Vamp7, Vps51, Znrf2]
GO:0044433	cytoplasmic vesicle part	GO_CellularComponent-GOA_09.02.2016_16h18	0.15	0.15	0.0056	0.024	4.14508	8	[Cav2, Slc17a6, Sparc, Sri, Vamp1, Vamp7, Vps51, Znrf2]
GO:0016023	cytoplasmic, membrane-bounded vesicle	GO_CellularComponent-GOA_09.02.2016_16h18	0.0098	0.02	0.0056	0.024	4.10959	27	[Als2cl, Aph1c, Atp7b, Cadps2, Cav2, Cbarp, Cd63, Cpne2, Dab2, Epn3, F5, Gal, Nrsn2, Optn, Rab27b, Rab3c, Slc17a6, Sparc, Sri, Steap2, Syt9, Sytl4, Trim36, Vamp1, Vamp7, Vps51, Znrf2]
GO:0030133	transport vesicle	GO_CellularComponent-GOA_09.02.2016_16h18	0.0038	0.01	0.0056	0.024	6.35838	11	[Aph1c, Atp7b, Cav2, Nrsn2, Rab27b, Rab3c, Slc17a6, Steap2, Syt9, Sytl4, Vamp7]
GO:0030141	secretory granule	GO_CellularComponent-GOA_09.02.2016_16h18	0.018	0.033	0.0056	0.024	5	12	[Cav2, Cbarp, F5, Gal, Rab27b, Sparc, Sri, Syt9, Sytl4, Trim36, Vamp1, Vamp7]
GO:0099503	secretory vesicle	GO_CellularComponent-GOA_09.02.2016_16h18	0.044	0.06	0.0056	0.024	4.29448	14	[Cav2, Cbarp, F5, Gal, Rab27b, Rab3c, Slc17a6, Sparc, Sri, Syt9, Sytl4, Trim36, Vamp1, Vamp7]
GO:0000564	Glycerophospholipid metabolism	KEGG_10.02.2016	0.028	0.045	0.028	0.054	6.38298	6	[Ache, Chpt1, Dgka, Dgkk, Etnk2, Gpd2]
GO:0004020	Calcium signaling pathway	KEGG_10.02.2016	0.092	0.1	0.092	0.11	4.3956	8	[Camk2d, Cckar, Chrm5, Gnas, Htr2c, Ntsr1, Orai3, Plcz1]
GO:0004015	Rap1 signaling pathway	KEGG_10.02.2016	0.11	0.12	0.04	0.07	4.18605	9	[Adcy6, Efna1, Gnas, Magi1, Pard6a, Pdgfa, Pdgfc, Rac3, Rassf5]
GO:0004072	Phospholipase D signaling pathway	KEGG_10.02.2016	0.17	0.18	0.04	0.07	4.10959	6	[Adcy6, Dgka, Dgkk, Gnas, Pdgfa, Pdgfc]
GO:0004540	Gap junction	KEGG_10.02.2016	0.0053	0.013	0.04	0.07	8.13953	7	[Adcy6, Gnas, Htr2c, Pdgfa, Pdgfc, Tuba1b, Tubb2b]
GO:0005231	Choline metabolism in cancer	KEGG_10.02.2016	0.012	0.024	0.04	0.07	6.93069	7	[Chpt1, Dgka, Dgkk, Pdgfa, Pdgfc, Rac3, Slc22a2]
GO:0004080	Neuroactive ligand-receptor interaction	KEGG_10.02.2016	0.0057	0.013	0.0057	0.023	5.26316	15	[Brs3, Cckar, Chrm5, Gabra3, Gabra5, Glra2, Glra3, Grik1, Hcrtr2, Htr2c, Ntsr1, Prlr, Rxfp3, Sstr1, Try5]
GO:0004726	Serotonergic synapse	KEGG_10.02.2016	0.14	0.15	0.14	0.16	4.51128	6	[Cyp2d11, Cyp4x1, Gnas, Gnb3, Gng4, Htr2c]
GO:0004750	Inflammatory mediator regulation of TRP channels	KEGG_10.02.2016	0.036	0.054	0.036	0.065	5.55556	7	[Adcy6, Asic2, Camk2d, Gnas, Htr2c, Il1rap, Trpv2]
GO:7083290	Transmission across Chemical Synapses	REACTOME_10.02.2016	0.03	0.046	8.6e-05	0.00087	5.15464	10	[Ache, Adcy6, Gabra3, Gabra5, Gnb3, Gng4, Grik1, Kcnj16, Slc22a2, Slc6a13]
GO:7083291	Neuronal System	REACTOME_10.02.2016	0.00015	0.0014	8.6e-05	0.00087	6.61765	18	[Ache, Adcy6, Gabra3, Gabra5, Gnb3, Gng4, Grik1, Hcn1, Hcn3, Kcna3, Kcnc1, Kcnc2, Kcnc4, Kcnj16, Kcnk10, Kcnk9, Slc22a2, Slc6a13]
GO:7083523	Neurotransmitter Receptor Binding And Downstream Transmission In The Postsynaptic Cell	REACTOME_10.02.2016	0.049	0.064	8.6e-05	0.00087	5.18518	7	[Adcy6, Gabra3, Gabra5, Gnb3, Gng4, Grik1, Kcnj16]
GO:7084281	Potassium Channels	REACTOME_10.02.2016	3.5e-05	0.00058	8.6e-05	0.00087	11	11	[Gnb3, Gng4, Hcn1, Hcn3, Kcna3, Kcnc1, Kcnc2, Kcnc4, Kcnj16, Kcnk10, Kcnk9]
GO:0022836	gated channel activity	GO_MolecularFunction-GOA_09.02.2016_16h18	0.001	0.0042	8.6e-05	0.00087	6.19835	15	[Asic2, Chrm5, Glra2, Glra3, Grik1, Hcn1, Hcn3, Kcna3, Kcnc1, Kcnc2, Kcnc4, Kcnj13, Kcnj16, Kcnk9, Scn3b]
GO:7083302	Fatty acid, triacylglycerol, and ketone body metabolism	REACTOME_10.02.2016	0.076	0.089	0.076	0.1	5	6	[Acat1, Dgat1, Elovl3, Gpd2, Scd1, Tecr]
GO:0007423	sensory organ development	GO_BiologicalProcess-GOA_09.02.2016_16h18	0.0078	0.017	0.0078	0.028	4.31655	24	[Ache, Adgrv1, Aldh1a2, Crb1, Cryba4, Dscam, Ephb2, Fzd4, Gabra5, Gjb6, Gpd2, Hcn1, Kif3a, Lhx5, Mab21l1, Mab21l2, Nectin1, Nectin3, Osr1, Pou4f3, Rab18, Shh, Slc4a5, Twist2]
GO:0001654	eye development	GO_BiologicalProcess-GOA_09.02.2016_16h18	0.0047	0.011	0.0078	0.028	5.04202	18	[Ache, Aldh1a2, Crb1, Cryba4, Dscam, Ephb2, Fzd4, Gpd2, Hcn1, Lhx5, Mab21l1, Mab21l2, Nectin1, Nectin3, Rab18, Shh, Slc4a5, Twist2]
GO:0060041	retina development in camera-type eye	GO_BiologicalProcess-GOA_09.02.2016_16h18	0.091	0.1	0.0078	0.028	4.8951	7	[Ache, Dscam, Fzd4, Hcn1, Nectin1, Nectin3, Slc4a5]
GO:0043010	camera-type eye development	GO_BiologicalProcess-GOA_09.02.2016_16h18	0.0049	0.012	0.0078	0.028	5.16129	16	[Ache, Aldh1a2, Cryba4, Dscam, Ephb2, Fzd4, Gpd2, Hcn1, Lhx5, Mab21l1, Mab21l2, Nectin1, Nectin3, Shh, Slc4a5, Twist2]
GO:7083306	Metabolism of vitamins and cofactors	REACTOME_10.02.2016	0.088	0.1	0.088	0.11	5	7	[Aasdhppt, Akr1b7, Nmnat2, Ppcs, Rfk, Try5, Ttr]
GO:7083316	Metabolism of nucleotides	REACTOME_10.02.2016	0.017	0.031	0.017	0.038	7.14286	6	[Atic, Cda, Dpyd, Glrx, Gmps, Paics]
GO:0004723	Retrograde endocannabinoid signaling	KEGG_10.02.2016	0.042	0.059	0.00052	0.0029	5.82524	6	[Adcy6, Gabra3, Gabra5, Gnb3, Gng4, Slc17a6]
GO:0004724	Glutamatergic synapse	KEGG_10.02.2016	0.065	0.078	0.00052	0.0029	5.21739	6	[Adcy6, Gnas, Gnb3, Gng4, Grik1, Slc17a6]
GO:0004727	GABAergic synapse	KEGG_10.02.2016	0.022	0.037	0.00052	0.0029	6.74157	6	[Adcy6, Gabra3, Gabra5, Gnb3, Gng4, Slc6a13]
GO:0005032	Morphine addiction	KEGG_10.02.2016	0.027	0.044	0.00052	0.0029	6.45161	6	[Adcy6, Gabra3, Gabra5, Gnas, Gnb3, Gng4]
GO:7083290	Transmission across Chemical Synapses	REACTOME_10.02.2016	0.03	0.046	0.00052	0.0029	5.15464	10	[Ache, Adcy6, Gabra3, Gabra5, Gnb3, Gng4, Grik1, Kcnj16, Slc22a2, Slc6a13]
GO:7083291	Neuronal System	REACTOME_10.02.2016	0.00015	0.0014	0.00052	0.0029	6.61765	18	[Ache, Adcy6, Gabra3, Gabra5, Gnb3, Gng4, Grik1, Hcn1, Hcn3, Kcna3, Kcnc1, Kcnc2, Kcnc4, Kcnj16, Kcnk10, Kcnk9, Slc22a2, Slc6a13]
GO:7083523	Neurotransmitter Receptor Binding And Downstream Transmission In The Postsynaptic Cell	REACTOME_10.02.2016	0.049	0.064	0.00052	0.0029	5.18518	7	[Adcy6, Gabra3, Gabra5, Gnb3, Gng4, Grik1, Kcnj16]
GO:7083727	GABA receptor activation	REACTOME_10.02.2016	0.0027	0.0082	0.00052	0.0029	10.5263	6	[Adcy6, Gabra3, Gabra5, Gnb3, Gng4, Kcnj16]
GO:0000385	Myometrial Relaxation and Contraction Pathways	WikiPathways_10.02.2016	0.11	0.12	0.00052	0.0029	4.40252	7	[Adcy6, Camk2d, Crh, Gnas, Gnb3, Gng4, Oxt]
GO:0000553	Calcium Regulation in the Cardiac Cell	WikiPathways_10.02.2016	0.016	0.03	0.00052	0.0029	5.6962	9	[Adcy6, Camk1, Camk2d, Chrm5, Gjb2, Gjb6, Gnas, Gnb3, Gng4]
GO:7083565	G alpha (q) signalling events	REACTOME_10.02.2016	0.00028	0.002	0.026	0.052	7.7381	13	[Agt, Cckar, Chrm5, Dgka, Gpr68, Hcrtr2, Htr2c, Ntsr1, Oxt, Prokr2, Qrfpr, Tac2, Trh]
GO:7083566	Gastrin-CREB signalling pathway via PKC and MAPK	REACTOME_10.02.2016	0.061	0.075	0.026	0.052	4.01069	15	[Agt, Cckar, Chrm5, Dgka, Gpr68, Hcrtr2, Htr2c, Ntsr1, Oxt, Pdgfa, Prokr2, Psmd7, Qrfpr, Tac2, Trh]
GO:7083662	GPCR ligand binding	REACTOME_10.02.2016	0.0027	0.0083	0.026	0.052	5.02513	20	[Adcyap1, Agt, Cckar, Chrm5, Crh, Gal, Gnas, Gnb3, Gng4, Gpr68, Hcrtr2, Htr2c, Ntsr1, Oxt, Prokr2, Qrfpr, Rxfp3, Sstr1, Tac2, Trh]
GO:7084002	Peptide ligand-binding receptors	REACTOME_10.02.2016	0.0031	0.0091	0.026	0.052	6.21762	12	[Agt, Cckar, Gal, Hcrtr2, Ntsr1, Oxt, Prokr2, Qrfpr, Rxfp3, Sstr1, Tac2, Trh]
GO:7084003	Class A/1 (Rhodopsin-like receptors)	REACTOME_10.02.2016	0.012	0.024	0.026	0.052	5.01672	15	[Agt, Cckar, Chrm5, Gal, Gpr68, Hcrtr2, Htr2c, Ntsr1, Oxt, Prokr2, Qrfpr, Rxfp3, Sstr1, Tac2, Trh]
GO:0001396	Non-odorant GPCRs	WikiPathways_10.02.2016	0.043	0.059	0.026	0.052	4.49438	12	[Adgrg2, Cckar, Chrm5, Fzd4, Gpr68, Hcrtr2, Htr2c, Ntsr1, Prokr2, Qrfpr, Rxfp3, Sstr1]
GO:0008528	G-protein coupled peptide receptor activity	GO_MolecularFunction-GOA_09.02.2016_16h18	0.0039	0.01	0.026	0.052	7.76699	8	[Agtrap, Cckar, Gal, Hcrtr2, Npr3, Ntsr1, Rxfp3, Sstr1]
GO:0030030	cell projection organization	GO_BiologicalProcess-GOA_09.02.2016_16h18	0.0011	0.0044	0.00041	0.0028	4.02802	46	[Adcy6, Adcyap1, Adgrv1, Atp7b, Bmp5, Camk1, Cckar, Cd24a, Cdc42ep2, Chodl, Dact1, Dscam, Dzip1, Efna1, Elavl4, Ephb2, Fezf1, Fmod, Foxd1, Gap43, Gldn, Il1rap, Itga3, Kif3a, Kndc1, Limk1, Lingo2, Mcf2, Myoc, Ndn, Nkx2-1, Ogn, Pdgfa, Plxna3, Pou4f3, Prelp, Rac3, Rap2a, Sema3b, Shh, Slitrk1, Stmn2, Tenm1, Trpv2, Unc5d, Vamp7]
GO:0060560	developmental growth involved in morphogenesis	GO_BiologicalProcess-GOA_09.02.2016_16h18	0.022	0.037	0.00041	0.0028	5.14019	11	[Dscam, Fmod, Gal, Limk1, Ndn, Ogn, Plxna3, Pou4f3, Sema3b, Shh, Trpv2]
GO:0007399	nervous system development	GO_BiologicalProcess-GOA_09.02.2016_16h18	1e-05	0.00028	0.00041	0.0028	4.11797	74	[Adcy6, Adcyap1, Adgrv1, Agt, Aldh1a2, Asic2, Atp7b, Bend6, Bmp5, Brinp3, Camk1, Cbln2, Cckar, Cd24a, Chac1, Chd5, Chodl, Crb1, Dact1, Dner, Dscam, Efna1, Elavl4, Ephb2, Fezf1, Fmod, Foxd1, Fzd4, Gabra5, Gal, Gap43, Gfra2, Gldn, Hapln4, Hcn1, Heyl, Il1rap, Itga3, Kif3a, Kndc1, Lhx5, Lhx6, Limk1, Lingo2, Mcf2, Mpp5, Myoc, Ndn, Nkx2-1, Nkx6-2, Nr2f2, Nrbp2, Ogn, Pafah1b3, Plxna3, Pou4f3, Prelp, Rab…
GO:0031344	regulation of cell projection organization	GO_BiologicalProcess-GOA_09.02.2016_16h18	0.0032	0.0092	0.00041	0.0028	4.79303	22	[Adcy6, Bmp5, Camk1, Cd24a, Cdc42ep2, Chodl, Dscam, Efna1, Ephb2, Fmod, Gap43, Il1rap, Kndc1, Limk1, Ogn, Plxna3, Rap2a, Sema3b, Stmn2, Tenm1, Trpv2, Vamp7]
GO:0048588	developmental cell growth	GO_BiologicalProcess-GOA_09.02.2016_16h18	0.0093	0.019	0.00041	0.0028	5.91716	10	[Dscam, Fmod, Gal, Limk1, Ndn, Ogn, Plxna3, Pou4f3, Sema3b, Trpv2]
GO:0000904	cell morphogenesis involved in differentiation	GO_BiologicalProcess-GOA_09.02.2016_16h18	0.00037	0.0022	0.00041	0.0028	4.65753	34	[Ar, Atp7b, Cckar, Dab2, Dact1, Dscam, Efna1, Elavl4, Ephb2, Fbln1, Fezf1, Fmod, Foxd1, Fzd4, Gap43, Heyl, Kndc1, Limk1, Lingo2, Myoc, Ndn, Nkx2-1, Ogn, Plxna3, Pou4f3, Prelp, Rac3, Rap2a, Sema3b, Shh, Slitrk1, Trpv2, Unc5d, Vamp7]
GO:0022604	regulation of cell morphogenesis	GO_BiologicalProcess-GOA_09.02.2016_16h18	0.013	0.026	0.00041	0.0028	4.3573	20	[Cdc42ep2, Dab2, Dscam, Efna1, Ephb2, Eps8, Fbln1, Fmod, Kndc1, Limk1, Myoc, Nkx2-1, Ogn, Plxna3, Rac3, Rap2a, Sema3b, Sparc, Trpv2, Vamp7]
GO:0031346	positive regulation of cell projection organization	GO_BiologicalProcess-GOA_09.02.2016_16h18	0.051	0.066	0.00041	0.0028	4.66102	11	[Bmp5, Camk1, Cd24a, Cdc42ep2, Dscam, Il1rap, Limk1, Stmn2, Tenm1, Trpv2, Vamp7]
GO:0051960	regulation of nervous system development	GO_BiologicalProcess-GOA_09.02.2016_16h18	0.0004	0.0022	0.00041	0.0028	4.73458	33	[Adcy6, Asic2, Bend6, Bmp5, Brinp3, Camk1, Cbln2, Cd24a, Chodl, Dscam, Efna1, Ephb2, Fezf1, Fmod, Heyl, Il1rap, Kndc1, Lhx5, Limk1, Lingo2, Nkx6-2, Ogn, Plxna3, Rac3, Rap2a, Sema3b, Shh, Slitrk1, Stmn2, Trpv2, Unc5d, Vamp7, Vwc2l]
GO:0051962	positive regulation of nervous system development	GO_BiologicalProcess-GOA_09.02.2016_16h18	0.00028	0.0019	0.00041	0.0028	5.77428	22	[Asic2, Bend6, Bmp5, Brinp3, Camk1, Cbln2, Cd24a, Dscam, Ephb2, Fezf1, Heyl, Il1rap, Lhx5, Limk1, Lingo2, Nkx6-2, Shh, Slitrk1, Stmn2, Trpv2, Vamp7, Vwc2l]
GO:0060284	regulation of cell development	GO_BiologicalProcess-GOA_09.02.2016_16h18	0.00089	0.004	0.00041	0.0028	4.44727	35	[Adcy6, Bend6, Bmp5, Brinp3, Camk1, Cd24a, Chodl, Dab2, Dscam, Efna1, Ephb2, Fbln1, Fezf1, Fmod, Gal, Gpr68, Heyl, Il1rap, Kndc1, Limk1, Myoc, Nkx2-1, Nkx6-2, Ogn, Pde5a, Plxna3, Rac3, Rap2a, Sema3b, Shh, Stmn2, Trpv2, Unc5d, Vamp7, Vwc2l]
GO:0010720	positive regulation of cell development	GO_BiologicalProcess-GOA_09.02.2016_16h18	0.00096	0.0041	0.00041	0.0028	5.36585	22	[Bend6, Bmp5, Brinp3, Camk1, Cd24a, Dab2, Dscam, Ephb2, Fezf1, Gpr68, Heyl, Il1rap, Limk1, Myoc, Nkx6-2, Pde5a, Rac3, Shh, Stmn2, Trpv2, Vamp7, Vwc2l]
GO:0022008	neurogenesis	GO_BiologicalProcess-GOA_09.02.2016_16h18	1e-06	0.00022	0.00041	0.0028	4.67013	63	[Adcy6, Adcyap1, Adgrv1, Agt, Aldh1a2, Atp7b, Bend6, Bmp5, Brinp3, Camk1, Cckar, Cd24a, Chac1, Chd5, Chodl, Crb1, Dact1, Dner, Dscam, Efna1, Elavl4, Ephb2, Fezf1, Fmod, Foxd1, Gabra5, Gap43, Gldn, Hcn1, Heyl, Il1rap, Itga3, Kif3a, Kndc1, Lhx5, Lhx6, Limk1, Lingo2, Mcf2, Mpp5, Myoc, Ndn, Nkx2-1, Nkx6-2, Nr2f2, Nrbp2, Ogn, Plxna3, Pou4f3, Prelp, Rac3, Rap2a, Rnd1, Sema3b, Shh, Slitrk1, Stmn2, Trpv2…
GO:0010769	regulation of cell morphogenesis involved in differentiation	GO_BiologicalProcess-GOA_09.02.2016_16h18	0.002	0.0066	0.00041	0.0028	5.59211	17	[Dab2, Dscam, Efna1, Ephb2, Fbln1, Fmod, Kndc1, Limk1, Myoc, Nkx2-1, Ogn, Plxna3, Rac3, Rap2a, Sema3b, Trpv2, Vamp7]
GO:0010770	positive regulation of cell morphogenesis involved in differentiation	GO_BiologicalProcess-GOA_09.02.2016_16h18	0.086	0.099	0.00041	0.0028	5.07246	7	[Dab2, Dscam, Limk1, Myoc, Rac3, Trpv2, Vamp7]
GO:0010771	negative regulation of cell morphogenesis involved in differentiation	GO_BiologicalProcess-GOA_09.02.2016_16h18	0.04	0.058	0.00041	0.0028	5.88235	6	[Efna1, Ephb2, Fbln1, Nkx2-1, Plxna3, Sema3b]
GO:0048666	neuron development	GO_BiologicalProcess-GOA_09.02.2016_16h18	2e-06	0.00014	0.00041	0.0028	5.20362	46	[Adcy6, Adcyap1, Adgrv1, Atp7b, Bmp5, Camk1, Cckar, Cd24a, Chodl, Crb1, Dact1, Dscam, Efna1, Elavl4, Ephb2, Fezf1, Fmod, Foxd1, Gabra5, Gap43, Gldn, Hcn1, Il1rap, Kif3a, Kndc1, Lhx6, Limk1, Lingo2, Mcf2, Myoc, Ndn, Nkx2-1, Ogn, Plxna3, Pou4f3, Prelp, Rac3, Rap2a, Rnd1, Sema3b, Shh, Slitrk1, Stmn2, Trpv2, Unc5d, Vamp7]
GO:0048699	generation of neurons	GO_BiologicalProcess-GOA_09.02.2016_16h18	3.2e-06	0.00017	0.00041	0.0028	4.64	58	[Adcy6, Adcyap1, Adgrv1, Aldh1a2, Atp7b, Bend6, Bmp5, Brinp3, Camk1, Cckar, Cd24a, Chd5, Chodl, Crb1, Dact1, Dscam, Efna1, Elavl4, Ephb2, Fezf1, Fmod, Foxd1, Gabra5, Gap43, Gldn, Hcn1, Heyl, Il1rap, Itga3, Kif3a, Kndc1, Lhx5, Lhx6, Limk1, Lingo2, Mcf2, Myoc, Ndn, Nkx2-1, Nkx6-2, Nr2f2, Nrbp2, Ogn, Plxna3, Pou4f3, Prelp, Rac3, Rap2a, Rnd1, Sema3b, Shh, Slitrk1, Stmn2, Trpv2, Tubb2b, Unc5d, Vamp7, …
GO:0050767	regulation of neurogenesis	GO_BiologicalProcess-GOA_09.02.2016_16h18	0.0018	0.0063	0.00041	0.0028	4.6281	28	[Adcy6, Bend6, Bmp5, Brinp3, Camk1, Cd24a, Chodl, Dscam, Efna1, Ephb2, Fezf1, Fmod, Heyl, Il1rap, Kndc1, Limk1, Nkx6-2, Ogn, Plxna3, Rac3, Rap2a, Sema3b, Shh, Stmn2, Trpv2, Unc5d, Vamp7, Vwc2l]
GO:0050769	positive regulation of neurogenesis	GO_BiologicalProcess-GOA_09.02.2016_16h18	0.0026	0.0082	0.00041	0.0028	5.37975	17	[Bend6, Bmp5, Brinp3, Camk1, Cd24a, Dscam, Ephb2, Fezf1, Heyl, Il1rap, Limk1, Nkx6-2, Shh, Stmn2, Trpv2, Vamp7, Vwc2l]
GO:0030182	neuron differentiation	GO_BiologicalProcess-GOA_09.02.2016_16h18	1.3e-06	0.00014	0.00041	0.0028	4.90196	55	[Adcy6, Adcyap1, Adgrv1, Aldh1a2, Atp7b, Bend6, Bmp5, Brinp3, Camk1, Cckar, Cd24a, Chd5, Chodl, Crb1, Dact1, Dscam, Efna1, Elavl4, Ephb2, Fezf1, Fmod, Foxd1, Gabra5, Gap43, Gldn, Hcn1, Heyl, Il1rap, Kif3a, Kndc1, Lhx5, Lhx6, Limk1, Lingo2, Mcf2, Myoc, Ndn, Nkx2-1, Nkx6-2, Nrbp2, Ogn, Plxna3, Pou4f3, Prelp, Rac3, Rap2a, Rnd1, Sema3b, Shh, Slitrk1, Stmn2, Trpv2, Unc5d, Vamp7, Vwc2l]
GO:0031175	neuron projection development	GO_BiologicalProcess-GOA_09.02.2016_16h18	1.7e-05	0.00036	0.00041	0.0028	5.17007	38	[Adcy6, Adcyap1, Atp7b, Bmp5, Camk1, Cckar, Cd24a, Chodl, Dact1, Dscam, Efna1, Elavl4, Ephb2, Fezf1, Fmod, Foxd1, Gap43, Il1rap, Kndc1, Limk1, Lingo2, Mcf2, Myoc, Ndn, Nkx2-1, Ogn, Plxna3, Pou4f3, Prelp, Rac3, Rap2a, Sema3b, Shh, Slitrk1, Stmn2, Trpv2, Unc5d, Vamp7]
GO:0016358	dendrite development	GO_BiologicalProcess-GOA_09.02.2016_16h18	0.00043	0.0023	0.00041	0.0028	7.38636	13	[Atp7b, Bmp5, Camk1, Dact1, Dscam, Efna1, Elavl4, Ephb2, Il1rap, Kndc1, Mcf2, Rap2a, Vamp7]
GO:0045664	regulation of neuron differentiation	GO_BiologicalProcess-GOA_09.02.2016_16h18	0.00028	0.0019	0.00041	0.0028	5.30612	26	[Adcy6, Bend6, Bmp5, Brinp3, Camk1, Cd24a, Chodl, Dscam, Efna1, Ephb2, Fezf1, Fmod, Heyl, Il1rap, Kndc1, Limk1, Ogn, Plxna3, Rac3, Rap2a, Sema3b, Shh, Stmn2, Trpv2, Vamp7, Vwc2l]
GO:0045666	positive regulation of neuron differentiation	GO_BiologicalProcess-GOA_09.02.2016_16h18	0.0031	0.0091	0.00041	0.0028	5.71429	14	[Bend6, Bmp5, Brinp3, Camk1, Cd24a, Dscam, Fezf1, Heyl, Il1rap, Limk1, Stmn2, Trpv2, Vamp7, Vwc2l]
GO:0048667	cell morphogenesis involved in neuron differentiation	GO_BiologicalProcess-GOA_09.02.2016_16h18	0.00016	0.0015	0.00041	0.0028	5.44355	27	[Atp7b, Cckar, Dact1, Dscam, Efna1, Elavl4, Ephb2, Fezf1, Fmod, Foxd1, Gap43, Kndc1, Limk1, Lingo2, Ndn, Nkx2-1, Ogn, Plxna3, Pou4f3, Prelp, Rap2a, Sema3b, Shh, Slitrk1, Trpv2, Unc5d, Vamp7]
GO:0048812	neuron projection morphogenesis	GO_BiologicalProcess-GOA_09.02.2016_16h18	0.00049	0.0025	0.00041	0.0028	5.10397	27	[Atp7b, Cckar, Dact1, Dscam, Efna1, Elavl4, Ephb2, Fezf1, Fmod, Foxd1, Gap43, Kndc1, Limk1, Lingo2, Ndn, Nkx2-1, Ogn, Plxna3, Pou4f3, Prelp, Rap2a, Sema3b, Shh, Slitrk1, Trpv2, Unc5d, Vamp7]
GO:0010975	regulation of neuron projection development	GO_BiologicalProcess-GOA_09.02.2016_16h18	0.001	0.0042	0.00041	0.0028	5.57185	19	[Adcy6, Bmp5, Camk1, Cd24a, Chodl, Dscam, Efna1, Ephb2, Fmod, Il1rap, Kndc1, Limk1, Ogn, Plxna3, Rap2a, Sema3b, Stmn2, Trpv2, Vamp7]
GO:0050773	regulation of dendrite development	GO_BiologicalProcess-GOA_09.02.2016_16h18	0.006	0.014	0.00041	0.0028	7.95455	7	[Bmp5, Camk1, Efna1, Il1rap, Kndc1, Rap2a, Vamp7]
GO:0010976	positive regulation of neuron projection development	GO_BiologicalProcess-GOA_09.02.2016_16h18	0.039	0.057	0.00041	0.0028	5.26316	9	[Bmp5, Camk1, Cd24a, Dscam, Il1rap, Limk1, Stmn2, Trpv2, Vamp7]
GO:0007409	axonogenesis	GO_BiologicalProcess-GOA_09.02.2016_16h18	0.0014	0.0052	0.00041	0.0028	5.28967	21	[Cckar, Dscam, Efna1, Ephb2, Fezf1, Fmod, Foxd1, Gap43, Limk1, Lingo2, Ndn, Nkx2-1, Ogn, Plxna3, Pou4f3, Prelp, Sema3b, Shh, Slitrk1, Trpv2, Unc5d]
GO:0007411	axon guidance	GO_BiologicalProcess-GOA_09.02.2016_16h18	0.00041	0.0022	0.00041	0.0028	7.07071	14	[Dscam, Efna1, Ephb2, Fezf1, Fmod, Foxd1, Gap43, Nkx2-1, Ogn, Plxna3, Pou4f3, Sema3b, Shh, Unc5d]
GO:0048675	axon extension	GO_BiologicalProcess-GOA_09.02.2016_16h18	0.0013	0.005	0.00041	0.0028	8.41121	9	[Dscam, Fmod, Limk1, Ndn, Ogn, Plxna3, Pou4f3, Sema3b, Trpv2]
GO:0050770	regulation of axonogenesis	GO_BiologicalProcess-GOA_09.02.2016_16h18	0.013	0.026	0.00041	0.0028	5.92105	9	[Dscam, Efna1, Ephb2, Fmod, Limk1, Ogn, Plxna3, Sema3b, Trpv2]
GO:7084105	Ion channel transport	REACTOME_10.02.2016	0.015	0.028	0.015	0.035	5.49451	10	[Asic2, Atp7b, Gabra3, Gabra5, Glra2, Glra3, Sri, Trpc5, Trpm3, Trpv2]
GO:7083953	Cell-Cell communication	REACTOME_10.02.2016	0.0014	0.0051	0.0014	0.0074	9.09091	8	[Cdh18, Cdh24, Dscam, Mpp5, Nectin1, Nectin3, Pard6a, Sirpb1b]
GO:7084111	Cell-cell junction organization	REACTOME_10.02.2016	0.00035	0.0022	0.0014	0.0074	15.3846	6	[Cdh18, Cdh24, Mpp5, Nectin1, Nectin3, Pard6a]
GO:7084112	Cell junction organization	REACTOME_10.02.2016	0.0035	0.0095	0.0014	0.0074	10	6	[Cdh18, Cdh24, Mpp5, Nectin1, Nectin3, Pard6a]
GO:7084171	Signaling by Hedgehog	REACTOME_10.02.2016	0.14	0.14	0.14	0.15	4.61538	6	[Adcy6, Dzip1, Gnas, Kif3a, Psmd7, Shh]
GO:0005032	Morphine addiction	KEGG_10.02.2016	0.027	0.044	0.041	0.07	6.45161	6	[Adcy6, Gabra3, Gabra5, Gnas, Gnb3, Gng4]
GO:0000385	Myometrial Relaxation and Contraction Pathways	WikiPathways_10.02.2016	0.11	0.12	0.041	0.07	4.40252	7	[Adcy6, Camk2d, Crh, Gnas, Gnb3, Gng4, Oxt]
GO:0000553	Calcium Regulation in the Cardiac Cell	WikiPathways_10.02.2016	0.016	0.03	0.041	0.07	5.6962	9	[Adcy6, Camk1, Camk2d, Chrm5, Gjb2, Gjb6, Gnas, Gnb3, Gng4]
GO:0043270	positive regulation of ion transport	GO_BiologicalProcess-GOA_09.02.2016_16h18	0.079	0.092	0.068	0.094	4.5977	8	[Gal, Glrx, Grik1, Hfe, Scn3b, Sri, Trpv2, Vamp7]
GO:0032412	regulation of ion transmembrane transporter activity	GO_BiologicalProcess-GOA_09.02.2016_16h18	0.097	0.1	0.068	0.094	4.7619	7	[Camk2d, Cbarp, Crh, Gal, Glrx, Scn3b, Sri]
GO:0046887	positive regulation of hormone secretion	GO_BiologicalProcess-GOA_09.02.2016_16h18	0.0046	0.012	0.068	0.094	8.33333	7	[Crh, Gal, Gpr68, Hfe, Sri, Vamp7, Vsnl1]
GO:0007605	sensory perception of sound	GO_BiologicalProcess-GOA_09.02.2016_16h18	0.043	0.059	0.043	0.068	5.34351	7	[Adgrv1, Asic2, Fzd4, Gabra5, Gjb6, Pou4f3, Slc9a3r2]
GO:0044057	regulation of system process	GO_BiologicalProcess-GOA_09.02.2016_16h18	0.049	0.064	0.035	0.064	4.16667	14	[Adcy6, Agt, Asic2, Camk2d, Crh, Gal, Glrx3, Gnas, Hcn3, Htr2c, Pde5a, Scn3b, Sri, Tmem65]
GO:0008015	blood circulation	GO_BiologicalProcess-GOA_09.02.2016_16h18	0.018	0.033	0.035	0.064	4.58716	15	[Adcy6, Agt, Agtrap, Ar, Asic2, Camk2d, F5, Glrx3, Hcn3, Npr3, Pde5a, Scn3b, Slc4a5, Sri, Tmem65]
GO:0008217	regulation of blood pressure	GO_BiologicalProcess-GOA_09.02.2016_16h18	0.14	0.15	0.035	0.064	4.54545	6	[Agt, Agtrap, Ar, Asic2, Npr3, Slc4a5]
GO:1903522	regulation of blood circulation	GO_BiologicalProcess-GOA_09.02.2016_16h18	0.02	0.035	0.035	0.064	5.4878	9	[Adcy6, Agt, Asic2, Glrx3, Hcn3, Pde5a, Scn3b, Sri, Tmem65]
GO:0060047	heart contraction	GO_BiologicalProcess-GOA_09.02.2016_16h18	0.067	0.08	0.035	0.064	4.87805	8	[Agt, Camk2d, Glrx3, Hcn3, Pde5a, Scn3b, Sri, Tmem65]
GO:0008610	lipid biosynthetic process	GO_BiologicalProcess-GOA_09.02.2016_16h18	0.033	0.05	0.042	0.068	4.18719	17	[Agt, Aldh1a2, Bmp5, Chpt1, Cmtm2a, Crebl2, Crh, Dgat1, Elovl3, Erlin2, Etnk2, Htr2c, Pdgfa, Ptgds, Rdh16, Scd1, Tecr]
GO:0044283	small molecule biosynthetic process	GO_BiologicalProcess-GOA_09.02.2016_16h18	0.027	0.044	0.042	0.068	4.30108	16	[Aasdhppt, Agt, Aldh1a2, Asl, Bmp5, Chpt1, Cmtm2a, Coq3, Elovl3, Erlin2, G6pc3, Gpd2, Ptgds, Rdh16, Scd1, Tecr]
GO:0019216	regulation of lipid metabolic process	GO_BiologicalProcess-GOA_09.02.2016_16h18	0.061	0.075	0.042	0.068	4.38247	11	[Agt, Bmp5, C1qtnf2, Cmtm2a, Crebl2, Dnajc15, Erlin2, Htr2c, Irs4, Pdgfa, Scd1]
GO:0046890	regulation of lipid biosynthetic process	GO_BiologicalProcess-GOA_09.02.2016_16h18	0.03	0.046	0.042	0.068	5.78512	7	[Agt, Bmp5, Cmtm2a, Crebl2, Erlin2, Htr2c, Pdgfa]
GO:0046394	carboxylic acid biosynthetic process	GO_BiologicalProcess-GOA_09.02.2016_16h18	0.032	0.049	0.042	0.068	5.05051	10	[Aasdhppt, Agt, Aldh1a2, Asl, Elovl3, Erlin2, Ptgds, Rdh16, Scd1, Tecr]
GO:0006633	fatty acid biosynthetic process	GO_BiologicalProcess-GOA_09.02.2016_16h18	0.022	0.037	0.042	0.068	6.74157	6	[Agt, Elovl3, Erlin2, Ptgds, Scd1, Tecr]
GO:0072330	monocarboxylic acid biosynthetic process	GO_BiologicalProcess-GOA_09.02.2016_16h18	0.017	0.031	0.042	0.068	6.01504	8	[Agt, Aldh1a2, Elovl3, Erlin2, Ptgds, Rdh16, Scd1, Tecr]
GO:0010721	negative regulation of cell development	GO_BiologicalProcess-GOA_09.02.2016_16h18	0.075	0.088	0.0025	0.012	4.30108	12	[Adcy6, Cd24a, Efna1, Ephb2, Fbln1, Gal, Nkx2-1, Nkx6-2, Plxna3, Sema3b, Shh, Stmn2]
GO:0010769	regulation of cell morphogenesis involved in differentiation	GO_BiologicalProcess-GOA_09.02.2016_16h18	0.002	0.0066	0.0025	0.012	5.59211	17	[Dab2, Dscam, Efna1, Ephb2, Fbln1, Fmod, Kndc1, Limk1, Myoc, Nkx2-1, Ogn, Plxna3, Rac3, Rap2a, Sema3b, Trpv2, Vamp7]
GO:0010771	negative regulation of cell morphogenesis involved in differentiation	GO_BiologicalProcess-GOA_09.02.2016_16h18	0.04	0.058	0.0025	0.012	5.88235	6	[Efna1, Ephb2, Fbln1, Nkx2-1, Plxna3, Sema3b]
GO:0050768	negative regulation of neurogenesis	GO_BiologicalProcess-GOA_09.02.2016_16h18	0.12	0.13	0.0025	0.012	4.0724	9	[Adcy6, Cd24a, Efna1, Ephb2, Nkx6-2, Plxna3, Sema3b, Shh, Stmn2]
GO:0010977	negative regulation of neuron projection development	GO_BiologicalProcess-GOA_09.02.2016_16h18	0.049	0.064	0.0025	0.012	5.60748	6	[Adcy6, Efna1, Ephb2, Plxna3, Sema3b, Stmn2]
GO:0050770	regulation of axonogenesis	GO_BiologicalProcess-GOA_09.02.2016_16h18	0.013	0.026	0.0025	0.012	5.92105	9	[Dscam, Efna1, Ephb2, Fmod, Limk1, Ogn, Plxna3, Sema3b, Trpv2]
GO:0014066	regulation of phosphatidylinositol 3-kinase signaling	GO_BiologicalProcess-GOA_09.02.2016_16h18	0.0092	0.019	0.0092	0.028	8.21918	6	[Agt, Hax1, Myoc, Pdgfa, Pdgfc, Slc9a3r2]
GO:7083278	Transmembrane transport of small molecules	REACTOME_10.02.2016	8.1e-06	0.00034	1e-05	0.00033	5.81818	32	[Abca4, Adcy6, Asic2, Atp7b, G6pc3, Gabra3, Gabra5, Glra2, Glra3, Gnas, Gnb3, Gng4, Pex19, Slc13a3, Slc13a4, Slc17a6, Slc22a2, Slc22a6, Slc22a8, Slc24a5, Slc25a10, Slc29a4, Slc39a6, Slc4a5, Slc5a5, Slc6a13, Slc6a20a, Slc7a3, Sri, Trpc5, Trpm3, Trpv2]
GO:7083291	Neuronal System	REACTOME_10.02.2016	0.00015	0.0014	1e-05	0.00033	6.61765	18	[Ache, Adcy6, Gabra3, Gabra5, Gnb3, Gng4, Grik1, Hcn1, Hcn3, Kcna3, Kcnc1, Kcnc2, Kcnc4, Kcnj16, Kcnk10, Kcnk9, Slc22a2, Slc6a13]
GO:7084281	Potassium Channels	REACTOME_10.02.2016	3.5e-05	0.00058	1e-05	0.00033	11	11	[Gnb3, Gng4, Hcn1, Hcn3, Kcna3, Kcnc1, Kcnc2, Kcnc4, Kcnj16, Kcnk10, Kcnk9]
GO:0015075	ion transmembrane transporter activity	GO_MolecularFunction-GOA_09.02.2016_16h18	9.2e-06	0.00032	1e-05	0.00033	5.45455	36	[Asic2, Atp7b, Chrm5, Glra2, Glra3, Grik1, Hcn1, Hcn3, Kcna3, Kcnc1, Kcnc2, Kcnc4, Kcnj13, Kcnj16, Kcnk10, Kcnk9, Orai3, Scn3b, Slc13a3, Slc13a4, Slc16a12, Slc16a14, Slc17a6, Slc22a2, Slc22a6, Slc22a8, Slc24a5, Slc39a6, Slc4a5, Slc5a5, Slc6a13, Slc6a20a, Slc7a3, Trpc5, Trpm3, Trpv2]
GO:0015267	channel activity	GO_MolecularFunction-GOA_09.02.2016_16h18	0.00025	0.002	1e-05	0.00033	5.85106	22	[Asic2, Chrm5, Gjb2, Glra2, Glra3, Grik1, Hcn1, Hcn3, Kcna3, Kcnc1, Kcnc2, Kcnc4, Kcnj13, Kcnj16, Kcnk10, Kcnk9, Orai3, Scn3b, Slc24a5, Trpc5, Trpm3, Trpv2]
GO:0055085	transmembrane transport	GO_BiologicalProcess-GOA_09.02.2016_16h18	0.00052	0.0026	1e-05	0.00033	4.39684	39	[Abca4, Asic2, Atp7b, Camk2d, Cbarp, Chrm5, Crh, Gal, Gjb2, Glra2, Glra3, Glrx, Hcn1, Hcn3, Htr2c, Kcnc1, Kcnc2, Kcnj13, Kcnj16, Kcnk10, Mfsd14b, Orai3, Pex19, Scn3b, Slc13a4, Slc16a12, Slc17a6, Slc22a2, Slc22a6, Slc22a8, Slc24a5, Slc39a6, Slc4a5, Slc5a5, Slc6a20a, Slc7a3, Sri, Trpm3, Trpv2]
GO:0006811	ion transport	GO_BiologicalProcess-GOA_09.02.2016_16h18	2.5e-05	0.00044	1e-05	0.00033	4.55357	51	[Abca4, Ank1, Asic2, Atp7b, Camk2d, Cbarp, Cd63, Cdk2, Chrm5, Crh, Gal, Glra2, Glra3, Glrx, Grik1, Hcn1, Hcn3, Hfe, Htr2c, Kcnc1, Kcnc2, Kcnj13, Kcnj16, Kcnk10, Kcnk9, Nectin1, Orai3, Plcz1, Scn3b, Slc13a3, Slc13a4, Slc16a12, Slc16a14, Slc17a6, Slc22a2, Slc22a6, Slc22a8, Slc24a5, Slc39a6, Slc4a5, Slc5a5, Slc6a13, Slc6a20a, Slc7a3, Slmo2, Sri, Steap2, Trpc5, Trpm3, Trpv2, Vamp7]
GO:0008324	cation transmembrane transporter activity	GO_MolecularFunction-GOA_09.02.2016_16h18	0.00027	0.002	1e-05	0.00033	5.32787	26	[Asic2, Atp7b, Hcn1, Hcn3, Kcna3, Kcnc1, Kcnc2, Kcnc4, Kcnj13, Kcnj16, Kcnk10, Kcnk9, Orai3, Scn3b, Slc13a3, Slc13a4, Slc22a2, Slc24a5, Slc39a6, Slc5a5, Slc6a13, Slc6a20a, Slc7a3, Trpc5, Trpm3, Trpv2]
GO:0008509	anion transmembrane transporter activity	GO_MolecularFunction-GOA_09.02.2016_16h18	0.00067	0.0032	1e-05	0.00033	6.46552	15	[Chrm5, Glra2, Glra3, Slc13a3, Slc13a4, Slc16a12, Slc16a14, Slc17a6, Slc22a6, Slc22a8, Slc4a5, Slc5a5, Slc6a13, Slc6a20a, Slc7a3]
GO:0022836	gated channel activity	GO_MolecularFunction-GOA_09.02.2016_16h18	0.001	0.0042	1e-05	0.00033	6.19835	15	[Asic2, Chrm5, Glra2, Glra3, Grik1, Hcn1, Hcn3, Kcna3, Kcnc1, Kcnc2, Kcnc4, Kcnj13, Kcnj16, Kcnk9, Scn3b]
GO:0034220	ion transmembrane transport	GO_BiologicalProcess-GOA_09.02.2016_16h18	0.00019	0.0017	1e-05	0.00033	4.82759	35	[Asic2, Atp7b, Camk2d, Cbarp, Chrm5, Crh, Gal, Glra2, Glra3, Glrx, Hcn1, Hcn3, Htr2c, Kcnc1, Kcnc2, Kcnj13, Kcnj16, Kcnk10, Orai3, Scn3b, Slc13a4, Slc16a12, Slc17a6, Slc22a2, Slc22a6, Slc22a8, Slc24a5, Slc39a6, Slc4a5, Slc5a5, Slc6a20a, Slc7a3, Sri, Trpm3, Trpv2]
GO:0005216	ion channel activity	GO_MolecularFunction-GOA_09.02.2016_16h18	0.0001	0.0012	1e-05	0.00033	6.21302	21	[Asic2, Chrm5, Glra2, Glra3, Grik1, Hcn1, Hcn3, Kcna3, Kcnc1, Kcnc2, Kcnc4, Kcnj13, Kcnj16, Kcnk10, Kcnk9, Orai3, Scn3b, Slc24a5, Trpc5, Trpm3, Trpv2]
GO:0006812	cation transport	GO_BiologicalProcess-GOA_09.02.2016_16h18	0.0001	0.0012	1e-05	0.00033	4.85564	37	[Ank1, Asic2, Atp7b, Camk2d, Cbarp, Cd63, Cdk2, Chrm5, Gal, Glrx, Hcn1, Hcn3, Hfe, Htr2c, Kcnc1, Kcnc2, Kcnj13, Kcnj16, Kcnk10, Kcnk9, Nectin1, Orai3, Plcz1, Scn3b, Slc13a4, Slc22a2, Slc24a5, Slc39a6, Slc5a5, Slc6a20a, Slc7a3, Sri, Steap2, Trpc5, Trpm3, Trpv2, Vamp7]
GO:0006820	anion transport	GO_BiologicalProcess-GOA_09.02.2016_16h18	0.026	0.044	1e-05	0.00033	4.18605	18	[Abca4, Chrm5, Glra2, Glra3, Grik1, Slc13a3, Slc16a12, Slc16a14, Slc17a6, Slc22a6, Slc22a8, Slc4a5, Slc5a5, Slc6a13, Slc6a20a, Slc7a3, Slmo2, Vamp7]
GO:0015276	ligand-gated ion channel activity	GO_MolecularFunction-GOA_09.02.2016_16h18	0.001	0.0042	1e-05	0.00033	8.73786	9	[Asic2, Chrm5, Glra2, Glra3, Grik1, Hcn1, Hcn3, Kcnj13, Kcnj16]
GO:0022890	inorganic cation transmembrane transporter activity	GO_MolecularFunction-GOA_09.02.2016_16h18	0.00011	0.0011	1e-05	0.00033	5.92593	24	[Asic2, Atp7b, Hcn1, Hcn3, Kcna3, Kcnc1, Kcnc2, Kcnc4, Kcnj13, Kcnj16, Kcnk10, Kcnk9, Orai3, Scn3b, Slc13a3, Slc13a4, Slc22a2, Slc24a5, Slc39a6, Slc5a5, Slc6a13, Slc6a20a, Trpc5, Trpv2]
GO:0098655	cation transmembrane transport	GO_BiologicalProcess-GOA_09.02.2016_16h18	0.0014	0.0051	1e-05	0.00033	4.80769	25	[Asic2, Atp7b, Camk2d, Cbarp, Gal, Glrx, Hcn1, Hcn3, Htr2c, Kcnc1, Kcnc2, Kcnj13, Kcnj16, Kcnk10, Orai3, Scn3b, Slc13a4, Slc22a2, Slc24a5, Slc39a6, Slc5a5, Slc6a20a, Slc7a3, Sri, Trpm3]
GO:0098660	inorganic ion transmembrane transport	GO_BiologicalProcess-GOA_09.02.2016_16h18	0.0013	0.0051	1e-05	0.00033	4.83559	25	[Asic2, Atp7b, Camk2d, Cbarp, Chrm5, Gal, Glra2, Glra3, Glrx, Hcn1, Hcn3, Htr2c, Kcnc1, Kcnc2, Kcnj13, Kcnj16, Kcnk10, Orai3, Scn3b, Slc13a4, Slc22a2, Slc24a5, Slc39a6, Slc5a5, Sri]
GO:0005261	cation channel activity	GO_MolecularFunction-GOA_09.02.2016_16h18	0.00039	0.0023	1e-05	0.00033	6.3197	17	[Asic2, Hcn1, Hcn3, Kcna3, Kcnc1, Kcnc2, Kcnc4, Kcnj13, Kcnj16, Kcnk10, Kcnk9, Orai3, Scn3b, Slc24a5, Trpc5, Trpm3, Trpv2]
GO:0015672	monovalent inorganic cation transport	GO_BiologicalProcess-GOA_09.02.2016_16h18	0.00031	0.002	1e-05	0.00033	5.69948	22	[Ank1, Asic2, Camk2d, Cd63, Cdk2, Chrm5, Gal, Glrx, Hcn1, Hcn3, Kcnc1, Kcnc2, Kcnj13, Kcnj16, Kcnk10, Kcnk9, Scn3b, Slc13a4, Slc22a2, Slc24a5, Slc5a5, Vamp7]
GO:0030001	metal ion transport	GO_BiologicalProcess-GOA_09.02.2016_16h18	0.00021	0.0018	1e-05	0.00033	5.06757	30	[Asic2, Atp7b, Camk2d, Cbarp, Cd63, Cdk2, Gal, Glrx, Hcn1, Hcn3, Hfe, Htr2c, Kcnc1, Kcnc2, Kcnj13, Kcnj16, Kcnk10, Kcnk9, Nectin1, Orai3, Plcz1, Scn3b, Slc13a4, Slc24a5, Slc39a6, Slc5a5, Sri, Steap2, Trpc5, Trpv2]
GO:0015077	monovalent inorganic cation transmembrane transporter activity	GO_MolecularFunction-GOA_09.02.2016_16h18	4.6e-05	0.00066	1e-05	0.00033	7.01107	19	[Asic2, Hcn1, Hcn3, Kcna3, Kcnc1, Kcnc2, Kcnc4, Kcnj13, Kcnj16, Kcnk10, Kcnk9, Scn3b, Slc13a3, Slc13a4, Slc22a2, Slc24a5, Slc5a5, Slc6a13, Slc6a20a]
GO:0098662	inorganic cation transmembrane transport	GO_BiologicalProcess-GOA_09.02.2016_16h18	0.0033	0.0092	1e-05	0.00033	4.7619	22	[Asic2, Atp7b, Camk2d, Cbarp, Gal, Glrx, Hcn1, Hcn3, Htr2c, Kcnc1, Kcnc2, Kcnj13, Kcnj16, Kcnk10, Orai3, Scn3b, Slc13a4, Slc22a2, Slc24a5, Slc39a6, Slc5a5, Sri]
GO:0006813	potassium ion transport	GO_BiologicalProcess-GOA_09.02.2016_16h18	0.0047	0.011	1e-05	0.00033	6.53595	10	[Cdk2, Gal, Hcn1, Hcn3, Kcnc1, Kcnc2, Kcnj13, Kcnj16, Kcnk10, Kcnk9]
GO:0022843	voltage-gated cation channel activity	GO_MolecularFunction-GOA_09.02.2016_16h18	0.002	0.0065	1e-05	0.00033	7.35294	10	[Hcn1, Hcn3, Kcna3, Kcnc1, Kcnc2, Kcnc4, Kcnj13, Kcnj16, Kcnk9, Scn3b]
GO:0015079	potassium ion transmembrane transporter activity	GO_MolecularFunction-GOA_09.02.2016_16h18	0.0004	0.0023	1e-05	0.00033	8.39695	11	[Hcn1, Hcn3, Kcna3, Kcnc1, Kcnc2, Kcnc4, Kcnj13, Kcnj16, Kcnk10, Kcnk9, Slc24a5]
GO:0015081	sodium ion transmembrane transporter activity	GO_MolecularFunction-GOA_09.02.2016_16h18	0.00029	0.0019	1e-05	0.00033	9.43396	10	[Asic2, Hcn1, Hcn3, Scn3b, Slc13a3, Slc13a4, Slc24a5, Slc5a5, Slc6a13, Slc6a20a]
GO:0035725	sodium ion transmembrane transport	GO_BiologicalProcess-GOA_09.02.2016_16h18	0.00094	0.0042	1e-05	0.00033	8.82353	9	[Asic2, Camk2d, Glrx, Hcn1, Hcn3, Scn3b, Slc13a4, Slc24a5, Slc5a5]
GO:0022804	active transmembrane transporter activity	GO_MolecularFunction-GOA_09.02.2016_16h18	0.011	0.024	9.2e-05	0.0008	5.15873	13	[Abca4, Atp7b, Slc13a3, Slc13a4, Slc22a2, Slc22a6, Slc22a8, Slc24a5, Slc25a10, Slc5a5, Slc6a13, Slc6a20a, Slc7a3]
GO:0015291	secondary active transmembrane transporter activity	GO_MolecularFunction-GOA_09.02.2016_16h18	0.0061	0.013	9.2e-05	0.0008	6.28931	10	[Slc13a3, Slc13a4, Slc22a6, Slc22a8, Slc24a5, Slc25a10, Slc5a5, Slc6a13, Slc6a20a, Slc7a3]
GO:0008324	cation transmembrane transporter activity	GO_MolecularFunction-GOA_09.02.2016_16h18	0.00027	0.002	9.2e-05	0.0008	5.32787	26	[Asic2, Atp7b, Hcn1, Hcn3, Kcna3, Kcnc1, Kcnc2, Kcnc4, Kcnj13, Kcnj16, Kcnk10, Kcnk9, Orai3, Scn3b, Slc13a3, Slc13a4, Slc22a2, Slc24a5, Slc39a6, Slc5a5, Slc6a13, Slc6a20a, Slc7a3, Trpc5, Trpm3, Trpv2]
GO:0022890	inorganic cation transmembrane transporter activity	GO_MolecularFunction-GOA_09.02.2016_16h18	0.00011	0.0011	9.2e-05	0.0008	5.92593	24	[Asic2, Atp7b, Hcn1, Hcn3, Kcna3, Kcnc1, Kcnc2, Kcnc4, Kcnj13, Kcnj16, Kcnk10, Kcnk9, Orai3, Scn3b, Slc13a3, Slc13a4, Slc22a2, Slc24a5, Slc39a6, Slc5a5, Slc6a13, Slc6a20a, Trpc5, Trpv2]
GO:0015077	monovalent inorganic cation transmembrane transporter activity	GO_MolecularFunction-GOA_09.02.2016_16h18	4.6e-05	0.00066	9.2e-05	0.0008	7.01107	19	[Asic2, Hcn1, Hcn3, Kcna3, Kcnc1, Kcnc2, Kcnc4, Kcnj13, Kcnj16, Kcnk10, Kcnk9, Scn3b, Slc13a3, Slc13a4, Slc22a2, Slc24a5, Slc5a5, Slc6a13, Slc6a20a]
GO:0015081	sodium ion transmembrane transporter activity	GO_MolecularFunction-GOA_09.02.2016_16h18	0.00029	0.0019	9.2e-05	0.0008	9.43396	10	[Asic2, Hcn1, Hcn3, Scn3b, Slc13a3, Slc13a4, Slc24a5, Slc5a5, Slc6a13, Slc6a20a]
GO:0035725	sodium ion transmembrane transport	GO_BiologicalProcess-GOA_09.02.2016_16h18	0.00094	0.0042	9.2e-05	0.0008	8.82353	9	[Asic2, Camk2d, Glrx, Hcn1, Hcn3, Scn3b, Slc13a4, Slc24a5, Slc5a5]
GO:0016358	dendrite development	GO_BiologicalProcess-GOA_09.02.2016_16h18	0.00043	0.0023	0.00025	0.0019	7.38636	13	[Atp7b, Bmp5, Camk1, Dact1, Dscam, Efna1, Elavl4, Ephb2, Il1rap, Kndc1, Mcf2, Rap2a, Vamp7]
GO:0010975	regulation of neuron projection development	GO_BiologicalProcess-GOA_09.02.2016_16h18	0.001	0.0042	0.00025	0.0019	5.57185	19	[Adcy6, Bmp5, Camk1, Cd24a, Chodl, Dscam, Efna1, Ephb2, Fmod, Il1rap, Kndc1, Limk1, Ogn, Plxna3, Rap2a, Sema3b, Stmn2, Trpv2, Vamp7]
GO:0048813	dendrite morphogenesis	GO_BiologicalProcess-GOA_09.02.2016_16h18	0.0013	0.005	0.00025	0.0019	8.41121	9	[Atp7b, Dact1, Dscam, Efna1, Elavl4, Ephb2, Kndc1, Rap2a, Vamp7]
GO:0050773	regulation of dendrite development	GO_BiologicalProcess-GOA_09.02.2016_16h18	0.006	0.014	0.00025	0.0019	7.95455	7	[Bmp5, Camk1, Efna1, Il1rap, Kndc1, Rap2a, Vamp7]
GO:7083277	SLC-mediated transmembrane transport	REACTOME_10.02.2016	0.00024	0.0019	3.2e-05	0.0005	6.58915	17	[G6pc3, Slc13a3, Slc13a4, Slc17a6, Slc22a2, Slc22a6, Slc22a8, Slc24a5, Slc25a10, Slc29a4, Slc39a6, Slc4a5, Slc5a5, Slc6a13, Slc6a20a, Slc7a3, Sri]
GO:7083278	Transmembrane transport of small molecules	REACTOME_10.02.2016	8.1e-06	0.00034	3.2e-05	0.0005	5.81818	32	[Abca4, Adcy6, Asic2, Atp7b, G6pc3, Gabra3, Gabra5, Glra2, Glra3, Gnas, Gnb3, Gng4, Pex19, Slc13a3, Slc13a4, Slc17a6, Slc22a2, Slc22a6, Slc22a8, Slc24a5, Slc25a10, Slc29a4, Slc39a6, Slc4a5, Slc5a5, Slc6a13, Slc6a20a, Slc7a3, Sri, Trpc5, Trpm3, Trpv2]
GO:7083795	Transport of glucose and other sugars, bile salts and organic acids, metal ions and amine compounds	REACTOME_10.02.2016	0.0018	0.0062	3.2e-05	0.0005	8.79121	8	[Slc13a3, Slc13a4, Slc22a2, Slc22a6, Slc22a8, Slc39a6, Slc6a13, Slc6a20a]
GO:7083988	Transport of inorganic cations/anions and amino acids/oligopeptides	REACTOME_10.02.2016	0.0033	0.0091	3.2e-05	0.0005	8	8	[Slc17a6, Slc24a5, Slc25a10, Slc4a5, Slc5a5, Slc6a20a, Slc7a3, Sri]
GO:0022804	active transmembrane transporter activity	GO_MolecularFunction-GOA_09.02.2016_16h18	0.011	0.024	3.2e-05	0.0005	5.15873	13	[Abca4, Atp7b, Slc13a3, Slc13a4, Slc22a2, Slc22a6, Slc22a8, Slc24a5, Slc25a10, Slc5a5, Slc6a13, Slc6a20a, Slc7a3]
GO:0015075	ion transmembrane transporter activity	GO_MolecularFunction-GOA_09.02.2016_16h18	9.2e-06	0.00032	3.2e-05	0.0005	5.45455	36	[Asic2, Atp7b, Chrm5, Glra2, Glra3, Grik1, Hcn1, Hcn3, Kcna3, Kcnc1, Kcnc2, Kcnc4, Kcnj13, Kcnj16, Kcnk10, Kcnk9, Orai3, Scn3b, Slc13a3, Slc13a4, Slc16a12, Slc16a14, Slc17a6, Slc22a2, Slc22a6, Slc22a8, Slc24a5, Slc39a6, Slc4a5, Slc5a5, Slc6a13, Slc6a20a, Slc7a3, Trpc5, Trpm3, Trpv2]
GO:0015291	secondary active transmembrane transporter activity	GO_MolecularFunction-GOA_09.02.2016_16h18	0.0061	0.013	3.2e-05	0.0005	6.28931	10	[Slc13a3, Slc13a4, Slc22a6, Slc22a8, Slc24a5, Slc25a10, Slc5a5, Slc6a13, Slc6a20a, Slc7a3]
GO:0008509	anion transmembrane transporter activity	GO_MolecularFunction-GOA_09.02.2016_16h18	0.00067	0.0032	3.2e-05	0.0005	6.46552	15	[Chrm5, Glra2, Glra3, Slc13a3, Slc13a4, Slc16a12, Slc16a14, Slc17a6, Slc22a6, Slc22a8, Slc4a5, Slc5a5, Slc6a13, Slc6a20a, Slc7a3]
GO:0006820	anion transport	GO_BiologicalProcess-GOA_09.02.2016_16h18	0.026	0.044	3.2e-05	0.0005	4.18605	18	[Abca4, Chrm5, Glra2, Glra3, Grik1, Slc13a3, Slc16a12, Slc16a14, Slc17a6, Slc22a6, Slc22a8, Slc4a5, Slc5a5, Slc6a13, Slc6a20a, Slc7a3, Slmo2, Vamp7]
GO:0008514	organic anion transmembrane transporter activity	GO_MolecularFunction-GOA_09.02.2016_16h18	0.02	0.035	3.2e-05	0.0005	5.4878	9	[Slc13a3, Slc16a12, Slc16a14, Slc17a6, Slc22a6, Slc22a8, Slc6a13, Slc6a20a, Slc7a3]
GO:0015711	organic anion transport	GO_BiologicalProcess-GOA_09.02.2016_16h18	0.066	0.079	3.2e-05	0.0005	4.10095	13	[Abca4, Grik1, Slc13a3, Slc16a12, Slc16a14, Slc17a6, Slc22a6, Slc22a8, Slc4a5, Slc6a13, Slc6a20a, Slc7a3, Slmo2]
GO:0046943	carboxylic acid transmembrane transporter activity	GO_MolecularFunction-GOA_09.02.2016_16h18	0.042	0.058	3.2e-05	0.0005	5.38462	7	[Slc13a3, Slc16a12, Slc16a14, Slc17a6, Slc6a13, Slc6a20a, Slc7a3]
GO:0098656	anion transmembrane transport	GO_BiologicalProcess-GOA_09.02.2016_16h18	0.0056	0.013	3.2e-05	0.0005	6.04396	11	[Chrm5, Glra2, Glra3, Slc16a12, Slc17a6, Slc22a6, Slc22a8, Slc4a5, Slc5a5, Slc6a20a, Slc7a3]
GO:0046942	carboxylic acid transport	GO_BiologicalProcess-GOA_09.02.2016_16h18	0.12	0.13	3.2e-05	0.0005	4.10959	9	[Grik1, Slc13a3, Slc16a12, Slc16a14, Slc17a6, Slc22a6, Slc6a13, Slc6a20a, Slc7a3]
GO:0006865	amino acid transport	GO_BiologicalProcess-GOA_09.02.2016_16h18	0.049	0.064	3.2e-05	0.0005	5.60748	6	[Grik1, Slc16a12, Slc17a6, Slc6a13, Slc6a20a, Slc7a3]
GO:0015081	sodium ion transmembrane transporter activity	GO_MolecularFunction-GOA_09.02.2016_16h18	0.00029	0.0019	3.2e-05	0.0005	9.43396	10	[Asic2, Hcn1, Hcn3, Scn3b, Slc13a3, Slc13a4, Slc24a5, Slc5a5, Slc6a13, Slc6a20a]
GO:0010817	regulation of hormone levels	GO_BiologicalProcess-GOA_09.02.2016_16h18	0.00094	0.0041	0.0075	0.028	5.44959	20	[Agt, Aldh1a2, Bmp5, Cckar, Cmtm2a, Crh, Foxd1, Fzd4, Gal, Gnas, Gpr68, Hfe, Htr2c, Ndufaf2, Rdh16, Shh, Sri, Sytl4, Vamp7, Vsnl1]
GO:0007267	cell-cell signaling	GO_BiologicalProcess-GOA_09.02.2016_16h18	0.00064	0.0031	0.0075	0.028	4.55764	34	[Agt, Cadps2, Cckar, Cd24a, Chrm5, Cntnap4, Crh, Ephb2, Foxd1, Fzd4, Gal, Gjb2, Glra2, Glra3, Gnas, Gpr68, Grik1, Hcn3, Hfe, Htr2c, Kcnc4, Lhx5, Ndufaf2, Pdgfa, Rac3, Rims3, Scn3b, Shh, Slc6a13, Slc6a20a, Sri, Sytl4, Vamp7, Vsnl1]
GO:0043270	positive regulation of ion transport	GO_BiologicalProcess-GOA_09.02.2016_16h18	0.079	0.092	0.0075	0.028	4.5977	8	[Gal, Glrx, Grik1, Hfe, Scn3b, Sri, Trpv2, Vamp7]
GO:0051047	positive regulation of secretion	GO_BiologicalProcess-GOA_09.02.2016_16h18	0.033	0.049	0.0075	0.028	4.51389	13	[Agt, Cadps2, Crh, Gal, Gpr68, Grik1, Hfe, Il1rap, Rab27b, Sri, Sytl4, Vamp7, Vsnl1]
GO:0023061	signal release	GO_BiologicalProcess-GOA_09.02.2016_16h18	0.0016	0.0058	0.0075	0.028	5.47112	18	[Agt, Cadps2, Cckar, Crh, Foxd1, Fzd4, Gal, Gnas, Gpr68, Hfe, Htr2c, Kcnc4, Ndufaf2, Rims3, Sri, Sytl4, Vamp7, Vsnl1]
GO:1903530	regulation of secretion by cell	GO_BiologicalProcess-GOA_09.02.2016_16h18	0.029	0.045	0.0075	0.028	4.06977	21	[Agt, Cadps2, Cbarp, Cckar, Crh, Fbln1, Gal, Gnas, Gpr68, Hfe, Htr2c, Il1rap, Kcnc4, Ndufaf2, Rab27b, Rab3c, Rims3, Sri, Sytl4, Vamp7, Vsnl1]
GO:0017157	regulation of exocytosis	GO_BiologicalProcess-GOA_09.02.2016_16h18	0.027	0.044	0.0075	0.028	5.51724	8	[Cadps2, Cbarp, Rab27b, Rab3c, Rims3, Sytl4, Vamp7, Vsnl1]
GO:0046883	regulation of hormone secretion	GO_BiologicalProcess-GOA_09.02.2016_16h18	0.0028	0.0084	0.0075	0.028	6.28272	12	[Cckar, Crh, Gal, Gnas, Gpr68, Hfe, Htr2c, Ndufaf2, Sri, Sytl4, Vamp7, Vsnl1]
GO:0046879	hormone secretion	GO_BiologicalProcess-GOA_09.02.2016_16h18	0.0012	0.0049	0.0075	0.028	6.07287	15	[Agt, Cckar, Crh, Foxd1, Fzd4, Gal, Gnas, Gpr68, Hfe, Htr2c, Ndufaf2, Sri, Sytl4, Vamp7, Vsnl1]
GO:0046887	positive regulation of hormone secretion	GO_BiologicalProcess-GOA_09.02.2016_16h18	0.0046	0.012	0.0075	0.028	8.33333	7	[Crh, Gal, Gpr68, Hfe, Sri, Vamp7, Vsnl1]
GO:0060986	endocrine hormone secretion	GO_BiologicalProcess-GOA_09.02.2016_16h18	0.00069	0.0032	0.0075	0.028	13.6364	6	[Agt, Crh, Foxd1, Fzd4, Gal, Gnas]
GO:0090276	regulation of peptide hormone secretion	GO_BiologicalProcess-GOA_09.02.2016_16h18	0.098	0.11	0.0075	0.028	4.72973	7	[Gpr68, Hfe, Htr2c, Ndufaf2, Sri, Sytl4, Vsnl1]
GO:0030136	clathrin-coated vesicle	GO_CellularComponent-GOA_09.02.2016_16h18	0.0098	0.02	0.0098	0.028	8.10811	6	[Atp7b, Cpne2, Dab2, Epn3, Rab27b, Steap2]
GO:0030324	lung development	GO_BiologicalProcess-GOA_09.02.2016_16h18	0.15	0.16	0.15	0.16	4.06091	8	[Aimp2, Aldh1a2, Atp7b, Crh, Itga3, Nkx2-1, Pdgfa, Shh]
GO:0043005	neuron projection	GO_CellularComponent-GOA_09.02.2016_16h18	7.9e-05	0.00098	7.9e-05	0.00097	5.28053	32	[Asic2, Atp7b, Camk2d, Cbarp, Cntnap4, Dner, Dscam, Ephb2, Gabra5, Gap43, Glra3, Gnas, Gnb3, Grik1, Hcn1, Kcna3, Kcnc1, Kcnc2, Kcnc4, Kif3a, Kndc1, Limk1, Magee1, Myoc, Psd2, Ptprk, Rac3, Slc6a13, Sstr1, Stmn2, Trpv2, Vamp7]
GO:0030424	axon	GO_CellularComponent-GOA_09.02.2016_16h18	0.028	0.045	7.9e-05	0.00097	4.69314	13	[Camk2d, Dscam, Ephb2, Gap43, Glra3, Hcn1, Kcna3, Kcnc1, Kcnc2, Kcnc4, Myoc, Ptprk, Trpv2]
GO:0033267	axon part	GO_CellularComponent-GOA_09.02.2016_16h18	0.054	0.069	7.9e-05	0.00097	5.45455	6	[Camk2d, Glra3, Kcnc1, Kcnc4, Myoc, Trpv2]
GO:0030900	forebrain development	GO_BiologicalProcess-GOA_09.02.2016_16h18	0.036	0.053	0.023	0.048	4.24929	15	[Aldh1a2, Atp7b, Cckar, Chd5, Ephb2, Fezf1, Kif3a, Lhx5, Lhx6, Nkx2-1, Nr2f2, Plxna3, Rac3, Shh, Uchl5]
GO:0021537	telencephalon development	GO_BiologicalProcess-GOA_09.02.2016_16h18	0.12	0.13	0.023	0.048	4.09091	9	[Ephb2, Fezf1, Kif3a, Lhx5, Lhx6, Nkx2-1, Plxna3, Shh, Uchl5]
GO:0021953	central nervous system neuron differentiation	GO_BiologicalProcess-GOA_09.02.2016_16h18	0.0021	0.0069	0.023	0.048	6.48649	12	[Atp7b, Chd5, Ephb2, Kndc1, Lhx5, Lhx6, Nkx2-1, Nkx6-2, Plxna3, Rac3, Shh, Unc5d]
GO:0021879	forebrain neuron differentiation	GO_BiologicalProcess-GOA_09.02.2016_16h18	0.0065	0.014	0.023	0.048	8.82353	6	[Atp7b, Lhx5, Lhx6, Nkx2-1, Plxna3, Rac3]
GO:0031226	intrinsic component of plasma membrane	GO_CellularComponent-GOA_09.02.2016_16h18	1.3e-05	0.00031	1.3e-05	0.00026	4.60069	53	[Abca4, Adcy6, Asic2, Atp7b, Cav2, Cd200, Cd24a, Cd63, Cldn1, Dab2, Efna1, Ephb2, Eps8, Glra3, Gpr19, Grik1, Hcn1, Hcn3, Hcrtr2, Htr2c, Itga3, Kcnc1, Kcnc2, Kcnj13, Kcnj16, Kcnk10, Kcnk9, Nectin1, Nectin3, Ntsr1, Pcdh8, Plpp4, Plxna3, Prokr2, Qrfpr, Rxfp3, Scn3b, Slc13a3, Slc13a4, Slc16a12, Slc22a2, Slc22a6, Slc22a8, Slc24a5, Slc39a6, Slc6a13, Slc6a20a, Sstr1, Tenm1, Trpc5, Tspan17, Vmn1r195, Vwc…
GO:0005887	integral component of plasma membrane	GO_CellularComponent-GOA_09.02.2016_16h18	2e-05	0.00038	1.3e-05	0.00026	4.60829	50	[Abca4, Asic2, Atp7b, Cav2, Cd200, Cd63, Cldn1, Dab2, Ephb2, Eps8, Glra3, Gpr19, Grik1, Hcn1, Hcn3, Hcrtr2, Htr2c, Itga3, Kcnc1, Kcnc2, Kcnj13, Kcnj16, Kcnk10, Kcnk9, Nectin1, Nectin3, Ntsr1, Pcdh8, Plpp4, Plxna3, Prokr2, Qrfpr, Rxfp3, Scn3b, Slc13a3, Slc13a4, Slc16a12, Slc22a2, Slc22a6, Slc22a8, Slc24a5, Slc39a6, Slc6a13, Slc6a20a, Sstr1, Tenm1, Trpc5, Tspan17, Vmn1r195, Vwc2l]
GO:0031253	cell projection membrane	GO_CellularComponent-GOA_09.02.2016_16h18	0.2	0.2	0.2	0.21	4.11765	7	[Adgrv1, Cd24a, Eps8, Gap43, Itga3, Kcnc1, Slc39a6]
GO:0031984	organelle subcompartment	GO_CellularComponent-GOA_09.02.2016_16h18	0.11	0.12	0.11	0.13	4.24528	9	[Atp7b, Chac1, Gnas, Nmnat2, Optn, Rab18, Rab27b, Slc24a5, Vamp7]
GO:0033138	positive regulation of peptidyl-serine phosphorylation	GO_BiologicalProcess-GOA_09.02.2016_16h18	0.011	0.024	0.011	0.032	7	7	[Agt, Camk1, Crebl2, Gfra2, Hax1, Tenm1, Terf2ip]
GO:0031589	cell-substrate adhesion	GO_BiologicalProcess-GOA_09.02.2016_16h18	0.042	0.059	0.042	0.069	4.5283	12	[Agt, Cd63, Dab2, Efna1, Fbln1, Frem1, Fzd4, Myoc, Ptprk, Rac3, Spp1, Vtn]
GO:0010810	regulation of cell-substrate adhesion	GO_BiologicalProcess-GOA_09.02.2016_16h18	0.1	0.11	0.042	0.069	4.63576	7	[Dab2, Fbln1, Fzd4, Myoc, Rac3, Spp1, Vtn]
GO:0034446	substrate adhesion-dependent cell spreading	GO_BiologicalProcess-GOA_09.02.2016_16h18	0.0098	0.02	0.042	0.069	8.10811	6	[Dab2, Efna1, Fbln1, Fzd4, Myoc, Rac3]
GO:0034702	ion channel complex	GO_CellularComponent-GOA_09.02.2016_16h18	0.057	0.071	0.057	0.08	4.6875	9	[Camk2d, Eps8, Glra3, Grik1, Kcnc1, Kcnc2, Scn3b, Trpc5, Vwc2l]
GO:0021700	developmental maturation	GO_BiologicalProcess-GOA_09.02.2016_16h18	0.083	0.097	0.083	0.1	4.29185	10	[Aldh1a2, Cbfb, Cd63, Gal, Gldn, Lhx6, Myoc, Rac3, Rnd1, Sez6l]
GO:0048469	cell maturation	GO_BiologicalProcess-GOA_09.02.2016_16h18	0.1	0.11	0.083	0.1	4.57516	7	[Cbfb, Gal, Gldn, Lhx6, Myoc, Rac3, Rnd1]
GO:0042063	gliogenesis	GO_BiologicalProcess-GOA_09.02.2016_16h18	0.043	0.059	0.043	0.066	4.69484	10	[Agt, Dner, Gap43, Mpp5, Myoc, Ndn, Nkx2-1, Nkx6-2, Shh, Vtn]
GO:0048762	mesenchymal cell differentiation	GO_BiologicalProcess-GOA_09.02.2016_16h18	0.14	0.15	0.14	0.16	4.27807	8	[Aldh1a2, Dab2, Efna1, Heyl, Nkx2-1, Osr1, Sema3b, Shh]
GO:0050678	regulation of epithelial cell proliferation	GO_BiologicalProcess-GOA_09.02.2016_16h18	0.046	0.062	0.046	0.069	4.41176	12	[Aldh1a2, Ar, Bmp5, Cav2, Kif3a, Nr2f2, Osr1, Ptprk, Shh, Sparc, Sulf2, Twist2]
GO:0050679	positive regulation of epithelial cell proliferation	GO_BiologicalProcess-GOA_09.02.2016_16h18	0.16	0.16	0.046	0.069	4.31655	6	[Bmp5, Cav2, Kif3a, Osr1, Shh, Twist2]
GO:0060560	developmental growth involved in morphogenesis	GO_BiologicalProcess-GOA_09.02.2016_16h18	0.022	0.037	0.00052	0.0031	5.14019	11	[Dscam, Fmod, Gal, Limk1, Ndn, Ogn, Plxna3, Pou4f3, Sema3b, Shh, Trpv2]
GO:0031344	regulation of cell projection organization	GO_BiologicalProcess-GOA_09.02.2016_16h18	0.0032	0.0092	0.00052	0.0031	4.79303	22	[Adcy6, Bmp5, Camk1, Cd24a, Cdc42ep2, Chodl, Dscam, Efna1, Ephb2, Fmod, Gap43, Il1rap, Kndc1, Limk1, Ogn, Plxna3, Rap2a, Sema3b, Stmn2, Tenm1, Trpv2, Vamp7]
GO:0048588	developmental cell growth	GO_BiologicalProcess-GOA_09.02.2016_16h18	0.0093	0.019	0.00052	0.0031	5.91716	10	[Dscam, Fmod, Gal, Limk1, Ndn, Ogn, Plxna3, Pou4f3, Sema3b, Trpv2]
GO:0022604	regulation of cell morphogenesis	GO_BiologicalProcess-GOA_09.02.2016_16h18	0.013	0.026	0.00052	0.0031	4.3573	20	[Cdc42ep2, Dab2, Dscam, Efna1, Ephb2, Eps8, Fbln1, Fmod, Kndc1, Limk1, Myoc, Nkx2-1, Ogn, Plxna3, Rac3, Rap2a, Sema3b, Sparc, Trpv2, Vamp7]
GO:0010769	regulation of cell morphogenesis involved in differentiation	GO_BiologicalProcess-GOA_09.02.2016_16h18	0.002	0.0066	0.00052	0.0031	5.59211	17	[Dab2, Dscam, Efna1, Ephb2, Fbln1, Fmod, Kndc1, Limk1, Myoc, Nkx2-1, Ogn, Plxna3, Rac3, Rap2a, Sema3b, Trpv2, Vamp7]
GO:0010771	negative regulation of cell morphogenesis involved in differentiation	GO_BiologicalProcess-GOA_09.02.2016_16h18	0.04	0.058	0.00052	0.0031	5.88235	6	[Efna1, Ephb2, Fbln1, Nkx2-1, Plxna3, Sema3b]
GO:0010975	regulation of neuron projection development	GO_BiologicalProcess-GOA_09.02.2016_16h18	0.001	0.0042	0.00052	0.0031	5.57185	19	[Adcy6, Bmp5, Camk1, Cd24a, Chodl, Dscam, Efna1, Ephb2, Fmod, Il1rap, Kndc1, Limk1, Ogn, Plxna3, Rap2a, Sema3b, Stmn2, Trpv2, Vamp7]
GO:0010977	negative regulation of neuron projection development	GO_BiologicalProcess-GOA_09.02.2016_16h18	0.049	0.064	0.00052	0.0031	5.60748	6	[Adcy6, Efna1, Ephb2, Plxna3, Sema3b, Stmn2]
GO:0007409	axonogenesis	GO_BiologicalProcess-GOA_09.02.2016_16h18	0.0014	0.0052	0.00052	0.0031	5.28967	21	[Cckar, Dscam, Efna1, Ephb2, Fezf1, Fmod, Foxd1, Gap43, Limk1, Lingo2, Ndn, Nkx2-1, Ogn, Plxna3, Pou4f3, Prelp, Sema3b, Shh, Slitrk1, Trpv2, Unc5d]

## Sheet: M4
GOID	GOTerm	Ontology Source	Term PValue	Term PValue Corrected with Benjamini-Hochberg	Group PValue	Group PValue Corrected with Benjamini-Hochberg	% Associated Genes	Nr. Genes	Associated Genes Found
GO:0004020	Calcium signaling pathway	KEGG_10.02.2016	5.5e-12	1.2e-10	1.4e-12	3.3e-12	9.89011	18	[Adora2a, Cacna1d, Cacna1e, Cacna1i, Camk4, Drd1, Gnal, Grin2a, Itpr1, Pde1b, Pde1c, Plcb1, Prkcb, Ptk2b, Ryr1, Ryr3, Slc8a2, Trhr2]
GO:0015085	calcium ion transmembrane transporter activity	GO_MolecularFunction-GOA_09.02.2016_16h18	6.5e-06	9.2e-06	1.4e-12	3.3e-12	8.10811	9	[Cacna1d, Cacna1e, Cacna1i, Grin2a, Itpr1, Ryr1, Ryr3, Slc24a4, Slc8a2]
GO:0060078	regulation of postsynaptic membrane potential	GO_BiologicalProcess-GOA_09.02.2016_16h18	4.8e-07	1.1e-06	3.3e-06	4.5e-06	13.3333	8	[Adora2a, Dgki, Grin2a, Igsf9b, Lrrk2, Neto1, Ptk2b, Sez6]
GO:0099565	chemical synaptic transmission, postsynaptic	GO_BiologicalProcess-GOA_09.02.2016_16h18	3e-06	5.1e-06	3.3e-06	4.5e-06	10.5263	8	[Adora2a, Dgki, Grin2a, Igsf9b, Lrrk2, Neto1, Ptk2b, Sez6]
GO:0060079	excitatory postsynaptic potential	GO_BiologicalProcess-GOA_09.02.2016_16h18	2.5e-05	2.9e-05	3.3e-06	4.5e-06	12	6	[Dgki, Grin2a, Lrrk2, Neto1, Ptk2b, Sez6]
GO:7084281	Potassium Channels	REACTOME_10.02.2016	2.7e-06	4.7e-06	1e-13	4.1e-13	9	9	[Gng7, Kcna4, Kcnab1, Kcng3, Kcnh3, Kcnh4, Kcnq5, Kcns1, Kcns2]
GO:7084311	Voltage gated Potassium channels	REACTOME_10.02.2016	3.2e-08	9.8e-08	1e-13	4.1e-13	18.6047	8	[Kcna4, Kcnab1, Kcng3, Kcnh3, Kcnh4, Kcnq5, Kcns1, Kcns2]
GO:0034703	cation channel complex	GO_CellularComponent-GOA_09.02.2016_16h18	1.5e-06	3e-06	1e-13	4.1e-13	8.33333	10	[Cacna1d, Cacna1e, Cacna2d3, Kcna4, Kcnab1, Kcng3, Kcnip2, Kcns1, Kcns2, Scn4b]
GO:0008076	voltage-gated potassium channel complex	GO_CellularComponent-GOA_09.02.2016_16h18	9.5e-05	0.0001	1e-13	4.1e-13	9.52381	6	[Kcna4, Kcnab1, Kcng3, Kcnip2, Kcns1, Kcns2]
GO:0032412	regulation of ion transmembrane transporter activity	GO_BiologicalProcess-GOA_09.02.2016_16h18	2.2e-09	1.2e-08	1e-13	4.1e-13	9.52381	14	[Actn2, Cacna1d, Drd2, Gnb5, Gsg1l, Homer1, Kcnab1, Kcns1, Kcns2, Nedd4l, Plcb1, Ptk2b, Scn4b, Tesc]
GO:1904062	regulation of cation transmembrane transport	GO_BiologicalProcess-GOA_09.02.2016_16h18	3.8e-11	5.7e-10	1e-13	4.1e-13	9.55056	17	[Actn2, Cacna1d, Drd1, Drd2, Gnb5, Homer1, Kcnab1, Kcnip2, Kcns1, Kcns2, Lrrk2, Nedd4l, Plcb1, Prkd1, Ptk2b, Scn4b, Tesc]
GO:0006813	potassium ion transport	GO_BiologicalProcess-GOA_09.02.2016_16h18	3.3e-08	9.3e-08	1e-13	4.1e-13	8.49673	13	[Actn2, Cacna1d, Drd2, Kcna4, Kcnab1, Kcng3, Kcnh4, Kcnip2, Kcnq5, Kcns1, Kcns2, Nedd4l, Ptk2b]
GO:0022843	voltage-gated cation channel activity	GO_MolecularFunction-GOA_09.02.2016_16h18	7.9e-09	3.5e-08	1e-13	4.1e-13	9.55882	13	[Cacna1d, Cacna1e, Cacna1i, Kcna4, Kcng3, Kcnh3, Kcnh4, Kcnip2, Kcnq5, Kcns1, Kcns2, Ryr1, Scn4b]
GO:0043266	regulation of potassium ion transport	GO_BiologicalProcess-GOA_09.02.2016_16h18	1.7e-08	5.9e-08	1e-13	4.1e-13	16.0714	9	[Actn2, Cacna1d, Drd2, Kcnab1, Kcnip2, Kcns1, Kcns2, Nedd4l, Ptk2b]
GO:2001257	regulation of cation channel activity	GO_BiologicalProcess-GOA_09.02.2016_16h18	1.8e-06	3.2e-06	1e-13	4.1e-13	11.2676	8	[Actn2, Drd2, Gnb5, Homer1, Kcnab1, Kcns1, Kcns2, Nedd4l]
GO:1901379	regulation of potassium ion transmembrane transport	GO_BiologicalProcess-GOA_09.02.2016_16h18	1.3e-06	2.8e-06	1e-13	4.1e-13	14.5833	7	[Actn2, Cacna1d, Kcnab1, Kcnip2, Kcns1, Kcns2, Nedd4l]
GO:0005249	voltage-gated potassium channel activity	GO_MolecularFunction-GOA_09.02.2016_16h18	4.1e-06	6.6e-06	1e-13	4.1e-13	10.1266	8	[Kcna4, Kcng3, Kcnh3, Kcnh4, Kcnip2, Kcnq5, Kcns1, Kcns2]
GO:0014069	postsynaptic density	GO_CellularComponent-GOA_09.02.2016_16h18	4.4e-08	1.1e-07	4.4e-08	8.9e-08	9.23077	12	[Add2, Adgrb1, Bcr, Dgki, Grin2a, Homer1, Itpr1, Magi2, Neto1, Ppp1r9a, Ptk2b, Rgs20]
GO:0004725	Cholinergic synapse	KEGG_10.02.2016	8.9e-07	1.9e-06	7.4e-14	4.4e-13	8.84956	10	[Adcy5, Cacna1d, Camk4, Chrm4, Gnb5, Gng7, Itpr1, Kcnq5, Plcb1, Prkcb]
GO:0004728	Dopaminergic synapse	KEGG_10.02.2016	7.2e-09	3.6e-08	7.4e-14	4.4e-13	9.62963	13	[Adcy5, Arntl, Cacna1d, Drd1, Drd2, Gnal, Gnb5, Gng7, Grin2a, Itpr1, Plcb1, Ppp1r1b, Prkcb]
GO:0002075	Alzheimers Disease	WikiPathways_10.02.2016	2.8e-05	3.2e-05	7.4e-14	4.4e-13	9.33333	7	[Atf6, Cacna1d, Grin2a, Itpr1, Lpl, Plcb1, Ryr3]
GO:0007611	learning or memory	GO_BiologicalProcess-GOA_09.02.2016_16h18	5e-10	4.5e-09	5.5e-14	6.6e-13	8.79121	16	[Cacna1e, Camk4, Dgki, Drd1, Drd2, Foxp2, Gpr52, Grin2a, Kcnab1, Meis2, Neto1, Pde1b, Pde8b, Plcb1, Ppp1r1b, Slc8a2]
GO:0004713	Circadian entrainment	KEGG_10.02.2016	2.1e-08	6.8e-08	1.4e-12	3.3e-12	11.2245	11	[Adcy5, Cacna1d, Cacna1i, Gnb5, Gng7, Grin2a, Itpr1, Plcb1, Prkcb, Ryr1, Ryr3]
GO:7083573	Cardiac conduction	REACTOME_10.02.2016	1.3e-05	1.7e-05	1.4e-12	3.3e-12	8.60215	8	[Akap9, Cacna1d, Cacna2d3, Itpr1, Kcnip2, Ryr1, Ryr3, Slc8a2]
GO:0004070	Phosphatidylinositol signaling system	KEGG_10.02.2016	1.9e-05	2.3e-05	1.9e-05	2.2e-05	8.24742	8	[Dgkb, Dgkh, Dgki, Inpp5j, Itpr1, Pik3c2b, Plcb1, Prkcb]
GO:0004520	Adherens junction	KEGG_10.02.2016	0.00023	0.00023	0.00023	0.00023	8.10811	6	[Actn1, Actn2, Baiap2, Lmo7, Smad3, Tcf7]
GO:0004713	Circadian entrainment	KEGG_10.02.2016	2.1e-08	6.8e-08	7.4e-14	4.4e-13	11.2245	11	[Adcy5, Cacna1d, Cacna1i, Gnb5, Gng7, Grin2a, Itpr1, Plcb1, Prkcb, Ryr1, Ryr3]
GO:0004924	Renin secretion	KEGG_10.02.2016	0.00018	0.00019	7.4e-14	4.4e-13	8.4507	6	[Adcy5, Cacna1d, Itpr1, Pde1b, Pde1c, Plcb1]
GO:0004925	Aldosterone synthesis and secretion	KEGG_10.02.2016	7.7e-07	1.7e-06	7.4e-14	4.4e-13	10.4651	9	[Adcy5, Cacna1d, Cacna1i, Camk4, Cyp11a1, Itpr1, Plcb1, Prkcb, Prkd1]
GO:0005031	Amphetamine addiction	KEGG_10.02.2016	1.4e-05	1.8e-05	7.4e-14	4.4e-13	10.2941	7	[Adcy5, Cacna1d, Camk4, Drd1, Grin2a, Ppp1r1b, Prkcb]
GO:7083655	Regulation of insulin secretion	REACTOME_10.02.2016	1.2e-05	1.6e-05	7.4e-14	4.4e-13	10.6061	7	[Adcy5, Cacna1d, Cacna1e, Gnb5, Gng7, Itpr1, Plcb1]
GO:0000553	Calcium Regulation in the Cardiac Cell	WikiPathways_10.02.2016	6e-10	4.5e-09	7.4e-14	4.4e-13	9.49367	15	[Adcy5, Cacna1d, Cacna1e, Camk4, Chrm4, Gnb5, Gng7, Itpr1, Prkcb, Prkch, Prkd1, Rgs20, Rgs9, Ryr1, Ryr3]
GO:0015085	calcium ion transmembrane transporter activity	GO_MolecularFunction-GOA_09.02.2016_16h18	6.5e-06	9.2e-06	7.4e-14	4.4e-13	8.10811	9	[Cacna1d, Cacna1e, Cacna1i, Grin2a, Itpr1, Ryr1, Ryr3, Slc24a4, Slc8a2]
GO:0004924	Renin secretion	KEGG_10.02.2016	0.00018	0.00019	3.8e-07	5.7e-07	8.4507	6	[Adcy5, Cacna1d, Itpr1, Pde1b, Pde1c, Plcb1]
GO:7083485	G-protein mediated events	REACTOME_10.02.2016	7.8e-06	1e-05	3.8e-07	5.7e-07	14.6341	6	[Adcy5, Camk4, Gnal, Pde1b, Pde1c, Plcb1]
GO:7083486	Opioid Signalling	REACTOME_10.02.2016	5.1e-06	7.6e-06	3.8e-07	5.7e-07	12.069	7	[Adcy5, Camk4, Gnal, Pde1b, Pde1c, Plcb1, Ppp1r1b]
GO:7083655	Regulation of insulin secretion	REACTOME_10.02.2016	1.2e-05	1.6e-05	3.8e-07	5.7e-07	10.6061	7	[Adcy5, Cacna1d, Cacna1e, Gnb5, Gng7, Itpr1, Plcb1]
GO:0004728	Dopaminergic synapse	KEGG_10.02.2016	7.2e-09	3.6e-08	5.5e-14	6.6e-13	9.62963	13	[Adcy5, Arntl, Cacna1d, Drd1, Drd2, Gnal, Gnb5, Gng7, Grin2a, Itpr1, Plcb1, Ppp1r1b, Prkcb]
GO:0005030	Cocaine addiction	KEGG_10.02.2016	2.2e-05	2.6e-05	5.5e-14	6.6e-13	12.2449	6	[Adcy5, Drd1, Drd2, Grin2a, Ppp1r1b, Rgs9]
GO:0005031	Amphetamine addiction	KEGG_10.02.2016	1.4e-05	1.8e-05	5.5e-14	6.6e-13	10.2941	7	[Adcy5, Cacna1d, Camk4, Drd1, Grin2a, Ppp1r1b, Prkcb]
GO:0007612	learning	GO_BiologicalProcess-GOA_09.02.2016_16h18	2e-09	1.3e-08	5.5e-14	6.6e-13	10.6557	13	[Cacna1e, Dgki, Drd1, Drd2, Foxp2, Gpr52, Grin2a, Meis2, Neto1, Pde1b, Pde8b, Ppp1r1b, Slc8a2]
GO:0001975	response to amphetamine	GO_BiologicalProcess-GOA_09.02.2016_16h18	2.9e-10	3.3e-09	5.5e-14	6.6e-13	43.75	7	[Adora2a, Drd1, Drd2, Gnal, Grin2a, Pde1b, Ppp1r1b]
GO:0008542	visual learning	GO_BiologicalProcess-GOA_09.02.2016_16h18	1e-08	4.2e-08	5.5e-14	6.6e-13	16.9811	9	[Cacna1e, Drd1, Drd2, Grin2a, Meis2, Neto1, Pde1b, Pde8b, Ppp1r1b]
GO:1900371	regulation of purine nucleotide biosynthetic process	GO_BiologicalProcess-GOA_09.02.2016_16h18	6.5e-06	9.4e-06	5.5e-14	6.6e-13	9.52381	8	[Adora2a, Akap5, Drd1, Drd2, Gnal, Gng7, Htr1b, Ptk2b]
GO:0046058	cAMP metabolic process	GO_BiologicalProcess-GOA_09.02.2016_16h18	1.6e-06	3e-06	5.5e-14	6.6e-13	9.57447	9	[Adcy5, Adora2a, Akap5, Drd1, Drd2, Gnal, Gng7, Htr1b, Pde1b]
GO:0052652	cyclic purine nucleotide metabolic process	GO_BiologicalProcess-GOA_09.02.2016_16h18	4.1e-06	6.4e-06	5.5e-14	6.6e-13	8.57143	9	[Adcy5, Adora2a, Akap5, Drd1, Drd2, Gnal, Gng7, Htr1b, Ptk2b]
GO:0004720	Long-term potentiation	KEGG_10.02.2016	0.00012	0.00013	1.1e-07	1.9e-07	9.09091	6	[Camk4, Grin2a, Itpr1, Plcb1, Prkcb, Rps6ka3]
GO:7083523	Neurotransmitter Receptor Binding And Downstream Transmission In The Postsynaptic Cell	REACTOME_10.02.2016	6.8e-08	1.7e-07	1.1e-07	1.9e-07	8.88889	12	[Actn2, Adcy5, Akap5, Akap9, Camk4, Gabra4, Gnal, Gng7, Grin2a, Plcb1, Prkcb, Rps6ka3]
GO:0005032	Morphine addiction	KEGG_10.02.2016	1.2e-08	4.6e-08	6e-13	1.8e-12	11.828	11	[Adcy5, Drd1, Gabra4, Gnb5, Gng7, Pde10a, Pde1b, Pde1c, Pde7b, Pde8b, Prkcb]
GO:0000232	G Protein Signaling Pathways	WikiPathways_10.02.2016	4.3e-12	1.9e-10	6e-13	1.8e-12	15.0538	14	[Adcy5, Akap5, Akap9, Gnal, Gnb5, Gng7, Itpr1, Pde1b, Pde1c, Pde7b, Pde8b, Prkcb, Prkch, Prkd1]
GO:0007613	memory	GO_BiologicalProcess-GOA_09.02.2016_16h18	0.00015	0.00016	0.00015	0.00017	8.69565	6	[Camk4, Drd1, Grin2a, Neto1, Plcb1, Slc8a2]

## Sheet: M10
GOID	GOTerm	Ontology Source	Term PValue	Term PValue Corrected with Benjamini-Hochberg	Group PValue	Group PValue Corrected with Benjamini-Hochberg	% Associated Genes	Nr. Genes	Associated Genes Found
GO:0005759	mitochondrial matrix	GO_CellularComponent-GOA_09.02.2016_16h18	5.7e-06	6.8e-05	1.1e-05	7.1e-05	3.26087	6	[Alkbh7, Bloc1s1, Hspa1b, Mrpl28, Mrps18c, Mrps24]
GO:0000519	Proteasome Degradation	WikiPathways_10.02.2016	0.0092	0.0092	0.0092	0.0092	3.38983	2	[H2afx, Psmd6]
GO:7083983	Clathrin derived vesicle budding	REACTOME_10.02.2016	0.0072	0.0078	0.002	0.004	3.84615	2	[Bloc1s1, M6pr]
GO:7083984	trans-Golgi Network Vesicle Budding	REACTOME_10.02.2016	0.0072	0.0078	0.002	0.004	3.84615	2	[Bloc1s1, M6pr]
GO:7084150	Lysosome Vesicle Biogenesis	REACTOME_10.02.2016	0.0035	0.006	0.002	0.004	5.55556	2	[Bloc1s1, M6pr]
GO:0005758	mitochondrial intermembrane space	GO_CellularComponent-GOA_09.02.2016_16h18	0.0069	0.0083	0.002	0.004	3.92157	2	[Bloc1s1, Triap1]
GO:7084528	Mitochondrial translation elongation	REACTOME_10.02.2016	0.001	0.0032	1.1e-05	7.1e-05	3.65854	3	[Mrpl28, Mrps18c, Mrps24]
GO:7084529	Mitochondrial translation	REACTOME_10.02.2016	0.0011	0.0023	1.1e-05	7.1e-05	3.52941	3	[Mrpl28, Mrps18c, Mrps24]
GO:7084530	Mitochondrial translation termination	REACTOME_10.02.2016	0.0011	0.0027	1.1e-05	7.1e-05	3.57143	3	[Mrpl28, Mrps18c, Mrps24]
GO:0005761	mitochondrial ribosome	GO_CellularComponent-GOA_09.02.2016_16h18	0.00067	0.0027	1.1e-05	7.1e-05	4.28571	3	[Mrpl28, Mrps18c, Mrps24]
GO:0008272	sulfate transport	GO_BiologicalProcess-GOA_09.02.2016_16h18	0.00038	0.0022	0.00038	0.0011	16.6667	2	[Racgap1, Slc26a4]
GO:0045839	negative regulation of mitotic nuclear division	GO_BiologicalProcess-GOA_09.02.2016_16h18	0.0039	0.0058	0.0039	0.0058	5.26316	2	[Psmg2, Rgcc]
GO:0046129	purine ribonucleoside biosynthetic process	GO_BiologicalProcess-GOA_09.02.2016_16h18	0.0061	0.0082	0.0061	0.0074	4.16667	2	[Aprt, Atp5e]

## Sheet: M11
GOID	GOTerm	Ontology Source	Term PValue	Term PValue Corrected with Benjamini-Hochberg	Group PValue	Group PValue Corrected with Benjamini-Hochberg	% Associated Genes	Nr. Genes	Associated Genes Found
GO:0034165	positive regulation of toll-like receptor 9 signaling pathway	GO_ImmuneSystemProcess-GOA_09.02.2016_16h18	0.0062	0.018	0.0062	0.043	25	1	[Cd300ld3]
GO:0045332	phospholipid translocation	GO_BiologicalProcess-GOA_09.02.2016_16h18	0.034	0.036	0.034	0.047	4.54545	1	[Atp8b4]
GO:0048538	thymus development	GO_ImmuneSystemProcess-GOA_09.02.2016_16h18	0.0031	0.015	0.014	0.024	3.77358	2	[Foxn1, Hand2]
GO:0097535	lymphoid lineage cell migration into thymus	GO_BiologicalProcess-GOA_09.02.2016_16h18	0.0031	0.023	0.014	0.024	50	1	[Foxn1]
GO:0050051	leukotriene-B4 20-monooxygenase activity	GO_MolecularFunction-GOA_09.02.2016_16h18	0.0062	0.018	0.0078	0.027	25	1	[Cyp4a10]
GO:0036101	leukotriene B4 catabolic process	GO_BiologicalProcess-GOA_09.02.2016_16h18	0.0062	0.018	0.0078	0.027	25	1	[Cyp4a10]
GO:0000608	miR-1 in cardiac development	WikiPathways_10.02.2016	0.0047	0.017	0.014	0.024	33.3333	1	[Hand2]
GO:2000763	positive regulation of transcription from RNA polymerase II promoter involved in norepinephrine biosynthetic process	GO_BiologicalProcess-GOA_09.02.2016_16h18	0.0015	0.023	0.014	0.024	100	1	[Hand2]
GO:2000679	positive regulation of transcription regulatory region DNA binding	GO_BiologicalProcess-GOA_09.02.2016_16h18	0.02	0.025	0.014	0.024	7.69231	1	[Hand2]
GO:0061032	visceral serous pericardium development	GO_BiologicalProcess-GOA_09.02.2016_16h18	0.014	0.023	0.014	0.024	11.1111	1	[Hand2]
GO:0003278	apoptotic process involved in heart morphogenesis	GO_BiologicalProcess-GOA_09.02.2016_16h18	0.0078	0.019	0.014	0.024	20	1	[Hand2]
GO:0051798	positive regulation of hair follicle development	GO_BiologicalProcess-GOA_09.02.2016_16h18	0.018	0.025	0.014	0.024	8.33333	1	[Foxn1]
GO:0061325	cell proliferation involved in outflow tract morphogenesis	GO_BiologicalProcess-GOA_09.02.2016_16h18	0.0062	0.018	0.014	0.024	25	1	[Hand2]
GO:1902232	regulation of positive thymic T cell selection	GO_ImmuneSystemProcess-GOA_09.02.2016_16h18	0.0047	0.017	0.014	0.024	33.3333	1	[Foxn1]
GO:2000764	positive regulation of semaphorin-plexin signaling pathway involved in outflow tract morphogenesis	GO_BiologicalProcess-GOA_09.02.2016_16h18	0.0015	0.023	0.014	0.024	100	1	[Hand2]
GO:0048935	peripheral nervous system neuron development	GO_BiologicalProcess-GOA_09.02.2016_16h18	0.014	0.023	0.014	0.024	11.1111	1	[Hand2]
GO:0003253	cardiac neural crest cell migration involved in outflow tract morphogenesis	GO_BiologicalProcess-GOA_09.02.2016_16h18	0.0062	0.018	0.014	0.024	25	1	[Hand2]
GO:0060982	coronary artery morphogenesis	GO_BiologicalProcess-GOA_09.02.2016_16h18	0.01	0.023	0.014	0.024	14.2857	1	[Hand2]
GO:0003219	cardiac right ventricle formation	GO_BiologicalProcess-GOA_09.02.2016_16h18	0.0062	0.018	0.014	0.024	25	1	[Hand2]
GO:0003266	regulation of secondary heart field cardioblast proliferation	GO_BiologicalProcess-GOA_09.02.2016_16h18	0.015	0.023	0.014	0.024	10	1	[Hand2]
GO:0010667	negative regulation of cardiac muscle cell apoptotic process	GO_BiologicalProcess-GOA_09.02.2016_16h18	0.012	0.023	0.014	0.024	12.5	1	[Hand2]
GO:0018685	alkane 1-monooxygenase activity	GO_MolecularFunction-GOA_09.02.2016_16h18	0.0078	0.019	0.0078	0.027	20	1	[Cyp4a10]
GO:7083583	Common Pathway of Fibrin Clot Formation	REACTOME_10.02.2016	0.034	0.036	0.069	0.069	4.54545	1	[Serpina5]
GO:7083617	Intrinsic Pathway of Fibrin Clot Formation	REACTOME_10.02.2016	0.035	0.035	0.069	0.069	4.34783	1	[Serpina5]
GO:0036024	protein C inhibitor-TMPRSS7 complex	GO_CellularComponent-GOA_09.02.2016_16h18	0.0015	0.023	0.069	0.069	100	1	[Serpina5]
GO:0036025	protein C inhibitor-TMPRSS11E complex	GO_CellularComponent-GOA_09.02.2016_16h18	0.0015	0.023	0.069	0.069	100	1	[Serpina5]
GO:0036026	protein C inhibitor-PLAT complex	GO_CellularComponent-GOA_09.02.2016_16h18	0.0015	0.023	0.069	0.069	100	1	[Serpina5]
GO:0036027	protein C inhibitor-PLAU complex	GO_CellularComponent-GOA_09.02.2016_16h18	0.0015	0.023	0.069	0.069	100	1	[Serpina5]
GO:0036028	protein C inhibitor-thrombin complex	GO_CellularComponent-GOA_09.02.2016_16h18	0.0015	0.023	0.069	0.069	100	1	[Serpina5]
GO:0036029	protein C inhibitor-KLK3 complex	GO_CellularComponent-GOA_09.02.2016_16h18	0.0015	0.023	0.069	0.069	100	1	[Serpina5]
GO:0036030	protein C inhibitor-plasma kallikrein complex	GO_CellularComponent-GOA_09.02.2016_16h18	0.0015	0.023	0.069	0.069	100	1	[Serpina5]
GO:0097181	protein C inhibitor-coagulation factor V complex	GO_CellularComponent-GOA_09.02.2016_16h18	0.0015	0.023	0.069	0.069	100	1	[Serpina5]
GO:0097182	protein C inhibitor-coagulation factor Xa complex	GO_CellularComponent-GOA_09.02.2016_16h18	0.0015	0.023	0.069	0.069	100	1	[Serpina5]
GO:0097183	protein C inhibitor-coagulation factor XI complex	GO_CellularComponent-GOA_09.02.2016_16h18	0.0015	0.023	0.069	0.069	100	1	[Serpina5]
GO:0001972	retinoic acid binding	GO_MolecularFunction-GOA_09.02.2016_16h18	0.015	0.023	0.069	0.069	10	1	[Serpina5]
GO:7083989	Na+/Cl- dependent neurotransmitter transporters	REACTOME_10.02.2016	0.029	0.033	0.043	0.05	5.26316	1	[Slc6a2]
GO:0005333	norepinephrine transmembrane transporter activity	GO_MolecularFunction-GOA_09.02.2016_16h18	0.0031	0.023	0.043	0.05	50	1	[Slc6a2]
GO:0051583	dopamine uptake involved in synaptic transmission	GO_BiologicalProcess-GOA_09.02.2016_16h18	0.015	0.023	0.043	0.05	10	1	[Slc6a2]
GO:0005330	dopamine:sodium symporter activity	GO_MolecularFunction-GOA_09.02.2016_16h18	0.0031	0.023	0.043	0.05	50	1	[Slc6a2]
GO:0015375	glycine:sodium symporter activity	GO_MolecularFunction-GOA_09.02.2016_16h18	0.0078	0.019	0.043	0.05	20	1	[Slc6a2]
GO:0036233	glycine import	GO_BiologicalProcess-GOA_09.02.2016_16h18	0.0078	0.019	0.043	0.05	20	1	[Slc6a2]
GO:0015280	ligand-gated sodium channel activity	GO_MolecularFunction-GOA_09.02.2016_16h18	0.01	0.023	0.01	0.025	14.2857	1	[Scnn1g]

## Sheet: M13
GOID	GOTerm	Ontology Source	Term PValue	Term PValue Corrected with Benjamini-Hochberg	Group PValue	Group PValue Corrected with Benjamini-Hochberg	% Associated Genes	Nr. Genes	Associated Genes Found
GO:0035082	axoneme assembly	GO_BiologicalProcess-GOA_09.02.2016_16h18	0.0042	0.0042	0.0042	0.0042	4	2	[Hydin, Spef2]
GO:0036126	sperm flagellum	GO_CellularComponent-GOA_09.02.2016_16h18	0.00014	0.00059	0.00014	0.00059	5.66038	3	[Enkur, Eno4, Spef2]
GO:0044447	axoneme part	GO_CellularComponent-GOA_09.02.2016_16h18	0.0019	0.0026	0.0019	0.0026	5.88235	2	[Dnah6, Hydin]
GO:0046130	purine ribonucleoside catabolic process	GO_BiologicalProcess-GOA_09.02.2016_16h18	0.00023	0.00047	0.00023	0.00047	16.6667	2	[Ahcy, Pnp]

## Sheet: M15
GOID	GOTerm	Ontology Source	Term PValue	Term PValue Corrected with Benjamini-Hochberg	Group PValue	Group PValue Corrected with Benjamini-Hochberg	% Associated Genes	Nr. Genes	Associated Genes Found
GO:0010810	regulation of cell-substrate adhesion	GO_BiologicalProcess-GOA_09.02.2016_16h18	0.00011	0.00026	0.00011	0.00014	2.64901	4	[Fn1, Fzd7, Nid1, Thbs1]
GO:0030198	extracellular matrix organization	GO_BiologicalProcess-GOA_09.02.2016_16h18	2.4e-05	8.6e-05	2.4e-05	6.2e-05	2.36967	5	[Dpp4, Dpt, Eln, Foxc1, Nid1]
GO:7083768	Glycosaminoglycan metabolism	REACTOME_10.02.2016	0.0008	0.0008	2.5e-05	4.2e-05	2.72727	3	[Bgn, Dcn, Omd]
GO:0030203	glycosaminoglycan metabolic process	GO_BiologicalProcess-GOA_09.02.2016_16h18	0.00017	0.0003	2.5e-05	4.2e-05	4.61538	3	[Bgn, Dcn, Foxc1]
GO:0016525	negative regulation of angiogenesis	GO_BiologicalProcess-GOA_09.02.2016_16h18	0.00026	0.00036	2.5e-05	4.2e-05	4	3	[Dcn, Foxc1, Thbs1]
GO:0004974	Protein digestion and absorption	KEGG_10.02.2016	0.00045	0.00052	0.00045	0.00045	3.33333	3	[Dpp4, Eln, Kcnk5]
GO:7083560	Extracellular matrix organization	REACTOME_10.02.2016	3.1e-06	2.2e-05	3.1e-06	1.5e-05	2.40964	6	[Bgn, Dcn, Eln, Fn1, Nid1, Thbs1]

## Sheet: M16
GOID	GOTerm	Ontology Source	Term PValue	Term PValue Corrected with Benjamini-Hochberg	Group PValue	Group PValue Corrected with Benjamini-Hochberg	% Associated Genes	Nr. Genes	Associated Genes Found
GO:7084357	Activation of Matrix Metalloproteinases	REACTOME_10.02.2016	0.069	0.074	0.12	0.12	2.32558	1	[Mmp10]
GO:0000441	Matrix Metalloproteinases	WikiPathways_10.02.2016	0.047	0.069	0.12	0.12	3.44828	1	[Mmp10]
GO:0046329	negative regulation of JNK cascade	GO_BiologicalProcess-GOA_09.02.2016_16h18	0.048	0.068	0.025	0.17	3.33333	1	[Ceacam1]
GO:0032703	negative regulation of interleukin-2 production	GO_BiologicalProcess-GOA_09.02.2016_16h18	0.029	0.055	0.025	0.17	5.55556	1	[Ceacam1]
GO:0051024	positive regulation of immunoglobulin secretion	GO_ImmuneSystemProcess-GOA_09.02.2016_16h18	0.018	0.042	0.025	0.17	9.09091	1	[Ceacam1]
GO:0019863	IgE binding	GO_MolecularFunction-GOA_09.02.2016_16h18	0.0082	0.038	0.027	0.097	20	1	[Fcer1a]
GO:0019767	IgE receptor activity	GO_MolecularFunction-GOA_09.02.2016_16h18	0.0033	0.031	0.027	0.097	50	1	[Fcer1a]
GO:0038095	Fc-epsilon receptor signaling pathway	GO_ImmuneSystemProcess-GOA_09.02.2016_16h18	0.0066	0.037	0.027	0.097	25	1	[Fcer1a]
GO:0042108	positive regulation of cytokine biosynthetic process	GO_BiologicalProcess-GOA_09.02.2016_16h18	0.0046	0.032	0.027	0.097	3.27869	2	[Fcer1a, Il9]
GO:0043306	positive regulation of mast cell degranulation	GO_ImmuneSystemProcess-GOA_09.02.2016_16h18	0.023	0.046	0.027	0.097	7.14286	1	[Fcer1a]
GO:0048541	Peyer's patch development	GO_ImmuneSystemProcess-GOA_09.02.2016_16h18	0.023	0.046	0.025	0.17	7.14286	1	[Ceacam1]
GO:0070237	positive regulation of activation-induced cell death of T cells	GO_ImmuneSystemProcess-GOA_09.02.2016_16h18	0.0033	0.031	0.025	0.17	50	1	[Ceacam1]
GO:0015143	urate transmembrane transporter activity	GO_MolecularFunction-GOA_09.02.2016_16h18	0.0033	0.031	0.025	0.17	50	1	[Slc17a3]
GO:0006855	drug transmembrane transport	GO_BiologicalProcess-GOA_09.02.2016_16h18	0.018	0.042	0.025	0.17	9.09091	1	[Slc17a3]
GO:0044794	positive regulation by host of viral process	GO_BiologicalProcess-GOA_09.02.2016_16h18	0.021	0.046	0.025	0.17	7.69231	1	[Ceacam1]
GO:0031526	brush border membrane	GO_CellularComponent-GOA_09.02.2016_16h18	0.0013	0.019	0.025	0.17	6.06061	2	[Ceacam1, Slc17a3]
GO:2001187	positive regulation of CD8-positive, alpha-beta T cell activation	GO_ImmuneSystemProcess-GOA_09.02.2016_16h18	0.0099	0.039	0.025	0.17	16.6667	1	[Ceacam1]
GO:0044828	negative regulation by host of viral genome replication	GO_BiologicalProcess-GOA_09.02.2016_16h18	0.011	0.04	0.025	0.17	14.2857	1	[Ceacam1]
GO:2000563	positive regulation of CD4-positive, alpha-beta T cell proliferation	GO_ImmuneSystemProcess-GOA_09.02.2016_16h18	0.0033	0.031	0.025	0.17	50	1	[Ceacam1]
GO:0005436	sodium:phosphate symporter activity	GO_MolecularFunction-GOA_09.02.2016_16h18	0.016	0.042	0.025	0.17	10	1	[Slc17a3]
GO:0015321	sodium-dependent phosphate transmembrane transporter activity	GO_MolecularFunction-GOA_09.02.2016_16h18	0.013	0.041	0.025	0.17	12.5	1	[Slc17a3]
GO:0035435	phosphate ion transmembrane transport	GO_BiologicalProcess-GOA_09.02.2016_16h18	0.013	0.041	0.025	0.17	12.5	1	[Slc17a3]
GO:0044341	sodium-dependent phosphate transport	GO_BiologicalProcess-GOA_09.02.2016_16h18	0.011	0.04	0.025	0.17	14.2857	1	[Slc17a3]
GO:0051533	positive regulation of NFAT protein import into nucleus	GO_BiologicalProcess-GOA_09.02.2016_16h18	0.013	0.041	0.025	0.17	12.5	1	[Ceacam1]
GO:0005310	Asthma	KEGG_10.02.2016	0.00085	0.023	0.027	0.097	7.69231	2	[Fcer1a, Il9]
GO:0000010	IL-9 Signaling Pathway	WikiPathways_10.02.2016	0.039	0.064	0.027	0.097	4.16667	1	[Il9]
GO:0001820	serotonin secretion	GO_BiologicalProcess-GOA_09.02.2016_16h18	0.014	0.041	0.027	0.097	11.1111	1	[Fcer1a]
GO:0001812	positive regulation of type I hypersensitivity	GO_ImmuneSystemProcess-GOA_09.02.2016_16h18	0.0099	0.039	0.027	0.097	16.6667	1	[Fcer1a]
GO:0050850	positive regulation of calcium-mediated signaling	GO_BiologicalProcess-GOA_09.02.2016_16h18	0.047	0.069	0.027	0.097	3.44828	1	[Fcer1a]
GO:0019370	leukotriene biosynthetic process	GO_BiologicalProcess-GOA_09.02.2016_16h18	0.016	0.042	0.027	0.097	10	1	[Fcer1a]
GO:7084004	Class C/3 (Metabotropic glutamate/pheromone receptors)	REACTOME_10.02.2016	0.073	0.073	0.073	0.12	2.17391	1	[Tas2r131]
GO:7084238	O-linked glycosylation of mucins	REACTOME_10.02.2016	0.069	0.074	0.087	0.12	2.32558	1	[Muc13]
GO:7084272	Termination of O-glycan biosynthesis	REACTOME_10.02.2016	0.023	0.046	0.087	0.12	7.14286	1	[Muc13]
GO:0030277	maintenance of gastrointestinal epithelium	GO_BiologicalProcess-GOA_09.02.2016_16h18	0.021	0.046	0.087	0.12	7.69231	1	[Muc13]
GO:7084536	Physiological factors	REACTOME_10.02.2016	0.0082	0.038	0.066	0.15	20	1	[Npr1]
GO:0004016	adenylate cyclase activity	GO_MolecularFunction-GOA_09.02.2016_16h18	0.035	0.062	0.066	0.15	4.54545	1	[Npr1]
GO:0004383	guanylate cyclase activity	GO_MolecularFunction-GOA_09.02.2016_16h18	0.018	0.042	0.066	0.15	9.09091	1	[Npr1]
GO:0006182	cGMP biosynthetic process	GO_BiologicalProcess-GOA_09.02.2016_16h18	0.047	0.069	0.066	0.15	3.44828	1	[Npr1]
GO:7083413	HDR through Single Strand Annealing (SSA)	REACTOME_10.02.2016	0.059	0.072	0.11	0.13	2.7027	1	[Brip1]
GO:7084591	Processing of DNA double-strand break ends	REACTOME_10.02.2016	0.067	0.075	0.11	0.13	2.38095	1	[Brip1]
GO:7084592	Presynaptic phase of homologous DNA pairing and strand exchange	REACTOME_10.02.2016	0.062	0.073	0.11	0.13	2.5641	1	[Brip1]
GO:7084593	Homologous DNA Pairing and Strand Exchange	REACTOME_10.02.2016	0.067	0.075	0.11	0.13	2.38095	1	[Brip1]
GO:7084595	Resolution of D-loop Structures through Holliday Junction Intermediates	REACTOME_10.02.2016	0.051	0.069	0.11	0.13	3.125	1	[Brip1]
GO:7084596	Resolution of D-Loop Structures	REACTOME_10.02.2016	0.053	0.068	0.11	0.13	3.0303	1	[Brip1]
GO:7084605	Resolution of D-loop Structures through Synthesis-Dependent Strand Annealing (SDSA)	REACTOME_10.02.2016	0.044	0.068	0.11	0.13	3.7037	1	[Brip1]
GO:0061418	regulation of transcription from RNA polymerase II promoter in response to hypoxia	GO_BiologicalProcess-GOA_09.02.2016_16h18	0.021	0.046	0.11	0.13	7.69231	1	[Brip1]
GO:7084330	Collagen degradation	REACTOME_10.02.2016	0.072	0.074	0.12	0.12	2.22222	1	[Mmp10]

## Sheet: M17
GOID	GOTerm	Ontology Source	Term PValue	Term PValue Corrected with Benjamini-Hochberg	Group PValue	Group PValue Corrected with Benjamini-Hochberg	% Associated Genes	Nr. Genes	Associated Genes Found
GO:0017133	mitochondrial electron transfer flavoprotein complex	GO_CellularComponent-GOA_09.02.2016_16h18	0.0023	0.029	0.0023	0.011	33.3333	1	[Etfb]
GO:0031584	activation of phospholipase D activity	GO_BiologicalProcess-GOA_09.02.2016_16h18	0.0031	0.026	0.01	0.033	25	1	[Arl1]
GO:0045475	locomotor rhythm	GO_BiologicalProcess-GOA_09.02.2016_16h18	0.021	0.027	0.023	0.046	3.57143	1	[Mc3r]
GO:7084478	Deactivation of the beta-catenin transactivating complex	REACTOME_10.02.2016	0.03	0.036	0.055	0.068	2.5	1	[Ctnnbip1]
GO:7083249	DNA Damage/Telomere Stress Induced Senescence	REACTOME_10.02.2016	0.037	0.039	0.051	0.073	2.04082	1	[Ep400]
GO:7084509	Pink/Parkin Mediated Mitophagy	REACTOME_10.02.2016	0.017	0.028	0.04	0.066	4.34783	1	[Tomm22]
GO:7084510	Mitophagy	REACTOME_10.02.2016	0.017	0.028	0.04	0.066	4.34783	1	[Tomm22]
GO:0015266	protein channel activity	GO_MolecularFunction-GOA_09.02.2016_16h18	0.0078	0.021	0.04	0.066	10	1	[Tomm22]
GO:0030150	protein import into mitochondrial matrix	GO_BiologicalProcess-GOA_09.02.2016_16h18	0.01	0.022	0.04	0.066	7.14286	1	[Tomm22]
GO:0045040	protein import into mitochondrial outer membrane	GO_BiologicalProcess-GOA_09.02.2016_16h18	0.0047	0.023	0.04	0.066	16.6667	1	[Tomm22]
GO:0005742	mitochondrial outer membrane translocase complex	GO_CellularComponent-GOA_09.02.2016_16h18	0.0062	0.022	0.04	0.066	12.5	1	[Tomm22]
GO:0031307	integral component of mitochondrial outer membrane	GO_CellularComponent-GOA_09.02.2016_16h18	0.014	0.026	0.04	0.066	5.26316	1	[Tomm22]
GO:7084492	Formation of Senescence-Associated Heterochromatin Foci (SAHF)	REACTOME_10.02.2016	0.0093	0.023	0.051	0.073	8.33333	1	[Ep400]
GO:0000812	Swr1 complex	GO_CellularComponent-GOA_09.02.2016_16h18	0.007	0.022	0.051	0.073	11.1111	1	[Ep400]
GO:0035267	NuA4 histone acetyltransferase complex	GO_CellularComponent-GOA_09.02.2016_16h18	0.014	0.027	0.051	0.073	5.55556	1	[Ep400]
GO:0009404	toxin metabolic process	GO_BiologicalProcess-GOA_09.02.2016_16h18	0.0078	0.021	0.01	0.033	10	1	[Arl1]
GO:0004980	melanocyte-stimulating hormone receptor activity	GO_MolecularFunction-GOA_09.02.2016_16h18	0.0023	0.029	0.023	0.046	33.3333	1	[Mc3r]
GO:0097196	Shu complex	GO_CellularComponent-GOA_09.02.2016_16h18	0.0015	0.039	0.0015	0.015	50	1	[Swsap1]
GO:0000532	Glycosaminoglycan biosynthesis	KEGG_10.02.2016	0.015	0.026	0.081	0.09	5	1	[B3galt6]
GO:0000534	Glycosaminoglycan biosynthesis	KEGG_10.02.2016	0.018	0.027	0.081	0.09	4.16667	1	[B3galt6]
GO:7084219	Heparan sulfate/heparin (HS-GAG) metabolism	REACTOME_10.02.2016	0.035	0.04	0.081	0.09	2.17391	1	[B3galt6]
GO:7084362	Chondroitin sulfate/dermatan sulfate metabolism	REACTOME_10.02.2016	0.037	0.04	0.081	0.09	2.08333	1	[B3galt6]
GO:7084389	A tetrasaccharide linker sequence is required for GAG synthesis	REACTOME_10.02.2016	0.019	0.027	0.081	0.09	4	1	[B3galt6]
GO:0006024	glycosaminoglycan biosynthetic process	GO_BiologicalProcess-GOA_09.02.2016_16h18	0.03	0.036	0.081	0.09	2.5	1	[B3galt6]
GO:0008499	UDP-galactose:beta-N-acetylglucosamine beta-1,3-galactosyltransferase activity	GO_MolecularFunction-GOA_09.02.2016_16h18	0.0039	0.024	0.081	0.09	20	1	[B3galt6]
GO:0005797	Golgi medial cisterna	GO_CellularComponent-GOA_09.02.2016_16h18	0.01	0.023	0.081	0.09	7.69231	1	[B3galt6]
GO:0002528	regulation of vascular permeability involved in acute inflammatory response	GO_BiologicalProcess-GOA_09.02.2016_16h18	0.0015	0.039	0.055	0.068	50	1	[Ctnnbip1]
GO:0048662	negative regulation of smooth muscle cell proliferation	GO_BiologicalProcess-GOA_09.02.2016_16h18	0.014	0.026	0.055	0.068	5.26316	1	[Ctnnbip1]
GO:0072201	negative regulation of mesenchymal cell proliferation	GO_BiologicalProcess-GOA_09.02.2016_16h18	0.0054	0.022	0.055	0.068	14.2857	1	[Ctnnbip1]
GO:0045657	positive regulation of monocyte differentiation	GO_ImmuneSystemProcess-GOA_09.02.2016_16h18	0.0039	0.024	0.055	0.068	20	1	[Ctnnbip1]
GO:0060633	negative regulation of transcription initiation from RNA polymerase II promoter	GO_BiologicalProcess-GOA_09.02.2016_16h18	0.0031	0.026	0.055	0.068	25	1	[Ctnnbip1]
GO:7084141	Deadenylation-dependent mRNA decay	REACTOME_10.02.2016	0.038	0.038	0.083	0.083	2	1	[Eif4a1]
GO:7084142	Deadenylation of mRNA	REACTOME_10.02.2016	0.017	0.028	0.083	0.083	4.34783	1	[Eif4a1]
GO:7084286	ISG15 antiviral mechanism	REACTOME_10.02.2016	0.018	0.027	0.083	0.083	4.16667	1	[Eif4a1]
GO:7084287	Antiviral mechanism by IFN-stimulated genes	REACTOME_10.02.2016	0.018	0.027	0.083	0.083	4.16667	1	[Eif4a1]
GO:0000307	Translation Factors	WikiPathways_10.02.2016	0.038	0.038	0.083	0.083	2	1	[Eif4a1]
GO:0008097	5S rRNA binding	GO_MolecularFunction-GOA_09.02.2016_16h18	0.0023	0.029	0.022	0.056	33.3333	1	[Rpl5]
GO:0000027	ribosomal large subunit assembly	GO_BiologicalProcess-GOA_09.02.2016_16h18	0.021	0.027	0.022	0.056	3.7037	1	[Rpl5]

[truncated: 1 more sheets: M18]
