# Supplementary material for: Integrated analysis of genetic, behavioral, and biochemical data implicates neural stem cell-induced changes in immunity, neurotransmission and mitochondrial function in Dementia with Lewy Body mice
Source: Acta Neuropathol Commun. 2017 Mar 10;5:21. doi: 10.1186/s40478-017-0421-0 (PMC5345195; doi:10.1186/s40478-017-0421-0)
Supplement: Additional file 9: — ModuleAnnotation_GOenrichmentWGCNA. Supplemantary Gene Ontology Annotation performed in WGCNA. This file contains the first 25 most significant annotation terms for each module based on Gene Ontology gene sets enrichment analysis implemented in WGCNA. Columns in the file are labeled as followed: rank of the significant result (rank), module number (module), module size (modSize), the number of gene from the module that are included in the analysis (bkgrModSize), the size of GO gene set (bkgrTermSize), the number of overlapping genes from the module with GO gene set (nModGenesInTerm), ratio of overlapping gene (nModGenesInTerm) and size of effective module (bkgrModSize), ratio of overlapping gene nModGenesInTerm) and size of GO gene set, enrichment P value, Bonferroni corrected P, GO ID (termID), GO term, GO term name and GO term definition. (XLSX 81 kb) [file 40478_2017_421_MOESM9_ESM.xlsx]

## Sheet: Additional file 6
rank	module	modSize	bkgrModSize	bkgrTermSize	nModGenesInTerm	fracOfBkgrModSize	fracOfBkgrTermSize	enrichmentP	BonferoniP	termID	termOntology	termName	termDefinition
1	1	1848	1568	4531	935	0.596301	0.206356	4.35e-34	7.15e-30	GO:0005622	CC	intracellular	The living contents of a cell; the matter contained within (but not including) the plasma membrane, usually taken to exclude large vacuoles and masses of secretory or ingested material. In eukaryotes it includes the nucleus and cytoplasm.
2	1	1848	1568	3756	805	0.513393	0.214324	8.83e-33	1.45e-28	GO:0043229	CC	intracellular organelle	Organized structure of distinctive morphology and function, occurring within the cell. Includes the nucleus, mitochondria, plastids, vacuoles, vesicles, ribosomes and the cytoskeleton. Excludes the plasma membrane.
3	1	1848	1568	3890	819	0.522321	0.21054	1.71e-30	2.81e-26	GO:0043227	CC	membrane-bounded organelle	Organized structure of distinctive morphology and function, bounded by a single or double lipid bilayer membrane. Includes the nucleus, mitochondria, plastids, vacuoles, and vesicles. Excludes the plasma membrane.
4	1	1848	1568	3515	751	0.478954	0.213656	6.76e-29	1.11e-24	GO:0005737	CC	cytoplasm	All of the contents of a cell excluding the plasma membrane and nucleus, but including other subcellular structures.
5	1	1848	1568	3360	722	0.460459	0.214881	4.22e-28	6.93e-24	GO:0043231	CC	intracellular membrane-bounded organelle	Organized structure of distinctive morphology and function, bounded by a single or double lipid bilayer membrane and occurring within the cell. Includes the nucleus, mitochondria, plastids, vacuoles, and vesicles. Excludes the plasma membrane.
6	1	1848	1568	264	113	0.0720663	0.42803	2.27e-26	3.73e-22	GO:0045087	BP	innate immune response	Innate immune responses are defense responses mediated by germline encoded components that directly recognize components of potential pathogens.
7	1	1848	1568	1240	327	0.208546	0.26371	5.69e-25	9.34e-21	GO:0006950	BP	response to stress	Any process that results in a change in state or activity of a cell or an organism (in terms of movement, secretion, enzyme production, gene expression, etc.) as a result of a disturbance in organismal or cellular homeostasis, usually, but not necessarily, exogenous (e.g. temperature, humidity, ionizing radiation).
8	1	1848	1568	3181	678	0.432398	0.213141	1.6e-24	2.63e-20	GO:0044237	BP	cellular metabolic process	The chemical reactions and pathways by which individual cells transform chemical substances.
9	1	1848	1568	524	173	0.110332	0.330153	5.95e-24	9.77e-20	GO:0006955	BP	immune response	Any immune system process that functions in the calibrated response of an organism to a potential internal or invasive threat.
10	1	1848	1568	3748	769	0.490434	0.205176	1.43e-23	2.35e-19	GO:0008152	BP	metabolic process	The chemical reactions and pathways, including anabolism and catabolism, by which living organisms transform chemical substances. Metabolic processes typically transform small molecules, but also include macromolecular processes such as DNA repair and replication, and protein synthesis and degradation.
11	1	1848	1568	3469	721	0.459821	0.207841	3.71e-23	6.09e-19	GO:0071704	BP	organic substance metabolic process	The chemical reactions and pathways involving an organic substance, any molecular entity containing carbon.
12	1	1848	1568	959	264	0.168367	0.275287	8.54e-23	1.4e-18	GO:0002376	BP	immune system process	Any process involved in the development or functioning of the immune system, an organismal system for calibrated responses to potential internal or invasive threats.
13	1	1848	1568	2869	615	0.392219	0.21436	4.05e-22	6.66e-18	GO:0005515	MF	protein binding	Interacting selectively and non-covalently with any protein or protein complex (a complex of two or more proteins that may include other nonprotein molecules).
14	1	1848	1568	2030	463	0.295281	0.228079	4.16e-21	6.84e-17	GO:0005634	CC	nucleus	A membrane-bounded organelle of eukaryotic cells in which chromosomes are housed and replicated. In most cells, the nucleus contains all of the cell's chromosomes except the organellar chromosomes, and is the site of RNA synthesis and processing. In some species, or in specialized cell types, RNA metabolism or DNA replication may be absent.
15	1	1848	1568	5856	1089	0.694515	0.185963	5.28e-21	8.68e-17	GO:0005623	CC	cell	The basic structural and functional unit of all organisms. Includes the plasma membrane and any external encapsulating structures such as the cell wall and cell envelope.
16	1	1848	1568	622	188	0.119898	0.302251	5.55e-21	9.12e-17	GO:0006952	BP	defense response	Reactions, triggered in response to the presence of a foreign body or the occurrence of an injury, which result in restriction of damage to the organism attacked or prevention/recovery from the infection caused by the attack.
17	1	1848	1568	1760	411	0.262117	0.233523	2.11e-20	3.47e-16	GO:1901363	MF	heterocyclic compound binding	Interacting selectively and non-covalently with heterocyclic compound.
18	1	1848	1568	1796	416	0.265306	0.231626	5.74e-20	9.43e-16	GO:0097159	MF	organic cyclic compound binding	Interacting selectively and non-covalently with an organic cyclic compound, any molecular entity that contains carbon arranged in a cyclic molecular structure.
19	1	1848	1568	1419	340	0.216837	0.239605	2.14e-18	3.52e-14	GO:0044267	BP	cellular protein metabolic process	The chemical reactions and pathways involving a specific protein, rather than of proteins in general, occurring at the level of an individual cell. Includes cellular protein modification.
20	1	1848	1568	396	130	0.0829082	0.328283	6.58e-18	1.08e-13	GO:0003723	MF	RNA binding	Interacting selectively and non-covalently with an RNA molecule or a portion thereof.
21	1	1848	1568	1118	278	0.177296	0.248658	3.81e-17	6.26e-13	GO:0043412	BP	macromolecule modification	The covalent alteration of one or more monomeric units in a polypeptide, polynucleotide, polysaccharide, or other biological macromolecule, resulting in a change in its properties.
22	1	1848	1568	418	133	0.0848214	0.318182	5.03e-17	8.26e-13	GO:0009607	BP	response to biotic stimulus	Any process that results in a change in state or activity of a cell or an organism (in terms of movement, secretion, enzyme production, gene expression, etc.) as a result of a biotic stimulus, a stimulus caused or produced by a living organism.
23	1	1848	1568	401	129	0.0822704	0.321696	5.71e-17	9.39e-13	GO:0051707	BP	response to other organism	Any process that results in a change in state or activity of a cell or an organism (in terms of movement, secretion, enzyme production, gene expression, etc.) as a result of a stimulus from another living organism.
24	1	1848	1568	1974	435	0.277423	0.220365	1.16e-16	1.9e-12	GO:0006807	BP	nitrogen compound metabolic process	The chemical reactions and pathways involving organic or inorganic compounds that contain nitrogen, including (but not limited to) nitrogen fixation, nitrification, denitrification, assimilatory/dissimilatory nitrate reduction and the interconversion of nitrogenous organic matter and ammonium.
25	1	1848	1568	1757	395	0.251913	0.224815	1.86e-16	3.05e-12	GO:0044249	BP	cellular biosynthetic process	The chemical reactions and pathways resulting in the formation of substances, carried out by individual cells.
1	2	1499	1204	964	168	0.139535	0.174274	2.46e-07	0.0040468	GO:0007606	BP	sensory perception of chemical stimulus	The series of events required for an organism to receive a sensory chemical stimulus, convert it to a molecular signal, and recognize and characterize the signal. This is a neurological process.
2	2	1499	1204	1145	193	0.160299	0.168559	3.32e-07	0.00545791	GO:0007600	BP	sensory perception	The series of events required for an organism to receive a sensory stimulus, convert it to a molecular signal, and recognize and characterize the signal. This is a neurological process.
3	2	1499	1204	1272	206	0.171096	0.16195	2.46e-06	0.0404968	GO:0050877	BP	neurological system process	A organ system process carried out by any of the organs or tissues of neurological system.
4	2	1499	1204	864	146	0.121262	0.168981	9.74e-06	0.160051	GO:0004984	MF	olfactory receptor activity	Combining with an odorant and transmitting the signal from one side of the membrane to the other to initiate a change in cell activity in response to detection of smell.
5	2	1499	1204	880	148	0.122924	0.168182	1.09e-05	0.179591	GO:0007608	BP	sensory perception of smell	The series of events required for an organism to receive an olfactory stimulus, convert it to a molecular signal, and recognize and characterize the signal. Olfaction involves the detection of chemical composition of an organism's ambient medium by chemoreceptors. This is a neurological process.
6	2	1499	1204	1376	211	0.175249	0.153343	7.41e-05	1	GO:0004888	MF	transmembrane signaling receptor activity	Combining with an extracellular or intracellular signal and transmitting the signal from one side of the membrane to the other to initiate a change in cell activity.
7	2	1499	1204	1423	216	0.179402	0.151792	0.000113337	1	GO:0038023	MF	signaling receptor activity	Receiving a signal and transmitting the signal in the cell to initiate a change in cell activity. A signal is a physical entity or change in state that is used to transfer information in order to trigger a response.
8	2	1499	1204	1296	198	0.164452	0.152778	0.000160086	1	GO:0007186	BP	G-protein coupled receptor signaling pathway	A series of molecular signals that proceeds with an activated receptor promoting the exchange of GDP for GTP on the alpha-subunit of an associated heterotrimeric G-protein complex. The GTP-bound activated alpha-G-protein then dissociates from the beta- and gamma-subunits to further transmit the signal within the cell. The pathway begins with receptor-ligand interaction, or for basal GPCR signalin…
9	2	1499	1204	1511	226	0.187708	0.14957	0.000193055	1	GO:0004871	MF	signal transducer activity	Conveys a signal across a cell to trigger a change in cell function or state. A signal is a physical entity or change in state that is used to transfer information in order to trigger a response.
10	2	1499	1204	1504	225	0.186877	0.149601	0.000197587	1	GO:0004872	MF	receptor activity	Combining with an extracellular or intracellular messenger to initiate a change in cell activity.
11	2	1499	1204	7	5	0.00415282	0.714286	0.000440511	1	GO:0015645	MF	fatty acid ligase activity	Catalysis of the ligation of a fatty acid to an acceptor, coupled to the hydrolysis of ATP.
12	2	1499	1204	3	3	0.00249169	1	0.00177485	1	GO:0010807	BP	regulation of synaptic vesicle priming	Any process that modulates the frequency, rate or extent of synaptic vesicle priming. Synaptic vesicle priming is the formation of SNARE-containing complexes, bringing synaptic vesicle membrane and plasma membranes into close proximity and thereby facilitating membrane fusion.
13	2	1499	1204	373	64	0.0531561	0.171582	0.00227729	1	GO:0005549	MF	odorant binding	Interacting selectively and non-covalently with an odorant, any substance capable of stimulating the sense of smell.
14	2	1499	1204	6	4	0.00332226	0.666667	0.00262778	1	GO:2000310	BP	regulation of N-methyl-D-aspartate selective glutamate receptor activity	Any process that modulates the frequency, rate or extent of N-methyl-D-aspartate selective glutamate receptor activity.
15	2	1499	1204	693	108	0.089701	0.155844	0.00290385	1	GO:0004930	MF	G-protein coupled receptor activity	Combining with an extracellular signal and transmitting the signal across the membrane by activating an associated G-protein; promotes the exchange of GDP for GTP on the alpha subunit of a heterotrimeric G-protein complex.
16	2	1499	1204	2955	398	0.330565	0.134687	0.00421159	1	GO:0031224	CC	intrinsic component of membrane	The component of a membrane consisting of the gene products having some covalently attached portion, for example part of a peptide sequence or some other covalently attached group such as a GPI anchor, which spans or is embedded in one or both leaflets of the membrane.
17	2	1499	1204	11	5	0.00415282	0.454545	0.00637344	1	GO:0030672	CC	synaptic vesicle membrane	The lipid bilayer surrounding a synaptic vesicle.
18	2	1499	1204	4	3	0.00249169	0.75	0.00645568	1	GO:0035745	BP	T-helper 2 cell cytokine production	Any process that contributes to cytokine production by a T-helper 2 cell.
19	2	1499	1204	4	3	0.00249169	0.75	0.00645568	1	GO:0044341	BP	sodium-dependent phosphate transport	The directed movement of phosphate into, out of or within a cell, or between cells, by means of some agent such as a transporter or pore, by a mechanism dependent upon sodium ions.
20	2	1499	1204	4	3	0.00249169	0.75	0.00645568	1	GO:0045345	BP	positive regulation of MHC class I biosynthetic process	Any process that activates or increases the frequency, rate or extent of the chemical reactions and pathways resulting in the formation of MHC class I.
21	2	1499	1204	4	3	0.00249169	0.75	0.00645568	1	GO:0004467	MF	long-chain fatty acid-CoA ligase activity	Catalysis of the reaction: ATP + a long-chain carboxylic acid + CoA = AMP + diphosphate + an acyl-CoA; a long-chain fatty acid is a fatty acid with a chain length between C13 and C22.
22	2	1499	1204	4	3	0.00249169	0.75	0.00645568	1	GO:0047372	MF	acylglycerol lipase activity	Catalysis of the reaction: H2O + acylglycerol = a fatty acid + glycerol.
23	2	1499	1204	16	6	0.00498339	0.375	0.00852143	1	GO:0009395	BP	phospholipid catabolic process	The chemical reactions and pathways resulting in the breakdown of phospholipids, any lipid containing phosphoric acid as a mono- or diester.
24	2	1499	1204	2890	385	0.319767	0.133218	0.010455	1	GO:0016021	CC	integral component of membrane	The component of a membrane consisting of the gene products and protein complexes having at least some part of their peptide sequence embedded in the hydrophobic region of the membrane.
25	2	1499	1204	27	8	0.00664452	0.296296	0.012136	1	GO:0016079	BP	synaptic vesicle exocytosis	Fusion of intracellular membrane-bounded vesicles with the pre-synaptic membrane of the neuronal cell resulting in release of neurotransmitter into the synaptic cleft.
1	3	589	560	388	56	0.1	0.14433	4.8e-11	7.88e-07	GO:0043005	CC	neuron projection	A prolongation or process extending from a nerve cell, e.g. an axon or dendrite.
2	3	589	560	482	64	0.114286	0.13278	7.15e-11	1.17e-06	GO:0097458	CC	neuron part	Any constituent part of a neuron, the basic cellular unit of nervous tissue. A typical neuron consists of a cell body (often called the soma), an axon, and dendrites. Their purpose is to receive, conduct, and transmit impulses in the nervous system.
3	3	589	560	293	46	0.0821429	0.156997	1.7e-10	2.79e-06	GO:0045202	CC	synapse	The junction between a nerve fiber of one neuron and another neuron or muscle fiber or glial cell; the site of interneuronal communication. As the nerve fiber approaches the synapse it enlarges into a specialized structure, the presynaptic nerve ending, which contains mitochondria and synaptic vesicles. At the tip of the nerve ending is the presynaptic membrane; facing it, and separated from it b…
4	3	589	560	1229	119	0.2125	0.0968267	7.7e-10	1.27e-05	GO:0031988	CC	membrane-bounded vesicle	Any small, fluid-filled, spherical organelle enclosed by a lipid bilayer.
5	3	589	560	3890	285	0.508929	0.0732648	4.43e-09	7.27e-05	GO:0043227	CC	membrane-bounded organelle	Organized structure of distinctive morphology and function, bounded by a single or double lipid bilayer membrane. Includes the nucleus, mitochondria, plastids, vacuoles, and vesicles. Excludes the plasma membrane.
6	3	589	560	1346	124	0.221429	0.0921248	7.03e-09	0.000115469	GO:0031982	CC	vesicle	Any small, fluid-filled, spherical organelle enclosed by membrane or protein.
7	3	589	560	757	81	0.144643	0.107001	8.57e-09	0.00014077	GO:0007399	BP	nervous system development	The process whose specific outcome is the progression of nervous tissue over time, from its formation to its mature state.
8	3	589	560	175	30	0.0535714	0.171429	3.72e-08	0.000610792	GO:0030424	CC	axon	The long process of a neuron that conducts nerve impulses, usually away from the cell body to the terminals and varicosities, which are sites of storage and release of neurotransmitter.
9	3	589	560	372	47	0.0839286	0.126344	1.32e-07	0.00217614	GO:0048666	BP	neuron development	The process whose specific outcome is the progression of a neuron over time, from initial commitment of the cell to a specific fate, to the fully functional differentiated cell.
10	3	589	560	715	74	0.132143	0.103497	1.63e-07	0.00267368	GO:0042995	CC	cell projection	A prolongation or process extending from a cell, e.g. a flagellum or axon.
11	3	589	560	488	56	0.1	0.114754	2.22e-07	0.003642	GO:0030182	BP	neuron differentiation	The process in which a relatively unspecialized cell acquires specialized features of a neuron.
12	3	589	560	573	62	0.110714	0.108202	3.95e-07	0.00649085	GO:0022008	BP	neurogenesis	Generation of cells within the nervous system.
13	3	589	560	1021	95	0.169643	0.093046	3.95e-07	0.00649113	GO:1903561	CC	extracellular vesicle	Any vesicle that is part of the extracellular region.
14	3	589	560	1017	94	0.167857	0.0924287	6.24e-07	0.0102526	GO:0070062	CC	extracellular exosome	A membrane-bounded vesicle that is released into the extracellular region by fusion of the limiting endosomal membrane of a multivesicular body with the plasma membrane. Extracellular exosomes, also simply called exosomes, have a diameter of about 40-100 nm.
15	3	589	560	255	35	0.0625	0.137255	8.09e-07	0.013295	GO:0044297	CC	cell body	The portion of a cell bearing surface projections such as axons, dendrites, cilia, or flagella that includes the nucleus, but excludes all cell projections.
16	3	589	560	1023	94	0.167857	0.0918866	8.14e-07	0.0133721	GO:0065010	CC	extracellular membrane-bounded organelle	Organized structure of distinctive morphology and function, bounded by a lipid bilayer membrane and occurring outside the cell.
17	3	589	560	538	58	0.103571	0.107807	1.09e-06	0.0179001	GO:0048699	BP	generation of neurons	The process in which nerve cells are generated. This includes the production of neuroblasts and their differentiation into neurons.
18	3	589	560	185	28	0.05	0.151351	1.49e-06	0.0244176	GO:0030425	CC	dendrite	A neuron projection that has a short, tapering, often branched, morphology, receives and integrates signals from other neurons or from sensory stimuli, and conducts a nerve impulse towards the axon or the cell body. In most neurons, the impulse is conveyed from dendrites to axon via the cell body, but in some types of unipolar neuron, the impulse does not travel via the cell body.
19	3	589	560	298	38	0.0678571	0.127517	1.75e-06	0.0287439	GO:0036477	CC	somatodendritic compartment	The region of a neuron that includes the cell body (cell soma) and the dendrite, but excludes the axon.
20	3	589	560	1582	130	0.232143	0.0821745	2.34e-06	0.0384789	GO:0051234	BP	establishment of localization	The directed movement of a cell, substance or cellular entity, such as a protein complex or organelle, to a specific location.
21	3	589	560	645	65	0.116071	0.100775	2.53e-06	0.0415675	GO:0006811	BP	ion transport	The directed movement of charged atoms or small charged molecules into, out of or within a cell, or between cells, by means of some agent such as a transporter or pore.
22	3	589	560	223	31	0.0553571	0.139013	2.64e-06	0.04343	GO:0043025	CC	neuronal cell body	The portion of a neuron that includes the nucleus, but excludes cell projections such as axons and dendrites.
23	3	589	560	304	38	0.0678571	0.125	2.85e-06	0.0468335	GO:0031175	BP	neuron projection development	The process whose specific outcome is the progression of a neuron projection over time, from its formation to the mature structure. A neuron projection is any process extending from a neural cell, such as axons or dendrites (collectively called neurites).
24	3	589	560	5856	381	0.680357	0.0650615	3.06e-06	0.0503545	GO:0005623	CC	cell	The basic structural and functional unit of all organisms. Includes the plasma membrane and any external encapsulating structures such as the cell wall and cell envelope.
25	3	589	560	441	49	0.0875	0.111111	3.36e-06	0.0551738	GO:0006812	BP	cation transport	The directed movement of cations, atoms or small molecules with a net positive charge, into, out of or within a cell, or between cells, by means of some agent such as a transporter or pore.
1	4	300	260	298	43	0.165385	0.144295	1.6e-20	2.63e-16	GO:0036477	CC	somatodendritic compartment	The region of a neuron that includes the cell body (cell soma) and the dendrite, but excludes the axon.
2	4	300	260	64	22	0.0846154	0.34375	1.92e-19	3.16e-15	GO:0014069	CC	postsynaptic density	The postsynaptic density is a region that lies adjacent to the cytoplasmic face of the postsynaptic membrane at excitatory synapse. It forms a disc that consists of a range of proteins with different functions, some of which contact the cytoplasmic domains of ion channels in the postsynaptic membrane. The proteins making up the disc include receptors, and structural proteins linked to the actin c…
3	4	300	260	185	33	0.126923	0.178378	8.94e-19	1.47e-14	GO:0030425	CC	dendrite	A neuron projection that has a short, tapering, often branched, morphology, receives and integrates signals from other neurons or from sensory stimuli, and conducts a nerve impulse towards the axon or the cell body. In most neurons, the impulse is conveyed from dendrites to axon via the cell body, but in some types of unipolar neuron, the impulse does not travel via the cell body.
4	4	300	260	293	40	0.153846	0.136519	3.05e-18	5.01e-14	GO:0045202	CC	synapse	The junction between a nerve fiber of one neuron and another neuron or muscle fiber or glial cell; the site of interneuronal communication. As the nerve fiber approaches the synapse it enlarges into a specialized structure, the presynaptic nerve ending, which contains mitochondria and synaptic vesicles. At the tip of the nerve ending is the presynaptic membrane; facing it, and separated from it b…
5	4	300	260	482	51	0.196154	0.105809	3.38e-18	5.56e-14	GO:0097458	CC	neuron part	Any constituent part of a neuron, the basic cellular unit of nervous tissue. A typical neuron consists of a cell body (often called the soma), an axon, and dendrites. Their purpose is to receive, conduct, and transmit impulses in the nervous system.
6	4	300	260	223	34	0.130769	0.152466	4.11e-17	6.74e-13	GO:0043025	CC	neuronal cell body	The portion of a neuron that includes the nucleus, but excludes cell projections such as axons and dendrites.
7	4	300	260	255	35	0.134615	0.137255	4.02e-16	6.6e-12	GO:0044297	CC	cell body	The portion of a cell bearing surface projections such as axons, dendrites, cilia, or flagella that includes the nucleus, but excludes all cell projections.
8	4	300	260	44	16	0.0615385	0.363636	6.59e-15	1.08e-10	GO:0043197	CC	dendritic spine	Protrusion from a dendrite. Spines are specialised subcellular compartments involved in the synaptic transmission. They are linked to the dendritic shaft by a restriction. Because of their bulb shape, they function as a biochemical and an electrical compartment. Spine remodeling is though to be involved in synaptic plasticity.
9	4	300	260	47	16	0.0615385	0.340426	2.22e-14	3.64e-10	GO:0044309	CC	neuron spine	A small membranous protrusion, often ending in a bulbous head and attached to the neuron by a narrow stalk or neck.
10	4	300	260	715	56	0.215385	0.0783217	4.57e-14	7.51e-10	GO:0042995	CC	cell projection	A prolongation or process extending from a cell, e.g. a flagellum or axon.
11	4	300	260	388	39	0.15	0.100515	2.7e-13	4.43e-09	GO:0043005	CC	neuron projection	A prolongation or process extending from a nerve cell, e.g. an axon or dendrite.
12	4	300	260	357	37	0.142308	0.103641	4.62e-13	7.58e-09	GO:0007610	BP	behavior	The internally coordinated responses (actions or inactions) of whole living organisms (individuals or groups) to internal or external stimuli.
13	4	300	260	354	36	0.138462	0.101695	1.74e-12	2.86e-08	GO:0030001	BP	metal ion transport	The directed movement of metal ions, any metal ion with an electric charge, into, out of or within a cell, or between cells, by means of some agent such as a transporter or pore.
14	4	300	260	284	32	0.123077	0.112676	2.13e-12	3.5e-08	GO:0043269	BP	regulation of ion transport	Any process that modulates the frequency, rate or extent of the directed movement of charged atoms or small charged molecules into, out of or within a cell, or between cells, by means of some agent such as a transporter or pore.
15	4	300	260	95	19	0.0730769	0.2	3.41e-12	5.61e-08	GO:0007626	BP	locomotory behavior	The specific movement from place to place of an organism in response to external or internal stimuli. Locomotion of a whole organism in a manner dependent upon some combination of that organism's internal state and external conditions.
16	4	300	260	441	40	0.153846	0.0907029	3.62e-12	5.94e-08	GO:0006812	BP	cation transport	The directed movement of cations, atoms or small molecules with a net positive charge, into, out of or within a cell, or between cells, by means of some agent such as a transporter or pore.
17	4	300	260	2302	108	0.415385	0.0469157	1.98e-11	3.25e-07	GO:0071944	CC	cell periphery	The part of a cell encompassing the cell cortex, the plasma membrane, and any external encapsulating structures.
18	4	300	260	2258	106	0.407692	0.0469442	3.41e-11	5.6e-07	GO:0005886	CC	plasma membrane	The membrane surrounding a cell that separates the cell from its external environment. It consists of a phospholipid bilayer and associated proteins.
19	4	300	260	1291	73	0.280769	0.0565453	4.67e-11	7.67e-07	GO:0043169	MF	cation binding	Interacting selectively and non-covalently with cations, charged atoms or groups of atoms with a net positive charge.
20	4	300	260	199	25	0.0961538	0.125628	6.08e-11	9.99e-07	GO:0044708	BP	single-organism behavior	The specific behavior of a single organism in response to external or internal stimuli.
21	4	300	260	239	27	0.103846	0.112971	1.2e-10	1.96e-06	GO:0098655	BP	cation transmembrane transport	A process in which a cation is transported from one side of a membrane to the other by means of some agent such as a transporter or pore.
22	4	300	260	240	27	0.103846	0.1125	1.32e-10	2.16e-06	GO:0015672	BP	monovalent inorganic cation transport	The directed movement of inorganic cations with a valency of one into, out of or within a cell, or between cells, by means of some agent such as a transporter or pore. Inorganic cations are atoms or small molecules with a positive charge which do not contain carbon in covalent linkage.
23	4	300	260	79	16	0.0615385	0.202532	1.5e-10	2.47e-06	GO:0022843	MF	voltage-gated cation channel activity	Enables the transmembrane transfer of a cation by a voltage-gated channel. A cation is a positively charged ion. A voltage-gated channel is a channel whose open state is dependent on the voltage across the membrane in which it is embedded.
24	4	300	260	1243	70	0.269231	0.0563154	1.64e-10	2.7e-06	GO:0046872	MF	metal ion binding	Interacting selectively and non-covalently with any metal ion.
25	4	300	260	148	21	0.0807692	0.141892	2.26e-10	3.71e-06	GO:0042391	BP	regulation of membrane potential	Any process that modulates the establishment or extent of a membrane potential, the electric potential existing across any membrane arising from charges in the membrane itself and from the charges present in the media on either side of the membrane.
1	10	65	59	548	16	0.271186	0.0291971	7.06e-08	0.00116035	GO:0005739	CC	mitochondrion	A semiautonomous, self replicating organelle that occurs in varying numbers, shapes, and sizes in the cytoplasm of virtually all eukaryotic cells. It is notably the site of tissue respiration.
2	10	65	59	3890	43	0.728814	0.011054	1.42e-07	0.00232761	GO:0043227	CC	membrane-bounded organelle	Organized structure of distinctive morphology and function, bounded by a single or double lipid bilayer membrane. Includes the nucleus, mitochondria, plastids, vacuoles, and vesicles. Excludes the plasma membrane.
3	10	65	59	3360	39	0.661017	0.0116071	3.85e-07	0.0063281	GO:0043231	CC	intracellular membrane-bounded organelle	Organized structure of distinctive morphology and function, bounded by a single or double lipid bilayer membrane and occurring within the cell. Includes the nucleus, mitochondria, plastids, vacuoles, and vesicles. Excludes the plasma membrane.
4	10	65	59	3756	41	0.694915	0.0109159	7.43e-07	0.0122071	GO:0043229	CC	intracellular organelle	Organized structure of distinctive morphology and function, occurring within the cell. Includes the nucleus, mitochondria, plastids, vacuoles, vesicles, ribosomes and the cytoskeleton. Excludes the plasma membrane.
5	10	65	59	72	6	0.101695	0.0833333	3.9e-06	0.0640099	GO:0005759	CC	mitochondrial matrix	The gel-like material, with considerable fine structure, that lies in the matrix space, or lumen, of a mitochondrion. It contains the enzymes of the tricarboxylic acid cycle and, in some organisms, the enzymes concerned with fatty acid oxidation.
6	10	65	59	4531	44	0.745763	0.00971088	5.5e-06	0.0903054	GO:0005622	CC	intracellular	The living contents of a cell; the matter contained within (but not including) the plasma membrane, usually taken to exclude large vacuoles and masses of secretory or ingested material. In eukaryotes it includes the nucleus and cytoplasm.
7	10	65	59	3515	34	0.576271	0.00967283	0.000384629	1	GO:0005737	CC	cytoplasm	All of the contents of a cell excluding the plasma membrane and nucleus, but including other subcellular structures.
8	10	65	59	27	3	0.0508475	0.111111	0.00052552	1	GO:0005761	CC	mitochondrial ribosome	A ribosome found in the mitochondrion of a eukaryotic cell; contains a characteristic set of proteins distinct from those of cytosolic ribosomes.
9	10	65	59	1594	20	0.338983	0.0125471	0.000568168	1	GO:0032991	CC	macromolecular complex	A stable assembly of two or more macromolecules, i.e. proteins, nucleic acids, carbohydrates or lipids, in which the constituent parts function together.
10	10	65	59	5856	47	0.79661	0.00802596	0.000609636	1	GO:0005623	CC	cell	The basic structural and functional unit of all organisms. Includes the plasma membrane and any external encapsulating structures such as the cell wall and cell envelope.
11	10	65	59	179	6	0.101695	0.0335196	0.000641484	1	GO:0005740	CC	mitochondrial envelope	The double lipid bilayer enclosing the mitochondrion and separating its contents from the cell cytoplasm; includes the intermembrane space.
12	10	65	59	7	2	0.0338983	0.285714	0.000714032	1	GO:0008272	BP	sulfate transport	The directed movement of sulfate into, out of or within a cell, or between cells, by means of some agent such as a transporter or pore.
13	10	65	59	78	4	0.0677966	0.0512821	0.0011527	1	GO:0042278	BP	purine nucleoside metabolic process	The chemical reactions and pathways involving one of a family of organic molecules consisting of a purine base covalently bonded to a sugar ribose (a ribonucleoside) or deoxyribose (a deoxyribonucleoside).
14	10	65	59	982	14	0.237288	0.0142566	0.00147424	1	GO:0006996	BP	organelle organization	A process that is carried out at the cellular level which results in the assembly, arrangement of constituent parts, or disassembly of an organelle within a cell. An organelle is an organized structure of distinctive morphology and function. Includes the nucleus, mitochondria, plastids, vacuoles, vesicles, ribosomes and the cytoskeleton. Excludes the plasma membrane.
15	10	65	59	873	13	0.220339	0.0148912	0.00151931	1	GO:0051641	BP	cellular localization	A localization process that takes place at the cellular level; as a result of a cellular localization process, a substance or cellular entity, such as a protein complex or organelle, is transported to, and/or maintained in, a specific location within or in the membrane of a cell.
16	10	65	59	88	4	0.0677966	0.0454545	0.00180329	1	GO:0009116	BP	nucleoside metabolic process	The chemical reactions and pathways involving a nucleoside, a nucleobase linked to either beta-D-ribofuranose (a ribonucleoside) or 2-deoxy-beta-D-ribofuranose, (a deoxyribonucleoside), e.g. adenosine, guanosine, inosine, cytidine, uridine and deoxyadenosine, deoxyguanosine, deoxycytidine and thymidine (= deoxythymidine).
17	10	65	59	11	2	0.0338983	0.181818	0.00184171	1	GO:0009060	BP	aerobic respiration	The enzymatic release of energy from inorganic and organic compounds (especially carbohydrates and fats) which requires oxygen as the terminal electron acceptor.
18	10	65	59	3181	30	0.508475	0.009431	0.00198189	1	GO:0044237	BP	cellular metabolic process	The chemical reactions and pathways by which individual cells transform chemical substances.
19	10	65	59	12	2	0.0338983	0.166667	0.00220163	1	GO:0030865	BP	cortical cytoskeleton organization	A process that is carried out at the cellular level which results in the assembly, arrangement of constituent parts, or disassembly of cytoskeletal structures in the cell cortex, i.e. just beneath the plasma membrane.
20	10	65	59	12	2	0.0338983	0.166667	0.00220163	1	GO:0005763	CC	mitochondrial small ribosomal subunit	The smaller of the two subunits of a mitochondrial ribosome.
21	10	65	59	158	5	0.0847458	0.0316456	0.00239155	1	GO:0007017	BP	microtubule-based process	Any cellular process that depends upon or alters the microtubule cytoskeleton, that part of the cytoskeleton comprising microtubules and their associated proteins.
22	10	65	59	601	10	0.169492	0.0166389	0.0025872	1	GO:0005654	CC	nucleoplasm	That part of the nuclear content other than the chromosomes or the nucleolus.
23	10	65	59	102	4	0.0677966	0.0392157	0.00309019	1	GO:0016705	MF	oxidoreductase activity, acting on paired donors, with incorporation or reduction of molecular oxygen	Catalysis of an oxidation-reduction (redox) reaction in which hydrogen or electrons are transferred from each of two donors, and molecular oxygen is reduced or incorporated into a donor.
24	10	65	59	621	10	0.169492	0.0161031	0.0032807	1	GO:0050790	BP	regulation of catalytic activity	Any process that modulates the activity of an enzyme.
25	10	65	59	15	2	0.0338983	0.133333	0.00346274	1	GO:0045839	BP	negative regulation of mitotic nuclear division	Any process that stops, prevents or reduces the rate or extent of mitosis. Mitosis is the division of the eukaryotic cell nucleus to produce two daughter nuclei that, usually, contain the identical chromosome complement to their mother.
1	11	63	38	19	2	0.0526316	0.105263	0.00233717	1	GO:0048538	BP	thymus development	The process whose specific outcome is the progression of the thymus over time, from its formation to the mature structure. The thymus is a symmetric bi-lobed organ involved primarily in the differentiation of immature to mature T cells, with unique vascular, nervous, epithelial, and lymphoid cell components.
2	11	63	38	1	1	0.0263158	1	0.00382409	1	GO:0003219	BP	cardiac right ventricle formation	The developmental process pertaining to the initial formation of a right cardiac ventricle from unspecified parts.
3	11	63	38	1	1	0.0263158	1	0.00382409	1	GO:0046373	BP	L-arabinose metabolic process	The chemical reactions and pathways involving L-arabinose, the D-enantiomer of arabino-pentose. L-arabinose occurs free, e.g. in the heartwood of many conifers, and in the combined state, in both furanose and pyranose forms, as a constituent of various plant hemicelluloses, bacterial polysaccharides etc.
4	11	63	38	1	1	0.0263158	1	0.00382409	1	GO:0060982	BP	coronary artery morphogenesis	The process in which the anatomical structures of coronary arteries are generated and organized. Coronary arteries are blood vessels that transport blood to the heart muscle.
5	11	63	38	1	1	0.0263158	1	0.00382409	1	GO:0097535	BP	lymphoid lineage cell migration into thymus	The movement of a lymphoid lineage cell (also called a lymphoid lineage restricted progenitor cell) into the thymus. Lymphoid lineage cells enter and exit the thymus several times as part of this process.
6	11	63	38	1	1	0.0263158	1	0.00382409	1	GO:0097536	BP	thymus epithelium morphogenesis	The process in which the thymus epithelium is generated and organized.
7	11	63	38	1	1	0.0263158	1	0.00382409	1	GO:1902232	BP	regulation of positive thymic T cell selection	Any process that modulates the frequency, rate or extent of positive thymic T cell selection.
8	11	63	38	1	1	0.0263158	1	0.00382409	1	GO:2000763	BP	positive regulation of transcription from RNA polymerase II promoter involved in norepinephrine biosynthetic process	Any positive regulation of transcription from RNA polymerase II promoter that is involved in norepinephrine biosynthetic process.
9	11	63	38	1	1	0.0263158	1	0.00382409	1	GO:2000764	BP	positive regulation of semaphorin-plexin signaling pathway involved in outflow tract morphogenesis	Any process that activates or increases the frequency, rate or extent of semaphorin-plexin signaling pathway involved in outflow tract morphogenesis.
10	11	63	38	1	1	0.0263158	1	0.00382409	1	GO:0036024	CC	protein C inhibitor-TMPRSS7 complex	A heterodimeric protein complex that contains protein C inhibitor (SERPINA5) and transmembrane protease serine 7 (TMPRSS7); formation of the complex inhibits the serine protease activity of transmembrane protease serine 7.
11	11	63	38	1	1	0.0263158	1	0.00382409	1	GO:0036025	CC	protein C inhibitor-TMPRSS11E complex	A heterodimeric protein complex that contains protein C inhibitor (SERPINA5) and transmembrane protease serine 11E (TMPRSS11E); formation of the complex inhibits the serine protease activity of transmembrane protease serine 11E.
12	11	63	38	1	1	0.0263158	1	0.00382409	1	GO:0036026	CC	protein C inhibitor-PLAT complex	A heterodimeric protein complex that contains protein C inhibitor (SERPINA5) and tissue-type plasminogen activator (PLAT); formation of the complex inhibits the serine protease activity of tissue-type plasminogen activator.
13	11	63	38	1	1	0.0263158	1	0.00382409	1	GO:0036027	CC	protein C inhibitor-PLAU complex	A heterodimeric protein complex that contains protein C inhibitor (SERPINA5) and urokinase-type plasminogen activator (PLAU); formation of the complex inhibits the serine protease activity of urokinase-type plasminogen activator.
14	11	63	38	1	1	0.0263158	1	0.00382409	1	GO:0036028	CC	protein C inhibitor-thrombin complex	A heterodimeric protein complex that contains protein C inhibitor (SERPINA5) and thrombin (F2); formation of the complex inhibits the serine protease activity of thrombin.
15	11	63	38	1	1	0.0263158	1	0.00382409	1	GO:0036029	CC	protein C inhibitor-KLK3 complex	A heterodimeric protein complex that contains protein C inhibitor (SERPINA5) and prostate-specific antigen (KLK3); formation of the complex inhibits the serine protease activity of prostate-specific antigen.
16	11	63	38	1	1	0.0263158	1	0.00382409	1	GO:0036030	CC	protein C inhibitor-plasma kallikrein complex	A heterodimeric protein complex that contains protein C inhibitor (SERPINA5) and plasma kallikrein (KLK1B); formation of the complex inhibits the serine protease activity of plasma kallikrein.
17	11	63	38	1	1	0.0263158	1	0.00382409	1	GO:0097181	CC	protein C inhibitor-coagulation factor V complex	A heterodimeric protein complex that contains protein C inhibitor (SERPINA5) and coagulation factor V (F5); formation of the complex inhibits the serine protease activity of coagulation factor V.
18	11	63	38	1	1	0.0263158	1	0.00382409	1	GO:0097182	CC	protein C inhibitor-coagulation factor Xa complex	A heterodimeric protein complex that contains protein C inhibitor (SERPINA5) and coagulation factor Xa (F10); formation of the complex inhibits the serine protease activity of coagulation factor Xa.
19	11	63	38	1	1	0.0263158	1	0.00382409	1	GO:0097183	CC	protein C inhibitor-coagulation factor XI complex	A heterodimeric protein complex that contains protein C inhibitor (SERPINA5) and coagulation factor XI (F11); formation of the complex inhibits the serine protease activity of coagulation factor XI.
20	11	63	38	1	1	0.0263158	1	0.00382409	1	GO:0005333	MF	norepinephrine transmembrane transporter activity	Enables the transfer of norepinephrine from one side of the membrane to the other. Norepinephrine (3,4-dihydroxyphenyl-2-aminoethanol) is a hormone secreted by the adrenal medulla and a neurotransmitter in the sympathetic peripheral nervous system and in some tracts of the CNS. It is also the biosynthetic precursor of epinephrine.
21	11	63	38	1	1	0.0263158	1	0.00382409	1	GO:0046556	MF	alpha-L-arabinofuranosidase activity	Catalysis of the hydrolysis of terminal non-reducing alpha-L-arabinofuranoside residues in alpha-L-arabinosides.
22	11	63	38	25	2	0.0526316	0.08	0.00404149	1	GO:0016709	MF	oxidoreductase activity, acting on paired donors, with incorporation or reduction of molecular oxygen, NAD(P)H as one donor, and incorporation of one atom of oxygen	Catalysis of an oxidation-reduction (redox) reaction in which hydrogen or electrons are transferred from NADH or NADPH and one other donor, and one atom of oxygen is incorporated into one donor.
23	11	63	38	2	1	0.0263158	0.5	0.00763394	1	GO:0061325	BP	cell proliferation involved in outflow tract morphogenesis	The multiplication or reproduction of cells, resulting in the expansion of a cell population that contributes to the shaping of the outflow tract.
24	11	63	38	2	1	0.0263158	0.5	0.00763394	1	GO:0032190	MF	acrosin binding	Interacting selectively and non-covalently with acrosin, a protein that is found in the acrosomes of sperm and possesses protease and carbohydrate binding activities.
25	11	63	38	2	1	0.0263158	0.5	0.00763394	1	GO:0052869	MF	arachidonic acid omega-hydroxylase activity	Catalysis of the reaction: arachidonic acid + O2 + NADPH + H+ = 20-HETE + NADP+ + H2O. Arachidonic acid is also known as (5Z,8Z,11Z,14Z)-icosatetraenoic acid, and 20-HETE is also known as (5Z,8Z,11Z,14Z)-20-hydroxyicosa-5,8,11,14-tetraenoic acid.
1	13	50	45	49	5	0.111111	0.102041	2.49e-06	0.0409296	GO:0031514	CC	motile cilium	A cilium which has a variable arrangement of axonemal microtubules, contains molecular motors, and beats with a characteristic whip-like pattern that promotes cell motility or transport of fluids and other cells across a cell surface. Motile cilia are typically found in multiple copies on epithelial cells that line the lumenal ducts of various tissues. Motile cilia may also function as sensory or…
2	13	50	45	164	7	0.155556	0.0426829	7.86e-06	0.129077	GO:0005929	CC	cilium	A specialized eukaryotic organelle that consists of a filiform extrusion of the cell surface and of some cytoplasmic parts. Each cilium is largely bounded by an extrusion of the cytoplasmic (plasma) membrane, and contains a regular longitudinal array of microtubules, anchored to a basal body.
3	13	50	45	31	4	0.0888889	0.129032	1.06e-05	0.173503	GO:0036126	CC	sperm flagellum	A microtubule-based flagellum (or cilium) that is part of a sperm, a mature male germ cell that develops from a spermatid.
4	13	50	45	56	4	0.0888889	0.0714286	0.000113513	1	GO:0044782	BP	cilium organization	A process that is carried out at the cellular level which results in the assembly, arrangement of constituent parts, or disassembly of a cilium, a specialized eukaryotic organelle that consists of a filiform extrusion of the cell surface. Each cilium is bounded by an extrusion of the cytoplasmic membrane, and contains a regular longitudinal array of microtubules, anchored basally in a centriole.
5	13	50	45	5	2	0.0444444	0.4	0.000198808	1	GO:0046130	BP	purine ribonucleoside catabolic process	The chemical reactions and pathways resulting in the breakdown of any purine ribonucleoside, a nucleoside in which purine base is linked to a ribose (beta-D-ribofuranose) molecule.
6	13	50	45	77	4	0.0888889	0.0519481	0.000390271	1	GO:0097223	CC	sperm part	Any constituent part of a sperm, a mature male germ cell that develops from a spermatid.
7	13	50	45	632	10	0.222222	0.0158228	0.000421797	1	GO:0006928	BP	movement of cell or subcellular component	The directed, self-propelled movement of a cell or subcellular component without the involvement of an external agent such as a transporter or a pore.
8	13	50	45	148	5	0.111111	0.0337838	0.000517896	1	GO:0070925	BP	organelle assembly	The aggregation, arrangement and bonding together of a set of components to form an organelle. An organelle is an organized structure of distinctive morphology and function. Includes the nucleus, mitochondria, plastids, vacuoles, vesicles, ribosomes and the cytoskeleton. Excludes the plasma membrane.
9	13	50	45	158	5	0.111111	0.0316456	0.000697511	1	GO:0007017	BP	microtubule-based process	Any cellular process that depends upon or alters the microtubule cytoskeleton, that part of the cytoskeleton comprising microtubules and their associated proteins.
10	13	50	45	95	4	0.0888889	0.0421053	0.00086529	1	GO:0060541	BP	respiratory system development	The progression of the respiratory system over time from its formation to its mature structure. The respiratory system carries out respiratory gaseous exchange.
11	13	50	45	10	2	0.0444444	0.2	0.000881823	1	GO:0005868	CC	cytoplasmic dynein complex	Any dynein complex that catalyzes movement along a cytoplasmic microtubule; cytoplasmic dynein complexes participates in many transport activities in eukaryotes, such as mRNA localization, intermediate filament transport, nuclear envelope breakdown, apoptosis, transport of centrosomal proteins, mitotic spindle assembly, virus transport, kinetochore functions, and movement of signaling and spindle…
12	13	50	45	10	2	0.0444444	0.2	0.000881823	1	GO:0097228	CC	sperm principal piece	The segment of the sperm flagellum where the mitochondrial sheath ends, and the outer dense fibers (ODFs) associated with outer axonemal doublets 3 and 8 are replaced by the 2 longitudinal columns of the fibrous sheath (FS) which run the length of the principal piece and are stabilized by circumferential ribs. The principal piece makes up ~2/3 of the length of the sperm flagellum and is defined b…
13	13	50	45	982	12	0.266667	0.01222	0.00106876	1	GO:0006996	BP	organelle organization	A process that is carried out at the cellular level which results in the assembly, arrangement of constituent parts, or disassembly of an organelle within a cell. An organelle is an organized structure of distinctive morphology and function. Includes the nucleus, mitochondria, plastids, vacuoles, vesicles, ribosomes and the cytoskeleton. Excludes the plasma membrane.
14	13	50	45	11	2	0.0444444	0.181818	0.00107468	1	GO:0030286	CC	dynein complex	Any of several large complexes that contain two or three dynein heavy chains and several light chains, and have microtubule motor activity.
15	13	50	45	12	2	0.0444444	0.166667	0.00128591	1	GO:0035082	BP	axoneme assembly	The assembly and organization of an axoneme, the bundle of microtubules and associated proteins that forms the core of cilia (also called flagella) in eukaryotic cells and is responsible for their movements.
16	13	50	45	4531	31	0.688889	0.00684176	0.00133302	1	GO:0005622	CC	intracellular	The living contents of a cell; the matter contained within (but not including) the plasma membrane, usually taken to exclude large vacuoles and masses of secretory or ingested material. In eukaryotes it includes the nucleus and cytoplasm.
17	13	50	45	49	3	0.0666667	0.0612245	0.00138238	1	GO:0007018	BP	microtubule-based movement	A microtubule-based process that is mediated by motor proteins and results in the movement of organelles, other microtubules, or other particles along microtubules.
18	13	50	45	49	3	0.0666667	0.0612245	0.00138238	1	GO:0042384	BP	cilium assembly	The assembly of a cilium, a specialized eukaryotic organelle that consists of a filiform extrusion of the cell surface. Each cilium is bounded by an extrusion of the cytoplasmic membrane, and contains a regular longitudinal array of microtubules, anchored basally in a centriole.
19	13	50	45	617	9	0.2	0.0145867	0.00152585	1	GO:0005856	CC	cytoskeleton	Any of the various filamentous elements that form the internal framework of cells, and typically remain after treatment of the cells with mild detergent to remove membrane constituents and soluble components of the cytoplasm. The term embraces intermediate filaments, microfilaments, microtubules, the microtrabecular lattice, and other structures characterized by a polymeric filamentous nature and…
20	13	50	45	14	2	0.0444444	0.142857	0.00176281	1	GO:0048854	BP	brain morphogenesis	The process in which the anatomical structures of the brain are generated and organized. The brain is one of the two components of the central nervous system and is the center of thought and emotion. It is responsible for the coordination and control of bodily activities and the interpretation of information from the senses (sight, hearing, smell, etc.).
21	13	50	45	196	5	0.111111	0.0255102	0.00182668	1	GO:0048568	BP	embryonic organ development	Development, taking place during the embryonic phase, of a tissue or tissues that work together to perform a specific function or functions. Development pertains to the process whose specific outcome is the progression of a structure over time, from its formation to the mature structure. Organs are commonly observed as visibly distinct structures, but may also exist as loosely associated clusters…
22	13	50	45	15	2	0.0444444	0.133333	0.00202816	1	GO:0003341	BP	cilium movement	The directed, self-propelled movement of a cilium.
23	13	50	45	58	3	0.0666667	0.0517241	0.00225038	1	GO:0060271	BP	cilium morphogenesis	A process that is carried out at the cellular level and in which the structure of a cilium is organized.
24	13	50	45	125	4	0.0888889	0.032	0.00238684	1	GO:0001077	MF	transcriptional activator activity, RNA polymerase II core promoter proximal region sequence-specific binding	Interacting selectively and non-covalently with a sequence of DNA that is in cis with and relatively close to a core promoter for RNA polymerase II (RNAP II) in order to activate or increase the frequency, rate or extent of transcription from the RNAP II promoter.
25	13	50	45	418	7	0.155556	0.0167464	0.00251734	1	GO:0009790	BP	embryo development	The process whose specific outcome is the progression of an embryo from its formation until the end of its embryonic life stage. The end of the embryonic stage is organism-specific. For example, for mammals, the process would begin with zygote formation and end with birth. For insects, the process would begin at zygote formation and end with larval hatching. For plant zygotic embryos, this would …
1	15	45	38	1017	18	0.473684	0.0176991	6.01e-09	9.88e-05	GO:0070062	CC	extracellular exosome	A membrane-bounded vesicle that is released into the extracellular region by fusion of the limiting endosomal membrane of a multivesicular body with the plasma membrane. Extracellular exosomes, also simply called exosomes, have a diameter of about 40-100 nm.
2	15	45	38	1021	18	0.473684	0.0176298	6.4e-09	0.000105194	GO:1903561	CC	extracellular vesicle	Any vesicle that is part of the extracellular region.
3	15	45	38	1023	18	0.473684	0.0175953	6.61e-09	0.000108541	GO:0065010	CC	extracellular membrane-bounded organelle	Organized structure of distinctive morphology and function, bounded by a lipid bilayer membrane and occurring outside the cell.
4	15	45	38	192	9	0.236842	0.046875	3.13e-08	0.000513709	GO:0031012	CC	extracellular matrix	A structure lying external to one or more cells, which provides structural support for cells or tissues; may be completely external to the cell (as in animals and bacteria) or be part of the cell (as in plants).
5	15	45	38	28	5	0.131579	0.178571	5.74e-08	0.000942701	GO:0050840	MF	extracellular matrix binding	Interacting selectively and non-covalently with a component of the extracellular matrix.
6	15	45	38	1229	18	0.473684	0.0146461	1.19e-07	0.00195401	GO:0031988	CC	membrane-bounded vesicle	Any small, fluid-filled, spherical organelle enclosed by a lipid bilayer.
7	15	45	38	1845	21	0.552632	0.0113821	4.38e-07	0.00719787	GO:0005576	CC	extracellular region	The space external to the outermost structure of a cell. For cells without external protective or external encapsulating structures this refers to space outside of the plasma membrane. This term covers the host cell environment outside an intracellular parasite.
8	15	45	38	1346	18	0.473684	0.013373	4.8e-07	0.00788874	GO:0031982	CC	vesicle	Any small, fluid-filled, spherical organelle enclosed by membrane or protein.
9	15	45	38	90	6	0.157895	0.0666667	1.02e-06	0.0167604	GO:0005539	MF	glycosaminoglycan binding	Interacting selectively and non-covalently with any glycan (polysaccharide) containing a substantial proportion of aminomonosaccharide residues.
10	15	45	38	92	6	0.157895	0.0652174	1.16e-06	0.0190892	GO:0030198	BP	extracellular matrix organization	A process that is carried out at the cellular level which results in the assembly, arrangement of constituent parts, or disassembly of an extracellular matrix.
11	15	45	38	167	7	0.184211	0.0419162	2.72e-06	0.044642	GO:0005578	CC	proteinaceous extracellular matrix	A layer consisting mainly of proteins (especially collagen) and glycosaminoglycans (mostly as proteoglycans) that forms a sheet underlying or overlying cells such as endothelial and epithelial cells. The proteins are secreted by cells in the vicinity. An example of this component is found in Mus musculus.
12	15	45	38	29	4	0.105263	0.137931	4.03e-06	0.0662414	GO:0005518	MF	collagen binding	Interacting selectively and non-covalently with collagen, a group of fibrous proteins of very high tensile strength that form the main component of connective tissue in animals. Collagen is highly enriched in glycine (some regions are 33% glycine) and proline, occurring predominantly as 3-hydroxyproline (about 20%).
13	15	45	38	557	11	0.289474	0.0197487	4.68e-06	0.0768431	GO:0007155	BP	cell adhesion	The attachment of a cell, either to another cell or to an underlying substrate such as the extracellular matrix, via cell adhesion molecules.
14	15	45	38	42	4	0.105263	0.0952381	1.83e-05	0.301251	GO:0018149	BP	peptide cross-linking	The formation of a covalent cross-link between or within protein chains.
15	15	45	38	161	6	0.157895	0.0372671	2.96e-05	0.486624	GO:0045785	BP	positive regulation of cell adhesion	Any process that activates or increases the frequency, rate or extent of cell adhesion.
16	15	45	38	266	7	0.184211	0.0263158	5.64e-05	0.926826	GO:0030155	BP	regulation of cell adhesion	Any process that modulates the frequency, rate or extent of attachment of a cell to another cell or to the extracellular matrix.
17	15	45	38	4	2	0.0526316	0.5	8.5e-05	1	GO:0019800	BP	peptide cross-linking via chondroitin 4-sulfate glycosaminoglycan	The formation of a cross-link between peptide chains mediated by a chondroitin 4-sulfate glycosaminoglycan that originates from a typical O-glycosidic link to serine of one chain; the other chain is esterified, via the alpha-carbon of its C-terminal Asp, to C-6 of an internal N-acetylgalactosamine of the glycosaminoglycan chain.
18	15	45	38	4	2	0.0526316	0.5	8.5e-05	1	GO:0005577	CC	fibrinogen complex	A highly soluble, elongated protein complex found in blood plasma and involved in clot formation. It is converted into fibrin monomer by the action of thrombin. In the mouse, fibrinogen is a hexamer, 46 nm long and 9 nm maximal diameter, containing two sets of nonidentical chains (alpha, beta, and gamma) linked together by disulfide bonds.
19	15	45	38	66	4	0.105263	0.0606061	0.000110561	1	GO:0008201	MF	heparin binding	Interacting selectively and non-covalently with heparin, any member of a group of glycosaminoglycans found mainly as an intracellular component of mast cells and which consist predominantly of alternating alpha-(1->4)-linked D-galactose and N-acetyl-D-glucosamine-6-sulfate residues.
20	15	45	38	69	4	0.105263	0.057971	0.000131534	1	GO:0010810	BP	regulation of cell-substrate adhesion	Any process that modulates the frequency, rate or extent of cell-substrate adhesion. Cell-substrate adhesion is the attachment of a cell to the underlying substrate via adhesion molecules.
21	15	45	38	684	10	0.263158	0.0146199	0.000180553	1	GO:0005615	CC	extracellular space	That part of a multicellular organism outside the cells proper, usually taken to be outside the plasma membranes, and occupied by fluid.
22	15	45	38	31	3	0.0789474	0.0967742	0.000215402	1	GO:0030203	BP	glycosaminoglycan metabolic process	The chemical reactions and pathways involving glycosaminoglycans, any one of a group of polysaccharides that contain amino sugars. Formerly known as mucopolysaccharides, they include hyaluronic acid and chondroitin, which provide lubrication in joints and form part of the matrix of cartilage. The three-dimensional structure of these molecules enables them to trap water, which forms a gel and give…
23	15	45	38	35	3	0.0789474	0.0857143	0.000310346	1	GO:0001704	BP	formation of primary germ layer	The formation of the ectoderm, mesoderm and endoderm during gastrulation.
24	15	45	38	365	7	0.184211	0.0191781	0.000401407	1	GO:0002684	BP	positive regulation of immune system process	Any process that activates or increases the frequency, rate, or extent of an immune system process.
25	15	45	38	9	2	0.0526316	0.222222	0.00050405	1	GO:0030204	BP	chondroitin sulfate metabolic process	The chemical reactions and pathways involving chondroitin sulfate, any member of a group of 10-60 kDa glycosaminoglycans, widely distributed in cartilage and other mammalian connective tissues, the repeat units of which consist of beta-(1,4)-linked D-glucuronyl beta-(1,3)-N-acetyl-D-galactosamine sulfate. They usually occur linked to a protein to form proteoglycans. Two subgroups exist, one in wh…
1	16	42	39	864	12	0.307692	0.0138889	7.43e-05	1	GO:0004984	MF	olfactory receptor activity	Combining with an odorant and transmitting the signal from one side of the membrane to the other to initiate a change in cell activity in response to detection of smell.
2	16	42	39	880	12	0.307692	0.0136364	8.88e-05	1	GO:0007608	BP	sensory perception of smell	The series of events required for an organism to receive an olfactory stimulus, convert it to a molecular signal, and recognize and characterize the signal. Olfaction involves the detection of chemical composition of an organism's ambient medium by chemoreceptors. This is a neurological process.
3	16	42	39	964	12	0.307692	0.0124481	0.000212915	1	GO:0007606	BP	sensory perception of chemical stimulus	The series of events required for an organism to receive a sensory chemical stimulus, convert it to a molecular signal, and recognize and characterize the signal. This is a neurological process.
4	16	42	39	1504	15	0.384615	0.0099734	0.000321053	1	GO:0004872	MF	receptor activity	Combining with an extracellular or intracellular messenger to initiate a change in cell activity.
5	16	42	39	1423	14	0.358974	0.00983837	0.000642756	1	GO:0038023	MF	signaling receptor activity	Receiving a signal and transmitting the signal in the cell to initiate a change in cell activity. A signal is a physical entity or change in state that is used to transfer information in order to trigger a response.
6	16	42	39	1145	12	0.307692	0.0104803	0.00103655	1	GO:0007600	BP	sensory perception	The series of events required for an organism to receive a sensory stimulus, convert it to a molecular signal, and recognize and characterize the signal. This is a neurological process.
7	16	42	39	1511	14	0.358974	0.00926539	0.00118251	1	GO:0004871	MF	signal transducer activity	Conveys a signal across a cell to trigger a change in cell function or state. A signal is a physical entity or change in state that is used to transfer information in order to trigger a response.
8	16	42	39	1376	13	0.333333	0.00944767	0.00159051	1	GO:0004888	MF	transmembrane signaling receptor activity	Combining with an extracellular or intracellular signal and transmitting the signal from one side of the membrane to the other to initiate a change in cell activity.
9	16	42	39	1272	12	0.307692	0.00943396	0.0025965	1	GO:0050877	BP	neurological system process	A organ system process carried out by any of the organs or tissues of neurological system.
10	16	42	39	1296	12	0.307692	0.00925926	0.00304344	1	GO:0007186	BP	G-protein coupled receptor signaling pathway	A series of molecular signals that proceeds with an activated receptor promoting the exchange of GDP for GTP on the alpha-subunit of an associated heterotrimeric G-protein complex. The GTP-bound activated alpha-G-protein then dissociates from the beta- and gamma-subunits to further transmit the signal within the cell. The pathway begins with receptor-ligand interaction, or for basal GPCR signalin…
11	16	42	39	1	1	0.025641	1	0.00392473	1	GO:0044828	BP	negative regulation by host of viral genome replication	A process in which a host organism stops, prevents or reduces the frequency, rate or extent of viral genome replication.
12	16	42	39	1	1	0.025641	1	0.00392473	1	GO:0045401	BP	positive regulation of interleukin-3 biosynthetic process	Any process that activates or increases the frequency, rate or extent of the chemical reactions and pathways resulting in the formation of interleukin-3.
13	16	42	39	1	1	0.025641	1	0.00392473	1	GO:0045407	BP	positive regulation of interleukin-5 biosynthetic process	Any process that activates or increases the frequency, rate or extent of the chemical reactions and pathways resulting in the formation of interleukin-5.
14	16	42	39	1	1	0.025641	1	0.00392473	1	GO:0045423	BP	regulation of granulocyte macrophage colony-stimulating factor biosynthetic process	Any process that modulates the frequency, rate or extent of the chemical reactions and pathways resulting in the formation of granulocyte macrophage colony-stimulating factor.
15	16	42	39	1	1	0.025641	1	0.00392473	1	GO:0045425	BP	positive regulation of granulocyte macrophage colony-stimulating factor biosynthetic process	Any process that activates or increases the frequency, rate or extent of the chemical reactions and pathways resulting in the formation of granulocyte macrophage colony-stimulating factor.
16	16	42	39	1	1	0.025641	1	0.00392473	1	GO:0070237	BP	positive regulation of activation-induced cell death of T cells	Any process that activates or increases the frequency, rate or extent of activation-induced cell death of T cells.
17	16	42	39	1	1	0.025641	1	0.00392473	1	GO:0005140	MF	interleukin-9 receptor binding	Interacting selectively and non-covalently with the interleukin-9 receptor.
18	16	42	39	1	1	0.025641	1	0.00392473	1	GO:0015562	MF	efflux transmembrane transporter activity	Enables the transfer of a specific substance or related group of substances from the inside of the cell to the outside of the cell across a membrane.
19	16	42	39	33	2	0.0512821	0.0606061	0.00733951	1	GO:0042108	BP	positive regulation of cytokine biosynthetic process	Any process that activates or increases the frequency, rate or extent of the chemical reactions and pathways resulting in the formation of cytokines.
20	16	42	39	2890	19	0.487179	0.00657439	0.00740982	1	GO:0016021	CC	integral component of membrane	The component of a membrane consisting of the gene products and protein complexes having at least some part of their peptide sequence embedded in the hydrophobic region of the membrane.
21	16	42	39	2	1	0.025641	0.5	0.00783444	1	GO:0032632	BP	interleukin-3 production	The appearance of interleukin-3 due to biosynthesis or secretion following a cellular stimulus, resulting in an increase in its intracellular or extracellular levels.
22	16	42	39	2	1	0.025641	0.5	0.00783444	1	GO:0044793	BP	negative regulation by host of viral process	A process in which a host organism stops, prevents or reduces the frequency, rate or extent of a process being mediated by a virus with which it is infected.
23	16	42	39	2	1	0.025641	0.5	0.00783444	1	GO:2000563	BP	positive regulation of CD4-positive, alpha-beta T cell proliferation	Any process that activates or increases the frequency, rate or extent of CD4-positive, alpha-beta T cell proliferation.
24	16	42	39	2	1	0.025641	0.5	0.00783444	1	GO:0015143	MF	urate transmembrane transporter activity	Enables the transfer of urate from one side of the membrane to the other. Urate is the anion of uric acid, 2,6,8-trioxypurine, the end product of purine metabolism in certain mammals and the main excretory product in uricotelic animals.
25	16	42	39	2	1	0.025641	0.5	0.00783444	1	GO:0016941	MF	natriuretic peptide receptor activity	Combining with a natriuretic peptide and transmitting the signal to initiate a change in cell activity.
1	17	41	34	9	2	0.0588235	0.222222	0.000402993	1	GO:0005732	CC	small nucleolar ribonucleoprotein complex	A ribonucleoprotein complex that contains an RNA molecule of the small nucleolar RNA (snoRNA) family and associated proteins. Most are involved in a step of processing of rRNA: cleavage, 2'-O-methylation, or pseudouridylation. The majority, though not all, fall into one of two classes, box C/D type or box H/ACA type.
2	17	41	34	1	1	0.0294118	1	0.00342156	1	GO:0042309	BP	homoiothermy	Any homoeostatic process in which an organism maintains its internal body temperature at a relatively constant value. This is achieved by using metabolic processes to counteract fluctuations in the temperature of the environment.
3	17	41	34	1	1	0.0294118	1	0.00342156	1	GO:0005742	CC	mitochondrial outer membrane translocase complex	A large complex of the mitochondrial outer membrane that mediates transport of proteins into all mitochondrial compartments.
4	17	41	34	1	1	0.0294118	1	0.00342156	1	GO:0017133	CC	mitochondrial electron transfer flavoprotein complex	A protein complex located in the mitochondrion. It contains flavin adenine dinucleotide (FAD) that, together with an acyl-CoA dehydrogenase, forms a system that oxidizes an acyl-CoA molecule and reduces ubiquinone and other acceptors in the mitochondrial electron transport system.
5	17	41	34	1	1	0.0294118	1	0.00342156	1	GO:0047220	MF	galactosylxylosylprotein 3-beta-galactosyltransferase activity	Catalysis of the reaction: 4-beta-D-galactosyl-O-beta-D-xylosylprotein + UDP-galactose = 3-beta-D-galactosyl-4-beta-D-galactosyl-O-beta-D-xylosylprotein + UDP.
6	17	41	34	219	4	0.117647	0.0182648	0.0063391	1	GO:0017111	MF	nucleoside-triphosphatase activity	Catalysis of the reaction: a nucleoside triphosphate + H2O = nucleoside diphosphate + phosphate.
7	17	41	34	2	1	0.0294118	0.5	0.00683175	1	GO:0002528	BP	regulation of vascular permeability involved in acute inflammatory response	Any process that modulates the extent to which blood vessels can be pervaded by fluid contributing to an acute inflammatory response.
8	17	41	34	2	1	0.0294118	0.5	0.00683175	1	GO:0045040	BP	protein import into mitochondrial outer membrane	The process comprising the insertion of proteins from outside the organelle into the mitochondrial outer membrane, mediated by large outer membrane translocase complexes.
9	17	41	34	2	1	0.0294118	0.5	0.00683175	1	GO:0060633	BP	negative regulation of transcription initiation from RNA polymerase II promoter	Any process that decreases the rate, frequency or extent of a process involved in starting transcription from an RNA polymerase II promoter.
10	17	41	34	2	1	0.0294118	0.5	0.00683175	1	GO:0072201	BP	negative regulation of mesenchymal cell proliferation	Any process that decreases the frequency, rate or extent of mesenchymal cell proliferation. A mesenchymal cell is a cell that normally gives rise to other cells that are organized as three-dimensional masses, rather than sheets.
11	17	41	34	2	1	0.0294118	0.5	0.00683175	1	GO:2000143	BP	negative regulation of DNA-templated transcription, initiation	Any process that stops, prevents, or reduces the frequency, rate or extent of DNA-templated transcription initiation.
12	17	41	34	2	1	0.0294118	0.5	0.00683175	1	GO:0030877	CC	beta-catenin destruction complex	A cytoplasmic protein complex containing glycogen synthase kinase-3-beta (GSK-3-beta), the adenomatous polyposis coli protein (APC), and the scaffolding protein axin, among others; phosphorylates beta-catenin, targets it for degradation by the proteasome.
13	17	41	34	2	1	0.0294118	0.5	0.00683175	1	GO:0097196	CC	Shu complex	A protein complex involved in error-free DNA post-replication repair (PRR). In Saccharomyces cerevisiae the complex contains Csm2p, Psy3p, Shu1p, and Shu2p.
14	17	41	34	2	1	0.0294118	0.5	0.00683175	1	GO:0008097	MF	5S rRNA binding	Interacting selectively and non-covalently with 5S ribosomal RNA, the smallest RNA constituent of a ribosome.
15	17	41	34	230	4	0.117647	0.0173913	0.00752053	1	GO:0016462	MF	pyrophosphatase activity	Catalysis of the hydrolysis of a pyrophosphate bond between two phosphate groups, leaving one phosphate on each of the two fragments.
16	17	41	34	230	4	0.117647	0.0173913	0.00752053	1	GO:0016818	MF	hydrolase activity, acting on acid anhydrides, in phosphorus-containing anhydrides	Catalysis of the hydrolysis of any acid anhydride which contains phosphorus.
17	17	41	34	231	4	0.117647	0.017316	0.00763467	1	GO:0016817	MF	hydrolase activity, acting on acid anhydrides	Catalysis of the hydrolysis of any acid anhydride.
18	17	41	34	39	2	0.0588235	0.0512821	0.00777901	1	GO:0004386	MF	helicase activity	Catalysis of the reaction: NTP + H2O = NDP + phosphate, to drive the unwinding of a DNA or RNA helix.
19	17	41	34	3	1	0.0294118	0.333333	0.0102306	1	GO:0007008	BP	outer mitochondrial membrane organization	A process that is carried out at the cellular level which results in the assembly, arrangement of constituent parts, or disassembly of the mitochondrial outer membrane.
20	17	41	34	3	1	0.0294118	0.333333	0.0102306	1	GO:0031584	BP	activation of phospholipase D activity	Any process that initiates the activity of inactive phospholipase D.
21	17	41	34	3	1	0.0294118	0.333333	0.0102306	1	GO:0017101	CC	aminoacyl-tRNA synthetase multienzyme complex	A multienzyme complex found in all multicellular eukaryotes composed of eight proteins with aminoacyl-tRNA synthetase activities (abbreviated as: ArgRS, AspRS, GluProRS, GlnRS, IleRS, LeuRS, LysRS, MetRS where RS is the enzyme, preceded by the amino acid it uses as a substrate) as well as three non-synthetase proteins (p43, p38, and p18) with diverse functions. Several of these subunits are known…
22	17	41	34	3	1	0.0294118	0.333333	0.0102306	1	GO:0004980	MF	melanocyte-stimulating hormone receptor activity	Combining with melanocyte-stimulating hormone to initiate a change in cell activity.
23	17	41	34	3	1	0.0294118	0.333333	0.0102306	1	GO:0008320	MF	protein transmembrane transporter activity	Enables the transfer of a protein from one side of a membrane to the other.
24	17	41	34	3	1	0.0294118	0.333333	0.0102306	1	GO:0008499	MF	UDP-galactose:beta-N-acetylglucosamine beta-1,3-galactosyltransferase activity	Catalysis of the reaction: UDP-galactose + N-acetylglucosamine = galactose-beta-1,3-N-acetylglucosamine + UDP.
25	17	41	34	3	1	0.0294118	0.333333	0.0102306	1	GO:0070016	MF	armadillo repeat domain binding	Interacting selectively and non-covalently with the armadillo repeat domain of a protein, an approximately 40 amino acid long tandemly repeated sequence motif first identified in the Drosophila segment polarity protein armadillo. Arm-repeat proteins are involved in various processes, including intracellular signalling and cytoskeletal regulation.
1	18	39	30	11	2	0.0666667	0.181818	0.000476507	1	GO:0031069	BP	hair follicle morphogenesis	The process in which the anatomical structures of the hair follicle are generated and organized.
2	18	39	30	13	2	0.0666667	0.153846	0.00067324	1	GO:0048730	BP	epidermis morphogenesis	The process in which the anatomical structures of the epidermis are generated and organized. The epidermis is the outer epithelial layer of an animal, it may be a single layer that produces an extracellular material (e.g. the cuticle of arthropods) or a complex stratified squamous epithelium, as in the case of many vertebrate species.
3	18	39	30	1	1	0.0333333	1	0.00301902	1	GO:0001949	BP	sebaceous gland cell differentiation	The process in which a relatively unspecialized epidermal cell acquires the specialized features of a sebaceous gland cell.
4	18	39	30	1	1	0.0333333	1	0.00301902	1	GO:0036331	BP	avascular cornea development in camera-type eye	The progression of an avascular cornea over time, from its formation to the mature structure. Corneal avascularity (the absence of blood vessels in the cornea) is required for optical clarity and optimal vision. Avascular corneas are present in most animals, except Manatees.
5	18	39	30	2	1	0.0333333	0.5	0.00602923	1	GO:0015234	MF	thiamine transmembrane transporter activity	Enables the transfer of thiamine from one side of the membrane to the other. Thiamine is vitamin B1, a water soluble vitamin present in fresh vegetables and meats, especially liver.
6	18	39	30	2	1	0.0333333	0.5	0.00602923	1	GO:0015403	MF	thiamine uptake transmembrane transporter activity	Enables the transfer of thiamine from the outside of a cell to the inside across a membrane.
7	18	39	30	2	1	0.0333333	0.5	0.00602923	1	GO:0043515	MF	kinetochore binding	Interacting selectively and non-covalently with a kinetochore, a proteinaceous structure on a condensed chromosome, beside the centromere, to which the spindle fibers are attached.
8	18	39	30	3	1	0.0333333	0.333333	0.00903065	1	GO:0015888	BP	thiamine transport	The directed movement of thiamine into, out of or within a cell, or between cells, by means of some agent such as a transporter or pore. Thiamine is vitamin B1, a water soluble vitamin present in fresh vegetables and meats, especially liver.
9	18	39	30	3	1	0.0333333	0.333333	0.00903065	1	GO:0042723	BP	thiamine-containing compound metabolic process	The chemical reactions and pathways involving thiamine (vitamin B1), and compounds derived from it.
10	18	39	30	3	1	0.0333333	0.333333	0.00903065	1	GO:0036057	CC	slit diaphragm	A specialized cell-cell junction found between the interdigitating foot processes of the glomerular epithelium (the podocytes) in the vertebrate kidney, which is adapted for facilitating glomerular filtration.
11	18	39	30	48	2	0.0666667	0.0416667	0.0091186	1	GO:0001942	BP	hair follicle development	The process whose specific outcome is the progression of the hair follicle over time, from its formation to the mature structure. A hair follicle is a tube-like opening in the epidermis where the hair shaft develops and into which the sebaceous glands open.
12	18	39	30	48	2	0.0666667	0.0416667	0.0091186	1	GO:0022405	BP	hair cycle process	A multicellular organismal process involved in the cyclical phases of growth (anagen), regression (catagen), quiescence (telogen), and shedding (exogen) in the life of a hair; one of the collection or mass of filaments growing from the skin of an animal, and forming a covering for a part of the head or for any part or the whole of the body.
13	18	39	30	55	2	0.0666667	0.0363636	0.0118488	1	GO:0042633	BP	hair cycle	The cyclical phases of growth (anagen), regression (catagen), quiescence (telogen), and shedding (exogen) in the life of a hair; one of the collection or mass of filaments growing from the skin of an animal, and forming a covering for a part of the head or for any part or the whole of the body.
14	18	39	30	4	1	0.0333333	0.25	0.0120233	1	GO:0050774	BP	negative regulation of dendrite morphogenesis	Any process that stops, prevents, or reduces the frequency, rate or extent of dendrite morphogenesis.
15	18	39	30	4	1	0.0333333	0.25	0.0120233	1	GO:0008454	MF	alpha-1,3-mannosylglycoprotein 4-beta-N-acetylglucosaminyltransferase activity	Catalysis of the reaction: UDP-N-acetyl-D-glucosamine + (N-acetyl-beta-D-glucosaminyl-1,2)-alpha-D-mannosyl-1,3-(beta-N-acetyl-D-glucosaminyl-1,2-alpha-D-mannosyl-1,6)-beta-D-mannosyl-R = UDP + N-acetyl-beta-D-glucosaminyl-1,4-(N-acetyl-D-glucosaminyl-1,2)-alpha-D-mannosyl-1,3-(beta-N-acetyl-D-glucosaminyl-1,2-alpha-D-mannosyl-1,6)-beta-D-mannosyl-R.
16	18	39	30	4	1	0.0333333	0.25	0.0120233	1	GO:0070679	MF	inositol 1,4,5 trisphosphate binding	Interacting selectively and non-covalently with inositol 1,4,5 trisphosphate.
17	18	39	30	5	1	0.0333333	0.2	0.0150072	1	GO:0042637	BP	catagen	The regression phase of the hair cycle during which cell proliferation ceases, the hair follicle shortens, and an anchored club hair is produced.
18	18	39	30	5	1	0.0333333	0.2	0.0150072	1	GO:0061303	BP	cornea development in camera-type eye	The progression of the cornea over time, from its formation to the mature structure. The cornea is the transparent structure that covers the anterior of the eye.
19	18	39	30	6	1	0.0333333	0.166667	0.0179824	1	GO:0000132	BP	establishment of mitotic spindle orientation	A cell cycle process that sets the alignment of mitotic spindle relative to other cellular structures.
20	18	39	30	6	1	0.0333333	0.166667	0.0179824	1	GO:0034501	BP	protein localization to kinetochore	Any process in which a protein is transported to, or maintained at, the kinetochore.
21	18	39	30	6	1	0.0333333	0.166667	0.0179824	1	GO:0048733	BP	sebaceous gland development	The process whose specific outcome is the progression of the sebaceous gland over time, from its formation to the mature structure.
22	18	39	30	6	1	0.0333333	0.166667	0.0179824	1	GO:0000940	CC	condensed chromosome outer kinetochore	The region of a condensed chromosome kinetochore most external to centromeric DNA; this outer region mediates kinetochore-microtubule interactions.
23	18	39	30	6	1	0.0333333	0.166667	0.0179824	1	GO:0015279	MF	store-operated calcium channel activity	A ligand-gated ion channel activity which transports calcium in response to emptying of intracellular calcium stores.
24	18	39	30	6	1	0.0333333	0.166667	0.0179824	1	GO:0034875	MF	caffeine oxidase activity	Catalysis of the reaction: caffeine + O2 + 2 H+ + 2 e- = 1,3,7-trimethyluric acid + H2O.
25	18	39	30	72	2	0.0666667	0.0277778	0.0197589	1	GO:0004867	MF	serine-type endopeptidase inhibitor activity	Stops, prevents or reduces the activity of serine-type endopeptidases, enzymes that catalyze the hydrolysis of nonterminal peptide bonds in a polypeptide chain; a serine residue (and a histidine residue) are at the active center of the enzyme.
