# Supplementary material for: Integrated analysis of genetic, behavioral, and biochemical data implicates neural stem cell-induced changes in immunity, neurotransmission and mitochondrial function in Dementia with Lewy Body mice
Source: Acta Neuropathol Commun. 2017 Mar 10;5:21. doi: 10.1186/s40478-017-0421-0 (PMC5345195; doi:10.1186/s40478-017-0421-0)
Supplement: Additional file 10: — ModuleAnnotation_enrichR_M1. Annotation result of M1 performed in enrichR. EnrichR currently contains annotated gene sets from 102 gene set libraries organized in 8 categories. Details of the gene set libraries in EnrichrR can be found in publications [25, 56]. Each tab of the file contains gene sets of a particular library that was found to be enriched in the module. The first column represent the gene set (Term), the second column shows the ratio of overlapping module genes with the gene set (Overlap), the following four columns are related to statistics (P-value, Adjusted P-value, Z-score, Combined Score) and the fifth column shows the symbols of the overlapping genes. The gene sets are ranked by combined score. (XLSX 2936 kb) [file 40478_2017_421_MOESM10_ESM.xlsx]

## Sheet: CHEA
ChEA: transcription factor regulation inferred from integrating genome-wide ChIP-X experiments
Term	Overlap	P-value	Adjusted P-value	Z-score	Combined Score	Genes
IRF8_22096565_ChIP-ChIP_GC-B_Mouse	101/772	0	8e-30	-2.6591	178.317	RPL4;ZWILCH;D16ERTD472E;H2-K1;IFI35;IFIT1;EEF1B2;RPS14;TBK1;ANKFY1;TRIM25;TRIM26;TRIM21;B2M;ZBP1;GBP5;OXSM;TAP2;TAP1;BTK;IGTP;ELMO1;CD274;SAR1B;H2-M3;DAPP1;TAPBPL;ZC3HAV1;RHOBTB1;S100A13;HIST1H3I;SLC15A3;AW112010;MLKL;EDEM1;LY86;NMI;PARP14;BST2;ISG20;CXCL10;PTPRC;RTP4;2500004C02RIK;MRPL32;CTSS;TNFSF13B;IFIH1;CTSO;TAGAP;CYP4V3;BLNK;CASP1;CD37;BCL2A1A;HIST1H1A;OASL2;CD53;GRIPAP1;CD52;DTX3L;DDX58;54…
MECOM_23826213_ChIP-Seq_KASUMI_Mouse	194/1951	0	0	-1.44202	134.342	IFITM3;ICAM4;GABPB1;ICAM1;5031414D18RIK;RASSF3;ANKFY1;FAM65B;LGALS9;DIP2B;B2M;ARL11;PRMT10;ARL15;GBP9;PRKCD;RFX1;SCAMP2;LACE1;BTK;TXNIP;SKAP2;ZFP622;IGSF6;ZC3HAV1;ZBTB5;GM2848;INPP5D;PIP5K1A;MCMBP;NCKAP1L;NTNG2;CDK19;TSLP;EDEM1;1110004F10RIK;PYCR2;D17WSU92E;SLC6A6;HNRNPF;GM5544;HRC;HBP1;DENND1C;LIN54;SLC7A11;PEAR1;RCSD1;IFIH1;CSRP1;RARS;TSPO;CD37;CTSC;VAV3;CD53;CD52;ANXA3;VWA5A;HIST2H2BB;4930594C…
IRF8_21731497_ChIP-ChIP_J774_Mouse	52/319	2.21436e-20	2.08255e-19	-2.46707	106.122	H2-T24;RTP4;NCF1;OTUD7B;TREM2;IFI35;CYP46A1;CTSS;5031414D18RIK;TNFSF13B;IFIH1;FPGT;CASP1;TRIM26;LBR;OASL2;CD53;GRIPAP1;DTX3L;CYBB;TAPBP;CARHSP1;OLFR315;TCP1;TLR9;ITGA5;FREM2;TLR13;CD274;H2-M3;DAPP1;PLD4;TAPBPL;AIF1;USP18;PSMB10;OLFR303;TBRG1;RECQL5;NLRP3;CLSPN;GBP2;SLC15A3;GBP3;CD74;MLKL;MX2;LY86;PARP14;PSMB8;ISG20;CD68
FOXO1_25302145_ChIP-Seq_T-LYMPHOCYTE_Mouse	184/2000	0	0	-1.30538	104.74	SLC35B3;SCARB2;CHIC2;NUP107;NCF1;ZFAND6;IKZF1;PARK7;NR3C1;CYP46A1;GABPB1;MIR701;SAT1;RCBTB2;ICAM1;5031414D18RIK;EEF1B2;SMCHD1;RASSF3;ARHGDIB;SESN2;ANKFY1;EPC1;LGALS9;DIP2B;DLEU2;CEP97;SNRNP35;PDE8A;SOX4;GBP5;DAXX;CSGALNACT2;ARRDC3;F2R;MIR15A;HMHA1;FRS2;MPEG1;PLA2G16;ACAP2;TYROBP;MELK;BTK;TXNIP;CD2BP2;SIK1;LAP3;ABCG1;SKAP2;CSF1R;IGSF6;IL20RA;GATA5;ZBTB5;FOXO1;4932438A13RIK;PIK3R5;EMG1;UBB;INPP5D;C…
SPI1_22096565_ChIP-ChIP_GC-B_Mouse	140/1676	1.21701e-24	1.92288e-23	-1.98303	103.724	CD86;MDC1;NCF1;H2-K1;IFI30;CYP46A1;RPL6;ICAM1;EEF1B2;RPS14;SESN2;ZFP560;TRIM25;B2M;TAGAP1;RPS5;PRKCD;CD180;CYBB;VRK1;IMP4;SCAMP2;CARHSP1;SLPI;TBC1D20;BTK;IGTP;ELMO1;CD2BP2;CSNK1G1;H2-M3;DAPP1;PLD4;ZC3HAV1;TAPBPL;GPR84;ZBTB5;RHOBTB1;PIK3R5;C3;INPP5D;SAFB2;PIP5K1A;NCKAP1L;SLAMF6;SLC15A3;COX10;FUCA1;A630038E17RIK;ARHGAP27;AI467606;9030624J02RIK;KY;GNB2L1;QDPR;ISG20;CDK9;NFKBIA;CXCL10;IBTK;SFXN3;SFXN…
POU5F1_18692474_ChIP-Seq_MESC_Mouse	289/4232	0	0	-1.18423	92.3738	IFITM3;MDC1;NUP107;HHIP;D16ERTD472E;IFI35;IFIT1;IFI30;RPS14;GJA1;GOLGA4;PEG12;VSIG2;LIPH;TRIM25;EPC1;TRIM26;RPL38;RTTN;LGALS9;DIP2B;ZFP282;EPHB1;MS4A10;SOX4;GBP5;ATG3;PRKCI;WSB2;ARL15;ARRDC3;RPL22;FRS2;SOX11;THAP2;TM4SF1;GTPBP3;RBP7;CARHSP1;SPINT1;FNDC1;TRIM13;TXNIP;CD2BP2;LAP3;HOXB1;FREM2;4932418E24RIK;MAPKAP1;IL20RA;ZC3HAV1;MBTD1;DHX32;INPP5D;PIP5K1A;KCNN3;HIST1H3I;SLC33A1;PARP14;MRPL24;NFATC4;…
PPARG_20887899_ChIP-Seq_3T3-L1 PREADIPOCYTE _Mouse	270/3565	0	0	-1.04336	91.5769	RPL4;MDC1;CHIC2;NUP107;HPSE2;PWWP2B;GPATCH2;RCBTB1;RPS14;GOLGA4;TBK1;PPP2R1B;SPATA22;FBXO4;PDK4;TRIM25;FAM53B;RTTN;GBP5;PRKCI;DAXX;ZFP3;SOX11;4931406C07RIK;RBP7;ACE2;CARHSP1;CCDC80;SDPR;PARD3;LACE1;RIN2;RNF122;UNC119B;LMAN2L;GATA6;XPC;ZBTB5;NRADD;MRPL11;MBTD1;COMMD9;C87436;CDK19;EDEM1;SLC33A1;MICAL3;MIR125B-2;IRGM1;CDC7;ACER2;SLC6A6;ID4;PEMT;GM6994;ITM2B;MIR129-2;MESP1;MTMR10;OTUD7B;4930417O13RIK…
SPI1_23547873_ChIP-Seq_NB4_Human	246/3198	0	0	-1.01186	82.7311	SLC35B3;MDC1;ZAK;AVIL;ULK4;IKZF1;RPL6;ICAM1;IFIT2;RPL7;RINL;TRIM25;ARL6IP4;RPL38;RTTN;CEP95;LGALS9;DLEU2;B2M;ABT1;ARL11;SDS;PRKCD;RPL22;ALG1;THAP2;IFT88;CARHSP1;LACE1;TRIM13;BTK;TXNIP;SRCAP;EPB41;ZBTB5;PIK3R5;MBTD1;COMMD9;INPP5D;NCKAP1L;SLAMF6;KCNN3;BTF3;VASP;NTNG2;CDK19;FUCA1;MRPL24;NFATC4;SLC6A6;ANLN;HNRNPF;SFXN3;ITM2B;CD22;DENND1C;OGFR;HEXB;CTSZ;PHEX;CTSS;IL18BP;IFIH1;MMP25;AIFM1;CAMKV;SLC22A1…
STAT5_23275557_ChIP-Seq_MAMMARY-EPITHELIUM_Mouse	115/1197	7.46527e-25	1.22866e-23	-1.5111	79.7156	IFI35;SAT1;STK11;DHX58;NARS2;SNRNP35;ZBP1;GBP5;IL15RA;GBP7;SLC15A2;SDCBP2;F630042J09RIK;SPINT1;CLDN7;IGTP;PROL1;IGSF6;SHMT1;FAM109A;COMMD9;AGMO;CMYA5;5730508B09RIK;PIP5K1A;HMGCLL1;MLKL;TMEM120A;NEK7;ZBTB10;IRGM2;EIF2AK2;B3GALT5;NMI;PARP14;MCPT-PS1;HOPX;GNB2L1;GM12250;GULP1;GGCT;IBTK;HOOK2;GPR180;TAF4B;PLXNB1;MYD88;KCNK6;MTMR10;TRIM30A;SNAP23;IL1F9;SLC7A11;SHB;IL18BP;TRIM6;CASP8;CASP4;A930006I01RI…
SOX2_18692474_ChIP-Seq_MESC_Mouse	223/3319	9.798e-27	2.27666e-25	-1.30163	73.8571	IFITM3;MDC1;HHIP;GM166;D16ERTD472E;IFI35;IFI30;VPREB3;RPS14;GJA1;LIPH;TRIM25;EPC1;TRIM26;RTTN;LGALS9;DIP2B;EPHB1;MS4A10;PRKCI;DAXX;ARL15;ARRDC3;RPL22;FRS2;SOX11;THAP2;TM4SF1;SPINT1;FNDC1;TRIM13;TXNIP;CD2BP2;LAP3;HOXB1;FREM2;4932418E24RIK;MAPKAP1;IL20RA;ZC3HAV1;DHX32;S100A13;PIP5K1A;HIST1H3I;NTNG2;RDX;EIF2AK2;MAD2L1BP;OLFR1425;PARP14;MRPL24;BST2;SLC6A6;D17WSU92E;ANLN;PTK7;FBXL3;HBP1;CD22;NODAL;XKR…
WT1_25993318_ChIP-Seq_PODOCYTE_Human	253/3464	0	0	-0.957606	73.7627	CHIC2;HPSE2;PWWP2B;HHIP;ULK4;D16ERTD472E;GPATCH2;RCBTB1;RCBTB2;RPS14;GJA1;RASSF3;FAM53B;FAM65B;DIP2B;DLEU2;EPHB1;SOX4;CDK5RAP2;WSB2;ARL15;SOX11;RFX1;GM16551;SCAMP2;TIAM2;PARD3;PADI3;HOXB1;MIR680-2;CCDC81;RIN2;FREM2;SKAP2;TMEM161B;LMAN2L;NLRP1C-PS;MAPKAP1;GATA6;APCDD1;NKAIN3;S100A16;C87436;INPP5D;FLRT1;CEP72;MAP6;KCNN3;ICOS;6430562O15RIK;ZBTB7C;EDEM1;RANBP17;MICAL3;RMDN2;CDC7;HSPA12B;NFATC4;MSRA;S…
RUNX1_22412390_ChIP-Seq_EML_Mouse	149/1770	1.6431e-26	3.41598e-25	-1.25947	70.954	CHIC2;CSF1;PWWP2B;D16ERTD472E;GPATCH8;C4A;BZRAP1;TBK1;RINL;DACH1;NARS2;NFATC2IP;EPC1;OBFC1;9030619P08RIK;ARL6IP4;FAM65B;MS4A10;AGFG2;HMGN1;LAG3;RSAD2;TRAFD1;HMHA1;FAM118B;GTPBP3;BRMS1;SLPI;VCL;ZFP451;8430408G22RIK;ZBTB8A;SAR1B;PSMD13;FAM109A;NKAIN3;5730508B09RIK;LCN10;PIP5K1A;NLRP3;SLC15A3;NTNG2;WNT3A;ZFP239;ZBTB10;MINA;ARHGAP27;HSPA12B;CLK4;HOPX;NFATC4;XKR8;ISG20;CDK9;D17WSU92E;MIR1967;ARPC3;D83…
MYB_21317192_ChIP-Seq_ERMYB_Mouse	90/923	4.76572e-20	4.27832e-19	-1.5181	64.2087	OTUD4;DGKG;SCARB1;SAMD9L;CSF1;ZFAND6;D16ERTD472E;IKZF1;SLC7A11;IFI30;IGF1R;EEF2K;DACH1;CASP8;FBXO4;KIF13B;EMILIN2;LBR;CD33;GRIPAP1;IL15RA;RSAD2;CCDC158;TRAFD1;FRS2;VRK1;MITF;SHISA2;NEAT1;TNFRSF1B;FAM118B;RHOB;VCAN;SLPI;FCGR4;IRF1;CDC42EP3;IRF2;TCP1;BMP2K;BLVRB;RBMS1;LCP1;MCM6;SLC29A1;SGK1;VAMP5;VCL;TLR13;PPARD;CD274;ZBTB8A;BLM;UBE2CBP;MRPS35;SLFN2;ZDHHC20;NEDD9;CXCR4;NOD1;SAMHD1;RAP1GAP;CCL5;MKNK…
ASH2L_23239880_ChIP-Seq_MESC_Mouse	239/3336	0	0	-0.918566	64.1186	IFITM3;CYFIP1;NUP107;PGAP2;GM166;ULK4;GABPB1;RPL6;IFIT2;RPL7;RPS14;GJA1;GOLGA4;PEG12;RASSF3;LIPH;TRIM25;RPL38;RTTN;LGALS9;DLEU2;MS4A10;SOX4;PRKCI;WSB2;ARL15;PRKCD;RPL22;CRNKL1;TIAM2;CARHSP1;PRKD3;CD2BP2;HOXB1;RIN2;SKAP2;WDR62;MRPL15;TAPBPL;C87436;PIP5K1A;6430562O15RIK;ZBTB7C;BTF3;NTNG2;SLC33A1;RANBP17;ST8SIA3;WDYHV1;CDC7;PARP14;MRPL24;RPE65;NFATC4;PM20D1;ACER2;MSRA;D17WSU92E;SMTN;PTK7;GPR180;SFXN…
E2F1_18555785_ChIP-Seq_MESC_Mouse	266/4172	9.1e-29	2.4e-27	-1.02947	63.101	SLC35B3;IFITM3;RPL4;HDAC10;D16ERTD472E;IFI30;RPL6;ICAM1;RCBTB2;RPL7;RPS14;GJA1;ANKFY1;OBFC1;TRIM26;CPNE3;B2M;SOX4;ABT1;PRKCI;WSB2;OXSM;ARRDC3;FRS2;IMP4;ALG1;CRNKL1;GTPBP3;THAP4;CARHSP1;HMBS;LACE1;TXNIP;RBCK1;LAP3;RNF122;SKAP2;ZFP622;TMEM161B;LMAN2L;SHMT1;ZC3HAV1;TAPBPL;MRPL15;MRPL11;DHX32;COMMD9;C87436;S100A13;PIP5K1A;CEP72;HIST1H3I;DECR1;FUCA1;SLC33A1;RANBP17;EIF2AK2;MAD2L1BP;PYCR2;MRPL24;PARP12…
IRF1_21803131_ChIP-Seq_MONOCYTES_Human	48/345	1.76633e-16	9.30269e-16	-1.76493	61.0862	OGFR;CD274;UBA7;MCM9;NLRC5;NOD1;UBE2L6;IFI35;TAPBPL;IFIT1;DDX60;IFIT2;IL18BP;TNFSF13B;IFT74;DHX58;VPS54;TNFRSF14;TRIM26;HIST1H3I;IL12RB1;SLC15A3;B2M;TRIM21;PLS1;ZBP1;PARP3;DTX3L;ERAP1;TAP2;IFI44;TAP1;MITF;NMI;PARP14;PARP9;PSMB8;PSMB9;TAPBP;PARP10;BST2;NEDD1;ZNFX1;OAS3;IRF2;FAM26F;RBCK1;TLR3
STAT4_19710469_ChIP-ChIP_TH1 _Mouse	130/1939	1.1896e-15	5.73039e-15	-1.8584	60.9424	OTUD4;IFITM3;CD86;DGKG;MDC1;PROS1;D16ERTD472E;PARK7;IFI35;TNF;ICAM1;CCND2;LIPH;SESN2;OBFC1;TRIM21;SLC39A1;B2M;ZBP1;GBP5;LAG3;TAP2;TAP1;VRK1;CYBA;IFI27;HMBS;IGTP;ELMO1;CD274;HAMP2;ZC3HAV1;PIK3R5;C3;UBB;IRAK2;LCN10;DPH5;ICOS;TBC1D15;NEK7;CDC7;MINA;IIGP1;BST2;CDK9;D17WSU92E;CXCL10;HOOK2;BC023105;TBXAS1;TAF4B;MYD88;BCL2L1;PIGN;SLC35F5;HIST2H2AC;PIGX;1700034I23RIK;DNMT3L;OLFR524;CASP8;CASP1;HIST1H1A;P…
SPI1_22790984_ChIP-Seq_ERYTHROLEUKEMIA_Mouse	158/1962	3.3398e-26	6.28207e-25	-1.09233	60.8723	SLC35B3;NUP107;HDAC10;HPSE2;PROS1;ZBTB22;IFI35;GABPB1;RPL6;IFIT2;EEF1B2;RPS14;SMCHD1;RINL;NARS2;ARHGDIB;ZFP560;OBFC1;PIM3;RPL38;RTTN;LZTS1;DAXX;ARL15;PUS1;ZFP3;VRK1;CYBA;RFX1;FCGR1;ACAP2;TYROBP;BTK;ZFP451;IPPK;TMEM161B;CALCRL;FAM114A2;DAPP1;PLD4;ZC3HAV1;TAPBPL;HIGD1B;PIK3R5;IRAK2;AGMO;C87436;INPP5D;NCKAP1L;SLAMF6;COX10;FANCI;VASP;CDK19;EDEM1;SLC33A1;FANCB;ARHGAP27;AI467606;9030624J02RIK;CYP4F13;Q…
OLIG2_23332759_ChIP-Seq_OLIGODENDROCYTES_Mouse	153/2040	1.56449e-22	2.13094e-21	-1.27004	60.4511	PWWP2B;MIR708;WWC2;GPR63;NR3C1;CXCL13;SAT1;CDH8;IGF1R;GJA1;STK11;CCND2;PPP2R1B;NARS2;PDK4;LIPN;FAM53B;RPL38;RTTN;STK32A;LZTS1;CDK5RAP2;PLS1;TECTB;STX8;OXSM;CD180;TRAFD1;FRS2;IMP4;SOX11;MITF;SHISA2;CRNKL1;SOX10;ACAP2;SDPR;CLIP4;ELMO1;SREK1;LAP3;ADAM7;VCL;LPPR1;IPPK;PSMD10;ZFP622;GATA6;THADA;FOXO1;RASGRP3;SNN;INPP5D;TNFRSF17;MBP;MSC;BTF3;CDK19;CADM2;RANBP17;HTR1A;ZBTB10;CDC7;B3GALT5;MINA;MEX3C;RPE6…
HNF4A_19822575_ChIP-Seq_HepG2_Human	381/6083	0	0	-0.68562	60.1776	MAPKBP1;NUP107;AVIL;ULK4;GPATCH2;AQP4;UBE2L6;IFI35;GABPB1;RCBTB1;GPATCH8;RPL6;ICAM1;RPS14;GOLGA4;RASSF3;ANKFY1;TRIM25;OBFC1;FAM53B;TRIM26;RPL38;RTTN;FAM65B;DIP2B;CEP97;AGFG2;CDK5RAP2;ABT1;IL15RA;PRKCI;WSB2;ARL15;PRKCD;REV1;RFX1;TM4SF1;SCAMP2;TIAM2;THAP4;ACE2;IFT88;CARHSP1;RFX6;PARD3;LACE1;CLDN7;TRIM14;CD2BP2;RBCK1;RIN2;SKAP2;SLC45A3;SAR1B;EPB41;MAPKAP1;GATA6;XPC;ZC3HAV1;OSGEP;MRPL11;C3;S100A16;IN…
TP53_23651856_ChIP-Seq_MEF_Mouse	224/3193	3e-29	8.46e-28	-0.956644	59.6348	MAPKBP1;AVIL;ULK4;IFI35;GABPB1;GPATCH8;ICAM1;RCBTB2;IFIT2;GJA1;GOLGA4;RINL;PDK4;ANKFY1;ARL6IP4;FAM53B;DIP2B;ARL15;PRKCD;REV1;RFX1;4931406C07RIK;THAP2;RBP7;ACE2;CARHSP1;HMBS;LACE1;TXNIP;RBCK1;RIN2;FREM2;MAPKAP1;NRADD;MBTD1;MIR212;NKAIN3;COMMD9;OLFR12;C87436;KCNN3;HIST1H3I;GM5431;HMGCLL1;NTNG2;FAM78A;CADM2;SLC33A1;RANBP17;NARFL;BST2;MSRA;SLC6A6;D17WSU92E;SMTN;PTK7;CCDC64B;FBXL3;DCHS1;MTMR10;PPP2R4;…
NANOG_18692474_ChIP-Seq_MESC_Mouse	203/3052	8.50088e-24	1.29148e-22	-1.17102	59.0207	HHIP;D16ERTD472E;IFIT1;VPREB3;RPS14;GJA1;RASSF3;LIPH;ANKFY1;TRIM25;EPC1;TRIM26;RTTN;LGALS9;DIP2B;MS4A10;AI314180;SOX4;GBP5;PRKCI;WSB2;ARL15;FRS2;SOX11;RFX1;THAP2;SCAMP2;SPINT1;FNDC1;TRIM13;LAP3;HOXB1;FREM2;4932418E24RIK;MAPKAP1;IL20RA;ZC3HAV1;PIK3R5;MBTD1;DHX32;INPP5D;S100A13;HIST1H3I;RDX;OLFR1425;BST2;ANLN;SLC6A6;GJB5;NODAL;XKR5;TOP2A;HEXB;SIGLECF;CLYBL;MMP25;ZMYM1;CSRP1;KIF13B;2210010C04RIK;VAV…
FLI1_20887958_ChIP-Seq_HPC-7_Mouse	155/2030	1.5461e-23	2.26189e-22	-1.11204	55.425	OTUD4;RPL4;GPATCH2;UBE2L6;TNF;RPL6;ICAM1;IFIT2;EEF1B2;RPS14;CHCHD5;1810014B01RIK;MPZ;FAM53B;TRIM26;PIM3;RPL38;RTTN;ARL11;PRMT10;ZFP3;CD180;TAP2;HMHA1;FRS2;NEAT1;ILF2;GTPBP3;IFT88;FCGR4;ELMO1;TXNIP;IPPK;CD274;ZBTB8A;TMEM161B;UBA7;PSMD13;PLD4;THADA;GPR84;RHOBTB1;KLC4;UBB;INPP5D;NLRP3;NCKAP1L;SLC15A3;FANCI;FUCA1;1700018A14RIK;MSN;1110004F10RIK;NARFL;AI467606;MRPL24;9030624J02RIK;GNB2L1;ISG20;SLC6A6;…
MITF_21258399_ChIP-Seq_MELANOMA_Human	352/5578	0	0	-0.671063	54.8673	MAPKBP1;CYFIP1;PGAP2;HPSE2;PWWP2B;ULK4;IFI35;RCBTB1;RCBTB2;ICAM1;GOLGA4;TBK1;PPP2R1B;RASSF3;DHX58;PDK4;TRIM25;EPC1;FAM53B;FAM65B;DIP2B;DLEU2;CDK5RAP2;ATG3;DAXX;SDS;WSB2;PRKCD;RPL22;REV1;FRS2;ALG1;SOX10;TM4SF1;IFT88;IFI27;PRKD3;PARD3;LACE1;PADI3;TXNIP;KCTD14;CD2BP2;RIN2;FREM2;RNF122;SKAP2;IGSF6;SRCAP;EPB41;MAPKAP1;GATA6;ZC3HAV1;APCDD1;DHX32;COMMD9;RNF213;S100A13;LCN10;PIP5K1A;CEP72;DPH5;KCNN3;ZBTB…
LMO2_20887958_ChIP-Seq_HPC-7_Mouse	138/1741	2.31984e-22	2.95592e-21	-1.14948	54.3365	E330033B04RIK;GABPB1;GPATCH8;4930465K10RIK;IGF1R;MYLK4;EEF1B2;CHCHD5;ARHGDIB;TRIM26;FAM65B;SNRNP35;SOX4;ARL11;PRKCI;SLC15A2;ZFP3;CD180;F2R;TAP2;MITF;LEMD2;4931406C07RIK;SCAMP2;RBP7;SLPI;CLDN7;PADI3;ELMO1;TXNIP;SIK1;CCDC81;VCL;CD274;CSF1R;UBA7;SAR1B;PSMD13;IL20RA;GATA5;PLD4;A930007I19RIK;SNN;COMMD9;OLFR12;INPP5D;PIP5K1A;TNFRSF17;NCKAP1L;SLC15A3;ZBTB7C;TMEM120B;MLKL;FUCA1;EDEM1;WDYHV1;NMI;AI467606;…
FOXO3_22982991_ChIP-Seq_MACROPHAGES_Mouse	151/2000	1.67949e-22	2.21132e-21	-1.08835	51.7625	MAPKBP1;SCARB1;CHIC2;RNF19B;RCBTB1;RPL6;EEF1B2;SMCHD1;1810014B01RIK;MPZ;ANKFY1;OBFC1;CEP95;PIM3;SNRNP35;CDK5RAP2;ZBP1;TOR3A;REV1;TAP1;VRK1;ILF2;GTPBP3;THAP4;IGTP;TRIM14;CMPK2;VCL;SKAP2;ZFP451;KLHL18;ZFP622;SAR1B;FAM114A2;WDR62;MRPL15;ZBTB5;DDX60;SMIM7;MRPL11;EMG1;MCMBP;EIF2S3X;TBC1D15;COX10;ABCA1;ZFP358;CDK19;BRPF3;SEC16A;WDYHV1;1110004F10RIK;NARFL;CLK4;GNB2L1;GGCT;ACER2;PARP10;ANLN;MOB1A;NDUFAF6…
CEBPB_20176806_ChIP-Seq_THIOMACROPHAGE_Mouse	127/1588	6.21293e-21	6.81697e-20	-1.13723	50.1884	SCARB1;WIPF2;H2-KE6;IKZF1;NR3C1;IFI30;CXCL16;C4B;RPS14;BZRAP1;STK11;SALL1;PIM3;IL15RA;DAXX;ADPRHL2;CCDC158;HMHA1;NEAT1;FCGR1;RBP7;PRKD3;FCGR4;TRIM14;XIST;CSNK1G1;GATA5;GPR84;NRADD;FOXO1;MRPL11;A930007I19RIK;PIK3R5;UBB;NLRP3;NCKAP1L;KCNN3;GM5431;AW112010;SEC16A;EIF2AK2;IRGM1;TDRD7;MIR29A;PM20D1;ANLN;P4HA1;HNRNPF;TBXAS1;MIR185;TRMT12;MYD88;ITM2B;BCL2L1;LIN54;DOCK5;CUEDC2;DOCK8;TNFAIP3;TREM2;4930417…
RELA_24523406_ChIP-Seq_FIBROSARCOMA_Human	103/1182	1.5625e-19	1.34171e-18	-1.2009	49.4201	CD86;CYFIP1;CSF1;AQP4;PARK7;NR3C1;GABPB1;TNF;ICAM1;SMCHD1;CCND2;NFATC2IP;TOM1;TRIM25;B2M;SLC16A5;HMGN1;IL15RA;PPTC7;STX8;PRKCD;TAP1;CYBA;VRK1;ALDH3A1;SLPI;PARD3;BTK;CD274;SRCAP;SAR1B;C3;UBB;S100A13;MBP;ICOS;ABCA1;VCAM1;ZBTB10;ARHGAP27;SELE;GNB2L1;NFKBIA;CXCL10;SLC6A6;HNRNPF;JMY;TAF4B;NFKBID;NFE2L2;BCL2L1;WRAP53;CXCL9;TNFAIP3;CTSS;CXCL5;TNFSF13B;IFIH1;CSRP2;CASP4;BDKRB2;BLNK;CCR5;LBR;SS18;PLLP;PLA…
SUZ12_20075857_ChIP-Seq_MESC_Mouse	286/4356	0	0	-0.695361	49.3518	HPSE2;PWWP2B;HHIP;ICAM4;IKZF1;5031414D18RIK;RPL7;PEG12;FAM53B;FAM65B;DIP2B;DLEU2;EPHB1;B2M;SOX4;AI314180;IL15RA;NKX2-6;SOX11;SOX10;GTPBP3;EREG;TIAM2;RBP7;RFX6;PARD3;CLDN7;TRIM14;KDELR3;HOXB1;FREM2;GATA6;IL20RA;GATA5;ZC3HAV1;PRDM12;PIK3R5;NKAIN3;NPBWR1;CMYA5;A230065H16RIK;ZBTB7C;NTNG2;FAM78A;CADM2;1700018A14RIK;FZD6;HSPA12B;PARP12;ACER2;ID4;FBXL3;DCHS1;ACVRL1;MESP1;SHB;PEAR1;RCSD1;CHRDL1;IFIH1;MMP…
SMARCD1_25818293_ChIP-Seq_ESC_Mouse	156/2119	3.16633e-22	3.79e-21	-1.02524	48.2086	DGKG;CYFIP1;GALNT13;WIPF2;D16ERTD472E;WWC2;IKZF1;GRPR;MIR701;CDH8;IGF1R;D7ERTD443E;SMCHD1;TBK1;RINL;DACH1;NFATC2IP;ANKFY1;RTTN;DIP2B;EPHB1;LZTS1;PDE8A;EIF2A;CDK5RAP2;ABT1;PRKCI;TSTD2;ARL15;2310043O21RIK;SNORA2B;FAM118B;TIAM2;THAP4;RBP7;ACAP2;RFX6;LACE1;ELMO1;MAPKAPK5;AW495222;RIN2;FREM2;VCL;TRIM34A;CSNK1G1;CSF1R;BLM;TMEM161B;MAPKAP1;APCDD1;DDX60;FOXO1;4932438A13RIK;RHOBTB1;NKAIN3;DHX32;OLFR1318;A…
CREM_20920259_ChIP-Seq_GC1-SPG_Mouse	360/5776	0	0	-0.57036	46.6245	SLC35B3;MDC1;CHIC2;NUP107;PWWP2B;HHIP;ULK4;GABPB1;RCBTB1;GPATCH8;RPL6;RCBTB2;RPL7;RPS14;GOLGA4;PPP2R1B;RASSF3;FBXO4;EPC1;OBFC1;FAM53B;TRIM26;RPL38;DLEU2;AI314180;EIF2A;ABT1;ATG3;PRKCI;DAXX;NKX2-6;PRMT10;ZFP3;ARRDC3;RPL22;REV1;ALG1;RFX1;IQCF1;SCAMP2;IFT88;HMBS;LACE1;CD2BP2;SIK1;LAP3;KDELR3;SKAP2;ZFP622;TMEM161B;LMAN2L;XPC;ZC3HAV1;MRPL15;ZBTB5;OSGEP;DHX32;C87436;CEP72;ZBTB7C;BTF3;FAM78A;1700018A14R…
RCOR3_21632747_ChIP-Seq_MESC_Mouse	197/2851	6.50344e-25	1.11689e-23	-0.881575	46.5902	MAPKBP1;C4A;RPS14;GJA1;1810014B01RIK;RASSF3;PDK4;TRIM25;OBFC1;FAM53B;RPL38;SOX4;PRKCI;4930571K23RIK;ARL15;ARRDC3;GTPBP3;TIAM2;LACE1;PADI3;SIK1;UNC119B;ZBTB8A;NLRP1C-PS;PIK3R5;APON;MIR212;C87436;FLRT1;GM6402;GM6524;KCNN3;ZBTB7C;1700018A14RIK;EDEM1;ST8SIA3;MAD2L1BP;NFATC4;ACER2;PARP10;SLC6A6;SMTN;GPR180;CCDC64B;DCHS1;NODAL;MIR129-2;ACVRL1;MESP1;PIGN;HEXB;OTUD7B;MRPL32;CSRP1;SLC22A18;MMP28;WDR38;CCD…
SRY_25088423_ChIP-ChIP_EMBRYONIC GONADS_Mouse	213/3083	5.794e-27	1.43037e-25	-0.810319	46.3557	CHIC2;AVIL;ICAM4;IFI35;GRPR;IFIT1;ICAM1;VPREB3;GOLGA4;VSIG2;DHX58;PDK4;TRIM26;CPNE3;MS4A10;AGFG2;IL15RA;WSB2;RSAD2;PRKCD;SOX11;ALG1;RFX1;GTPBP3;RBP7;SPINT1;CLDN7;TRIM14;CD2BP2;HOXB1;8430408G22RIK;UNC119B;TMEM161B;4932418E24RIK;IL20RA;TAPBPL;ZBTB5;COMMD9;S100A13;LCN10;CADM2;EIF2AK2;MRPL24;HSPA12B;NFATC4;ACER2;BPIFB4;GJB5;CD27;CD22;ACVRL1;PIGN;IL18BP;PIGX;MMP25;CHAF1B;TRIM6;MMP28;OLFR30;TSPO;APOBEC…
EGR1_23403033_ChIP-Seq_LIVER_Mouse	85/944	4.3786e-17	2.54345e-16	-1.25738	45.1497	CHIC2;SAMD9L;CXCL9;PLEKHF1;E330033B04RIK;4933433G19RIK;IL1F9;UBE2L6;TCP10C;CES2A;C4B;RPS4X;C4A;IPW;BLNK;OBFC1;TRIM26;LGALS9;SLC18A1;HIST1H1A;OASL1;TAGAP1;STX8;HIST2H2BB;SERPINA1E;GLTSCR2;DEPDC7;GBP10;TBC1D20;NPC2;TRAF5;TRIM13;IGTP;GM4951;TNFRSF23;ZFP652;MICU1;ASPA;LY6F;BCAT2;GM4792;SP100;HAMP2;PSMD13;SHMT1;SHCBP1L;NLRC5;MIR669I;TXLNG;THADA;KNG2;PSMB10;APON;CLEC7A;CYP2C54;AGMO;S100A13;PIP5K1A;5033…
EKLF_21900194_ChIP-Seq_ERYTHROCYTE_Mouse	105/1239	4.29538e-19	3.39335e-18	-1.1204	45.0676	OTUD4;RPL4;SCARB1;H2-K1;PEBP1;UBE2L6;ICAM4;IKZF1;PARK7;SAT1;RPL6;RPL7;RPS14;SMCHD1;CCND2;DAXX;ADPRHL2;PUS1;HMHA1;IMP4;CYBA;ILF2;BRMS1;HMBS;RBCK1;GPR89;SAR1B;EPB41;PSMD13;MRPL15;MRPL11;CORO1C;INPP5D;PIP5K1A;DPH5;EIF2S3X;TNFRSF14;VASP;BRPF3;UBE2C;MICAL3;MSN;1110004F10RIK;PYCR2;GFAP;BST2;QDPR;CDK9;IBTK;FBXL3;ITM2B;BCL2L1;AVEN;CUEDC2;SNAP23;CTSZ;SHB;USP39;RPS4X;SUMO1;AIFM1;GUSB;ILKAP;RFC5;3110082I17R…
RARA_24833708_ChIP-Seq_LIVER_Mouse	147/2000	6.53343e-21	6.97488e-20	-1.02067	45.0209	MDC1;NUP107;NCF1;HPSE2;PROS1;WIPF2;GPR63;UBE2L6;PARK7;IFIT1;HOXA10;VPREB3;STK11;RASSF3;PEBP4;CPNE3;ZFP282;SLC39A1;PDE8A;SLC16A5;ZBP1;TECTB;CDKL3;LAG3;PUS1;PHGR1;F2R;REV1;MIR15A;TRAFD1;ACAP2;CARHSP1;IGTP;TXNIP;KCTD14;VMN2R69;KDELR3;VCL;CSNK1G1;CHRNA1;CD274;ZFP622;ZBTB8A;UBE2CBP;APOL10A;GPR89;LMAN2L;PLD5;DNAJC22;GATA5;HIGD1B;KNG2;2700081O15RIK;MRPL11;MIR335;SNN;CALHM1;MIR693;A230065H16RIK;COX10;UBE…
TCF21_26020271_ChIP-Seq_SMOOTH MUSCLE_Human	146/2000	1.6037e-20	1.62426e-19	-1.02037	44.1455	SCARB2;CHIC2;CSF1;PWWP2B;ICAM4;NUCKS1;IFIT1;IFIT2;PEBP4;DHX58;OBFC1;FAM53B;DLEU2;MS4A10;PDE8A;CDK5RAP2;TECTB;TOR3A;PRKCD;TRAFD1;LIG3;RFX1;NEAT1;SDCBP2;MPEG1;SCAMP2;THAP4;RBP7;CARHSP1;CCDC80;VCL;RNF122;ABCG1;GATA5;GPR84;DDX60;GLB1L3;C3;SCUBE3;S100A16;CMYA5;TNFRSF17;CLSPN;TBC1D17;MSC;TBC1D15;TMEM120B;CDK19;TSLP;EDEM1;NEK7;HTR1D;RANBP17;ZBTB10;TRPV3;CDC7;SSC5D;TDRD7;PARP12;NFATC4;ISG20;NFKBIA;ANLN;S…
CEBPB_24764292_ChIP-Seq_MC3T3_Mouse	145/2000	3.90897e-20	3.5908e-19	-0.993762	42.2058	SCARB1;E330033B04RIK;D16ERTD472E;PEBP1;GABPB1;MIR701;SAT1;RPL6;RPL7;RPS14;FBXO4;FAM53B;CPNE3;RPL38;SLC26A10;TRIM21;SLC39A1;SOX4;HMGN1;ABT1;LAG3;2410006H16RIK;ARL15;OXSM;PRKCD;RPL22;F2R;FRS2;IMP4;CYBA;SOX11;RPSA;FAM118B;ACAP2;PARD3;D2WSU81E;HMBS;CD2BP2;RIN2;SKAP2;KLHL18;PSMD10;CCDC23;DAPP1;FAM109A;THADA;RHOBTB1;MRPL11;MIR335;SNN;EMG1;UBB;C87436;SAFB2;COX10;DECR1;ZFP358;NEK7;FZD6;PYCR2;NMI;CYP4F13;…
SMARCA4_23332759_ChIP-Seq_OLIGODENDROCYTES_Mouse	170/2522	1.75331e-20	1.7314e-19	-0.951793	41.1177	MIR708;HHIP;GPR63;PEBP1;NR3C1;CDH8;RCBTB2;IGF1R;GJA1;GOLGA4;SALL1;CCND2;PPP2R1B;RASSF3;MIR153;NARS2;PDK4;FAM53B;RTTN;LGALS9;CEP97;STK32A;EPHB1;LZTS1;CDK5RAP2;PLS1;ABT1;PPTC7;STX8;CD180;FRS2;VRK1;IMP4;SOX11;MITF;SHISA2;CRNKL1;MYT1;SOX10;RBP7;ACAP2;PARD3;ELMO1;SREK1;LAP3;ADAM7;RIN2;LPPR1;CALCRL;MAPKAP1;SPATA4;FOXO1;RHOBTB1;CORO1C;RASGRP3;NKAIN3;S100A16;AGMO;MBP;MSC;ABCA1;CDK19;VCAM1;CADM2;NEK7;RANB…
FLI1_21571218_ChIP-Seq_MEGAKARYOCYTES_Human	351/5834	0	0	-0.5542	40.478	SLC35B3;RPL4;MAPKBP1;CYFIP1;CHIC2;NUP107;HDAC10;HPSE2;ULK4;GPATCH2;GABPB1;RPL6;ICAM1;RCBTB2;RPS14;LIPH;FBXO4;TRIM25;OBFC1;FAM53B;RPL38;RTTN;FAM65B;DLEU2;ABT1;GBP5;IL15RA;PRMT10;TSTD2;ZFP3;OXSM;FRS2;IMP4;RFX1;CRNKL1;THAP2;TM4SF1;SCAMP2;GTPBP3;SPINT1;SDPR;PARD3;HMBS;LACE1;TRIM13;BTK;TXNIP;CD2BP2;HOXB1;RNF122;TMEM161B;SRCAP;EPB41;MAPKAP1;XPC;ZC3HAV1;PRDM12;TAPBPL;APCDD1;OSGEP;PIK3R5;C3;DHX32;COMMD9;…
SPI1_20176806_ChIP-Seq_THIOMACROPHAGE_Mouse	125/1654	8.94689e-19	6.66797e-18	-1.01867	40.2875	RPL4;NCF1;WIPF2;H2-KE6;IKZF1;5031414D18RIK;RPL7;C4B;CHCHD5;BZRAP1;HPGDS;SALL1;SPATA22;LIPN;PIM3;PDE8A;AI314180;AGFG2;CDK5RAP2;IL15RA;DAXX;4930571K23RIK;CCDC158;OLFR1444;HMHA1;RFX1;NEAT1;FCGR1;CCDC80;BRMS1;XIST;UNC119B;IGSF6;GPR89;GPR84;NRADD;A930007I19RIK;PIK3R5;SNN;EMG1;SAFB2;NLRP3;NCKAP1L;VCAM1;INCA1;EIF2AK2;MIR29A;NMI;ARHGAP27;HSPA12B;PM20D1;ARHGAP31;P4HA1;CCDC64B;TBXAS1;D830031N03RIK;MIR185;1…
GATA1_19941827_ChIP-Seq_MEL_Mouse	133/1834	1.55418e-18	1.07702e-17	-1.00238	39.1628	DGKG;SCARB1;ZFAND6;WIPF2;WWC2;ICAM4;UBE2L6;IKZF1;TTF2;ICAM1;IGF1R;BZRAP1;STK11;ARHGDIB;ZFP560;OBFC1;CDK5RAP2;PRKCI;STX8;CD180;TAP2;MITF;4931406C07RIK;FCGR1;SPINT1;PARD3;HMBS;PADI3;TXNIP;CD274;BLM;CALCRL;DAPP1;PLD4;ZC3HAV1;ZBTB5;FOXO1;RAP1GAP;SNN;5730508B09RIK;PIP5K1A;MBP;KCNN3;TBC1D15;ABCA1;TMEM120B;WNT3A;LY86;MICAL3;PYCR2;PARP14;AP4B1;GFAP;ANLN;P4HA1;SP4;TBXAS1;SP6;SFXN4;NAT9;BCL2L1;LGALS3BP;ACV…
DMRT1_23473982_ChIP-Seq_TESTES_Mouse	148/2072	5.47073e-20	4.80208e-19	-0.913112	38.5151	CHIC2;PWWP2B;ULK4;WWC2;GPATCH2;NR3C1;IFI30;GABPB1;GPATCH8;RCBTB2;IGF1R;RPL7;RPS14;GJA1;SMCHD1;STK11;GOLGA4;SALL1;RASSF3;ANKFY1;EPC1;9030619P08RIK;DLEU2;SOX4;EIF2A;SLC16A5;WSB2;APLP2;ARRDC3;LMO2;REV1;VRK1;NEAT1;MYT1;CARHSP1;HMBS;CLIP4;SIK1;RIN2;IPPK;CHRNA1;UBA7;SRCAP;MAPKAP1;GATA6;NRADD;FOXO1;CORO1C;MBTD1;EMG1;PIP5K1A;ICOS;LONRF1;CADM2;BRPF3;NEK7;FZD6;LY86;MEX3C;GNB2L1;NFATC4;NFKBIA;D17WSU92E;SLC6…
RARB_24833708_ChIP-Seq_LIVER_Mouse	143/2000	2.27374e-19	1.8711e-18	-0.938415	38.3061	NUP107;WIPF2;H2-K1;GPR63;RNF19B;PARK7;IFIT1;GPATCH8;GIMAP8;VPREB3;PPP2R1B;RASSF3;PEBP4;PDK4;ANKFY1;TRIM25;LGALS9;SLC39A1;SLC16A5;GUCY1A3;TECTB;ABT1;ARL15;TPM2;PHGR1;F2R;TRAFD1;FRS2;ALG1;NEAT1;MYT1;FCGR1;ACAP2;CARHSP1;IGTP;TXNIP;VMN2R69;FREM2;VCL;ZBTB8A;UBE2CBP;APOL10A;UBA7;DNAJC22;GATA5;THADA;NRADD;2700081O15RIK;MRPL11;SNN;C87436;A230065H16RIK;COX10;TMEM120B;AW112010;VCAM1;EDEM1;ZBTB10;MICAL3;WDY…
TCF3_18347094_ChIP-ChIP_MESC_Mouse	148/2221	1.7097e-17	1.0552e-16	-1.02709	37.7841	IFITM3;HHIP;PROS1;MORC2B;NUCKS1;HOXA10;VPREB3;GJA1;CCND2;DACH1;RASSF3;LIPH;PDK4;TRIM25;EPC1;DIP2B;SLC16A9;MS4A10;PDE8A;AI314180;GBP5;WSB2;HMHA1;SOX11;THAP2;MPEG1;SLPI;LACE1;CLDN7;ELMO1;HOXB1;SLC45A3;4932418E24RIK;DLX6;MAPKAP1;GATA6;IL20RA;ZC3HAV1;FUT2;CNN3;MBTD1;DHX32;UBB;INPP5D;PIP5K1A;HIST1H3I;LONRF1;TBC1D15;DECR1;RDX;CYP4F13;NFKBIA;PTK7;GPR180;GJB5;SCGB3A1;LHX4;MYD88;NODAL;BCL2L1;NFE2L2;RTP4;M…
ELK3_25401928_ChIP-Seq_HUVEC_Human	143/2000	2.27374e-19	1.8711e-18	-0.894265	36.5039	IFITM3;ZFAND6;UBE2L6;PARK7;CYP46A1;GIMAP8;KLHL30;STK11;VSIG2;FPGT;SESN2;EPC1;CAPN3;ARL6IP4;PIM3;DLEU2;SLC39A1;SOX4;SLC16A5;LAG3;PRKCD;CSGALNACT2;TAP1;ALG1;NEAT1;SDCBP2;CRNKL1;SCAMP2;THAP4;PLA2G16;BRMS1;SDPR;HMBS;MAPKAPK5;SLC45A3;SRCAP;EPB41;TAPBPL;GPR84;CNN3;SNN;UBB;S100A16;INPP5D;PIP5K1A;TNFRSF14;CLSPN;VASP;NEK7;MAD2L1BP;SSC5D;B3GALT5;HSPA12B;HOPX;GNB2L1;NFATC4;XKR8;CDK9;NFKBIA;SMTN;HOOK2;P4HA1;…
TCFAP2C_20176728_ChIP-ChIP_TROPHOBLAST STEM CELLS_Mouse	171/2667	1.39013e-18	9.98365e-18	-0.931899	36.4797	SLC35B3;PEBP1;AQP4;UBE2L6;CYP46A1;RPL6;RCBTB2;CHCHD5;BZRAP1;TBK1;SALL1;DACH1;RASSF3;LIPH;SESN2;ANKFY1;TRIM25;OBFC1;CPNE3;RPL38;AI314180;HMGN1;CDKL3;DAXX;NKX2-6;WSB2;ARL15;APLP2;FRS2;CDC25C;KCTD6;GTPBP3;CARHSP1;BRMS1;PARD3;HMBS;AI182371;CLDN7;KDELR3;RIN2;FREM2;VCL;ZFP451;PSMD10;CSF1R;TMEM161B;SHMT1;GATA6;PLD5;XPC;CORO1C;SNN;UBB;COBLL1;S100A13;MBP;API5;WNT3A;FUCA1;EDEM1;RDX;CDC7;PARP14;CLK4;CDK9;NF…
MTF2_20144788_ChIP-Seq_MESC_Mouse	194/2981	9.94001e-22	1.1548e-20	-0.792765	36.3941	HHIP;D16ERTD472E;IKZF1;RPL7;GOLGA4;PEG12;VSIG2;EPHB1;B2M;AI314180;SOX4;IL15RA;NKX2-6;SOX11;EREG;TIAM2;KDELR3;HOXB1;FREM2;SLC45A3;GATA6;IL20RA;GATA5;ZC3HAV1;PRDM12;APCDD1;NKAIN3;A230065H16RIK;ZBTB7C;NTNG2;CADM2;EDEM1;ST8SIA3;FZD6;PARP12;ID4;ACVRL1;MESP1;MTMR10;PEAR1;RCSD1;IFIH1;SLC22A18;VAV3;GPR37;PLLP;WNT9B;GAB1;TMEM171;TACR1;AVPR1A;OSMR;VAV1;RHOB;ZEB1;PAX7;KIT;CDC42EP3;SGK3;VAMP5;SLC22A21;OPRD1;…
KDM5B_21448134_ChIP-Seq_MESC_Mouse	237/3724	2.16329e-25	3.8841e-24	-0.656391	35.3828	MDC1;CYFIP1;NUP107;IKZF1;GABPB1;GOLGA4;1810014B01RIK;ANKFY1;TRIM25;EPC1;OBFC1;DIP2B;AI314180;EIF2A;CDK5RAP2;ABT1;ATG3;PRKCI;PRMT10;ARRDC3;REV1;RFX1;CRNKL1;GTPBP3;PARD3;LAP3;ZFP622;TMEM161B;SHMT1;GATA6;WDR62;MRPL15;MBTD1;MIR693;INPP5D;GM6524;NCKAP1L;HMGCLL1;BTF3;CADM2;FZD6;RANBP17;RDX;IRGM1;CDC7;MSRA;SLC6A6;ANLN;FBXL3;HBP1;TOP2A;HEXB;PIGW;SMG5;PHEX;PIGX;MIR874;ZMYM1;CSRP2;RARS;MMP28;OLFR30;KIF13B;…
FOXA2_19822575_ChIP-Seq_HepG2_Human	192/2968	3.10263e-21	3.50154e-20	-0.78557	35.1923	SCARB2;GALNT13;HPSE2;ZAK;ULK4;WWC2;CXCL17;ICAM4;GABPB1;RCBTB1;IGF1R;PPP2R1B;RASSF3;DHX58;TOM1;PDK4;FAM53B;TRIM26;FAM65B;DIP2B;SLC16A9;PDE8A;CDK5RAP2;SLC16A5;TECTB;ABT1;IL15RA;WSB2;PPTC7;ARL15;STX8;APLP2;VRK1;CDC25C;SDCBP2;MYT1;TM4SF1;ALDH3A1;CARHSP1;BRMS1;SPINT1;TBC1D20;RFX6;PARD3;ELMO1;TXNIP;CMPK2;RIN2;IPPK;SRCAP;EPB41;MAPKAP1;GATA6;PLD5;ZC3HAV1;THADA;RAP1GAP;RHOBTB1;CORO1C;C3;DHX32;IRAK2;S100A1…
IRF8-22096565_A_ChIP-ChIP_GC-B_Human	30/203	2.04374e-11	5.72536e-11	-1.4921	35.1891	RTP4;SP100;CTSZ;UBE2L6;IFI35;ZC3HAV1;PSMB10;IFIT2;IFIH1;BTAF1;CLEC7A;BLNK;CD37;SLC15A3;TRIM21;CD74;WSB2;DDX58;MX2;STAT2;LMO2;TAP2;LY86;TAP1;PSMB8;MPEG1;PSMB9;TAPBP;OAS3;FAM98B
GATA2_20887958_ChIP-Seq_HPC-7_Mouse	126/1708	3.8209e-18	2.60216e-17	-0.911872	34.8222	WIPF2;RNF19B;IKZF1;NR3C1;GABPB1;TNF;GPATCH8;IGF1R;5031414D18RIK;MYLK4;BZRAP1;STK11;TBK1;ARHGDIB;TRIM26;FAM65B;SOX4;HMGN1;GBP8;SLC15A2;FBXW8;ZFP3;CCDC158;F2R;TAP2;IMP4;MITF;NEAT1;4931406C07RIK;MELK;CLDN7;ELMO1;TXNIP;ABCG1;IPPK;CD274;BLM;SLC45A3;UBA7;PSMD13;A930007I19RIK;OLFR12;INPP5D;GM6402;PIP5K1A;WNT3A;EDEM1;B3GALT5;ARHGAP27;BST2;GGCT;D17WSU92E;SFXN3;GM5544;BCL2L1;GLP1R;H2-T24;DOCK5;DOCK8;CTSS;C…
SETDB1_19884257_ChIP-Seq_MESC_Mouse	157/2353	1.44002e-18	1.01573e-17	-0.853758	33.4061	IFITM3;NCF1;PROS1;CXCL17;NR3C1;IFI30;RCBTB1;IGF1R;C4B;PEG12;1810014B01RIK;RASSF3;VMN2R75;SPATA22;ZFP560;OBFC1;RPL38;RTTN;LZTS1;PDE8A;WSB2;ARL15;ADPRHL2;TPM2;LMO2;MITF;SHISA2;LEMD2;SCAMP2;FCGR1;VMN2R62;SLPI;PADI3;ADAM7;VCL;SKAP2;UBE2CBP;TMEM161B;DLX6;GATA6;DAPP1;PRDM12;GPR84;KNG2;RAP1GAP;OSGEP;CORO1C;SNN;UBB;IRAK2;5730508B09RIK;SAFB2;TNFRSF17;NLRP3;TNFRSF14;MBP;SLAMF6;ZBTB7C;NTNG2;KLK1B21;API5;FUC…
STAT3_18555785_ChIP-Seq_MESC_Mouse	142/1997	4.80532e-19	3.65019e-18	-0.826671	33.1923	CD86;SCARB1;PGAP2;E330033B04RIK;HHIP;D16ERTD472E;PEBP1;UBE2L6;IFIT1;CDH8;D7ERTD443E;STK11;SALL1;DACH1;RASSF3;LAMP3;FPGT;NARS2;PDK4;PIM3;RPL38;SOX4;GBP8;OXSM;MIR15A;HMHA1;MITF;NEAT1;LEMD2;RBP7;PADI3;ELMO1;ADAM7;SKAP2;UBA7;GATA6;APCDD1;DDX60;KNG2;FOXO1;4932438A13RIK;PIK3R5;SCUBE3;DHX32;S100A16;C87436;INPP5D;GM6402;TNFRSF17;ADAM6A;6430562O15RIK;TBC1D15;CDK19;H2-EB1;TGFB3;LY86;ZBTB10;IRGM2;NMI;ARHGAP…
TAL1_20566737_ChIP-Seq_PRIMARY FETAL LIVER ERYTHROID _Mouse	133/1875	8.34953e-18	5.49677e-17	-0.881188	32.9915	MDC1;SCARB1;ZFAND6;AQP4;UBE2L6;IKZF1;IFIT1;IGF1R;BZRAP1;SESN2;TOM1;TRIM25;FAM53B;CAPN3;LZTS1;SDS;PUS1;RPS5;ARRDC3;F2R;TAP2;HMHA1;FRS2;VRK1;GTF2F1;CARHSP1;CCDC80;D2WSU81E;HMBS;IGTP;ELMO1;TXNIP;CMPK2;ABCG1;BLM;TMEM161B;SLC45A3;DAPP1;ZC3HAV1;MRPL11;UBB;INPP5D;5730508B09RIK;KCNN3;HIST1H3I;TBC1D15;ABCA1;TMEM120B;SLC14A1;BRPF3;LY86;MICAL3;IRGM1;MINA;HSPA12B;HOPX;GFAP;XKR8;ISG20;POLA2;P4HA1;HNRNPF;TBXAS…
SIN3B_21632747_ChIP-Seq_MESC_Mouse	265/4302	1.6212e-26	3.41598e-25	-0.584318	32.9182	MAPKBP1;HPSE2;PWWP2B;WIPF2;GPATCH2;RCBTB1;RPL6;ICAM1;TBK1;TRIM26;RPL38;ZFP282;EPHB1;DAXX;WSB2;ARRDC3;RPL22;RFX1;4931406C07RIK;GTPBP3;IFT88;FNDC1;LACE1;SIK1;KDELR3;ZFP622;SLC45A3;NLRP1C-PS;GATA6;PIK3R5;MRPL11;APON;MBTD1;MIR212;C87436;GM6402;A230065H16RIK;ZBTB7C;CDK19;ST8SIA3;MAD2L1BP;CDC7;PARP14;NARFL;NFATC4;BST2;PARP10;MIR342;GPR180;HNRNPF;GJB5;1700101E01RIK;ID4;PSMG4;DCHS1;NODAL;MIR129-2;ACVRL1;…
TP63_23658742_ChIP-Seq_EP156T_Human	227/3652	4.77633e-23	6.73804e-22	-0.651811	31.7752	ZAK;ICAM4;AQP4;RCBTB1;RCBTB2;RPL7;GOLGA4;TBK1;ANKFY1;OBFC1;EPHB1;CDK5RAP2;GBP5;EREG;CCDC80;SDPR;PARD3;SIK1;CCDC81;RIN2;SKAP2;SLC45A3;GATA6;GATA5;ZC3HAV1;ZBTB5;APCDD1;NKAIN3;COMMD9;DPH5;SLAMF6;KCNN3;ZBED5;VASP;SMCP;EDEM1;FZD6;RDX;WDYHV1;PYCR2;CDC7;PARP12;ACER2;MSRA;SLC6A6;ANLN;PTK7;GJB5;ITM2B;MTMR10;SLC35F5;OTUD7B;SLC7A11;SHB;RCSD1;PHEX;CTSS;CTSO;CSRP2;AIFM1;MMP28;CCR5;SLC18A1;CCR3;CTSC;VAV3;CD52;…
SOX2_20726797_ChIP-Seq_SW620_Human	161/2564	9.3271e-17	5.18902e-16	-0.892366	31.4067	SCARB2;PROS1;WWC2;UBE2L6;IFI35;NR3C1;IFIT1;IGF1R;IFIT2;CXCL16;RASSF3;VSIG2;ARHGDIB;SESN2;NFATC2IP;PDK4;SLC16A9;SLC16A5;IL15RA;STX8;TPM2;LMO2;F2R;SDCBP2;CRNKL1;MYT1;KCTD6;EREG;CARHSP1;SPINT1;IFI27;SDPR;PARD3;CLDN7;XIST;ABCG1;PFKFB4;GATA6;IL20RA;DAPP1;ZC3HAV1;APCDD1;FUT2;RAP1GAP;CNN3;COBLL1;CEP72;MBP;TBC1D17;LONRF1;ZBTB7C;VASP;MLKL;BRPF3;FUCA1;FZD6;ZBTB10;IFI44;NMI;ARHGAP27;PARP14;PARP12;GULP1;BST2…
MYC_19030024_ChIP-ChIP_MESC_Mouse	228/3868	1.94217e-20	1.87111e-19	-0.713358	30.7618	IFITM3;RPL4;MDC1;NUP107;WIPF2;GM166;D16ERTD472E;ICAM4;GABPB1;RCBTB1;RPL6;ICAM1;RPL7;RPS14;GJA1;RASSF3;ANKFY1;TRIM25;EPC1;RPL38;EIF2A;CDK5RAP2;DAXX;WSB2;PRKCD;RPL22;REV1;IMP4;ALG1;RFX1;4931406C07RIK;THAP2;GTPBP3;BTK;CD2BP2;LAP3;UNC119B;ZFP622;TMEM161B;SAR1B;SHMT1;GATA6;MRPL15;ZBTB5;OSGEP;MRPL11;PIP5K1A;DPH5;HIST1H3I;BTF3;VASP;FZD6;RDX;MAD2L1BP;1110004F10RIK;PYCR2;MINA;PARP14;MRPL24;NFATC4;BST2;MSR…
PRDM14_21183938_ChIP-Seq_MESC_Mouse	136/1944	9.99437e-18	6.47176e-17	-0.795363	29.6483	DGKG;CHIC2;E330033B04RIK;WWC2;TNF;4930465K10RIK;D7ERTD443E;RPS14;GOLGA4;SALL1;PEG12;RASSF3;MIR153;NARS2;DHX58;TOM1;TRIM25;OBFC1;CAPN3;PIM3;RPL38;SLC16A9;PDE8A;SOX4;CDK5RAP2;GM14410;ARL15;ARRDC3;SOX11;BHLHA15;SDCBP2;RBP7;SPINT1;LYG1;PARD3;SIK1;HOXB1;FREM2;ABCG1;SKAP2;MAPKAP1;DAPP1;FOXO1;PIK3R5;GM6402;MBP;COX10;ZBTB7C;TMEM120B;CDK19;INCA1;ZFP239;LY86;NFATC4;GULP1;MFSD7C;BST2;ISG20;SLC6A6;UST;GNB4;I…
NANOG_18347094_ChIP-ChIP_MESC_Mouse	127/1908	4.28642e-15	1.99193e-14	-0.938868	29.6186	CD86;SCARB2;MAPKBP1;NCF1;HHIP;D16ERTD472E;NUCKS1;ZBTB22;CDH8;HOXA10;VPREB3;GJA1;SALL1;CCND2;RASSF3;LIPH;SESN2;TRIM25;EPC1;MS4A10;PDE8A;CDKL3;WSB2;ARL15;FRS2;RFX1;THAP2;MPEG1;FCGR1;BRMS1;ELMO1;KDELR3;HOXB1;4932418E24RIK;MAPKAP1;IL20RA;PLD4;ZC3HAV1;CNN3;DHX32;UBB;S100A13;MBP;HIST1H3I;LONRF1;BRPF3;RDX;B3GALT4;HELZ;CLK4;CYP4F13;NFKBIA;HOOK2;PTK7;GJB5;SCGB3A1;NAT9;NIT2;MYD88;NODAL;NFE2L2;RTP4;DOCK5;HE…
NANOG_18358816_ChIP-ChIP_MESC_Mouse	92/1232	8.10172e-14	3.01904e-13	-1.01963	29.3946	RTP4;PLEKHF1;ZFP521;HDAC10;HEXB;HHIP;MORC2B;OTUD7B;NUCKS1;PARK7;TCIRG1;NR3C1;RERG;GJA1;EEF2K;SALL1;CSRP1;LIPH;RARS;BLNK;TRIM25;EPC1;CD37;MS4A10;HS3ST3B1;GBP5;WSB2;DDX58;ITGA1;TNFRSF19;DDX56;CD180;FRS2;RFX1;CDC25C;TERF2;THAP2;TAPBP;HCK;SLC7A7;BRMS1;SPINT1;DPPA3;PAX7;KIFC1;OAS2;KIT;ELMO1;HOXB1;BLVRA;PPP1R15B;CD274;4932418E24RIK;ZFP704;IL20RA;DAPP1;OAS1A;OAS1B;ZC3HAV1;IL2RG;CXXC4;KNG2;AURKA;OAS1G;DL…
SPI1_23127762_ChIP-Seq_K562_Human	104/1389	1.53755e-15	7.31724e-15	-0.882992	28.7401	DGKG;NCF1;ZFAND6;PROS1;IKZF1;MYLK4;ICAM1;IGF1R;NARS2;TRIM26;RTTN;LGALS9;AGFG2;CDK5RAP2;ABT1;CDKL3;FBXW8;PPTC7;ALG1;NEAT1;SPINT1;SDPR;BTK;ELMO1;ABCG1;CSF1R;FAM114A2;ZC3HAV1;RAP1GAP;RHOBTB1;NCKAP1L;DECR1;VASP;WNT3A;LY86;ARHGAP27;PARP10;ANLN;SLC6A6;ARPC3;HNRNPF;DCHS1;MYD88;NFE2L2;BCL2L1;HEXB;DOCK8;TCIRG1;SHB;CTSS;CASP8;AIFM1;SLC22A18;EMILIN2;CD33;CD53;RFC5;GAB1;ANO6;TNFRSF1B;VAV1;ELF1;SLC7A7;PAX7;TN…
STAT3_23295773_ChIP-Seq_U87_Human	199/3165	1.07454e-20	1.11695e-19	-0.652058	28.4548	CHIC2;HPSE2;HHIP;ULK4;GPATCH2;IKZF1;GPATCH8;GJA1;GOLGA4;TBK1;RASSF3;OBFC1;RTTN;CDK5RAP2;ARL15;OXSM;REV1;FRS2;TM4SF1;SCAMP2;FNDC1;PARD3;LACE1;RIN2;RNF122;SKAP2;PROL1;BEX4;EPB41;SHMT1;ZC3HAV1;NKAIN3;INPP5D;HMGCLL1;BTF3;ABCA1;FUCA1;FZD6;NMI;PARP14;MSRA;ANLN;POLA2;PIGN;CTSZ;IL1F8;SHB;CLYBL;CTSS;CTSO;KIF13B;SLC18A1;CD33;CCR3;VAV3;SS18;GPR37;TEX14;TACR1;VAV1;DDB2;RHOB;PRPF18;TNNT1;FSHR;KIT;ARHGEF3;SGK3…
TCF3_18692474_ChIP-Seq_MESC_Mouse	97/1351	1.49099e-13	5.50412e-13	-0.985272	27.8124	NUCKS1;RPS14;GJA1;RASSF3;SESN2;NFATC2IP;TRIM25;EPC1;TRIM26;DIP2B;MS4A10;TOR3A;PRKCI;ARL15;FRS2;VRK1;SDCBP2;THAP2;KCTD6;FNDC1;SLPI;ELMO1;LAP3;HOXB1;FREM2;ABCG1;4932418E24RIK;MAPKAP1;DAPP1;CNN3;PIK3R5;DHX32;PIP5K1A;HIST1H3I;TBC1D15;RDX;NFKBIA;ANLN;PTK7;SCGB3A1;LHX4;NIT2;NODAL;RTP4;CUEDC2;HEXB;DMKN;SIGLECF;RERG;RPS4X;ZMYM1;EEF2K;GRM4;CSRP1;SLC22A18;BCL2A1A;HIST1H1A;RFC5;SS18;LEFTY1;DDX58;EED;DCC;TNF…
MEIS1_26253404_ChIP-Seq_OPTIC CUPS_Mouse	137/2000	3.76499e-17	2.21966e-16	-0.76433	27.5495	SCARB1;HPSE2;GM10046;INS2;D16ERTD472E;WWC2;NR3C1;IFIT1;CXCL13;MIR701;RPL7;SALL1;DACH1;GJA6;DIP2B;SLC16A9;MIR138-2;STK32A;TECTB;STX8;CCDC158;LMO2;MIR15A;SOX11;MITF;SHISA2;MPEG1;KCTD6;TIAM2;TBC1D20;SDPR;PARD3;TRIM13;HOXB1;RIN2;FREM2;SKAP2;PROL1;UBE2CBP;MAPKAP1;PLD5;FOXO1;RAP1GAP;RASGRP3;NPBWR1;KCNN3;HMGCLL1;COX10;MFAP3L;NEK7;MICAL3;FANCB;SELE;KY;GULP1;NFKBIA;MSRA;SEPSECS;OLFR338;PTPRC;TMEM11;GPR180…
KLF4_18555785_ChIP-Seq_MESC_Mouse	155/2444	1.65946e-16	8.85794e-16	-0.794653	27.5427	OTUD4;IFITM3;CYFIP1;NUP107;WIPF2;WWC2;TTF2;PARK7;GABPB1;RCBTB1;IGF1R;EEF1B2;TBK1;RASSF3;SPATA22;TRIM25;OBFC1;TRIM26;SLC16A9;STK32A;PDE8A;ABT1;CDKL3;PRKCI;FBXW8;ARL15;ZFP3;RPS5;RPL22;REV1;RPSA;RFX1;LEMD2;SPINT1;PARD3;LACE1;TRIM13;TXNIP;KDELR3;SKAP2;CSNK1G1;ZFP622;MRPL15;ZBTB5;NRADD;CORO1C;CNN3;MBTD1;BCL2L12;SCUBE3;SNN;DHX32;IRAK2;HIST1H3I;TBC1D17;HMGCLL1;TBC1D15;MFAP3L;BTF3;NTNG2;BRPF3;NEK7;RANBP1…
SALL4_22934838_ChIP-ChIP_CD34+_Human	100/1419	1.76872e-13	6.35131e-13	-0.978257	27.4743	MAPKBP1;GPR63;AQP4;NR3C1;TNF;GJA1;FPGT;ARHGDIB;NFATC2IP;ANKFY1;CAPN3;RTTN;SLC39A1;B2M;CDK5RAP2;DAXX;WSB2;ARL15;RPS5;FRS2;MITF;RPSA;TM4SF1;PRKD3;HMBS;ELMO1;CD2BP2;IGSF6;EPB41;MRPL15;THADA;SCUBE3;COMMD9;UBB;CMYA5;NCKAP1L;LONRF1;MFAP3L;EDEM1;SLC33A1;MAD2L1BP;NFKBIA;MSRA;ID4;NIT2;SERINC5;TOP2A;DOCK8;HIST2H2AB;TNFAIP3;SLC2A3;MRPL32;ZMYM1;EEF2K;CASP8;PPP2R4;PDE4B;HIST1H1D;CTSC;CD52;MME;EED;DCC;MMP2;PLA…
YAP1_20516196_ChIP-Seq_MESC_Mouse	154/2329	6.78567e-18	4.54295e-17	-0.709184	26.6869	OTUD4;SLC35B3;DGKG;SCARB1;HHIP;ZFAND6;PROS1;D16ERTD472E;WWC2;SAT1;RPL6;CDH8;IGF1R;SALL1;CCND2;DACH1;NARS2;PDK4;RPL38;EPHB1;AI314180;SOX4;CDK5RAP2;SLC15A2;ARL15;RPS5;APLP2;CD180;TRAFD1;FRS2;VRK1;MITF;LEMD2;TM4SF1;EREG;FCGR1;TIAM2;ALDH3A1;CARHSP1;MELK;PARD3;FREM2;VCL;SKAP2;PFKFB4;TMEM161B;SHMT1;FUT2;FOXO1;CNN3;XKRX;NKAIN3;UBB;5730508B09RIK;DPH5;MBP;COX10;ZBTB7C;API5;CADM2;RANBP17;LY86;HTR1A;HELZ;PA…
POU5F1_18347094_ChIP-ChIP_MESC_Mouse	136/2109	4.26289e-15	1.99193e-14	-0.823021	25.9639	IFITM3;SCARB2;DGKG;HHIP;MORC2B;NUCKS1;GABPB1;1700065D16RIK;RCBTB1;EEF1B2;HOXA10;GJA1;LAMP3;LIPH;EPC1;MS4A10;PDE8A;ZBP1;CDKL3;GBP5;ZFP3;CD180;FRS2;SOX11;THAP2;KCTD6;PARD3;CLDN7;ELMO1;HOXB1;4932418E24RIK;DLX6;MAPKAP1;IL20RA;PLD4;ZC3HAV1;CNN3;MBTD1;SCUBE3;DHX32;UBB;HIST1H3I;BC055324;COX10;WNT3A;CADM2;LY86;HELZ;PARP14;AP4B1;CYP4F13;NFKBIA;IBTK;PTK7;GJB5;SCGB3A1;HBP1;NODAL;MXD4;NFE2L2;RTP4;DOCK5;HEXB;…
SMAD4_21741376_ChIP-Seq_HESC_Human	160/2738	3.94139e-14	1.57258e-13	-0.877311	25.8639	MDC1;CYFIP1;CSF1;ULK4;WWC2;AQP4;NR3C1;GRPR;CDH8;IGF1R;RPL7;GJA1;PPP2R1B;RASSF3;ANKFY1;ARL6IP4;PPFIA4;LZTS1;AGFG2;HMGN1;SLC16A5;GUCY1A3;GBP5;PRKCI;FBXW8;WSB2;STX8;APLP2;FRS2;MYT1;THAP2;KCTD6;TIAM2;PARD3;CLIP4;ELMO1;HOXB1;ADAM7;CCDC81;FREM2;ABCG1;CSNK1G1;SPATA9;FAM114A2;MAPKAP1;GATA6;IL20RA;FAM109A;MRPL15;FOXO1;RAP1GAP;C3;SCUBE3;RNF213;COMMD9;NPBWR1;COBLL1;MBP;KCNN3;DECR1;VCAM1;TGFB3;ST8SIA3;HTR1A;…
RUNX1_21571218_ChIP-Seq_MEGAKARYOCYTES_Human	296/5071	3.2941e-26	6.28207e-25	-0.456164	25.4206	SLC35B3;IFITM3;RPL4;MAPKBP1;CHIC2;PGAP2;HPSE2;ZAK;PWWP2B;ULK4;IKZF1;GABPB1;RCBTB2;ICAM1;RPL7;RPS14;RINL;RASSF3;FBXO4;LIPN;ANKFY1;TRIM25;EPC1;OBFC1;FAM53B;RTTN;FAM65B;DLEU2;AGFG2;PRKCI;PRMT10;RPL22;REV1;IMP4;RFX1;CRNKL1;THAP2;GTPBP3;SDPR;PARD3;TRIM13;SIK1;LAP3;HOXB1;UNC119B;XPC;ZC3HAV1;MRPL11;C3;COMMD9;RNF213;KCNN3;ZBED5;VASP;SMCP;FAM78A;EDEM1;RDX;MAD2L1BP;MEX3C;MRPL24;NFATC4;ACER2;MSRA;SLC6A6;PEM…
NACC1_18358816_ChIP-ChIP_MESC_Mouse	64/769	8.22295e-12	2.38828e-11	-1.03225	25.2465	RTP4;OGFR;IFITM3;PLEKHF1;HHIP;PROS1;SLC35F5;MORC2B;SLC2A3;NR3C1;RERG;RPL7A;SALL1;RASSF3;TRIM25;CD37;SOX4;HS3ST3B1;RFC5;LEFTY1;APOBEC3;WSB2;ARL15;PLLP;ZFP3;TNFRSF19;LRRC40;HCK;DPPA3;KIT;BCAT2;PPP1R15B;ZFP704;PLD4;CXCR4;OAS1B;ZC3HAV1;CXXC4;UBB;CAMK2N1;CCL5;GCNT2;MBP;CTNNA3;SLC25A20;HIST1H3I;MSC;CBR3;PPP1R14A;NQO1;ZFP316;1110004F10RIK;CDC7;AI467606;KLF2;PML;NFATC4;NFKBIA;TBXAS1;GJB5;SPRY2;NIT2;NODAL…
KLF4_19030024_ChIP-ChIP_MESC_Mouse	106/1502	2.95313e-14	1.21509e-13	-0.838989	24.9505	RPL4;ZWILCH;ZFAND6;ZBTB22;TAS2R113;RCBTB1;CDH8;RPL7;IFIT2;HOXA10;GJA1;CCND2;ANKFY1;TRIM25;RPL38;PDE8A;CDKL3;RPS5;RPL22;RPSA;GTF2F1;GTPBP3;FCGR1;TXNIP;CD2BP2;LAP3;H2-M3;GATA6;ZBTB5;CNN3;SCUBE3;UBB;HIST1H3I;TBC1D17;SLC15A3;DECR1;FANCI;VASP;MSN;HELZ;GNB2L1;NFATC4;BST2;ANLN;SFXN3;SFXN4;HBP1;PLXNB1;H2-AB1;DOCK8;SLC2A3;CDC73;RERG;RPL7A;DNMT3L;EEF2K;AIFM1;ZIC1;HIST1H1D;HIST1H1A;TEAD2;HS3ST3B1;ZFP810;EMX…
MYC_18358816_ChIP-ChIP_MESC_Mouse	197/3413	9.17708e-17	5.1785e-16	-0.686882	24.1761	RPL4;NUP107;HDAC10;GM166;IFI35;IFI30;RCBTB1;RPL6;ICAM1;IFIT2;RPL7;RPS14;GJA1;RASSF3;TRIM25;EPC1;RPL38;MS4A10;EIF2A;CDK5RAP2;ARL15;ZFP3;PRKCD;RPL22;IMP4;4931406C07RIK;GTPBP3;RBP7;BTK;RBCK1;ZFP622;SHMT1;ZC3HAV1;MRPL15;ZBTB5;NRADD;OSGEP;S100A13;DPH5;SLC33A1;MAD2L1BP;1110004F10RIK;PYCR2;MINA;PARP14;NFATC4;BST2;XKR8;ANLN;POLA2;GJB5;TOP2A;SLC35F5;PIGW;SMG5;MRPL32;PPP2R4;HINT3;CD37;3110082I17RIK;SS18;CD…
RUNX2_24764292_ChIP-Seq_MC3T3_Mouse	137/2000	3.76499e-17	2.21966e-16	-0.670005	24.1497	IFITM3;SAMD9L;D16ERTD472E;GPR63;NUCKS1;PARK7;ZBTB22;IFI30;KLHL30;4930465K10RIK;IFIT2;SMCHD1;STK11;ARHGDIB;SESN2;DUOXA2;TOM1;EPC1;TRIM26;PIM3;SNRNP35;MS4A10;PDE8A;WSB2;ARL15;TPM2;APLP2;TAP2;NEAT1;TM4SF1;GTPBP3;TIAM2;PLA2G16;CCDC80;KCTD14;KDELR3;LY6F;CSNK1G1;CHRNA1;8430408G22RIK;PRDM12;GPR84;CORO1C;CNN3;MRPL11;A930007I19RIK;S100A16;CEP72;GM5431;VCAM1;WNT3A;MIR29A;NMI;MEX3C;NFATC4;GULP1;IBTK;SMTN;AR…
AR_22383394_ChIP-Seq_PROSTATE CANCER_Human	128/1857	2.84707e-16	1.42353e-15	-0.695457	23.7746	CD86;DGKG;ZFAND6;GPATCH2;NR3C1;IGF1R;IPW;HPGDS;RASSF3;PDK4;ANKFY1;FAM65B;DIP2B;EPHB1;PLS1;GUCY1A3;OXSM;CD180;FAM118B;RFX6;PARD3;CMPK2;ADAM7;VCL;TMEM161B;MAPKAP1;GATA6;ZC3HAV1;DDX60;RHOBTB1;CNN3;COBLL1;MAP6;HMGCLL1;ABCA1;NTNG2;CDK19;EDEM1;RANBP17;RDX;LY86;ZBTB10;CDC7;KY;HOPX;NFKBIA;TMEM11;SP4;UST;ID4;SELT;SERINC5;XKR5;BCL2L1;CSRNP1;DOCK5;DOCK8;APIP;OTUD7B;TNFAIP3;SLC7A11;CHRDL1;MRPL32;PIK3CG;TNFSF…
MEIS1_20887958_ChIP-Seq_HPC-7_Mouse	105/1452	9.20956e-15	4.04197e-14	-0.756713	23.3366	OTUD4;MAPKBP1;SCARB1;NUP107;PWWP2B;CYP46A1;TNF;CHCHD5;STK11;FAM53B;PIM3;DIP2B;CDKL3;ARRDC3;HMHA1;FRS2;PADI3;ELMO1;TXNIP;8430408G22RIK;UNC119B;ZFP622;GPR84;A930007I19RIK;RASGRP3;KLC4;COMMD9;MIR693;S100A13;NLRP3;SLC15A3;TMEM120B;NEK7;NARFL;MCPT-PS1;SLC6A6;SEPSECS;GM5544;SCGB3A1;1700020N01RIK;ZFP597;BTG4;H2-T24;MCM8;SLC35F5;DOCK8;ITGAE;USP39;MIR874;EMILIN2;EMILIN1;ILKAP;KDM6A;RFC3;HIST2H2BB;VAV1;RHO…
KLF1_20508144_ChIP-Seq_FETAL-LIVER-ERYTHROID_Mouse	88/1144	6.19074e-14	2.37412e-13	-0.800334	23.2649	SLC35B3;AVEN;H2-T24;SAMD9L;CSRNP3;GALNT13;ZFAND6;PROS1;RNF19B;AQP4;IFI35;IKZF1;PIK3CG;CTSS;CYR61;IPW;STK11;EEF2K;NARS2;KIF13B;FAM53B;OBFC1;EMILIN2;SLC16A9;CEP97;GUSB;B2M;AGFG2;HS3ST3B1;ABT1;NKX2-6;RSAD2;ARL15;PABPC4;PABPC5;LMO2;ANO6;VRK1;SHISA2;NEAT1;TM4SF1;FCGR1;PLA2G16;MELK;IRF2;BMP2K;ELMO1;BLVRB;CD47;GM10536;VAMP5;MAPRE2;IRF9;POPDC2;OPRD1;CCDC23;SAR1B;ADD3;USP18;APOLD1;GNA14;SV2C;UBB;HAS2;TNFR…
PPARG_20176806_ChIP-Seq_THIOMACROPHAGE_Mouse	71/837	2.55057e-13	8.9157e-13	-0.837015	23.2236	MAPKBP1;GM10046;DOCK8;OTUD7B;TNFAIP3;SHB;RCSD1;RPL6;PIGX;C4B;MIR874;IFIH1;HPGDS;GRM4;SPATA22;FBXO4;PIM3;CCR3;4930571K23RIK;ARL15;ANO6;TGFBR1;FAM118B;CD200R3;RBP7;FAM101A;CCDC80;DPPA3;ANGPTL3;TMBIM6;LCP1;CD47;ZFP410;SGK1;CLEC4A3;KRT80;SLFN2;UCP1;CXCR4;MLLT1;NOD1;NOD2;CXCR6;USP18;A930007I19RIK;PIK3R5;S100A16;CHRNE;GCNT2;VPS54;SLC15A3;GPR155;4931440F15RIK;MAP3K3;EDEM1;TMEM120A;IL10RA;SUSD1;TDRD7;SNX…
KLF4_18358816_ChIP-ChIP_MESC_Mouse	114/1700	7.48783e-14	2.84394e-13	-0.792426	22.8919	HDAC10;PEBP1;NUCKS1;IFI30;ICAM1;CXCL16;RPS14;SALL1;PEG12;MPZ;TRIM25;STK32A;PDE8A;EIF2A;CDK5RAP2;ABT1;WSB2;ARL15;STX8;RPL22;HMHA1;IMP4;CARHSP1;SPINT1;CLDN7;ELMO1;TXNIP;TRIM14;CSNK1G1;KLHL18;LMAN2L;ZC3HAV1;GPR84;NRADD;2700081O15RIK;CORO1C;KLC4;UBB;TBC1D17;BC055324;VASP;UBE2C;NEK7;RANBP17;PTCH2;RDX;MSN;HELZ;CDC7;PARP14;CYP4F13;NFATC4;NFKBIA;ANLN;HOOK2;GJB5;SFXN3;HRC;NODAL;PLEKHF1;SLC35F5;HEXB;OTUD7B…
BCL6_25482012_ChIP-Seq_CML-JURL-MK1_Human	135/2000	1.94935e-16	9.8717e-16	-0.649503	22.4414	SCARB2;WIPF2;CXCL17;PEBP1;MYLK4;CHCHD5;STK11;RASSF3;EPC1;RPL38;SNRNP35;AGFG2;HERC6;CDK5RAP2;PLS1;SLC15A2;ARL15;PRKCD;ARRDC3;LMO2;TRAFD1;CYBB;MITF;SHISA2;RFX1;KRT74;KCTD6;ACAP2;IFT88;SLPI;TRIM13;HOXB1;XIST;ABCG1;SKAP2;CSF1R;BLM;ZBTB8A;PFKFB4;UBA7;SRCAP;PLD5;DAPP1;PRDM12;FUT2;RAP1GAP;OSGEP;COMMD9;FLRT1;HACL1;KCNN3;NTNG2;BRPF3;FOXF1;ARHGAP27;SELE;CLK4;BST2;ISG20;PARP10;NFKBIA;IGSF10;POLA2;HRC;PLXNB1…
NR1H3_23393188_ChIP-Seq_ATHEROSCLEROTIC-FOAM_Human	56/599	2.69646e-12	8.19309e-12	-0.87742	22.3986	TOP2A;RNF19B;TNFAIP3;SLC2A3;IFI30;SMG5;EEF2K;EMILIN2;GUSB;CDK5RAP2;PLS1;VAV3;MRPS25;TMEM173;LEMD2;MELK;KIFC1;CLIP4;BMP2K;ARHGEF3;IRF8;MCM6;DOCK2;RIN2;ABCG1;C1QB;PFKFB4;UNC93B1;FGL2;MOSPD3;RAP1GAP;OSGEP;IRAK2;CCL5;MBP;TNFRSF14;IGF2BP2;GBP2;LONRF1;LAIR1;ABCA1;CD74;NDE1;TXNRD1;CMTM6;LY86;HELZ;PYCR2;SLC6A6;PTK7;UST;ALOX5AP;MYD88;BCL2L1;C1QC;MXD4
SOX2_21211035_ChIP-Seq_LN229_Gbm	199/3420	2.83963e-17	1.72562e-16	-0.605221	21.967	SLC35B3;MAPKBP1;HPSE2;ZAK;HHIP;IKZF1;RPL7;GOLGA4;RASSF3;FBXO4;ANKFY1;FAM53B;RTTN;EPHB1;MS4A10;CDK5RAP2;ARRDC3;SOX11;RFX1;SCAMP2;PRKD3;LACE1;BTK;PADI3;LAP3;RIN2;RNF122;SKAP2;MAPKAP1;GATA5;PRDM12;CMYA5;CEP72;KCNN3;ICOS;DECR1;ZBTB7C;BTF3;RANBP17;IFI44;PARP12;GJB5;PEMT;CD27;FBXL3;XKR5;TOP2A;CTSZ;SLC7A11;CLYBL;PHEX;PIGX;AIFM1;CSRP1;KIF13B;CCR3;VAV3;CD53;EDN2;GAB1;LRRC40;TEX14;AVPR1A;KIT;CD47;OPRD1;MRP…
ZFP42_18358816_ChIP-ChIP_MESC_Mouse	102/1480	3.55734e-13	1.22187e-12	-0.787638	21.6054	RPL4;ZWILCH;WWC2;PEBP1;NUCKS1;NR3C1;IFIT2;EEF1B2;RPS14;PPP2R1B;SESN2;EPC1;CDK5RAP2;CDKL3;DAXX;FRS2;IMP4;GTF2F1;LEMD2;PARD3;LACE1;CD2BP2;ZFP451;IPPK;SAR1B;MRPL15;ZC3HAV1;KLC4;EMG1;COMMD9;UBB;S100A13;TBC1D17;MSC;BC055324;ST8SIA3;B3GALT4;MRPL24;CLK4;9030624J02RIK;CYP4F13;GPR180;TBXAS1;SFXN3;TRMT12;SCGB3A1;ITM2B;NFE2L2;RTP4;TOP2A;CUEDC2;APIP;5730455P16RIK;TCIRG1;RPL7A;MMP25;PPP2R4;HINT3;HIST1H1D;CD37…
GATA1_21571218_ChIP-Seq_MEGAKARYOCYTES_Human	165/2601	1.52553e-17	9.71913e-17	-0.577485	21.2918	IFITM3;MAPKBP1;SCARB1;PGAP2;HPSE2;PWWP2B;ZFAND6;PROS1;WIPF2;WWC2;RNF19B;ICAM4;IKZF1;NR3C1;RCBTB2;IGF1R;IFIT2;GOLGA4;DACH1;ANKFY1;EPC1;FAM53B;PDE8A;CDK5RAP2;IL15RA;GBP5;RSAD2;ARL15;LMO2;CD180;F2R;TRAFD1;MITF;SCAMP2;EREG;TIAM2;PLA2G16;FNDC1;PARD3;LACE1;CLDN7;TRIM13;ELMO1;CMPK2;HOXB1;RIN2;VCL;SPATA9;KLHL18;UNC119B;SRCAP;EPB41;GATA6;GATA5;THADA;FOXO1;PIK3R5;SNN;EMG1;RNF213;DHX32;IRAK2;INPP5D;DPH5;MBP…
NR0B1_18358816_ChIP-ChIP_MESC_Mouse	112/1691	2.65642e-13	9.20425e-13	-0.742238	20.5703	SCARB2;NUCKS1;PARK7;ICAM1;RPS14;STK11;PEG12;LIPH;MPZ;SESN2;TRIM25;CDKL3;GBP5;WSB2;PPTC7;ARL15;ZFP3;CD180;FRS2;SPINT1;ELMO1;RIN2;FREM2;VCL;ABCG1;TMEM161B;4932418E24RIK;PSMD13;SHMT1;GATA6;PLD4;ZC3HAV1;KNG2;FOXO1;CNN3;EMG1;COBLL1;MBP;HIST1H3I;MSC;COX10;KLK1B21;UBE2C;RDX;CDC7;NARFL;AI467606;CYP4F13;NFATC4;NFKBIA;MSRA;SLC6A6;HOOK2;TMEM11;TBXAS1;GJB5;SCGB3A1;PLXNB1;NODAL;NFE2L2;RTP4;PLEKHF1;HEXB;SNAP23…
OLIG2_26023283_ChIP-Seq_AINV15_Mouse	135/2000	1.94935e-16	9.8717e-16	-0.591578	20.44	SCARB2;DGKG;CYFIP1;CSF1;HHIP;WWC2;SAT1;VPREB3;STK11;SALL1;DACH1;CAPN3;EPHB1;PDE8A;GBP8;LAG3;ARL15;TPM2;ARRDC3;REV1;BHLHA15;SHISA2;NEAT1;MYT1;KCTD6;EREG;RFX6;TXNIP;RNF122;SKAP2;CHRNA1;SLC45A3;GATA5;WDR62;PRDM12;A930007I19RIK;NKAIN3;COMMD9;UBB;S100A16;HIST1H3I;6430562O15RIK;TSLP;FUCA1;HTR1D;PTCH2;HTR1A;B3GALT4;WDYHV1;HELZ;NARFL;PM20D1;IBTK;P4HA1;PTK7;MIR341;HNRNPF;JMY;SFXN3;GM5544;SERINC5;ZFP521;PI…
RUNX2_22187159_ChIP-Seq_PCA_Human	205/3423	4.48473e-19	3.47347e-18	-0.502185	20.1885	HPSE2;ZAK;PWWP2B;HHIP;IKZF1;GRPR;TBK1;PPP2R1B;FBXO4;OBFC1;RPL38;DIP2B;EPHB1;SOX4;HERC6;GBP5;SDS;TSTD2;OXSM;PRKCD;REV1;SOX11;TIAM2;IFT88;RFX6;PARD3;RIN2;EPB41;GATA6;IL20RA;GATA5;APCDD1;MIR448;COMMD9;NPBWR1;INPP5D;FLRT1;PIP5K1A;CEP72;DPH5;SLAMF6;KCNN3;ABCA1;FOXF1;CADM2;EDEM1;RANBP17;PYCR2;CDC7;PARP12;SLC6A6;GJB5;WDR5B;PSMG4;MIR129-2;CSRNP3;SHB;CHRDL1;MIR744;PHEX;RARS;CTSC;VAV3;EDN2;PABPC4;GAB1;WNT9…
VDR_20736230_ChIP-Seq_LYMPHOBLASTOID_Human	29/230	1.24513e-09	2.98077e-09	-0.957238	18.7916	CD86;SCARB2;CD274;SP100;CTSZ;NLRC5;CXCR4;IKZF1;IFIT1;SAT1;CTSS;IFIH1;IRAK2;LAMP3;MKNK2;TNFRSF17;SLC25A20;LONRF1;CDKL3;RSAD2;IFI44;FRS2;NMI;NFKBIA;KAT2B;PTPRC;IRF8;CD47;FAM60A
YY1_23942234_ChIP-Seq_MYOBLASTS AND MYOTUBES_Mouse	105/1466	1.63475e-14	6.9433e-14	-0.610359	18.4929	RPL4;MDC1;HPSE2;WIPF2;GPATCH8;MYLK4;STK11;LIPN;FBXO4;ANKFY1;EPC1;LGALS9;SNRNP35;AI314180;CDK5RAP2;DAXX;RPL22;IMP4;ALG1;LEMD2;THAP2;FNDC1;PARD3;LACE1;XIST;SKAP2;IPPK;UNC119B;SLC45A3;SAR1B;MRPL11;EMG1;NKAIN3;COMMD9;1810043H04RIK;UBB;SAFB2;PIP5K1A;MCMBP;EIF2S3X;TBC1D15;COX10;BTF3;BRPF3;FANCB;NARFL;MRPL24;CLK4;9030624J02RIK;TMEM11;TRMT12;CPE;ITM2B;AVEN;MTMR10;CUEDC2;KDM5C;USE1;MRPL32;SMG5;PPP2R4;HIF1…
SOX9_24532713_ChIP-Seq_HFSC_Mouse	101/1384	1.79749e-14	7.55327e-14	-0.587435	17.7489	SCARB2;MDC1;PWWP2B;D16ERTD472E;ULK4;RNF19B;TTF2;GPATCH8;IGF1R;ANKFY1;FAM53B;ZFP282;EPHB1;AGFG2;GUCY1A3;TOR3A;GBP7;PPTC7;ARL15;OXSM;CSGALNACT2;MITF;RFX1;TBC1D20;PARD3;ELMO1;TXNIP;VCL;IPPK;CCDC23;GPR84;RHOBTB1;NKAIN3;INPP5D;ZBTB7C;MFAP3L;ABCA1;CDK19;API5;NEK7;DENND4C;FZD6;SLC33A1;MICAL3;NFKBIA;MSRA;SLC6A6;SMTN;TMEM11;HNRNPF;ID4;CPE;ITM2B;MXD4;BCL2L1;PIWIL2;GLP1R;CSRNP1;TENM2;PIGN;DOCK8;DMKN;CLYBL;C…
CREB1_20920259_ChIP-Seq_GC1-SPG_Mouse	188/3057	1.30115e-18	9.51764e-18	-0.449536	17.6188	OTUD4;MDC1;HPSE2;ZWILCH;H2-K1;NUCKS1;D7ERTD443E;IPW;SMCHD1;STK11;NARS2;SESN2;NFATC2IP;FBXO4;LIPN;TRIM26;LGALS9;DIP2B;B2M;PDE8A;AGFG2;HMGN1;ABT1;IL15RA;DAXX;TAGAP1;APLP2;TAP1;LIG3;RFX1;NEAT1;GTF2F1;SOX10;EREG;ALDH3A1;ACAP2;BRMS1;HMBS;IGTP;CD2BP2;SIK1;MAPKAPK5;KDELR3;LAP3;RNF122;ABCG1;ZFP451;ZFP622;GPR89;LMAN2L;FAM114A2;DLX6;SHMT1;H2-M3;THADA;GPR84;ZBTB5;NRADD;FOXO1;RAP1GAP;4932438A13RIK;RHOBTB1;CO…
MNX1_26342078_ChIP-Seq_MIN6-4N_Mouse	133/2000	9.79394e-16	4.77606e-15	-0.532977	17.575	NUP107;D16ERTD472E;GPATCH2;ICAM4;AQP4;NUCKS1;IKZF1;TNF;GPATCH8;VPREB3;C4A;BZRAP1;STK11;CCND2;MIR153;GM6548;SLC16A9;CEP97;SOX4;HMGN1;NKX2-6;ARL15;FRS2;SOX11;SOX10;MPEG1;RBP7;F830016B08RIK;OLFR315;SPINT1;CLIP4;CLDN7;TRIM13;LY6F;VCL;IPPK;SLC45A3;LMAN2L;KRTAP10-10;SHMT1;THADA;GPR84;MBTD1;OLFR12;UBB;COBLL1;MSC;ZBTB7C;VASP;SLC14A1;CDK19;TSLP;WNT3A;NEK7;RANBP17;IRGM2;GNB2L1;PARP10;MIR341;SP4;UST;JMY;GM5…
NFE2L2_20460467_ChIP-Seq_MEF_Mouse	81/1055	6.91832e-13	2.25846e-12	-0.651675	17.4755	RTP4;DOCK5;CHIC2;MCM9;APIP;SLC40A1;SLC7A11;PIK3CG;CDH8;CXCL5;CTSO;GJA1;HINT3;ARHGDIB;TOM1;SLC16A9;OASL1;OASL2;CDK5RAP2;LEFTY1;PRKCD;PLA2G4A;AVPR1A;SHISA2;OSMR;TERF2;MPEG1;TIAM2;ACAP2;VCAN;SLPI;1700086D15RIK;SDPR;FSHR;CDC42EP3;CDH11;BLVRB;LCP1;ZFP410;ZFP652;SGK1;2010111I01RIK;PPARD;DDR2;PRKAA1;ZBTB8A;OAT;LAMA2;ZDHHC20;FGL2;DAPP1;ZC3HAV1;ADD3;RASGRP3;SCEL;SH3BP5;5730508B09RIK;HAS2;FYN;S1PR3;IGF2BP2…
NRF2_20460467_ChIP-Seq_MEF_Mouse	81/1055	6.91832e-13	2.25846e-12	-0.641111	17.1923	RTP4;DOCK5;CHIC2;MCM9;APIP;SLC40A1;SLC7A11;PIK3CG;CDH8;CXCL5;CTSO;GJA1;HINT3;ARHGDIB;TOM1;SLC16A9;OASL1;OASL2;CDK5RAP2;LEFTY1;PRKCD;PLA2G4A;AVPR1A;SHISA2;OSMR;TERF2;MPEG1;TIAM2;ACAP2;VCAN;SLPI;1700086D15RIK;SDPR;FSHR;CDC42EP3;CDH11;BLVRB;LCP1;ZFP410;ZFP652;SGK1;2010111I01RIK;PPARD;DDR2;PRKAA1;ZBTB8A;OAT;LAMA2;ZDHHC20;FGL2;DAPP1;ZC3HAV1;ADD3;RASGRP3;SCEL;SH3BP5;5730508B09RIK;HAS2;FYN;S1PR3;IGF2BP2…
STAT3_24763339_ChIP-Seq_IMN-ESCS_Mouse	121/1788	6.69064e-15	3.00318e-14	-0.550047	17.1266	SLC35B3;DGKG;CHIC2;SAMD9L;GPATCH2;NUCKS1;IFIT1;MIR701;SMCHD1;SALL1;DACH1;RASSF3;MIR153;LIPH;SESN2;CPNE3;SLC16A9;EPHB1;ZBP1;TOR3A;PRKCI;ARL15;ZFP3;ARRDC3;NEAT1;4931406C07RIK;THAP4;RBP7;ELMO1;CMPK2;SIK1;LAP3;CCDC81;ZBTB8A;ZBTB5;FOXO1;RAP1GAP;6430562O15RIK;COX10;CDK19;API5;EDEM1;NEK7;LY86;ZBTB10;HELZ;MEX3C;NFATC4;QDPR;NFKBIA;MSRA;SEPSECS;ANLN;SP4;ID4;FBXL3;GM6994;NIT2;NODAL;BCL2L1;NFE2L2;4930592I03R…
MYCN_18555785_ChIP-Seq_MESC_Mouse	140/2261	3.15168e-14	1.28342e-13	-0.575402	17.0803	CYFIP1;ZWILCH;WIPF2;D16ERTD472E;NUCKS1;PARK7;GABPB1;SAT1;RCBTB1;RPS6KA6;TBK1;TRIM25;TRIM26;PIM3;RPL38;PDE8A;CDKL3;DAXX;ADPRHL2;PUS1;ZFP3;REV1;LIG3;IMP4;ALG1;RFX1;LEMD2;THAP2;CD2BP2;MAPKAPK5;LAP3;ABCG1;ZFP451;IPPK;XPC;NRADD;FOXO1;OSGEP;MBTD1;SNN;COMMD9;UBB;C87436;SAFB2;DPH5;EIF2S3X;TBC1D17;MFAP3L;ABCA1;UBE2C;CCDC14;RDX;SLC33A1;1110004F10RIK;HELZ;MINA;AP4B1;CLK4;PARP12;XKR8;CDK9;POLA2;GPR180;SP4;JM…
TCF4_23295773_ChIP-Seq_U87_Human	222/3812	2.61132e-19	2.10504e-18	-0.39657	16.1413	NUP107;HPSE2;ZAK;HHIP;ULK4;GPATCH2;IKZF1;GPATCH8;RPL6;GJA1;GOLGA4;FBXO4;FAM53B;RTTN;CEP97;EPHB1;EIF2A;CDK5RAP2;IL15RA;WSB2;ARL15;OXSM;REV1;FRS2;SOX11;IQCF1;EREG;TIAM2;CCDC80;LACE1;SIK1;SKAP2;BEX4;EPB41;SHMT1;MAPKAP1;GATA5;TAPBPL;MBTD1;NKAIN3;DHX32;INPP5D;CEP72;DPH5;ICOS;HMGCLL1;ZBTB7C;CADM2;SLC33A1;MICAL3;BST2;PM20D1;ACER2;MSRA;ANLN;GPR180;OGFR;OTUD7B;SLC7A11;RCSD1;PHEX;ZMYM1;CSRP1;RARS;MMP28;CD3…
EGR1_20690147_ChIP-Seq_ERYTHROLEUKEMIA_Human	328/6207	2.55029e-22	3.14801e-21	-0.339323	16.0186	MDC1;MAPKBP1;CYFIP1;CHIC2;HDAC10;ZAK;HHIP;UBE2L6;IKZF1;ICAM1;TBK1;PPP2R1B;RASSF3;ANKFY1;ARL6IP4;FAM53B;RPL38;TRIM26;EPHB1;SOX4;IL15RA;PRKCI;DAXX;SDS;WSB2;ARL15;PRKCD;IMP4;RFX1;ALG1;THAP2;SCAMP2;GTPBP3;IFT88;FNDC1;PRKD3;PARD3;CLDN7;TRIM13;CD2BP2;RBCK1;LAP3;KDELR3;CCDC81;TMEM161B;SRCAP;GATA6;GATA5;PRDM12;ZC3HAV1;WDR62;APCDD1;OSGEP;C3;S100A16;NPBWR1;S100A13;LCN10;CEP72;MAP6;KCNN3;VASP;NTNG2;SMCP;FOX…
REST_21632747_ChIP-Seq_MESC_Mouse	151/2339	1.02872e-16	5.64367e-16	-0.45222	15.8778	CD86;DGKG;CHRM2;SCARB1;MIR3095;GALNT13;4933407L21RIK;MIR708;PEBP1;CYP46A1;CDH8;GJA1;FPGT;SESN2;TRIM26;RPL38;LGALS9;EPHB1;SOX4;SLC16A5;4930571K23RIK;CCDC158;VRK1;LEMD2;MYT1;TM4SF1;GTPBP3;FCGR1;RBP7;MELK;FNDC1;SDPR;ELMO1;SIK1;MAPKAPK5;CHRNA1;FAM114A2;NLRP1C-PS;MAPKAP1;IL20RA;WDR62;PRDM12;RAP1GAP;CORO1C;PIK3R5;APON;MIR212;1810043H04RIK;IRAK2;FLRT1;GM6402;MCMBP;TBC1D15;COX10;GM4980;SLC14A1;API5;WNT3A…
CTCF_18555785_ChIP-Seq_MESC_Mouse	105/1568	8.23052e-13	2.62182e-12	-0.59236	15.7966	SCARB2;MAPKBP1;GRPR;SAT1;GIMAP8;5031414D18RIK;RPS14;PEG12;ZFP560;TRIM26;RPL38;EPHB1;ZBP1;ABT1;ADPRHL2;RPS5;LMO2;REV1;TAP2;KCTD6;TRIM14;MAPKAPK5;ABCG1;GATA6;IL20RA;CORO1C;MRPL11;PIK3R5;IRAK2;EIF2S3X;SLC14A1;API5;BRPF3;FUCA1;PTCH2;NARFL;9030624J02RIK;GULP1;XKR8;CDK9;SLC6A6;SMTN;HOOK2;ARPC3;TMEM11;SFXN3;CPE;BCL2L1;H2-T24;OGFR;DOCK5;CUEDC2;TNFAIP3;SLC2A3;CDC73;CABIN1;HAPLN2;RARS;EMILIN2;CTSH;HIF1AN;T…
AR_19668381_ChIP-Seq_PC3_Human	201/3519	1.18094e-16	6.39003e-16	-0.44788	15.6698	HPSE2;ZAK;IFIT1;RPL7;GOLGA4;LIPH;ANKFY1;TRIM25;EPC1;FAM53B;EPHB1;CDK5RAP2;FRS2;SOX11;SOX10;EREG;TIAM2;PRKD3;PARD3;LACE1;CD2BP2;RIN2;SRCAP;SAR1B;EPB41;IL20RA;ZC3HAV1;PRDM12;APCDD1;PIK3R5;XKRX;MAP6;ZBED5;HMGCLL1;NTNG2;FOXF1;EDEM1;FZD6;PARP14;HSPA12B;MSRA;SLC6A6;PTK7;TRMT12;CD22;CHRDL1;SMG5;CLYBL;CSRP2;AIFM1;RARS;MMP28;KIF13B;SLC18A1;CTSC;VAV3;MYBPC2;ANXA3;GAB1;WNT9B;MRPL46;DEPDC7;PSMA1;KIFC1;PAX7;T…
E2F4_21247883_ChIP-Seq_LYMPHOBLASTOID_Human	182/2998	1.67657e-17	1.05119e-16	-0.425082	15.6394	RPL4;MAPKBP1;NUP107;ZWILCH;ZFAND6;PEBP1;RNF19B;NUCKS1;TTF2;PARK7;CYP46A1;GABPB1;RCBTB1;RCBTB2;IGF1R;TBK1;CCND2;PPP2R1B;RASSF3;NFATC2IP;ANKFY1;EPC1;FAM53B;ARL6IP4;SLC26A10;DLEU2;SLC39A1;PDE8A;TOR3A;LAG3;SDS;GBP7;FBXW8;PPTC7;ADPRHL2;PUS1;ZFP3;APLP2;CSGALNACT2;VRK1;CARHSP1;BRMS1;HMBS;TRIM13;CD2BP2;MAPKAPK5;VCL;BLM;SLC45A3;CCDC23;SRCAP;PSMD13;SHMT1;FAM109A;FOXO1;OSGEP;GLB1L3;CORO1C;CNN3;MRPL11;UBB;S1…
SOX17_20123909_ChIP-Seq_XEN_Mouse	123/1947	3.60926e-13	1.22901e-12	-0.558347	15.3126	ZFAND6;WWC2;NUCKS1;RPL7;GJA1;GOLGA4;CCND2;PPP2R1B;CAPN6;LIPH;SESN2;ANKFY1;TRIM25;EPC1;GJA6;OBFC1;RPL38;SLC16A9;PDE8A;CDK5RAP2;TOR3A;RPS5;APLP2;ARRDC3;FRS2;VRK1;IMP4;MITF;RPSA;LEMD2;THAP2;GTPBP3;SCAMP2;CARHSP1;BRMS1;LACE1;RIN2;SKAP2;ZFP451;TMEM161B;SHMT1;GATA6;PLD5;ZC3HAV1;MRPL15;APCDD1;CNN3;MRPL11;SNN;EMG1;UBB;MBP;FUCA1;EDEM1;NEK7;MINA;9030624J02RIK;NFKBIA;MSRA;POLA2;P4HA1;TMEM11;GPR180;TBXAS1;ID…
EOMES_20176728_ChIP-ChIP_TROPHOBLAST STEM CELLS_Mouse	113/1744	7.77262e-13	2.49609e-12	-0.572322	15.2903	SCARB2;MAPKBP1;CYFIP1;CHIC2;HDAC10;WWC2;AQP4;LIPH;MPZ;SESN2;OBFC1;CPNE3;EPHB1;AI314180;EIF2A;CDKL3;WSB2;ARL15;APLP2;FRS2;LIG3;RPSA;GTPBP3;SLPI;HMBS;CLDN7;TXNIP;TSSK1;VCL;CSF1R;TMEM161B;SLC45A3;SHMT1;PLD5;CORO1C;CNN3;IRAK2;MBP;API5;HTR1A;MICAL3;CLK4;KY;GNB2L1;D17WSU92E;MSRA;ANLN;SMTN;GPR180;SP4;JMY;SFXN3;ID4;FBXL3;BCL2L1;NFE2L2;AVEN;ZFP521;SLC40A1;OTUD7B;TNFAIP3;SLC2A3;PIGW;CYR61;CSRP1;BLNK;LBR;BC…
SMAD4_21799915_ChIP-Seq_A2780_Human	157/2464	7.04011e-17	4.03021e-16	-0.4263	15.1113	DGKG;CHRM2;GALNT13;HPSE2;GRPR;GPATCH8;GIMAP8;CDH8;MYLK4;SALL1;PEBP4;LIPH;DUOXA2;ANKFY1;DIP2B;SLC16A9;STK32A;EPHB1;PPFIA4;AGFG2;CDK5RAP2;PLS1;FBXW8;ARL15;ARRDC3;LMO2;TRAFD1;VRK1;MITF;CCDC80;FNDC1;PARD3;LACE1;ELMO1;RIN2;SKAP2;ZBTB8A;CALCRL;DLX6;GATA6;ZC3HAV1;FOXO1;NKAIN3;IRAK2;NPBWR1;CMYA5;KCNN3;ICOS;ZBED5;COX10;MFAP3L;CADM2;NEK7;RANBP17;PTCH2;RDX;LY86;HTR1A;MICAL3;IFI44;HELZ;CDC7;TDRD7;MINA;RPE65;…
VDR_23849224_ChIP-Seq_CD4+_Human	141/2231	5.68044e-15	2.60904e-14	-0.454491	14.2152	MDC1;MAPKBP1;CHIC2;NUP107;PGAP2;ZWILCH;ULK4;GPATCH2;PARK7;GABPB1;EEF1B2;RPS14;CHCHD5;BZRAP1;SMCHD1;STK11;GOLGA4;EPC1;MIR150;PIM3;RPL38;RTTN;FAM65B;SNRNP35;EIF2A;CDK5RAP2;ABT1;PPTC7;ADPRHL2;RPS5;TAP1;IMP4;GTF2F1;THAP2;SCAMP2;TBC1D20;CLIP4;CMPK2;MAPKAPK5;LAP3;CD274;SAR1B;PSMD13;DAPP1;KLC4;EMG1;UBB;DDRGK1;S100A13;TBC1D17;ICOS;ZBED5;BRPF3;SLC33A1;WDYHV1;HELZ;NMI;NARFL;MEX3C;MRPL24;ISG20;PARP10;NFKBIA…
VDR_24763502_ChIP-Seq_THP-1_Human	92/1288	8.45771e-13	2.67264e-12	-0.533049	14.2047	SCARB1;ULK4;CTSZ;WWC2;HIST2H2AB;GPATCH2;ZBTB22;IKZF1;TCIRG1;RCSD1;USE1;RCBTB2;SMCHD1;STK11;GJA1;BZRAP1;SALL1;TSPO;EPC1;MIR150;PIM3;LGALS9;DLEU2;LZTS1;AGFG2;WDR38;PRMT10;ANXA3;PABPC4;DDX56;BCKDHB;PRKCD;ARRDC3;LMO2;MSL3;HMHA1;TMEM171;MITF;NEAT1;TMEM173;VAV1;FAM101A;IFI27;TBC1D20;CDC42EP3;MIR17HG;IRF8;VAMP5;TRIM56;GAS7;TLR2;BLM;OAT;SLC45A3;RNF34;UNC93B1;ZC3HAV1;GPR84;MOSPD3;ZBTB5;GNA14;SV2C;S100A16;…
ERG_20887958_ChIP-Seq_HPC-7_Mouse	129/1969	7.71527e-15	3.42419e-14	-0.446567	13.846	RPL4;CYFIP1;RNF19B;ICAM4;NUCKS1;4930465K10RIK;IFIT2;EEF1B2;CHCHD5;BZRAP1;PPP2R1B;NARS2;ANKFY1;TRIM25;FAM53B;ARL6IP4;TRIM26;RTTN;SNRNP35;ATG3;ARL11;PRMT10;2410006H16RIK;WSB2;RPS5;RPL22;TAP2;HMHA1;RPSA;ALG1;SHISA2;RFX1;SCAMP2;MELK;TBC1D20;FCGR4;CMPK2;LAP3;VCL;RNF122;ABCG1;TMEM161B;SLC45A3;PLD4;4932438A13RIK;UBB;C87436;INPP5D;S100A13;CLSPN;HIST1H3I;ZFP358;FUCA1;CCDC14;DENND4C;RDX;MSN;1110004F10RIK;C…
ASXL1_24218140_ChIP-Seq_BMDM_Mouse	62/807	3.46112e-10	8.43916e-10	-0.636758	13.3038	MDC1;CUEDC2;NUP107;SLC35F5;5730455P16RIK;NUCKS1;LDLRAD4;1700065D16RIK;4930465K10RIK;RPL7;RPL7A;TBK1;CASP8;PPP2R4;SUMO1;RASSF3;BLNK;CTSH;EPG5;OBFC1;DLEU2;HIF1AN;CD53;VAV3;PARP3;RPS5;IMP4;LIG3;NEAT1;THAP2;MPEG1;SGK3;FAM60A;ZFP451;MRPS35;SLFN2;H2-Q4;LENG8;CXCR4;NT5C2;BTAF1;2900009J06RIK;DPH5;SLC15A3;PMS1;TBC1D15;SLC16A1;FAM78A;RNLS;IL10RA;MEX3C;PSMB8;HINFP;MSRA;UBE2W;IBTK;GPAM;HOOK2;STK17B;HYLS1;MIT…
FOXM1_25889361_ChIP-Seq_OE33 AND U2OS_Human	73/932	4.06018e-12	1.20584e-11	-0.528627	13.2904	TOP2A;MDC1;PGAP2;HIST2H2AB;NUCKS1;TTF2;TCIRG1;MRPL32;IFT52;PIM3;HIF1AN;METTL15;LBR;SOX4;AGFG2;SS18;SUN2;PRKCI;RFC3;CKAP2;LIG3;NEAT1;CDC25C;OSMR;KNSTRN;ILF2;BRMS1;KIFC1;TXNIP;TMBIM6;SGK3;SLFN5;BLM;RNF34;PSMD13;XPC;WDR62;ZBTB5;APOLD1;AURKA;CCDC85C;COBLL1;DPH5;HACL1;E2F8;ATF7IP;CDK19;STAT1;UBE2C;TMEM120A;ARHGEF39;NDE1;ATAD2;STAT3;MAD2L1BP;MRPL24;PTRHD1;GULP1;WARS2;ANLN;SEPSECS;KRT19;PRC1;STK17B;HNRN…
TAL1_20887958_ChIP-Seq_HPC-7_Mouse	133/2067	1.02339e-14	4.44218e-14	-0.416636	12.8095	OTUD4;RPL4;MDC1;H2-K1;RNF19B;NUCKS1;IKZF1;RPL6;RCBTB2;EEF1B2;RPS14;STK11;MPZ;NARS2;SNRNP35;SLC39A1;B2M;SOX4;EIF2A;2410006H16RIK;ARL15;PUS1;ZFP3;RPS5;ARRDC3;RPSA;ALG1;NEAT1;GTF2F1;ILF2;4931406C07RIK;SCAMP2;PADI3;ELMO1;VCL;ZFP451;CSF1R;UBA7;PSMD13;PLD4;THADA;CNN3;A930007I19RIK;SNN;COMMD9;UBB;INPP5D;PIP5K1A;VASP;BRPF3;DENND4C;WDYHV1;1110004F10RIK;HSPA12B;CLK4;GNB2L1;GM5544;NFKBID;MYD88;NODAL;AVEN;GL…
FOXA1_25552417_ChIP-Seq_VCAP_Human	130/2000	1.04158e-14	4.47198e-14	-0.409701	12.5935	SCARB1;CHIC2;IGF1R;RPL7;RPS6KA6;SMCHD1;GOLGA4;RASSF3;NARS2;PDK4;FAM53B;CPNE3;STK32A;WSB2;RPL22;CDC25C;LEMD2;MYT1;TM4SF1;FAM118B;BRMS1;MELK;SPINT1;IFI27;TXNIP;TRIM14;SIK1;RIN2;LPPR1;KLHL18;PFKFB4;ZC3HAV1;ZBTB5;GLB1L3;CNN3;RASGRP3;RNF213;COBLL1;FLRT1;S100A13;CEP72;HACL1;TBC1D17;ICOS;DECR1;BTF3;BRPF3;EDEM1;RDX;ZBTB10;OTUD6A;FANCB;NMI;RPE65;TMEM11;HNRNPF;TBXAS1;ID4;TRMT12;TAF4B;FBXL3;HBP1;BCL2L1;NFE2…
SALL4_18804426_ChIP-ChIP_XEN_Mouse	70/1005	1.27815e-09	3.04138e-09	-0.626823	12.2926	CHIC2;PLEKHF1;PROS1;DOCK8;WWC2;RCBTB1;CYR61;GJA1;RPS6KA6;SALL1;PPP2R4;CAPN6;LIPH;SESN2;CYP4V3;ARHGDIB;ANKFY1;TRIM25;ZFP282;PDE8A;ABT1;GBP5;APOBEC3;PRKCI;APLP2;TNFRSF1B;CARHSP1;SLC7A7;PARD3;IRF2;HMBS;BMP2K;SFT2D2;MAPRE2;TLR13;BCAT2;MYH7;LEPROT;IGSF6;GATA6;MRPS31;PKD1L2;CNN3;SULT1E1;UBB;GCNT2;TBC1D15;NXF7;D130007C19RIK;MAP3K3;CAR2;STAT3;NEK7;1110004F10RIK;CDC7;PYCR2;LHFPL2;PARP12;GNB2L1;RPIA;MSRA;A…
STAT3_20064451_ChIP-Seq_CD4+T_Mouse	104/2204	2.03776e-05	3.14419e-05	-1.16215	12.0484	CD86;MDC1;CSF1;PROS1;D16ERTD472E;UBE2L6;IKZF1;NR3C1;GABPB1;ICAM1;RCBTB2;BZRAP1;SMCHD1;PDE8A;ABT1;LMO2;CD180;IMP4;LYG1;FNDC1;D2WSU81E;IGTP;TXNIP;VCL;SKAP2;BLM;IL20RA;ZC3HAV1;4932438A13RIK;MRPL11;DPH5;ICOS;VASP;TSLP;ZBTB10;PARP14;IIGP1;ISG20;D17WSU92E;PTPRC;HOOK2;ARPC3;SP4;CCDC64B;UST;ITM2B;DOCK5;ITGAM;SLC35F5;TNFAIP3;TREM2;CTSS;MMP25;OLFR524;CASP8;TAGAP;CASP4;OASL1;CD53;CD52;LEFTY1;TRPC3;DDX58;EED…
RXRA_24833708_ChIP-Seq_LIVER_Mouse	129/2000	2.25535e-14	9.37749e-14	-0.397871	11.9353	MDC1;PROS1;H2-K1;IFIT1;GPATCH8;C4B;VPREB3;PPP2R1B;RASSF3;ANKFY1;FAM53B;CEP97;PPFIA4;ZBP1;ABT1;ATG3;2410006H16RIK;PRKCD;ARRDC3;LMO2;ACAP2;CARHSP1;BRMS1;IGTP;TRIM14;KDELR3;ADAM7;FREM2;CHRNA1;ZFP622;UBE2CBP;APOL10A;PLD5;DNAJC22;HIGD1B;4932438A13RIK;SCUBE3;SNN;CLEC7A;C87436;INPP5D;NCKAP1L;A230065H16RIK;COX10;SLC14A1;CDK19;TGFB3;GM12250;MFSD7C;OLFR699;PM20D1;IGSF10;UBE2W;CXCL10;POLA2;TBXAS1;JMY;TRMT12…
GATA2_19941826_ChIP-Seq_K562_Human	134/2410	1.31742e-10	3.37909e-10	-0.546339	11.9147	SCARB1;CSF1;HPSE2;IKZF1;RPL6;STK11;GOLGA4;RINL;SESN2;ANKFY1;PPFIA4;PDE8A;PLS1;IL15RA;RSAD2;ARL15;LMO2;CD180;VRK1;MITF;RFX1;MYT1;TIAM2;ACE2;SDPR;HMBS;ELMO1;CMPK2;HOXB1;SPATA9;KLHL18;BEX4;PFKFB4;SLC45A3;EPB41;GATA6;GATA5;DAPP1;ZC3HAV1;THADA;FUT2;RAP1GAP;RHOBTB1;CORO1C;INPP5D;CMYA5;SLAMF6;ZBED5;MFAP3L;TMEM120B;SLC14A1;EDEM1;NEK7;MAD2L1BP;PYCR2;BST2;IGSF10;PTPRC;SP4;HNRNPF;TBXAS1;ID4;TRMT12;MYD88;SER…
SFPI1_20887958_ChIP-Seq_HPC-7_Mouse	150/2369	6.10223e-16	3.01297e-15	-0.353664	11.8251	MDC1;CYFIP1;PROS1;IKZF1;IFI35;RCBTB1;RPL6;4930465K10RIK;EEF1B2;RINL;PPP2R1B;1810014B01RIK;TOM1;ANKFY1;TRIM25;RPL38;RTTN;ZFP282;B2M;EIF2A;CDKL3;DAXX;PRMT10;2410006H16RIK;WSB2;PPTC7;STX8;ZFP3;VRK1;IMP4;RPSA;ALG1;SHISA2;RFX1;KCTD6;SCAMP2;IFT88;TYROBP;TBC1D20;FCGR4;ELMO1;ABCG1;CSNK1G1;CSF1R;TMEM161B;SLC45A3;PSMD13;PLD4;RHOBTB1;MBTD1;IRAK2;C87436;INPP5D;NCKAP1L;SLC15A3;FANCI;TMEM120B;CDK19;WNT3A;EDEM1…
ZFX_18555785_ChIP-Seq_MESC_Mouse	184/3249	6.00376e-15	2.72585e-14	-0.378384	11.8182	CHIC2;ZWILCH;ZFAND6;PROS1;GPATCH2;PEBP1;ICAM4;NUCKS1;TTF2;1700065D16RIK;RCBTB1;RPL6;RCBTB2;RPL7;RPS14;TBK1;PPP2R1B;SPATA22;VSIG2;TOM1;FBXO4;ZFP560;TRIM25;ARL6IP4;TRIM26;PIM3;ZFP282;HMGN1;CDKL3;TOR3A;FBXW8;ZFP3;RPS5;OXSM;RPL22;REV1;TRAFD1;CYBA;FRS2;VRK1;RPSA;ALG1;ILF2;SCAMP2;THAP4;RBP7;IFT88;TBC1D20;CLIP4;LACE1;D2WSU81E;RBCK1;LAP3;BLM;ZC3HAV1;FOXO1;MRPL11;APON;DHX32;UBB;IRAK2;S100A16;C87436;INPP5D…
GFI1B_20887958_ChIP-Seq_HPC-7_Mouse	122/1871	5.94172e-14	2.31872e-13	-0.378285	11.0053	IFITM3;MDC1;MAPKBP1;GPATCH2;IKZF1;CYP46A1;RCBTB1;4930465K10RIK;RCBTB2;GOLGA4;NARS2;OBFC1;TRIM26;LGALS9;ZFP282;PDE8A;SOX4;LAG3;PRMT10;ARL15;ZFP3;LMO2;TAP1;IMP4;IFT88;TYROBP;ELMO1;CMPK2;VCL;ABCG1;CD274;SAR1B;PLD4;THADA;FOXO1;KLC4;SNN;IRAK2;SLC15A3;CDK19;BRPF3;RDX;PYCR2;CDC7;NARFL;AI467606;MEX3C;CLK4;HNRNPF;TAF4B;MIR182;CUEDC2;SLC35F5;DOCK8;TREM2;CTDSPL2;CLYBL;EEF2K;CASP8;CSRP1;MMP28;HIST1H1D;TSPO;S…
EP300_20729851_ChIP-Seq_FORBRAIN MIDBRAIN LIMB HEART_Mouse	117/2093	1.58308e-09	3.72213e-09	-0.551403	10.7022	CSF1;HHIP;WWC2;UBE2L6;IGF1R;CXCL16;HOXA10;RPS14;CCND2;DACH1;RASSF3;EPC1;SOX4;ATG3;LAG3;FRS2;SOX11;RBP7;CARHSP1;RNF122;CHRNA1;SLC45A3;4932418E24RIK;GATA5;THADA;GPR84;2700081O15RIK;RHOBTB1;CNN3;SCUBE3;FLRT1;LONRF1;ZBTB7C;VASP;SLC14A1;UBE2C;CADM2;BRPF3;TGFB3;A630038E17RIK;MICAL3;TDRD7;MINA;NARFL;HSPA12B;HOPX;GNB2L1;GULP1;CDK9;IBTK;PTK7;TBXAS1;JMY;SCGB3A1;TAF4B;PLXNB1;HBP1;1700020N01RIK;BCL2L1;NFE2L2…
CIITA_25753668_ChIP-Seq_RAJI_Human	40/459	2.08709e-08	4.43225e-08	-0.585925	9.92074	IPPK;SMARCD2;SZRD1;NDUFB5;NR3C1;USE1;EMG1;PPP2R4;UBN2;MKNK2;S100A13;MCMBP;EPC1;TRIM26;GUSB;ZBED5;CDK5RAP2;ATF7IP;CD74;DAXX;RRM1;MYBPC2;ADPRHL2;TEX14;SSC5D;KNSTRN;MRPL46;LEMD2;PTRHD1;GNB2L1;GLTSCR2;PSMB9;SMDT1;SMTN;ALOX5AP;TRMT12;ATG4B;SREK1;B9D2;MXD4
NUCKS1_24931609_ChIP-Seq_HEPATOCYTES_Mouse	51/588	2.90711e-10	7.17693e-10	-0.46357	9.76046	CSF1;TNFAIP3;NR3C1;CYR61;ICAM1;CABIN1;CSRP2;EEF2K;PPP2R4;B2M;DAXX;PRKCD;ITGA1;TAP1;MITF;VAV1;TGFBR1;KAT2B;ACAP2;ELF1;RBL1;PARD3;IRF1;TCP1;IRF8;MAPKAPK5;ITGA5;VCL;KDM3A;POLDIP3;FOXO1;SH3BP5;PIP5K1A;MAP4K4;VASP;MAP3K3;STAT1;STAT3;EIF2AK2;CABLES1;MINA;GTF2H2;NFKBIA;IBTK;GPAM;JMY;CPE;TAF4B;PTPN6;TJP2;MXD4
SALL4_18804426ESC_ChIP-ChIP_MESC_Mouse	71/1062	4.77583e-09	1.08178e-08	-0.521571	9.5667	IFITM3;HEXB;HHIP;DOCK8;WWC2;RERG;CYR61;RPL7;GJA1;GRM4;SALL1;LIPH;SESN2;TRIM25;EPC1;PDE8A;SOX4;ABT1;LEFTY1;PRKCI;MME;WSB2;DDX58;PLLP;CD180;FRS2;SOX11;LEMD2;THAP2;LRRC42;RHOB;HCK;SLC7A7;DPPA3;PARD3;KIT;BMP2K;LAP3;BCAT2;PPP1R15B;SMARCD1;CXCR4;ZC3HAV1;JAKMIP1;CXXC4;CORO1C;CNN3;TBRG1;DHX32;UBB;GCNT2;HIST1H3I;DIAP1;MAP4K4;NQO1;PTCH2;RDX;PARP14;KLF2;PML;PARP12;NFKBIA;ANLN;SLC6A6;TBXAS1;SCGB3A1;SPRY2;FBX…
ATF3_23680149_ChIP-Seq_GBM1-GSC_Human	136/2189	5.98757e-14	2.31872e-13	-0.325267	9.46286	MDC1;SCARB1;NUP107;PGAP2;WIPF2;ZBTB22;SAT1;IFIT2;RPS14;PPP2R1B;LIPH;SESN2;ANKFY1;TRIM25;ABT1;ATG3;GBP5;DAXX;WSB2;PPTC7;TPM2;OXSM;ARRDC3;TAP2;NEAT1;SDCBP2;ILF2;LEMD2;TM4SF1;TIAM2;PLA2G16;CARHSP1;CCDC80;BRMS1;CLIP4;CD2BP2;RNF122;ABCG1;CSF1R;XPC;SPATA4;GPR84;ZBTB5;OSGEP;RHOBTB1;COMMD9;UBB;IRAK2;S100A16;S100A13;PIP5K1A;MBP;TBC1D17;ZBED5;TMEM120B;UBE2C;HTR1D;SLC33A1;ZBTB10;MAD2L1BP;SSC5D;HOPX;GNB2L1;I…
CEBPA_23403033_ChIP-Seq_LIVER_Mouse	48/589	6.13155e-09	1.36834e-08	-0.518191	9.38293	8430408G22RIK;PPP1R15B;TNFAIP3;PRKX;MTR;WDR62;SAMHD1;KNG2;ICAM1;C3;CES2A;APON;TBRG1;SUMO1;AGMO;DHX58;NARS2;S100A13;PIP5K1A;DLEU2;ZFP420;SLC16A5;ATG3;D930032P07RIK;H2-EB1;GBP7;2410006H16RIK;1600002K03RIK;ITGA1;SLC33A1;DDX56;ALG1;NEAT1;OSMR;4933406C10RIK;ISG20;RPIA;HOOK2;HMBS;RQCD1;CD2BP2;PEMT;LCP1;MAN1B1;TNFRSF23;CLEC2D;TRIM56;MXD4
SETDB1_19884255_ChIP-Seq_MESC_Mouse	122/2020	7.40828e-12	2.18378e-11	-0.375647	9.22116	SLC35B3;MDC1;SCARB1;NUP107;D16ERTD472E;PEBP1;ICAM4;TTF2;NR3C1;RCBTB1;IGF1R;RPS14;CHCHD5;SMCHD1;SALL1;RASSF3;SESN2;ANKFY1;AI314180;SOX4;HMGN1;CDKL3;ARRDC3;F2R;TAP1;FRS2;CYBA;MITF;SDCBP2;SCAMP2;CLDN7;PADI3;KDELR3;HOXB1;TSSK1;CSNK1G1;IPPK;SHMT1;H2-M3;GPR84;SCUBE3;COMMD9;UBB;COBLL1;EIF2S3X;MBP;MFAP3L;BRPF3;EDEM1;RDX;HELZ;ARHGAP27;PARP14;NFKBIA;ANLN;SLC6A6;GPR180;SP4;SFXN3;HRC;ID4;XKR5;BCL2L1;ACVRL1;K…
FOXM1_23109430_ChIP-Seq_U2OS_Human	28/267	8.70547e-08	1.75442e-07	-0.580343	9.02779	TOP2A;NUCKS1;TTF2;ZBTB5;APOLD1;AURKA;STK11;CCDC85C;PIM3;METTL15;LBR;ATF7IP;SS18;SUN2;CDK19;UBE2C;ATAD2;CKAP2;MAD2L1BP;WARS2;KIFC1;PRC1;STK17B;KBTBD2;ELMO1;HYLS1;TXNIP;TMBIM6
SOX2_18358816_ChIP-ChIP_MESC_Mouse	58/785	4.79269e-09	1.08178e-08	-0.487689	8.94523	SCARB2;HEXB;HHIP;OTUD7B;CYR61;GJA1;EEF2K;PEG12;CSRP1;LIPH;SESN2;TRIM25;PDE8A;HS3ST3B1;LEFTY1;EDN2;MME;PLLP;ITGA1;DDX56;LRRC40;HMHA1;FRS2;THAP2;RHOB;HCK;DPPA3;PAX7;KIT;ELMO1;HOXB1;BLVRA;TLR3;ABCG1;PPP1R15B;ZFP704;ZC3HAV1;NT5C2;DLL4;GNA14;UBB;CAMK2N1;ZFP263;HIST1H3I;MSC;ATF7IP;NQO1;RDX;KLF2;NFKBIA;TBXAS1;SCGB3A1;SPRY2;VIM;SERINC5;NODAL;NFE2L2;TJP2
BCL3_23251550_ChIP-Seq_MUSCLE_Mouse	66/858	8.89639e-11	2.35844e-10	-0.401429	8.89882	SCARB2;MDC1;MTMR10;NUP107;APIP;OTUD7B;CYR61;STK11;CSRP1;ZFP560;FAM53B;PIM3;LBR;PSD;ATG3;CDKL3;TSTD2;ARL15;RPS5;NEAT1;GTF2F1;ILF2;TMC3;CARHSP1;TXNIP;MAPKAPK5;SGK3;CD47;ADAM7;LUC7L2;BCAT2;IPPK;PPP1R15B;SMARCD2;KDM3A;CALCRL;NDUFB5;DLX6;UQCR11;FOXO1;OSGEP;MRPL11;RASGRP3;KLC4;DHX32;NKAIN3;UBB;EIF2S3X;CTNNA3;TBC1D17;TBC1D15;LY6G6F;MAP3K3;B3GALT4;HINFP;NFKBIA;D17WSU92E;SLC6A6;FABP5;SPRY2;MITD1;SLC25A33;…
ZFP281_18757296_ChIP-ChIP_E14_Mouse	120/2004	1.85611e-11	5.23687e-11	-0.374281	8.86025	NCF1;WWC2;PARK7;ICAM1;GJA1;SALL1;CCND2;DACH1;PEG12;SESN2;TRIM25;SLC39A1;SOX4;DAXX;WSB2;TPM2;ZFP3;TAP2;CYBA;SOX11;LACE1;PADI3;TXNIP;LAP3;HOXB1;SLC45A3;2700081O15RIK;SCUBE3;UBB;ICOS;MSC;VASP;ZFP358;UBE2C;ST8SIA3;HTR1A;B3GALT4;MSN;HELZ;AP4B1;NFATC4;CDK9;MSRA;SLC6A6;PTK7;SP4;GJB5;HBP1;XKR5;OGFR;MESP1;SLC2A3;TSPAN11;RERG;HAPLN2;MMP25;DNMT3L;GRM4;CSRP1;CAMKV;EMILIN1;CD37;CPXM1;GUSB;TEAD2;EMX1;CD52;MYBP…
MYC_19915707_ChIP-ChIP_AK7_Human	159/2979	3.95886e-11	1.07106e-10	-0.382255	8.7755	SLC35B3;SCARB2;DGKG;WWC2;H2-K1;PEBP1;CYP46A1;IGF1R;EEF1B2;SALL1;NARS2;NFATC2IP;TRIM25;EPC1;CAPN3;RPL38;LGALS9;TRIM21;GUCY1A3;ABT1;TOR3A;WSB2;PPTC7;CD180;IMP4;MITF;ALG1;MYT1;TM4SF1;CCDC80;TYROBP;TBC1D20;1700086D15RIK;PARD3;AI182371;LACE1;PADI3;ELMO1;CCDC81;RIN2;RNF122;IPPK;PSMD13;GATA6;PLD5;GATA5;ZC3HAV1;GPR84;FUT2;OLFR12;C87436;5730508B09RIK;SAFB2;TNFRSF17;MBP;MSC;SLC14A1;ZFP358;1700018A14RIK;A63…
PAX3-FKHR_20663909_ChIP-Seq_RHABDOMYOSARCOMA_Human	77/1063	3.47601e-11	9.46913e-11	-0.375955	8.67719	RTP4;SLC35B3;SCARB1;DOCK5;GALNT13;HPSE2;DOCK8;GPR63;GADL1;TNFAIP3;TREM2;SHB;RCSD1;CDH8;IGF1R;GRM3;EEF2K;ZIC1;TOM1;EPC1;STK32A;HS3ST3B1;VAV3;SS18;MME;TRPC4;BCKDHB;ARRDC3;REV1;TMC3;HCK;SLC7A7;CCDC80;ZEB1;MYO3B;PARD3;CDH11;BMP2K;ELMO1;TXNIP;IRF8;SEMA3D;PLD5;CXCR4;PRKX;PKD1L2;PRDM12;NT5C2;JAKMIP1;FOXO1;RHOBTB1;SNN;RNF213;IGFBPL1;HAS2;DPH5;FYN;CTNNA3;ICOS;COX10;VCAM1;PRRX1;CADM2;FOXF1;EDEM1;MID1IP1;NE…
RUNX1_20887958_ChIP-Seq_HPC-7_Mouse	80/1120	2.70475e-11	7.47116e-11	-0.366483	8.54544	SCARB2;H2-T24;DOCK8;USP39;TNF;GPATCH8;GRM4;ARHGDIB;TRIM26;FAM65B;SNRNP35;OASL1;SOX4;2410006H16RIK;F2R;TAP2;HIST2H2BB;4931406C07RIK;VAV1;SCAMP2;AA986860;KAT2B;TNNT1;ELMO1;TXNIP;SIK1;ITGA5;4933416C03RIK;IRF9;GAS7;POPDC2;SASH3;UBA7;PSMD13;IL20RA;MRPS31;NT5C2;ADD3;4932438A13RIK;A930007I19RIK;DLL4;SNX27;PUF60;INPP5D;GCNT2;IL21R;PIP5K1A;IL12RB1;SLC15A3;PRL3C1;LY6G6F;MAP4K4;4931440F15RIK;VASP;IL10RA;STA…
KLF4_25985364_ChIP-Seq_ATHEROSCLEROSIS LESION_Mouse	85/1211	1.47583e-11	4.19389e-11	-0.334298	7.98799	SAMD9L;GPATCH2;GADL1;SLC40A1;OTUD7B;RNF19B;MTR;GRPR;CDH8;MIR874;C4A;D7ERTD443E;GJA1;GRM4;DACH1;MIR153;ZIC1;DLEU2;CCR5;CCR3;SOX4;OASL2;SS18;GBP9;PHGR1;LMO2;PLA2G4A;VMN1R225;SOX11;VRK1;CDC25C;TM4SF1;POU5F2;LRRC42;RHOB;TIAM2;FNDC1;CDH11;IRF8;SPOPL;VMN2R69;ZFP410;DNASE1L3;LY6F;SAR1B;SEMA3A;GATA6;PLD5;DNAJC22;FAM109A;LYZL1;CXXC4;MIR335;FBXL21;CYP2C54;IRAK2;CMYA5;CTNNA3;S1PR3;FLNC;KCNN3;GPAT2;FILIP1L;L…
STAT3_1855785_ChIP-Seq_MESC_Mouse	45/572	4.71732e-08	9.65463e-08	-0.485641	7.84468	IPPK;H2-T24;MDC1;CSF1;PROS1;NOD2;MOSPD3;SMG5;CLYBL;CORO1C;ICAM1;TRIM6;EEF2K;PSMB2;LIPH;C87436;PDK4;TRIM25;CPNE3;HIST1H1A;TBC1D15;RFC5;APOBEC3;PARP3;WSB2;FBXW8;ARL15;RPL22;STAT3;CMTM6;EIF2AK2;ARHGAP27;FABP3;P2RX4;HOOK2;IRF1;SCGB3A1;ALDH16A1;SPRY2;MITD1;PTPN6;MYD88;SSBP4;SKAP2;GPR146
ESR1_17901129_ChIP-ChIP_ liver_Mouse	38/444	7.17496e-08	1.45339e-07	-0.490694	7.72558	CXCL9;PSMD13;PROS1;GATA6;SLC40A1;ICAM4;H2-KE6;PSMB10;VPREB3;C3;EEF1B2;PPP2R4;UBB;MKNK2;SH3BP5;PDK4;PIM3;EMILIN1;LGALS9;B2M;MAP4K4;SDS;MME;EDEM1;STAT2;STAT3;FMO2;SERPINA1E;MRPL43;SLPI;GPAM;KIFC1;BMP2K;PEMT;SLC29A1;PIK3AP1;ASPA;MYD88
SOX9_25088423_ChIP-ChIP_EMBRYONIC GONADS_Mouse	124/1903	3.81588e-14	1.53803e-13	-0.25844	7.62477	NCF1;AVIL;ICAM4;H2-KE6;UBE2L6;IFIT1;TNF;ICAM1;STK11;CCND2;CAPN6;SESN2;PDK4;TRIM25;IL15RA;PRKCI;DAXX;RSAD2;PRKCD;TRAFD1;HMHA1;CYBA;ALG1;RFX1;LEMD2;BRMS1;FCGR4;PADI3;TRIM14;HOXB1;VCL;8430408G22RIK;TMEM161B;GATA6;2700081O15RIK;PIK3R5;UBB;S100A16;LCN10;NLRP3;DPH5;EIF2S3X;TBC1D15;CADM2;ST8SIA3;EIF2AK2;FANCB;ARHGAP27;NARFL;AI467606;KY;XKR8;ISG20;D17WSU92E;SLC6A6;GJB5;MXD4;GLP1R;H2-T24;RTP4;OGFR;ACVRL1;…
CEBPD_23245923_ChIP-Seq_MEF_Mouse	42/504	3.01014e-08	6.25792e-08	-0.430359	7.1383	POPDC2;MTMR10;BLM;CALCRL;FAM114A2;SEMA3A;ZFAND6;DOCK8;SLC7A11;CXCL5;SMCHD1;TBK1;BTAF1;SUMO1;LIPN;GCNT2;HAS2;VPS54;MIR491;FYN;DIP2B;METTL15;LBR;CDK19;MME;CADM2;API5;PLA2G4A;FRS2;LHFPL2;KLF4;TERF2;SLC6A6;PRPF18;NR6A1;MYO3B;PARD3;D830031N03RIK;CDH11;GM6994;BCL2L1;NFE2L2
RCOR2_21632747_ChIP-Seq_MESC_Mouse	35/401	1.50599e-07	2.97434e-07	-0.463317	6.96277	SMARCD1;CSRNP1;C1QA;NDUFB7;GM10046;WRB;OTUD7B;CDH8;ZFP709;C4B;APON;SALL1;PSMB2;6530402F18RIK;CYP4V3;KIF13B;MCMBP;CD37;IGF2BP2;IL12RB1;PDE8A;DDX58;TEX14;VRK1;ARHGAP27;GTPBP3;FCGR1;BST2;2610005L07RIK;TNNT1;ALOX5AP;PADI3;VIM;LY6F;TLR2
TBX3_20139965_ChIP-Seq_MESC_Mouse	71/1068	5.92104e-09	1.32887e-08	-0.369207	6.69607	CD86;SCARB2;AVEN;MDC1;MAPKBP1;CHIC2;ZFP521;ZWILCH;HHIP;CHRDL1;CLYBL;CABIN1;GJA1;CCND2;SALL1;PEG12;SESN2;ZFP560;BDKRB2;EPC1;EPHB1;OASL1;CD33;SOX4;CDK5RAP2;TOR3A;LEFTY1;RFC3;MMP2;ITGA1;TNFRSF19;OLFR1444;TERF2;SLC7A7;MYO3B;DPPA3;KIT;ARHGEF3;HOXB1;DOCK2;RIN2;MAPRE2;FREM2;SPATA9;OPRD1;TMEM161B;OAT;ZFP704;LYZL1;ADD3;FOXO1;IFT74;SNX27;PIP5K1A;MBP;DIAP1;DTD1;PMS1;MYO10;NUBPL;RDX;LY86;KLF4;9030624J02RIK;K…
JUND_26020271_ChIP-Seq_SMOOTH MUSCLE_Human	125/2000	4.58209e-13	1.52095e-12	-0.236986	6.44879	SAMD9L;PGAP2;ULK4;PARK7;RPS14;CHCHD5;SMCHD1;LIPH;TOM1;OBFC1;PIM3;DLEU2;PPFIA4;PDE8A;AGFG2;CDK5RAP2;ATG3;PRKCI;DAXX;PRMT10;FBXW8;WSB2;PPTC7;NEAT1;SDCBP2;TM4SF1;TIAM2;THAP4;CLIP4;PADI3;MAPKAPK5;RNF122;CD274;ZC4H2;XPC;ZC3HAV1;THADA;RAP1GAP;MRPL11;MBTD1;SNN;DHX32;IRAK2;S100A16;PIP5K1A;TBC1D17;MSC;TBC1D15;TSLP;RPE65;HOPX;ISG20;SEPSECS;SLC6A6;HOOK2;UST;JMY;FBXL3;DCHS1;HBP1;CSRNP1;DOCK5;HEXB;SNAP23;OTUD…
SUZ12_18692474_ChIP-Seq_MESC_Mouse	117/1909	8.64503e-12	2.49254e-11	-0.258653	6.31504	DGKG;CSF1;HHIP;H2-K1;CDH8;5031414D18RIK;CXCL16;HOXA10;CCND2;DACH1;PEG12;DUOXA2;SLC16A9;EPHB1;PDE8A;SOX4;IL15RA;LMO2;F2R;TAP1;SOX11;TIAM2;HOXB1;DLX6;GATA6;PLD5;IL20RA;GATA5;ZC3HAV1;RHOBTB1;COBLL1;MSC;MFAP3L;ZBTB7C;ABCA1;WNT3A;CADM2;HTR1D;ST8SIA3;FZD6;HTR1A;B3GALT5;KY;PARP12;TBXAS1;UST;ID4;LHX4;ACVRL1;MESP1;DOCK8;TSPAN12;TSPAN11;RERG;GRM3;EEF2K;MMP28;ZIC1;CYP4V3;EMILIN2;VAV3;PSD;HS3ST3B1;EMX1;GPR37…
NANOG_21062744_ChIP-ChIP_HESC_Human	60/840	8.29046e-09	1.82946e-08	-0.353566	6.29937	SCARB2;MDC1;CHIC2;WWC2;ICAM4;NUCKS1;SLC2A3;PARK7;CLYBL;CYR61;CSRP2;NFATC2IP;BLNK;ANKFY1;EPC1;LBR;CDK5RAP2;HS3ST3B1;GBP5;DAXX;WSB2;DDX58;APLP2;ITGA1;FRS2;LEMD2;EREG;SLC7A7;OAS2;BLVRB;TLR3;BCAT2;PPP1R15B;LEPROT;DLX6;CXCR4;MRPL15;ZBTB5;MRPL11;RECQL5;NKAIN3;UBB;CAMK2N1;GCNT2;IGF2BP2;PPP1R14A;NQO1;SEC16A;CCDC14;PTCH2;GSX2;RANBP17;MINA;SEPSECS;GJB5;SFXN3;SCGB3A1;FBXL3;CENPO;SERINC5
NFIB_24661679_ChIP-Seq_E16.5 LUNG_Mouse	46/573	1.91946e-08	4.09831e-08	-0.363202	6.1781	ZFP622;ZBTB8A;CSF1;ZFP704;HEXB;ZC4H2;SLC35F5;CHRDL1;GPATCH8;RPL6;CYR61;GRM4;PEBP4;CMYA5;KIF13B;CTNNA3;A230065H16RIK;HIF1AN;FILIP1L;TBC1D17;DIAP1;PDE8A;SOX4;CDK5RAP2;CBR3;BRPF3;STAT2;NDE1;ARRDC3;SUSD1;ANO8;CDC7;LHFPL2;OSMR;SDCBP2;TIAM2;IGSF10;2610005L07RIK;NEDD1;UBE2W;PRPF18;P4HA1;KIT;ID4;SIK1;ZFP652
SUZ12_18974828_ChIP-Seq_MESC_Mouse	120/1934	2.16908e-12	6.64177e-12	-0.236642	6.0906	GALNT13;CSF1;IKZF1;CDH8;CXCL16;HOXA10;CCND2;DACH1;MPZ;DUOXA2;SLC16A9;EPHB1;B2M;PDE8A;AI314180;SOX4;IL15RA;LMO2;HMHA1;SOX11;MYCS;HOXB1;FREM2;GATA6;PLD5;IL20RA;GATA5;ZC3HAV1;RHOBTB1;SCUBE3;SNN;COBLL1;MBP;MSC;ZBTB7C;WNT3A;CADM2;ST8SIA3;FZD6;HTR1A;NMI;KY;PARP12;GULP1;UST;ID4;H2-AB1;MESP1;ZFP521;DOCK8;SLC7A11;TSPAN12;RCSD1;CHRDL1;RERG;CYR61;GRM3;MMP25;EEF2K;GRM4;MMP28;ZIC1;CYP4V3;EMILIN2;GUSB;VAV3;HS3…
SOX11_23321250_ChIP-ChIP_Z138-A519-JVM2_Human	70/1134	1.13148e-07	2.26871e-07	-0.386896	5.91907	CD86;SCARB2;RPL4;CHRM2;ACVRL1;CYFIP1;NCF1;PIGN;ZWILCH;SLC35F5;DOCK8;TNFAIP3;RCSD1;CLYBL;WISP2;CABIN1;BZRAP1;SALL1;MPZ;CD37;DLEU2;SLC39A1;LBR;CDK5RAP2;ABT1;TOR3A;DAXX;RPL22;GAB1;ILF2;RBP7;OAS3;IRF2;TRAF5;CLDN7;IRF8;MAPKAPK5;BLVRA;VCL;POLDIP3;FAM35A;CXCR4;PKD1L2;MOSPD3;APCDD1;OSGEP;PIK3R5;DHX32;SH3BP5;ABCA1;PPP1R14A;NTNG2;MYO10;MX2;ST8SIA3;MX1;EIF2AK2;HELZ;TDRD7;NMI;KLF4;MRPL24;AP4B1;GNB2L1;POLA2;T…
CEBPA_26348894_ChIP-Seq_LIVER_Mouse	125/2000	4.58209e-13	1.52095e-12	-0.212549	5.78382	CD86;NCF1;ZWILCH;AVIL;IFIT1;RPL6;ICAM1;CXCL16;HOXA10;CHCHD5;GOLGA4;RINL;CCND2;SPATA22;CEP97;STK32A;CDK5RAP2;PLS1;IL15RA;SLC15A2;CD180;SHISA2;KRT74;TM4SF1;THAP2;TYROBP;LYG1;PRKD3;HMBS;LACE1;CLDN7;HOXB1;ADAM7;PROL1;TMEM161B;KLC4;SNN;IRAK2;S100A16;COBLL1;S100A13;MAP6;LONRF1;MSC;TBC1D15;COX10;CADM2;EDEM1;PTCH2;MINA;HOPX;PARP12;BST2;HOOK2;UST;SP6;WDR5B;SFXN4;MTMR10;ITGAM;TNFAIP3;SLC7A11;CDC73;IFIH1;MI…
FOXO3_23340844_ChIP-Seq_DLD1_Human	53/695	8.2598e-09	1.82946e-08	-0.318661	5.67748	MESP1;PROS1;CYR61;WISP2;CSRP1;KIF13B;BDKRB2;DLEU2;EPHB1;PDE8A;AGFG2;CCDC117;TM4SF1;EREG;SPINT1;MYO3B;SDPR;KIFC1;PADI3;TXNIP;RIN2;DNASE1L3;SLC25A13;OPRD1;PPP1R15B;SLFN5;KDM3A;MIR374B;GATA6;CXCR4;FOXO1;RASD1;SLAMF6;TBC1D17;ZBED5;CBR3;CMTM8;MLKL;MX1;SUSD1;CMTM6;ZBTB10;MINA;LHFPL2;KLF4;SLC6A6;NR6A1;HNRNPF;JMY;HBP1;NAA16;BCL2L1;TJP2
BMI1_23680149_ChIP-Seq_NPCS_Mouse	74/1056	3.35032e-10	8.21973e-10	-0.270359	5.65573	HPSE2;DOCK8;SLC40A1;CYR61;IGF1R;HOXA10;HPGDS;MMP25;GJA1;CCND2;DACH1;MMP28;DUOXA2;ZIC1;RTTN;PDE8A;EMX1;H60B;GPR37;NKX2-6;MME;LMO2;AVPR1A;TM4SF1;TGFBR1;A230057D06RIK;RFX6;CLDN7;TXNIP;IRF8;ITGA5;LCP1;FREM2;FAM60A;TLR2;SLFN5;SLC45A3;SEMA3D;KCNA1;DLX6;SEMA3A;GATA6;IL20RA;GATA5;CXCR4;BC048679;PRDM12;APCDD1;C230004F18RIK;2700081O15RIK;DLL4;SCUBE3;4930488L21RIK;9330175E14RIK;5730508B09RIK;GCNT2;HAS2;IGF2…
FOXM1_26456572_ChIP-Seq_MCF7_Human	125/2000	4.58209e-13	1.52095e-12	-0.206942	5.63124	ZAK;GPATCH2;NUCKS1;TTF2;NR3C1;IGF1R;RASSF3;LAMP3;NARS2;NFATC2IP;FBXO4;TRIM25;FAM53B;CPNE3;SLC16A9;PDE8A;HERC6;ZBP1;OXSM;CD180;MITF;CDC25C;SDCBP2;TM4SF1;EREG;SDPR;CLIP4;ELMO1;SIK1;CCDC81;RIN2;FREM2;MAPKAP1;THADA;GPR84;RHOBTB1;RASGRP3;PIP5K1A;ICOS;HMGCLL1;ABCA1;UBE2C;RDX;ZBTB10;MINA;SELE;HOPX;NFATC4;PM20D1;ACER2;IGSF10;UST;FBXL3;SERINC5;MESP1;SLC35F5;SLC40A1;TSPAN12;RERG;PHEX;CYR61;EEF2K;PDE4B;EMIL…
RAD21_21589869_ChIP-Seq_MESC_Mouse	128/2036	1.595e-13	5.78004e-13	-0.199562	5.62349	IFITM3;MAPKBP1;INS2;CXCL17;UBE2L6;PARK7;IFI30;1700065D16RIK;GIMAP8;IFIT2;VPREB3;GJA1;STK11;PEG12;RASSF3;DHX58;OBFC1;LGALS9;SLC26A10;STK32A;MS4A10;LAG3;FBXW8;WSB2;PRKCD;ARRDC3;4931406C07RIK;FCGR1;CCDC80;LACE1;ADAM7;SKAP2;CHRNA1;8430408G22RIK;4932418E24RIK;IL20RA;MRPL15;THADA;GPR84;A930007I19RIK;IRAK2;NPBWR1;HACL1;CLSPN;HTR1A;PYCR2;MINA;ARHGAP27;NARFL;NFATC4;MFSD7C;ISG20;IGSF10;ANLN;SLC6A6;IBTK;HOO…
BRD4_25478319_ChIP-Seq_HGPS_Human	142/2326	5.6595e-14	2.2355e-13	-0.189127	5.50912	SCARB2;RPL4;SAMD9L;ZAK;PEBP1;RNF19B;NR3C1;CYP46A1;GPATCH8;RCBTB2;SMCHD1;PPP2R1B;EIF2A;SLC16A5;ARL11;NKX2-6;WSB2;TPM2;CSGALNACT2;TM4SF1;THAP2;SCAMP2;CARHSP1;CCDC80;MELK;SDPR;CLIP4;SREK1;RIN2;VCL;IPPK;CHRNA1;MAPKAP1;RHOBTB1;CORO1C;MRPL11;RASGRP3;RNF213;DDRGK1;DPH5;SLC15A3;ABCA1;FZD6;WDYHV1;ARHGAP27;MRPL24;NFATC4;ISG20;NFKBIA;UBE2W;SLC6A6;IBTK;POLA2;ARPC3;PTK7;SFXN3;WDR5B;ID4;FAM26F;BCL2L1;TOP2A;RTP…
NKX2-5_21415370_ChIP-Seq_HL-1_Mouse	88/1507	2.93978e-08	6.16447e-08	-0.328555	5.45463	PLEKHF1;WIPF2;SLC35F5;GM166;IFIT1;USP39;CDC73;IFIH1;GJA1;PDK4;PDE4B;TRIM21;OASL1;AI314180;OASL2;HMGN1;HS3ST3B1;PSD;TOR3A;PRKCI;SDS;PRKCD;CKAP2;FRS2;LIG3;ICOSL;RFX1;CDC25C;TERF2;THAP4;ARL4D;SDPR;PARD3;CLIP4;BMP2K;KCTD14;CCDC42;MAPKAPK5;LAP3;MCM6;PIGG;VAMP5;VCL;LUC7L2;DDR2;KLHL18;PPP1R15B;BLM;OAT;SLC45A3;IGSF6;SHMT1;ZFP426;SRL;NT5C2;SAMHD1;MRPL11;TBRG1;PUF60;UBB;IL21R;FLNC;A630001G21RIK;LONRF1;DTD1…
SMAD3_21741376_ChIP-Seq_HESC_Human	86/1460	2.94958e-08	6.16447e-08	-0.326656	5.42311	SLC35B3;HEXB;SLC35F5;DOCK8;ULK4;SHB;NR3C1;GRPR;PIK3CG;CHAF1B;SALL1;RASSF3;NARS2;PDE4B;EMILIN2;PPFIA4;LZTS1;PDE8A;CTSC;AGFG2;HS3ST3B1;RFC5;ARL11;LEFTY1;WSB2;MRPS25;STX8;TMEM173;MRPL46;TMC3;KCTD6;ARL4D;MYO3B;FSHR;CDC42EP3;CLIP4;ELMO1;ITGA5;HOXB1;CCDC81;FREM2;B4GALT4;SLC25A13;GAS7;SPATA9;PPP1R15B;FAM114A2;LAMA3;GATA6;IL20RA;NEDD9;CXCR4;FAM109A;LYZL1;MRPL15;SRL;JAKMIP1;APOLD1;SCEL;RNF213;BTAF1;NPBWR1…
NEUROD2_26341353_ChIP-Seq_CORTEX_Mouse	126/2000	2.18416e-13	7.70307e-13	-0.19328	5.39097	SCARB2;MAPKBP1;D16ERTD472E;GM166;PARK7;TNF;RCBTB1;GIMAP8;RPS14;SALL1;DHX58;NFATC2IP;EPC1;ZFP282;SLC16A9;CEP97;SNRNP35;SLC39A1;OLFR71;GBP8;SLC15A2;RSAD2;PUS1;TRAFD1;NEAT1;BRMS1;PADI3;TRIM14;CD2BP2;VCL;ZFP451;KLHL18;ZFP622;ZBTB8A;SLC45A3;APOL10A;SAR1B;IL20RA;DAPP1;MRPL15;HIGD1B;GLB1L3;CORO1C;MIR335;BCL2L12;COBLL1;FLRT1;GM6402;KCNN3;A230065H16RIK;TMEM120B;SEC16A;LY86;ZBTB10;IFI44;TDRD7;9030624J02RIK…
POU3F1_26484290_ChIP-Seq_ESC_Mouse	126/2000	2.18416e-13	7.70307e-13	-0.177719	4.95695	OTUD4;WIPF2;WWC2;GPATCH2;NUCKS1;PARK7;NR3C1;MIR701;IGF1R;5031414D18RIK;RPS14;CHCHD5;SMCHD1;STK11;SALL1;DACH1;ZFP560;RPL38;CEP97;PDE8A;TECTB;ABT1;PRKCI;LAG3;4930571K23RIK;ZFP3;APLP2;ARRDC3;NEAT1;ILF2;MAPKAPK5;SPATA9;CHRNA1;DLX6;MRPL15;SCUBE3;SNN;FLRT1;ICOS;ZFP358;SEC16A;CYP2J8;NEK7;DENND4C;MIR125B-2;IRGM1;ARHGAP27;GNB2L1;NFATC4;ISG20;ARPC3;PTK7;SP4;HNRNPF;UST;TRMT12;FBXL3;GM6994;LHX4;ITM2B;XKR5;NF…
TP53_20018659_ChIP-ChIP_R1E_Mouse	74/1122	3.8657e-09	8.87763e-09	-0.264903	4.91123	LGALS3BP;GLP1R;LIN54;ZFP521;NUCKS1;GABPB1;CDH8;CYR61;HOXA10;CHCHD5;GJA1;CCND2;DACH1;LAMP3;SESN2;ZIC1;EPHB1;HS3ST3B1;EMX1;IL15RA;EED;MMP2;TNFRSF19;LMO2;WNT9B;GAB1;REV1;CKAP2;TAP1;SOX11;NME4;DEPDC7;CARHSP1;PAX7;IRF2;CDH11;RBCK1;HOXB1;PFDN5;FREM2;PPARD;CSNK1G1;KCNA1;PAPLN;GATA6;GATA5;CXCR4;ACAA1B;CXXC4;DLL4;SCUBE3;CHRNE;GCNT2;ZBTB7C;NTNG2;H2-EB1;PRRX1;WNT3A;MID1IP1;FZD6;ECEL1;SLC33A1;MICAL3;HTR1A;ZI…
GATA1_19941826_ChIP-Seq_K562_Human	61/967	3.72959e-07	6.82032e-07	-0.335179	4.75894	IFITM3;ACVRL1;GLP1R;HPSE2;SLC40A1;TNFAIP3;SLC7A11;RCSD1;IL18BP;HAPLN2;STK11;GOLGA4;RINL;EMILIN2;PPFIA4;LBR;VAV3;RSAD2;ARL15;PLLP;TRPC4;LMO2;VRK1;RFX1;TNFRSF1B;MYT1;ACE2;FAM101A;MYO3B;HMBS;BLVRB;CMPK2;SLC29A1;EGFL8;LEPROT;SLC45A3;EPB41;GATA6;GATA5;DAPP1;ZC3HAV1;RAP1GAP;CORO1C;SNX27;INPP5D;SH3BP5;FYN;SLAMF6;TMEM120B;SLC14A1;LAPTM5;APEX2;MAD2L1BP;PYCR2;SNX22;KLF4;NARFL;KRT19;HNRNPF;MYD88;GPR146
SUZ12_16625203_ChIP-ChIP_MESC_Mouse	78/1270	2.60864e-08	5.51022e-08	-0.276525	4.62187	MESP1;HHIP;H2-K1;RCSD1;CDH8;CXCL5;CXCL16;GRM3;HOXA10;CCND2;DACH1;PEG12;ZIC1;BDKRB2;EMILIN2;SLC16A9;EPHB1;AI314180;HS3ST3B1;VAV3;IL15RA;NKX2-6;DTX3L;TRPC4;DCC;ACOT10;TPM2;TNFRSF19;WNT9B;GAB1;TAP2;AVPR1A;TNFRSF1B;OSMR;PARP9;TGFBR1;TIAM2;PAX7;IRF2;TRAF5;CDH11;BMP2K;SGK3;HOXB1;SLC22A21;OPRD1;SLFN5;SEMA3D;KCNA1;SEMA3A;FGL2;GATA6;GATA5;CXCR4;ZC3HAV1;CXXC4;CNN3;DLL4;REM1;RASD1;IGFBPL1;5730508B09RIK;WNT3…
SOX2_19030024_ChIP-ChIP_MESC_Mouse	59/863	4.63577e-08	9.53714e-08	-0.285765	4.61952	RTP4;SLC35B3;TAS2R113;RCBTB1;RERG;CYR61;TNFSF13B;RCBTB2;RPL7A;GJA1;OLFR722;PEG12;SESN2;HIST1H1D;ANKFY1;CD37;RFC5;PRKCI;DDX58;ITGA1;PABPC5;GTPBP3;RHOB;DEPDC7;PSMA1;DPPA3;BTK;LUC7L2;SKAP2;PPP1R15B;SMARCD1;RPL12;GATA6;LENG8;ZBTB5;CXXC4;ZFP709;MBTD1;SULT1E1;UBB;HIST1H3I;MAP4K4;ZFP710;EDEM1;APEX2;TPD52L2;KLF2;PARP12;NFATC4;CDK9;NFKBIA;UBE2W;GPR180;TRMT12;SCGB3A1;SPRY2;PLXNB1;VIM;NODAL
YY1_22570637_ChIP-Seq_MALME-3M_Human	71/1049	2.97586e-09	6.9145e-09	-0.232634	4.37111	DENND1C;ACVRL1;MTMR10;CUEDC2;PGAP2;MCM8;SNAP23;SLC2A3;ZBTB22;SLC2A7;CXCL16;MMP25;EEF2K;PEBP4;SLC18A1;PARP3;TSTD2;PABPC4;TNFRSF19;CCDC117;MRPL46;TERF2;KRT74;MRPL43;TAPBP;GTPBP3;RBP7;ACE2;KAT2B;CLIP4;B3GNT3;CD2BP2;MAPKAPK5;RBCK1;TLR2;BLM;URM1;FGL2;GATA5;NEDD9;LYZL1;GPR84;FUT2;HIGD1B;RAP1GAP;MRPL11;AURKA;GNA14;UBB;HAS2;TNFRSF14;DCAF13;LY6G6F;PRRX1;API5;FOXF1;MICAL3;SSC5D;MIR199B;FANCB;KLF4;SLC25A38;…
SIN3A_21632747_ChIP-Seq_MESC_Mouse	81/1186	1.52792e-10	3.86878e-10	-0.19589	4.24552	OTUD4;MDC1;HEXB;ZBTB22;USE1;ICAM1;VPREB3;IFT52;CHAF1B;EEF2K;CSRP2;CSRP1;MPZ;NARS2;TOM1;ANKFY1;OBFC1;LAG3;RFC3;PARP3;PPTC7;TNFRSF19;GAB1;ANO8;TEX14;IMP4;RFX1;GTPBP3;FCGR1;KAT2B;IFT88;VMN2R62;D2WSU81E;G2E3;TXNIP;TRIM14;PIGG;MAPRE2;2010111I01RIK;IPPK;PPP1R15B;SLC45A3;WRB;NLRC5;PKD1L2;BC048679;JAKMIP1;PSMB10;CORO1C;BCL2L12;APON;KLC4;PSMB2;ASTE1;UBN2;A230065H16RIK;ZBTB7C;E2F8;ZKSCAN14;MAP4K4;RRM1;STAT…
MEF2A_21415370_ChIP-Seq_HL-1_Mouse	65/1048	2.73226e-07	5.11489e-07	-0.278521	4.03465	MDC1;MTMR10;PLEKHF1;SLC35F5;ZFP646;5730455P16RIK;NUCKS1;SHB;PIK3CG;IFIT2;GOLGA4;EEF2K;PDK4;SLC18A1;GUCY1A3;TOR3A;APOBEC3;CCDC110;WSB2;MRPS25;APLP2;MED28;RHOB;ELF1;SLC7A7;RBL1;PARD3;IRF8;MAPKAPK5;KDELR3;CD47;PIGG;VCL;DDR2;MYH7;KLHL18;PPP1R15B;DAPP1;NT5C2;ADD3;MRPL11;RASGRP3;CNN3;TBRG1;EXOSC4;CTNNA3;IGF2BP2;JAM3;NQO1;SLC16A1;PRRX1;EDEM1;ATAD2;SLC33A1;SNCAIP;SLC6A6;TMEM11;PTK7;TBXAS1;PEMT;MSRB3;MITD…
TCFCP2L1_18555785_ChIP-Seq_MESC_Mouse	119/1987	2.24436e-11	6.24311e-11	-0.154993	3.64185	OTUD4;IFITM3;SCARB1;CHIC2;NUP107;GALNT13;PROS1;D16ERTD472E;GM166;GABPB1;GJA1;LIPH;SESN2;TRIM26;SLC16A9;PDE8A;EIF2A;CDKL3;ARL15;STX8;RPL22;REV1;HMHA1;TAP1;CYBA;SPINT1;LACE1;TRIM13;MAPKAPK5;TMEM161B;NRADD;RASGRP3;SNN;COBLL1;LONRF1;ZBTB7C;BTF3;CCDC14;FZD6;MAD2L1BP;PYCR2;B3GALT5;MINA;AI467606;CLK4;CYP4F13;PARP12;GNB2L1;GULP1;ANLN;HOOK2;SP4;SFXN4;FBXL3;ZFP597;ITM2B;MXD4;HEXB;DOCK8;ZFP646;CTDSPL2;SMG5;…
STAT1_20625510_ChIP-Seq_HELA_Human	48/656	1.30497e-07	2.60335e-07	-0.228617	3.46613	PIWIL2;SLC45A3;FAM114A2;AVIL;URM1;SNAP23;CTSZ;LENG8;MRPS30;LRRC16A;TNFSF13B;C3;LCE3A;STK11;MMP25;EEF2K;HINT3;CLEC7A;MPZ;MMP28;DHRS7C;HIST1H1D;CD37;SMCP;EMX1;CDK19;SDS;GPR37;SLC15A2;APOBEC4;CDC7;MIR29A;OSMR;SNORA2B;MRPL46;ACER2;ARL4D;NIN;NPC2;IL2RA;POLR1B;CDC42EP3;KBTBD2;BMP2K;IRF7;CD9;CD2BP2;SELT
NANOG_18555785_ChIP-Seq_MESC_Mouse	41/542	4.75597e-07	8.61747e-07	-0.239377	3.34273	TOP2A;PPP1R15B;LEPROT;ZFP704;NDUFB5;WRB;NUCKS1;CYR61;ICAM1;AURKA;GJA1;RECQL5;LIPH;TRIM25;EPC1;CD37;HIST1H3I;TBC1D17;CDK5RAP2;OASL2;MAP3K3;ZFP710;RRM1;WSB2;MME;UBE2C;STAT2;STAT3;IMP4;RFX1;LEMD2;9030624J02RIK;HCK;HOOK2;DPPA3;ELMO1;BUD13;HOXB1;FCGR2B;SSBP4;BCAT2
TEAD4_22529382_ChIP-Seq_TROPHECTODERM_Mouse	137/2293	7.17833e-13	2.32413e-12	-0.122285	3.27574	MDC1;NUP107;HPSE2;WIPF2;ULK4;UBE2L6;1700065D16RIK;4930465K10RIK;SMCHD1;RASSF3;PEBP4;FBXO4;PDK4;DIP2B;ZFP282;DLEU2;PDE8A;AGFG2;CDK5RAP2;CDKL3;PRKCI;ARL15;APLP2;ARRDC3;LMO2;ACAP2;F630042J09RIK;D2WSU81E;CLIP4;LACE1;PADI3;ELMO1;FREM2;ZFP451;UBE2CBP;SHMT1;SPATA4;A930007I19RIK;CALHM1;IRAK2;COBLL1;CEP72;MBP;CDK19;FUCA1;EDEM1;RANBP17;DENND4C;MICAL3;MINA;9030624J02RIK;KY;HOPX;GULP1;MFSD7C;ANLN;SLC6A6;CCDC…
SOX2_16153702_ChIP-ChIP_HESC_Human	73/1278	9.59979e-07	1.67784e-06	-0.235997	3.13829	TOP2A;AVEN;MDC1;HPSE2;PIGN;HIST2H2AB;SLC7A11;TTF2;CYR61;CXCL5;HIST2H2AC;RPL7;IFIH1;GJA1;GRM4;DACH1;SALL1;PPP2R1B;ZIC1;HIST1H1D;HIF1AN;CLEC1B;SLC39A1;HIST1H1A;TEAD2;LEFTY1;SLC15A2;ARRDC3;FRS2;RFX1;ILF2;MRPL43;GTPBP3;BTK;HOXB1;MAPRE2;CHRNA1;C1QA;PARG;NDUFB5;POLDIP3;SEMA3A;MRPS31;NEDD9;XPC;MRPL15;MOSPD3;IL2RG;ADD3;OSGEP;CHRNE;GCNT2;HAS2;KCNN3;HIST1H3I;TBC1D17;MSC;VASP;UBE2C;TXNRD1;ATAD2;STAT3;B3GALT…
FOXA1_25329375_ChIP-Seq_VCAP_Human	122/2000	4.03014e-12	1.20584e-11	-0.119221	2.99737	IFITM3;CD86;SAMD9L;NUP107;NUCKS1;CHCHD5;TBK1;MIR431;DUOXA2;TRIM25;EPC1;MIR150;TRIM26;FAM65B;DIP2B;SLC16A9;GUCY1A3;ATG3;PRKCI;SDS;SLC15A2;RSAD2;CD180;KRT74;THAP4;SPINT1;LYG1;RFX6;IFI27;ELMO1;RBCK1;CCDC81;RIN2;BLM;ZBTB8A;UBE2CBP;CALCRL;MAPKAP1;EDDM3B;GLB1L3;SNN;RNF213;UBB;ICOS;MSC;ZBED5;SMCP;API5;WNT3A;HTR1A;SSC5D;MINA;ARHGAP27;GGCT;IBTK;PTPRC;HOOK2;PSMG4;TAF4B;FAM26F;CTRC;XKR5;BCL2L1;TOP2A;GLP1R;C…
TBX5_21415370_ChIP-Seq_HL-1_Mouse	126/2296	1.03838e-09	2.50097e-09	-0.130373	2.58224	SLC35B3;MDC1;CHIC2;H2-K1;IFI35;NR3C1;GABPB1;RCBTB1;ICAM1;IFIT2;GOLGA4;TOM1;TRIM25;SLC39A1;CDK5RAP2;WSB2;STX8;VRK1;LIG3;IFT88;LACE1;KDELR3;ZFP451;IPPK;BLM;IL20RA;DAPP1;XPC;MRPL15;RAP1GAP;RASGRP3;MBTD1;UBB;C87436;COBLL1;BC055324;ABCA1;TMEM120B;API5;BRPF3;FZD6;EIF2AK2;1110004F10RIK;AP4B1;BST2;POLA2;HOOK2;ARPC3;CCDC64B;GNB4;PLXNB1;4930452B06RIK;MTMR10;CTSZ;SLC40A1;OTUD7B;5730455P16RIK;TREM2;USE1;SMG5…
HOXB4_20404135_ChIP-ChIP_EML_Mouse	102/1824	1.81568e-08	3.89778e-08	-0.139028	2.37186	SCARB2;MAPKBP1;HDAC10;NUCKS1;RCBTB2;IFIT2;CHCHD5;CCND2;SESN2;NFATC2IP;FBXO4;TRIM25;EPC1;CPNE3;RPL38;LGALS9;AI314180;SOX4;CDK5RAP2;ABT1;ARRDC3;IMP4;HMBS;VCL;CSNK1G1;IPPK;8430408G22RIK;BLM;H2-M3;OSGEP;UBB;C87436;DPH5;NCKAP1L;CLSPN;HIST1H3I;TBC1D15;RANBP17;HTR1A;MAD2L1BP;FANCB;MINA;MRPL24;CLK4;9030624J02RIK;GNB2L1;POLA2;PTPRC;TMEM11;TRMT12;HBP1;NIT2;XKR5;TOP2A;CUEDC2;ZFP521;DOCK8;TNFAIP3;SIGLECF;PIK…
ESR1_22446102_ChIP-Seq_UTERI_Mouse	101/1916	3.05086e-07	5.65769e-07	-0.160144	2.30369	CD86;SCARB2;SCARB1;ULK4;TTF2;NR3C1;SALL1;RASSF3;PDK4;EPC1;9030619P08RIK;ZBP1;FBXW8;RSAD2;CD180;F2R;IMP4;SOX11;MITF;TIAM2;CCDC80;FNDC1;PARD3;ELMO1;VCL;SKAP2;THADA;APCDD1;FOXO1;RAP1GAP;RHOBTB1;CNN3;SNN;UBB;IRAK2;NLRP3;MBP;LONRF1;HMGCLL1;ZBTB7C;ZFP358;NEK7;DENND4C;SLC33A1;LY86;MICAL3;CDC7;MEX3C;HSPA12B;GULP1;BST2;NFKBIA;IGSF10;SMTN;PTK7;UST;ID4;NFE2L2;CXCL9;HIST2H2AB;SLC7A11;CABIN1;CASP8;TAGAP;BLNK;…
PHF8_20622854_ChIP-Seq_HELA_Human	96/1490	5.88274e-11	1.57006e-10	-0.0927926	2.09477	RPL4;SLC35B3;MTMR10;ZWILCH;MCM9;WWC2;PEBP1;SHB;SAT1;USE1;CYR61;CABIN1;RPL7A;RPS14;SMCHD1;FBXO4;TSPO;TRIM25;EPC1;FAM53B;PIM3;LBR;B2M;SS18;TOR3A;ARL15;PLLP;RPS5;ARRDC3;TAP2;RPSA;LIG3;CDC25C;SCAMP2;RHOB;RBL1;IRF1;OAS3;TMBIM6;PIGG;VCL;LUC7L2;SLFN5;SMARCD2;MRPS35;RPL12;FAM35A;NOL7;CXCR4;THADA;USP18;APOLD1;MBTD1;EMG1;BTAF1;EXOSC4;MKNK2;CEP72;VPS54;HACL1;TBC1D17;ZBED5;PMS1;CCT5;COX10;ANKMY1;DECR1;MFAP3L…
AR_25329375_ChIP-Seq_VCAP_Human	115/1906	3.24984e-11	8.91449e-11	-0.0888787	2.05672	CD86;MIR708;GPATCH2;PEBP1;NR3C1;CXCL13;CYP46A1;RCBTB2;IGF1R;CHCHD5;NARS2;PDK4;ANKFY1;RPL38;FAM65B;DIP2B;EPHB1;SOX4;ZBP1;ARL11;NKX2-6;CCDC158;CD180;REV1;SOX11;SHISA2;NEAT1;LEMD2;PLA2G16;ACAP2;MELK;RFX6;ELMO1;CCDC81;RIN2;FREM2;LPPR1;CD274;TMEM161B;CALCRL;PLD5;DAPP1;NKAIN3;FLRT1;CEP72;DPH5;ICOS;CDK19;FAM78A;TGFB3;FUCA1;EDEM1;RDX;ZBTB10;IFI44;WDYHV1;CDC7;PARP14;GULP1;GGCT;ACER2;MSRA;UBE2W;GJB5;HBP1;R…
GATA6_25053715_ChIP-Seq_YYC3_Human	124/2000	9.53555e-13	2.98932e-12	-0.0749221	1.98813	CSF1;RNF19B;NUCKS1;PARK7;RCBTB1;STK11;RASSF3;LIPH;EPC1;CPNE3;PIM3;MIR138-2;AGFG2;SLC16A5;SLC15A2;WSB2;PUS1;PRKCD;ARRDC3;RPL22;LIG3;NEAT1;ILF2;THAP2;ALDH3A1;SPINT1;PARD3;CLDN7;CD2BP2;FREM2;ZBTB8A;SLC45A3;SRCAP;EPB41;GATA6;IL20RA;DAPP1;FAM109A;CORO1C;CNN3;RASGRP3;UBB;S100A16;NPBWR1;COBLL1;S100A13;PIP5K1A;ZBED5;COX10;TMEM120B;ZBTB10;ARHGAP27;PARP14;GULP1;GGCT;ACER2;ISG20;NFKBIA;ANLN;POLA2;SMTN;HOOK2…
EOMES_21245162_ChIP-Seq_HESC_Human	64/932	1.0772e-08	2.36387e-08	-0.105337	1.84975	IFITM3;ZFAND6;APIP;ITGAE;IFI35;GABPB1;CDH8;HOXA10;RPS14;TBK1;DACH1;CASP8;PDE4B;PPFIA4;LEFTY1;PLLP;STX8;TPM2;TNFRSF19;PABPC5;SHISA2;ARL4D;CARHSP1;CCDC80;NPC2;BMP2K;ITGA5;KDELR3;CD47;HOXB1;CCDC81;SLFN5;SMARCD2;OAT;LAMA2;MRPS31;RAP1GAP;NCALD;PIK3R5;BTAF1;UBB;S100A16;HAS2;FYN;KCNN3;FILIP1L;COX10;STAT2;STAT3;HELZ;PYCR2;FANCB;MRPL24;LCE3E;ISG20;XKR8;MFAP4;NIN;KRT19;TMEM11;MSRB3;PTPN6;LHX4;WRAP53
HTT_18923047_ChIP-ChIP_STHdh_Human	40/566	3.11017e-06	5.18362e-06	-0.146875	1.78747	BTG4;RETNLA;WRB;SHMT1;ZFP646;FGL2;GATA6;PARK7;ITGAE;RASGRP3;OLFR722;LIPH;PIP5K1A;EPC1;CAPN3;OLFR780;JAM3;GBP5;WNT3A;APLP2;ZFP239;ST8SIA3;LMO2;MAD2L1BP;SOX11;VRK1;HELZ;B3GALT5;VAV1;CD200R3;MFAP4;KBTBD4;OLFR1426;OLFR497;IL1F5;ENAM;OLFR653;CDH11;TLR8;THRSP
BACH1_22875853_ChIP-PCR_HELA AND SCP4_Human	84/1352	4.6293e-09	1.05698e-08	-0.097142	1.78404	OTUD4;CD86;BTG4;CSF1;ZWILCH;PROS1;CTSZ;TNFAIP3;TREM2;SLC7A11;CYP46A1;ICAM1;HOXA10;GJA1;CCND2;DACH1;SALL1;CASP8;MPZ;LAMP3;PDK4;BDKRB2;TRIM26;B2M;CD33;CCR3;HERC6;ZBP1;VAV3;LEFTY1;EDN2;MME;GAB1;TAP2;PLA2G4A;TEX14;SOX11;MITF;NRG2;TNFRSF1B;OSMR;SPINT1;IL1F5;ELMO1;TXNIP;TRIM14;RBMS1;CD47;MCM6;DOCK2;TLR3;POPDC2;CHRNA1;SEMA3A;LAMA3;CXCR4;WDR62;PRDM12;RHOBTB1;PIK3R5;SULT1E1;CLEC7A;CCL5;EPS8L1;MBP;NCKAP1L;…
GATA3_24758297_ChIP-Seq_MCF7_Human	123/2000	1.96837e-12	6.07426e-12	-0.0587338	1.51692	SLC35B3;AVIL;NUCKS1;IFIT1;IGF1R;RASSF3;LIPH;NFATC2IP;TRIM25;OBFC1;CEP97;AGFG2;CDK5RAP2;SLC16A5;ABT1;PRKCI;LAG3;RSAD2;ARL15;REV1;FRS2;IMP4;NEAT1;ILF2;CLIP4;TXNIP;KCTD14;CD2BP2;HOXB1;FREM2;SPATA9;CSF1R;SCUBE3;RNF213;S100A16;COBLL1;CMYA5;PIP5K1A;DECR1;BTF3;FANCI;TMEM120A;SEC16A;RDX;NMI;CLK4;BST2;ACER2;SEPSECS;POLA2;HNRNPF;SFXN3;TRMT12;PSMG4;XAF1;NFE2L2;LIN54;MESP1;CXCL9;PLEKHF1;IL1F8;SLC2A3;RCSD1;RE…
VDR_24787735_ChIP-Seq_THP-1_Human	55/805	1.33912e-07	2.65805e-07	-0.062251	0.942511	SCARB1;ITGAM;MIR708;ULK4;WWC2;GPATCH2;TNFAIP3;IKZF1;RCSD1;NR3C1;SAT1;USE1;GJA1;BZRAP1;FAM53B;EPHB1;LZTS1;PRMT10;BCKDHB;LMO2;MSL3;TMEM171;ILF2;FAM101A;IFI27;CDC42EP3;TXNIP;RBMS1;VAMP5;RIN2;SLC25A13;GAS7;SP100;OAT;CXCR4;GNA14;SV2C;NPVF;MBP;TNFRSF14;LONRF1;ABCA1;VCAM1;BRPF3;DNAJC5B;TXNRD1;OPRK1;ADAT2;NFKBIA;SLC6A6;NIN;WT1;TBXAS1;UST;MSRB3
RNF2_16625203_ChIP-ChIP_MESC_Mouse	73/1219	1.82699e-07	3.50321e-07	-0.0598262	0.889282	MDC1;ZFP521;HHIP;H2-K1;CDH8;IGF1R;HOXA10;GJA1;CCND2;DACH1;SALL1;PEG12;VSIG2;ZIC1;EMILIN2;SLC16A9;AI314180;SOX4;HS3ST3B1;VAV3;IL15RA;NKX2-6;DTX3L;TRPC4;PABPC4;TPM2;TNFRSF19;GAB1;SOX11;AVPR1A;OSMR;PARP9;TGFBR1;KCTD6;TIAM2;PAX7;KIFC1;IRF2;TRAF5;CDH11;SGK3;HOXB1;KCNA1;SEMA3A;GATA6;GATA5;CXCR4;ZC3HAV1;CXXC4;DLL4;REM1;RASD1;IGFBPL1;UBB;5730508B09RIK;HIST1H3I;ABCA1;H2-EB1;ST8SIA3;FZD6;SLC33A1;HTR1A;ZIC4…
TRIM28_19339689_ChIP-ChIP_MESC_Mouse	167/3072	3.0365e-12	9.15587e-12	-0.03366	0.855524	IFITM3;SCARB2;CSF1;HHIP;PROS1;PEBP1;H2-KE6;IKZF1;PARK7;GABPB1;1700065D16RIK;RCBTB1;RPL7;HOXA10;CHCHD5;SALL1;PEG12;NARS2;TOM1;EPC1;TRIM26;SOX4;EIF2A;HMGN1;ATG3;ADPRHL2;ZFP3;APLP2;RPL22;HMHA1;FRS2;LIG3;SOX11;ALG1;4931406C07RIK;THAP4;IFT88;PARD3;TRIM13;RNF122;ABCG1;ZFP451;BLM;SLC45A3;SAR1B;GATA6;ZBTB5;FOXO1;2700081O15RIK;CNN3;SNN;DHX32;UBB;S100A13;MSC;NTNG2;API5;NEK7;RANBP17;RDX;1110004F10RIK;CDC7;A…
CDX2_19796622_ChIP-Seq_MESC_Mouse	28/334	5.16008e-06	8.4574e-06	-0.0505204	0.590101	LAMA2;GATA6;OAS1A;NEDD9;OAS1G;HOXA10;1700016L21RIK;COBLL1;GCNT2;SLC25A20;JAM3;VAV3;4930433I11RIK;CMTM8;TPBG;GSX2;ZBTB10;DMRT3;HELZ;KCTD6;GULP1;NIN;FABP3;P4HA1;FABP5;AGBL2;CLDN7;VCL
SRF_21415370_ChIP-Seq_HL-1_Mouse	90/1634	2.3767e-07	4.47047e-07	-0.0366545	0.53591	SLC35B3;MDC1;CYFIP1;CUEDC2;HDAC10;GM166;HIST2H2AB;UBE2L6;TTF2;CTDSPL2;TSPAN12;USP39;PIGX;ZMYM1;MPZ;FBXO4;PDE4B;LGALS9;GUSB;OASL1;SLC16A5;GUCY1A3;IL15RA;RFC3;WSB2;DTX3L;ARL15;PARP2;EED;STX8;OXSM;ITGA1;ILF2;MED28;TAPBP;SCAMP2;PEX7;TRAF5;MAN1B1;LAP3;CD47;PFDN5;RNF122;KLHL18;CD274;USP14;OAT;POLDIP3;SHMT1;MAPKAP1;SEMA3A;ZFP426;GATA5;OAS1B;NRADD;SAMHD1;SLFN9;RASGRP3;TBRG1;BCL2L12;EXOSC4;SNX27;C87436;SL…
GATA4_25053715_ChIP-Seq_YYC3_Human	121/2000	8.18392e-12	2.38828e-11	-0.0175312	0.428775	MAPKBP1;SAMD9L;ZAK;PWWP2B;CXCL17;IFI35;RASSF3;LIPH;NFATC2IP;EPC1;MIR138-2;AGFG2;GUCY1A3;ABT1;IL15RA;PRKCI;FBXW8;WSB2;ZFP3;RPL22;HMHA1;BHLHA15;CDC25C;ILF2;TM4SF1;THAP2;PLA2G16;ACAP2;TBC1D20;PARD3;CMPK2;MAPKAPK5;SAR1B;EPB41;GATA6;FAM109A;GPR84;ZBTB5;FUT2;CNN3;RNF213;DHX32;IRAK2;S100A16;COBLL1;TBC1D15;NEK7;RDX;ARHGAP27;PARP12;GULP1;ARHGAP31;HNRNPF;PSMG4;FBXL3;SELT;SERINC5;NFE2L2;MESP1;DOCK5;SLC40A1;…
NFE2L2_22581777_ChIP-Seq_LYMPHOBLASTOID_Human	40/527	6.03221e-07	1.07816e-06	-0.0196821	0.270438	PPP1R15B;CD274;UBE2CBP;PLEKHF1;MAPKAP1;TNFAIP3;FTX;GRPR;NR3C1;CABIN1;SCUBE3;CHAF1B;DNMT3L;RNF213;COMMD9;SH3BP5;FAM53B;MBP;S1PR2;PDE8A;PMS1;CTSC;STAT1;MID1IP1;SUSD1;LAPTM5;TRAFD1;PLA2G4A;TRPV3;LHFPL2;MPEG1;ADAT2;ALDH3A1;NIN;PRC1;IRF1;MIR17HG;ASB2;MICU1;DNASE1L3
AR_21909140_ChIP-Seq_LNCAP _Human	26/298	5.74853e-06	9.26804e-06	-0.00835595	0.0968366	OGFR;LAMA3;ZC3HAV1;TCIRG1;RPL6;COBLL1;KIF13B;ABCA1;GUCY1A3;PABPC4;APLP2;SLC33A1;ATAD2;TNFRSF19;ZBTB10;CDC7;GULP1;ANLN;MELK;P4HA1;PSMA1;CDC42EP3;TRIM13;SGK3;LCP1;BCL2L1
TRIM28_17542650_ChIP-ChIP_NTERA2_Human	47/3568	1	1	5.72318	0	DOCK5;C1QA;OAT;KCNA1;DLX6;UCP1;TREM2;PRKX;IL2RG;GRPR;CYR61;IGF1R;MMP25;CCND2;SALL1;CSRP2;LIPH;LBR;LZTS1;PMS1;EDN2;MYO10;STAT1;FOXF1;EDEM1;NEK7;CD180;VRK1;NMI;TERF2;RPE65;EREG;GALC;MSRA;MYO3B;WT1;SP4;ID4;CD9;CEBPZ;LHX4;SGK1;RAMP1;TLR3;GAS7;DDR2;MYH7
ZNF274_21170338_ChIP-Seq_K562_Hela	4/327	0.989478	0.99199	1.69183	-0.0136064	SPCS1;SUSD1;G2E3;CLK4
NR3C1_23031785_ChIP-Seq_PC12_Mouse	59/918	3.25898e-07	6.0154e-07	0.0101585	-0.145509	CHRM2;HPSE2;HAPLN2;EEF2K;TOM1;PDE4B;SLC18A1;LZTS1;AGFG2;CDK5RAP2;VAV3;GUCY1A3;CDKL3;EDN2;ITGA1;PLA2G4A;NRG2;MRPL46;CRNKL1;RHOB;ACAP2;IFT88;ZEB1;CDC42EP3;RBMS1;CD47;ADAM7;DNASE1L3;DDR2;SPATA9;PPP1R15B;SMARCD1;KRT80;PARG;POLDIP3;FAM35A;IL20RA;LYZL1;THADA;MRPS30;ADD3;PIK3R5;EXTL1;IRAK2;MKNK2;SH3BP5;JAM3;MID1IP1;TPBG;HTR1D;HTR1A;IFI44;NFKBIA;WT1;STK17B;PEMT;CPE;THRSP;BCL2L1
TET1_21490601_ChIP-Seq_MESC_Mouse	123/1994	1.63132e-12	5.0738e-12	0.0110293	-0.286839	OTUD4;HDAC10;WIPF2;1700065D16RIK;RCBTB1;ICAM1;TBK1;ZFP560;TRIM25;PIM3;DLEU2;PDE8A;ADPRHL2;LMO2;TAP1;MITF;THAP4;SPINT1;KDELR3;ABCG1;SKAP2;KLHL18;SLC45A3;PSMD13;FAM109A;THADA;RAP1GAP;2700081O15RIK;RHOBTB1;CORO1C;NKAIN3;C87436;SAFB2;MBP;A230065H16RIK;HMGCLL1;VASP;FAM78A;RANBP17;CDC7;HSPA12B;MFSD7C;ANLN;ARHGAP31;HNRNPF;D830031N03RIK;UST;FBXL3;PLXNB1;NAT9;GLP1R;OGFR;PLEKHF1;ZFP521;ZFP646;MIR449C;CHAF1…
ZNF652_21678463_ChIP-ChIP_ZR75-1_Human	2/112	0.856632	0.860991	2.32949	-0.348658	SLC6A6;RPS5
FOXO1_23066095_ChIP-Seq_LIVER_Mouse	29/347	3.73261e-06	6.19488e-06	0.0312442	-0.374674	OTUD4;DGKG;UNC119B;BLM;CUEDC2;ZFAND6;GATA6;AFM;THADA;SHB;NCALD;RPS14;PDK4;PIM3;IL12RB1;WSB2;F10;MX2;SUSD1;TDRD7;TNFRSF1B;LEMD2;TGFBR1;MGAT4B;1700101E01RIK;SLC29A1;AGXT;SLC25A33;ITM2B
EP300_21415370_ChIP-Seq_HL-1_Mouse	56/1014	4.12376e-05	6.14674e-05	0.0457429	-0.443569	OTUD4;CHRM2;MDC1;ZFP521;CSF1;TNFAIP3;SHB;TNFSF13B;IGF1R;5031414D18RIK;CSRP1;MMP28;PDK4;PDE4B;EMILIN2;DIP2B;OLFR71;LBR;GUCY1A3;3110082I17RIK;PRKCI;APOBEC4;ANXA3;TAP2;SDPR;PARD3;CDC42EP3;CCDC81;ZFP451;POPDC2;PKD1L2;LYZL1;ADD3;RASGRP3;GNA14;COBLL1;SH3BP5;GCNT2;ICOS;JAM3;SLC16A1;VCAM1;FZD6;MICAL3;CDC7;LHFPL2;SNCAIP;GALC;SLC6A6;ARPC3;SP4;TBXAS1;GJB5;HBP1;NFE2L2;BCL2L1
TP53_18474530_ChIP-ChIP_U2OS_Human	55/827	2.99097e-07	5.5728e-07	0.0341786	-0.492179	CD86;BTG4;HPSE2;NUCKS1;TSPAN12;NR3C1;TSPAN11;CDH8;C4B;RPS4X;TBK1;CCND2;LZTS1;EDN2;MMP2;CD180;F2R;ARRDC3;AVPR1A;DDB2;ALDH3A1;MYO3B;FNDC1;SDPR;CDC42EP3;CDH11;RBMS1;ASPA;TLR3;LUC7L2;POPDC2;CSF1R;KRT80;LAMA2;SEMA3A;PLD5;CXCR4;NOD1;IFT74;COBLL1;GCNT2;IL21R;KCNN3;ICOS;ZBED5;MAP4K4;MLKL;API5;FOXF1;LAPTM5;GALC;FABP5;WT1;PLXNB1;FSIP1
ELF1_17652178_ChIP-ChIP_JURKAT_Human	3/133	0.773431	0.77935	2.22057	-0.553576	BRMS1;CD2BP2;RBMS1
TCF7_22412390_ChIP-Seq_EML_Mouse	97/1529	1.01927e-10	2.68409e-10	0.0255503	-0.563092	DGKG;SLC35B3;MDC1;MAPKBP1;NCF1;HDAC10;RCBTB1;BZRAP1;CCND2;PEBP4;OBFC1;MIR150;RPL38;FBXW8;CSGALNACT2;HMHA1;CYBA;MITF;LEMD2;FAM118B;GTPBP3;IFT88;TXNIP;CCDC23;SAR1B;DAPP1;MRPL15;DHX32;COMMD9;IRAK2;DDRGK1;INPP5D;KCNN3;NTNG2;CCDC14;ZBTB10;HELZ;HSPA12B;HOPX;XKR8;PARP10;SLC6A6;SMTN;ARPC3;UST;HRC;GM5544;SERINC5;HEXB;TNFAIP3;SLC7A11;RCSD1;HIST2H2AC;GRM4;CSRP1;MMP28;VAV3;3110082I17RIK;SUN2;PARP3;MYBPC2;PAB…
CREB1_15753290_ChIP-ChIP_HEK293T_Human	29/957	0.551852	0.56766	1.30725	-0.740209	PSMD10;PPP1R15B;RPL12;MTR;MRPS30;OSGEP;RPS14;RECQL5;HINT3;TRIM26;PMS1;ABT1;RRM1;RFC3;RPS5;BCKDHB;GTF2F1;MRPL24;MRPL46;AP4B1;NR6A1;PRC1;RQCD1;PEMT;CPE;MAPKAPK5;MAN1B1;MCM6;PPARD
POU5F1_16153702_ChIP-ChIP_HESC_Human	40/622	2.42147e-05	3.70728e-05	0.0778779	-0.79456	TOP2A;CHRNA1;C1QA;PARG;SEMA3A;GATA6;HIST2H2AB;IL2RG;ADD3;HIST2H2AC;IFIH1;GJA1;DACH1;SALL1;PPP2R1B;CLEC7A;ZIC1;GCNT2;HIST1H1D;HAS2;HIST1H3I;KCNN3;MSC;MAP3K3;MMP2;ATAD2;STAT3;B3GALT4;CABLES1;PLA2G4A;TEX14;CDC7;ZIC4;GTPBP3;NR6A1;PAX7;WT1;PARD3;IL1RAPL1;HOXB1
NR4A2_19515692_ChIP-ChIP_MN9D_Mouse	6/207	0.610368	0.622986	1.77111	-0.838145	ANLN;WSB2;CPE;CXXC4;TEAD2;CDK5RAP2
CCND1_20090754_ChIP-ChIP_RETINA_Mouse	115/2137	1.58991e-08	3.45062e-08	0.0567411	-0.974933	RPL4;CYFIP1;ZWILCH;UBE2L6;CYP46A1;IGF1R;IFIT2;EEF1B2;CHCHD5;SALL1;CCND2;DACH1;RASSF3;SESN2;NFATC2IP;ANKFY1;PIM3;RTTN;SOX4;CDKL3;PRKCI;TAGAP1;RPS5;IMP4;GTF2F1;THAP2;SCAMP2;CD2BP2;RNF122;KLHL18;PSMD10;ZFP622;BLM;PFKFB4;PSMD13;XPC;MRPL15;ZBTB5;CORO1C;CNN3;BCL2L12;UBB;DPH5;CLSPN;HIST1H3I;TBC1D17;VASP;UBE2C;SLC33A1;B3GALT4;MAD2L1BP;HELZ;CLK4;GNB2L1;NFATC4;BST2;QDPR;SFXN3;TRMT12;HBP1;MYD88;MXD4;XKR5;NF…
MYBL1_21750041_ChIP-ChIP_SPERMATOCYTES_Mouse	5/161	0.551539	0.56766	1.86568	-1.05641	UBB;RANBP17;MORC2B;TEAD2;AURKA
LYL1_20887958_ChIP-Seq_HPC-7_Mouse	52/752	2.07131e-07	3.9335e-07	0.0782363	-1.15387	H2-T24;SCARB2;PIGN;TREM2;MIR449C;GPATCH8;MYLK4;ARHGDIB;ARL11;SUN2;ZFP3;REV1;TAP2;4931406C07RIK;PSMA1;TNNT1;CLDN7;PADI3;ELMO1;TXNIP;ITGA5;POPDC2;SASH3;SLC24A1;C1QA;KRT80;UBA7;MRPS31;MLLT1;NT5C2;A930007I19RIK;COMMD9;GCNT2;PIP5K1A;TNFRSF17;MIR491;S1PR2;LY6G6F;E2F8;PRRX1;FUCA1;STAT3;ERAP1;LAPTM5;H2-AA;GGCT;2610005L07RIK;MSRB3;ALDH16A1;B9D2;RAMP1;BCL2L1
STAT3_19079543_ChIP-ChIP_MESC_Mouse	59/948	8.6708e-07	1.52221e-06	0.0954072	-1.27801	CUEDC2;PLEKHF1;CTSZ;IKZF1;PIGW;ICAM1;HOXA10;TBK1;OLFR524;CSRP2;ZIC1;BDKRB2;HS3ST3B1;3110082I17RIK;EMX1;APOBEC3;WSB2;PLLP;PUS1;GTF2F1;CCDC80;TYROBP;ENAM;PAX7;TNNT1;IRF1;IRF2;LAP3;MAN1B1;GAS7;PPP1R15B;PFKFB4;SMARCD2;NDUFB7;GATA6;LYZL1;C230004F18RIK;KLC4;EXTL1;RECQL5;HAS2;OLFR780;ZBTB7C;SLC14A1;STAT1;STAT2;NDE1;TXNRD1;ZFP239;STAT3;ECEL1;CABLES1;HELZ;PSMB8;HOOK2;WT1;BC023105;MYD88;SSBP4
STAT6_21828071_ChIP-Seq_BEAS2B_Human	1941-01-01	0.718924	0.726279	3.99825	-1.27872	FOXF1
TP63_17297297_ChIP-ChIP_HaCaT_Human	1940-01-01	0.710298	0.719404	3.96818	-1.30685	ITGA5
CUX1_19635798_ChIP-ChIP_MULTIPLE HUMAN CANCER TYPES_Human	133/3052	5.39599e-05	7.92348e-05	0.139357	-1.31596	CD86;CHRM2;AQP4;PARK7;IFI30;CYP46A1;RCBTB1;IFIT2;CXCL16;C4A;MPZ;ARHGDIB;FBXO4;ANKFY1;RTTN;SLC26A10;DLEU2;SLC39A1;B2M;SOX4;HMGN1;ABT1;PRKCI;LMO2;RPL22;IMP4;SOX11;MITF;CDC25C;ILF2;MYT1;TM4SF1;THAP4;SLPI;SDPR;ELMO1;MAPKAPK5;CSF1R;BLM;EPB41;PSMD13;GATA6;GPR84;MRPL11;RASGRP3;BCL2L12;TNFRSF14;KCNN3;BTF3;TSLP;SLC33A1;LY86;CDC7;BMX;GNB2L1;QDPR;NFKBIA;POLA2;PTPRC;TBXAS1;ID4;PEMT;HBP1;MYD88;CD22;NFE2L2;PIG…
ZFP322A_24550733_ChIP-Seq_MESC_Mouse	1990-03-01	0.525611	0.543498	2.38678	-1.45529	2610005L07RIK;FILIP1L;CDK5RAP2
CTNNB1_20460455_ChIP-Seq_HCT116_Human	63/988	1.69712e-07	3.27006e-07	0.105386	-1.57376	CSRNP1;GALNT13;HPSE2;SHB;CDC73;CLYBL;RPL7;GOLGA4;RASSF3;LIPH;PDE4B;OBFC1;DIP2B;PPFIA4;WDR38;PARP2;LRRC40;PLA2G4A;FRS2;NRG2;TNFRSF1B;ANO1;KAT2B;PSMA1;PARD3;PADI3;ARHGEF3;ELMO1;PPARD;DDR2;GAS7;KDM3A;LAMA2;MRPS31;NEDD9;PLD4;THADA;WDR62;LRRC16A;NT5C2;RHOBTB1;CORO1C;IRAK2;MKNK2;IL21R;MBP;FYN;ZBED5;COX10;STAT3;RANBP17;RDX;TSHR;GULP1;ADAT2;MSRA;NR6A1;TMEM11;MSRB3;CPE;SERINC5;NFE2L2;C1QC
MYC_18940864_ChIP-ChIP_HL60_Human	49/746	1.80501e-06	3.11344e-06	0.132635	-1.68178	TNFAIP3;TTF2;GPATCH8;CDC73;CHCHD5;GJA1;ZMYM1;TAGAP;RPL38;TRIM26;HMGN1;ABT1;HS3ST3B1;EED;RPS5;OXSM;TMEM173;ARL4D;ELF1;POLR1B;IRF1;OAS3;TXNIP;TMBIM6;HOXB1;DOCK2;PFDN5;FAM60A;BCAT2;KLHL18;TMEM161B;WRB;CXCR4;KLC4;MBP;CCT5;VASP;MID1IP1;ST8SIA3;CDC7;GNB2L1;FBXL12;GULP1;IBTK;WT1;RAB13;PEMT;CLEC2D;TJP2
SOX9_22984422_ChIP-ChIP_TESTIS_Rat	1964-02-01	0.588267	0.601983	3.3151	-1.6825	NCKAP1L;RPL7
FOXP3_21729870_ChIP-Seq_TREG_Human	88/1404	1.33138e-09	3.14908e-09	0.0872871	-1.70875	MDC1;CUEDC2;NUP107;DOCK8;ULK4;GPATCH2;NUCKS1;SLC2A3;PARK7;USP39;USE1;IFT52;RPL7A;RPS14;CHAF1B;GOLGA4;CASP8;AIFM1;RARS;HIST1H1D;RPL38;RTTN;HIF1AN;PDE8A;AGFG2;DAXX;PRKCI;RFC3;ADPRHL2;EED;RPL22;ANO8;MRPL46;GTPBP3;ELF1;NSA2;PRPF18;PSMA1;OAS2;POLR1B;ELMO1;TXNIP;PIGG;KLHL18;SMARCD2;KDM3A;LMAN2L;SAR1B;POLDIP3;RPL12;MRPS31;LENG8;NEDD9;MRPS30;ZBTB5;APOLD1;MRPL11;AURKA;MBTD1;XKRX;KLC4;EMG1;UBB;INPP5D;TNFRS…
CTNNB1_20615089_ChIP-ChIP_FETAL BRAIN_Human	23/637	0.248154	0.261389	1.31021	-1.75797	IFITM3;CCL24;DAXX;PARG;PIGN;APIP;IMP4;LIG3;KIR3DL2;ALG1;SOX10;CABIN1;MBTD1;CHCHD5;EMG1;DDRGK1;SP6;BDKRB2;CD9;MAN1B1;RIN2;TEAD2;ABCG1
SCL_21571218_ChIP-Seq_MEGAKARYOCYTES_Human	107/1784	2.23274e-10	5.6174e-10	0.0829537	-1.76691	CHRM2;MAPKBP1;GALNT13;CSF1;HPSE2;PROS1;WIPF2;WWC2;PEBP1;IKZF1;RCBTB2;IGF1R;STK11;GOLGA4;OBFC1;RTTN;SLC16A5;ARL15;LMO2;SOX11;MITF;NEAT1;TM4SF1;TIAM2;SPINT1;PARD3;LACE1;BTK;PADI3;ELMO1;CMPK2;RNF122;ABCG1;CSF1R;SLC45A3;UBA7;EPB41;DAPP1;FOXO1;OSGEP;RASGRP3;PIK3R5;KCNN3;SLC14A1;PTCH2;MAD2L1BP;HELZ;PYCR2;MSRA;HOOK2;TBXAS1;SFXN3;TAF4B;MIR182;AVEN;MESP1;CSRNP3;SNAP23;CTSZ;SLC2A3;PEAR1;CLYBL;CHAF1B;GRM4;M…
SREBP1_19666523_ChIP-Seq_LIVER_Mouse	48/738	2.94355e-06	4.92671e-06	0.145366	-1.77649	SLC35B3;SCARB2;KCNK6;SCARB1;ZFP704;MRPS35;SNAP23;LENG8;IFIT2;IFT74;RPL7A;EXTL1;COMMD9;GRM4;PSMB2;PUF60;HINT3;MKNK2;FBXO4;PIP5K1A;ZBTB7C;TECTB;GUCY1A3;TOR3A;EDEM1;PABPC4;RPL22;PTCH2;NEK7;MAD2L1BP;TNFRSF1B;LEMD2;MSRA;GPAM;TNNT1;UST;KBTBD2;LACE1;IRF2;KCTD14;MAPKAPK5;BUD13;THRSP;CENPO;MAN1B1;RIN2;RAMP1;LY6F
TCF21_23034159_ChIP-ChIP_E13 GONADS_Rat	1937-01-01	0.682798	0.693329	4.98299	-1.82502	TECTB
ZIC3_20872845_ChIP-ChIP_MESC_Mouse	27/365	5.77339e-05	8.44626e-05	0.203586	-1.90948	SMARCD1;4932418E24RIK;HEXB;CLYBL;RERG;GJA1;MMP25;LIPH;TRIM25;CD37;SLC16A9;MAP4K4;DAXX;WSB2;RDX;ITGA1;FRS2;VRK1;KLF2;TAPBP;SLC7A7;IRF1;TXNIP;SPRY2;VIM;CD47;NODAL
ZNF217_24962896_ChIP-Seq_MCF7_Human	92/1522	2.99723e-09	6.92343e-09	0.102755	-1.9306	SCARB1;HPSE2;GPATCH2;SLC40A1;OTUD7B;SHB;NR3C1;GABPB1;RERG;WISP2;IGF1R;GRM4;RASSF3;CSRP1;LIPH;DIP2B;PDE8A;SOX4;VAV3;RFC3;MME;CD180;PLA2G4A;FRS2;ANO6;MITF;TACR1;NEAT1;TM4SF1;RHOB;ANO1;KAT2B;ELF1;CCDC80;ZEB1;PRPF18;PARD3;CDC42EP3;SPOPL;RBMS1;CD47;HOXB1;SGK1;DOCK2;RIN2;FREM2;PPARD;IPPK;SMARCD2;KRT80;SEMA3D;ZDHHC20;MAPKAP1;SEMA3A;GATA5;NEDD9;CXCR4;PKD1L2;LYZL1;THADA;NT5C2;NCALD;GNA14;CCDC85C;COBLL1;SH…
CHD1_19587682_ChIP-ChIP_MESC_Mouse	53/843	2.33656e-06	3.94419e-06	0.155492	-1.93483	RPL4;CYFIP1;ZWILCH;WIPF2;SNAP23;OTUD7B;SLC2A3;PARK7;RPL7;HINT3;NFATC2IP;ANKFY1;TSPO;RTTN;HIF1AN;PRKCI;TAGAP1;HIST2H2BB;LIG3;RFX1;CDC25C;GTF2F1;ZFP819;SLC7A7;PSMA1;TRIM13;TXNIP;CD2BP2;PPP1R15B;TMEM161B;GPR89;POLDIP3;FUT2;TBRG1;GCNT2;RPS3;HIST1H3I;ZKSCAN14;MAP4K4;VASP;STAT1;NDE1;ZFP239;NEK7;1110004F10RIK;FANCB;MRPL24;PML;NFATC4;FBXL12;ZFP273;SFXN4;ITM2B
PPARD_23176727_ChIP-Seq_KERATINOCYTES_Mouse	20/194	7.32118e-06	1.16607e-05	0.180621	-2.05172	SLC45A3;ATAD2;PLA2G4A;SDCBP2;ICAM1;GGCT;MFSD7C;DEPDC7;CSRP2;KIT;CDC42EP3;ARHGDIB;SH3BP5;BDKRB2;FAM65B;TRIP13;SLC29A1;TEAD2;E2F8;PPARD
ESR1_20079471_ChIP-ChIP_T-47D_Human	9/216	0.229184	0.243354	1.48495	-2.09859	KRT19;LMAN2L;MAPKAP1;SCGB3A1;FSIP1;SLC29A1;NT5C2;FREM2;RERG
RBPJ_22232070_ChIP-Seq_NCS_Mouse	1934-01-01	0.652689	0.664464	5.15104	-2.10561	REV1
STAT6_20620947_ChIP-Seq_CD4 POS T_Human	32/508	0.000212948	0.000293082	0.259232	-2.10887	SLFN5;SELPLG;LAMA2;TNFAIP3;IKZF1;LRRC16A;RASGRP3;IGF1R;CABIN1;PIK3R5;DACH1;RASSF3;KIF13B;PDE4B;TNFRSF14;FYN;DIP2B;VAV3;ZBP1;PPP1R14A;PPTC7;MYO10;PLLP;ATAD2;STAT3;LY86;DDB2;MYO3B;HNRNPF;IL2RA;STK17B;RBMS1
CDKN2AIP_20523734_ChIP-Seq_CORTICAL_Neurons	5/123	0.333151	0.349058	2.00537	-2.11069	MAP3K3;PPP1R15B;ZFP622;CAMK2N1;MAP4K4
E2F1_17053090_ChIP-ChIP_MCF7_Human	98/1726	1.74312e-08	3.76247e-08	0.126629	-2.16481	CYFIP1;GRPR;RCBTB1;ICAM1;RCBTB2;IGF1R;TBK1;CAPN6;VSIG2;ANKFY1;CAPN3;RPL38;RTTN;MS4A10;WSB2;LMO2;FRS2;VRK1;SDCBP2;ALDH3A1;HMBS;BTK;FREM2;ABCG1;BLM;APCDD1;HIGD1B;OSGEP;C3;COMMD9;UBB;MAP6;MBP;TBC1D15;UBE2C;TGFB3;RDX;MICAL3;FANCB;BMX;POLA2;SMTN;NAT9;ACVRL1;MESP1;APIP;CTDSPL2;CHRDL1;TRIM6;MMP28;TEAD2;RFC5;RFC3;TRPC4;DCC;EED;TNFRSF19;TMC3;RBL1;NPC2;OAS3;PIGA;IL1RAPL1;BLVRB;LCP1;MAPRE2;GAS7;USP14;SMARCD…
TRP63_18441228_ChIP-ChIP_KERATINOCYTES_Mouse	6/143	0.284077	0.298432	1.84248	-2.22796	SCEL;VCAM1;CDC42EP3;NEDD9;VIM;RHOB
SMAD4_19686287_ChIP-ChIP_HaCaT_Human	16/405	0.192154	0.205138	1.41226	-2.23712	MDC1;SLC16A1;TXNRD1;ATAD2;SUSD1;MRPL15;GTF2H2;THADA;KRT19;ZNFX1;TCP1;CDC42EP3;CASP1;FAM53B;RBMS1;TJP2
GABP_17652178_ChIP-ChIP_JURKAT_Human	37/1001	0.150082	0.161094	1.34449	-2.45473	NDUFB7;NUP107;NDUFB5;PSMD13;ZWILCH;MAPKAP1;MRPS31;PIGW;RPL6;TBRG1;RPS14;EMG1;RECQL5;EXOSC4;CCND2;RARS;PGGT1B;TBC1D15;COX10;EIF2A;ABT1;CDKL3;RPS5;DDX56;SLC33A1;FRS2;MRPL24;MRPL43;THAP2;GNB2L1;NEDD1;KBTBD4;PRPF18;WDR5B;CD2BP2;TRIP13;PFDN5
ZNF263_19887448_ChIP-Seq_K562_Human	1971-03-01	0.37859	0.393535	2.74839	-2.56311	APLP2;HACL1;KLF4
NOTCH1_17114293_ChIP-ChIP_T-ALL_Human	6/134	0.238959	0.252377	1.87106	-2.57614	RBL1;PSMA1;PEMT;CPE;MRPL24;SEC11C
NANOG_16153702_ChIP-ChIP_HESC_Human	83/1686	3.61929e-05	5.41523e-05	0.266442	-2.61745	TOP2A;DOCK5;PLEKHF1;HPSE2;SLC40A1;TTF2;SLC7A11;CYR61;IFIH1;CHCHD5;GJA1;TRIM6;GOLGA4;TBK1;GRM4;SALL1;DACH1;PPP2R1B;SUMO1;ZIC1;HIST1H1D;CLEC1B;B2M;HIST1H1A;EIF2A;GRIPAP1;LEFTY1;SLC15A2;MMP2;APLP2;FRS2;RFX1;ILF2;GTPBP3;PSMA1;IL1RAPL1;KDELR3;HOXB1;CHRNA1;KLHL18;PARG;CALCRL;SEMA3A;FAM35A;GATA6;NEDD9;XPC;IL2RG;NT5C2;ADD3;OSGEP;CNN3;GNA14;CLEC7A;CHRNE;GCNT2;HAS2;HIST1H3I;MSC;TXNRD1;ATAD2;NEK7;SUSD1;STAT…
PDX1_19855005_ChIP-ChIP_MIN6_Mouse	42/669	2.59608e-05	3.95927e-05	0.258213	-2.61747	8430408G22RIK;C1QA;LEPROT;NDUFB5;MCM8;INS2;ZFP426;APIP;MRPS31;CXCR4;NUCKS1;ZBTB5;MRPL32;EEF1B2;CHCHD5;UBB;BLNK;HACL1;TBC1D17;SLC18A1;ABT1;PARP3;MX2;TPBG;STAT3;IMP4;RFX1;ARHGAP27;MRPL24;MRPL46;MYT1;PSMB8;TAPBP;HOOK2;PARD3;RPA3;SFXN3;RQCD1;BLVRB;CEBPZ;MAPRE2;CSNK1G1
DNAJC2_21179169_ChIP-ChIP_NT2_Human	57/899	7.68094e-07	1.36052e-06	0.208675	-2.81871	CYFIP1;NUP107;SLC7A11;CYP46A1;GRM4;HINT3;CAMKV;VSIG2;DUOXA2;OBFC1;ARL6IP4;PDE8A;TECTB;GRIPAP1;HMHA1;MITF;RFX1;TERF2;TIAM2;IFT88;FAM101A;BRMS1;BTK;IRF7;TXNIP;LCP1;CD47;IRF9;CSNK1G1;MRPS35;LAMA3;FAM109A;PRDM12;BCL2L12;CCL5;MKNK2;IGF2BP2;KCNN3;MAP3K3;PPP1R14A;NQO1;STAT1;FOXF1;DNAJC5B;WNT3A;NDE1;STAT3;SELE;NFATC4;FBXL12;ZNFX1;GPAM;HOOK2;ARPC3;PTK7;LHX4;RAMP1
GATA2_21666600_ChIP-Seq_HMVEC_Human	48/837	6.1023e-05	8.89449e-05	0.309028	-2.88246	ACVRL1;SLFN5;KRT80;URM1;HHIP;GATA6;GPATCH2;XPC;PEAR1;RCSD1;NR3C1;STK11;COMMD9;CCND2;RASSF3;CSRP1;ARHGDIB;GCNT2;TRIM25;VPS54;MBP;TNFRSF14;GBP2;ANKMY1;MAP4K4;WDR38;VAV3;ARL11;NTNG2;EDN2;ANXA3;LAMB1;MRPL46;MSMP;TM4SF1;LRRC42;PEX7;ELF1;NPC2;SFXN3;ELMO1;TXNIP;CMPK2;FSIP1;VAMP5;MAPRE2;PPARD;TRIM56
AR_20517297_ChIP-Seq_VCAP_Human	119/2047	1.2634e-10	3.30492e-10	0.135181	-2.95107	NUP107;ZAK;ZFAND6;ICAM4;UBE2L6;RCBTB2;MYLK4;RPL7;RPS6KA6;ARHGDIB;FAM65B;DLEU2;HMGN1;GUCY1A3;IL15RA;PRKCI;SDS;NKX2-6;RSAD2;PPTC7;RPL22;CD180;TRAFD1;BHLHA15;SCAMP2;RFX6;IFI27;SDPR;PARD3;TXNIP;CCDC81;RIN2;ZBTB8A;PFKFB4;CCDC23;KRTAP10-10;EDDM3B;COMMD9;CLEC7A;DPH5;NCKAP1L;ZBED5;SLC14A1;WNT3A;HTR1D;SLC33A1;HTR1A;HELZ;B3GALT5;AP4B1;XKR8;GGCT;UBE2W;POLA2;TMEM11;TBXAS1;UST;WDR5B;TRMT12;PSMG4;FAM26F;XAF1;X…
MYC_18555785_ChIP-Seq_MESC_Mouse	70/1200	7.95627e-07	1.403e-06	0.219639	-2.96005	OTUD4;RPL4;TOP2A;AVEN;D16ERTD472E;NUCKS1;H2-KE6;PIGW;1700065D16RIK;RPL6;RPL7;EEF1B2;RPL7A;RPS14;GJA1;SALL1;SUMO1;RARS;RPL38;GUSB;EIF2A;HMGN1;ILKAP;FBXW8;RPS5;PUS1;RPL22;LRRC40;RPSA;NME4;THAP4;2810004N23RIK;LAP3;MCM6;USP14;GPR89;MRPS35;NDUFB5;SHMT1;RPL12;NOL7;MRPL11;EMG1;EXOSC4;PSMB2;C87436;RPS3;DPH5;DTD1;CCT5;TBC1D15;COX10;BTF3;PPP1R14A;1600002K03RIK;RANBP17;MRPL24;GNB2L1;XKR8;ANLN;P2RX4;HOOK2;PR…
KLF5_20875108_ChIP-Seq_MESC_Mouse	117/2000	1.2802e-10	3.30508e-10	0.135635	-2.96097	MAPKBP1;GALNT13;NCF1;MIR708;HHIP;ZFAND6;NR3C1;RCBTB2;RPL7;RPS14;RPS6KA6;NARS2;FAM65B;LGALS9;SLC16A9;CDK5RAP2;PPTC7;ZFP3;LMO2;TRAFD1;SOX11;MELK;HOXB1;XIST;VCL;RNF122;PSMD10;IGSF6;SRCAP;FAM109A;RAP1GAP;CORO1C;CNN3;DHX32;COMMD9;MAP6;MBP;KCNN3;MSC;TBC1D15;COX10;DECR1;VASP;API5;ST8SIA3;RDX;ZBTB10;WDYHV1;HELZ;TDRD7;MIR29A;MINA;PARP12;NFKBIA;UBE2W;TRMT12;SFXN4;LHX4;XAF1;ITM2B;AVEN;LIN54;DYRK4;ITGAM;TNFA…
SALL1_21062744_ChIP-ChIP_HESC_Human	5/105	0.230302	0.243885	2.14538	-3.02726	DNMT3L;MME;KBTBD2;PARP14;DIAP1
NANOG_16518401_ChIP-PET_MESC_Mouse	141/3520	0.00103131	0.00132693	0.463217	-3.06876	IFITM3;CD86;CHIC2;NUP107;PROS1;D16ERTD472E;UBE2L6;SAT1;IGF1R;VPREB3;CHCHD5;GJA1;GOLGA4;SALL1;RASSF3;NFATC2IP;TOM1;FBXO4;PDK4;ANKFY1;TRIM25;EPC1;OBFC1;RTTN;SLC16A9;STK32A;EPHB1;MS4A10;PUS1;PRKCD;F2R;4931406C07RIK;TM4SF1;TIAM2;FCGR1;BRMS1;ELMO1;CD2BP2;HOXB1;VCL;MAPKAP1;ZC3HAV1;MRPL15;GPR84;FOXO1;UBB;CMYA5;PIP5K1A;MSC;COX10;PTCH2;RANBP17;HELZ;PYCR2;PARP14;9030624J02RIK;RPE65;NFATC4;NFKBIA;CDK9;SLC6A…
FOXP3_17237761_ChIP-ChIP_TREG_Mouse	18/257	0.00164341	0.00203494	0.503196	-3.11845	CD53;GBP5;SP100;NEK7;FRS2;PARK7;KLF2;ELF1;RBL1;IL2RA;UST;IRF2;ELMO1;TLR8;VPS54;TLR6;ICOS;ITM2B
CNOT3_19339689_ChIP-ChIP_MESC_Mouse	87/1547	1.65139e-07	3.19754e-07	0.209933	-3.1397	SLC35F5;SNAP23;H2-KE6;ZBTB22;USP39;1700065D16RIK;MRPL32;CABIN1;IFIT2;RPL7;RPL7A;TBK1;SALL1;SESN2;EPC1;TRIM26;EMILIN1;SLC18A1;HIST1H1A;HMGN1;ILKAP;PSD;HS3ST3B1;ATG3;SS18;APOBEC3;DAXX;ADPRHL2;ZFP3;APLP2;LMO2;WNT9B;CKAP2;LRRC40;TAP1;HIST2H2BB;SOX11;GTF2F1;THAP2;TIAM2;THAP4;SLC7A7;BRMS1;PARD3;KIT;ATG4B;VAMP5;ZFP451;OPRD1;4932418E24RIK;ZDHHC20;NOL7;TAPBPL;ZBTB5;ADD3;CXXC4;FOXO1;CNN3;OAS1G;GNA14;MBP;HI…
CHD7_19251738_ChIP-ChIP_MESC_Mouse	7/141	0.153471	0.164285	1.74027	-3.1432	HOXA10;TRIM6;SNX27;PPP2R4;IRF1;PIP5K1A;BUD13
SMARCA4_20176728_ChIP-ChIP_TROPHOBLAST STEM CELLS_Mouse	65/1118	2.16891e-06	3.69779e-06	0.253446	-3.17005	ACVRL1;TOP2A;SLC40A1;OTUD7B;UBE2L6;PIGW;PHEX;CYR61;ICAM1;IGF1R;RASSF3;CSRP1;BLNK;OBFC1;CPNE3;LBR;CDKL3;WSB2;APLP2;F2R;FRS2;TGFBR1;ELF1;TMIGD1;CARHSP1;TYROBP;NPC2;HMBS;TXNIP;DOCK2;VCL;PPARD;MYH7;KLHL18;CSF1R;TMEM161B;SLC45A3;ZDHHC20;RPL12;OAS1B;CORO1C;PSMB2;CHRNE;GCNT2;MBP;TNFRSF14;CCT5;TBC1D15;PPP1R14A;CCL24;CMTM8;MYO10;TXNRD1;CLK4;GNB2L1;D17WSU92E;KRT19;P2RX4;PRC1;SP4;JMY;RQCD1;CD27;NFE2L2;TJP2
HCFC1_20581084_ChIP-Seq_MESC_Mouse	14/306	0.0991986	0.107352	1.42533	-3.18082	MRPS25;NDUFB5;XPC;VRK1;ILF2;MRPL11;BCL2L12;RPIA;SNX27;ZFP263;ANKFY1;PEMT;CCT5;LUC7L2
THAP11_20581084_ChIP-Seq_MESC_Mouse	34/864	0.0927647	0.100665	1.41644	-3.25209	OTUD4;SMARCD1;NDUFB7;POLDIP3;5730455P16RIK;MTR;MRPL32;BCL2L12;COMMD9;SNX27;ZFP263;RPS3;KIF13B;RTTN;HIF1AN;CLSPN;BC055324;SEC11C;FBXW8;MRPS25;ADPRHL2;ZFP239;GAB1;HIST2H2BB;MITF;VRK1;TERF2;THAP2;RPIA;XKR8;IFT88;NR6A1;TMEM11;PEMT
CRX_20693478_ChIP-Seq_ADULT RETINA_Mouse	44/668	5.57257e-06	9.09573e-06	0.28363	-3.29229	KLHL18;ZFP622;PFKFB4;KDM5C;APOL10A;GPR89;FAM114A2;SAR1B;OTUD7B;JAKMIP1;OSGEP;CTSS;RNFT1;RPS14;BZRAP1;TBK1;S100A16;C87436;GJA6;PIP5K1A;TRIM25;CTNNA3;KCNN3;DIAP1;PDE8A;CCT5;CAR2;MYO10;1700084C01RIK;APEX2;TEX14;SYT14;CCDC117;CDC25C;MRPL24;ILF2;9030624J02RIK;TMC3;FCGR1;GGCT;SMTN;IRF1;SLC25A33;WRAP53
HIF1A_21447827_ChIP-Seq_MCF7_Human	15/321	0.0794673	0.0867116	1.34947	-3.29967	SCARB1;PFKFB4;KRT80;OXSM;ARRDC3;OTUD7B;VRK1;SLC2A3;GLTSCR2;CDC73;GJA1;KRT19;P4HA1;WDR5B;ITGA5
BCL11B_21912641_ChIP-Seq_STHDH STRIUM _Mouse	1943-02-01	0.38873	0.403014	3.69588	-3.35876	AGBL2;HIST1H1A
MYCN_19997598_ChIP-ChIP_NEUROBLASTOMA_Human	12/234	0.0656565	0.0722404	1.27992	-3.36332	C4B;PARP10;C4A;RPA3;S100A13;KCNN3;TRIP13;GPR84;TNF;PSMB8;PSMB9;HAPLN2
TP53_16413492_ChIP-PET_HCT116_Human	22/449	0.0265065	0.0299144	0.968208	-3.39784	BTG4;ITGAM;EDN2;GALNT13;LAMA2;SUSD1;XPC;AVPR1A;GTPBP3;DDB2;ALDH3A1;NR6A1;RBL1;MYO3B;CDC42EP3;CTNNA3;VIM;KCNN3;ICOS;LZTS1;TLR3;GAS7
EST1_17652178_ChIP-ChIP_JURKAT_Human	41/1001	0.0444657	0.0494759	1.13356	-3.40779	PSMD10;CUEDC2;NUP107;RNF34;NDUFB5;MRPS31;MTR;CTDSPL2;MRPL32;RPL6;MRPL11;RPL7;RPS14;EMG1;RECQL5;PSMB2;RTTN;EMILIN1;TBC1D15;COX10;EIF2A;CDK5RAP2;ABT1;ATG3;DAXX;ARL15;MRPS25;RPS5;APEX2;MRPL24;MRPL46;THAP2;RPIA;HCK;RBL1;TMEM11;LACE1;TRMT12;HBP1;LCP1;PFDN5
E2F4_17652178_ChIP-ChIP_JURKAT_Human	52/1002	0.000317143	0.000430486	0.441291	-3.42027	TOP2A;NUP107;MCM8;ZWILCH;HHIP;NUCKS1;TTF2;CTDSPL2;CASP8;SUMO1;HIST1H1D;RTTN;B2M;CDK5RAP2;ATG3;RFC3;ARL15;EED;VRK1;CDC25C;TGFBR1;DDB2;RBL1;PSMA1;KIFC1;LACE1;BMP2K;RBMS1;PFDN5;FAM60A;BLM;RNF34;CXCR4;PGGT1B;S100A13;FYN;HIST1H3I;CLSPN;TBC1D15;RRM1;ATAD2;CDC7;GNB2L1;WARS2;ANLN;NEDD1;KBTBD4;POLA2;NIN;TRIP13;NFE2L2;TJP2
FOXP1_22492998_ChIP-Seq_STRATIUM_Mouse	2016-01-26	0.55769	0.572176	6.14374	-3.4301	HIST1H1A
ESRRB_18555785_ChIP-Seq_MESC_Mouse	82/1434	1.98203e-07	3.78213e-07	0.235212	-3.47826	GLP1R;4930452B06RIK;MESP1;CTSZ;ICAM4;TTF2;PIGW;RCSD1;TSPAN12;CYP46A1;CLYBL;SMG5;PIGX;TRIM6;GOLGA4;EEF2K;GRM4;CSRP2;TRIM25;RTTN;MME;PPTC7;MRPS25;ZFP3;PUS1;APLP2;LMO2;ICOSL;RFX1;GLTSCR2;THAP4;PARD3;BMP2K;RBCK1;HOXB1;4933416C03RIK;SLC29A1;SHANK3;ASPA;DBN1;BLVRA;VCL;SLC25A13;C1QA;KRT80;SLC45A3;RNF34;MRPS35;NDUFB5;SHMT1;LENG8;MLLT1;MRPL15;MRPS30;JAKMIP1;RAP1GAP;CAMK2N1;COBLL1;SAFB2;HMGCLL1;COX10;ANKMY…
ESR1_15608294_ChIP-ChIP_MCF7_Human	1998-05-01	0.193074	0.205564	2.22603	-3.52158	HOXA10;C3;NQO1;SCARB1;DCC
HOXD13_18407260_ChIP-ChIP_invivo in developing limbs_Mouse	10/196	0.0894854	0.097374	1.51355	-3.52536	REM1;EMX1;DACH1;HPSE2;EDEM1;CDC42EP3;IL20RA;FBXL3;NODAL;IGF1R
EZH2_22144423_ChIP-Seq_EOC_Human	1940-02-01	0.356604	0.371659	3.72736	-3.68926	PAX7;PEBP4
HSF1_23293686_ChIP-Seq_STHDH STRIATAL_Mouse	56/1156	0.000910272	0.00117888	0.549176	-3.7032	GLP1R;PLEKHF1;CTSZ;TSPAN11;USE1;RPL6;GJA1;EEF2K;OBFC1;ARL6IP4;ABT1;CDKL3;PARP3;FBXW8;ADPRHL2;PLLP;GPX6;RPL22;IMP4;CCDC117;OSMR;ILF2;ELF1;BRMS1;TYROBP;MYO3B;TCP1;PADI3;TXNIP;PFDN5;DDR2;LMAN2L;UNC93B1;HDAC1;ZC3HAV1;NTF5;UBB;IRAK2;MKNK2;GCNT2;CTNNA3;FLNC;TBC1D17;HMGCLL1;CCT5;ZKSCAN14;API5;MX2;TXNRD1;ATAD2;MICAL3;SLC25A38;BST2;CXCL10;P4HA1;GJB5
DMRT1_21621532_ChIP-ChIP_FETAL_Ovary	7/132	0.121844	0.13114	1.82437	-3.70619	KLC4;PUF60;STK17B;IMP4;ICOSL;GM10549;LUC7L2
POU5F1_18700969_ChIP-ChIP_MESC_Mouse	29/567	0.00731841	0.00857796	0.785573	-3.7382	SCARB2;SMARCD1;CUEDC2;HEXB;PARK7;IFI30;GJA1;DNMT3L;ZMYM1;CAMKV;GCNT2;ZFP263;NFATC2IP;MAP4K4;VAV3;ATF7IP;LEFTY1;DDX58;PTCH2;TNFRSF19;NFATC4;RPIA;HCK;DPPA3;KIT;ALOX5AP;TRIM13;TXNIP;SPRY2
MYCN_21190229_ChIP-Seq_SHEP-21N_Human	19/373	0.026984	0.0303666	1.08842	-3.80339	UBE2C;ZWILCH;RANBP17;TAP2;CDC7;CLYBL;MPEG1;TGFBR1;MBTD1;EMG1;PTPRC;NR6A1;RECQL5;INPP5D;OAS3;TBXAS1;ANKFY1;SGK3;PIK3AP1
WDR5_24793694_ChIP-Seq_LNCAP_Human	31/757	0.0724136	0.0794538	1.52393	-3.85947	PIWIL2;WIPF2;NEDD9;GPR84;SRL;STK11;UBB;PPP2R1B;NPBWR1;FLRT1;CTNNA3;IGF2BP2;KCNN3;LGALS9;LZTS1;ZBP1;CD74;NKX2-6;MYO10;ARL15;SYT14;KIFC1;JMY;PLXNB1;BUD13;VIM;RBCK1;CENPO;PIGG;SLC25A33;RAMP1
ETV2_25802403_ChIP-Seq_MESC_Mouse	61/1000	1.05377e-06	1.83366e-06	0.292287	-3.86087	CHRM2;ITGAM;CSRNP3;HEXB;PEBP1;ICAM4;MIR505;SLC7A11;CTDSPL2;PEAR1;TNF;CDC73;RPL7;MIR874;CCND2;SALL1;CASP4;CTSH;TRIM26;RTTN;LGALS9;CEP97;MIR193B;GBP7;NKX2-6;DCC;MITF;MRPL46;TMC3;KAT2B;MELK;PARD3;TLR2;FAM109A;MRPL15;SRL;ZBTB5;OSGEP;CAMK2N1;NPVF;DHRS7C;SAFB2;SLC15A3;DECR1;CD74;SMCP;API5;TPBG;IL10RA;HTR1D;LAMB1;FMO2;GGCT;UBE2W;EIF3M;GPAM;P4HA1;TBXAS1;CENPO;VIM;MYD88
POU5F1_16518401_ChIP-PET_MESC_Mouse	63/1550	0.0182448	0.0207883	1.00622	-3.89745	TOP2A;SCARB1;CHIC2;ZFP521;SLC35F5;HEXB;SLC2A3;TSPAN11;SAT1;HAPLN2;GJA1;DNMT3L;GRM4;SALL1;SESN2;NFATC2IP;PDK4;EPC1;SLC16A9;EPHB1;MS4A10;PRKCI;LEFTY1;TNFRSF19;PRKCD;CKAP2;VRK1;SOX11;MITF;ICOSL;TNFRSF1B;GTPBP3;RBP7;RBL1;SDPR;PARD3;OAS3;FREM2;MAPKAP1;LYZL1;ZC3HAV1;AIF1;EXOSC4;IGFBPL1;UBB;GBP2;DIAP1;ANKMY1;MAP4K4;MYO10;NDE1;RANBP17;PYCR2;MRPL24;PML;RPE65;RPIA;STK17B;ALOX5AP;SPRY2;CD68;NODAL;TJP2
FOXP2_21765815_ChIP-ChIP_NEURO2A_Mouse	65/1164	7.41063e-06	1.17558e-05	0.344562	-3.91117	BTG4;CYFIP1;ZFP521;DOCK8;SLC2A3;PHEX;CYR61;EEF1B2;GRM3;EEF2K;DACH1;MPZ;HIF1AN;CD53;TECTB;GUCY1A3;ARL11;PPTC7;DDX58;PLA2G4A;RPSA;OLFR1320;PIGA;4933405O20RIK;OLFR113;TLR9;CHRNA1;SLC24A1;PRKAA1;SEMA3A;H2-Q2;NRADD;SRL;ZBTB5;MRPL11;RASGRP3;MBTD1;GM1553;UBB;VPS54;SRY;TBC1D15;SLC14A1;H2-EB1;TPBG;SLC33A1;HTR1A;FMO2;NMI;PCDHB11;FBXL12;GALC;CDK9;NEDD1;NIN;CRYGA;OLFR1426;P4HA1;RPA3;KBTBD2;SFXN4;MSRB3;THRSP;…
GBX2_23144817_ChIP-Seq_PC3_Human	15/286	0.0372017	0.0415103	1.24302	-3.95505	LAMA2;NUBPL;ULK4;OTUD7B;SYT14;NKAIN3;P4HA1;PARD3;RPA3;ELMO1;CTNNA3;KCNN3;FREM2;VCL;NFE2L2
GATA3_20176728_ChIP-ChIP_TROPHOBLAST STEM CELLS_Mouse	49/834	2.91175e-05	4.40667e-05	0.395343	-3.96521	PEBP1;TNFAIP3;TCIRG1;RCSD1;CYP46A1;TNF;IGF1R;HOXA10;DNMT3L;CSRP1;NFATC2IP;TRIM21;LBR;BC051142;OASL1;ZBP1;HS3ST3B1;WSB2;TRPC3;MRPS25;MYT1;SDCBP2;TERF2;TMIGD1;PSMA1;MYO3B;CLDN7;ARHGEF3;OPRD1;MAPKAP1;GATA6;AURKA;REM1;PSMB2;CCT5;RRM1;MICAL3;D17WSU92E;MSRA;ANLN;SLC6A6;KRT19;GPAM;GJB5;RAB13;JMY;GNB4;ITM2B;TJP2
RARG_19884340_ChIP-ChIP_MEF_Mouse	27/390	0.000160273	0.000222914	0.473239	-3.97934	PARK7;TCIRG1;ADD3;SAT1;RCBTB2;HOXA10;STK11;BLNK;DPH5;HIF1AN;SNRNP35;ZBP1;PARP3;TGFB3;UBE2C;TPM2;MMP2;RFX1;TM4SF1;EREG;ALDH3A1;HOOK2;GJB5;THRSP;RIN2;SERINC5;GPR146
TOP2B_26459242_ChIP-Seq_MCF7_Human	117/2000	1.2802e-10	3.30508e-10	0.183605	-4.00818	SLC35B3;DGKG;CHRM2;GALNT13;MIR708;HHIP;PEBP1;KLHL30;GIMAP8;IGF1R;CHCHD5;CCND2;DACH1;PEBP4;RPL38;FAM65B;EPHB1;ABT1;TOR3A;FBXW8;RSAD2;CD180;TRAFD1;VRK1;SOX11;EREG;IFT88;RFX6;SDPR;PARD3;CLIP4;ADAM7;UBE2CBP;FAM114A2;DLX6;PLD5;COMMD9;CMYA5;HACL1;ICOS;LONRF1;HMGCLL1;BRPF3;EDEM1;NEK7;RANBP17;MIR29A;PARP12;NFATC4;ACER2;ISG20;SLC6A6;SP4;UST;GNB4;ID4;MIR182;HBP1;NFE2L2;TNFAIP3;MTR;SLC7A11;TSPAN12;MIR744;RE…
TBP_23326641_ChIP-Seq_C3H10T1-2_Mouse	52/1057	0.000992568	0.00128126	0.605363	-4.03166	MDC1;HIST2H2AB;5730455P16RIK;H2-KE6;PARK7;NR3C1;RPS4X;EEF2K;MPZ;HIST1H1D;TSPO;CPNE3;HIST1H1A;ABT1;PSD;CDKL3;ARRDC3;HIST2H2BB;IMP4;RPSA;MYT1;4931406C07RIK;BRMS1;IRF2;BTK;TSSK1;SMARCD2;RNF34;GPR84;ADD3;UBB;MKNK2;ZFP263;HIST1H3I;BC055324;ZBTB7C;ZFP710;CD74;1600002K03RIK;PRRX1;SEC16A;NDE1;TXNRD1;B3GALT4;CLK4;NFATC4;GALE;GPR180;SPRY2;PTPN6;VIM;CD68
THRA_23701648_ChIP-Seq_CEREBELLUM_Mouse	10/179	0.057231	0.0634654	1.47009	-4.05342	ZBP1;ARL4D;RRM1;IGFBPL1;LMO2;BMP2K;GATA5;SOX11;TNFRSF14;THBS3
SMAD1_18555785_ChIP-Seq_MESC_Mouse	38/610	7.15872e-05	0.000103578	0.443891	-4.07278	CHIC2;HEXB;ICAM4;NUCKS1;SLC2A3;SPATA4;SRL;PSMB10;ICAM1;PIK3R5;EEF1B2;KLC4;GJA1;GRM4;CSRP1;UBB;HIST1H1D;HAS2;HIST1H3I;HIST1H1A;MAP4K4;ARL15;PUS1;PTCH2;F2R;CDC25C;KLF2;PML;NFKBIA;SLC7A7;CDC42EP3;KIT;TXNIP;CD2BP2;CD68;SHANK3;FREM2;NODAL
FOXM1_26100407__CHIP-SEQ_Hek293 flp-in	114/1934	1.47279e-10	3.75324e-10	0.18964	-4.11579	NUCKS1;TTF2;PARK7;NR3C1;CYP46A1;GPATCH8;IGF1R;STK11;SALL1;DACH1;RASSF3;NFATC2IP;ANKFY1;EPC1;MIR150;GUCY1A3;ABT1;ARL15;STX8;RPL22;CD180;TRAFD1;FRS2;LIG3;MITF;NEAT1;ILF2;THAP2;KCTD6;TIAM2;RFX6;LACE1;TXNIP;CMPK2;RBCK1;KDELR3;XIST;BLM;UBE2CBP;SRCAP;EPB41;PLD4;GPR84;GLB1L3;CNN3;COBLL1;ZBED5;CDK19;RDX;ZBTB10;MRPL24;NFATC4;SLC6A6;IBTK;FAM26F;GLP1R;KCNK6;SLC2A3;RCSD1;SMG5;EEF2K;KIF13B;LBR;CTSC;VAV3;SS18;…
MYC_19079543_ChIP-ChIP_MESC_Mouse	81/1458	6.95349e-07	1.23722e-06	0.305491	-4.15548	LGALS3BP;RPL4;ZWILCH;ZFAND6;D16ERTD472E;CTSZ;ICAM4;SLC2A3;PIGW;RPL6;ICAM1;RPL7;5031414D18RIK;EEF1B2;RPS4X;RPL7A;RPS14;CHCHD5;GJA1;DNMT3L;GOLGA4;ZMYM1;TBK1;RASSF3;PIM3;RPL38;CDKL3;DAXX;EED;PLLP;PARP2;RPS5;RPL22;RPSA;NME4;TERF2;GLTSCR2;SPINT1;NPC2;2810004N23RIK;TCP1;ARHGEF3;TXNIP;SLC29A1;USP14;ZFP704;MRPS35;SHMT1;RPL12;ZBTB5;OSGEP;AURKA;TBRG1;GNA14;EMG1;RPS3;HAS2;DPH5;SLAMF6;D17H6S56E-5;CCT5;RRM1;T…
YY1_21170310_ChIP-Seq_MESC_Mouse	31/464	0.000100365	0.00014312	0.472051	-4.17852	RPL4;DGKG;KDM5C;KDM3A;NDUFB5;URM1;MOSPD3;LRRC16A;NR3C1;USE1;MRPL11;THBS3;PPP2R4;1810043H04RIK;NFATC2IP;SNRNP35;DIAP1;OASL1;COX10;ATF7IP;DAXX;RRM1;GAB1;CCDC117;LEMD2;9030624J02RIK;TCP1;TRMT12;4930528A17RIK;MYD88;MIR129-2
BMI1_19503595_ChIP-Seq_MEFC_Mouse	43/661	9.41992e-06	1.47706e-05	0.380124	-4.22807	MESP1;UBE2CBP;CUEDC2;ITGAM;PIGN;HIST2H2AB;FAM109A;NUCKS1;PKD1L2;GPR84;JAKMIP1;CXXC4;RAP1GAP;PIK3CG;HOXA10;REM1;OLFR722;SALL1;EXOSC4;DDRGK1;MKNK2;ZIC1;9030619P08RIK;SLC16A9;LBR;B2M;SOX4;CYPT3;TRPC3;STAT2;RPS5;TAP2;SYT14;ARHGAP27;XKR8;VCAN;GPAM;ARPC3;SP6;TLR9;LAP3;CD68;ASPA
NANOG_18700969_ChIP-ChIP_MESC_Mouse	21/344	0.003397	0.00407847	0.7819	-4.30204	SCARB2;MAP3K3;SLC16A1;HEXB;TNFRSF19;OAS1A;SLC2A3;CYR61;RHOB;RPIA;HCK;DNMT3L;GJA1;SLC7A7;SALL1;DPPA3;KIT;VIM;LBR;ABCG1;BCL2L1
IKZF1_21737484_ChIP-ChIP_HCT116_Human	9/155	0.0573599	0.0634654	1.56534	-4.31606	SCUBE3;INCA1;PRKCD;B3GALT4;PADI3;ARHGEF3;PTPN6;PRDM12;AIF1
TAF7L_23326641_ChIP-Seq_C3H10T1-2_Mouse	46/912	0.00118056	0.00150913	0.666837	-4.33192	MAPKBP1;PPP1R15B;SMARCD2;LMAN2L;WRB;NOL7;H2-KE6;MBTD1;CASP8;PPP2R4;PSMB2;UBB;IRAK2;COBLL1;MKNK2;S100A13;PDK4;PIM3;RPL38;SLC25A20;DECR1;STAT1;OXSM;PUS1;NEK7;HELZ;OSMR;NARFL;SDCBP2;TPD52L2;CRNKL1;4931406C07RIK;QDPR;NFKBIA;D17WSU92E;MSRA;GALE;CARHSP1;CCDC80;FABP5;SDPR;RQCD1;TXNIP;RBCK1;CD47;VIM
PPARG_23326641_ChIP-Seq_C3H10T1-2_Mouse	43/838	0.00122999	0.00156221	0.672546	-4.34576	SLC35B3;WRB;MAPKAP1;WIPF2;SNAP23;NOL7;LENG8;MRPL15;PARK7;CTDSPL2;NR3C1;SAMHD1;MRPL32;4930465K10RIK;AURKA;TBK1;PSMB2;AIFM1;UBB;IRAK2;EPC1;RPL38;CTNNA3;HMGN1;CCDC110;DDX56;REV1;TDRD7;NARFL;MYT1;CLK4;ILF2;MSRA;POLA2;ELF1;ZNFX1;P4HA1;TMEM11;KIFC1;RQCD1;ALDH16A1;MAN1B1;BCL2L1
E2F1_21310950_ChIP-Seq_MCF7_Human	65/1145	4.51521e-06	7.46238e-06	0.370885	-4.37853	ZAK;APIP;OTUD7B;MTR;NUCKS1;CTDSPL2;CYP46A1;CABIN1;IFIH1;GRM4;SUMO1;NFATC2IP;HIST1H1D;EPC1;TRIM26;PDE8A;SOX4;ILKAP;RFC3;EED;CD180;VRK1;RFX1;MRPL46;RBL1;PSMA1;OAS3;KIT;TCP1;CD47;MCM6;LUC7L2;PFKFB4;SLC45A3;ZDHHC20;MRPS31;GATA5;XPC;COBLL1;S100A13;CLSPN;ZBED5;TBC1D15;E2F8;ATF7IP;RRM1;STAT1;ATAD2;RANBP17;RDX;APEX2;CDC7;GNB2L1;KBTBD4;POLA2;NR6A1;ZNFX1;FABP5;RPA3;KBTBD2;BUD13;LHX4;SERINC5;SSBP4;NFE2L2
POU5F1_18555785_ChIP-Seq_MESC_Mouse	33/555	0.000449998	0.00060459	0.594946	-4.40912	CYFIP1;MAPKBP1;SMARCD1;ZFP704;POLDIP3;WRB;HHIP;MRPS31;OTUD7B;CXXC4;RCBTB1;ICAM1;AURKA;DLL4;EEF1B2;RECQL5;LIPH;GCNT2;ZFP263;DIAP1;DTD1;PDE8A;ATF7IP;STAT1;ATAD2;B3GALT4;LY86;PYCR2;RFX1;KBTBD4;MAN1B1;ABCG1;MXD4
EED_16625203_ChIP-ChIP_MESC_Mouse	47/830	9.58633e-05	0.000137196	0.496987	-4.42026	SEMA3D;KCNA1;GATA6;GATA5;CXCR4;ZC3HAV1;CXXC4;CDH8;CXCL5;CXCL16;DLL4;HOXA10;REM1;GNA14;CCND2;DACH1;RASD1;ZIC1;EMILIN2;TBC1D17;EPHB1;AI314180;HS3ST3B1;IL15RA;WNT3A;ST8SIA3;WNT9B;HTR1A;GAB1;ZIC4;DMRT3;TACR1;AVPR1A;OSMR;CD200R3;TIAM2;WT1;PAX7;UST;IRF2;AGBL2;TRAF5;CDH11;FBXL3;HOXB1;TNFRSF23;H2-AB1
MYC_22102868_ChIP-Seq_BL_Human	44/797	0.000264346	0.000361303	0.559587	-4.43517	CSRNP1;SCARB1;SELPLG;EPB41;UNC93B1;PARK7;PIGX;RCBTB2;ICAM1;CABIN1;RPS14;RINL;IL21R;BLNK;PIM3;TNFRSF14;DLEU2;S1PR2;PDE8A;DCAF13;BTF3;FAM78A;PUS1;ZBTB10;LAPTM5;MAD2L1BP;HMHA1;CYBA;LIG3;SNX22;MEX3C;SLC25A38;NFKBIA;SLC6A6;HNRNPF;TLR9;TRIM14;SIK1;SLC29A1;PIK3AP1;ASB2;CD22;LUC7L2;SSBP4
SRY_22984422_ChIP-ChIP_TESTIS_Rat	12/197	0.0233126	0.0263854	1.23265	-4.48062	SPATA9;CD74;ALDH3A1;LAG3;SV2C;DTX3L;GJB5;BLVRB;KCNN3;TRIP13;ITGA5;TNF
GATA4_21415370_ChIP-Seq_HL-1_Mouse	105/2039	5.01139e-07	8.99773e-07	0.322226	-4.48575	MDC1;ICAM4;UBE2L6;NR3C1;TNF;IFIT2;5031414D18RIK;RPS14;STK11;TBK1;FBXO4;PDK4;CDK5RAP2;HMGN1;GUCY1A3;ARL15;RPS5;OXSM;CD180;TRAFD1;SDPR;MAPKAPK5;LAP3;VCL;CD274;SLC45A3;GATA5;RASGRP3;UBB;TBC1D17;LONRF1;TMEM120A;NEK7;SLC33A1;MICAL3;TDRD7;NMI;BST2;ANLN;CPE;HBP1;AVEN;MTMR10;CUEDC2;ZFP521;OTUD7B;5730455P16RIK;SHB;USP39;PIGX;CSRP2;PDE4B;RFC3;CCDC110;EED;PABPC4;CKAP2;TERF2;ELF1;RBL1;PRPF18;NPC2;RBMS1;IRF8;…
SCL_19346495_ChIP-Seq_HPC-7_Human	19/252	0.000548544	0.000727097	0.62758	-4.53518	OPRD1;BLM;IL10RA;IL20RA;LY86;NT5C2;RPL6;VAV1;KLF2;RCBTB2;IFIH1;SLC6A6;MKNK2;GCNT2;ELMO1;CD9;CTNNA3;DIAP1;SKAP2
PPARG_19300518_ChIP-PET_3T3-L1 preadipocyte _Mouse	19/272	0.00127701	0.00160668	0.707488	-4.55168	TOP2A;SCARB2;SCARB1;CHIC2;PUS1;RHOB;C3;D17WSU92E;ALDH3A1;CASP8;SDPR;CYP4V3;MGAT4B;PEMT;PIM3;THRSP;EMILIN1;CD47;BCAT2
POU5F1_18358816_ChIP-ChIP_MESC_Mouse	44/753	8.15988e-05	0.000117633	0.505818	-4.57661	IFITM3;PPP1R15B;ZFP704;POLDIP3;HEXB;MRPS31;IL1F9;NUCKS1;BC048679;KNG2;RPL6;RERG;CNN3;HOXA10;EEF1B2;RPL7A;SALL1;UBB;CAMK2N1;LIPH;HAS2;EPC1;HIST1H3I;BC055324;ATF7IP;LEFTY1;EDN2;PPTC7;PTCH2;LAPTM5;MRPL43;KLF2;NFKBIA;HCK;NR6A1;HOOK2;WT1;DPPA3;SPRY2;HOXB1;CENPO;NODAL;ZFP451;NFE2L2
ESR2_21235772_ChIP-Seq_MCF-7_Human	29/424	0.000113763	0.000160487	0.52815	-4.6146	OGFR;CSRNP1;PLEKHF1;DOCK8;NT5C2;WISP2;GNA14;CSRP1;BDKRB2;S1PR3;MID1IP1;MX1;PRKCD;B3GALT4;MITF;RHOB;ISG20;PLA2G16;CCDC64B;CD9;SIK1;SGK3;ITGA5;LCP1;SLC29A1;SGK1;SELT;VAMP5;FREM2
CDX2_20551321_ChIP-Seq_CACO-2_Human	27/504	0.00540832	0.00645404	0.915549	-4.61716	LGALS3BP;SCARB1;SAR1B;SNAP23;GATA6;PLD5;GATA5;NEDD9;TNFAIP3;GPR84;NR3C1;WISP2;LBR;SOX4;KLF4;MYT1;KRT19;NR6A1;RBL1;SPINT1;UST;CD9;IRF8;SPRY2;RIN2;BCL2L1;NFE2L2
TCF4_18268006_ChIP-ChIP_LS174T_Human	24/470	0.0139577	0.0160737	1.11852	-4.62012	ZAK;OXSM;PRKCD;ULK4;CMTM6;SLC40A1;PLA2G4A;SOX11;MTR;RCSD1;LRRC42;RASGRP3;RPIA;MYO3B;SDPR;PAX7;FSHR;GJB5;TRAF5;CDC42EP3;PIP5K1A;TXNIP;ICOS;LBR
KDM6A_18722178_ChIP-ChIP_U937 AND SAOS2_Human	24/479	0.0169694	0.0194287	1.17397	-4.62662	ABT1;ATG3;RFC3;MRPS35;MCM8;APIP;CTDSPL2;MRPS30;CDC25C;ZBTB5;MRPL46;ILF2;MRPL32;MRPL43;OSGEP;TBRG1;KLC4;KBTBD4;GOLGA4;EMG1;RECQL5;COMMD9;MAPKAPK5;CEBPZ
JUN_26020271_ChIP-Seq_SMOOTH MUSCLE_Human	116/2000	2.49264e-10	6.1924e-10	0.219681	-4.6578	SAMD9L;CSF1;PGAP2;NCF1;NUCKS1;RCBTB1;SMCHD1;LIPH;TOM1;ANKFY1;OBFC1;PIM3;PPFIA4;PDE8A;AGFG2;CDK5RAP2;TECTB;PRMT10;FBXW8;PPTC7;RFX1;NEAT1;SDCBP2;SOX10;TM4SF1;TIAM2;THAP4;CCDC80;IFI27;CLIP4;PADI3;MAPKAPK5;RNF122;ABCG1;CD274;XPC;ZC3HAV1;RAP1GAP;SNN;DHX32;IRAK2;S100A16;INPP5D;CMYA5;PIP5K1A;MBP;MSC;TBC1D15;TMEM120B;TDRD7;KY;RPE65;ISG20;SEPSECS;HOOK2;UST;FBXL3;HBP1;DOCK5;PLEKHF1;HEXB;SNAP23;OTUD7B;TNFAI…
ESR1_21235772_ChIP-Seq_MCF-7_Human	18/228	0.000459412	0.000615144	0.631772	-4.6711	ABCA1;CSRNP1;PLEKHF1;PRKCD;CCDC117;NT5C2;TM4SF1;RERG;WISP2;ISG20;GNA14;GRM4;SIK1;SGK3;SLC16A9;SLC29A1;VAMP5;FREM2
CTNNB1_24651522_ChIP-Seq_LGR5+ INTESTINAL STEM _Human	15/162	0.000287684	0.000391846	0.597939	-4.69062	SLC16A1;IL10RA;TNFRSF19;CTSZ;CXCR4;TREM2;CXCR6;APCDD1;TNFRSF1B;KRT74;DEPDC7;IFI27;CPXM1;FYN;LHX4
EGR1_19032775_ChIP-ChIP_M12_Human	17/276	0.00724813	0.00852086	0.984708	-4.69237	C1QB;SLC24A1;CXCL9;GPR63;SOX11;PRKX;MRPS30;SLC6A6;CRYGA;SLPI;NPBWR1;CASP1;ITGA5;GBP2;ZFP410;SLC18A1;EPHB1
MYBL2_22936984_ChIP-ChIP_MESC_Mouse	114/2250	3.44201e-07	6.3237e-07	0.343596	-4.90442	IFITM3;MDC1;MAPKBP1;NUP107;PEBP1;UBE2L6;NUCKS1;RPS14;SALL1;RASSF3;LIPH;DIP2B;PDE8A;CDK5RAP2;ABT1;CDKL3;LAG3;WSB2;ARRDC3;LIG3;CDC25C;GTPBP3;HMBS;AI182371;TRIM13;BTK;TXNIP;KDELR3;SKAP2;TMEM161B;SHMT1;GATA6;SNN;UBB;HIST1H3I;BC055324;DECR1;ABCA1;UBE2C;CCDC14;PYCR2;MRPL24;CLK4;NFATC4;ANLN;IBTK;POLA2;TRMT12;CD22;NODAL;MXD4;XKR5;TOP2A;KCNK6;2500004C02RIK;HIST2H2AB;5730455P16RIK;SHB;SMG5;CTSS;HIST2H2AC;I…
ERG_21242973_ChIP-ChIP_JURKAT_Human	22/321	0.000702265	0.000921577	0.703357	-4.91606	EMX1;KCNA1;RPL22;ATAD2;GSX2;SOX11;ICAM4;ZIC4;PRDM12;KY;GULP1;CDK9;STK11;NR6A1;SALL1;CAMKV;CAMK2N1;NPBWR1;CDC42EP3;CLDN7;MSC;SSBP4
NR1I2_20693526_ChIP-Seq_LIVER_Mouse	47/939	0.00121807	0.00155205	0.778463	-5.03524	OPRD1;SMARCD1;DOCK5;OAT;NDUFB7;SLC45A3;LAMA3;GADL1;NEDD9;PEBP1;SHB;CYP46A1;NCALD;IGF1R;CHAF1B;SULT1E1;MPZ;COBLL1;PDK4;PIM3;SLC18A1;ZBTB7C;ILKAP;FARP2;ZFP710;F10;PPTC7;DNAJC5B;LY86;MICAL3;GTF2F1;4931406C07RIK;RHOB;NFKBIA;ELF1;P2RX4;MYO3B;FCGR4;IL2RA;PARD3;TRAF5;ELMO1;THRSP;PIK3AP1;MAPRE2;2010111I01RIK;SLC25A13
TCF7L2_21901280_ChIP-Seq_H4IIE_Rat	37/645	0.000401484	0.00054125	0.674006	-5.06962	SCARB2;CHIC2;OAT;PIGN;DOCK8;FAM35A;WWC2;RNF19B;NEDD9;THADA;NCALD;PPP2R4;SH3BP5;PDE4B;FAM65B;EPHB1;PDE8A;TECTB;ABT1;CDKL3;PARP3;MYO10;B3GALT4;CKAP2;ANO6;LHFPL2;SLC6A6;DEFB29;GPAM;LYG1;TNNT1;PARD3;ELMO1;RBMS1;PIK3AP1;RIN2;XKR5
SUZ12_18555785_ChIP-Seq_MESC_Mouse	61/1058	5.63528e-06	9.16023e-06	0.439583	-5.09944	ACVRL1;KCNK6;MESP1;GALNT13;CSF1;IKZF1;RCSD1;TSPAN12;CDH8;CYR61;CXCL16;GRM3;HOXA10;CASP8;PEG12;ZIC1;EMILIN2;SLC16A9;EPHB1;PDE8A;AI314180;SOX4;VAV3;EMX1;GPR37;TRPC4;DCC;WNT9B;GAB1;TAP2;AVPR1A;TRAF5;HOXB1;SLC22A21;OPRD1;KCNA1;GATA6;UCP1;GATA5;CXCR4;ZC3HAV1;CXXC4;DLL4;REM1;SNN;EXTL1;MBP;MSC;MFAP3L;CMTM8;PRRX1;CADM2;ECEL1;HTR1A;DMRT3;SNCAIP;PSMB9;NIN;KRT19;UST;ID4
PAX6_23342162_ChIP-ChIP_BETA-FORBRAIN-LENS_Mouse	60/1001	2.17187e-06	3.69779e-06	0.410635	-5.13613	DGKG;ZWILCH;ZFP646;MORC2B;PEBP1;SLC2A3;CDC73;RPL7A;CHCHD5;EEF2K;SPATA22;DUOXA2;FBXO4;EPC1;ZFP282;CLEC1B;2210010C04RIK;HIST1H1A;MME;ADPRHL2;APLP2;BTK;SGK3;PIGG;TNFRSF23;ZFP652;AGXT;ASPA;IRF9;CSNK1G1;OPRD1;CCDC23;A530064D06RIK;NEDD9;OAS1A;MRPS30;CXCR6;OLFR788;S100A13;SLAMF6;OLFR143;SRY;HIST1H3I;TBC1D17;TAAR8C;BTF3;4931440F15RIK;NQO1;FANCB;KLF4;NARFL;GFAP;NEDD1;GALE;HOOK2;SLCO1A4;ARPC3;SP4;BUD13;TRI…
PHC1_16625203_ChIP-ChIP_MESC_Mouse	50/922	0.000156847	0.00021892	0.611646	-5.15422	ZFP521;HHIP;CDH8;HOXA10;CCND2;DACH1;ZIC1;AI314180;HS3ST3B1;VAV3;IL15RA;PRKCI;DTX3L;DCC;TPM2;LMO2;GAB1;SOX11;RFX1;AVPR1A;GTF2F1;PARP9;TGFBR1;TIAM2;PAX7;IRF2;CDH11;HOXB1;NDUFB5;KCNA1;SEMA3A;GATA6;GATA5;CXCR4;ZC3HAV1;CXXC4;DLL4;REM1;ZFP263;4931440F15RIK;ST8SIA3;FZD6;HTR1A;CABLES1;ZIC4;DMRT3;PSMB8;KLF2;NR6A1;WT1
XRN2_22483619_ChIP-Seq_HELA_Human	90/1529	1.44369e-08	3.15059e-08	0.304488	-5.25945	RPL4;MDC1;NUP107;MCM8;GPR63;RNF19B;TTF2;PARK7;SAT1;GPATCH8;RPL6;SMG5;CXCL16;RPS4X;RPL7A;RPS14;CCND2;DACH1;PPP2R4;HINT3;FPGT;SESN2;OBFC1;RPL38;CEP97;SLC39A1;B2M;SOX4;PLS1;KDM6A;PRMT10;ARL15;MRPS25;EED;RPS5;RPL22;TRAFD1;RPSA;RFX1;NEAT1;ILF2;RHOB;CCDC80;BRMS1;HMBS;CD2BP2;TMBIM6;XIST;DBN1;LUC7L2;SMARCD1;OAT;FAM114A2;POLDIP3;RPL12;FAM109A;THADA;GPR84;THBS3;PSMB2;PUF60;UBB;DDRGK1;MKNK2;S100A13;HACL1;KC…
NCOR1_26117541_ChIP-Seq_K562_Human	116/2000	2.49264e-10	6.1924e-10	0.24917	-5.28303	CSF1;ZFAND6;RNF19B;ICAM4;UBE2L6;PARK7;SAT1;SMCHD1;GOLGA4;TBK1;CCND2;NFATC2IP;EPC1;ARL6IP4;PIM3;DLEU2;SLC39A1;B2M;HMGN1;IL15RA;TOR3A;HMHA1;RFX1;NEAT1;GTPBP3;PLA2G16;SPINT1;SDPR;SIK1;CCDC81;VCL;IGSF6;CCDC23;EPB41;ZC3HAV1;GPR84;RNF213;ZBED5;DECR1;VASP;TMEM120B;FAM78A;SLC33A1;MAD2L1BP;PYCR2;FANCB;PARP12;PTPRC;HOOK2;P4HA1;HNRNPF;TBXAS1;MIR185;SP6;PLXNB1;MIR182;SERINC5;NFE2L2;ACVRL1;CSRNP1;MTMR10;ITGAM…
WT1_19549856_ChIP-ChIP_Wilms tumor-derived CCG99_11	13/199	0.0114316	0.0132418	1.22211	-5.28488	PRRX1;STAT3;CXCR4;NUCKS1;SLC2A3;CCND2;WT1;S100A13;SFXN3;ARL6IP4;SGK3;NAT9;CSNK1G1
RUNX1_17652178_ChIP-ChIP_JURKAT_Human	45/1003	0.00984685	0.0114397	1.18491	-5.29735	SHMT1;HHIP;TNFAIP3;XPC;ADD3;SAMHD1;MRPL32;GRM3;GJA1;CASP8;CAPN6;TAGAP;FYN;EMILIN1;CTNNA3;ICOS;SOX4;CD53;ZBP1;VASP;ATG3;RRM1;PRKCI;FBXW8;API5;EED;MX2;STAT3;FZD6;ARRDC3;LMO2;TDRD7;PCDHB11;MRPL24;ACE2;STK17B;TBXAS1;MGAT4B;ARHGEF3;LCP1;SFT2D2;MAPRE2;SSBP4;NFE2L2;NEK11
CEBPB_23403033_ChIP-Seq_LIVER_Mouse	24/382	0.00127721	0.00160668	0.830454	-5.3428	GRIPAP1;PPP1R15B;1600002K03RIK;PRKX;SAMHD1;MRPL46;KNG2;C3;APON;TBRG1;QDPR;ISG20;RPIA;HOOK2;HMBS;NARS2;RQCD1;LCP1;MAN1B1;DLEU2;TNFRSF23;ZFP420;MXD4;TRIM56
HNF4A_19761587_ChIP-ChIP_CACO-2_Human	54/1126	0.0013714	0.00171969	0.845792	-5.38398	CD86;SCARB2;NUP107;NUCKS1;TTF2;TCIRG1;EEF1B2;GOLGA4;ZMYM1;PPP2R4;PPP2R1B;NFATC2IP;BLNK;PIM3;EED;IMP4;DDB2;TLR2;PSMD10;PPP1R15B;SMARCD2;RNF34;MRPS31;NEDD9;MRPL15;MRPS30;FUT2;ADD3;AIF1;OSGEP;MRPL11;CNN3;XKRX;TBRG1;VPS54;DPH5;SLC25A20;CD74;SLC16A1;F10;EDEM1;MID1IP1;MX2;ATAD2;LY86;GULP1;NFKBIA;MSRA;ARPC3;RQCD1;SPRY2;HBP1;SELT;NIT2
ZFP281_18358816_ChIP-ChIP_MESC_Mouse	31/578	0.00299206	0.00360324	0.957825	-5.38865	PPP1R15B;ZFP704;MLLT1;ZC3HAV1;NR3C1;DNMT3L;CCND2;UBB;CAMK2N1;TRIM25;LBR;CDKL3;GRIPAP1;WSB2;DTX3L;STAT1;ZFP3;ECEL1;STAT3;LIG3;PARP9;HSPA12B;RHOB;BRMS1;PTK7;IRF1;SPRY2;HOXB1;ITGA5;BLVRA;BCAT2
NOTCH1_21737748_ChIP-Seq_TLL_Human	16/245	0.0054304	0.00645671	1.07401	-5.41586	ABCA1;AVEN;CYFIP1;MLKL;PUS1;APCDD1;PIGW;NR3C1;TNF;ADAT2;DDB2;IGF1R;IL21R;ARHGEF3;CD27;SLC29A1
SOX2_18555785_ChIP-Seq_MESC_Mouse	28/497	0.00243482	0.00296838	0.930971	-5.41801	MDC1;ZFP704;POLDIP3;ZFP646;CYR61;RERG;DLL4;SCUBE3;GJA1;SALL1;UBB;ZFP560;HIST1H1A;ZFP810;HS3ST3B1;LEFTY1;RFC3;MYO10;MME;MYT1;KLF2;FBXL12;DPPA3;RQCD1;SCGB3A1;HBP1;HOXB1;ABCG1
ETS2_20176728_ChIP-ChIP_TROPHOBLAST STEM CELLS_Mouse	16/215	0.00163965	0.00203494	0.877818	-5.44009	CMTM8;CHIC2;SMARCD2;ZFP704;SHMT1;OAS1B;NFATC4;FBXL12;KRT19;EXTL1;AIFM1;CDC42EP3;MBP;KDELR3;PDE8A;EPHB1
PPARD_23208498_ChIP-Seq_MDA-MB-231_Human	27/516	0.00718626	0.00847335	1.14621	-5.46835	NEDD9;RNFT1;JPX;PDE4B;TRIM25;MBP;SLC25A20;RFC5;VCAM1;WSB2;PLLP;MRPS25;CCDC117;NARFL;MRPL46;DDB2;ACER2;ZEB1;MELK;TCP1;AGBL2;MGAT4B;TXNIP;RBMS1;SLC25A33;PPARD;MIR129-2
HOXA2_22223247_ChIP-Seq_E11.5 EMBRYO_Mouse	1938-02-01	0.334849	0.349908	5.22932	-5.49124	8430408G22RIK;MIR153
CLOCK_20551151_ChIP-Seq_293T_Human	26/407	0.000655533	0.000866005	0.782278	-5.51633	PPP1R15B;SCARB1;ZFAND6;NEDD9;AQP4;RASD1;SUMO1;MKNK2;SH3BP5;PIM3;CCT5;ABCA1;SLC16A1;RSAD2;STAT3;FMO2;MINA;AVPR1A;TPD52L2;MED28;NFKBIA;SLC6A6;CARHSP1;TBC1D20;KDELR3;VCL
VDR_23401126_ChIP-Seq_LCL-AND-THP1_Human	18/239	0.000766177	0.00100212	0.810543	-5.59731	SP100;PRMT10;RNLS;RPL12;STX8;MID1IP1;NLRC5;APCDD1;RCSD1;IRAK2;TBXAS1;IL21R;SFXN3;FAM53B;TNFRSF14;GAS7;BCL2L1;TRIM56
TP63_19390658_ChIP-ChIP_HaCaT_Human	12/179	0.0123507	0.0142647	1.32456	-5.62934	SMARCD2;ZEB1;NR6A1;IRF1;RAB13;ZBTB5;ILF2;PML;RPL6;CDC73;NFATC4;PPARD
ELK1_19687146_ChIP-ChIP_Hela_Human	49/916	0.000244405	0.000335208	0.708227	-5.66635	CHIC2;ZWILCH;NUCKS1;USE1;CYR61;EEF1B2;RPS14;CHCHD5;TBK1;CSRP2;CASP8;FPGT;CASP4;RPL38;HIF1AN;EIF2A;ABT1;MITF;RPSA;TM4SF1;PRPF18;KIFC1;HMBS;CD2BP2;RBMS1;VCL;PRKAA1;EPB41;MRPS30;MOSPD3;CXXC4;NCALD;BCL2L12;EMG1;BTAF1;PGGT1B;PIP5K1A;FYN;CCT5;MYO10;GNB2L1;PSMB9;P4HA1;ARPC3;WDR5B;TRMT12;CD9;MSRB3;ALDH16A1
DROSHA_22980978_ChIP-Seq_HELA_Human	27/456	0.00149601	0.00186411	0.929975	-5.84486	C1QB;OTUD7B;JAKMIP1;SV2C;RNF213;PEBP4;FLRT1;PDE4B;MBP;IL12RB1;ANKMY1;MYBPC2;WNT3A;STX8;ZFP3;TEX14;NEAT1;VAV1;ANO1;FAM101A;BPIFB4;IL2RA;SFT2D2;RIN2;SHANK3;ABCG1;GAS7
IRF1_19129219_ChIP-ChIP_H3396 _Human	15/196	0.001752	0.00216262	0.954372	-5.85644	DCC;WRB;RPSA;HELZ;CTDSPL2;ZBTB5;CHAF1B;CSRP1;OAS3;POLR1B;NFATC2IP;PDE4B;FBXO4;PIGG;DOCK2
EWS-FLI1_20517297_ChIP-Seq_SK-N-MC_Human	33/574	0.000773783	0.00100873	0.855383	-5.90135	DENND1C;LGALS3BP;CHIC2;SP100;SELPLG;GADL1;APCDD1;NCALD;COMMD9;ASTE1;PEBP4;PDE4B;BDKRB2;MIR491;MSC;EPHB1;DECR1;NKX2-6;PRMT10;F2R;ST8SIA3;MICAL3;FRS2;FBXL12;IGSF10;NEDD1;SEPSECS;FAM101A;ACAP2;TMIGD1;FABP5;SGK3;DNASE1L3
SMAD_19615063_ChIP-ChIP_ovarian surface epithelium_Human	9/124	0.0182621	0.0207883	1.52834	-5.91982	CASP8;TSLP;TRPC4;GCNT2;MSN;LCP1;GTF2H2;TM4SF1;TNFSF13B
CIITA_18437201_ChIP-ChIP_Raji B and iDC_Human	1959-04-01	0.117944	0.127289	2.88281	-5.94232	C4A;NIN;DLX6;GTPBP3
AUTS2_25519132_ChIP-Seq_293T-REX_Human	44/1000	0.014229	0.0163386	1.51341	-6.2265	CD86;MLLT1;CNN3;RPL7;IFT74;ASTE1;CCL5;NPVF;MIR491;RTTN;EMILIN1;LGALS9;HSF5;MSC;SLC15A3;MS4A10;TBC1D15;COX10;DECR1;GBP5;CMTM8;RRM1;MME;WSB2;API5;NUBPL;TGFB3;CSGALNACT2;LMO2;LAMB1;MINA;KLF4;TMC3;MPEG1;KCTD6;ANLN;OAS3;CLIP4;G2E3;THRSP;CD47;CCDC81;TLR2;MYH7
TP63_22573176_ChIP-Seq_HFKS_Human	229/4229	1.88343e-16	9.78889e-16	0.182193	-6.2966	MDC1;PWWP2B;HHIP;ULK4;IKZF1;IFI30;GABPB1;RCBTB2;IFIT2;C4B;C4A;RPS14;RPS6KA6;GOLGA4;DHX58;ANKFY1;OBFC1;FAM53B;RTTN;DIP2B;MS4A10;SOX10;PADI3;TXNIP;TRIM14;CCDC81;RIN2;FREM2;LPPR1;LMAN2L;EPB41;MAPKAP1;IL20RA;XKRX;DHX32;COMMD9;S100A16;INPP5D;FLRT1;S100A13;DPH5;MAP6;SLAMF6;ABCA1;SMCP;FZD6;RDX;MICAL3;PYCR2;HSPA12B;NFATC4;ACER2;MSRA;ANLN;PTK7;GJB5;ACVRL1;IL1F8;OTUD7B;SLC7A11;SHB;RCSD1;MIR449C;SMG5;CLYBL;…
SREBP2_21459322_ChIP-Seq_LIVER_Mouse	64/1095	2.20376e-06	3.73598e-06	0.507501	-6.34249	AVEN;KDM5C;MCM9;HIST2H2AB;RNF19B;TSPAN12;TNF;CYR61;HIST2H2AC;HOXA10;CHAF1B;BZRAP1;TRIM25;EPC1;CPNE3;GM6225;HIF1AN;ALYREF2;HS3ST3B1;CD52;GM9054;ICOSL;CCDC117;NEAT1;FCGR1;OLFR315;BRMS1;ZEB1;KIFC1;POLR1B;OAS3;OLFR476;HOXB1;ADAM7;TSSK1;ASPA;SLC25A13;C1QB;SP100;GATA6;NLRC5;NEDD9;FAM109A;MRPL15;NOD2;4930488L21RIK;VPS54;DCAF13;DECR1;FARP2;CMTM8;1600002K03RIK;ZFP239;ATAD2;DENND4C;WDYHV1;KLF2;MIR337;MFSD7…
DCP1A_22483619_ChIP-Seq_HELA_Human	45/759	4.95672e-05	7.36055e-05	0.668752	-6.36437	FAM114A2;SAR1B;POLDIP3;APIP;MRPS31;WDR62;PIGW;ZBTB5;USE1;MRPL32;PIGX;EXOSC4;PUF60;S100A13;TRIM25;DPH5;RTTN;VASP;SUN2;DAXX;PRKCI;RFC3;API5;PARP2;INCA1;STAT3;B3GALT4;TDRD7;NEAT1;MRPL24;TPD52L2;GNB2L1;DDB2;GULP1;SLC6A6;KBTBD4;WDR5B;TRIM13;SFXN4;CPE;TAF4B;MAPKAPK5;BUD13;RBCK1;LAP3
AHR_22903824_ChIP-Seq_MCF7_Human	37/690	0.00127147	0.00160668	0.994641	-6.39911	TMEM161B;PLEKHF1;MAPKAP1;GPATCH2;NEDD9;LYZL1;THADA;NR3C1;RERG;IGF1R;GNA14;DNMT3L;RECQL5;GRM4;MBP;FAM65B;TMEM120B;RFC3;FBXW8;TXNRD1;MID1IP1;CD180;SUSD1;TRAFD1;CABLES1;LHFPL2;KLF4;GULP1;ANO1;FAM101A;MYO3B;JMY;ID4;FSIP1;RIN2;FREM2;NFE2L2
TCF3_18467660_ChIP-ChIP_MESC_Mouse	66/1388	0.000533136	0.000709053	0.884017	-6.41052	MESP1;CSF1;HEXB;DOCK8;WWC2;1700065D16RIK;RERG;GJA1;EPC1;LBR;PDE8A;SOX4;CDK5RAP2;VAV3;PRKCI;WSB2;DDX58;EED;SOX11;LEMD2;TGFBR1;KCTD6;LRRC42;HCK;OAS2;PARD3;KIT;BMP2K;ATG4B;LAP3;CD47;SFT2D2;LUC7L2;ZFP451;SLC25A13;OPRD1;ZFP622;PRKAA1;ZDHHC20;PLD5;LENG8;CORO1C;DLL4;TBRG1;DHX32;COBLL1;VPS54;MAP4K4;ZFP710;NEK7;RDX;SYT14;LHFPL2;CLK4;KLF2;PARP12;RPIA;SLC6A6;NIN;P2RX4;GPAM;MGAT4B;SPRY2;FBXL3;NODAL;MXD4
REST_18959480_ChIP-ChIP_MESC_Mouse	123/2868	0.000192202	0.000265454	0.778759	-6.41236	CD86;SCARB2;DGKG;GALNT13;CYP46A1;CDH8;EEF1B2;TBK1;SALL1;CCND2;RASSF3;SESN2;PIM3;RPL38;RTTN;SLC16A9;AI314180;GUCY1A3;ABT1;TAGAP1;ADPRHL2;RPL22;VRK1;LEMD2;MYT1;GTPBP3;FCGR1;RBP7;CARHSP1;MELK;TBC1D20;PARD3;LACE1;ELMO1;ADAM7;SHMT1;MAPKAP1;PLD5;ZC3HAV1;DHX32;FLRT1;PIP5K1A;TNFRSF17;NCKAP1L;MBP;COX10;API5;WNT3A;ST8SIA3;HTR1A;HELZ;CDC7;KY;GNB2L1;MSRA;CXCL10;SP4;GJB5;ID4;CPE;LHX4;AVEN;ACVRL1;SIGLECF;CLYBL…
SMAD2_18955504_ChIP-ChIP_HaCaT_Human	103/1936	1.53931e-07	3.01004e-07	0.430129	-6.45887	RPL4;MDC1;ZWILCH;NUCKS1;SAT1;RCBTB1;GIMAP8;IGF1R;HOXA10;TBK1;ARHGDIB;TRIM25;FAM53B;CAPN3;TRIM26;RTTN;LGALS9;ZBP1;TOR3A;REV1;MITF;ILF2;KRT74;TM4SF1;GTPBP3;EREG;TIAM2;ALDH3A1;CLDN7;RIN2;VCL;SKAP2;DAPP1;THADA;CORO1C;MBTD1;KLC4;DHX32;COBLL1;PIP5K1A;TBC1D17;ZBED5;TBC1D15;CCDC14;HTR1D;RDX;SLC33A1;HELZ;AP4B1;CLK4;NFKBIA;ANLN;UST;SFXN4;NIT2;AVEN;LIN54;DOCK5;PLEKHF1;SNAP23;CTSZ;CTDSPL2;RCSD1;CYR61;TRIM6;A…
ELK1_22589737_ChIP-Seq_MCF10A_Human	53/928	2.87217e-05	4.36348e-05	0.643502	-6.46054	CYFIP1;ULK4;APIP;TNFAIP3;MTR;USE1;RPL6;EEF1B2;RPS14;CHCHD5;PPP2R4;HINT3;BLNK;EIF2A;ABT1;CDKL3;PARP3;ANXA3;SDCBP2;PRPF18;KIFC1;CDC42EP3;TCP1;CD2BP2;TMBIM6;DOCK2;BLM;EPB41;PAPLN;PLD5;LENG8;MOSPD3;CORO1C;EMG1;HAS2;TBC1D17;COX10;ATF7IP;MYO10;CADM2;MX1;MSN;MAD2L1BP;MRPL24;TPD52L2;MEX3C;GNB2L1;GALC;PTPRC;GPR142;WDR5B;MSRB3;WRAP53
ARNT_22903824_ChIP-Seq_MCF7_Human	59/1029	9.31641e-06	1.47199e-05	0.582335	-6.47924	MESP1;PLEKHF1;GPATCH2;SHB;NR3C1;RERG;IGF1R;DNMT3L;GRM4;SALL1;EPC1;FAM53B;FAM65B;DIP2B;HIF1AN;EMX1;RFC3;FBXW8;CD180;TRAFD1;ANO1;KAT2B;FAM101A;MYO3B;IL1RAPL1;PADI3;TLR8;RIN2;FREM2;DDR2;TMEM161B;MAPKAP1;NEDD9;NOD1;LYZL1;THADA;GNA14;RECQL5;MBP;FILIP1L;TMEM120B;CMTM8;DNAJC5B;MID1IP1;TXNRD1;SUSD1;CABLES1;LAMB1;LHFPL2;KLF4;GULP1;MIR24-2;NIN;TBXAS1;JMY;ID4;FSIP1;ASB2;NFE2L2
SMAD3_18955504_ChIP-ChIP_HaCaT_Human	103/1936	1.53931e-07	3.01004e-07	0.440751	-6.61837	RPL4;MDC1;ZWILCH;NUCKS1;SAT1;RCBTB1;GIMAP8;IGF1R;HOXA10;TBK1;ARHGDIB;TRIM25;FAM53B;CAPN3;TRIM26;RTTN;LGALS9;ZBP1;TOR3A;REV1;MITF;ILF2;KRT74;TM4SF1;GTPBP3;EREG;TIAM2;ALDH3A1;CLDN7;RIN2;VCL;SKAP2;DAPP1;THADA;CORO1C;MBTD1;KLC4;DHX32;COBLL1;PIP5K1A;TBC1D17;ZBED5;TBC1D15;CCDC14;HTR1D;RDX;SLC33A1;HELZ;AP4B1;CLK4;NFKBIA;ANLN;UST;SFXN4;NIT2;AVEN;LIN54;DOCK5;PLEKHF1;SNAP23;CTSZ;CTDSPL2;RCSD1;CYR61;TRIM6;A…
PADI4_21655091_ChIP-ChIP_MCF7_Human	60/1037	6.06531e-06	9.69959e-06	0.576526	-6.65508	SCARB2;CXCL9;HIST2H2AB;NUCKS1;ZBTB22;PARK7;GABPB1;SMG5;HIST2H2AC;TBK1;RASSF3;AIFM1;BLNK;HIST1H1D;FAM53B;EIF2A;ATG3;WSB2;APLP2;TNFRSF19;PLA2G4A;MITF;MRPL46;MYT1;THAP2;FAM118B;PSMA1;OAS3;MAPKAPK5;LCP1;BLVRA;FREM2;NEDD9;ADD3;CORO1C;AURKA;THBS3;BCL2L12;IFT74;RECQL5;PGGT1B;PIP5K1A;CEP72;HACL1;FARP2;ATAD2;MAD2L1BP;CDC7;MRPL24;AP4B1;RPIA;NFKBIA;UBE2W;SEPSECS;STK17B;RAB13;RQCD1;WDR5B;HBP1;CENPO
JUN_21703547_ChIP-Seq_K562_Human	81/1585	1.32108e-05	2.06255e-05	0.618608	-6.67415	TOP2A;PLEKHF1;GALNT13;WWC2;PEBP1;SHB;IFIT1;MRPL32;TNFSF13B;CSRP2;NARS2;PDE4B;LGALS9;STK32A;LBR;VAV3;CD52;GPR37;RSAD2;WSB2;PABPC4;CD180;PLA2G4A;CYBA;MRPL46;SLC7A7;SDPR;PRKD3;FSHR;CDC42EP3;BMP2K;TRIM13;B3GNT3;BLVRA;VCL;SLFN5;USP14;PRKAA1;LEPROT;MRPS35;GATA6;PLD5;MLLT1;PKD1L2;ADD3;APCDD1;JAKMIP1;USP18;APOLD1;RASGRP3;DHX32;IGFBPL1;IL21R;EPS8L1;PRLH;NTNG2;CD74;MYO10;CCDC14;RANBP17;ST8SIA3;B3GALT5;SNCA…
EZH2_23942234_ChIP-Seq_MYOBLASTS AND MYOTUBES_Mouse	55/935	9.42325e-06	1.47706e-05	0.601499	-6.6904	ACVRL1;SCARB1;CSF1;CTDSPL2;SHB;SLC2A7;OBFC1;SLC16A9;OASL1;CDK5RAP2;PSD;EMX1;NKX2-6;TRPC3;ADPRHL2;PABPC4;HMHA1;TEX14;MITF;NRG2;GM16551;PAX7;IL1RAPL1;MAPKAPK5;TMBIM6;GM13889;4932418E24RIK;SLC45A3;WRB;THADA;PRDM12;JAKMIP1;RAP1GAP;RHOBTB1;CORO1C;FBXL21;IGFBPL1;CCDC85C;CTNNA3;FLNC;FILIP1L;MYO10;FAM78A;WNT3A;TXNRD1;GSX2;ECEL1;ARHGAP27;PSMB9;ZNFX1;MGAT4B;SFXN3;LHX4;SERINC5;CRB3
PIAS1_25552417_ChIP-Seq_VCAP_Human	40/749	0.000892182	0.00115925	0.99482	-6.72497	MESP1;UBE2CBP;CSRNP3;SEMA3A;NEDD9;TSPAN12;NR3C1;RAP1GAP;IGF1R;NKAIN3;RASSF3;NPBWR1;PDK4;VPS54;FAM65B;RNLS;TXNRD1;RDX;ATAD2;CD180;OPRK1;NEAT1;KLF4;TMC3;PLA2G16;FABP5;GPAM;PTK7;FSHR;BMP2K;ID4;SCGB3A1;CMPK2;RBMS1;SPRY2;SGK3;PIK3AP1;SLC25A33;DNASE1L3;SLC25A13
TFAP2C_20629094_ChIP-Seq_MCF7_Human	72/1203	2.26186e-07	4.2748e-07	0.469723	-6.88866	SCARB1;NUP107;CTSZ;SHB;RCSD1;NR3C1;GABPB1;KLHL30;IGF1R;HAPLN2;CSRP1;PEBP4;OBFC1;CPNE3;SLC16A5;PLS1;CDKL3;WSB2;TNFRSF19;RPL22;GAB1;FRS2;CDC25C;MAN1B1;MCM6;DBN1;FREM2;LUC7L2;TRIM56;DDR2;GAS7;ZBTB8A;SMARCD2;SAR1B;ZDHHC20;NEDD9;DAPP1;MRPL15;GPR84;RAP1GAP;CORO1C;GNA14;CLEC7A;IRAK2;S100A16;MKNK2;SH3BP5;PIP5K1A;MBP;SLC15A3;VASP;CMTM8;CDK19;DNAJC5B;TXNRD1;LY86;CABLES1;LHFPL2;ISG20;RPIA;SLC6A6;ZNFX1;PTK7;…
PRDM5_23873026_ChIP-Seq_MEF_Mouse	60/1029	4.85693e-06	7.9937e-06	0.589632	-6.92043	PIWIL2;SLC35B3;MDC1;KDM5C;TNFAIP3;MRPL32;RPS6KA6;PPP2R4;AIFM1;HINT3;TRIM26;CPNE3;GUSB;AGFG2;CDK5RAP2;GRIPAP1;DAXX;DDX56;ARRDC3;MSL3;LEMD2;TGFBR1;TAPBP;MELK;PIGA;TCP1;TRIM14;SGK1;LUC7L2;SKAP2;TRIM56;SLC25A13;PSMD10;URM1;MAPKAP1;TXLNG;MRPL15;ZC3HAV1;MOSPD3;KLC4;PUF60;GCNT2;FLNC;LONRF1;CDK19;BRPF3;MID1IP1;SEC16A;ERAP1;MAD2L1BP;LHFPL2;PARP12;GGCT;ANLN;IBTK;PTK7;KBTBD2;HBP1;CENPQ;TJP2
TP53_22127205_ChIP-Seq_IMR90_Human	54/975	5.23197e-05	7.71129e-05	0.734191	-6.95297	MTMR10;ITGAM;ZAK;CDC73;CCND2;CSRP1;SESN2;PLS1;KDM6A;HS3ST3B1;NKX2-6;EDN2;CCDC158;TPM2;CD180;NEAT1;DDB2;ALDH3A1;FAM101A;MYO3B;SDPR;CDC42EP3;ARHGEF3;SMARCD2;OAT;MRPS31;DNAJC22;XPC;APOLD1;PUF60;UBN2;IGF2BP2;MAP4K4;FARP2;DNAJC5B;EDEM1;PTCH2;NEK7;SUSD1;LAPTM5;HELZ;PARP12;ISG20;MIR24-2;SMTN;ZNFX1;PRC1;GPR180;UST;PTPN6;FAM98B;PLXNB1;SSBP4;BCL2L1
PRDM16_22522345_ChIP-ChIP_PALATE MESENCHYMAL_Mouse	10/122	0.00625063	0.00739221	1.42095	-6.97305	IPW;EPC1;FAM53B;MTR;LONRF1;TSSK1;NR3C1;ADD3;NEK11;CSNK1G1
ELF5_23300383_ChIP-Seq_T47D_Human	50/1087	0.00438266	0.00524591	1.33082	-6.98719	BTG4;CSF1;ULK4;SLC7A11;SHB;GABPB1;RERG;IGF1R;CHCHD5;GRM4;RASSF3;AIFM1;KIF13B;OBFC1;PIM3;FBXW8;ARL15;ANXA3;ANO6;SOX10;PAX7;IRF1;ARHGEF3;PFDN5;PPARD;SMARCD2;PARG;NOD1;GPR84;LRRC16A;TBRG1;BTAF1;COMMD9;RPS3;HAS2;S1PR3;ZBED5;MFAP3L;VASP;TPBG;TXNRD1;MX1;SLC33A1;MRPL24;TPD52L2;HNRNPF;UST;GNB4;CEBPZ;NFE2L2
HOXC9_25013753_ChIP-Seq_NEUROBLASTOMA BE2-C_Human	113/2014	2.52037e-09	5.89082e-09	0.369087	-6.99416	ZWILCH;WIPF2;GPATCH2;IFIT1;EEF1B2;CHCHD5;TRIM26;RPL38;RTTN;SNRNP35;SLC39A1;B2M;SOX4;AGFG2;EIF2A;ABT1;DAXX;ARL15;ADPRHL2;PUS1;APLP2;CSGALNACT2;TRAFD1;ALG1;NEAT1;GTF2F1;FAM118B;THAP4;CCDC80;BRMS1;CSNK1G1;IPPK;CALCRL;SAR1B;OSGEP;MIR335;EMG1;COMMD9;UBB;PIP5K1A;DPH5;CLSPN;HIST1H3I;TBC1D15;BTF3;HELZ;PYCR2;NARFL;GNB2L1;NFKBIA;ANLN;IBTK;ARPC3;TRMT12;PEMT;WRAP53;LGALS3BP;CUEDC2;KDM5C;HIST2H2AB;SLC2A3;SLC7…
TFEB_21752829_ChIP-Seq_HELA_Human	42/808	0.00110476	0.00141682	1.0811	-7.09129	PGAP2;PWWP2B;SHMT1;ZFAND6;NLRC5;TXLNG;TNFAIP3;NOD2;RCBTB1;GOLGA4;TBK1;COMMD9;TOM1;PIP5K1A;TRIM25;EPC1;DIP2B;CLEC1B;SLC39A1;SEC11C;KDM6A;ATF7IP;TOR3A;TXNRD1;SLC33A1;REV1;SYT14;ALG1;MED28;HINFP;SLC25A38;ANLN;PLA2G16;ACAP2;STK17B;TXNIP;MITD1;HBP1;IRF9;SKAP2;SLC25A13;DDR2
REST_19997604_ChIP-ChIP_NEURONS_Mouse	85/2118	0.00934053	0.0109157	1.58533	-7.16182	LGALS3BP;4930452B06RIK;CXCL9;MCM8;AVIL;D16ERTD472E;NUCKS1;SLC7A11;NR3C1;SAT1;IGF1R;WISP2;BZRAP1;RASSF3;SESN2;NFATC2IP;CPNE3;PIM3;RTTN;CLEC1B;OLFR71;MS4A10;OASL1;SOX4;HMGN1;ILKAP;VAV3;ABT1;TAGAP1;WSB2;ACOT10;PABPC5;DDX56;OLFR1444;LRRC40;NME4;AVPR1A;GYKL1;GTF2F1;LEMD2;RBP7;PEX7;OLFR118;DPPA3;TRIM13;ANGPTL3;ZP1;MCM6;CD47;B4GALT4;LEPROT;ZFP426;UCP1;ADAM21;DAPP1;IL2RG;C230004F18RIK;OLFR746;FOXO1;TBRG1…
ELF1_20517297_ChIP-Seq_JURKAT_Human	47/1020	0.00544325	0.00645671	1.45765	-7.35037	SASH3;CUEDC2;PSMD13;MCM8;AFM;GATA5;LENG8;XPC;ITGAE;RCSD1;CTSS;ICAM1;MIR379;STK11;TBK1;PPP2R1B;MMP28;FLRT1;LCN10;CPXM1;KCNN3;AGFG2;LAIR1;CBR3;PSD;LAG3;API5;FOXF1;ATAD2;MX1;CCDC117;ARHGAP27;TERF2;SLC25A38;TYROBP;ZNFX1;KBTBD2;CLDN7;SFXN3;B3GNT3;CD2BP2;CD9;ITGA5;PIGG;SELT;MYD88;SSBP4
GRHL2_25758223_ChIP-Seq_PLACENTA_Mouse	49/1000	0.00147527	0.00184408	1.17426	-7.39288	CD86;SLC35B3;GALNT13;PGAP2;ZWILCH;SLC7A11;GPATCH8;IGF1R;RPS6KA6;NARS2;FAM53B;RTTN;TOR3A;DAXX;MRPS25;CSGALNACT2;KRT74;MPEG1;RBP7;FSHR;OAS3;KIT;TLR8;ASPA;DNASE1L3;IPPK;MRPS31;MLLT1;CXXC4;SCEL;PSMB2;SLC15A3;RRM1;F10;API5;IL10RA;GINS4;CABLES1;CDC7;SNX22;MIR29A;KLF2;HINFP;ISG20;UST;SFXN4;VIM;FCGR2B;MIR129-2
WT1_20215353_ChIP-ChIP_NEPHRON PROGENITOR_Mouse	90/1663	4.83078e-07	8.71306e-07	0.537107	-7.4944	CHIC2;PLEKHF1;WIPF2;WWC2;CTDSPL2;RCSD1;CYP46A1;GABPB1;RCBTB1;IGF1R;HOXA10;EEF2K;SALL1;CCND2;DACH1;PIM3;EPHB1;SOX4;RFC5;HS3ST3B1;PRKCI;MYBPC2;WSB2;TRPC4;EED;ZFP3;GAB1;SOX11;ICOSL;GTPBP3;LRRC42;ELF1;CDH11;IRF2;BMP2K;KCTD14;ITGA5;SLC29A1;LUC7L2;SKAP2;BCAT2;CSNK1G1;USP14;SLC45A3;LMAN2L;ZDHHC20;KCNA1;MLLT1;NT5C2;ADD3;NRADD;CXXC4;2700081O15RIK;CNN3;SCUBE3;COBLL1;HAS2;FYN;IGF2BP2;BC055324;ZBTB7C;MAP4K4;…
PBX1_22567123_ChIP-ChIP_OVCAR3_Human	108/2299	1.68502e-05	2.6204e-05	0.715088	-7.54389	CYFIP1;WWC2;GIMAP8;VPREB3;DACH1;MPZ;TRIM25;FAM53B;CAPN3;LGALS9;SLC39A1;PPFIA4;EIF2A;HMGN1;PLS1;ZBP1;TOR3A;STX8;APLP2;CD180;TRAFD1;MITF;ALG1;RFX1;CDC25C;TM4SF1;ELMO1;TXNIP;FREM2;ABCG1;CHRNA1;PLD5;MRPL15;MBTD1;PIP5K1A;SLAMF6;HIST1H3I;ICOS;MFAP3L;SMCP;CCDC14;INCA1;LY86;ZBTB10;B3GALT5;SELE;MSRA;SMTN;SFXN3;SP6;WDR5B;DCHS1;HBP1;BCL2L1;PIWIL2;TOP2A;KCNK6;DOCK8;APIP;IL1F8;IL1F9;PHEX;WISP2;CHAF1B;SUMO1;TA…
CTBP2_25329375_ChIP-Seq_LNCAP_Human	56/1053	0.000105726	0.000149684	0.858695	-7.56251	KCNK6;RNF19B;TSPAN12;GPATCH8;CDH8;GRM3;SUMO1;LIPH;FBXO4;PDK4;KIF13B;LZTS1;VAV3;DCC;CD180;LRRC40;TRAFD1;VRK1;AVPR1A;MED28;FAM101A;CYP26C1;IFI27;NPC2;BLVRB;RNF122;USP14;LEPROT;TMEM161B;SEMA3D;CXXC4;CORO1C;DHX32;SV2C;SNX27;CCDC85C;MIR365-1;DPH5;MBP;CTNNA3;CADM2;NUBPL;EDEM1;ZBTB10;CABLES1;KIR3DL2;MEX3C;WARS2;GALC;IBTK;POLA2;SMTN;SP4;STK17B;ID4;TAF4B
JARID2_20075857_ChIP-Seq_MESC_Mouse	71/1258	2.00895e-06	3.45016e-06	0.601774	-7.56856	KCNK6;HPSE2;H2-K1;IKZF1;CYP46A1;CDH8;CYR61;HAPLN2;HOXA10;CCND2;DACH1;PEG12;DUOXA2;ZIC1;FAM53B;FAM65B;EPHB1;SOX4;HS3ST3B1;VAV3;EMX1;IL15RA;NKX2-6;ITGA1;LMO2;TRAFD1;SOX11;AVPR1A;SOX10;ANO1;CYP26C1;PAX7;IRF2;CDH11;GM13889;FREM2;SLC22A21;OPRD1;KCNA1;DLX6;GATA6;DNAJC22;GATA5;CXCR4;H2-Q2;PRDM12;RHOBTB1;DLL4;SV2C;NPBWR1;LOC547349;FLNC;ZKSCAN16;ZBTB7C;TMEM120B;NTNG2;PRRX1;UBE2C;WNT3A;GSX2;ECEL1;HTR1A;ZIC…
CTBP1_25329375_ChIP-Seq_LNCAP_Human	61/1145	5.06977e-05	7.50022e-05	0.800577	-7.60387	CD86;SCARB1;PIGN;PEBP1;SHB;USE1;GPATCH8;CDH8;CABIN1;LIPH;NARS2;FBXO4;BDKRB2;CDK5RAP2;ARL15;APOBEC4;ANXA3;CD180;VRK1;MITF;VAV1;CDC42EP3;CDH11;DOCK2;DDR2;USP14;FAM114A2;UNC93B1;SEMA3A;CXCR4;MLLT1;FAM109A;MRPS30;MOSPD3;GLB1L3;SCEL;SCUBE3;DHX32;CLEC7A;MIR365-1;HAS2;DPH5;LONRF1;ZBTB7C;NQO1;CADM2;API5;DNAJC5B;HELZ;KIR3DL2;B3GALT5;LHFPL2;MEX3C;TSHR;GALC;NEDD1;POLA2;ETNK1;TBXAS1;HRC;TJP2
GATA2_21571218_ChIP-Seq_MEGAKARYOCYTES_Human	52/1111	0.0026767	0.00324324	1.33581	-7.65579	DOCK5;ITGAM;HPSE2;SNAP23;ICAM4;SLC2A3;IKZF1;IGF1R;IFIT2;CHCHD5;BZRAP1;EPC1;MMP2;RFX1;NEAT1;TMEM173;ARHGEF3;TXNIP;IRF8;CMPK2;AGXT;SHANK3;MAPRE2;ABCG1;TRIM56;USP14;BLM;NDUFB7;SEMA3D;ZDHHC20;GATA6;NLRC5;GATA5;RNF213;DHX32;NPBWR1;SH3BP5;GCNT2;TNFRSF14;MAP3K3;IFI44;MAD2L1BP;CLK4;KLF2;PM20D1;P2RX4;JMY;DCHS1;PTPN6;TRIP13;PIK3AP1;XKR5
NR3C1_21868756_ChIP-Seq_MCF10A_Human	62/1132	2.06357e-05	3.17163e-05	0.745429	-7.72166	DOCK5;CSRNP3;ZAK;ULK4;NR3C1;USP39;RERG;CDH8;TNFSF13B;IFT52;DNMT3L;SALL1;BDKRB2;HIST1H1D;FAM53B;RPL38;DIP2B;CDK5RAP2;TECTB;RFC3;EDN2;CSGALNACT2;MRPL46;RHOB;TIAM2;PEX7;ACAP2;IL1F5;FSHR;CDC42EP3;KIT;CDH11;IRF8;MCM6;SGK1;LUC7L2;CHRNA1;CALCRL;URM1;PRKX;THADA;CXCR6;NT5C2;APCDD1;FOXO1;HAS2;KCNN3;CMTM8;PRRX1;FUCA1;FZD6;MSN;GULP1;ADAT2;GALC;SMTN;GPAM;RQCD1;GNB4;CD9;SPRY2;NEK11
JARID1A_20064375_ChIP-Seq_MESC_Mouse	121/2171	9.66168e-10	2.34133e-09	0.38971	-7.74453	RPL4;NUP107;HDAC10;GM166;PARK7;GABPB1;EEF1B2;CHCHD5;STK11;FPGT;MPZ;ZFP560;ANKFY1;ARL6IP4;EIF2A;CDK5RAP2;ABT1;FBXW8;STX8;PUS1;RPS5;IMP4;ALG1;CRNKL1;FAM118B;GTPBP3;THAP4;IFT88;BRMS1;D2WSU81E;MAPKAPK5;RBCK1;KLHL18;GPR89;SAR1B;FAM114A2;PSMD13;XPC;MRPL15;ZBTB5;KLC4;EMG1;COMMD9;1810043H04RIK;C87436;DPH5;EIF2S3X;TBC1D15;COX10;SEC16A;SLC33A1;NARFL;9030624J02RIK;SEPSECS;HOOK2;ARPC3;TRMT12;MTMR10;CUEDC2;MC…
EWS-ERG_20517297_ChIP-Seq_CADO-ES1_Human	52/1038	0.000679773	0.000895035	1.11672	-7.83785	LIN54;RPL7;TBK1;EEF2K;EPC1;CPXM1;RPL38;HIF1AN;LZTS1;CCR3;ABT1;VAV3;GUCY1A3;TRPC4;F2R;ANO6;SOX11;CCDC117;TMIGD1;ENAM;FSHR;ELMO1;VAMP5;RNF122;PPARD;ADAM21;CXCR4;LRRC16A;NT5C2;APCDD1;PIK3R5;EXOSC4;CCDC85C;NPVF;COBLL1;DHRS7C;IGF2BP2;DCAF13;DNAJC5B;ATAD2;GSX2;DENND4C;FZD6;GINS4;WDYHV1;PYCR2;POLA2;KRT19;FABP5;WDR5B;FSIP1;SSBP4
MYC_20876797_ChIP-ChIP_MEDULLOBLASTOMA_Human	70/1406	0.000105675	0.000149684	0.901441	-7.93897	CHRM2;ITGAM;GALNT13;HEXB;HHIP;DOCK8;TNFAIP3;ICAM4;TSPAN12;CLYBL;CDH8;RPL7;MMP25;GJA1;TBK1;CSRP2;SUMO1;RASSF3;ZIC1;HIST1H1D;EPC1;RPL38;LZTS1;PDE8A;EIF2A;EMX1;ARL11;RFC3;TRPC3;EED;MMP2;BCKDHB;ARRDC3;TRAFD1;HMHA1;RPSA;MELK;KIT;CDH11;HOXB1;SFT2D2;PFDN5;RNF122;BCAT2;CHRNA1;SEMA3D;SEMA3A;MRPS31;PLD5;IGFBPL1;IRAK2;EPS8L1;MBP;CTNNA3;MYO10;EDEM1;ST8SIA3;ZIC4;CDC7;DMRT3;PML;PTPRC;PRC1;RAB13;TRMT12;FSIP1;SE…
KLF5_25053715_ChIP-Seq_YYC3_Human	107/2000	6.75523e-08	1.37542e-07	0.511503	-8.0814	NCF1;ULK4;PEBP1;RNF19B;NUCKS1;TTF2;NR3C1;RPL7;RPS14;PDK4;PIM3;RTTN;SLC39A1;SOX4;SLC16A5;RSAD2;SOX11;NEAT1;TIAM2;THAP4;ALDH3A1;CARHSP1;SLPI;CLDN7;TXNIP;VCL;SPATA9;TMEM161B;SRCAP;GATA6;IL20RA;CORO1C;S100A16;NPBWR1;KCNN3;VASP;CDK19;CADM2;NEK7;FZD6;AP4B1;ANLN;SP4;UST;PSMG4;FBXL3;CTRC;BCL2L1;KCNK6;DOCK5;CSRNP3;GADL1;USE1;CTSS;CXCL5;TNFSF13B;EEF2K;CASP8;MMP28;KIF13B;EDN2;DDX58;MMP2;TNFRSF19;TACR1;OSMR;…
FOXP2_23625967_ChIP-Seq_PFSK-1 AND SK-N-MC_Human	48/863	0.000121109	0.000170243	0.951633	-8.25854	SLC35B3;LIN54;CSRNP1;SCARB1;DOCK5;CHIC2;NR3C1;CABIN1;EEF2K;UBB;S100A16;RARS;PDK4;FAM53B;PIM3;LZTS1;TBC1D15;ABCA1;SUN2;SLC16A1;ADPRHL2;MID1IP1;ATAD2;STAT3;PRKCD;ARRDC3;LMO2;PLA2G4A;PYCR2;CCDC117;PARP14;MYT1;RHOB;RPIA;TIAM2;SLC6A6;KAT2B;SEPSECS;PSMA1;ETNK1;ALOX5AP;PSMG4;SPRY2;FAM98B;HBP1;LAP3;MAPRE2;GPR146
EGR1_19374776_ChIP-ChIP_THP-1_Human	1968-06-01	0.0229073	0.0260011	2.27073	-8.28731	HDAC1;STAT3;HBP1;TNF;VAV1;MYD88
TP53_22573176_ChIP-Seq_HFKS_Human	73/1348	5.6842e-06	9.20189e-06	0.724042	-8.39606	CD86;OGFR;DOCK5;PLEKHF1;HPSE2;AVIL;SLC35F5;TSPAN12;NR3C1;CDC73;MIR874;IFIH1;TBK1;CCND2;KIF13B;PIM3;FAM65B;CEP97;SLC39A1;HERC6;HS3ST3B1;NKX2-6;ARL15;MMP2;TPM2;BCKDHB;CD180;TEX14;ANO6;TACR1;KAT2B;VCAN;FAM101A;ZEB1;SDPR;CDH11;BLVRB;DBN1;TLR3;SKAP2;CSF1R;SMARCD2;RPL12;GATA6;MRPS31;DNAJC22;ADAM21;EDDM3B;WDR62;ADD3;APOLD1;MRPL11;GNA14;PIP5K1A;IL12RB1;GPR155;SEC11C;FOXF1;OPRK1;DMRT3;HELZ;LHFPL2;MSMP;WAR…
EZH2_18974828_ChIP-Seq_MESC_Mouse	68/1302	3.44003e-05	5.16658e-05	0.855029	-8.43975	DGKG;ACVRL1;MESP1;ZFP521;HHIP;RCSD1;CDH8;HOXA10;CCND2;DACH1;PEG12;DUOXA2;ZIC1;EMILIN2;SLC16A9;STK32A;EPHB1;PDE8A;SOX4;HS3ST3B1;EMX1;IL15RA;APOBEC4;PLLP;LMO2;WNT9B;SOX11;AVPR1A;VCAN;PAX7;IRF2;CDH11;IRF8;HOXB1;SHANK3;FREM2;OPRD1;KCNA1;GATA6;GATA5;CXCR4;ZC3HAV1;CXXC4;RHOBTB1;NCALD;DLL4;EXTL1;IGFBPL1;CAMK2N1;HAS2;FLNC;IGF2BP2;MSC;ZBTB7C;CAR2;PRRX1;CADM2;WNT3A;ECEL1;HTR1A;CABLES1;DMRT3;PARP12;NIN;WT1;…
ERG_20517297_ChIP-Seq_VCAP_Human	56/1062	0.000130019	0.000182119	0.98249	-8.46008	MIR708;ZFAND6;ULK4;UBE2L6;SLC2A3;RERG;TNFSF13B;IGF1R;MIR874;GOLGA4;TBK1;ARHGDIB;CDK5RAP2;HMGN1;PPTC7;TRPC4;RPL22;TEX14;OSMR;KCTD6;SCAMP2;PEX7;MYO3B;BMP2K;RIN2;SPATA9;SLC24A1;CCDC23;UCP1;AFM;LENG8;NEDD9;XPC;ADD3;MRPL11;RASD1;PUF60;RPS3;SLC25A20;SMCP;PRRX1;FAM78A;RNLS;WNT3A;MAD2L1BP;SNX22;B3GALT5;CXCL10;NEDD1;MFAP4;POLA2;FABP5;TRMT12;PSMG4;FAM26F;MYD88
E2F7_22180533_ChIP-Seq_HELA_Human	1946-04-01	0.0611636	0.067485	3.16088	-8.52126	FANCI;RBL1;ATAD2;MCM6
RNF2_18974828_ChIP-Seq_MESC_Mouse	68/1302	3.44003e-05	5.16658e-05	0.865777	-8.54583	DGKG;ACVRL1;MESP1;ZFP521;HHIP;RCSD1;CDH8;HOXA10;CCND2;DACH1;PEG12;DUOXA2;ZIC1;EMILIN2;SLC16A9;STK32A;EPHB1;PDE8A;SOX4;HS3ST3B1;EMX1;IL15RA;APOBEC4;PLLP;LMO2;WNT9B;SOX11;AVPR1A;VCAN;PAX7;IRF2;CDH11;IRF8;HOXB1;SHANK3;FREM2;OPRD1;KCNA1;GATA6;GATA5;CXCR4;ZC3HAV1;CXXC4;RHOBTB1;NCALD;DLL4;EXTL1;IGFBPL1;CAMK2N1;HAS2;FLNC;IGF2BP2;MSC;ZBTB7C;CAR2;PRRX1;CADM2;WNT3A;ECEL1;HTR1A;CABLES1;DMRT3;PARP12;NIN;WT1;…
POU3F2_20337985_ChIP-ChIP_501MEL_Human	74/1702	0.00252957	0.00307439	1.49091	-8.62438	BTG4;SLC35B3;CHRM2;GALNT13;WWC2;GPATCH2;GPR63;SLC7A11;NR3C1;RCBTB1;RERG;CDH8;PPP2R1B;FPGT;TOM1;GBP7;GPR37;MME;ARL15;TNFRSF19;ARRDC3;TRAFD1;PLA2G4A;MITF;CRNKL1;EREG;VCAN;PRKD3;FSHR;LACE1;ANGPTL3;ELMO1;LCP1;CD47;CCDC81;LUC7L2;PROL1;CALCRL;LAMA2;SEMA3D;SEMA3A;PLD5;UCP1;AFM;ADAM21;XPC;MRPS30;CXXC4;MBTD1;DHX32;PSMB2;NPVF;COBLL1;VPS54;SRY;LONRF1;ATF7IP;FANCI;CADM2;CCDC14;NEK7;DENND4C;HTR1A;BMX;SELE;WAR…
PPARD_21283829_ChIP-Seq_MYOFIBROBLAST_Human	188/3447	7.99929e-14	3.00926e-13	0.299803	-8.6439	CHRM2;SCARB1;GALNT13;HPSE2;MIR708;CXCL17;GPATCH2;GPR63;NR3C1;CDH8;IFIT2;CHCHD5;GJA1;STK11;DACH1;TBK1;SALL1;PDK4;FAM53B;RPL38;PIM3;FAM65B;STK32A;LZTS1;PDE8A;SLC39A1;B2M;AGFG2;CDK5RAP2;GUCY1A3;PRKCI;SLC15A2;FBXW8;CD180;SOX11;NEAT1;SDCBP2;KCTD6;SCAMP2;GTPBP3;TIAM2;CARHSP1;MELK;SLPI;TXNIP;MAPKAPK5;ADAM7;RIN2;VCL;SKAP2;EPB41;FAM114A2;ZC4H2;THADA;MRPL15;RHOBTB1;MBTD1;EMG1;MIR452;DPH5;MBP;MSC;SLC15A3;IC…
EBNA2_21746931_ChIP-Seq_IB4-LCL_Human	80/1492	2.90013e-06	4.87469e-06	0.715856	-8.75596	DENND1C;IFITM3;TOP2A;ITGAM;PGAP2;DOCK8;SNAP23;TNFAIP3;ICAM4;TCIRG1;RCSD1;GABPB1;RCBTB1;RPL6;ICAM1;STK11;MMP25;EEF2K;GRM4;TAGAP;EPG5;MS4A10;MIR193B;DDX56;MRPL46;KRT74;MRPL43;TIAM2;CARHSP1;B3GNT3;DOCK2;VAMP5;RIN2;TLR2;MYH7;CD274;BLM;SLC45A3;FAM114A2;SHCBP1L;LENG8;UQCR11;PRDM12;IL2RG;FUT2;APCDD1;HIGD1B;OSGEP;C3;CALHM1;RECQL5;SNX27;IRAK2;TNFRSF17;TNFRSF14;FYN;KCNN3;PRLH;IL12RB1;GPR155;PRRX1;FOXF1;TGF…
KLF4_18264089_ChIP-ChIP_MESC_Mouse	10/104	0.00219233	0.00268103	1.50315	-8.901	MSRA;LEFTY1;SALL1;HOOK2;DPPA3;TEX14;SLC2A3;PYCR2;KLF4;KLF2
JARID2_20064375_ChIP-Seq_MESC_Mouse	59/1117	8.3306e-05	0.000119658	0.98841	-8.92621	MESP1;CSF1;DOCK8;H2-K1;IKZF1;CDH8;HOXA10;DACH1;ZIC1;HS3ST3B1;VAV3;PSD;EMX1;NKX2-6;TRPC3;LMO2;WNT9B;TMEM171;AVPR1A;OSMR;CYP26C1;PAX7;IRF2;CDH11;SGK3;FREM2;OPRD1;SEMA3D;KCNA1;DLX6;GATA6;PLD5;DNAJC22;GATA5;CXCR4;PRDM12;CXXC4;RHOBTB1;DLL4;IGFBPL1;COBLL1;HAS2;IGF2BP2;ZBTB7C;NTNG2;PRRX1;WNT3A;GSX2;ECEL1;ZFP316;CABLES1;ZIC4;DMRT3;PARP12;NIN;WT1;FBXL3;LHX4;H2-AB1
KLF5_18264089_ChIP-ChIP_MESC_Mouse	10/103	0.0020537	0.00251929	1.50258	-8.99113	MSRA;LEFTY1;SALL1;HOOK2;DPPA3;TEX14;SLC2A3;PYCR2;KLF4;KLF2
TRIM28_21343339_ChIP-Seq_HEK293_Human	1990-09-01	0.00281382	0.00339895	1.58735	-9.02296	BST2;ACE2;KRT19;FNDC1;COBLL1;UBE2L6;KDELR3;TM4SF1;MXD4
KLF2_18264089_ChIP-ChIP_MESC_Mouse	10/103	0.0020537	0.00251929	1.51936	-9.09154	MSRA;LEFTY1;SALL1;HOOK2;DPPA3;TEX14;SLC2A3;PYCR2;KLF4;KLF2
GABP_19822575_ChIP-Seq_HepG2_Human	145/2639	4.72668e-11	1.2701e-10	0.402548	-9.17276	SLC35B3;MDC1;NUP107;WIPF2;RNF19B;PARK7;GABPB1;GPATCH8;RCBTB2;RPS14;CHCHD5;TBK1;MPZ;DHX58;OBFC1;PIM3;RTTN;HMGN1;ABT1;CDKL3;FBXW8;CSGALNACT2;ARRDC3;FRS2;LIG3;RFX1;GTF2F1;SDCBP2;LEMD2;THAP4;MELK;TBC1D20;HMBS;CD2BP2;RBCK1;CSNK1G1;IPPK;CD274;PFKFB4;TMEM161B;CCDC23;SRCAP;SAR1B;EPB41;FAM114A2;MAPKAP1;PRDM12;MRPL15;THADA;MBTD1;S100A13;SAFB2;TBC1D15;COX10;BTF3;FANCI;CCDC14;SLC33A1;B3GALT4;CDC7;TDRD7;NARFL…
GLI1_17442700_ChIP-ChIP_MESC_Mouse	1973-07-01	0.00982006	0.0114397	2.05843	-9.20253	GRIPAP1;NTNG2;LAMP3;HHIP;PABPC5;PDE4B;CDH8
SPI1_20517297_ChIP-Seq_HL60_Human	63/1249	0.000164468	0.000227946	1.12487	-9.43365	SCARB2;DENND1C;IFITM3;CUEDC2;ITGAM;PGAP2;PIGN;DOCK8;SNAP23;IL1F9;UBE2L6;TREM2;SLC2A3;RPS14;STK11;TBK1;DUOXA2;TRIM25;GUSB;CDK5RAP2;HS3ST3B1;GTF2F1;TERF2;GTPBP3;PEX7;DEPDC7;TLR9;TRIM14;CCDC42;CMPK2;MCM6;BLVRA;ABCG1;TLR2;IPPK;SP100;URM1;AFM;LENG8;PRKX;MRPS30;CXCR6;FUT2;MRPL11;C3;SNX27;ASTE1;INPP5D;MKNK2;PRLH;GPAT2;ZBED5;SEC16A;LY86;MSN;LAMB1;FMO2;MSMP;CLK4;ISG20;LPCAT2;CD9;MITD1
TTF2_22483619_ChIP-Seq_HELA_Human	84/1512	4.32687e-07	7.87611e-07	0.675717	-9.4967	RPL4;MDC1;CUEDC2;CSF1;ZWILCH;ULK4;PARK7;SHB;PIGW;RPL6;SMG5;WISP2;CABIN1;RPL7;RPS4X;RPL7A;RPS14;CHCHD5;HINT3;RPL38;RTTN;SLC39A1;LBR;CDK5RAP2;PLS1;SS18;PARP2;STX8;OXSM;IMP4;RFX1;NEAT1;MRPL46;ILF2;LEMD2;GLTSCR2;DDB2;GTPBP3;RHOB;ARL4D;HMBS;LACE1;TXNIP;MAPKAPK5;XIST;PFDN5;DBN1;LUC7L2;KLHL18;SRCAP;POLDIP3;RPL12;TBRG1;EXOSC4;PSMB2;UBB;S100A13;RPS3;PIP5K1A;ZBED5;FANCI;RRM1;PTCH2;STAT3;CABLES1;MRPL24;CLK4…
RCOR1_19997604_ChIP-ChIP_NEURONS_Mouse	108/2378	6.17678e-05	8.96996e-05	1.02427	-9.54521	CHRM2;D16ERTD472E;NUCKS1;TAS2R113;1700065D16RIK;EEF1B2;RPS6KA6;SMCHD1;STK11;PEG12;OLFR444;FBXO4;GJA6;CPNE3;ZFP282;MS4A10;B2M;ATG3;NKX2-6;SLC15A2;FBXW8;WSB2;OLFR1444;CYBB;OLFR1286;TBC1D20;TRIM13;MYCS;CSNK1G1;SPATA9;PLD5;SPATA4;FOXO1;2700081O15RIK;UBB;OLFR1318;EIF2S3X;MBP;HIST1H3I;ICOS;MFAP3L;SMCP;VCAM1;EDEM1;RANBP17;ZFP239;FZD6;HTR1A;MINA;AP4B1;CLK4;PARP12;GULP1;OLFR699;HOOK2;OLFR1426;OLFR690;NIT2…
HOXB7_26014856_ChIP-Seq_BT474_Human	108/2000	3.75752e-08	7.77079e-08	0.597982	-9.78914	SCARB1;CXCL17;RNF19B;SAT1;RCBTB1;GJA1;STK11;PPP2R1B;SESN2;TRIM25;EPHB1;EIF2A;PRMT10;CCDC158;REV1;MIR15A;MITF;SHISA2;FAM118B;RBP7;PLA2G16;CLDN7;ELMO1;HOXB1;PROL1;IPPK;KLHL18;ZBTB8A;UBE2CBP;IGSF6;LMAN2L;THADA;GPR84;OSGEP;GLB1L3;SNN;DHX32;IRAK2;MSC;SLC15A3;ZBED5;HMGCLL1;SLC14A1;API5;TGFB3;EDEM1;HTR1A;MSN;HELZ;CLK4;ACER2;QDPR;NFKBIA;IGSF10;MIR185;SCGB3A1;SELT;CTRC;XKR5;PIWIL2;AVEN;PLEKHF1;SLC35F5;SNA…
ETS1_20019798_ChIP-Seq_JURKAT_Human	86/1607	1.32849e-06	2.30155e-06	0.80145	-10.4044	CUEDC2;NUP107;MTR;CTDSPL2;RPL6;RPL7;RPS14;HINT3;RARS;NFATC2IP;EMILIN1;RPL38;RTTN;HIF1AN;CEP97;GUSB;CDK5RAP2;ABT1;CDKL3;PRKCI;DAXX;MRPS25;ADPRHL2;EED;RPS5;RPL22;VRK1;IMP4;CCDC117;TERF2;LEMD2;GLTSCR2;GTPBP3;ARL4D;BRMS1;RBL1;PRPF18;PSMA1;POLR1B;TCP1;IRF2;LACE1;CD2BP2;ATG4B;TMBIM6;MAPKAPK5;PIGG;PFDN5;BCAT2;IPPK;KLHL18;PPP1R15B;TMEM161B;NDUFB7;SRCAP;RPL12;MRPS31;NOL7;LENG8;MRPL11;EMG1;EXOSC4;COMMD9;SN…
GATA1_22025678_ChIP-Seq_K562_Human	1938-04-01	0.0357057	0.039954	3.30888	-10.6547	RSAD2;BMP2K;MTR;PIK3AP1
CREB1_23762244_ChIP-Seq_HIPPOCAMPUS_Rat	137/2393	1.23183e-11	3.52589e-11	0.443266	-10.6687	OTUD4;MDC1;ZWILCH;ZFAND6;H2-K1;NUCKS1;ZBTB22;GABPB1;RPS14;STK11;FPGT;NFATC2IP;TOM1;OBFC1;TRIM26;PIM3;B2M;PDE8A;SOX4;AGFG2;EIF2A;ABT1;DAXX;CD180;TAP1;RFX1;GTF2F1;SCAMP2;THAP4;BRMS1;HMBS;TXNIP;CD2BP2;SIK1;MAPKAPK5;CCDC81;VCL;ZFP451;IPPK;KLHL18;GPR89;LMAN2L;THADA;GPR84;ZBTB5;EMG1;UBB;C87436;SAFB2;KCNN3;TBC1D15;TMEM120B;CDK19;H2-EB1;UBE2C;SEC16A;1110004F10RIK;MRPL24;D17WSU92E;HOOK2;TMEM11;SP4;SFXN3;T…
TFAP2A_17053090_ChIP-ChIP_MCF7_Human	86/1904	0.000401134	0.00054125	1.45049	-10.9101	TOP2A;CTDSPL2;GRPR;IFI30;CYP46A1;CHRDL1;RCBTB1;IL18BP;TNFSF13B;EEF2K;PPP2R1B;CAPN6;VSIG2;MMP28;BDKRB2;ANKFY1;CAPN3;PIM3;RPL38;TEAD2;CTSC;ARL11;SS18;EED;TNFRSF19;WNT9B;LIG3;RFX1;ELF1;TYROBP;NPC2;TNNT1;PIGA;HMBS;CDH11;IL1RAPL1;BTK;B3GNT3;TLR8;CD2BP2;ZP1;KDELR3;PFDN5;FREM2;ABCG1;FAM60A;GAS7;MYH7;PSMD10;USP14;SMARCD2;SELPLG;RNF34;LAMA3;PAPLN;GATA6;MLLT1;GPR84;IL2RG;HIGD1B;OSGEP;CORO1C;C3;DUOX1;CLEC7A…
DACH1_20351289_ChIP-Seq_MDA-MB-231_Human	87/1698	5.79338e-06	9.30238e-06	0.943611	-10.932	MAPKBP1;DOCK5;WWC2;PEBP1;TCIRG1;PIGW;RERG;GPATCH8;MRPL32;HIST2H2AC;PIGX;RPS14;GOLGA4;CSRP2;ANKFY1;TRIM25;TRIM26;RPL38;RTTN;CTSC;ILKAP;ARL15;PARP2;PABPC4;PUS1;RPS5;OXSM;CSGALNACT2;REV1;TRAFD1;ILF2;GLTSCR2;THAP2;ACAP2;MELK;TBC1D20;TXNIP;MAPKAPK5;CD47;PIGG;VCL;SKAP2;PPARD;KLHL18;SMARCD2;SRCAP;SAR1B;POLDIP3;RPL12;LAMA3;NOL7;LENG8;WDR62;ZBTB5;CORO1C;THBS3;AURKA;DLL4;KLC4;EXOSC4;PUF60;S100A13;IGF2BP2;T…
STAT3_22323479_ChIP-Seq_MACROPHAGE_Mouse	1938-04-01	0.0357057	0.039954	3.5602	-11.4639	3110082I17RIK;SCARB1;CSRP2;STAT3
E4F1_26484288_ChIP-Seq_MOUSE EMBRYONIC FIBROBLAST_Mouse	2016-03-30	0.074122	0.081103	4.66844	-11.7273	EED;FYN;NARFL
TET1_21451524_ChIP-Seq_MESC_Mouse	99/1839	1.6176e-07	3.14754e-07	0.816891	-12.2301	WIPF2;UBE2L6;CXCL16;HOXA10;CCND2;PLS1;TOR3A;SDS;CCDC158;HMHA1;TAP1;NEAT1;SDCBP2;RBP7;BRMS1;TBC1D20;OLFR1328;FCGR4;TXNIP;KDELR3;SKAP2;IGSF6;DLX6;GATA6;DNAJC22;HIGD1B;4932438A13RIK;MRPL11;SCUBE3;MIR212;CALHM1;IRAK2;PIP5K1A;TNFRSF14;KCNN3;CLSPN;ZFP358;H2-EB1;MLKL;BRPF3;INCA1;MINA;HSPA12B;XKR8;PM20D1;SP6;SCGB3A1;MIR182;BCL2L1;WRAP53;4930592I03RIK;TNFSF13B;HIST2H2AC;PIGX;MMP28;GM6225;GUSB;BC051142;PAR…
RBPJ_21746931_ChIP-Seq_IB4-LCL_Human	97/2013	1.80404e-05	2.7945e-05	1.2592	-13.2031	IFITM3;PGAP2;ICAM4;GABPB1;RCBTB1;RPL6;ICAM1;STK11;MIR431;RASSF3;SNRNP35;MS4A10;CSGALNACT2;RBP7;IFT88;CARHSP1;TXNIP;MAPKAPK5;RIN2;CD274;SLC45A3;FAM114A2;PLD4;PRDM12;APCDD1;FUT2;OSGEP;C3;CALHM1;CEP72;TNFRSF14;KCNN3;SLC14A1;FOXF1;TGFB3;LY86;ZBTB10;CDC7;SSC5D;XKR8;SLC6A6;JMY;MYD88;SERINC5;DENND1C;TOP2A;ITGAM;DOCK8;TCIRG1;USP39;EEF2K;GRM4;PPP2R4;TAGAP;EPG5;CPXM1;TEAD2;MIR193B;DDX56;MRPL46;MRPL43;TGFBR…
FOXP1_21924763_ChIP-Seq_HESC_Human	198/3724	1.53221e-13	5.6039e-13	0.816567	-23.0355	IFITM3;RPL4;MDC1;MAPKBP1;CHIC2;IFI35;RCBTB2;RPS14;VSIG2;DHX58;ARL6IP4;EPC1;FAM53B;RTTN;CPNE3;MS4A10;SOX4;ABT1;PRKCI;OXSM;ARRDC3;REV1;THAP4;TRIM13;TXNIP;LAP3;SKAP2;PRDM12;MRPL11;DHX32;S100A13;PIP5K1A;DECR1;SLC33A1;MAD2L1BP;WDYHV1;PYCR2;MRPL24;NFATC4;XKR8;ACER2;SLC6A6;HNRNPF;CCDC64B;GJB5;HBP1;CTRC;OGFR;LIN54;MESP1;OTUD7B;PIGW;MMP25;HINT3;SLC22A18;EPG5;ZIK1;PSD;CD52;PARP3;LEFTY1;MYBPC2;PLLP;PARP2;CC…
BP1_19119308_ChIP-ChIP_Hs578T_Human	2016-05-18	0.000498189	0.000664812	4.31527	-31.5706	HPSE2;IL2RA;LAPTM5;ADAM21;SELE

## Sheet: TRANSFAC
TRANSFAC (TRANScription FACtor database)
Term	Overlap	P-value	Adjusted P-value	Z-score	Combined Score	Genes
IRF8 (human)	134/1550	1.64031e-08	2.5835e-06	-1.72575	22.2041	OTUD4;MDC1;SCARB1;WIPF2;IFI30;IFIT1;SAT1;ICAM1;C4B;RPS14;C4A;GJA1;DACH1;CAPN6;ARHGDIB;ANKFY1;SNRNP35;B2M;EPHB1;EIF2A;CDK5RAP2;ARL11;RSAD2;ARL15;CCDC158;PUS1;RPL22;LMO2;PRKCD;TAP2;HMHA1;THAP2;TM4SF1;IFT88;CARHSP1;IFI27;PARD3;LACE1;PADI3;TXNIP;SREK1;SLC45A3;SPATA4;GLB1L3;PIK3R5;CNN3;NLRP3;NCKAP1L;KCNN3;COX10;VCAM1;FOXF1;LY86;IFI44;CDC7;NMI;ARHGAP27;MINA;PARP14;MRPL24;GULP1;CXCL10;UBE2W;ID4;PSMG4;SC…
PRDM1 (mouse)	31/196	2.46443e-07	2.58765e-05	-2.01054	21.2357	TOP2A;CD274;PRKAA1;FGL2;TAPBPL;IFIT1;PSMB10;CDH8;IL18BP;TNFSF13B;FYN;TNFRSF14;GBP2;TRIM21;AW112010;APOL11B;MX2;ERAP1;TAP2;LY86;TEX14;FMO2;PSMB8;TAPBP;ACE2;IRF2;RQCD1;VMN2R69;RBCK1;DNASE1L3;TJP2
NFKB1 (mouse)	245/3284	5.90504e-09	1.86009e-06	-1.54322	20.3627	SLC35B3;RPL4;AVIL;PWWP2B;IKZF1;IFIT1;IFI30;IFIT2;5031414D18RIK;RPL7;C4B;C4A;RINL;RASSF3;ARL6IP4;FAM53B;OBFC1;TRIM25;CPNE3;B2M;EPHB1;IL15RA;SDS;NKX2-6;WSB2;TSTD2;PRKCD;CRNKL1;CCDC80;OLFR1328;LACE1;HMBS;KDELR3;RNF122;ZFP622;EDDM3B;NRADD;OLFR746;MBTD1;C3;INPP5D;VASP;EDEM1;RDX;NMI;PARP14;NFATC4;ACER2;PTK7;HNRNPF;D830031N03RIK;HRC;WDR5B;ITM2B;XKR5;LIN54;CSRNP1;SLC7A11;PHEX;IL18BP;CHAF1B;TRIM6;CSRP2;CA…
Prrx2 (mouse)	165/2205	2.22843e-06	0.000140391	-1.7654	15.661	CHRM2;GALNT13;GPATCH2;UBE2L6;GRPR;1700065D16RIK;RCBTB1;ICAM1;EEF1B2;D7ERTD443E;C4A;STK11;DACH1;TBK1;LAMP3;FPGT;DUOXA2;LIPN;GJA6;PIM3;STK32A;TRIM21;SOX4;HMGN1;SLC16A5;GUCY1A3;GBP8;TPM2;ACOT10;PAM16;LMO2;CYBB;VMN1R20;MITF;VRK1;VMN1R225;RPSA;OLFR1286;PLA2G16;RFX6;OLFR1328;HMBS;RIN2;VCL;APOL10A;MIR467D;PLD4;APCDD1;GLB1L3;NKAIN3;COMMD9;OLFR12;C87436;OLFR1318;5730508B09RIK;S100A13;HIST1H3I;KCNN3;VCAM1;…
IRF8 (mouse)	140/1770	9.50242e-07	7.48316e-05	-1.62633	15.4506	CHRM2;H2-K1;GPATCH2;NUCKS1;IFIT1;IFI30;CHCHD5;SALL1;VMN2R75;VSIG2;LAMP3;DHX58;STK32A;B2M;TRIM21;SOX4;GBP8;SLC15A2;4930571K23RIK;CCDC158;PAM16;LMO2;VMN1R225;SCAMP2;FAM118B;FCGR1;IFT88;MELK;PARD3;CLIP4;TXNIP;VMN2R69;LAP3;TSSK1;SPATA9;CD274;CALCRL;DLX6;H2-M3;IL20RA;TAPBPL;ZC3HAV1;DDX60;KNG2;PIK3R5;COBLL1;NLRP3;MBP;TNFRSF14;LONRF1;VCAM1;VMN2R107;SEC16A;IFI44;HSPA12B;MRPL24;GM12250;PARP10;TMEM11;HNRNP…
ETV4 (mouse)	136/1773	5.99537e-06	0.000269792	-1.56945	12.8975	PROS1;AQP4;SAT1;VMN1R176;DEFB18;HPGDS;CCND2;CAPN6;VSIG2;PEBP4;NARS2;ARHGDIB;CAPN3;FAM53B;LGALS9;TRIM21;TECTB;4930433I11RIK;GBP5;SLC15A2;TSTD2;RPS5;CD180;LMO2;VMN1R20;LIG3;4931406C07RIK;SDCBP2;ALDH3A1;CLIP4;LACE1;TRIM13;KCTD14;ADAM7;RIN2;GM9125;LY6F;TRIM34A;TMEM161B;CALCRL;SLC45A3;IL20RA;APCDD1;DDX60;RHOBTB1;PIK3R5;RASGRP3;S100A16;OLFR463;OLFR1318;PIP5K1A;VMN2R107;RDX;HTR1A;IFI44;MSN;1110004F10RIK…
NR5A2 (human)	259/3815	3.6778e-06	0.000193085	-1.50013	12.8297	CHIC2;NUP107;PGAP2;WIPF2;PWWP2B;ICAM4;IFI30;GABPB1;GOLGA4;RINL;SPATA22;VSIG2;ANKFY1;DIP2B;EPHB1;CDK5RAP2;SDS;PRMT10;ZFP3;PRKCD;TM4SF1;EREG;GTPBP3;TIAM2;RBP7;SDPR;LACE1;HOXB1;RIN2;SAR1B;MAPKAP1;SHMT1;GATA6;EDDM3B;TAPBPL;PIK3R5;INPP5D;LCN10;KCNN3;ZBTB7C;VASP;NTNG2;MICAL3;MAD2L1BP;CDC7;PYCR2;PARP14;NARFL;MRPL24;NFATC4;ANLN;SMTN;HNRNPF;PSMG4;PEMT;SFXN4;CTRC;CD22;NODAL;CSRNP3;PIGN;IL1F9;CTSS;IL18BP;IF…
En1 (mouse)	81/957	2.4533e-05	0.000858653	-1.74753	12.3378	LGALS3BP;SCARB1;CXCL9;NUP107;D16ERTD472E;IFI30;SLC2A7;RERG;CDC73;PIK3CG;CABIN1;D7ERTD443E;CHAF1B;OLFR524;CCND2;MIR1912;RASSF3;AIFM1;VMN2R75;CYP4V3;TAGAP;ZIC1;PDE4B;OBFC1;EMILIN2;EMILIN1;CEP97;CD33;MRPS25;PUS1;MIR879;SOX10;IFT88;SPINT1;NPC2;OLFR1328;OLFR872;HMBS;KCTD14;TLR8;LY6F;GAS7;OPRD1;PSMD10;ZFP622;CSF1R;CLEC4A3;CCDC23;ZFP704;URM1;NEDD9;MIR1969;NCALD;FBXL21;DHX32;CTNNA3;IGF2BP2;ZKSCAN16;HMGCL…
SPI1 (mouse)	127/1680	2.31928e-05	0.000858653	-1.5782	11.1424	CD86;PGAP2;CSF1;HDAC10;WIPF2;SAT1;CXCL16;MYLK4;CCND2;VSIG2;PEBP4;ARL6IP4;DIP2B;LGALS9;LZTS1;EPHB1;HERC6;GBP8;GBP9;RPS5;HMHA1;ALG1;CDC25C;GTPBP3;EREG;TYROBP;LYG1;LACE1;IGTP;PADI3;RIN2;TRIM34A;BLM;TMEM161B;GATA5;PRDM12;ZC3HAV1;FUT2;PIK3R5;APON;SCUBE3;NLRP3;ADAM6A;MLKL;HTR1D;IRGM2;HOPX;GULP1;SEPSECS;TBXAS1;UST;1700101E01RIK;SCGB3A1;CUEDC2;ZFP521;CSRNP3;GADL1;TREM2;TCIRG1;SIGLECH;PIK3CG;ZMYM1;ZIC1;BD…
Pdx1 (mouse)	75/907	9.63653e-05	0.00202367	-1.74369	10.8158	PIWIL2;MDC1;GALNT13;MCM8;IL1F9;ITGAE;GRPR;PIGW;PIK3CG;MMP25;ZIC1;GM6225;ZFP282;HIF1AN;BC051142;SOX4;ZIK1;ILKAP;SLC16A5;HMGN1;GUCY1A3;LEFTY1;4930571K23RIK;TRPC4;TPM2;ACOT10;ARRDC3;MSL3;MITF;RPSA;VRK1;EREG;ACE2;ACAP2;DEPDC7;MELK;RFX6;KIFC1;IRF1;IRF7;CDHR4;CCDC42;4933416C03RIK;CSNK1G1;POPDC2;NDUFB5;OLFR1512;THBS3;CCDC85C;OLFR12;4930488L21RIK;CHRNE;5730508B09RIK;BC055324;CAR2;VCAM1;MID1IP1;CABLES1;OT…
NRF1 (mouse)	125/1676	4.70393e-05	0.00134703	-1.53821	10.1673	SLC35B3;IFITM3;RPL4;GM166;TTF2;PARK7;IFI30;SAT1;RPS14;TBK1;SPATA22;FPGT;RPL38;PIM3;SNRNP35;SLC39A1;TRIM21;TOR3A;FBXW8;TSTD2;PAM16;ARRDC3;IMP4;VRK1;RPSA;ALG1;4931406C07RIK;CRNKL1;SDCBP2;RBP7;OLFR315;KCTD14;CD274;UBE2CBP;CCDC23;DAPP1;FUT2;CORO1C;IRAK2;SAFB2;EIF2S3X;BC055324;TBC1D15;FANCI;BTF3;UBE2C;CCDC14;LY86;MINA;GM12250;GULP1;ANLN;P4HA1;GPR180;ARPC3;HNRNPF;WDR5B;TAF4B;NAT9;CSRNP1;KDM5C;MCM9;SNAP…
E2F1 (mouse)	208/3056	3.48214e-05	0.00109687	-1.47644	10.0623	CYFIP1;MDC1;NUP107;PGAP2;HDAC10;ULK4;AQP4;ICAM4;GABPB1;IFIT2;SPATA22;DHX58;GJA6;CPNE3;FAM65B;DIP2B;TRIM21;AGFG2;SOX4;GBP8;DAXX;PRMT10;WSB2;REV1;IMP4;SOX11;4931406C07RIK;OLFR1320;GTPBP3;RBP7;PRKD3;CD2BP2;RBCK1;LAP3;GM9125;SKAP2;ZFP622;VMN1R35;ZC3HAV1;OSGEP;COMMD9;DPH5;MCMBP;HIST1H3I;VASP;ABCA1;CDK19;IRGM2;MRPL24;NFATC4;BST2;D830031N03RIK;1700101E01RIK;MTMR10;HIST2H2AB;SMG5;HIST2H2AC;CTSQ;IFIH1;CHA…
JUN (mouse)	126/1699	5.52476e-05	0.00145025	-1.53734	10.0481	RPL4;SCARB1;HDAC10;ZWILCH;PWWP2B;HHIP;TAS2R113;TNF;CXCL16;SMCHD1;STK11;RINL;LIPH;CPNE3;TRIM26;DIP2B;GM4884;SLC26A10;OLFR71;EPHB1;SLC39A1;HMGN1;PRMT10;WSB2;ADPRHL2;TPM2;MITF;FAM118B;VMN2R62;TYROBP;OLFR1328;UNC119B;PSMD13;DLX6;PLD5;GATA6;THADA;RAP1GAP;RASGRP3;S100A13;TMEM120B;API5;UBE2C;NEK7;TDRD7;CLK4;ACER2;PARP10;D17WSU92E;WDR5B;GNB4;CPE;CD27;FAM26F;ZFP597;NAT9;NFKBID;MYD88;AVEN;OGFR;ITGAM;TCIRG1…
Nkx3-2 (mouse)	88/1122	0.00013726	0.00240205	-1.64008	9.89206	OGFR;CD86;CSRNP1;CYFIP1;SCARB1;KCNK6;ZFP521;GM8096;HHIP;SLC7A11;SIGLECH;TAS2R113;1700065D16RIK;SAT1;PIK3CG;ICAM1;MIR874;MIR153;MIR1952;NARS2;PDE4B;KIF13B;NFATC2IP;MIRLET7C-1;OBFC1;FAM53B;ANKFY1;CPNE3;SLC16A9;LGALS9;METTL15;RFC5;RFPL4;ARL11;RPSA;ICOSL;EREG;RFX6;POLR1B;OLFR630;CLIP4;HMBS;MYCS;GM5127;ITGA5;ADAM7;SLC29A1;SGK1;SLC25A13;SASH3;USP14;CCL12;OAT;ZDHHC20;MIR669I;MBTD1;IFT74;CHRNE;OLFR1318;D…
STAT5B (mouse)	127/1729	7.61556e-05	0.00175379	-1.50966	9.58026	RPL4;MDC1;ZWILCH;ZBTB22;GABPB1;IFI30;SAT1;C4A;TBK1;RINL;LAMP3;PEBP4;DUOXA2;NFATC2IP;DIP2B;EPHB1;ZBP1;4930433I11RIK;GBP5;DAXX;FBXW8;TSTD2;TAP1;VMN1R225;CDC25C;MYT1;OLFR1320;GM14374;CRNKL1;GTPBP3;SCAMP2;F830016B08RIK;TYROBP;RFX6;LACE1;CLDN7;RBCK1;IPPK;UBE2CBP;IL20RA;MRPL15;C87436;BTF3;AW112010;VMN2R107;TSLP;TGFB3;HTR1D;IRGM2;TRPV3;IRGM1;PYCR2;GFAP;GGCT;POLA2;GPR180;HNRNPF;TRMT12;SCGB3A1;TAF4B;NFKBI…
LEF1 (mouse)	127/1730	7.79464e-05	0.00175379	-1.5087	9.57419	NUP107;PGAP2;PROS1;HHIP;STK11;GOLGA4;DACH1;PEBP4;DUOXA2;TOM1;PDK4;ZFP560;CAPN3;ANKFY1;FAM53B;CEP97;B2M;MS4A10;SLC39A1;AGFG2;GBP5;FBXW8;ADPRHL2;PAM16;LMO2;TAP2;TAP1;CYBA;LEMD2;ACAP2;MELK;LACE1;CLIP4;KLHL18;PRDM12;TAPBPL;ZC3HAV1;SPATA4;OLFR746;RASGRP3;CALHM1;FAM78A;CADM2;API5;SEC16A;TRPV3;IRGM1;KY;HOPX;XKR8;BST2;ANLN;D17WSU92E;SMTN;OLFR1426;GJB5;GNB4;CPE;OLFR690;LHX4;XAF1;4930452B06RIK;MESP1;CUEDC2…
SND1 (human)	110/1473	0.000128749	0.00238564	-1.50743	9.10228	RPL4;NUP107;CSF1;ZWILCH;AQP4;TTF2;IFIT2;ICAM1;LIPH;SESN2;RPL38;LGALS9;DIP2B;B2M;PPFIA4;RPL22;TAP2;KRT74;ELMO1;CMPK2;RIN2;FREM2;CD274;UNC119B;SLC45A3;PSMD13;RAP1GAP;RASGRP3;BCL2L12;COMMD9;NLRP3;TNFRSF14;KCNN3;TBC1D15;BTF3;TSLP;FUCA1;FZD6;RDX;B3GALT4;MICAL3;EIF2AK2;TRPV3;MSN;MRPL24;GNB2L1;NFKBIA;ISG20;CXCL10;UBE2W;TRMT12;CD22;MTMR10;PLEKHF1;SNAP23;IL1F9;CXCL5;CYR61;IL18BP;RPL7A;CSRP1;SLC22A18;BLNK;…
RUNX2 (mouse)	126/1750	0.00017762	0.00294475	-1.43185	8.34445	IFITM3;NCF1;CSF1;PEBP1;1700065D16RIK;RPL6;VPREB3;C4A;AGFG2;ZBP1;ARL11;SDS;GM14139;ADPRHL2;PUS1;F2R;IMP4;VRK1;SHISA2;LEMD2;ACAP2;TYROBP;OLFR1328;FCGR4;CLIP4;ELMO1;CMPK2;PRL2B1;4932418E24RIK;HAMP2;UBA7;CCDC23;SHMT1;DDX60;HIGD1B;RHOBTB1;CORO1C;EMG1;OLFR463;FLRT1;HACL1;ICOS;SLC15A3;VASP;CADM2;FUCA1;TMEM120A;ZFP239;FANCB;B3GALT5;ARHGAP27;MSRA;SEPSECS;PTK7;GNB4;CD27;CD22;SLC2A3;ITGAE;TSPAN12;PEAR1;TCP1…
TBP (mouse)	211/3182	0.000128682	0.00238564	-1.35847	8.20282	AQP4;DEFB18;GJA1;RPS6KA6;TBK1;OLFR722;PEG12;LIPN;OBFC1;GJA6;TRIM21;HERC6;ABT1;IL15RA;GBP5;PRKCI;ARL15;OLFR1444;VMN1R20;FRS2;ALG1;OLFR1320;4931406C07RIK;CRNKL1;TM4SF1;TIAM2;THAP4;RBP7;RFX6;PARD3;PRL2B1;ZC3HAV1;EDDM3B;CMYA5;HMGCLL1;DECR1;RANBP17;MAD2L1BP;1110004F10RIK;MINA;NMI;MRPL24;RPE65;XKR8;ANLN;D17WSU92E;OLFR1426;HNRNPF;WDR5B;NODAL;OGFR;LIN54;IL1F8;SLC7A11;MS4A4C;CTSQ;GM5938;CSRP2;AIFM1;GM5136…
RELA (mouse)	120/1656	0.000200152	0.0031524	-1.42385	8.20082	OTUD4;CSF1;PWWP2B;HHIP;H2-K1;ZBTB22;NR3C1;SAT1;SMCHD1;ARL6IP4;TRIM26;MS4A10;PRMT10;LMO2;RFX1;GTF2F1;TYROBP;SIK1;CD274;CSF1R;MAPKAP1;RAP1GAP;S100A13;SLAMF6;KCNN3;TBC1D17;GM4980;VASP;CDK19;SEC16A;NEK7;ST8SIA3;CLK4;NFKBIA;D17WSU92E;SP4;TBXAS1;GJB5;SFXN3;TRMT12;WDR5B;GNB4;CPE;PLXNB1;NAT9;MYD88;BCL2L1;OGFR;PIGW;CYR61;SLC2A7;DCPP1;CHAF1B;DNMT3L;MMP25;SUMO1;PPP2R4;EMILIN2;CD37;GUSB;HIST1H1A;WDR38;VAV3;P…
CBEPA (mouse)	126/1764	0.000240403	0.00360605	-1.43686	8.08255	IFITM3;RPL4;MDC1;GALNT13;PGAP2;NCF1;D16ERTD472E;IFI35;TAS2R113;VMN1R176;HOXA10;DACH1;FAM53B;EPC1;SNRNP35;CEP97;STK32A;SOX4;GUCY1A3;NKX2-6;RSAD2;ARL15;F2R;LMO2;CYBB;VMN1R225;MYT1;4931406C07RIK;GM14374;ILF2;TM4SF1;ACAP2;MELK;FNDC1;RFX6;PRL2B1;GM9125;CD274;PFKFB4;UBE2CBP;IGSF6;NKAIN3;C87436;INPP5D;SLC14A1;VMN2R107;CADM2;ST8SIA3;HTR1A;OTUD6A;MINA;SELE;MRPL24;HOPX;GM12250;ACER2;HNRNPF;ID4;XAF1;AVEN;LG…
NR5A2 (mouse)	124/1748	0.000347017	0.00475263	-1.41541	7.57111	SLC35B3;SCARB2;INS2;GM166;MORC2B;HOXA10;CHCHD5;SMCHD1;RINL;LIPH;DHX58;FBXO4;OBFC1;FAM53B;SNRNP35;EPHB1;SLC16A5;WSB2;ADPRHL2;VRK1;SHISA2;SOX10;TIAM2;RBP7;F830016B08RIK;RFX6;TRIM13;ZFP622;4932418E24RIK;SLC45A3;DLX6;GATA5;WDR62;KNG2;RAP1GAP;RHOBTB1;RASGRP3;C87436;LCN10;DPH5;SLAMF6;COX10;ZFP239;HELZ;KY;XKR8;OLFR699;PTK7;HNRNPF;D830031N03RIK;ID4;CPE;CD27;XAF1;CTRC;XKR5;MXD4;DENND1C;PIWIL2;RTP4;OGFR;TC…
ELF3 (human)	108/1488	0.000393546	0.00516529	-1.43447	7.55363	CYFIP1;PWWP2B;CAPN6;LIPH;CAPN3;ARL6IP4;RPL38;STK32A;PDE8A;EPHB1;DAXX;LAG3;ADPRHL2;PUS1;TAP2;KRT74;THAP4;ACAP2;TYROBP;CLDN7;TRIM14;CD2BP2;KDELR3;TMEM161B;IGSF6;EPB41;ZC4H2;DAPP1;PLD4;FAM109A;PIK3R5;SNN;S100A13;DPH5;NLRP3;TNFRSF14;MBP;SLC15A3;ZBTB7C;TMEM120B;NTNG2;CADM2;INCA1;RDX;EIF2AK2;SSC5D;ARHGAP27;CDK9;XKR8;CCDC64B;CTRC;WRAP53;ACVRL1;GLP1R;KCNK6;KDM5C;PLEKHF1;DOCK8;TCIRG1;PEAR1;DMKN;TSPAN11;PI…
CBEPB (human)	174/2598	0.000342643	0.00475263	-1.37564	7.35836	SLC35B3;SCARB2;SAMD9L;WIPF2;PROS1;GABPB1;SAT1;GIMAP8;CHCHD5;GJA1;GOLGA4;TRIM25;ARL6IP4;FAM65B;SLC16A9;SOX4;IL15RA;SLC15A2;GBP7;OXSM;RPL22;CD180;TRAFD1;RPSA;MITF;FRS2;LIG3;SDCBP2;FAM118B;SCAMP2;TIAM2;ACE2;SLPI;RFX6;PRKD3;SDPR;HMBS;ADAM7;CCDC81;ABCG1;FREM2;ZBTB8A;UBE2CBP;CALCRL;UBA7;ZC4H2;EDDM3B;DDX60;RHOBTB1;RASGRP3;BCL2L12;KLC4;CLEC7A;AGMO;TNFRSF17;LONRF1;DECR1;SLC14A1;VCAM1;DENND4C;RDX;RANBP17;M…
NR3C1 (mouse)	125/1775	0.0004288	0.00540288	-1.38636	7.23794	IFITM3;SCARB2;MDC1;SAMD9L;GALNT13;WIPF2;IFIT1;SAT1;TAS2R113;RPL6;DEFB18;PEG12;LAMP3;CAPN3;FAM53B;TRIM25;FAM65B;DIP2B;GBP5;4930480E11RIK;SLC15A2;4930571K23RIK;RPS5;VMN1R225;MYT1;TIAM2;VMN2R62;RFX6;PRKD3;HMBS;CLIP4;LACE1;KCTD14;SKAP2;PSMD10;VMN1R35;SAR1B;PLD5;APCDD1;CALHM1;MCMBP;NCKAP1L;HMGCLL1;MFAP3L;ZBTB7C;SMCP;H2-EB1;CADM2;FZD6;IFI44;PARP14;IIGP1;RPE65;GULP1;ISG20;GGCT;HNRNPF;1700101E01RIK;GM554…
Stat3 (mouse)	124/1762	0.000463148	0.00540339	-1.34521	7.02295	CHRM2;CYFIP1;HHIP;GPATCH2;TTF2;GRPR;GIMAP8;SALL1;DACH1;SPATA22;LAMP3;ZFP282;ZBP1;CDKL3;DAXX;APOL11B;NKX2-6;SLC15A2;ARL15;ZFP3;ARRDC3;VMN1R225;4931406C07RIK;GM14374;SDCBP2;OLFR1320;SCAMP2;FNDC1;PARD3;AI182371;LACE1;BTK;VMN2R69;VCL;CALCRL;MAPKAP1;H2-M3;DAPP1;PIK3R5;C3;NKAIN3;COMMD9;C87436;LCN10;COX10;TSLP;TGFB3;SLC33A1;TRPV3;GFAP;BST2;OLFR699;UBE2W;GPR180;D830031N03RIK;TRMT12;PSMG4;DCHS1;MYD88;OGFR…
ELK1 (mouse)	122/1727	0.000449433	0.00540339	-1.33572	6.97343	SLC35B3;RPL4;MDC1;ZWILCH;HHIP;D16ERTD472E;GIMAP8;HOXA10;C4B;RPS14;C4A;PPP2R1B;ARL6IP4;TRIM25;DIP2B;SLC26A10;HERC6;TECTB;TSTD2;SHISA2;IFT88;ACAP2;BRMS1;TXNIP;TRIM14;RBCK1;RNF122;BLM;PSMD13;SHMT1;RAP1GAP;OSGEP;2700081O15RIK;1810043H04RIK;C87436;INPP5D;COBLL1;DPH5;NLRP3;SLAMF6;ZBTB7C;NTNG2;SMCP;HTR1D;HTR1A;NMI;HOPX;XKR8;CXCL10;TMEM11;SP4;SFXN4;XAF1;NAT9;XKR5;ACVRL1;DOCK5;MCM8;ZFP646;MTR;ITGAE;DMKN;P…
ELF5 (mouse)	47/556	0.00120603	0.0115121	-1.54904	6.91546	BEX4;OLFR1371;DOCK5;HPSE2;NCF1;POLDIP3;PIGN;SHMT1;KCNA1;E330033B04RIK;FGL2;GM166;MRPS31;DNAJC22;PRDM12;ZC3HAV1;USP39;MIR449C;GRM3;TRIM6;SV2C;COBLL1;FBXO4;S1PR3;CD33;HS3ST3B1;GUCY1A3;5430427O19RIK;ZFP3;DENND4C;MSN;TMEM173;MYT1;KCTD6;GM12250;GALC;SLC25A38;FABP5;IRF1;KBTBD2;IL1RAPL1;ARHGEF3;MYCS;BLVRB;GPR146;GM3285;TLR2
FOXJ1 (human)	106/1484	0.000744394	0.00756401	-1.35383	6.61256	SAMD9L;PPP2R1B;LAMP3;SESN2;TOM1;CAPN3;SLC26A10;FBXW8;ZFP3;TAP2;BHLHA15;CDC25C;SDCBP2;KRT74;CRNKL1;GTPBP3;PLA2G16;IFT88;FNDC1;RFX6;LACE1;TRIM14;CMPK2;CSNK1G1;SPATA9;ZBTB8A;TMEM161B;UBA7;LMAN2L;SHMT1;ZC4H2;PLD5;FAM109A;GPR84;SPATA4;RASGRP3;DPH5;PIP5K1A;ICOS;VASP;FANCI;TMEM120B;FUCA1;MSN;MEX3C;SCGB3A1;NIT2;DENND1C;BTG4;MTMR10;DMKN;CHRDL1;CDC73;MMP25;CASP8;SUMO1;RARS;TAGAP;TEAD2;RFC5;VAV3;SUN2;CCDC11…
RBPJ (mouse)	121/1735	0.000741344	0.00756401	-1.30889	6.39306	ZWILCH;WIPF2;GJA1;OLFR722;GJA6;ANKFY1;STK32A;PPFIA4;HMGN1;GUCY1A3;GM14139;APLP2;STX8;REV1;RFX6;4931423N10RIK;PARD3;LACE1;CCDC81;CSNK1G1;TMEM161B;SLC45A3;FAM109A;PRDM12;APCDD1;ZBTB5;OSGEP;4932438A13RIK;RASGRP3;C3;XKRX;BCL2L12;EMG1;OLFR463;PIP5K1A;NLRP3;TBC1D17;BTF3;AW112010;FAM78A;BRPF3;LY86;TDRD7;B3GALT5;ARHGAP27;AP4B1;MRPL24;MEX3C;SEPSECS;NAT9;CD22;XKR5;AVEN;KCNK6;CXCL9;DOCK8;USP39;TSPAN12;HIST2…
TBP (human)	165/2486	0.000718592	0.00756401	-1.24529	6.08242	CD86;MDC1;GALNT13;CXCL17;GPATCH2;GABPB1;GRPR;MYLK4;RCBTB2;CAPN6;FPGT;PEBP4;ARHGDIB;NARS2;PDK4;FAM53B;FAM65B;LGALS9;CEP97;PDE8A;EIF2A;PLS1;GUCY1A3;ARL11;RSAD2;ARL15;TSTD2;TAP2;TRAFD1;CYBB;MITF;LIG3;THAP2;MPEG1;KCTD6;THAP4;RBP7;IFT88;IFI27;TBC1D20;ADAM7;CCDC81;ABCG1;LPPR1;PSMD10;SPATA9;CD274;UBE2CBP;CALCRL;IGSF6;DHX32;NCKAP1L;SLAMF6;ICOS;COX10;BTF3;SLC14A1;VCAM1;EDEM1;CCDC14;DENND4C;ST8SIA3;ZBTB10;…
LEF1 (human)	289/4658	0.000489905	0.00551143	-1.14339	5.94668	MDC1;NUP107;PGAP2;ZAK;WIPF2;AVIL;AQP4;IFI35;IFI30;GRPR;RCBTB1;GPATCH8;RPS6KA6;GJA1;RINL;GBP5;TSTD2;ARRDC3;REV1;ALG1;TM4SF1;ACE2;CCDC80;IFI27;PARD3;TRIM14;TXNIP;CD2BP2;RIN2;LPPR1;ZBTB8A;APCDD1;MRPL11;PIK3R5;NKAIN3;LCN10;S100A13;PIP5K1A;MAP6;NCKAP1L;KCNN3;ZBED5;BTF3;ABCA1;FAM78A;FZD6;IFI44;NMI;HSPA12B;PARP12;NFATC4;ANLN;CCDC64B;HNRNPF;WDR5B;PSMG4;SFXN4;HBP1;ITM2B;NODAL;ACVRL1;MESP1;CSRNP3;IL1F8;SLC…
CBEPB (mouse)	209/3275	0.000942801	0.00928069	-1.19828	5.60772	CYFIP1;PGAP2;AQP4;GPATCH8;DEFB18;RPS6KA6;OLFR722;GJA6;EPC1;TRIM25;RTTN;CEP97;SOX4;ARRDC3;IQCF1;OLFR1320;TIAM2;ACE2;CCDC80;RFX6;TRIM13;TXNIP;FREM2;SLC45A3;SHMT1;MAPKAP1;GATA6;APCDD1;OLFR746;S100A13;A230065H16RIK;ADAM6A;BTF3;H2-EB1;AW112010;RANBP17;MRPL24;PM20D1;D17WSU92E;OLFR1426;TRMT12;GM5544;FBXL3;DENND1C;OGFR;MESP1;CTSZ;IL1F8;IL1F9;OTUD7B;SLC7A11;RCSD1;PIGW;MS4A4C;GM5938;SLC22A18;MMP28;KIF13B;C…
STAT1 (mouse)	1968-11-01	0.00156676	0.0141008	-1.28311	5.46802	CXCL10;HAMP2;LYG1;SDPR;CASP4;IRGM2;IRF8;TAP1;KLF4;ZFP420;PSMB9
JUND (mouse)	120/1764	0.00177097	0.0153971	-1.24499	5.19608	SLC35B3;IFITM3;MDC1;SAMD9L;GALNT13;CSF1;ZFAND6;RNF19B;NUCKS1;TAS2R113;VMN1R176;CXCL16;VPREB3;D7ERTD443E;RPS6KA6;PEG12;VMN2R75;DUOXA2;RTTN;STK32A;PPFIA4;4930433I11RIK;4930480E11RIK;NKX2-6;OXSM;IQCF1;MYT1;MPEG1;RBP7;CD2BP2;PRL2B1;8430408G22RIK;PSMD10;ZFP622;CALCRL;VMN1R35;IL20RA;MRPL15;SPATA4;RASGRP3;C3;OLFR463;INPP5D;DHRS7C;NLRP3;TNFRSF17;CLSPN;SMCP;TSLP;CADM2;FZD6;TDRD7;NARFL;GNB2L1;XAF1;XKR5;BCL…
TBX5 (mouse)	114/1663	0.00180854	0.0153971	-1.23654	5.16081	SCARB1;HDAC10;PROS1;AVIL;HHIP;ULK4;CXCL17;UBE2L6;GIMAP8;RCBTB2;OLFR722;SPATA22;VSIG2;LAMP3;CAPN3;GM4884;OLFR71;LZTS1;TRIM21;GUCY1A3;ATG3;SDS;APOL11B;WSB2;PAM16;CSGALNACT2;IMP4;BHLHA15;4931406C07RIK;GM14374;TM4SF1;TYROBP;SLPI;LY6F;8430408G22RIK;APOL10A;LMAN2L;H2-M3;GLB1L3;RASGRP3;DHX32;NLRP3;CEP72;NCKAP1L;CLSPN;ADAM6A;DECR1;SLC14A1;BRPF3;SLC33A1;B3GALT4;B3GALT5;GNB2L1;RPE65;MFSD7C;PARP10;ANLN;POLA…
TP53 (mouse)	90/1266	0.00207138	0.0163122	-1.24679	5.13161	RPL4;PGAP2;MCM9;TCIRG1;ITGAE;SAT1;ZMYM1;EEF2K;SPATA22;PIM3;CLEC1B;SNRNP35;TEAD2;OASL2;ZFP810;SUN2;FBXW8;DDX58;ARL15;APOBEC4;GPX6;RPS5;PAM16;F2R;ANO8;NME4;ICOSL;IQCF1;SDCBP2;CRNKL1;KCTD6;GTPBP3;DDB2;OLFR315;DPPA3;KIFC1;2810004N23RIK;IGTP;IRF7;G2E3;SGK3;RBCK1;MAN1B1;LUC7L2;MYH7;ZFP451;PSMD10;ZFP622;SMARCD1;BLM;OLFR1350;SMARCD2;OAT;LMAN2L;SHMT1;UCP1;ADAM21;H2-Q2;PSMB2;UBN2;SH3BP5;MCMBP;EIF2S3X;S1PR2…
NFKB1 (human)	220/3497	0.00136092	0.0126086	-1.16774	5.10695	CYFIP1;MDC1;PWWP2B;GPATCH2;AQP4;ICAM1;RPS6KA6;GOLGA4;TRIM26;FAM65B;RTTN;DIP2B;B2M;MS4A10;IL15RA;GBP5;SDS;GBP7;RSAD2;RPL22;PRKCD;IMP4;BHLHA15;SOX10;RFX6;PARD3;TXNIP;RIN2;BEX4;SLC45A3;LMAN2L;SAR1B;EDDM3B;TAPBPL;ZBTB5;APCDD1;RNF213;KCNN3;VASP;NTNG2;TSLP;CADM2;FAM78A;FUCA1;FZD6;RANBP17;NARFL;NFATC4;XKR8;POLA2;SMTN;HNRNPF;ACVRL1;SLC35F5;CTSZ;IL1F9;SHB;PHEX;IL18BP;IFIH1;TRIM6;CSRP2;CSRP1;TSPO;CTSC;CCR3…
USF1 (mouse)	87/1219	0.00220265	0.0165199	-1.2077	4.95543	NCF1;INS2;GADL1;IKZF1;ZBTB22;TSPAN12;TCP10C;CES2A;SALL1;LIPH;KRTAP5-3;RTTN;EMILIN1;PPFIA4;PDE8A;IL15RA;3110082I17RIK;ANXA3;EED;PUS1;TPM2;TAP2;OLFR1402;RFX1;GTF2F1;MYT1;MRPL43;TAPBP;CYP26C1;CMPK2;KDELR3;SGK1;SHANK3;RIN2;PRL2B1;ASPA;LUC7L2;SASH3;UNC93B1;SEMA3D;PSMD13;OAS1A;NOD1;FAM109A;OAS1B;NT5C2;USP18;ZFP709;OAS1G;SCEL;IFT74;KLC4;RECQL5;1810043H04RIK;VMN2R53;CAMK2N1;INPP5D;NPVF;DPH5;CTNNA3;PRLH;O…
POU2F2 (mouse)	119/1754	0.00201226	0.0162529	-1.20166	4.95021	WWC2;RCBTB1;CDH8;HOXA10;HPGDS;CCND2;VMN2R75;VSIG2;DUOXA2;TOM1;CPNE3;FAM65B;SLC16A9;SOX4;PRMT10;APOL11B;RSAD2;OXSM;CD180;FRS2;OLFR1320;GM14374;THAP4;ACAP2;MELK;PARD3;PSMD13;DLX6;NRADD;HIGD1B;BCL2L12;NLRP3;SLAMF6;ICOS;MFAP3L;ABCA1;TGFB3;BRPF3;OTUD6A;NMI;AP4B1;MSRA;PTPRC;OLFR690;XAF1;CD22;XKR5;RTP4;4930452B06RIK;TNFAIP3;CTDSPL2;SLC7A11;TSPAN11;CYR61;HIST2H2AC;PIGX;RPS4X;RPL7A;IFT52;CAMKV;MMP28;BLNK;…
NFATC3 (mouse)	122/1801	0.00186405	0.015452	-1.18534	4.9429	OTUD4;CSF1;WWC2;NUCKS1;NR3C1;CDH8;VMN2R75;LAMP3;TOM1;ZFP560;DIP2B;GM4884;4930480E11RIK;SLC15A2;4930571K23RIK;LMO2;SOX11;OLFR1320;TM4SF1;SCAMP2;TIAM2;AI182371;ADAM7;CCDC81;PRL2B1;RNF122;ABCG1;FREM2;VMN1R35;MAPKAP1;OSGEP;C3;BCL2L12;SAFB2;EIF2S3X;TBC1D17;BTF3;SLC14A1;AW112010;VCAM1;VMN2R107;BRPF3;UBE2C;OLFR1425;AP4B1;GNB2L1;KY;GULP1;UBE2W;OLFR338;HNRNPF;D830031N03RIK;1700101E01RIK;CPE;FBXL3;DCHS1;BC…
Pax2 (mouse)	103/1516	0.00378536	0.0259215	-1.30897	4.78126	ZWILCH;WIPF2;CXCL17;RNF19B;ZBTB22;SAT1;TAS2R113;CDH8;5031414D18RIK;C4A;MIR153;STK32A;OLFR71;EIF2A;GBP5;OXSM;SOX11;RPSA;ACE2;CCDC23;ZC4H2;MIR669I;FAM109A;APCDD1;FOXO1;A930007I19RIK;MRPL11;SCUBE3;1810043H04RIK;NPBWR1;MBP;KCNN3;LONRF1;ICOS;MFAP3L;MLKL;LY86;TRPV3;1110004F10RIK;MCPT-PS1;ISG20;MIR224;MIR343;OLFR1426;MIR2136;TMEM11;ARPC3;MIR341;ID4;GM6994;AVEN;LIN54;DOCK5;MCM9;DOCK8;SLC40A1;SIGLECH;DMKN…
MYOD1 (mouse)	114/1672	0.00213572	0.0164086	-1.16255	4.77802	PWWP2B;IFI35;VMN1R176;HOXA10;C4B;CHCHD5;C4A;STK11;SESN2;ARL6IP4;RPL38;PIM3;SLC16A5;ARL11;4930571K23RIK;ARL15;LMO2;HMHA1;CYBB;TRAFD1;KCTD6;PLA2G16;ACAP2;OLFR315;MELK;TRIM13;KCTD14;ZFP622;UNC119B;KRTAP10-10;C3;CALHM1;DHX32;DDRGK1;COBLL1;FLRT1;MBP;A230065H16RIK;MSC;GM4980;BRPF3;UBE2C;DENND4C;FZD6;SLC33A1;MICAL3;TRPV3;TDRD7;B3GALT5;CDK9;ISG20;MFSD7C;UBE2W;HOOK2;GLP1R;DOCK8;ITGAE;TSPAN11;GRM3;RPL7A;CA…
MYC (mouse)	115/1699	0.00255582	0.0182973	-1.13164	4.52769	DGKG;D16ERTD472E;GPR63;IKZF1;RCBTB1;CDH8;IGF1R;RPS6KA6;CCND2;RASSF3;CAPN3;ANKFY1;CPNE3;SLC26A10;MS4A10;ATG3;GM14139;TSTD2;PUS1;CCDC158;TRAFD1;RPSA;SOX11;BHLHA15;ALG1;4931406C07RIK;FAM118B;TIAM2;OLFR315;FNDC1;OLFR1328;ELMO1;TRIM13;BEX4;SHMT1;WDR62;THADA;ZBTB5;FUT2;OSGEP;CORO1C;MBTD1;KLC4;ADAM6A;GM4980;VCAM1;ZFP239;MINA;NARFL;MRPL24;KY;HOOK2;TMEM11;HNRNPF;JMY;GJB5;TAF4B;MXD4;AVEN;PIWIL2;LGALS3BP;OL…
MZF1 (human)	96/1389	0.00324861	0.0227403	-1.17454	4.444	ACVRL1;CD86;DYRK4;SCARB1;HHIP;AQP4;NR3C1;DMKN;KLHL30;GRM4;CCND2;DUOXA2;DHX58;CTSH;CD37;EMILIN1;EPHB1;PPFIA4;WDR38;EMX1;GBP5;LAG3;GPR37;WSB2;FBXW8;TRPC3;TPM2;TNFRSF19;CYBA;THAP2;KCTD6;THAP4;RBP7;HCK;CARHSP1;ZEB1;TNNT1;OAS3;BLVRB;MAPKAPK5;KDELR3;DBN1;B4GALT4;GAS7;PPARD;MYH7;KRTAP10-10;RPL12;FAM109A;PRKX;NOD2;TAPBPL;FOXO1;RNFT1;DLL4;DUOX1;PSMB2;CCDC85C;CAMK2N1;S100A16;FLRT1;CMYA5;LCN10;CEP72;MAP6;FL…
NR5A1 (mouse)	73/1020	0.00450823	0.0281368	-1.15947	4.14008	AVEN;TOP2A;MESP1;HIST2H2AB;H2-KE6;CYP46A1;CXCL5;IL18BP;SALL1;GRM4;FPGT;PEBP4;B2M;ABT1;3110082I17RIK;LEFTY1;APOBEC3;MYBPC2;WSB2;PARP2;TMEM171;VRK1;ALG1;IQCF1;TMEM173;4931406C07RIK;SCAMP2;LRRC42;TIAM2;FCGR1;KAT2B;CYP26C1;FCGR4;FSHR;PIGA;B3GNT3;GM5124;FREM2;C1QB;SASH3;FAM114A2;KRTAP10-10;PSMD13;IL20RA;DAPP1;OAS1A;UQCR11;EDDM3B;ADD3;ZFP709;EXTL1;IRAK2;NQO1;PPP1R14A;CD74;4933402E13RIK;SLC16A1;RDX;ERAP…
ESR1 (human)	102/1513	0.0048685	0.0288522	-1.11484	3.95274	MDC1;PGAP2;TNF;KLHL30;RPS6KA6;RINL;PEBP4;SESN2;NFATC2IP;TRIM26;DIP2B;SNRNP35;CDKL3;ZFP3;LIG3;GTF2F1;GTPBP3;HMBS;PADI3;SPATA9;CD274;UBA7;LMAN2L;C3;SNN;EMG1;COMMD9;RNF213;UBB;DDRGK1;CLEC7A;IRAK2;SAFB2;PIP5K1A;CLSPN;SLC15A3;TMEM120B;DENND4C;HTR1D;MEX3C;SELE;PARP12;GNB2L1;GFAP;PM20D1;SEPSECS;HNRNPF;WDR5B;FBXL3;LHX4;MESP1;CUEDC2;SLC2A3;TCIRG1;DMKN;WISP2;CASP8;CSRP1;SUMO1;HIST1H1D;EMILIN2;EMILIN1;CTSC;…
TCF4 (human)	257/4210	0.00246469	0.0180553	-0.973589	3.9083	NUP107;PGAP2;ZAK;WIPF2;AVIL;AQP4;IKZF1;ICAM1;RPS14;GOLGA4;PPP2R1B;SPATA22;FBXO4;TRIM25;FAM65B;EIF2A;ARL11;IL15RA;ATG3;PRMT10;TSTD2;RPL22;REV1;TIAM2;IFI27;RFX6;PRKD3;SDPR;LACE1;LAP3;CCDC81;LPPR1;SKAP2;ZBTB8A;SLC45A3;LMAN2L;EPB41;SHMT1;EDDM3B;APCDD1;MRPL11;C3;S100A16;PIP5K1A;MAP6;SLAMF6;HMGCLL1;FZD6;RANBP17;MRPL24;MEX3C;NFATC4;MSRA;WDR5B;TRMT12;PEMT;DCHS1;CSRNP3;SLC7A11;PHEX;PIGX;IFIH1;TRIM6;MMP25;…
FOS (mouse)	114/1708	0.00402893	0.0264399	-1.06109	3.85483	SCARB1;H2-K1;IFI35;GIMAP8;RPL7;SMCHD1;GJA1;TBK1;LIPH;AGFG2;GBP5;PUS1;OXSM;LMO2;VMN1R20;IQCF1;TM4SF1;FAM118B;KCTD14;MAPKAPK5;TSSK1;CHRNA1;CSF1R;IGSF6;4932418E24RIK;IL20RA;PLD4;ZC3HAV1;SPATA4;FUT2;RASGRP3;C3;OLFR1318;SLAMF6;KCNN3;HMGCLL1;NTNG2;VCAM1;WNT3A;TRPV3;TDRD7;HELZ;HOPX;ISG20;CXCL10;TMEM11;HNRNPF;SFXN4;HBP1;XAF1;ITM2B;4930452B06RIK;DYRK4;CUEDC2;ITGAM;GADL1;IL1F8;APIP;DMKN;CXCL5;SLC2A7;CES2A;…
FOXA2 (mouse)	98/1441	0.00455548	0.0281368	-1.07288	3.8309	IFI35;VPREB3;DEFB18;DHX58;ARHGDIB;SESN2;ZFP560;ATG3;CYBB;ALG1;CDC25C;SDCBP2;GTPBP3;KCTD14;PRL2B1;RNF122;PROL1;UBE2CBP;BLM;SAR1B;MRPL15;TAPBPL;EDDM3B;WDR62;FUT2;GLB1L3;S100A16;CLEC7A;NCKAP1L;A230065H16RIK;GM4980;ZFP358;MICAL3;OTUD6A;OLFR1425;OLFR1426;P4HA1;LHX4;CD22;LIN54;HEXB;MTR;RPS4X;IFT52;TRIM6;CYP4V3;CASP4;RFC5;CD53;CYPT3;GPR37;PARP2;ANXA3;DDX58;ANO8;WNT9B;HIST2H2BB;NME4;TEX14;TACR1;SERPINA1E…
STAT1 (human)	111/1667	0.00482393	0.0288522	-1.06268	3.7678	CD86;HPSE2;ZAK;WWC2;ICAM4;GABPB1;TNF;RCBTB1;SALL1;PPP2R1B;PDK4;TRIM26;PDE8A;ABT1;RSAD2;TRAFD1;MITF;RFX1;BHLHA15;IFT88;IFI27;SLPI;HMBS;CD2BP2;KDELR3;LAP3;RIN2;ABCG1;CD274;ZBTB8A;IGSF6;CCDC23;SHMT1;GATA6;PLD4;WDR62;PRDM12;SPATA4;ZBTB5;C3;DHX32;DDRGK1;CEP72;MAP6;HACL1;SLC15A3;DECR1;WDYHV1;ARHGAP27;ANLN;ARHGAP31;PSMG4;FAM26F;CD22;BTG4;LGALS3BP;CTSZ;SNAP23;USP39;PIGX;HAPLN2;CABIN1;IL18BP;CHAF1B;CTSO;A…
PGR (human)	98/1447	0.00507714	0.0288522	-1.05144	3.72794	SCARB2;CD86;NUP107;PROS1;CXCL17;ZBTB22;CXCL13;NR3C1;FPGT;B2M;SLC39A1;LZTS1;HERC6;PLS1;ABT1;SLC15A2;CD180;KRT74;CRNKL1;CCDC80;SLPI;PRKD3;SDPR;ELMO1;CD2BP2;RIN2;ABCG1;LPPR1;SPATA9;UNC119B;SLC45A3;DAPP1;XPC;DDX60;RAP1GAP;RASGRP3;XKRX;NLRP3;SLAMF6;KCNN3;MSC;ZBED5;FANCI;NTNG2;LY86;ARHGAP27;GNB2L1;RPE65;CXCL10;MSRA;PTPRC;SFXN4;CD22;RTP4;LIN54;TCIRG1;IL18BP;CHAF1B;CASP8;EMILIN1;CLEC1B;CCR5;VAV3;CD53;ANX…
HIF1A (human)	106/1586	0.00525444	0.0290377	-1.04729	3.70652	RPL4;OTUD4;HHIP;GPATCH2;IFIT1;SAT1;EEF1B2;SPATA22;LIPH;NFATC2IP;TRIM26;DIP2B;SNRNP35;ARL11;SLC15A2;ARL15;RPSA;RFX1;GTF2F1;TIAM2;RBP7;CARHSP1;HMBS;LACE1;RBCK1;BEX4;IPPK;ZBTB8A;UBE2CBP;SLC45A3;SAR1B;GPR84;RASGRP3;CORO1C;PIK3R5;EMG1;PIP5K1A;NLRP3;TNFRSF17;HACL1;CLSPN;FUCA1;PYCR2;PARP12;HOOK2;GNB4;PEMT;SERINC5;WRAP53;BCL2L1;DOCK8;SLC2A3;HAPLN2;RPS4X;TMEM221;TRIM6;SUMO1;KRTAP5-3;TSPO;TEAD2;VAV3;GRIPAP…
GATA1 (human)	169/2679	0.00455527	0.0281368	-1.02156	3.64766	CD86;CHRM2;WIPF2;PROS1;ICAM4;PARK7;CDH8;MYLK4;RPS6KA6;BZRAP1;TBK1;DACH1;CAPN6;FPGT;SESN2;EPC1;CAPN3;CPNE3;SLC16A9;TRIM21;GBP5;GBP7;RSAD2;RPL22;RPSA;MITF;SHISA2;SDCBP2;MPEG1;TM4SF1;EREG;TIAM2;RBP7;RFX6;BTK;FREM2;LPPR1;PROL1;PSMD10;BEX4;PFKFB4;UBE2CBP;TMEM161B;CCDC23;ZC4H2;DAPP1;XPC;WDR62;EDDM3B;RASGRP3;PIK3R5;DPH5;TNFRSF17;NCKAP1L;MBP;TBC1D17;LONRF1;DECR1;ZBTB7C;FANCI;UBE2C;CCDC14;DENND4C;RANBP17;…
PPARG (human)	220/3580	0.00391835	0.0262613	-1.00182	3.64627	RPL4;CYFIP1;MDC1;HPSE2;PGAP2;ICAM4;RCBTB1;RPL6;GPATCH8;RCBTB2;RPS14;PPP2R1B;TRIM26;DIP2B;MS4A10;CDK5RAP2;HERC6;ARL11;ZFP3;IQCF1;RBP7;RFX6;SPINT1;HMBS;TRIM13;KDELR3;CCDC81;PROL1;UNC119B;ZBTB8A;SLC45A3;EPB41;SHMT1;WDR62;C3;MBTD1;CMYA5;MAP6;PIP5K1A;CDK19;ST8SIA3;SLC33A1;MAD2L1BP;MINA;NARFL;MEX3C;PARP12;XKR8;ANLN;PTK7;CCDC64B;CD22;NODAL;IL1F9;PIGW;CHRDL1;PIGX;IL18BP;MMP25;AIFM1;RARS;SLC22A18;EPG5;TSP…
CACYBP (human)	92/1350	0.0055827	0.029806	-1.01589	3.56888	GLP1R;DENND1C;CSRNP1;PLEKHF1;HDAC10;PWWP2B;WWC2;TCIRG1;IFI30;NR3C1;DMKN;USE1;HOXA10;RPL7A;DNMT3L;CCND2;PPP2R4;VSIG2;DHX58;CTSH;EPHB1;AGFG2;CD53;EMX1;LAG3;TPM2;PUS1;WNT9B;CYBA;CCDC117;BHLHA15;SOX10;TAPBP;LRRC42;CARHSP1;TYROBP;CLDN7;CDH11;IRF7;CCDC42;CD47;KDELR3;SLC29A1;EGFL8;DBN1;IRF9;KRT80;SELPLG;SRCAP;UNC93B1;PAPLN;CXCR4;TAPBPL;CXXC4;FOXO1;BCL2L12;DLL4;CALHM1;EXOSC4;DDRGK1;S100A16;INPP5D;FLRT1;M…
RELB (human)	99/1469	0.00554045	0.029806	-1.00881	3.544	OTUD4;CD86;HPSE2;AQP4;IFIT1;BZRAP1;CAPN3;B2M;PDE8A;GBP5;TPM2;CSGALNACT2;VRK1;KRT74;FAM118B;ALDH3A1;CARHSP1;PADI3;RIN2;RNF122;ZBTB8A;TAPBPL;ZBTB5;RNF213;INPP5D;CEP72;MCMBP;MBP;TNFRSF14;CLSPN;KCNN3;TMEM120B;TSLP;TMEM120A;CCDC14;FZD6;INCA1;HTR1D;TRPV3;B3GALT5;SELE;KY;NFKBIA;XKR8;CXCL10;CCDC64B;SFXN3;NAT9;CD22;WRAP53;KCNK6;SNAP23;IL1F8;TNFAIP3;TCIRG1;ITGAE;TSPAN11;CXCL5;PIGX;ZMYM1;MMP25;RARS;CASP4;TS…
ETV4 (human)	95/1403	0.00577736	0.0303311	-0.982316	3.43376	ACVRL1;GLP1R;KCNK6;PWWP2B;WWC2;TCIRG1;ZBTB22;GABPB1;DMKN;CDH8;CXCL16;IL18BP;GRM4;CCND2;CAMKV;SLC22A18;BLNK;CAPN3;OBFC1;CD37;EMILIN1;RPL38;RTTN;ATG3;TPM2;APLP2;PHGR1;SHISA2;NRG2;SDCBP2;TGFBR1;TM4SF1;TAPBP;ALDH3A1;SPINT1;IL1F5;PAX7;NPC2;OAS3;CLDN7;CDH11;B3GNT3;ELMO1;CCDC42;ITGA5;SLC29A1;DNASE1L3;PFDN5;LPPR1;MYH7;POPDC2;SMARCD1;C1QA;SLC45A3;UNC93B1;NDUFB5;PAPLN;DAPP1;PRDM12;APCDD1;JAKMIP1;LRRC16A;AI…
RELA (human)	174/2775	0.00500667	0.0288522	-0.963753	3.41705	OTUD4;IFITM3;CYFIP1;CSF1;PGAP2;PWWP2B;WWC2;UBE2L6;AQP4;ICAM4;IFI35;SAT1;TNF;CXCL16;ICAM1;SALL1;RASSF3;TRIM26;FAM65B;RTTN;SNRNP35;B2M;PDE8A;SLC16A5;TOR3A;GBP5;ARL15;RPS5;RPL22;TAP1;CYBA;SDCBP2;RBP7;SPINT1;LACE1;MAPKAPK5;RIN2;VCL;BEX4;IPPK;CD274;SAR1B;EPB41;WDR62;EDDM3B;ZBTB5;FOXO1;RAP1GAP;PIK3R5;BCL2L12;MBTD1;UBB;DDRGK1;S100A16;TNFRSF14;MBP;CLSPN;LONRF1;MFAP3L;VASP;CDK19;TSLP;FOXF1;TMEM120A;INCA1;…
E2F4 (human)	24/270	0.0102173	0.047635	-1.07439	3.27065	MYBPC2;ZAK;BRPF3;SLC40A1;IKZF1;NARFL;CXCL5;APOLD1;LRRC42;POLA2;CCND2;RBL1;CCDC85C;DUOXA2;KBTBD2;TCP1;TRIM26;CD47;S1PR2;DIP2B;MCM6;NAT9;SERINC5;E2F8
TP53 (human)	179/2866	0.00512929	0.0288522	-0.911493	3.23176	PROS1;PARK7;IFIT1;SAT1;TNF;RCBTB1;RPS14;CHCHD5;SMCHD1;STK11;BZRAP1;GOLGA4;RASSF3;SESN2;DHX58;EPC1;CPNE3;TRIM26;B2M;MS4A10;LZTS1;PLS1;ARL11;GBP5;SDS;TPM2;ZFP3;CSGALNACT2;PRKCD;RPSA;VRK1;IMP4;CYBA;SHISA2;ALG1;FAM118B;TIAM2;RBP7;TBC1D20;PARD3;TRIM13;CMPK2;KDELR3;CCDC81;ABCG1;CSNK1G1;IPPK;CALCRL;IGSF6;SHMT1;GPR84;ZC3HAV1;ZBTB5;RASGRP3;CORO1C;CNN3;SCUBE3;DHX32;RNF213;CLEC7A;SAFB2;TNFRSF17;MBP;KCNN3;TB…
POU2F1 (mouse)	114/1735	0.00628737	0.0319439	-0.923693	3.18099	RCBTB1;CDH8;CXCL16;VPREB3;HPGDS;OLFR722;VMN2R75;VSIG2;LIPH;DUOXA2;TOM1;CAPN3;CPNE3;FAM65B;SLC16A9;EIF2A;PRMT10;APOL11B;RSAD2;GM14139;OXSM;CD180;RPSA;OLFR1320;GM14374;RBP7;MELK;RFX6;PARD3;D2WSU81E;GM9125;TRIM34A;PSMD13;PLD5;ICOS;MFAP3L;VMN2R107;BRPF3;PTCH2;OTUD6A;1110004F10RIK;NMI;AP4B1;PTPRC;TRMT12;OLFR690;FAM26F;FBXL3;XAF1;NIT2;CD22;RTP4;TRIM30A;SLC7A11;MS4A4C;CYR61;RERG;HIST2H2AC;RPS4X;IFT52;CT…
ELK4 (human)	97/1453	0.00760976	0.0374543	-0.967928	3.17929	SCARB1;HPSE2;CXCL17;GPATCH2;GRPR;TNF;GIMAP8;CXCL16;DUOXA2;DHX58;CAPN3;TRIM26;PDE8A;LZTS1;AGFG2;SLC16A5;EIF2A;GUCY1A3;LAG3;PRMT10;TSTD2;VRK1;ILF2;CLDN7;SREK1;KDELR3;CALCRL;IL20RA;GLB1L3;MBTD1;DPH5;CDK19;NEK7;FANCB;MRPL24;HOPX;GULP1;UBE2W;POLA2;GPR180;ARPC3;JMY;WDR5B;OGFR;AVEN;CUEDC2;MCM8;IL1F9;MRPL32;IFT52;CTSO;GRM4;ZIC1;KDM6A;WDR38;GRIPAP1;PEX7;DEPDC7;TCP1;TRAF5;ARHGEF3;AGXT;DNASE1L3;MAPRE2;MYH7;…
AHR (mouse)	36/454	0.0103924	0.047635	-1.04018	3.16651	TOP2A;PARG;GM166;H2-Q2;PARK7;SAT1;IFIT2;CABIN1;CORO1C;ZMYM1;1810043H04RIK;DDRGK1;SLC22A18;C87436;SLC39A1;METTL15;DYNLT1F;DDX58;GPX6;DDX56;F2R;ITGA1;ATAD2;ZBTB10;CKAP2;NME4;MINA;PML;CDK9;ALDH3A1;NIN;GALE;KIFC1;JMY;TRIP13;NFE2L2
CREB1 (mouse)	61/849	0.00824952	0.0399784	-0.979328	3.15286	H2-K1;SLC2A3;PHEX;CDH8;RCBTB1;RPL7A;ZMYM1;STK11;TRIM25;CPNE3;STK32A;PDE8A;KDM6A;SLC15A2;SDS;TAGAP1;GM14139;FBXW8;ADPRHL2;ZFP3;CSGALNACT2;PABPC5;CKAP2;TAP1;FRS2;AVPR1A;MRPL43;OLFR315;CCDC81;SLC29A1;BLM;RNF34;OAT;LMAN2L;POLDIP3;SHMT1;URM1;MAPKAP1;ZFP426;DAPP1;PRKX;MOSPD3;KLC4;UBN2;FLRT1;CMYA5;RPS3;SLC14A1;MID1IP1;SEC16A;STAT3;MAD2L1BP;SELE;HINFP;PSMB9;UBE2W;KRT19;POLA2;ZGLP1;RPA3;ZFP597
NFE2 (human)	168/2681	0.00592575	0.0306002	-0.862435	3.0071	MDC1;NCF1;HDAC10;PWWP2B;UBE2L6;NR3C1;HOXA10;BZRAP1;SALL1;RINL;RASSF3;VSIG2;DHX58;FAM65B;EPHB1;PRKCI;DAXX;LAG3;WSB2;ADPRHL2;RPS5;PRKCD;CYBA;BHLHA15;IQCF1;SDCBP2;SOX10;TIAM2;IFT88;CARHSP1;MELK;TYROBP;HMBS;TRIM14;CMPK2;SIK1;ABCG1;PROL1;PSMD10;IPPK;PFKFB4;EPB41;PLD5;THADA;RASGRP3;PIK3R5;KLC4;SNN;LCN10;SAFB2;S100A13;NLRP3;MAP6;TNFRSF14;KCNN3;SLC15A3;LONRF1;ZBTB7C;VASP;NTNG2;SLC14A1;API5;WNT3A;INCA1;HE…
MYOG (mouse)	110/1675	0.00730427	0.0365214	-0.894415	2.96039	IFITM3;CD86;HHIP;CXCL17;AQP4;SAT1;GIMAP8;D7ERTD443E;RINL;VSIG2;MPZ;CDK5RAP2;ZBP1;4930571K23RIK;HMHA1;MITF;PLA2G16;CARHSP1;LYG1;OLFR1328;HMBS;CD2BP2;TRIM14;TSSK1;8430408G22RIK;ZFP622;LMAN2L;PSMD13;ZC4H2;H2-M3;PLD4;THADA;APCDD1;NRADD;RHOBTB1;RASGRP3;CALHM1;DDRGK1;FLRT1;CADM2;MICAL3;XKR8;PARP10;OLFR1426;HOOK2;TMEM11;CCDC64B;CD27;XAF1;NAT9;ACVRL1;RTP4;LGALS3BP;MTMR10;ITGAE;SIGLECH;WISP2;IL18BP;CES2A;…
RXRA (human)	94/1422	0.0107654	0.0484441	-0.884245	2.67691	RTP4;MDC1;SCARB1;PGAP2;IFI35;CTDSPL2;DMKN;C4B;C4A;IFT52;CASP8;RINL;CSRP1;HIST1H1D;NFATC2IP;TRIM25;EMILIN2;EMILIN1;RPL38;SLC26A10;SNRNP35;GUSB;CTSC;HMGN1;CCDC110;PRMT10;ZFP3;GAB1;ANO8;LRRC40;GTF2F1;TERF2;CRNKL1;VAV1;LRRC42;GTPBP3;ARL4D;MELK;PAX7;TRAF5;HMBS;PADI3;KCTD14;SLC29A1;EGFL8;LUC7L2;BCAT2;UBA7;LMAN2L;WRB;NLRC5;TXLNG;GATA5;MOSPD3;JAKMIP1;NT5C2;USP18;AIF1;PSMB10;FBXL21;CALHM1;CCDC85C;PSMB2;UB…
Sox5 (mouse)	52/728	0.0152728	0.0633019	-0.943906	2.60503	CSF1;GPATCH2;IL1F9;4930417O13RIK;DMKN;MRPL32;MYLK4;VPREB3;CASP8;ZIK1;ILKAP;ZFP810;GBP5;PUS1;OXSM;BCKDHB;RPL22;MIR15A;LRRC42;CD200R3;ALDH3A1;D2WSU81E;B3GNT3;BTK;ATG4B;GM10416;OLFR1350;PLD4;TXLNG;NOD1;MRPS30;APCDD1;KNG2;H2-DMB2;SCEL;EXTL1;OLFR788;DDRGK1;OLFR1318;PGGT1B;HIST1H3I;PRLH;IL12RB1;BTF3;CD74;FAM78A;TXNRD1;EDEM1;ST8SIA3;MRGPRA1;HNRNPF;CEBPZ
TFAP2A (mouse)	108/1663	0.0104343	0.047635	-0.817354	2.48818	INS2;AVIL;WIPF2;H2-K1;IFI30;TNF;RPL6;C4A;BZRAP1;RINL;DIP2B;CDK5RAP2;IL15RA;LAG3;SDS;FBXW8;TPM2;F2R;PRKCD;CSGALNACT2;HMHA1;GTF2F1;MYT1;SOX10;MELK;BTK;DNAJC22;GATA6;PRDM12;NRADD;GLB1L3;SCUBE3;EMG1;LCN10;MSC;GM4980;MLKL;1700018A14RIK;HTR1D;IRGM2;HELZ;ARHGAP27;HSPA12B;KY;NFATC4;PTK7;CCDC64B;GJB5;GNB4;XKR5;CUEDC2;ITGAE;TCIRG1;DMKN;CXCL5;TCP10C;OLFR524;2210010C04RIK;SUN2;MYBPC2;MMP2;VWA5A;TMEM171;VAV1;…
POU1F1 (mouse)	113/1754	0.0110224	0.048902	-0.798349	2.40937	CYFIP1;NCF1;HDAC10;PROS1;AQP4;SPATA22;VSIG2;ANKFY1;FAM53B;RTTN;ZFP282;TRIM21;APOL11B;WSB2;F2R;LMO2;TRAFD1;SHISA2;OLFR1320;GTPBP3;TIAM2;ACE2;F830016B08RIK;SPINT1;TBC1D20;PARD3;CLIP4;TRIM13;RBCK1;TMEM161B;CALCRL;GATA5;TAPBPL;GLB1L3;PIK3R5;OLFR463;COBLL1;5730508B09RIK;A230065H16RIK;ADAM6A;ZBTB7C;VASP;FANCI;SLC14A1;VMN2R107;HTR1D;HTR1A;HELZ;ISG20;OLFR699;SEPSECS;SMTN;POLA2;TMEM11;HNRNPF;1700101E01RIK…
NR3C1 (human)	103/1590	0.0129635	0.0567151	-0.787888	2.26101	DGKG;CHIC2;SAMD9L;PWWP2B;UBE2L6;ICAM4;ZBTB22;IFI30;KLHL30;C4B;EEF1B2;C4A;RINL;CAPN6;MPZ;PEBP4;ANKFY1;CAPN3;B2M;EPHB1;PPFIA4;GUCY1A3;ATG3;RPS5;F2R;HMHA1;MITF;KRT74;THAP4;BTK;ELMO1;CD2BP2;LPPR1;CSF1R;KRTAP10-10;DAPP1;SPATA4;CLEC7A;TBC1D17;DECR1;SMCP;CDK19;BRPF3;ST8SIA3;HTR1D;IFI44;BMX;HRC;LHX4;XAF1;MCM9;IL1F9;ITGAE;PIGW;USE1;IL18BP;IFIH1;CSRP1;BLNK;EMILIN2;CD53;SUN2;EDN2;EED;MSL3;PLA2G4A;TLR9;ATG4B…
TEAD1 (human)	100/1547	0.0149428	0.0627596	-0.792948	2.19523	OTUD4;IFITM3;MDC1;MAPKBP1;WWC2;TNF;RCBTB1;IFIT2;C4A;STK11;MPZ;TRIM25;FAM53B;OBFC1;TRIM26;EIF2A;PLS1;CDKL3;FBXW8;PAM16;MITF;KRT74;SPINT1;TRIM14;CMPK2;CCDC81;RIN2;LPPR1;BEX4;IPPK;PFKFB4;SLC45A3;KRTAP10-10;DDX60;CORO1C;NKAIN3;SAFB2;HACL1;MLKL;INCA1;RANBP17;EIF2AK2;HELZ;BMX;GNB2L1;ISG20;UBE2W;WDR5B;ID4;SCGB3A1;CPE;HBP1;PLXNB1;MESP1;CSRNP3;MCM9;CTSZ;IL1F8;ITGAE;SMG5;CYR61;GRM4;EEF2K;CASP8;CAMKV;CLEC1B…
STAT5B (human)	90/1379	0.0164449	0.0655715	-0.760021	2.07076	OGFR;CD86;PROS1;GPR63;IL1F9;MTR;ITGAE;TTF2;CABIN1;IL18BP;VPREB3;GJA1;AIFM1;PPP2R1B;CASP4;PDE4B;FAM53B;SLC16A9;CLEC1B;B2M;PPFIA4;PLS1;TOR3A;RSAD2;EED;ZFP3;ARRDC3;TNFRSF19;MITF;MRPL46;SDCBP2;MPEG1;KCTD6;TIAM2;ACE2;DEPDC7;VCAN;BRMS1;SLC7A7;LYG1;PRKD3;PIGA;ARHGEF3;ELMO1;IRF8;LAP3;SREK1;LPPR1;BEX4;OPRD1;NDUFB7;IGSF6;KRTAP10-10;FAM114A2;NOL7;LYZL1;CXCR6;OSGEP;GLB1L3;RHOBTB1;RASGRP3;PIK3R5;C3;IFT74;NLRP…
Sox17 (mouse)	37/500	0.0235037	0.0832738	-0.816571	2.02969	SPATA9;MIR3095;APOL10A;HDAC1;ZWILCH;ADD3;4932438A13RIK;IL18BP;CTSQ;SMCHD1;OLFR788;ASTE1;SULT1E1;LIPN;PDK4;PIM3;MBP;TNFRSF14;SRY;SLC18A1;IL15RA;4933402E13RIK;PRMT10;API5;REV1;MITF;GNB2L1;AA986860;MED28;GGCT;KBTBD2;AI182371;KCTD14;DCHS1;VIM;DNASE1L3;SLC25A13
ZBTB16 (human)	101/1572	0.0167136	0.06581	-0.737639	2.00711	SLC35B3;SCARB2;AVIL;NR3C1;BZRAP1;CAPN3;RPL38;FAM65B;STK32A;PLS1;LAG3;TAP2;ALG1;THAP4;RBP7;CLIP4;ABCG1;PROL1;ZBTB8A;BLM;IL20RA;DDX60;RASGRP3;CALHM1;AGMO;SLAMF6;CLSPN;KCNN3;HMGCLL1;PTCH2;NEK7;IFI44;WDYHV1;FANCB;BMX;HOPX;P4HA1;TBXAS1;WDR5B;PSMG4;BTG4;GLP1R;MCM9;SNAP23;PEAR1;CHRDL1;RERG;GRM3;IFT52;CASP8;RARS;CCR5;HIST1H1A;METTL15;SLC18A1;GPX6;VWA5A;ANO6;AVPR1A;MRPL43;MED28;PEX7;MYO3B;IL1F5;NPC2;IL1RA…
POU2F2 (human)	170/2792	0.014868	0.0627596	-0.708541	1.96156	MAPKBP1;PROS1;WWC2;CXCL17;PARK7;CXCL13;NR3C1;IFIT1;GRPR;CDH8;RPS14;GJA1;BZRAP1;CCND2;FBXO4;CAPN3;RTTN;TRIM21;CDK5RAP2;PLS1;CDKL3;CCDC158;ARRDC3;CD180;REV1;RPSA;MITF;RFX1;LEMD2;MPEG1;THAP2;TIAM2;PRKD3;PARD3;ELMO1;RBCK1;KDELR3;CCDC81;PROL1;IPPK;CHRNA1;CD274;PFKFB4;LMAN2L;GPR84;ZBTB5;RASGRP3;XKRX;DHX32;CLEC7A;CMYA5;DPH5;SLAMF6;NCKAP1L;HIST1H3I;KCNN3;ICOS;DECR1;FANCI;SLC14A1;RDX;MICAL3;EIF2AK2;IFI44;…
MTF1 (human)	93/1440	0.018818	0.0722886	-0.739724	1.94332	DGKG;ZFAND6;WWC2;RPL7;CABIN1;VPREB3;RPS6KA6;MMP25;STK11;SALL1;TBK1;SLC22A18;EPG5;SUN2;CDKL3;DCC;MRPS25;PUS1;PABPC4;REV1;HMHA1;SOX11;OSMR;TERF2;ALDH3A1;PLA2G16;CARHSP1;KIFC1;POLR1B;CMPK2;BLVRB;SGK3;LAP3;KDELR3;SLC29A1;MAPRE2;ABCG1;LUC7L2;SLC25A13;KLHL18;RNF34;SRCAP;SAR1B;UNC93B1;MAPKAP1;RPL12;KCNA1;WRB;NOL7;GATA5;PRKX;THADA;ZBTB5;FOXO1;MRPL11;RNFT1;NKAIN3;RNF213;PSMB2;MKNK2;PGGT1B;EPS8L1;CEP72;PIP…
MZF1_5-13 (human)	25/316	0.0295176	0.0989154	-0.825481	1.90974	TOP2A;CXCL9;NCF1;UCP1;SLC40A1;NT5C2;TNF;RASGRP3;RNF213;MIR365-1;S100A13;TRIM26;CTNNA3;STK32A;MYBPC2;TRPC3;MRPL43;THAP2;GALC;THAP4;SMTN;EGFL8;ABCG1;CD22;GAS7
ARID3A (mouse)	118/1893	0.022235	0.080879	-0.739157	1.85883	GM10046;PROS1;UBE2L6;CXCL13;RCBTB1;CDH8;RPL6;GJA1;DACH1;GM6548;FAM53B;DLEU2;STK32A;MIR3099;SLC16A5;2410006H16RIK;GBP9;ACOT10;PAM16;FRS2;VMN1R225;SHISA2;CRNKL1;PLA2G16;IFT88;SLPI;OLFR1328;SKAP2;BLM;MIR467D;MRPL15;ZC3HAV1;ZBTB5;APCDD1;GLB1L3;CALHM1;NKAIN3;SLC14A1;CDK19;WNT3A;API5;RANBP17;MIR125B-2;OTUD6A;CYP4F13;RPE65;PM20D1;BST2;OLFR338;HNRNPF;OLFR690;CD22;H2-AB1;GLP1R;OLFR1371;CSRNP1;KDM5C;ITGAM;…
MEF2A (human)	170/2800	0.0162783	0.0655715	-0.653251	1.77986	OTUD4;CD86;MDC1;CYFIP1;PROS1;GPATCH2;TTF2;GABPB1;IFIT1;TNF;EEF1B2;RPS6KA6;GJA1;TOM1;CAPN3;CPNE3;TRIM26;SNRNP35;TRIM21;PLS1;GUCY1A3;GBP7;WSB2;PPTC7;RSAD2;ARL15;CCDC158;STX8;TAP2;CYBB;MITF;GTPBP3;THAP4;PLA2G16;SPINT1;PRKD3;SDPR;LACE1;TRIM13;ADAM7;LAP3;SREK1;CCDC81;VCL;PSMD10;CD274;ZBTB8A;UBE2CBP;CALCRL;LMAN2L;XPC;SPATA4;DDX60;FOXO1;RASGRP3;ZBED5;COX10;BTF3;SLC14A1;ST8SIA3;RANBP17;HTR1D;SLC33A1;ZBTB…
MAPK14 (human)	78/1190	0.022338	0.080879	-0.686882	1.72737	SAMD9L;HHIP;MCM9;AVIL;TSPAN12;CXCL13;USP39;NR3C1;CDC73;IFIT2;RPS4X;CSRP2;EEF2K;PIM3;SNRNP35;SLC18A1;LBR;LZTS1;CD53;TNFRSF19;MITF;OSMR;SDCBP2;VAV1;ELF1;PRPF18;PSMA1;LYG1;PRKD3;PAX7;ARHGEF3;PADI3;BMP2K;ADAM7;LAP3;PSMD10;SPATA9;UNC119B;SP100;KRTAP10-10;ZC4H2;MAPKAP1;USP18;APOLD1;DDRGK1;CLEC7A;COBLL1;HAS2;SLC25A20;SRY;HMGCLL1;GPR155;ANKMY1;PMS1;DECR1;SLC14A1;RRM1;F10;NUBPL;RNLS;NEK7;IFI44;MSN;CLK4;MR…
Myb (mouse)	119/1902	0.0198389	0.0752922	-0.658949	1.70429	CHRM2;MDC1;PWWP2B;GM166;ULK4;GRPR;STK11;RINL;CAPN6;PEBP4;DHX58;TOM1;SLC26A10;AGFG2;CDK5RAP2;PLS1;IL15RA;WSB2;TAGAP1;ADPRHL2;CD180;LMO2;CYBB;SOX11;CYBA;4931406C07RIK;THAP2;ACE2;RBP7;ACAP2;BRMS1;CLDN7;TRIM13;IPPK;8430408G22RIK;ZFP622;RASGRP3;MBTD1;S100A13;BC055324;NTNG2;SLC14A1;VCAM1;FUCA1;SEC16A;TMEM120A;FZD6;MICAL3;OTUD6A;MSN;HELZ;B3GALT5;PARP14;MRPL24;KY;HOPX;GM12250;CDK9;XKR8;GGCT;ANLN;D17WSU92…
LTF (human)	88/1363	0.0220002	0.080879	-0.66655	1.67624	SCARB2;KDM5C;NUP107;GALNT13;CSF1;TNFAIP3;TTF2;PIGW;GRPR;NR3C1;CYR61;CLYBL;CTSO;RASSF3;AIFM1;SPATA22;LIPH;SLC22A18;TRIM25;FAM65B;CD37;DIP2B;PPFIA4;HERC6;VAV3;GBP5;SDS;APLP2;CSGALNACT2;TMEM171;RPSA;CCDC117;TERF2;VAV1;MED28;IRF1;HMBS;TRAF5;PADI3;TLR9;SPOPL;ASPA;GAS7;BEX4;TMEM161B;SLC45A3;LMAN2L;EPB41;WRB;LAMA3;IL20RA;TXLNG;PLD4;WDR62;SRL;RASGRP3;PIK3R5;BCL2L12;REM1;IFT74;CCDC85C;AGMO;LCN10;KCNN3;MFA…
TFAP2C (human)	95/1485	0.0218184	0.080879	-0.63587	1.59909	ACVRL1;RTP4;CSRNP1;CYFIP1;PWWP2B;DOCK8;TNFAIP3;SLC2A3;NR3C1;RERG;PIGX;CXCL16;IFIH1;C4B;C4A;TRIM6;EEF2K;CASP4;DHX58;EPC1;PDE8A;TRIM21;AGFG2;SLC16A5;EIF2A;VAV3;SUN2;CD52;ADPRHL2;CSGALNACT2;LMO2;BCKDHB;WNT9B;MSL3;MYT1;KRT74;TGFBR1;GTPBP3;ALDH3A1;BRMS1;SLC7A7;PSMA1;NPC2;ARHGEF3;IRF7;IRF8;FAM60A;SASH3;C1QA;SELPLG;NOL7;PLD5;GATA6;CXCR4;PLD4;NOD1;CXXC4;AIF1;GLB1L3;THBS3;RASD1;ASTE1;PUF60;CCDC85C;LCN10;S…
PITX2 (human)	210/3528	0.0164323	0.0655715	-0.581677	1.58485	RPL4;IFITM3;MDC1;MAPKBP1;CYFIP1;NUP107;PGAP2;GPATCH2;IFI35;RCBTB1;RPL6;ICAM1;C4A;TRIM25;FAM65B;CPNE3;DIP2B;AGFG2;ARL11;IL15RA;ZFP3;ARRDC3;IQCF1;TM4SF1;TIAM2;RBP7;CARHSP1;IFI27;HMBS;CLDN7;KCTD14;LAP3;RIN2;FREM2;BEX4;ZBTB8A;LMAN2L;ZBTB5;PIK3R5;XKRX;DPH5;CADM2;FZD6;MINA;NARFL;PARP12;SFXN4;FBXL3;ITM2B;XKR5;DENND1C;CSRNP3;HEXB;CTSS;CHAF1B;RARS;EPG5;TSPO;CCR3;GRIPAP1;CD52;ANXA3;PABPC4;WNT9B;TEX14;NME4;…
CEBPB (human)	91/1420	0.0235282	0.0832738	-0.625482	1.55471	DENND1C;ACVRL1;DGKG;OTUD4;MDC1;PLEKHF1;CSF1;NCF1;DOCK8;GPATCH2;IL1F9;AQP4;UBE2L6;IFI30;GRPR;CYR61;HOXA10;GRM4;OBFC1;FAM65B;PIM3;EPHB1;LZTS1;PLS1;VAV3;SUN2;EDN2;IQCF1;OSMR;VAV1;MED28;ALDH3A1;IFT88;PRPF18;TYROBP;OAS2;HMBS;PADI3;CDHR4;SGK3;EGFL8;BLVRA;DDR2;MYH7;LEPROT;EPB41;UNC93B1;KCNA1;ZC4H2;FGL2;LAMA3;LENG8;MRPL15;MRPS30;ADD3;HIGD1B;OSGEP;KLC4;PSMB2;CLEC7A;LCN10;IL21R;SH3BP5;EPS8L1;NLRP3;KCNN3;FL…
HINFP (human)	183/3047	0.0184362	0.0716963	-0.569671	1.50126	SAMD9L;IFI35;NR3C1;IGF1R;SALL1;CCND2;DACH1;CPNE3;STK32A;PDE8A;LAG3;GBP7;WSB2;RSAD2;ARL15;RPS5;TPM2;PUS1;F2R;LMO2;PRKCD;CD180;HMHA1;CYBA;SHISA2;BHLHA15;SDCBP2;MYT1;LEMD2;TIAM2;CCDC80;RBCK1;HOXB1;CCDC81;RIN2;ABCG1;FREM2;LPPR1;PROL1;SPATA9;PSMD13;KRTAP10-10;GLB1L3;CORO1C;PIK3R5;RNF213;AGMO;COBLL1;CLSPN;ICOS;TBC1D17;LONRF1;ZBED5;DECR1;MFAP3L;FANCI;VASP;TMEM120B;MLKL;CADM2;FOXF1;WNT3A;FAM78A;SEC16A;PT…
SP3 (mouse)	74/1129	0.0255489	0.0894212	-0.62063	1.49845	MAPKBP1;SCARB1;WIPF2;TNFAIP3;SLC2A3;CXCL13;1700065D16RIK;DCPP1;IGF1R;GJA1;DACH1;CCND2;GRM4;DHX58;TSPO;CTSH;RPL38;LGALS9;DIP2B;OASL1;CCDC110;DAXX;TRPC3;ANXA3;MITF;PLA2G16;ACAP2;FCGR4;IRF7;SLC29A1;SGK1;MAPRE2;ZFP451;SLFN5;SMARCD1;SLC45A3;TUBAL3;ZFP704;HDAC1;POLDIP3;SHMT1;FGL2;NEDD9;OAS1A;PRDM12;NCALD;OLFR1355;OAS1G;NTF5;SCUBE3;CAMK2N1;CEP72;FYN;TBC1D17;GPR155;LAIR1;E2F8;NTNG2;PPP1R14A;4933402E13RIK…
FOXL1 (human)	326/5755	0.0314168	0.102135	-0.629734	1.43671	RPL4;MAPKBP1;MDC1;NUP107;PGAP2;ZAK;AQP4;UBE2L6;IFIT1;GABPB1;ICAM1;IPW;RPS14;GJA1;GOLGA4;TBK1;PPP2R1B;SPATA22;TRIM25;TRIM26;FAM65B;CPNE3;RTTN;LGALS9;AGFG2;CDK5RAP2;IL15RA;ATG3;PRKCI;GBP7;RSAD2;WSB2;ARRDC3;REV1;IQCF1;CRNKL1;TIAM2;CARHSP1;IFI27;PARD3;HMBS;TRIM13;SIK1;HOXB1;LPPR1;SKAP2;UNC119B;SLC45A3;EPB41;MAPKAP1;GATA6;WDR62;APCDD1;ZBTB5;MIR448;AGMO;INPP5D;NPBWR1;DPH5;MCMBP;MIR1298;SLAMF6;HIST1H3I;…
MIR133B (human)	95/1500	0.0270173	0.0925048	-0.586082	1.39516	SCARB1;PLEKHF1;HPSE2;CTSZ;TNFAIP3;ICAM4;ITGAE;PIGW;IFI30;DMKN;TNF;RPL6;CABIN1;TNFSF13B;GOLGA4;SLC22A18;LAMP3;DHX58;TSPO;SLC16A9;MS4A10;CCR3;ZIK1;GBP5;MRPS25;ADPRHL2;PUS1;STX8;LMO2;ANO8;CYBB;ANO6;CYBA;DDB2;TIAM2;PARD3;BMP2K;ELMO1;TRIM14;SPOPL;IRF8;DNASE1L3;VAMP5;MAPRE2;VCL;RNF122;DBN1;FAM60A;OPRD1;C1QB;SMARCD1;ZBTB8A;SP100;LEPROT;SLC45A3;MRPS35;SRCAP;ZC4H2;XPC;PRDM12;MRPS30;ADD3;PSMB10;RAP1GAP;PIK…
ETS2 (human)	86/1341	0.0267177	0.0924844	-0.547875	1.30433	SCARB2;CHIC2;CUEDC2;CSRNP3;AVIL;NR3C1;TNF;CABIN1;SPATA22;SESN2;PDE4B;CPXM1;RPL38;SLC16A9;LGALS9;SOX4;HMGN1;PLS1;CD53;SLC15A2;MME;TRPC3;WSB2;DCC;EED;MRPS25;MMP2;LMO2;F2R;TNFRSF19;GAB1;MITF;PARP9;GTF2F1;SOX10;SDCBP2;TM4SF1;VAV1;CARHSP1;ACAP2;ZEB1;MELK;IFI27;LYG1;IL1F5;CDH11;TRIM13;TXNIP;SIK1;ITGA5;ADAM7;SGK1;LUC7L2;SKAP2;POPDC2;OPRD1;KRT80;CALCRL;LAMA2;GATA5;RAP1GAP;PIK3R5;IFT74;CLEC7A;EPS8L1;CTNNA…
RUNX2 (human)	92/1458	0.0314512	0.102135	-0.53936	1.23053	BTG4;TOP2A;IFITM3;MAPKBP1;CYFIP1;CHIC2;MCM8;CTSZ;IL1F9;OTUD7B;TREM2;USP39;RPL6;TRIM6;TBK1;TOM1;LGALS9;METTL15;TEAD2;CDK5RAP2;SLC16A5;PLS1;TOR3A;CDKL3;GBP5;RFC3;GBP7;PAM16;F2R;LMO2;PHGR1;CKAP2;CRNKL1;FAM118B;GTPBP3;TIAM2;HCK;SDPR;POLR1B;IRF7;ZP1;SGK3;ASPA;ABCG1;DBN1;VCL;LPPR1;SASH3;IPPK;OAT;SELPLG;UBA7;MRPS35;MAPKAP1;WRB;SCEL;CALHM1;CLEC7A;MKNK2;SAFB2;NLRP3;HACL1;HIST1H3I;FILIP1L;LAIR1;ZBTB7C;TMEM…
APEX1 (human)	87/1373	0.032899	0.105747	-0.543883	1.22195	DENND1C;CD86;ZAK;PROS1;DOCK8;GPATCH2;IFIT1;DMKN;CTSS;PHEX;RPS4X;RPS14;IFT52;RPS6KA6;TBK1;RARS;PEBP4;SESN2;CASP4;NFATC2IP;ANKFY1;CAPN3;CD37;MS4A10;LZTS1;AGFG2;CDK5RAP2;HMGN1;MYBPC2;DDX58;PAM16;LMO2;ANO8;CCDC117;TNFRSF1B;MRPL46;GTPBP3;RBP7;SLC7A7;RBL1;OAS2;HMBS;LACE1;ARHGEF3;CDHR4;KCTD14;ZP1;SGK3;DNASE1L3;VAMP5;VCL;USP14;UNC119B;NDUFB7;UBA7;LMAN2L;SHMT1;WRB;MRPS31;SCEL;RECQL5;PSMB2;UBB;DDRGK1;IRAK2…
ETS1 (mouse)	105/1681	0.0285075	0.0965576	-0.497121	1.16208	OTUD4;NUP107;PWWP2B;AVIL;VSIG2;DUOXA2;FAM53B;RTTN;FAM65B;SNRNP35;B2M;LZTS1;SDS;PPTC7;TSTD2;SOX11;CYBA;GTPBP3;ACE2;IFT88;KDELR3;UBA7;SAR1B;GLB1L3;RASGRP3;MFAP3L;TGFB3;API5;SLC33A1;PYCR2;WDYHV1;AI467606;XKR8;SEPSECS;GPR180;HNRNPF;SP4;JMY;WDR5B;FBXL3;SERINC5;MXD4;NFE2L2;TOP2A;SLC35F5;HEXB;GADL1;IL1F8;SLC2A3;ITGAE;USE1;MRPL32;GRM4;SUMO1;SLC22A18;HIST1H1A;TEAD2;PSD;ANXA3;DDX58;ANO8;ANO6;AVPR1A;POU5F2;…
FEV (human)	15/172	0.0416865	0.125059	-0.532083	1.10618	CD74;MESP1;KDM5C;SLC16A1;SEMA3D;RDX;TNF;QDPR;ISG20;TMIGD1;PPP2R4;INPP5D;CASP4;TRIM14;TRIM26
JUND (human)	87/1380	0.0362699	0.112046	-0.489983	1.0725	DYRK4;SAMD9L;CSRNP3;GALNT13;CSF1;WIPF2;HHIP;NUCKS1;SLC7A11;NR3C1;PIK3CG;CDH8;PHEX;TNFSF13B;TMEM221;GJA1;SALL1;CASP8;PPP2R1B;PDE4B;TRIM21;SLC18A1;CCR3;PLS1;GUCY1A3;SS18;RFC3;RSAD2;EED;CCDC158;CD180;VWA5A;CKAP2;MSL3;TRAFD1;MITF;THAP2;TGFBR1;MPEG1;TM4SF1;TIAM2;IFT88;DPPA3;PIGA;POLR1B;ZP1;CD47;SFT2D2;PIGG;ABCG1;LPPR1;SKAP2;KDM3A;CALCRL;PARG;SEMA3D;LAMA3;ZC3HAV1;SPATA4;ADD3;SNN;AGMO;NPVF;NLRP3;PMS1;DC…
HIVEP1 (human)	18/218	0.0422195	0.125464	-0.510589	1.05985	RPL4;CSRNP3;TSLP;ZWILCH;FZD6;MICAL3;DAPP1;IL1F9;NUCKS1;THAP2;ISG20;CXCL10;DUOX1;OAS3;MKNK2;CD47;MAPRE2;RIN2
ATF2 (human)	95/1517	0.0340682	0.107315	-0.466318	1.04082	SLC35B3;MCM8;WIPF2;IL1F8;APIP;GADL1;ITGAE;NR3C1;TSPAN12;CHRDL1;TNFSF13B;C4A;HPGDS;BZRAP1;RINL;DACH1;RARS;DUOXA2;NARS2;BLNK;TSPO;SNRNP35;CTSC;CCR3;KDM6A;TOR3A;RSAD2;EED;PRKCD;MITF;LIG3;TACR1;RFX1;GTPBP3;THAP4;TYROBP;SLPI;TRIM13;BMP2K;AGXT;RIN2;DBN1;TLR3;PPARD;OPRD1;NDUFB5;NOL7;CXCR4;NOD1;GPR84;NCALD;RASGRP3;RNFT1;PIK3R5;SULT1E1;IL21R;DPH5;FYN;TNFRSF14;FILIP1L;ZBED5;ZBTB7C;MFAP3L;BTF3;FANCI;NQO1;TM…
ZFHX3 (human)	94/1504	0.0362816	0.112046	-0.471372	1.03176	TOP2A;OTUD4;CHRM2;SCARB1;ITGAM;NCF1;HHIP;IL1F9;ZBTB22;PARK7;PIK3CG;RERG;CHCHD5;CD37;TRIM21;LZTS1;CCR3;PLS1;RFC5;ARL11;RSAD2;PARP2;MRPS25;PUS1;ANO8;TRAFD1;RPSA;TMEM173;OSMR;SDCBP2;GLTSCR2;VAV1;RBP7;LYG1;POLR1B;B3GNT3;ARHGEF3;TLR8;ITGA5;RBCK1;LAP3;SFT2D2;VCL;FAM60A;GAS7;SASH3;OPRD1;ZBTB8A;UBA7;CCDC23;TUBAL3;SAR1B;NDUFB5;HDAC1;SHMT1;XPC;UQCR11;GPR84;MRPS30;THADA;SAMHD1;USP18;BCL2L12;PSMB2;CLEC7A;IRA…
THRB (human)	124/2034	0.0335484	0.106745	-0.451458	1.01005	SLC35B3;OTUD4;SCARB1;HDAC10;WIPF2;ZFAND6;GPATCH8;RPL7;EEF1B2;RINL;RASSF3;VSIG2;LIPH;LAMP3;TRIM26;AGFG2;CDK5RAP2;CDKL3;PRKCI;ADPRHL2;RPS5;LIG3;RFX1;GTF2F1;CARHSP1;MELK;TYROBP;PARD3;TRIM13;CMPK2;VCL;LPPR1;CD274;SLC45A3;PSMD13;PRDM12;OSGEP;PIK3R5;IRAK2;LCN10;SAFB2;NLRP3;CLSPN;COX10;TMEM120B;FOXF1;SEC16A;RDX;FANCB;CDK9;ANLN;POLA2;IBTK;HOOK2;PTK7;CCDC64B;TBXAS1;HRC;PEMT;PLXNB1;SERINC5;MYD88;MXD4;DOCK8…
SREBF1 (human)	155/2587	0.0308617	0.102135	-0.442557	1.00967	OTUD4;CHRM2;MDC1;MAPKBP1;WIPF2;HHIP;WWC2;IFI35;KLHL30;RPL7;IGF1R;EEF1B2;SMCHD1;BZRAP1;RINL;RASSF3;PEBP4;NFATC2IP;EPC1;ARL6IP4;PIM3;LGALS9;SLC26A10;B2M;PDE8A;ZBP1;ATG3;LAG3;PRMT10;PUS1;ARRDC3;CYBB;HMHA1;LIG3;BHLHA15;ILF2;THAP2;ALDH3A1;BRMS1;FNDC1;HMBS;TRIM13;KDELR3;BLM;SAR1B;EPB41;PLD5;GATA5;FAM109A;ZC3HAV1;FUT2;OSGEP;CORO1C;PIK3R5;MBTD1;UBB;LCN10;NLRP3;TNFRSF17;TNFRSF14;ZBED5;DECR1;ZBTB7C;ABCA1;T…
SMAD4 (human)	96/1542	0.0374718	0.114598	-0.464071	1.00533	DENND1C;ACVRL1;OTUD4;CHRM2;CSRNP3;HPSE2;NCF1;PIGN;DOCK8;IFI35;IFI30;IFIT1;GRPR;CDH8;CYR61;IFIT2;ICAM1;RPS6KA6;BZRAP1;SPATA22;MMP28;CTSH;CAPN3;PIM3;LZTS1;EPHB1;CD33;ADPRHL2;ZFP3;LMO2;TERF2;MRPL46;RHOB;ALDH3A1;RBP7;PLA2G16;SLC7A7;CLIP4;PADI3;BMP2K;TRIM14;RBCK1;ASPA;GAS7;USP14;UNC119B;PSMD13;ZC4H2;FGL2;LAMA3;MRPS30;ADD3;NT5C2;RNFT1;PIK3R5;C3;KLC4;PUF60;CCDC85C;S100A16;LCN10;GCNT2;IL21R;NLRP3;FLNC;FI…
REL (human)	26/353	0.0529185	0.144807	-0.456939	0.882967	SCARB2;MRPS35;IFIT1;TNF;FOXO1;WISP2;DUOX1;RPS6KA6;SMCHD1;CASP4;PDE4B;TRIM26;RPL38;SMCP;RRM1;TPBG;TMEM120A;TAP1;EIF2AK2;ZIC4;VRK1;LHFPL2;TBC1D20;IL1F5;NPC2;IL2RA
GATA6 (human)	90/1447	0.0436375	0.128466	-0.396267	0.813178	CD86;MDC1;SAMD9L;CSRNP3;CSF1;MCM8;MCM9;GADL1;GPATCH2;PARK7;RPL6;CDC73;CTSS;RCBTB2;HAPLN2;CHAF1B;HPGDS;CASP8;HIST1H1D;CASP1;CLEC1B;TRIM21;PLS1;CD53;PRMT10;TRPC4;EED;GPX6;PHGR1;VWA5A;TRAFD1;MITF;RHOB;ELF1;ZEB1;SLPI;IL1F5;PIGA;LACE1;AGXT;CCDC81;PROL1;BEX4;SPATA9;UBE2CBP;FAM114A2;ZC4H2;LRRC16A;FOXO1;NCALD;MRPL11;RASGRP3;GCNT2;PGGT1B;NCKAP1L;CTNNA3;MBP;SRY;DCAF13;GBP4;DECR1;BTF3;API5;RNLS;CCDC14;TPBG;…
PRDM1 (human)	91/1468	0.0454743	0.132633	-0.384724	0.777207	BTG4;MDC1;PROS1;MCM9;CTSZ;TNFAIP3;ITGAE;IFI35;CXCL13;NR3C1;DMKN;HOXA10;CTSO;EEF2K;AIFM1;SUMO1;CASP1;ANKFY1;CD37;SNRNP35;LZTS1;EIF2A;HERC6;GBP5;RSAD2;ARL15;TSTD2;DDX58;CCDC158;PRKCD;CD180;CKAP2;ANO6;TMEM173;KCTD6;SCAMP2;THAP4;RBL1;MELK;SLPI;ENAM;TRAF5;HMBS;CDC42EP3;KIT;KCTD14;RBCK1;PROL1;IPPK;USP14;ZBTB8A;SP100;MRPS35;SEMA3D;WRB;ZC4H2;FGL2;AFM;MRPL15;NOD2;MRPS30;LRRC16A;FOXO1;CNN3;CMYA5;HACL1;HSF5…
IKZF1 (mouse)	103/1674	0.0409918	0.124158	-0.354955	0.740508	CYFIP1;TNF;GIMAP8;HOXA10;RASSF3;FBXO4;OBFC1;GJA6;9030619P08RIK;FAM65B;SLC16A9;OLFR71;PPFIA4;SLC39A1;IL15RA;PRMT10;NKX2-6;LMO2;ALG1;GM14374;FNDC1;PARD3;CLDN7;KDELR3;ZBTB8A;FAM109A;FUT2;HIGD1B;MBTD1;KLC4;S100A16;NPBWR1;DHRS7C;5730508B09RIK;S100A13;TNFRSF14;MBP;SLC15A3;VASP;KLK1B21;H2-EB1;FAM78A;UBE2C;HSPA12B;XKR8;SMTN;IBTK;SFXN3;PEMT;NAT9;CTRC;XKR5;RTP4;DMKN;TCP10C;TMEM221;DNMT3L;GRM4;AY761185;SLC2…
CRTC1 (human)	69/1086	0.0504669	0.141938	-0.353194	0.689563	CHRM2;ACVRL1;LIN54;KCNK6;KDM5C;PGAP2;MCM9;CXCL17;MYLK4;CAMKV;CASP1;ANKFY1;EMILIN1;AGFG2;PRMT10;PARP2;LMO2;CYBB;NME4;ALG1;PARP9;VCAN;SLC7A7;IFI27;BLVRB;RIN2;PPARD;GAS7;CCDC23;PSMD13;SEMA3A;NOD1;ADD3;NCALD;CNN3;MBTD1;CALHM1;NPVF;SH3BP5;TNFRSF17;SRY;ZBTB7C;DECR1;CBR3;SMCP;CD74;VCAM1;CADM2;RNLS;NDE1;CCDC14;MX1;PTCH2;RANBP17;WDYHV1;FMO2;QDPR;GGCT;SEPSECS;MFAP4;UBE2W;EIF3M;ALOX5AP;GJB5;JMY;PSMG4;FAM26F…
UBTF (human)	92/1493	0.0497755	0.141255	-0.345289	0.675795	SLC35B3;CYFIP1;PLEKHF1;CTSZ;TNFAIP3;UBE2L6;DMKN;IGF1R;CABIN1;IL18BP;PPP2R4;SPATA22;SLC22A18;DUOXA2;BDKRB2;HIST1H1D;KRTAP5-3;TSPO;CAPN3;ARL6IP4;RPL38;AGFG2;TOR3A;GBP5;DAXX;WSB2;RSAD2;PRKCD;ANO8;TEX14;ANO6;CDC25C;TNFRSF1B;KRT74;LEMD2;TAPBP;EREG;ZEB1;BRMS1;SPINT1;MAPRE2;ASPA;BCAT2;SLC25A13;SASH3;SPATA9;EPB41;MAPKAP1;LAMA3;NOD1;THADA;GLB1L3;RASGRP3;AURKA;CNN3;KLC4;EXTL1;IL21R;MAP6;TNFRSF14;ZBED5;CCT5…
BCL6 (human)	87/1399	0.0467947	0.135232	-0.326866	0.65398	PIWIL2;CD86;LIN54;CYFIP1;CSRNP3;CXCL17;GPATCH2;IL1F9;OTUD7B;AQP4;IFI35;PIGX;IFIH1;GRM3;CHAF1B;CCND2;DACH1;PPP2R1B;FPGT;SESN2;EPC1;FAM53B;SLC16A9;SLC26A10;CLEC1B;STK32A;LBR;DTX3L;TRPC3;STX8;ARRDC3;F2R;TNFRSF19;TAP2;SDCBP2;KRT74;SLC7A7;MELK;LYG1;PRKD3;SDPR;ENAM;HMBS;TRIM13;ELMO1;SFT2D2;SGK1;ABCG1;BEX4;CD274;ZBTB8A;KCNA1;FGL2;MRPS30;ADD3;OSGEP;FOXO1;PSMB2;VPS54;FILIP1L;DTD1;ZBED5;JAM3;ATF7IP;SMCP;SL…
CREM (human)	44/662	0.0604538	0.158691	-0.339269	0.624525	LIN54;USP14;CALCRL;ZDHHC20;SLC35F5;NUCKS1;ZC3HAV1;MRPS30;APCDD1;SAT1;CCND2;UBB;INPP5D;PGGT1B;KRTAP5-3;CAPN3;OBFC1;TBC1D17;ABT1;RRM1;MME;FBXW8;TGFB3;EED;TPBG;HTR1D;F2R;REV1;MSL3;TACR1;CLK4;PSMB9;WARS2;ISG20;SLC6A6;DEPDC7;ZNFX1;GPAM;SGK3;PLCD4;SERINC5;PPARD;NFE2L2;NEK11
IRF2 (mouse)	104/1706	0.0485313	0.138976	-0.311382	0.614497	SCARB2;ZFAND6;SAT1;RPL6;MYLK4;CHCHD5;SMCHD1;DEFB18;RPS6KA6;VMN2R75;MS4A10;4930480E11RIK;APOL11B;ARL15;LMO2;MITF;VRK1;VMN1R225;SDCBP2;THAP4;PLA2G16;IFT88;MELK;RFX6;KCTD14;VMN2R69;DLX6;FUT2;FOXO1;GLB1L3;MRPL11;XKRX;KCNN3;ICOS;SLC15A3;VCAM1;1110004F10RIK;GM12250;HNRNPF;WDR5B;OLFR690;XAF1;TRIM30A;PIGN;GADL1;OLFR1016;5730455P16RIK;SLC7A11;TSPAN12;PHEX;MRPL32;HAPLN2;1700034I23RIK;GRM3;GM5938;CASP8;VMN2…
POU1F1 (human)	87/1408	0.0525341	0.144807	-0.317073	0.612697	CD86;DYRK4;CSRNP3;GADL1;OTUD7B;AQP4;NR3C1;TNFSF13B;GRM3;GJA1;HPGDS;PPP2R1B;LIPH;ARHGDIB;CASP4;CPNE3;CLEC1B;CEP97;PLS1;RFC3;GBP7;DTX3L;TRPC3;DCC;CCDC158;TNFRSF19;ARRDC3;PABPC5;PLA2G4A;MITF;AVPR1A;ELF1;ZEB1;TBC1D20;IL1F5;ENAM;POLR1B;FSHR;ADAM7;CCDC81;DOCK2;SGK1;MAPRE2;ASPA;LPPR1;PROL1;SLC24A1;CD274;KDM3A;BLM;CALCRL;LAMA2;FAM114A2;SEMA3D;AFM;LYZL1;MRPS30;SPATA4;DDX60;NCALD;IGFBPL1;SULT1E1;CLEC7A;MBP…
FOXO3A (mouse)	40/597	0.0645908	0.165415	-0.315201	0.567139	UBA7;MCM9;APIP;IL1F9;CXCR6;PARK7;ADD3;NT5C2;IFIT2;OOG1;IFT74;CHAF1B;EXOSC4;PUF60;LIPH;FLRT1;IL21R;EPC1;CAPN3;FAM65B;LGALS9;MSC;CCR5;PDE8A;FBXW8;DCC;ATAD2;TAP2;ZBTB10;OTUD6A;OLFR1425;SDCBP2;GZMF;SCAMP2;MELK;IRF7;OLFR690;PTPN6;SLC25A13;GAS7
Klf4 (mouse)	14/163	0.0527302	0.144807	-0.292415	0.56505	AW112010;LEFTY1;TRPC3;H2-M3;WNT9B;FRS2;NT5C2;VMN2R53;LOC547349;PADI3;SLC29A1;SGK1;PDE8A;SLC22A21
TFAP2D (human)	82/1324	0.0561174	0.149805	-0.268371	0.509482	DENND1C;DOCK5;PGAP2;MCM8;SLC35F5;HEXB;MCM9;SHB;PEAR1;USP39;DMKN;GIMAP8;GPATCH8;HAPLN2;IFT52;RPS14;RINL;KRTAP5-3;TOM1;NFATC2IP;EPG5;CAPN3;FAM65B;RPL38;SNRNP35;GRIPAP1;CDKL3;CD52;CCDC110;SDS;CCDC117;TM4SF1;VAV1;NSA2;CARHSP1;RBL1;LYG1;HMBS;PADI3;MAN1B1;ABCG1;GAS7;SELPLG;LMAN2L;SAR1B;POLDIP3;URM1;FGL2;AFM;FAM109A;MRPL15;GPR84;EDDM3B;FUT2;SRL;SAMHD1;HIGD1B;RASGRP3;EXOSC4;SLX4;RNF213;UBB;IRAK2;CLEC7A;P…
FOXF2 (human)	85/1379	0.0571784	0.151355	-0.261389	0.493537	DENND1C;OTUD4;MDC1;ITGAM;PGAP2;HEXB;GPATCH2;PEBP1;IFI35;DMKN;USE1;TNF;RPL6;CTSS;HAPLN2;TMEM221;IFT52;SUMO1;CSRP1;LIPH;KRTAP5-3;NFATC2IP;TSPO;TRIM26;DIP2B;SNRNP35;GRIPAP1;CDKL3;CD52;ZFP3;PABPC4;IQCF1;TMEM173;TERF2;ILF2;VAV1;RBP7;PLA2G16;CARHSP1;NSA2;RBL1;SLC7A7;HMBS;VCL;LUC7L2;BCAT2;IPPK;UBA7;SAR1B;SHMT1;WDR62;ADD3;SAMHD1;FUT2;HIGD1B;AIF1;RNFT1;FBXL21;PSMB2;DDRGK1;IRAK2;EPS8L1;PIP5K1A;TNFRSF17;S1P…
SOX10 (mouse)	31/451	0.0743785	0.184482	-0.270335	0.456922	BEX4;RPL4;LMAN2L;VMN1R35;ZWILCH;ADD3;SLC2A7;MBTD1;SCEL;BZRAP1;INPP5D;GCNT2;CAPN3;SLAMF6;MBP;SLC25A20;GPAT2;NTNG2;SMCP;DNAJC5B;STAT3;MITF;GM14374;NIN;ZGLP1;MGAT4B;GJB5;RQCD1;MYD88;SERINC5;TLR13
REL (mouse)	106/1752	0.0544527	0.146603	-0.204522	0.392687	CYFIP1;GALNT13;PGAP2;HPSE2;NCF1;PWWP2B;CXCL13;TNF;TAS2R113;CXCL16;LAMP3;DHX58;ZFP560;ARL6IP4;FAM53B;ZFP282;DIP2B;PDE8A;SLC39A1;GUCY1A3;CSGALNACT2;CD180;RPL22;HMHA1;SHISA2;FAM118B;ACAP2;SPINT1;KCTD14;KDELR3;TSSK1;RNF122;SLC45A3;GATA6;EDDM3B;KNG2;C3;NPBWR1;FLRT1;5730508B09RIK;NLRP3;MCMBP;BC055324;TMEM120B;BRPF3;GNB2L1;CDK9;BST2;PARP10;CCDC64B;SP6;SFXN4;LHX4;XAF1;MYD88;PIGN;CTSZ;PIGW;TCP10C;CES2A;RP…
ELK1 (human)	92/1511	0.0619297	0.161222	-0.212912	0.388559	DGKG;CSRNP1;CSRNP3;PGAP2;CSF1;PIGN;DOCK8;CTSZ;GPR63;TCIRG1;TNF;MRPL32;MIR744;IGF1R;CABIN1;ICAM1;RPL7A;CASP8;CSRP1;RARS;SLC22A18;TAGAP;KRTAP5-3;ANKFY1;TRIM26;VAV3;ARL11;WSB2;MME;TRPC3;ARL15;TRPC4;TEX14;TACR1;MYT1;KRT74;MRPL46;ALDH3A1;IFT88;CARHSP1;PSMA1;NPC2;TCP1;SIK1;ITGA5;EGFL8;RIN2;RNF122;FREM2;FAM60A;BCAT2;BEX4;POPDC2;PRKAA1;FAM114A2;EPB41;UNC93B1;LAMA3;PRDM12;NT5C2;SAMHD1;USP18;NCALD;RAP1GAP;…
TEAD2 (mouse)	96/1591	0.0678677	0.172032	-0.173274	0.304975	HPSE2;NCF1;PWWP2B;CXCL17;NR3C1;RCSD1;GIMAP8;GPATCH8;IGF1R;IFIT2;DCPP1;SALL1;CCND2;ZIC1;FAM53B;TRIM25;SLC39A1;EPHB1;ZBP1;IL15RA;EMX1;MYBPC2;DDX58;TPM2;RPS5;LMO2;REV1;TRAFD1;SOX11;ICOSL;TMEM173;SOX10;MED28;LRRC42;ANO1;DEPDC7;FAM101A;CYP26C1;ZEB1;PRKD3;TNNT1;IGTP;PADI3;B3GNT3;HOXB1;SLC29A1;SHANK3;MAPRE2;EGFL8;DBN1;SKAP2;CSNK1G1;USP14;SMARCD2;CCDC23;DLX6;GATA6;JAKMIP1;NCALD;2700081O15RIK;RHOBTB1;MBTD…
PITX1 (human)	88/1448	0.0688085	0.172032	-0.167402	0.294641	RPL4;DENND1C;OTUD4;IFITM3;MDC1;CYFIP1;PGAP2;PROS1;IFI35;PEAR1;USP39;RPL6;ZMYM1;HPGDS;SUMO1;LAMP3;NFATC2IP;KRTAP5-3;TSPO;CPNE3;DIP2B;SNRNP35;LZTS1;AGFG2;HERC6;RFC5;ARL11;GRIPAP1;CDKL3;SLC15A2;PUS1;ZFP3;PAM16;NME4;CDC25C;TMEM173;PARP9;SLC7A7;MELK;TBC1D20;POLR1B;HMBS;CLDN7;KCTD14;LAP3;FAM60A;BCAT2;IPPK;ZBTB8A;UBA7;MRPS35;LAMA3;LENG8;GPR84;SAMHD1;FUT2;USP18;RNFT1;XKRX;FBXL21;PSMB2;UBB;DDRGK1;GCNT2;EP…
SPI1 (human)	98/1638	0.0764727	0.187364	-0.17407	0.291515	SCARB2;CD86;GPATCH2;NUCKS1;TTF2;GABPB1;NR3C1;TNF;GPATCH8;HOXA10;SESN2;CAPN3;ARL6IP4;TRIM26;CEP97;SLC16A5;DAXX;F2R;RPL22;PHGR1;TRAFD1;MITF;FRS2;SDCBP2;TRIM14;MAPKAP1;PLD4;XPC;ZC3HAV1;MBTD1;COMMD9;NCKAP1L;MFAP3L;SLC14A1;CADM2;RDX;IFI44;MSN;NMI;MRPL24;NFATC4;QDPR;ISG20;UBE2W;MSRA;GPR180;TBXAS1;PEMT;FAM26F;CSRNP1;DOCK5;KDM5C;DOCK8;CTSZ;USP39;IL18BP;TRIM6;CTSO;RARS;BLNK;PDE4B;MME;ANXA3;GPX6;CKAP2;MIR7…
REPIN1 (human)	89/1466	0.0688127	0.172032	-0.161576	0.284387	ACVRL1;OTUD4;PWWP2B;CTSZ;UBE2L6;TTF2;ITGAE;PEAR1;NR3C1;IGF1R;CABIN1;IFT52;MMP25;ZIC1;TOM1;ARL6IP4;RTTN;PIM3;SLC26A10;EPHB1;LZTS1;PSD;SUN2;MRPS25;RPS5;STX8;PUS1;RPL22;CSGALNACT2;ANO8;REV1;MSL3;SHISA2;KCTD6;GTPBP3;ZEB1;KIFC1;PIGA;BMP2K;ITGA5;SLC29A1;LUC7L2;TRIM56;CD274;KDM3A;PFKFB4;PSMD13;SAR1B;DNAJC22;GATA5;PRDM12;GPR84;WDR62;JAKMIP1;GLB1L3;NCALD;THBS3;DLL4;SV2C;RNF213;PUF60;RPS3;S1PR3;MBP;ZBED5;M…
HIF1A (mouse)	69/1124	0.0845628	0.198786	-0.0958902	0.154913	CSRNP1;GADL1;TNFAIP3;RNF19B;TREM2;CTSS;HPGDS;CASP8;CSRP1;RTTN;CD37;SLC16A9;LBR;PPFIA4;AGFG2;SOX4;VAV3;ARL11;CCDC110;LAG3;WSB2;DCC;ACOT10;PHGR1;CD8B1;MSL3;FRS2;RHOB;EREG;OLFR315;CCDC80;SLC7A7;TBC1D20;OLFR872;OLFR113;PABPC2;CMPK2;GM4951;CCDC81;AGXT;FREM2;CSNK1G1;MRPS35;CCDC23;SEMA3D;GATA6;PKD1L2;SPATA4;MRPL11;EXTL1;CHRNE;GCNT2;GM5431;DTD1;TGFB3;TPBG;IL10RA;ZIC4;PARP14;AI467606;KLF2;KY;DEFB29;ARHGAP…
NFYA (mouse)	104/1748	0.0773248	0.187364	-0.0816355	0.136715	CD86;HPGDS;TOM1;NFATC2IP;PDK4;SLC39A1;AGFG2;4930433I11RIK;ACOT10;IQCF1;SDCBP2;ILF2;EREG;VMN2R62;SDPR;PRL2B1;TRIM34A;APOL10A;SLC45A3;LMAN2L;H2-M3;GATA6;ZBTB5;DDX60;FUT2;KCNN3;SLC14A1;UBE2C;FUCA1;SLC33A1;IFI44;EIF2AK2;MSN;PYCR2;FANCB;PM20D1;MSRA;HNRNPF;CTRC;MXD4;BTG4;TOP2A;CXCL9;PLEKHF1;IL1F9;MS4A4C;SLC2A7;CES2A;GM5938;SLC22A18;MMP28;CCR5;METTL15;CCR3;ILKAP;3110082I17RIK;EMX1;RFC3;BCKDHB;VWA5A;1700…
HOXA5 (human)	170/3000	0.104863	0.231333	-0.0743677	0.108867	CD86;CSF1;PGAP2;ZFAND6;NR3C1;TNF;ICAM1;DACH1;PEBP4;FBXO4;TRIM25;EPC1;TRIM26;DIP2B;MIR138-2;AGFG2;SLC16A5;HERC6;GUCY1A3;CDKL3;PRKCI;DAXX;NKX2-6;FBXW8;RSAD2;ARL15;CSGALNACT2;ARRDC3;REV1;MITF;SDCBP2;THAP2;MPEG1;GTPBP3;ACAP2;RFX6;SPINT1;PARD3;MAPKAPK5;SREK1;RBCK1;FREM2;CSNK1G1;BEX4;SLC45A3;PLD5;APCDD1;ZBTB5;OSGEP;DHX32;NPBWR1;S100A13;CEP72;NLRP3;ZBED5;COX10;VASP;CADM2;EDEM1;FZD6;RANBP17;HTR1A;EIF2AK2…
JUN (human)	172/2976	0.0642825	0.165415	-0.0594491	0.106966	DGKG;CD86;MDC1;CYFIP1;NCF1;CXCL17;GPATCH2;AQP4;UBE2L6;PARK7;IFI30;SAT1;CDH8;BZRAP1;RASSF3;EPC1;FAM65B;PIM3;EPHB1;SLC16A5;IL15RA;PRKCI;FBXW8;OXSM;CSGALNACT2;LMO2;REV1;MITF;BHLHA15;IQCF1;ILF2;SOX10;EREG;THAP4;TIAM2;ALDH3A1;IFT88;CARHSP1;SDPR;HMBS;RBCK1;LAP3;CCDC81;IPPK;EPB41;ZC4H2;DAPP1;RASGRP3;KLC4;CALHM1;CLEC7A;S100A16;NLRP3;TNFRSF14;CLSPN;KCNN3;VASP;MLKL;CADM2;FUCA1;TMEM120A;DENND4C;PTCH2;RANBP1…
RARA (human)	83/1379	0.0878621	0.200555	-0.0118154	0.0189834	LIN54;NUP107;NCF1;MCM8;ULK4;USP39;DMKN;USE1;GIMAP8;HAPLN2;ZMYM1;RINL;KRTAP5-3;NFATC2IP;EPG5;TSPO;CAPN3;FAM65B;CPXM1;SLC26A10;SLC16A5;HERC6;CCDC110;SDS;DDX58;STX8;TRAFD1;PARP9;TERF2;ILF2;VAV1;NSA2;DEPDC7;TYROBP;MYO3B;LYG1;SPINT1;PADI3;CCDC42;MCM6;MAN1B1;ABCG1;FAM60A;C1QA;MRPS35;EPB41;POLDIP3;LAMA3;FAM109A;MLLT1;MOSPD3;SAMHD1;FUT2;USP18;RASGRP3;RNF213;UBB;PSMB2;SNX27;GCNT2;RPS3;TNFRSF17;KCNN3;SLC25…
Gata1 (mouse)	110/1863	0.0819392	0.197029	-0.00930371	0.015113	IFIT1;CDH8;D7ERTD443E;OLFR722;DACH1;RASSF3;CAPN6;LIPH;PEBP4;SESN2;ARL6IP4;RTTN;SLC26A10;EPHB1;HERC6;APLP2;RPS5;REV1;OLFR1444;ALG1;CDC25C;SOX10;SCAMP2;LYG1;FCGR4;HMBS;ADAM7;HOXB1;GLB1L3;S100A16;PIP5K1A;A230065H16RIK;GM5431;ADAM6A;HMGCLL1;MFAP3L;VMN2R107;TGFB3;MINA;RPE65;ISG20;GGCT;SEPSECS;P4HA1;SLCO1A4;PSMG4;PLXNB1;DCHS1;WRAP53;DOCK5;CXCL9;CUEDC2;HEXB;CTSZ;APIP;DMKN;RCSD1;CXCL5;CCR3;RFPL4;CCDC110;…
FOXA1 (mouse)	101/1705	0.0872004	0.200497	-0.00370152	0.00594818	CHIC2;TTF2;IFIT1;IFIT2;CAPN3;FAM65B;ZFP282;FBXW8;RPS5;TAP2;REV1;MYT1;CRNKL1;SDCBP2;GTPBP3;SCAMP2;THAP4;OLFR315;MELK;OLFR1328;CLIP4;TRIM13;CD274;UBA7;SAR1B;NKAIN3;C87436;FLRT1;MCMBP;SLAMF6;SLC15A3;BTF3;TMEM120B;H2-EB1;DENND4C;MSN;NARFL;GNB2L1;IIGP1;GM12250;HOOK2;HNRNPF;ITM2B;MESP1;TSPAN12;TSPAN11;OOG1;TMEM221;ZMYM1;MMP25;TRIM6;AIFM1;PPP2R4;CASP4;PDE4B;CASP1;TSPO;METTL15;OASL2;VAV3;ZFP810;MME;TRPC3…
MZF1_1-4 (human)	119/2705	0.966258	0.972432	2.1907	-0.0612416	WIPF2;ICAM4;UBE2L6;ZBTB22;IFI30;GRPR;TNF;RCBTB2;CXCL16;DHX58;CAPN3;TRIM26;FAM65B;SLC26A10;STK32A;PDE8A;ADPRHL2;REV1;TAP1;HMHA1;VRK1;SOX11;THAP4;ALDH3A1;PLA2G16;RFX6;LYG1;LACE1;PADI3;VCL;ABCG1;PROL1;ZBTB8A;LMAN2L;DNAJC22;PRDM12;GLB1L3;RAP1GAP;S100A16;LCN10;S100A13;PIP5K1A;FAM78A;FZD6;GNB2L1;NFATC4;GULP1;BST2;PTK7;HRC;PLXNB1;MYD88;WRAP53;MIR129-2;CXCL9;MCM9;SLC40A1;MTR;TCIRG1;MIR505;TSPAN12;IL18BP;…
SAMD9L (human)	84/1415	0.106892	0.231333	0.0434535	-0.0636115	SCARB2;PIWIL2;CD86;PROS1;CTSZ;IL1F9;ITGAE;PIGW;USP39;NR3C1;TSPAN12;USE1;PIGX;CHCHD5;BZRAP1;VSIG2;SLC22A18;PEBP4;BDKRB2;CAPN3;CPNE3;HIF1AN;SNRNP35;MS4A10;SLC39A1;LZTS1;GUCY1A3;WDR38;CD53;SS18;SUN2;PPTC7;CYBB;BHLHA15;ALG1;SDCBP2;MYT1;FNDC1;ELMO1;PFDN5;DDR2;PSMD10;SASH3;POPDC2;SPATA9;ZBTB8A;OAT;SRCAP;KRTAP10-10;SPATA4;RHOBTB1;RASGRP3;PIK3R5;SV2C;PUF60;LCN10;IL21R;DPH5;FYN;S1PR3;GPAT2;GPR155;PPP1R14A…
NKX3-1 (human)	8/264	0.958383	0.97071	2.28009	-0.0677825	VASP;SV2C;POLR1B;TRIM26;IFI35;MRPS30;MAPRE2;TNF
CBFB (human)	48/774	0.117401	0.246213	0.0487041	-0.0682616	MDC1;ZAK;POLDIP3;ZC4H2;CTSZ;AQP4;NOD2;PARK7;CXXC4;CYR61;IL18BP;CORO1C;THBS3;RPS14;CAMKV;PDE4B;PDK4;EMILIN2;GPAT2;LGALS9;SRY;SNRNP35;TRIM21;COX10;ZIK1;CDK5RAP2;CD53;GRIPAP1;PPP1R14A;CADM2;STAT3;CYBB;EIF2AK2;OPRK1;WDYHV1;B3GALT5;AP4B1;FAM118B;GGCT;UBE2W;SLPI;GPR180;IL2RA;IRF1;TRAF5;ITGA5;IRF9;WRAP53
EGR1 (human)	43/681	0.110182	0.232934	0.051391	-0.0748767	DGKG;PSMD13;PLD5;TXLNG;APOLD1;RAP1GAP;RPL7A;FYN;FLNC;DIP2B;GUSB;CCR5;E2F8;FARP2;TSTD2;FOXF1;WNT3A;IL10RA;SEC16A;MX1;F2R;CSGALNACT2;WNT9B;MSL3;GTF2F1;SCAMP2;CDK9;GALE;SP4;KBTBD2;TBXAS1;TRAF5;BMP2K;PEMT;MITD1;NAA16;HBP1;DCHS1;DBN1;ITM2B;BCAT2;C1QC;WRAP53
Hand1::Tcfe2a (mouse)	2/110	0.9756	0.978707	3.7136	-0.0799275	LONRF1;SLC2A7
NCOA1 (human)	1979-01-01	0.982001	0.982001	4.85496	-0.0881801	HOXA10
LOC135440 (human)	8/247	0.934819	0.949897	2.32382	-0.119448	EXTL1;EXOSC4;PLD5;CPE;NEDD9;ZIC4;XAF1;FOXO1
SREBF2 (human)	81/1361	0.107519	0.231333	0.087719	-0.128412	CUEDC2;ITGAM;PEBP1;TREM2;NR3C1;DMKN;GPATCH8;MRPL32;CTSS;GIMAP8;RPS14;DNMT3L;PPP2R4;CSRP1;AIFM1;KRTAP5-3;CD37;TRIM26;RPL38;DIP2B;ZIK1;HS3ST3B1;ZBP1;EMX1;PRKCI;RPL22;VAV1;ARL4D;SLPI;OAS2;CLDN7;CDH11;BTK;KDELR3;HOXB1;SLC29A1;VAMP5;GAS7;SRCAP;UBA7;CCDC23;POLDIP3;RPL12;XPC;CXCR6;NOD2;PRDM12;AIF1;XKRX;C3;EMG1;EXTL1;RNF213;NKAIN3;S100A16;S100A13;CEP72;TNFRSF14;ZBED5;VASP;SLC14A1;NDE1;ECEL1;DENND4C;MAD2L…
NFIA (human)	84/1416	0.108031	0.231333	0.0900893	-0.131882	ACVRL1;KCNK6;MESP1;NUP107;GALNT13;CSF1;AQP4;IFI30;NR3C1;GRPR;DMKN;SMG5;WISP2;CAMKV;AIFM1;PEBP4;EPC1;TSPO;ARL6IP4;SLC39A1;WDR38;PPTC7;MMP2;PABPC4;CSGALNACT2;PRKCD;CD180;PHGR1;SDCBP2;GLTSCR2;DDB2;ANO1;DEPDC7;FSHR;CDHR4;TLR8;KDELR3;AGXT;SLC29A1;SGK1;DNASE1L3;DBN1;GAS7;PSMD10;POPDC2;C1QA;KRT80;SLC45A3;IGSF6;KRTAP10-10;RASGRP3;PIK3R5;THBS3;EXOSC4;PUF60;S100A16;INPP5D;NPVF;S100A13;SH3BP5;FYN;TNFRSF14;I…
HOXD9 (human)	91/1543	0.107366	0.231333	0.101341	-0.148353	MESP1;CSRNP3;HDAC10;SNAP23;APIP;IFI35;PARK7;NR3C1;TSPAN12;CTSS;WISP2;IFIH1;RPS4X;EEF1B2;BZRAP1;EEF2K;CSRP2;RARS;CASP4;CPXM1;SLC16A5;HERC6;RFC5;LEFTY1;ARRDC3;SHISA2;NRG2;PARP9;MYT1;LEMD2;SDCBP2;ANO1;ELF1;SLC7A7;RBL1;MELK;PSMA1;IL1F5;KIFC1;SDPR;TRAF5;ASPA;VCL;ZBTB8A;SLC45A3;MRPS35;LAMA2;SHMT1;ZC4H2;KCNA1;FGL2;FAM35A;NEDD9;CXCR4;MRPL15;MRPS30;OSGEP;GLB1L3;BCL2L12;NKAIN3;PUF60;CLEC7A;RPS3;VPS54;NLRP3…
HNF4A (human)	123/2127	0.103988	0.231333	0.104072	-0.152351	OTUD4;AQP4;NUCKS1;PARK7;GABPB1;RCBTB1;RPS6KA6;DACH1;SPATA22;DUOXA2;NFATC2IP;TOM1;SLC26A10;STK32A;MS4A10;PLS1;IL15RA;LAG3;SLC15A2;GBP7;LMO2;TRAFD1;SCAMP2;HMBS;ADAM7;CCDC81;RIN2;ABCG1;CSNK1G1;SPATA9;ZBTB8A;SLC45A3;SAR1B;FAM109A;GPR84;APCDD1;FUT2;RAP1GAP;RASGRP3;BCL2L12;CLEC7A;SAFB2;TBC1D17;ABCA1;FAM78A;PTCH2;RDX;OTUD6A;ARHGAP27;MINA;P4HA1;HNRNPF;UST;WDR5B;TAF4B;CD27;PLXNB1;XAF1;CTRC;NFKBID;NFE2L2;P…
NFE2L1 (human)	1965-01-01	0.963614	0.972432	5.83726	-0.163182	MDC1
SP1 (mouse)	136/2360	0.0978475	0.221741	0.124363	-0.187321	OTUD4;WWC2;RNF19B;ZBTB22;CYP46A1;IGF1R;RPL7;SMCHD1;RASSF3;FPGT;RPL38;PDE8A;HMGN1;DAXX;PPTC7;WSB2;TAGAP1;TPM2;CCDC158;APLP2;REV1;TRAFD1;SOX11;RFX1;THAP4;TRIM14;SIK1;VCL;CSNK1G1;TMEM161B;SLC45A3;FOXO1;4932438A13RIK;2700081O15RIK;CORO1C;MBTD1;COBLL1;5730508B09RIK;LONRF1;MFAP3L;ZBTB7C;VASP;FAM78A;WNT3A;BRPF3;SEC16A;TMEM120A;1700018A14RIK;INCA1;ZBTB10;HELZ;1110004F10RIK;MINA;AI467606;9030624J02RIK;MEX…
SP4 (human)	1942-07-01	0.00938281	0.0447816	0.0623857	-0.193767	RPL4;CDK9;CYFIP1;IGFBPL1;PTK7;PLLP;MYH7
ZNF354C (human)	64/1430	0.882243	0.905233	2.0216	-0.201276	CHRM2;MIR505;TNF;PHEX;WISP2;RPS4X;TMEM221;RPS14;CAMKV;RASSF3;PPP2R4;CASP4;TRIM26;FAM65B;PIM3;B2M;TEAD2;GUCY1A3;IL15RA;TSTD2;TRAFD1;ANO6;BHLHA15;DDB2;ANO1;ZEB1;TYROBP;TLR9;LCP1;KLHL18;PFKFB4;URM1;NLRC5;ADAM21;LENG8;EDDM3B;NOD2;SRL;NCALD;MRPL11;CORO1C;PIK3R5;RASD1;INPP5D;UBN2;GCNT2;EPS8L1;VPS54;PRLH;CCL24;MX2;NEK7;LAPTM5;APEX2;ARHGAP27;SNX22;NARFL;TMEM11;HNRNPF;ALOX5AP;BUD13;FBXL3;TRIP13;NIT2
KLF13 (human)	86/1453	0.10869	0.231333	0.140199	-0.205238	GLP1R;KCNK6;CXCL17;SLC40A1;AQP4;ICAM4;IKZF1;DMKN;PIGX;RPS4X;DNMT3L;CSRP2;RASSF3;VSIG2;SLC22A18;DHX58;MMP28;TRIM25;EMILIN2;LGALS9;CD33;WDR38;SS18;SUN2;TRPC3;RPSA;SOX11;RFX1;ALG1;SOX10;TAPBP;THAP4;IFT88;SPINT1;CLIP4;KIT;TLR9;LAP3;DBN1;B4GALT4;LPPR1;OAT;SLC45A3;UNC93B1;HDAC1;PAPLN;CXCR4;LENG8;WDR62;TAPBPL;JAKMIP1;FOXO1;RAP1GAP;PIK3R5;DUOX1;CALHM1;EXTL1;DDRGK1;S100A16;INPP5D;MKNK2;S100A13;EPS8L1;FYN;…
ETS1 (human)	267/4827	0.108257	0.231333	0.159234	-0.233103	IFITM3;CHIC2;NUP107;PGAP2;PWWP2B;UBE2L6;IFI35;GABPB1;IFIT2;PPP2R1B;DHX58;FBXO4;OBFC1;ANKFY1;RPL38;CPNE3;RTTN;TRIM26;ABT1;GBP5;DAXX;RSAD2;ZFP3;ARRDC3;IMP4;ALG1;SOX10;THAP2;TM4SF1;GTPBP3;TIAM2;SPINT1;PADI3;TRIM14;CD2BP2;SIK1;RBCK1;KDELR3;TMEM161B;IGSF6;EPB41;IL20RA;GATA6;XPC;MIR448;INPP5D;S100A13;NCKAP1L;HIST1H3I;ICOS;ZBED5;CDK19;TSLP;INCA1;EIF2AK2;MAD2L1BP;MINA;PARP14;NARFL;PARP12;XKR8;SLC6A6;CCDC…
SMARCA2 (human)	90/1536	0.1202	0.247471	0.172108	-0.240343	TOP2A;OTUD4;SCARB2;DOCK8;SNAP23;IL1F9;PEBP1;AQP4;NUCKS1;ITGAE;TTF2;ZBTB22;GABPB1;RCBTB1;CDH8;CABIN1;HOXA10;RPL7A;ZMYM1;SESN2;TSPO;CAPN3;B2M;EPHB1;LBR;AGFG2;CCR3;TEAD2;EIF2A;CDK5RAP2;ARL11;GRIPAP1;DAXX;EDN2;RSAD2;ARL15;APLP2;ZFP3;BCKDHB;DDX56;CKAP2;ILF2;MRPL46;THAP2;TGFBR1;KCTD6;SLC7A7;RBL1;NPC2;SDPR;ENAM;PARD3;CDH11;SGK3;MAPRE2;FREM2;BCAT2;C1QB;BLM;SLC45A3;LMAN2L;EPB41;KCNA1;NLRC5;MRPS30;SPATA4;I…
KLF11 (human)	82/1388	0.118026	0.246213	0.176827	-0.247833	OGFR;ACVRL1;GLP1R;PLEKHF1;PWWP2B;TCIRG1;IKZF1;IFI30;DMKN;RPL7A;BZRAP1;DNMT3L;CCND2;PPP2R4;SLC22A18;DHX58;CTSH;ARL6IP4;PIM3;SLC26A10;STK32A;SLC16A5;GBP5;LAG3;PUS1;CYBA;BHLHA15;SOX10;CLDN7;PADI3;IRF7;BLVRB;CCDC42;HOXB1;SLC29A1;EGFL8;MAPRE2;ABCG1;DBN1;KRT80;SRCAP;RPL12;PAPLN;NLRC5;CXCR4;PLD4;GATA5;PRDM12;TAPBPL;FOXO1;DUOX1;S100A16;INPP5D;FLRT1;LCN10;S100A13;CEP72;TNFRSF14;MBP;IGF2BP2;ZBTB7C;VASP;NTN…
USF2 (human)	214/3792	0.08428	0.198786	0.155041	-0.250473	IFIT1;RCBTB1;VSIG2;TRIM25;ARL6IP4;FAM65B;CDK5RAP2;ABT1;ATG3;GBP5;ZFP3;ARRDC3;BHLHA15;THAP4;TIAM2;IFT88;SLPI;SDPR;PARD3;LACE1;CD2BP2;KRTAP10-10;SAR1B;EPB41;MAPKAP1;WDR62;TAPBPL;ZBTB5;OSGEP;MRPL11;PIK3R5;MBTD1;INPP5D;FLRT1;LCN10;NCKAP1L;KCNN3;HMGCLL1;ZBTB7C;ABCA1;SLC33A1;EIF2AK2;IFI44;MAD2L1BP;CDC7;NARFL;MEX3C;NFATC4;PARP10;XKR8;SLC6A6;SMTN;CCDC64B;HNRNPF;PEMT;NODAL;BTG4;IL1F9;CHRDL1;SMG5;PIGX;CAMK…
FOXO3 (human)	4/132	0.904424	0.921986	3.11576	-0.253079	IGFBPL1;TRIM26;IFIT1;TNF
MIR138 (human)	80/1356	0.123652	0.251293	0.186077	-0.256998	GLP1R;ACVRL1;DOCK5;KDM5C;PLEKHF1;PGAP2;HDAC10;PIGN;MCM8;PWWP2B;TREM2;TCIRG1;CXCL13;CHRDL1;KLHL30;IL18BP;RPL7;VPREB3;C4B;C4A;CAMKV;PPP2R1B;HS3ST3B1;TOR3A;ARL15;PUS1;LMO2;TEX14;LEMD2;THAP4;ARL4D;PEX7;CARHSP1;BRMS1;FNDC1;PSMA1;PAX7;OAS3;CLIP4;TRAF5;ELMO1;CD47;DOCK2;VAMP5;BCAT2;SKAP2;WRB;LAMA3;PAPLN;PRKX;TAPBPL;LRRC16A;NT5C2;USP18;PIK3R5;C3;BCL2L12;EXOSC4;SNX27;INPP5D;LCN10;GPAT2;PRRX1;UBE2C;ECEL1;RD…
SPIB (human)	33/760	0.853811	0.878923	1.99399	-0.257341	ACVRL1;SCARB1;TMEM161B;SELPLG;CSF1;MCM9;CXCL17;IL20RA;GATA5;RCSD1;TNF;CDH8;CLYBL;SESN2;EPS8L1;TRIM26;GPAT2;LZTS1;CBR3;FBXW8;TSLP;RNLS;PHGR1;MSL3;IMP4;MIR758;GTF2H2;KLF4;CRNKL1;LYG1;SP6;ARHGEF3;BCL2L1
NR5A1 (human)	82/1389	0.119258	0.247147	0.191212	-0.267271	DGKG;GLP1R;IFITM3;KDM5C;NCF1;ICAM4;ZBTB22;CXCL13;DMKN;RPL6;CABIN1;AIFM1;BLNK;PDE4B;EMILIN1;RTTN;CD53;GBP5;CD52;SLC15A2;RSAD2;TSTD2;DDX58;CKAP2;VRK1;MITF;AVPR1A;KRT74;TM4SF1;RBP7;PEX7;ZEB1;TNNT1;TRAF5;ANGPTL3;CD47;MCM6;PFDN5;ABCG1;GAS7;CD274;PRKAA1;TMEM161B;SRCAP;MAPKAP1;ADD3;LRRC16A;AIF1;GLB1L3;NCALD;RAP1GAP;RASGRP3;AURKA;XKRX;FBXL21;KLC4;PSMB2;CAMK2N1;NLRP3;KCNN3;SLC25A20;GBP2;GPR155;SEC11C;VASP…
MYB (human)	83/1409	0.121425	0.24837	0.199064	-0.277264	IFITM3;LIN54;KDM5C;CSRNP3;PGAP2;ZAK;MCM9;ULK4;IL1F8;NUCKS1;IFI30;CXCL13;GABPB1;NR3C1;GRPR;CHRDL1;CDC73;TNFSF13B;GRM3;EEF1B2;RASSF3;AIFM1;PDE4B;EPC1;CAPN3;CTSC;PLS1;RSAD2;EED;ITGA1;BCKDHB;PABPC5;TAP2;ANO6;AVPR1A;KCTD6;VCAN;ELF1;PRPF18;IFI27;PSMA1;ENAM;POLR1B;SPOPL;SGK1;LPPR1;CHRNA1;BLM;LAMA2;EPB41;NDUFB5;LYZL1;MRPS30;REM1;SCEL;CLEC7A;SLAMF6;CTNNA3;GBP4;ANKMY1;BTF3;NDE1;DENND4C;FZD6;CABLES1;FMO2;LC…
RORB (mouse)	61/1020	0.137271	0.2751	0.218161	-0.281564	DOCK5;MDC1;MAPKBP1;CXCL9;HDAC10;PARK7;DMKN;TSPAN12;USP39;D7ERTD443E;DEFB18;GRM4;FBXO4;PDK4;LBR;METTL15;3110082I17RIK;PRMT10;RSAD2;ANO8;CYBB;TMEM171;GTPBP3;AA986860;LRRC42;MED28;F830016B08RIK;FSHR;CLIP4;4933405O20RIK;IGTP;TRIM13;GM5124;AGXT;SLC25A13;PROL1;8430408G22RIK;CD274;KDM3A;APOL10A;SLC45A3;H2-Q2;THADA;NT5C2;KNG2;IGFBPL1;SULT1E1;TNFRSF17;VPS54;GPAT2;STAT2;IL10RA;1110004F10RIK;SELE;PARP12;GFA…
STAT3 (human)	157/2759	0.105765	0.231333	0.19758	-0.289237	SAMD9L;HPSE2;ZWILCH;HHIP;CXCL17;PARK7;RCBTB1;GIMAP8;RCBTB2;HOXA10;RPS14;GJA1;DACH1;PPP2R1B;FBXO4;FAM53B;EPC1;SLC16A9;DIP2B;SLC39A1;MS4A10;PLS1;GUCY1A3;PPTC7;STX8;PAM16;MITF;KRT74;MPEG1;KCTD6;TIAM2;RFX6;IFI27;SDPR;HMBS;ADAM7;SREK1;HOXB1;CCDC81;LPPR1;PROL1;CHRNA1;CD274;UNC119B;PFKFB4;FAM114A2;ZC3HAV1;RHOBTB1;RASGRP3;MBTD1;KLC4;AGMO;NLRP3;MAP6;SLAMF6;TNFRSF14;HIST1H3I;ZBED5;COX10;MFAP3L;SLC14A1;CDK1…
NR2F1 (mouse)	61/1021	0.13886	0.2751	0.232138	-0.299603	DOCK5;MDC1;MAPKBP1;CXCL9;HDAC10;PARK7;DMKN;TSPAN12;USP39;D7ERTD443E;DEFB18;GRM4;FBXO4;PDK4;LBR;METTL15;3110082I17RIK;PRMT10;RSAD2;ANO8;CYBB;TMEM171;GTPBP3;AA986860;LRRC42;MED28;F830016B08RIK;FSHR;CLIP4;4933405O20RIK;IGTP;TRIM13;GM5124;AGXT;SLC25A13;PROL1;8430408G22RIK;CD274;KDM3A;APOL10A;SLC45A3;H2-Q2;THADA;NT5C2;KNG2;IGFBPL1;SULT1E1;TNFRSF17;VPS54;GPAT2;STAT2;IL10RA;1110004F10RIK;SELE;PARP12;GFA…
PURA (human)	21/492	0.827995	0.855468	1.97137	-0.307744	WDR38;CUEDC2;KDM3A;HMHA1;BMX;PARP9;TM4SF1;RAP1GAP;CSRP2;ZEB1;RNF213;LYG1;ARPC3;NARS2;CDH11;ARHGEF3;PTPN6;TRIP13;MYH7;DDR2;LPPR1
E2F1 (human)	236/4207	0.0858833	0.200394	0.194126	-0.312052	CYFIP1;CHIC2;HPSE2;HHIP;IKZF1;GABPB1;RPL7;RASSF3;ARL6IP4;EPC1;TRIM25;TRIM26;RPL38;ATG3;DAXX;WSB2;PRKCD;REV1;SOX11;BHLHA15;GTPBP3;THAP4;CARHSP1;TXNIP;LAP3;KDELR3;CCDC81;LPPR1;SLC45A3;SRCAP;SAR1B;GATA5;XPC;ZC3HAV1;APCDD1;ZBTB5;OSGEP;PIK3R5;MBTD1;RNF213;CEP72;MCMBP;MAP6;HIST1H3I;HMGCLL1;CDK19;FOXF1;FAM78A;EDEM1;FZD6;INCA1;RANBP17;MICAL3;MAD2L1BP;CDC7;MINA;NARFL;MEX3C;NFATC4;XKR8;MSRA;POLA2;CCDC64B;H…
NR1I2 (human)	81/1387	0.1406	0.276805	0.265118	-0.340529	CYFIP1;MDC1;PGAP2;HEXB;USP39;USE1;RERG;GIMAP8;VPREB3;TMEM221;IFT52;PDK4;KRTAP5-3;NFATC2IP;TOM1;TSPO;CPXM1;DIP2B;LZTS1;HERC6;RFC5;PRMT10;SDS;FBXW8;PABPC4;TRAFD1;TMEM173;ILF2;VAV1;TIAM2;SLPI;LYG1;HMBS;CLDN7;RBCK1;LAP3;MCM6;MAN1B1;FAM60A;C1QA;EPB41;POLDIP3;TXLNG;MLLT1;UQCR11;GPR84;FUT2;RNFT1;PIK3R5;FBXL21;SCEL;SLX4;RPS3;GCNT2;NLRP3;TNFRSF17;SLC25A20;IL12RB1;GBP3;NQO1;PPP1R14A;MLKL;API5;FUCA1;CCDC14;…
SNAI1 (human)	83/1428	0.146568	0.282781	0.287316	-0.362905	KCNK6;MCM8;KLHL30;PIGX;EEF2K;RINL;KRTAP5-3;ARL6IP4;CD37;FAM65B;PIM3;PLS1;CDKL3;CCDC110;FBXW8;DDX58;ADPRHL2;PUS1;CYBA;CDC25C;TNFRSF1B;SDCBP2;IFT88;LACE1;B3GNT3;AGXT;ABCG1;IRF9;GAS7;TLR2;KLHL18;SAR1B;KRTAP10-10;EPB41;UNC93B1;MAPKAP1;XPC;FUT2;USP18;NCALD;PIK3R5;BCL2L12;EXOSC4;PSMB2;DDRGK1;CAMK2N1;CHRNE;LCN10;GCNT2;EPS8L1;TNFRSF17;NCKAP1L;TNFRSF14;KCNN3;LONRF1;IL12RB1;HMGCLL1;ZBTB7C;MYO10;WNT3A;TXNRD…
SREBF1 (mouse)	100/1735	0.138456	0.2751	0.282402	-0.364474	HPGDS;FAM53B;LZTS1;SLC39A1;AGFG2;SOX4;HMGN1;4930433I11RIK;ACOT10;PHGR1;IQCF1;SDCBP2;ILF2;VMN2R62;SDPR;KCTD14;PRL2B1;TRIM34A;ZFP451;APOL10A;LMAN2L;H2-M3;DAPP1;ZBTB5;DDX60;FUT2;A230065H16RIK;SLC14A1;UBE2C;FUCA1;IFI44;PYCR2;FANCB;AP4B1;PM20D1;HNRNPF;FAM26F;HBP1;CTRC;MXD4;LGALS3BP;PLEKHF1;MS4A4C;SLC2A7;CES2A;GM5938;DNMT3L;MMP28;METTL15;ILKAP;3110082I17RIK;SUN2;BCKDHB;VWA5A;1700031F05RIK;SERPINA1E;GYK…
KLF4 (human)	87/1485	0.124962	0.252326	0.27007	-0.371895	OGFR;ACVRL1;GLP1R;PLEKHF1;PWWP2B;TCIRG1;IKZF1;IFI30;DMKN;RPL7A;TRIM6;BZRAP1;DNMT3L;CCND2;PPP2R4;SLC22A18;DHX58;CTSH;ARL6IP4;PIM3;SLC26A10;STK32A;SLC16A5;GBP5;LAG3;MYBPC2;PUS1;CYBA;BHLHA15;SOX10;LRRC42;CLDN7;PADI3;IRF7;BLVRB;CCDC42;HOXB1;SLC29A1;EGFL8;MAPRE2;DBN1;ABCG1;KRT80;SRCAP;RPL12;PAPLN;NLRC5;CXCR4;PLD4;GATA5;PRDM12;TAPBPL;FOXO1;DUOX1;S100A16;INPP5D;FLRT1;LCN10;S100A13;CEP72;TNFRSF14;MBP;IGF…
RORB (human)	61/1035	0.162305	0.304322	0.313193	-0.372597	HHIP;HEXB;AVIL;TREM2;PARK7;SHB;TNFSF13B;IL18BP;IFIT2;RPL7;STK11;SMCHD1;TOM1;CAPN3;OBFC1;FAM65B;CD33;KDM6A;PLS1;CCDC158;LMO2;PLA2G4A;SDCBP2;KAT2B;IFT88;TYROBP;OAS2;IL1RAPL1;ANGPTL3;ARHGEF3;ELMO1;SGK3;HOXB1;SLC29A1;LPPR1;BLM;FAM114A2;CXCR4;XPC;RAP1GAP;SCEL;CHRNE;SLAMF6;SLC25A20;CLSPN;FILIP1L;GBP2;ERAP1;RANBP17;LAPTM5;LY86;SNX22;PARP12;ADAT2;CDK9;EIF3M;ETNK1;MGAT4B;PEMT;PTPN6;NEK11
TCF3 (human)	83/1428	0.146568	0.282781	0.300194	-0.37917	KCNK6;MCM8;KLHL30;PIGX;EEF2K;RINL;KRTAP5-3;ARL6IP4;CD37;FAM65B;PIM3;PLS1;CDKL3;CCDC110;FBXW8;DDX58;ADPRHL2;PUS1;CYBA;CDC25C;TNFRSF1B;SDCBP2;IFT88;LACE1;B3GNT3;AGXT;ABCG1;IRF9;GAS7;TLR2;KLHL18;SAR1B;KRTAP10-10;EPB41;UNC93B1;MAPKAP1;XPC;FUT2;USP18;NCALD;PIK3R5;BCL2L12;EXOSC4;PSMB2;DDRGK1;CAMK2N1;CHRNE;LCN10;GCNT2;EPS8L1;TNFRSF17;NCKAP1L;TNFRSF14;KCNN3;LONRF1;IL12RB1;HMGCLL1;ZBTB7C;MYO10;WNT3A;TXNRD…
RBPJ (human)	89/1535	0.14199	0.277807	0.301519	-0.386193	MDC1;ZWILCH;IL1F8;ICAM4;RCSD1;SHB;IFIT1;CHRDL1;HOXA10;EEF1B2;RPL7A;RPS6KA6;SUMO1;VSIG2;SLC22A18;EPC1;RPL38;SLC18A1;CTSC;CCR3;VAV3;SUN2;CCDC110;FBXW8;PARP2;GPX6;VWA5A;NME4;MITF;SHISA2;CDC25C;IQCF1;SDCBP2;KCTD6;THAP4;KAT2B;TBC1D20;PAX7;TRIM14;RBMS1;ZP1;MAN1B1;SGK1;ABCG1;BCAT2;PPARD;SLC25A13;UNC119B;TMEM161B;TUBAL3;PSMD13;RPL12;KCNA1;ZC4H2;MRPS30;CXXC4;GLB1L3;RAP1GAP;MRPL11;CNN3;TBRG1;BCL2L12;DUOX1;…
MXI1 (human)	1946-07-01	0.0142345	0.0614229	0.139414	-0.388962	LGALS3BP;USP14;PFKFB4;CSRP1;ARHGEF3;EPC1;UQCR11
AP1 (mouse)	7/183	0.826278	0.855468	2.49479	-0.389455	MIR542;LIPH;FLRT1;KCTD14;AGFG2;MIR711;HOPX
CREB1 (human)	132/2749	0.803334	0.840698	2.24773	-0.390032	CYFIP1;HPSE2;PGAP2;ZFAND6;PWWP2B;PROS1;HHIP;PARK7;EEF1B2;RPS14;SMCHD1;BZRAP1;GOLGA4;SPATA22;NFATC2IP;CAPN3;PRMT10;RSAD2;CCDC158;PAM16;MITF;RFX1;ALG1;CDC25C;GTF2F1;ALDH3A1;LACE1;ELMO1;SIK1;RIN2;ABCG1;SKAP2;TMEM161B;UBA7;EPB41;WDR62;THADA;SPATA4;RAP1GAP;PIK3R5;KLC4;CALHM1;COMMD9;UBB;AGMO;INPP5D;LCN10;SAFB2;SLAMF6;TNFRSF14;KCNN3;TBC1D17;LONRF1;VASP;FAM78A;HTR1D;TRPV3;BMX;NFATC4;MSRA;SMTN;JMY;FBXL3;S…
NR2F1 (human)	63/1073	0.164856	0.305469	0.342367	-0.406015	HHIP;HEXB;AVIL;TREM2;PARK7;SHB;TNF;TNFSF13B;IL18BP;IFIT2;RPL7;STK11;SMCHD1;TOM1;CAPN3;OBFC1;TRIM26;FAM65B;CD33;KDM6A;PLS1;CCDC158;LMO2;PLA2G4A;SDCBP2;KAT2B;IFT88;TYROBP;OAS2;IL1RAPL1;ANGPTL3;ARHGEF3;ELMO1;SGK3;HOXB1;SLC29A1;LPPR1;BLM;FAM114A2;CXCR4;XPC;RAP1GAP;SCEL;CHRNE;SLAMF6;SLC25A20;CLSPN;FILIP1L;GBP2;ERAP1;RANBP17;LAPTM5;LY86;SNX22;PARP12;ADAT2;CDK9;EIF3M;ETNK1;MGAT4B;PEMT;PTPN6;NEK11
NFAT2 (human)	80/1376	0.151053	0.288373	0.327374	-0.40709	KDM5C;ZBTB22;NR3C1;SAT1;CDC73;CTSS;MYLK4;WISP2;TNFSF13B;HOXA10;HPGDS;CASP8;CAPN6;RARS;FAM53B;EMILIN1;B2M;SOX4;VAV3;GUCY1A3;CD53;SS18;PARP3;DDX58;EED;OXSM;PABPC5;RPSA;KRT74;ILF2;MRPL46;EREG;ACE2;VCAN;RFX6;KIFC1;G2E3;RBMS1;SREK1;SGK1;MAPRE2;RIN2;VCL;USP14;ZBTB8A;PRKAA1;SMARCD2;CALCRL;CCDC23;LAMA2;FAM114A2;SEMA3D;FGL2;MRPS31;LYZL1;SPATA4;NCALD;THBS3;COMMD9;COBLL1;HAS2;NCKAP1L;SLAMF6;CTNNA3;DTD1;PMS1…
BRCA1 (human)	87/1809	0.751444	0.80239	1.89921	-0.418133	DGKG;DYRK4;HPSE2;NCF1;SNAP23;IL1F9;RNF19B;MTR;ITGAE;IFI30;NR3C1;TNF;CYR61;VPREB3;IFIH1;PPP2R4;HINT3;CASP4;PDE4B;OBFC1;TRIM26;LGALS9;STK32A;B2M;MS4A10;CDK5RAP2;PLS1;PARP3;MME;APOBEC4;EED;RPL22;PABPC5;LRRC40;MITF;IQCF1;MYT1;SNORA2B;MRPL46;SCAMP2;RBP7;ELF1;POLR1B;TRIM13;ELMO1;SGK1;ABCG1;LPPR1;BCAT2;IPPK;SP100;LAMA3;NEDD9;PRKX;ZC3HAV1;LRRC16A;EXTL1;CCDC85C;DHRS7C;S100A13;SH3BP5;NCKAP1L;S1PR2;GPAT2;IG…
FOXC1 (human)	662/13142	0.770926	0.81246	2.06342	-0.428549	RPL4;CYFIP1;MAPKBP1;MDC1;PGAP2;GPATCH2;GRPR;RPL6;GJA1;MIR432;TBK1;LIPH;LIPN;OBFC1;DIP2B;CEP97;CDK5RAP2;GBP5;DAXX;PRKCI;NKX2-6;SDS;GBP7;WSB2;PRKCD;RPL22;REV1;SOX11;RFX1;ACE2;RBP7;SPINT1;PRKD3;PARD3;CLDN7;HMBS;TXNIP;RBCK1;HOXB1;RNF122;FREM2;SRCAP;SAR1B;MAPKAP1;SHMT1;PRDM12;MRPL15;WDR62;ZC3HAV1;C3;MIR335;XKRX;RNF213;S100A13;MCMBP;NCKAP1L;ICOS;ZBTB7C;BTF3;ABCA1;SMCP;CDK19;TSLP;CADM2;EIF2AK2;MAD2L1BP;…
RXRA (mouse)	31/507	0.19673	0.340495	0.407007	-0.438492	SPATA9;C1QA;LIN54;CALCRL;ZFAND6;AVIL;MORC2B;H2-KE6;STK11;GOLGA4;LAMP3;RARS;ZFP263;PDE4B;NFATC2IP;HAS2;S1PR2;4931440F15RIK;HS3ST3B1;4930433I11RIK;EMX1;PUS1;RANBP17;PHGR1;BHLHA15;4931406C07RIK;KY;HINFP;PAX7;TCP1;TLR13
SNAI2 (human)	82/1428	0.173946	0.320427	0.403006	-0.458662	KCNK6;MCM8;KLHL30;PIGX;EEF2K;RINL;KRTAP5-3;ARL6IP4;CD37;FAM65B;PIM3;PLS1;CDKL3;CCDC110;FBXW8;DDX58;ADPRHL2;PUS1;CYBA;CDC25C;TNFRSF1B;SDCBP2;IFT88;LACE1;B3GNT3;AGXT;ABCG1;IRF9;GAS7;TLR2;KLHL18;SAR1B;KRTAP10-10;EPB41;UNC93B1;MAPKAP1;XPC;FUT2;USP18;NCALD;PIK3R5;BCL2L12;EXOSC4;PSMB2;DDRGK1;CAMK2N1;CHRNE;LCN10;GCNT2;EPS8L1;TNFRSF17;NCKAP1L;TNFRSF14;KCNN3;LONRF1;IL12RB1;HMGCLL1;ZBTB7C;MYO10;WNT3A;MX2;M…
XBP1 (human)	36/605	0.217947	0.365177	0.46862	-0.472075	MESP1;PPP1R15B;CALCRL;SHMT1;NOD2;MRPS30;TSPAN12;DDX60;CLYBL;RHOBTB1;RNFT1;IFT74;IL21R;PGGT1B;EMILIN2;EPS8L1;S1PR2;KCNN3;TMEM120B;F10;ZFP3;LY86;GTF2F1;SOX10;GLTSCR2;THAP4;ISG20;BRMS1;GPAM;TRAF5;CD9;PLXNB1;SREK1;SERINC5;GAS7;TJP2
EIF4EBP1 (human)	15/212	0.147226	0.282781	0.381356	-0.481684	CHRM2;SLC14A1;CSRNP3;ITGAM;5-MAR;ULK4;SCAMP2;GRM3;PLA2G16;IRAK2;ALOX5AP;S100A13;KCTD14;CLSPN;PLCD4
FOS (human)	80/1394	0.178683	0.325347	0.430389	-0.483267	MDC1;CYFIP1;NUP107;CSF1;NCF1;MCM9;DOCK8;IL1F8;UBE2L6;GRPR;CTSO;GRM4;CASP8;RASSF3;ANKFY1;OBFC1;FAM65B;LBR;SUN2;GRIPAP1;CCDC110;PRKCI;MITF;BHLHA15;IQCF1;VAV1;TIAM2;IFT88;PRPF18;SLC7A7;TYROBP;SLPI;OAS2;OAS3;TLR6;ABCG1;DDR2;IPPK;USP14;LMAN2L;EPB41;ZC4H2;LAMA3;DAPP1;MRPS30;MOSPD3;FUT2;RASGRP3;CLEC7A;CCL5;IL21R;S100A13;SH3BP5;NLRP3;KCNN3;FLNC;IL12RB1;ANKMY1;CBR3;VASP;NTNG2;CMTM8;SLC14A1;VCAM1;MLKL;RNLS…
PPARA (human)	12/271	0.733839	0.786257	2.0255	-0.487076	IBTK;SP6;SFXN4;CMPK2;FAM65B;AVPR1A;TCIRG1;SLC7A11;FCGR2B;PSMB8;PROL1;XKR5
FOXD1 (human)	8/192	0.767135	0.81246	2.38357	-0.495039	SLX4;IGFBPL1;NDE1;TRIM26;TACR1;IFIT1;PARP9;TNF
NKX2-8 (human)	17/256	0.184703	0.330577	0.461074	-0.51037	LIN54;MAPKBP1;EDN2;FAM78A;BRPF3;SLC35F5;UBE2L6;USE1;GALC;PLA2G16;PRPF18;AIFM1;OAS2;ARHGDIB;MCM6;CCT5;MFAP3L
SND1 (mouse)	1990-09-01	0.0533257	0.144807	0.265975	-0.513958	ACER2;EDN2;NKX2-6;H2-K1;SLC26A10;LHX4;EGFL8;TLR2;ZFP819
CEBPD (human)	85/1495	0.192172	0.340495	0.499245	-0.537864	OTUD4;PROS1;SLC35F5;ICAM4;PIGW;USE1;GPATCH8;HAPLN2;AIFM1;MPZ;SLC22A18;LZTS1;RFC5;MRPS25;PUS1;PAM16;ANO8;PARP9;OSMR;KRT74;ILF2;VAV1;LRRC42;GTPBP3;MED28;SCAMP2;TYROBP;KIFC1;SPOPL;ITGA5;VCL;RNF122;FREM2;FAM60A;PPARD;SMARCD1;NDUFB7;UBA7;PSMD13;SHMT1;WRB;FAM109A;GPR84;MOSPD3;THADA;SRL;RHOBTB1;C3;SNN;SV2C;IRAK2;CCL5;GCNT2;EPS8L1;PIP5K1A;CTNNA3;KCNN3;IL12RB1;TBC1D15;ZBTB7C;TMEM120B;MAP3K3;UBE2C;TXNRD1;C…
MAX (human)	109/1934	0.1803	0.326405	0.485478	-0.543548	DGKG;SCARB1;CXCL13;TNF;RCBTB1;KLHL30;IGF1R;SMCHD1;CCND2;VSIG2;PEBP4;TRIM25;TRIM26;SLC26A10;PDE8A;ABT1;ATG3;PPTC7;CCDC158;SOX11;LIG3;BHLHA15;GTPBP3;THAP4;TBC1D20;PARD3;CD2BP2;CMPK2;MAPKAPK5;EPB41;WDR62;TAPBPL;OSGEP;CNN3;MBTD1;SNN;S100A16;INPP5D;SAFB2;PIP5K1A;TNFRSF14;MBP;MFAP3L;BTF3;ABCA1;UBE2C;SLC33A1;IFI44;MSN;CLK4;MEX3C;PARP12;XKR8;SLC6A6;POLA2;HNRNPF;JMY;SCGB3A1;TAF4B;PEMT;NAT9;RTP4;CTSZ;TNFAI…
USF1 (human)	82/1441	0.195009	0.340495	0.511608	-0.551184	RTP4;SCARB1;TNFAIP3;DMKN;TNF;KLHL30;SMCHD1;TBK1;CCND2;CAMKV;VSIG2;PEBP4;TRIM25;CAPN3;TRIM26;SLC26A10;PDE8A;ZIK1;ABT1;ATG3;CCDC110;PPTC7;CCDC158;ANO6;TMEM171;LIG3;BHLHA15;NRG2;TM4SF1;MED28;THAP4;MELK;TBC1D20;PARD3;ARHGEF3;ATG4B;CD2BP2;CMPK2;BLVRB;IRF8;MAN1B1;EPB41;TXLNG;NOD1;WDR62;NOD2;TAPBPL;OSGEP;RHOBTB1;MBTD1;SNN;INPP5D;CHRNE;TNFRSF14;DCAF13;ABCA1;SLC16A1;NUBPL;UBE2C;TGFB3;SLC33A1;CABLES1;IFI44…
ATF1 (human)	12/264	0.702481	0.755227	2.0272	-0.56911	ABCA1;TBC1D20;WSB2;ASTE1;PSMB2;PRC1;WIPF2;CAPN3;HBP1;NAT9;RAP1GAP;WRAP53
SRY (human)	23/469	0.6187	0.701044	1.62142	-0.575902	ZBP1;CD86;PGAP2;NUBPL;AFM;CXCR6;AVPR1A;PARK7;SDCBP2;TNF;GRM3;CXCL10;KLC4;IGFBPL1;HINT3;COBLL1;RARS;IRF2;WDR5B;TRIM26;HBP1;FBXL3;METTL15
ZNF281 (human)	48/986	0.668168	0.730809	1.85528	-0.581823	PPP1R15B;KRT80;PLEKHF1;EPB41;RPL12;GATA6;CXCR4;TNFAIP3;JAKMIP1;CYR61;NCALD;CORO1C;DLL4;SCUBE3;TRIM6;SALL1;CCDC85C;CTSH;FYN;FLNC;E2F8;EMX1;PPP1R14A;MYBPC2;GPR37;FAM78A;EDEM1;TPM2;ECEL1;RDX;WNT9B;MAD2L1BP;SOX11;BHLHA15;SNCAIP;MEX3C;HSPA12B;ACER2;TIAM2;ISG20;HNRNPF;TCP1;CDH11;CCDC42;DCHS1;SREK1;SLC29A1;VCL
SRF (mouse)	88/1782	0.665514	0.730442	1.89781	-0.596114	CXCL9;HDAC10;SNAP23;IL1F8;GPATCH2;1700065D16RIK;RERG;RCBTB2;CTSQ;RPS4X;IFT52;GM5938;EEF2K;AY761185;LAMP3;SLC22A18;VMN2R103;OLFR30;LIPN;FBXO4;HIST1H1D;HIF1AN;METTL15;2210010C04RIK;RFC5;CD53;GPR37;4930571K23RIK;LMO2;OLFR1444;CYBB;GM14374;TM4SF1;KCTD6;VMN2R62;DPPA3;OBP1A;KIFC1;PARD3;OLFR630;OLFR113;OLFR872;ANGPTL3;ASPA;TRIM34A;LAMA2;DLX6;MRPS31;PLD4;FAM109A;ADD3;OLFR746;OLFR303;LCE3A;BTAF1;OLFR788;D…
MYOG (human)	69/1404	0.664966	0.730442	1.92008	-0.603109	LGALS3BP;LIN54;KDM5C;DOCK8;CXCL13;CTSO;DHX58;TRIM25;TRIM21;MMP2;RPL22;CD180;REV1;HMHA1;ANO6;TACR1;AVPR1A;PARP9;SDCBP2;SLC7A7;MYO3B;TNNT1;HMBS;TRIM14;TXNIP;CDHR4;CMPK2;SIK1;SGK3;ADAM7;MAPRE2;SLC25A13;IPPK;POPDC2;UNC119B;KRT80;SLC45A3;EPB41;LENG8;APCDD1;FOXO1;GLB1L3;SCUBE3;SULT1E1;GCNT2;PIP5K1A;NCKAP1L;PRRX1;TPBG;RDX;LY86;FANCB;SNCAIP;HOPX;HINFP;GALC;KBTBD4;GALE;HOOK2;FABP5;TMEM11;STK17B;LPCAT2;TBX…
NFYA (human)	142/2549	0.17666	0.323534	0.535014	-0.603738	OTUD4;SAMD9L;GALNT13;ZFAND6;ULK4;AQP4;ICAM4;UBE2L6;IFI30;CXCL13;IFIT1;GRPR;BZRAP1;VSIG2;RPL38;LGALS9;STK32A;EPHB1;AGFG2;HMGN1;GUCY1A3;GBP5;SDS;STX8;LMO2;PHGR1;CYBB;CDC25C;ILF2;THAP4;CARHSP1;CLIP4;TRIM13;ELMO1;MAPKAPK5;ABCG1;FREM2;SLC45A3;LMAN2L;EPB41;ZC4H2;XPC;WDR62;ZBTB5;RAP1GAP;MRPL11;CNN3;S100A16;CLSPN;ZBED5;MFAP3L;ZBTB7C;FANCI;VCAM1;UBE2C;CADM2;SLC33A1;CDC7;WDYHV1;FANCB;CLK4;QDPR;ISG20;GPR180…
THRA (human)	13/271	0.636408	0.713525	1.8146	-0.612498	BLM;AVIL;HHIP;HEXB;LAPTM5;PLA2G4A;SNX22;CDK9;ETNK1;IL1RAPL1;CTSH;PTPN6;CLSPN
ARNT (human)	67/1303	0.519091	0.645573	1.40978	-0.616942	CHRM2;LIN54;CHIC2;WWC2;OTUD7B;IKZF1;PEAR1;CHRDL1;USE1;CABIN1;ICAM1;VPREB3;RPL7A;SMCHD1;SALL1;DUOXA2;PDE4B;CTSC;AGFG2;VAV3;SS18;ATG3;CCDC110;TRPC4;LMO2;LRRC40;TACR1;ALDH3A1;CARHSP1;ZEB1;CDH11;IRF7;BLVRB;CMPK2;MAPKAPK5;PIGG;LEPROT;SRCAP;WRB;SHMT1;CXCR4;PRKX;LRRC16A;AIF1;APOLD1;DUOX1;SCUBE3;SV2C;PUF60;MKNK2;MAP6;FYN;LONRF1;F10;STAT3;ZBTB10;APEX2;NFATC4;PSMB9;NFKBIA;SLC6A6;TMEM11;PRC1;PTPN6;SSBP4;CRB…
IRF2 (human)	80/1412	0.209041	0.354446	0.59642	-0.618605	CD86;DYRK4;KDM5C;ITGAM;PROS1;DOCK8;HHIP;GADL1;NR3C1;TNF;RCBTB1;RPL6;CTSO;CAPN6;TOM1;EPC1;TRIM26;SLC16A9;CLEC1B;SNRNP35;PLS1;RFC5;CD53;CD52;TRPC3;FBXW8;ANXA3;GPX6;TAP2;CKAP2;TAP1;MITF;TMEM173;TERF2;GLTSCR2;KCTD6;SCAMP2;THAP4;ACAP2;ENAM;TRIM14;SPOPL;CDHR4;IRF8;SGK3;MAPRE2;ABCG1;BLVRA;SMARCD2;CCDC23;UNC93B1;NDUFB5;PAPLN;AFM;PLD5;FAM109A;MRPL15;SAMHD1;C3;REM1;PSMB2;SH3BP5;VPS54;EPS8L1;NQO1;SLC16A1;MY…
FOXA3 (human)	14/207	0.195659	0.340495	0.575745	-0.620283	KLHL18;NDE1;ERAP1;FAM35A;RPSA;ADD3;LRRC16A;SRL;RASGRP3;HOXA10;DACH1;ALOX5AP;FYN;GAS7
PCBP1 (human)	70/1360	0.515461	0.644326	1.42858	-0.62793	DOCK5;PWWP2B;WWC2;TNFAIP3;NR3C1;IGF1R;RPL7;MMP25;SALL1;PPP2R4;SLC22A18;SUN2;PUS1;APLP2;ANO8;WNT9B;MSL3;SOX11;CYBA;BHLHA15;GTPBP3;CARHSP1;ZEB1;NPC2;IRF1;CDH11;ATG4B;BLVRB;SIK1;RBCK1;DBN1;VCL;LUC7L2;B4GALT4;PPARD;GAS7;PRKAA1;LEPROT;FAM35A;DNAJC22;CXCR4;RAP1GAP;APOLD1;FOXO1;CORO1C;DLL4;SNN;RNF213;S1PR3;FLNC;IGF2BP2;GPR155;E2F8;FARP2;FOXF1;FAM78A;SEC16A;INCA1;HELZ;CDK9;NEDD1;GALE;CCDC64B;MGAT4B;TBXAS…
GLI2 (human)	73/1465	0.624176	0.704715	1.81151	-0.633959	DGKG;LIN54;PLEKHF1;PWWP2B;PARK7;DMKN;USE1;RCBTB1;RPL6;GPATCH8;CABIN1;DNMT3L;BZRAP1;EEF2K;DUOXA2;MMP28;EMILIN2;CTSH;STK32A;SUN2;CDKL3;PARP3;CSGALNACT2;ALG1;CDC25C;TNFRSF1B;TGFBR1;TAPBP;LRRC42;THAP4;FAM101A;PSMA1;ARHGEF3;CDHR4;SLC29A1;ABCG1;DBN1;BLVRA;B4GALT4;ZBTB8A;KRT80;SLC45A3;UNC93B1;RPL12;KCNA1;DNAJC22;FOXO1;AURKA;DLL4;DUOX1;CALHM1;COMMD9;S100A16;INPP5D;CHRNE;S100A13;IGF2BP2;E2F8;FARP2;MAP3K3;…
CPEB1 (mouse)	98/1748	0.209292	0.354446	0.614768	-0.637636	CD86;HPGDS;TOM1;NFATC2IP;PDK4;SLC39A1;AGFG2;4930433I11RIK;ACOT10;IQCF1;SDCBP2;ILF2;EREG;VMN2R62;SDPR;PRL2B1;TRIM34A;APOL10A;SLC45A3;LMAN2L;H2-M3;GATA6;ZBTB5;DDX60;FUT2;KCNN3;SLC14A1;VMN2R107;UBE2C;FUCA1;SLC33A1;IFI44;EIF2AK2;PYCR2;FANCB;PM20D1;IBTK;HNRNPF;CTRC;MXD4;BTG4;PLEKHF1;IL1F9;MS4A4C;SLC2A7;CES2A;GM5938;SLC22A18;MMP28;CCR5;METTL15;CCR3;ILKAP;3110082I17RIK;RFC3;BCKDHB;VWA5A;1700031F05RIK;GY…
TP63 (human)	81/1443	0.231299	0.377509	0.657824	-0.640827	AVEN;DENND1C;MDC1;MESP1;ITGAM;HEXB;GPATCH2;CASP8;CSRP2;AIFM1;CSRP1;RARS;SESN2;ANKFY1;EMILIN2;HIF1AN;DIP2B;GUSB;ARL11;CDKL3;ZFP3;PABPC4;PAM16;REV1;ANO6;GTF2F1;SDCBP2;RBP7;IFI27;TRAF5;HMBS;CDC42EP3;PADI3;ELMO1;PFDN5;C1QB;PPP1R15B;SMARCD1;IGSF6;MRPS35;PSMD13;SAR1B;EPB41;HDAC1;LAMA3;PLD4;ADD3;PSMB10;NCALD;RASGRP3;CORO1C;SNN;PSMB2;SNX27;CLEC7A;NPVF;SH3BP5;GCNT2;S1PR2;CLSPN;KCNN3;SLC25A20;TMEM120B;PPP1…
Sox2 (mouse)	92/1797	0.533596	0.646839	1.47551	-0.642818	AVEN;OTUD4;CUEDC2;ZFAND6;DOCK8;GPATCH2;IL1F9;RNF19B;5730455P16RIK;SLC7A11;NR3C1;CDH8;MRPL32;VMN1R176;GRM3;IFIH1;DEFB18;RPS6KA6;CASP8;PEBP4;CASP4;VMN2R103;PDK4;LIPN;FBXO4;CDKL3;GRIPAP1;CCDC110;4930480E11RIK;EED;BCKDHB;PABPC5;ARRDC3;LMO2;CYBB;VMN1R20;SOX11;VMN1R225;OLFR1320;GM14374;TMC3;TBC1D20;PARD3;OLFR872;KIT;VMN2R69;OLFR192;MAPRE2;SLC22A21;PPARD;POPDC2;SPATA9;TUBAL3;CCDC23;VMN1R35;PLD4;VMN1R115…
TCFAP2A (human)	70/1367	0.532566	0.646839	1.48971	-0.649005	BTG4;LIN54;DOCK5;PWWP2B;WWC2;IKZF1;NR3C1;RPL7;IGF1R;SALL1;CCND2;CSRP2;PDE8A;VAV3;SUN2;GAB1;MSL3;SOX11;SHISA2;BHLHA15;KCTD6;GTPBP3;DEPDC7;CARHSP1;ZEB1;PSMA1;PARD3;CDH11;ATG4B;BLVRB;SIK1;PIGG;SGK1;ABCG1;DBN1;LUC7L2;PSMD13;FAM35A;DNAJC22;CXXC4;FOXO1;APOLD1;MBTD1;NKAIN3;SLX4;RNF213;RASD1;PUF60;CCDC85C;IGF2BP2;MFAP3L;E2F8;MAP4K4;FARP2;FOXF1;FAM78A;SEC16A;PTCH2;HELZ;LHFPL2;KLF4;CDK9;XKR8;TBXAS1;MGAT4B;…
NFYB (mouse)	98/1748	0.209292	0.354446	0.626139	-0.64943	CD86;HPGDS;TOM1;NFATC2IP;PDK4;SLC39A1;AGFG2;4930433I11RIK;ACOT10;IQCF1;SDCBP2;ILF2;EREG;VMN2R62;SDPR;PRL2B1;TRIM34A;APOL10A;SLC45A3;LMAN2L;H2-M3;GATA6;ZBTB5;DDX60;FUT2;KCNN3;SLC14A1;VMN2R107;UBE2C;FUCA1;SLC33A1;IFI44;EIF2AK2;PYCR2;FANCB;PM20D1;IBTK;HNRNPF;CTRC;MXD4;BTG4;PLEKHF1;IL1F9;MS4A4C;SLC2A7;CES2A;GM5938;SLC22A18;MMP28;CCR5;METTL15;CCR3;ILKAP;3110082I17RIK;RFC3;BCKDHB;VWA5A;1700031F05RIK;GY…
CBEPA (human)	77/1366	0.227004	0.374378	0.662796	-0.65119	GALNT13;ULK4;IFI35;GRPR;CHRDL1;RCBTB2;C4B;C4A;BZRAP1;SUMO1;CAPN6;RARS;PEBP4;BLNK;PIM3;CTSC;SUN2;LAG3;PARP3;MYBPC2;GBP7;STX8;LMO2;WNT9B;ANO6;MITF;SOX10;IFT88;PRPF18;IL1F5;PARD3;KIT;CCDC81;SGK1;VCL;GAS7;TLR2;CD274;PFKFB4;LEPROT;NLRC5;NEDD9;APCDD1;ADD3;LRRC16A;RASGRP3;PIK3R5;TBRG1;C3;DUOX1;CALHM1;SV2C;CLEC7A;EPS8L1;MAP6;CTNNA3;KCNN3;ANKMY1;E2F8;ATF7IP;TMEM120B;NDE1;APEX2;SSC5D;TDRD7;ZIC4;DMRT3;NFATC…
VDR (human)	1988-03-01	0.82831	0.855468	4.18569	-0.653415	EIF2AK2;FLNC;PPARD
FOXF1 (human)	69/1352	0.543655	0.646839	1.50206	-0.654384	RPL4;TOP2A;SLC35F5;PROS1;SNAP23;GPATCH2;TREM2;CTDSPL2;IFIT1;CABIN1;GRM3;SUMO1;PPP2R1B;LIPH;MPZ;TOM1;NFATC2IP;ZIK1;RFC5;RSAD2;MITF;CCDC117;CRNKL1;ARL4D;CARHSP1;SPINT1;PARD3;TRAF5;ELMO1;SPOPL;CCDC81;VCL;BCAT2;PSMD10;SLC24A1;UNC119B;UBE2CBP;CALCRL;CCDC23;NDUFB5;EPB41;SEMA3D;ZC4H2;SHMT1;MAPKAP1;AFM;IL20RA;SPATA4;IL2RG;NCALD;RASGRP3;IGFBPL1;PGGT1B;RPS3;FILIP1L;BTF3;SMCP;PPP1R14A;NDE1;PYCR2;FMO2;GNB2L1…
NRF1 (human)	70/1356	0.505647	0.634577	1.44326	-0.65639	MDC1;MESP1;NUP107;CABIN1;AIFM1;SPATA22;CAPN3;EIF2A;HMGN1;SLC16A5;PSD;GPR37;EED;RPS5;OXSM;ARRDC3;REV1;GTF2F1;LRRC42;MED28;SCAMP2;PIGA;CLIP4;BLVRB;ATG4B;MAPKAPK5;MAN1B1;LAP3;CD47;MCM6;LPPR1;USP14;KDM3A;TMEM161B;PFKFB4;UBE2CBP;SRCAP;EPB41;WRB;ZC4H2;MAPKAP1;FAM35A;NOL7;CXCR4;MLLT1;TAPBPL;AURKA;MBTD1;SLX4;RNF213;SAFB2;PIP5K1A;PPP1R14A;TMEM120B;SLC16A1;SEC16A;MX1;APEX2;CDC7;MEX3C;SLC6A6;ANLN;POLA2;P4HA…
HNF1A (human)	104/1855	0.201182	0.346297	0.622811	-0.660465	AQP4;UBE2L6;GABPB1;IFIT2;HOXA10;BZRAP1;FPGT;DUOXA2;SESN2;SLC15A2;CSGALNACT2;SHISA2;MELK;TBC1D20;RNF122;PROL1;CSNK1G1;CHRNA1;UNC119B;ZBTB8A;SLC45A3;PSMD13;XPC;RAP1GAP;RASGRP3;CLEC7A;PIP5K1A;NLRP3;TNFRSF14;MFAP3L;VASP;API5;FZD6;RDX;HTR1D;SLC33A1;MICAL3;B3GALT5;MINA;BMX;HSPA12B;ISG20;UBE2W;IBTK;TBXAS1;WRAP53;XKR5;DENND1C;MTR;SLC7A11;TSPAN12;CHRDL1;TSPAN11;RERG;CTSS;SUMO1;SLC22A18;ZIC1;TSPO;SLC18A1;C…
FOXA1 (human)	82/1457	0.222782	0.369348	0.669598	-0.666929	RPL4;TOP2A;ITGAM;CSRNP3;PROS1;SLC35F5;GPATCH2;CTDSPL2;TNF;GRM3;CASP8;AIFM1;PPP2R1B;MPZ;LIPH;LAMP3;CASP4;NFATC2IP;TOM1;CTSH;TRIM26;CPNE3;SLC18A1;CTSC;ZIK1;HERC6;TRPC3;NME4;VRK1;CCDC117;PARP9;RBP7;ARL4D;CARHSP1;SLC7A7;SPINT1;IL1F5;PARD3;TRAF5;TRIM14;ADAM7;VCL;BCAT2;PROL1;CSNK1G1;USP14;UBE2CBP;EPB41;NDUFB5;RPL12;SHMT1;ZC4H2;AFM;IL20RA;IL2RG;NCALD;RNFT1;RASGRP3;IGFBPL1;PSMB2;RPS3;ZBED5;GBP4;BTF3;PPP1…
SOX9 (human)	4/105	0.78609	0.825394	3.50334	-0.672271	ZBP1;TRIM26;AVPR1A;TNF
KLF5 (human)	81/1445	0.235001	0.381502	0.708661	-0.682893	LIN54;DOCK8;CTSZ;SLC2A3;PEAR1;NR3C1;DMKN;RPL7;TMEM221;RPL7A;DNMT3L;MMP25;RASSF3;TSPO;OBFC1;DIP2B;SNRNP35;LBR;ILKAP;EMX1;MME;PUS1;ZFP3;SOX11;FRS2;TNFRSF1B;LRRC42;CARHSP1;NPC2;CLDN7;IRF7;TRIM14;CCDC42;SLC29A1;ABCG1;B4GALT4;GAS7;MYH7;PPARD;CSNK1G1;PPP1R15B;DNAJC22;CXCR4;USP18;FOXO1;RAP1GAP;SLX4;SV2C;CCDC85C;PUF60;PSMB2;DDRGK1;IRAK2;TNFRSF14;FLNC;GPR155;VASP;FAM78A;IL10RA;PTCH2;GINS4;NEK7;SLC33A1;OPR…
CRTC3 (human)	53/1008	0.457114	0.585329	1.27918	-0.685103	LGALS3BP;PIWIL2;PLEKHF1;HPSE2;NR3C1;PIK3CG;CDC73;HINT3;CCR5;LBR;CCR3;GBP7;TRPC3;DCC;PABPC4;MSL3;VRK1;CRNKL1;ALDH3A1;DEPDC7;IFT88;PRPF18;IRF2;ANGPTL3;MAN1B1;ABCG1;CD274;TMEM161B;SP100;ZC4H2;UQCR11;WDR62;ZC3HAV1;TAPBPL;SPATA4;APOLD1;IFT74;DHX32;SRY;PMS1;CMTM8;NUBPL;ERAP1;OTUD6A;SNCAIP;ADAT2;PM20D1;MFAP4;RPA3;MGAT4B;ALOX5AP;PEMT;CENPQ
FOXO3A (human)	45/813	0.335093	0.477919	0.945969	-0.698422	RPL4;TOP2A;BEX4;EPB41;SLC35F5;PROS1;RPL12;SHMT1;AFM;GPATCH2;IL20RA;MLLT1;CTDSPL2;IL2RG;NCALD;CABIN1;IGFBPL1;PPP2R1B;LIPH;MPZ;TOM1;PDK4;RPS3;NFATC2IP;ZIK1;BTF3;PPP1R14A;NDE1;ZBTB10;MAD2L1BP;PYCR2;CCDC117;TNFRSF1B;ARL4D;SPINT1;IL1F5;PARD3;MGAT4B;TRAF5;TRMT12;B9D2;CTRC;RNF122;CRB3;BCAT2
Nkx2-5 (mouse)	29/515	0.342979	0.482314	0.958718	-0.69906	C1QB;KCNK6;RNF34;OAT;HHIP;APCDD1;MRPL32;D7ERTD443E;OLFR788;FPGT;OLFR1318;LGALS9;FILIP1L;PRL3C1;METTL15;RFPL4;MLKL;BRPF3;PAM16;ICOSL;OLFR1220;OLFR1286;CYP4F13;NR6A1;POLR1B;OLFR630;GM5127;MYD88;SLC25A13
ATF4 (human)	71/1398	0.56015	0.658161	1.67702	-0.701506	CSRNP1;MESP1;PGAP2;PWWP2B;PARK7;CXCL16;ICAM1;RPS14;SMCHD1;KRTAP5-3;TSPO;CAPN3;SLC18A1;ATG3;CD52;LEFTY1;PRMT10;TEX14;MITF;RFX1;SHISA2;CDC25C;GTF2F1;ARL4D;CD2BP2;SIK1;MAPKAPK5;LAP3;MAN1B1;SKAP2;CALCRL;EPB41;MRPS30;THADA;APCDD1;DDX60;AIF1;AURKA;KLC4;EXTL1;RASD1;PGGT1B;HAS2;FYN;S1PR2;TBC1D17;VASP;RRM1;NUBPL;IL10RA;TPBG;STAT3;HTR1D;B3GALT4;LY86;APEX2;KLF4;GALC;ISG20;NEDD1;FABP3;NR6A1;GPAM;PRC1;ETNK1;G…
NR1H2 (human)	27/479	0.348263	0.484915	0.985085	-0.712987	C1QA;POLDIP3;MCM8;WRB;ULK4;MLLT1;FUT2;SAMHD1;GIMAP8;EXOSC4;RINL;PDK4;RPS3;S1PR2;SLC26A10;SDS;MLKL;FBXW8;VAV1;TIAM2;TYROBP;TMEM11;ARPC3;IL2RA;ELMO1;MCM6;ABCG1
IKZF1 (human)	77/1373	0.240307	0.384247	0.748253	-0.715681	DENND1C;SCARB1;CUEDC2;PGAP2;IFI35;DMKN;ICAM1;RPS14;IFT52;SUMO1;KRTAP5-3;NFATC2IP;TOM1;ANKFY1;CAPN3;CD37;DIP2B;SNRNP35;CDKL3;PLLP;PAM16;ANO8;VRK1;FRS2;TMEM173;VAV1;SCAMP2;RBP7;CARHSP1;SLC7A7;HMBS;CLDN7;SLC29A1;VCL;BCAT2;C1QB;PPP1R15B;SMARCD1;KRT80;IGSF6;SELPLG;UBA7;SAR1B;SHMT1;FAM109A;WDR62;GPR84;MOSPD3;SAMHD1;FUT2;RHOBTB1;PIK3R5;UBB;DDRGK1;IRAK2;EPS8L1;NLRP3;SLC25A20;IL12RB1;TMEM120B;PPP1R14A;PTC…
FOXF1 (mouse)	10/206	0.615746	0.700217	2.01086	-0.7166	GBP5;OLFR657;PRRX1;RPA3;RARS;OLFR476;CENPO;CCR5;CXXC4;GPATCH8
ZNF148 (human)	81/1591	0.553404	0.652893	1.68329	-0.717659	ACVRL1;GLP1R;PLEKHF1;PWWP2B;AVIL;TCIRG1;IKZF1;IFI30;DMKN;CXCL5;RPL7A;BZRAP1;DNMT3L;CCND2;PPP2R4;DHX58;CTSH;SLC26A10;STK32A;SLC16A5;TPM2;PUS1;CYBA;BHLHA15;SOX10;CARHSP1;CLDN7;BLVRB;CCDC42;HOXB1;SLC29A1;MAPRE2;DBN1;ABCG1;OPRD1;PPP1R15B;KRT80;RPL12;PLD5;NLRC5;CXCR4;PLD4;GATA5;PRDM12;TAPBPL;CXXC4;FOXO1;DUOX1;CCDC85C;S100A16;INPP5D;FLRT1;MKNK2;LCN10;S100A13;CEP72;TNFRSF14;MBP;IGF2BP2;CBR3;ZBTB7C;VASP;…
HNF4A (mouse)	26/461	0.350986	0.484915	1.00119	-0.724644	CUEDC2;CALCRL;UBA7;NOD1;RCBTB2;XKRX;RASD1;CSRP2;VSIG2;EMILIN1;AI314180;NTNG2;APOBEC3;NMI;TMC3;POU5F2;PM20D1;SLC7A7;IL1F5;CDC42EP3;ARHGEF3;GM5127;DOCK2;PRL2B1;PLCD4;BCAT2
YY1 (mouse)	95/1700	0.222581	0.369348	0.732917	-0.729996	AVEN;OTUD4;MAPKBP1;KDM5C;MTMR10;PIGN;ULK4;TREM2;IFI35;MRPL32;CABIN1;RPL7;RPL7A;SUMO1;PPP2R4;SPATA22;PEBP4;ARL6IP4;EPC1;DIP2B;BC051142;ILKAP;WDR38;CD52;SS18;WSB2;GPX6;TAP1;NME4;CCDC117;MRPL46;AA986860;RHOB;THAP4;PLA2G16;HCK;TYROBP;SLPI;CLIP4;ATG4B;TSSK1;ABCG1;8430408G22RIK;UNC119B;KRT80;NDUFB7;LMAN2L;KRTAP10-10;ZFP426;UCP1;PRDM12;LRRC16A;SAMHD1;AIF1;APOLD1;2700081O15RIK;APON;1810043H04RIK;MKNK2;RP…
MYC (human)	71/1302	0.328973	0.477542	0.98892	-0.730914	RTP4;SCARB1;MTMR10;CHIC2;TNFAIP3;DMKN;KLHL30;C4B;C4A;SMCHD1;CCND2;TBK1;CAMKV;VSIG2;PEBP4;TRIM25;SLC26A10;PDE8A;ZIK1;ABT1;ATG3;CCDC110;PPTC7;CCDC158;ANO6;TMEM171;LIG3;BHLHA15;NRG2;MED28;THAP4;SLC7A7;TBC1D20;ATG4B;CD2BP2;BLVRB;IRF8;CMPK2;MAN1B1;EPB41;TXLNG;NOD1;NOD2;WDR62;TAPBPL;OSGEP;MBTD1;SNN;INPP5D;NPVF;DCAF13;ABCA1;SLC16A1;UBE2C;SLC33A1;CABLES1;MSN;KIR3DL2;MEX3C;CLK4;HINFP;FABP3;ZNFX1;NR6A1;HNR…
AHR (human)	77/1391	0.276171	0.418826	0.840858	-0.731799	SCARB2;MAPKBP1;MTMR10;HDAC10;PIGN;WWC2;TCIRG1;NR3C1;RPL7;IFIH1;BLNK;FBXO4;ANKFY1;CAPN3;CPXM1;TRIM21;EIF2A;EMX1;DDX58;MMP2;HMHA1;SHISA2;BHLHA15;SDCBP2;SOX10;ALDH3A1;PLA2G16;CARHSP1;VCAN;ELF1;ZEB1;IFI27;PARD3;TRAF5;TRIM14;MAPKAPK5;AGXT;SLC29A1;BLVRA;CCDC23;SRCAP;GATA6;CXCR4;FAM109A;MLLT1;MRPL15;CXCR6;NT5C2;ZBTB5;LRRC16A;USP18;GLB1L3;RNFT1;KLC4;SLX4;SV2C;S100A16;S1PR3;ANKMY1;FAM78A;UBE2C;MX2;MX1;EIF…
JDP2 (human)	83/1488	0.245358	0.388381	0.775816	-0.733742	KDM5C;CSRNP3;PARK7;SAT1;IL18BP;CTSO;TBK1;RARS;PDE4B;CAPN3;EPHB1;ARL11;MYBPC2;ARL15;DDX58;PARP2;STX8;PABPC4;MITF;RFX1;SHISA2;NRG2;SDCBP2;THAP4;FAM101A;VCAN;PRPF18;IFI27;OAS2;FSHR;CLDN7;ELMO1;RBMS1;CMPK2;SGK3;DNASE1L3;ABCG1;BCAT2;PSMD10;ZBTB8A;SELPLG;RNF34;KRTAP10-10;EPB41;WRB;SNX27;GCNT2;IL21R;SAFB2;EPS8L1;DPH5;SRY;KCNN3;FILIP1L;DTD1;LAIR1;TBC1D15;CBR3;VCAM1;TSLP;NUBPL;DNAJC5B;EIF2AK2;CDC7;ARHGAP2…
GFI1 (human)	79/1427	0.272849	0.41722	0.845198	-0.738822	OTUD4;MDC1;PROS1;IFI35;USP39;USE1;CTSS;RPS14;SUMO1;LIPH;KRTAP5-3;NFATC2IP;ANKFY1;EMILIN2;DIP2B;SNRNP35;GUSB;AGFG2;SLC16A5;GRIPAP1;CDKL3;STX8;ZFP3;PABPC4;TAP2;NME4;RFX1;TMEM173;ILF2;VAV1;TIAM2;RBP7;CARHSP1;ACAP2;SLC7A7;TBC1D20;DPPA3;HMBS;KCTD14;VCL;IPPK;SMARCD1;ZBTB8A;UBA7;PSMD13;WRB;MRPL15;MOSPD3;ADD3;SAMHD1;FUT2;HIGD1B;AIF1;RNFT1;BCL2L12;FBXL21;PSMB2;UBB;DDRGK1;IRAK2;GCNT2;S100A13;NCKAP1L;SLC25A…
SP1 (human)	78/1406	0.268423	0.412455	0.840276	-0.744172	PWWP2B;WWC2;TNFAIP3;NR3C1;RPL7;IGF1R;MMP25;DNMT3L;SALL1;PPP2R4;SLC22A18;EMILIN1;SUN2;MYBPC2;WSB2;TPM2;PUS1;APLP2;WNT9B;MSL3;CYBA;SOX11;BHLHA15;LRRC42;CARHSP1;ZEB1;NPC2;IRF1;CDH11;ATG4B;BLVRB;SIK1;RBCK1;SGK1;ABCG1;DBN1;B4GALT4;GAS7;PRKAA1;LEPROT;PSMD13;FAM35A;DNAJC22;CXCR4;JAKMIP1;FOXO1;APOLD1;RAP1GAP;CORO1C;DLL4;SNN;RNF213;CCDC85C;S1PR3;IGF2BP2;FLNC;GPR155;E2F8;FARP2;MYO10;FOXF1;FAM78A;SEC16A;INC…
RUNX1 (human)	211/3857	0.182869	0.329164	0.679428	-0.754979	CYFIP1;MDC1;GPATCH2;AQP4;ICAM4;IFIT1;RINL;FBXO4;EPC1;ARL6IP4;RPL38;MS4A10;AGFG2;EIF2A;GBP5;SDS;TSTD2;ARRDC3;RPL22;BHLHA15;SCAMP2;CLDN7;CD2BP2;FREM2;LPPR1;PROL1;UNC119B;SLC45A3;IGSF6;IL20RA;GATA5;ZC3HAV1;ZBTB5;MRPL11;PIK3R5;MBTD1;DHX32;S100A16;INPP5D;LCN10;S100A13;ZBED5;ZBTB7C;NTNG2;CADM2;INCA1;SLC33A1;MAD2L1BP;EIF2AK2;CDC7;WDYHV1;MINA;PARP14;NFATC4;MSRA;SMTN;FBXL3;OGFR;TOP2A;MESP1;RCSD1;CHRDL1;IL…
POU2F1 (human)	78/1399	0.254477	0.396832	0.819042	-0.756992	AVEN;MESP1;PROS1;IFIT1;GRPR;CTSS;CYR61;HPGDS;BZRAP1;RARS;CASP4;BLNK;FBXO4;EPG5;EMILIN2;RTTN;TRIM21;CDK5RAP2;HS3ST3B1;CD53;GRIPAP1;PRMT10;DTX3L;ANXA3;DDX58;PARP2;CCDC158;ITGA1;ARRDC3;CD180;TRAFD1;CRNKL1;MRPL46;ELF1;MYO3B;PSMA1;SPINT1;ELMO1;LAP3;DOCK2;CCDC81;SLC29A1;FAM60A;FREM2;GAS7;KDM3A;PFKFB4;BLM;TMEM161B;LMAN2L;WRB;LYZL1;PRKX;GPR84;CXXC4;NCALD;TBRG1;XKRX;GCNT2;SLAMF6;CTNNA3;KCNN3;LAIR1;FANCI;A…
E2F6 (human)	76/1358	0.247529	0.389858	0.81128	-0.764204	OTUD4;RTP4;BTG4;SCARB1;PWWP2B;TNFAIP3;IKZF1;NR3C1;GPATCH8;PIGX;MMP25;RPS6KA6;TOM1;KIF13B;EMILIN2;TRIM25;PDE8A;SUN2;PLLP;TPM2;APLP2;SHISA2;PARP9;LRRC42;PAX7;PARD3;CDH11;TRIM13;BLVRB;SIK1;SREK1;CD47;SFT2D2;DBN1;VCL;ABCG1;BCAT2;SLFN5;HDAC1;FAM35A;GATA6;PLD5;RAP1GAP;PIK3R5;SLX4;CCDC85C;CAMK2N1;LCN10;NTNG2;TMEM120B;MYO10;FAM78A;TPBG;INCA1;GINS4;ECEL1;LY86;HELZ;FANCB;SNCAIP;CLK4;HSPA12B;NFATC4;FABP3;GA…
MIB2 (human)	78/1490	0.45501	0.585012	1.4295	-0.766389	ACVRL1;GLP1R;CD86;PLEKHF1;CSF1;HDAC10;AVIL;CTSZ;ICAM4;ITGAE;CXCL13;RCSD1;TSPAN12;DMKN;CHRDL1;TSPAN11;CXCL16;HPGDS;RINL;VSIG2;SLC22A18;TOM1;TSPO;CAPN3;TRIM26;RPL38;PIM3;CCR3;WDR38;DAXX;MME;MMP2;RPL22;CSGALNACT2;MSL3;CYBA;SHISA2;NRG2;OSMR;KRT74;PSMA1;CCDC42;ASPA;IRF9;IPPK;PFKFB4;KRT80;SLC45A3;GATA5;MRPS30;LRRC16A;FOXO1;NCALD;DUOX1;CCL5;CMYA5;LCN10;SAFB2;S100A13;TNFRSF14;KCNN3;SEC11C;VASP;SLC16A1;ST…
FOXI1 (human)	11/217	0.562048	0.658161	1.83336	-0.766906	CARHSP1;MTMR10;TRPC3;UNC93B1;SAR1B;CCL5;PYCR2;TRIM26;PARP9;CTRC;TNF
YY1 (human)	323/6042	0.230691	0.377509	0.789325	-0.76893	CYFIP1;MAPKBP1;PGAP2;PWWP2B;HHIP;WIPF2;GPATCH2;AQP4;GPATCH8;ICAM1;C4B;VPREB3;RPS14;C4A;GJA1;MIR432;MIR431;PPP2R1B;SPATA22;FBXO4;TRIM25;ARL6IP4;CPNE3;TRIM26;TRIM21;EPHB1;AGFG2;SOX4;DAXX;SDS;GBP7;RSAD2;OXSM;SOX11;RFX1;TM4SF1;SCAMP2;TIAM2;THAP4;CCDC80;SPINT1;SDPR;PRKD3;CLDN7;LACE1;CD2BP2;SIK1;LAP3;CCDC81;FREM2;LPPR1;BEX4;SLC45A3;EPB41;APCDD1;NKAIN3;COMMD9;DHX32;CMYA5;LCN10;S100A13;SLAMF6;ICOS;VASP;N…
PLAU (human)	75/1362	0.294368	0.437387	0.931687	-0.770447	SLC35B3;CD86;PGAP2;PWWP2B;WIPF2;APIP;PEBP1;ITGAE;GRPR;IFI30;GIMAP8;CXCL16;C4B;C4A;RPS14;SMCHD1;CSRP2;ARHGDIB;CAPN3;EMILIN2;TRIM26;EIF2A;ATG3;LEFTY1;PRMT10;MITF;TEX14;TACR1;RFX1;GTF2F1;TGFBR1;GLTSCR2;THAP4;FNDC1;PIGA;SPOPL;SGK3;MAPKAPK5;SIK1;LAP3;FAM60A;SKAP2;UNC119B;KRT80;POLDIP3;EPB41;SHMT1;THADA;APCDD1;AURKA;KLC4;IL21R;HAS2;S1PR2;TBC1D17;PMS1;VASP;TMEM120B;NUBPL;IL10RA;CMTM6;STAT3;HTR1D;CLK4;GA…
Pax6 (human)	8/169	0.640357	0.713525	2.29254	-0.773819	HMBS;HIST1H1D;PADI3;TRIM26;ANO6;ITGA5;TNF;TPD52L2
NFIC (human)	237/4403	0.238174	0.38278	0.80779	-0.775717	MAPKBP1;PGAP2;AQP4;IFIT1;RASSF3;SPATA22;LIPN;FAM65B;TRIM26;EPHB1;AGFG2;EIF2A;GBP5;SDS;PRMT10;RSAD2;RFX1;BHLHA15;SNORA2B;TM4SF1;CARHSP1;SLPI;SDPR;LACE1;TXNIP;SIK1;FREM2;LPPR1;SLC45A3;SRCAP;LMAN2L;KRTAP10-10;ZC3HAV1;ZBTB5;MIR448;MRPL11;PIK3R5;C3;XKRX;S100A16;NPBWR1;S100A13;NCKAP1L;ZBED5;ZBTB7C;BTF3;CDK19;CADM2;FOXF1;SLC33A1;WDYHV1;CDC7;POLA2;GPR180;HNRNPF;TRMT12;CTRC;CD22;XKR5;TOP2A;MESP1;PIGN;CHRD…
NR1H3 (human)	73/1385	0.434766	0.561276	1.35538	-0.782792	RPL4;PGAP2;MCM8;ULK4;USP39;USE1;RPL6;GIMAP8;VPREB3;IFT52;RINL;RASSF3;PDK4;NFATC2IP;KIF13B;EPG5;TSPO;CAPN3;SLC26A10;LZTS1;SLC16A5;RFC5;SDS;FBXW8;DDX58;TMEM173;VAV1;TIAM2;TYROBP;LYG1;SPINT1;CCDC42;LAP3;MCM6;MAN1B1;ABCG1;C1QA;MRPS35;POLDIP3;LAMA3;FAM109A;MLLT1;GPR84;NT5C2;SAMHD1;FUT2;RASGRP3;EXOSC4;SLX4;RNF213;RPS3;NLRP3;TNFRSF17;SLC25A20;NQO1;MLKL;IL10RA;CCDC14;SUSD1;MAD2L1BP;NARFL;SELE;PARP12;XKR8…
CRX (human)	74/1362	0.335999	0.477919	1.06593	-0.78699	MDC1;PGAP2;HEXB;PEBP1;CTDSPL2;IFI35;PEAR1;GPATCH8;RPL6;HAPLN2;TMEM221;IFT52;SUMO1;LIPH;KRTAP5-3;NFATC2IP;TSPO;DIP2B;SNRNP35;LZTS1;AGFG2;GRIPAP1;CDKL3;CD52;ZFP3;PABPC4;NME4;SDCBP2;ILF2;DDB2;RBP7;DEPDC7;CARHSP1;SLC7A7;KDELR3;RNF122;BCAT2;IPPK;UBA7;SAR1B;SHMT1;AFM;LENG8;TXLNG;MRPL15;FUT2;ADD3;RNFT1;SLX4;UBB;PSMB2;DDRGK1;GCNT2;PIP5K1A;TNFRSF17;SLC25A20;IL12RB1;CBR3;PPP1R14A;TMEM120B;NQO1;NDE1;FUCA1;H…
GATA2 (human)	522/9985	0.333559	0.477919	1.06653	-0.787433	RPL4;CYFIP1;MDC1;MAPKBP1;PGAP2;GABPB1;GRPR;RPL6;IPW;GJA1;MIR432;TBK1;MIR431;ANKFY1;RPL38;RTTN;DIP2B;CEP97;CDK5RAP2;DAXX;PRKCI;PRKCD;REV1;SOX11;FRS2;GTPBP3;ACE2;RBP7;SPINT1;PRKD3;PADI3;HOXB1;RBCK1;SKAP2;UNC119B;ZBTB8A;MAPKAP1;IL20RA;WDR62;MIR448;MRPL11;C3;MIR335;AGMO;NPBWR1;FLRT1;S100A13;MCMBP;ICOS;BTF3;ABCA1;SMCP;CDK19;TSLP;CADM2;FZD6;CDC7;NFATC4;XKR8;HNRNPF;SFXN4;PSMG4;HBP1;DCHS1;XKR5;OGFR;BTG4;…
TFAP2A (human)	195/3613	0.251757	0.394544	0.851075	-0.791521	PGAP2;HDAC10;PWWP2B;ICAM4;UBE2L6;IKZF1;IFI30;RPL7;VPREB3;C4A;RINL;ARL6IP4;RPL38;TRIM26;SOX11;BHLHA15;GTPBP3;CARHSP1;PARD3;TRIM13;KCTD14;CD2BP2;SIK1;CCDC81;KRTAP10-10;EPB41;APCDD1;NKAIN3;RNF213;INPP5D;S100A13;ZBTB7C;NTNG2;CDK19;FOXF1;FAM78A;INCA1;MAD2L1BP;NFATC4;SLC6A6;POLA2;CCDC64B;HNRNPF;TRMT12;SFXN3;MIR129-2;BTG4;TOP2A;LIN54;CSRNP1;CTSZ;PIGW;MRPL32;IL18BP;AIFM1;PPP2R4;SLC22A18;VAV3;PARP3;WNT9B;…
Zfx (mouse)	1943-01-01	0.890102	0.910331	8.44143	-0.793045	RPIA
TEAD2 (human)	82/1486	0.277887	0.418826	0.914388	-0.795792	OGFR;LIN54;CSRNP1;WWC2;SLC2A3;UBE2L6;NR3C1;GPATCH8;PPP2R4;CSRP1;SLC22A18;CPXM1;PIM3;CD37;RFC5;SUN2;ARL15;TSTD2;MMP2;APLP2;WNT9B;TACR1;TGFBR1;PLA2G16;CARHSP1;ZEB1;IRF2;CDH11;IRF7;TRIM13;ELMO1;CCDC42;SIK1;SLC29A1;DBN1;GAS7;BCAT2;PPARD;SLC24A1;C1QA;PRKAA1;FAM35A;DNAJC22;MRPL15;APCDD1;PSMB10;APOLD1;RAP1GAP;AURKA;CORO1C;XKRX;NKAIN3;RNF213;CAMK2N1;INPP5D;LCN10;S1PR2;KCNN3;ZBED5;CCT5;TSLP;FAM78A;TMEM120…
HMGA1 (mouse)	95/1748	0.309581	0.455692	1.01578	-0.798343	PIGN;MCM9;AVIL;IL1F9;TTF2;GRPR;DMKN;RERG;VMN1R176;DEFB18;OLFR524;LIPH;ARL6IP4;FAM65B;CCR5;ZIK1;RFPL4;VAV3;APOL11B;TRPC4;OXSM;TNFRSF19;CD180;LRRC40;VMN1R20;IMP4;KCTD6;CD200R3;ALDH3A1;PEX7;OLFR1328;4931423N10RIK;IL1F5;FSHR;OLFR630;G2E3;VMN2R69;MAN1B1;ZFP652;2010111I01RIK;MAPRE2;IRF9;FAM60A;SLC22A21;GAS7;CSNK1G1;SASH3;CHRNA1;USP14;CSF1R;SMARCD2;KDM3A;CLEC4A3;CALCRL;SLFN2;SEMA3A;PLD5;ADAM21;FAM109A;C…
HMGA1 (human)	74/1379	0.375024	0.507006	1.19034	-0.808518	OTUD4;CUEDC2;CSRNP3;HEXB;IL1F9;SLC7A11;RCSD1;NR3C1;GRPR;SAT1;CTSS;IFIT2;HOXA10;GRM3;ZIC1;CASP4;BLNK;TRIM25;EPG5;CD33;CTSC;CCR3;VAV3;SLC15A2;MME;DTX3L;OXSM;PLA2G4A;MITF;SDCBP2;KCTD6;VCAN;ELF1;IL1F5;TNNT1;POLR1B;ARHGEF3;MCM6;SGK1;GAS7;POPDC2;SPATA9;KDM3A;CALCRL;WRB;PAPLN;IL20RA;NEDD9;GATA5;LYZL1;FBXL21;DHX32;SLAMF6;CTNNA3;FILIP1L;JAM3;SMCP;NUBPL;FUCA1;GINS4;ERAP1;RANBP17;MAD2L1BP;FMO2;SELE;HOPX;LCE…
GATA3 (human)	134/2505	0.334364	0.477919	1.09645	-0.809524	CSF1;AVIL;CXCL13;GRPR;TNF;CDH8;RCBTB2;IPW;STK11;MIR431;TBK1;CAPN6;SPATA22;MPZ;FPGT;TRIM26;SLC16A9;STK32A;SOX4;SLC16A5;CDK5RAP2;PLS1;TECTB;IL15RA;PRMT10;MITF;CDC25C;MIR711;KCTD6;EREG;TIAM2;PLA2G16;LYG1;PRKD3;SDPR;ELMO1;ADAM7;HOXB1;CSNK1G1;LPPR1;TMEM161B;FUT2;ZBTB5;RASGRP3;MBTD1;KCNN3;HMGCLL1;FUCA1;CCDC14;RDX;NARFL;SELE;MSRA;POLA2;HOOK2;HNRNPF;GNB4;FAM26F;ITM2B;WRAP53;NFE2L2;DENND1C;DYRK4;HEXB;CTDS…
CACYBP (mouse)	88/1656	0.395221	0.52965	1.2891	-0.819272	IFITM3;H2-T24;4930452B06RIK;DOCK5;SNAP23;PARK7;TCIRG1;DMKN;IFIT1;SIGLECH;TSPAN11;CYR61;RPL6;TNFSF13B;IGF1R;C4B;IFIH1;GOLGA4;CASP8;BLNK;CAPN3;RPL38;CPXM1;SLC26A10;TEAD2;HMGN1;CDKL3;IL15RA;H60B;ANXA3;PHGR1;LMO2;CYBA;ICOSL;SERPINA1E;TMEM173;MRPL46;SOX10;MPEG1;VAV1;TAPBP;THAP4;POLR1B;OAS3;CCDC42;SGK3;AGXT;DNASE1L3;SLC22A21;LEPROT;NDUFB7;FAM114A2;UNC93B1;PLD4;ADD3;OAS1G;DLL4;SCEL;S100A16;LOC547349;CHR…
GTF2I (human)	14/237	0.345635	0.483889	1.13299	-0.822438	MAPKAP1;PABPC5;FANCB;GTF2F1;MEX3C;CDC73;MRPL43;PIK3R5;GRM4;WT1;SLC22A18;HIST1H1D;RBMS1;BCL2L1
SMAD4 (mouse)	84/1580	0.396817	0.52965	1.2969	-0.824228	OTUD4;DOCK5;LIN54;PWWP2B;GPR63;RNF19B;IKZF1;CDC73;IGF1R;WISP2;RPL7;CES2A;IFT52;PIM3;MS4A10;LBR;PDE8A;SS18;DCC;WNT9B;REV1;MITF;SOX11;CCDC117;SHISA2;OLFR1286;KCTD6;TGFBR1;EREG;THAP4;ELF1;ARHGEF3;BMP2K;ATG4B;RBMS1;SGK3;GM13889;LUC7L2;PRKAA1;KDM3A;SLC45A3;POLDIP3;PAPLN;MLLT1;LYZL1;NT5C2;2700081O15RIK;MBTD1;SCUBE3;CAMK2N1;COBLL1;5730508B09RIK;IL21R;LONRF1;MFAP3L;MAP4K4;MAP3K3;CAR2;BRPF3;RDX;INCA1;GSX2…
SP3 (human)	72/1332	0.354378	0.485344	1.16199	-0.84	PWWP2B;WWC2;TNFAIP3;SHB;NR3C1;IGF1R;RPL7;MMP25;DNMT3L;SALL1;PPP2R4;SLC22A18;EMX1;SUN2;TPM2;PUS1;APLP2;PRKCD;WNT9B;MSL3;SOX11;CYBA;BHLHA15;LRRC42;CARHSP1;ZEB1;NPC2;CDH11;ATG4B;BLVRB;SIK1;RBCK1;SLC29A1;SGK1;DBN1;B4GALT4;GAS7;LEPROT;FAM35A;DNAJC22;CXCR4;JAKMIP1;FOXO1;APOLD1;CORO1C;DLL4;SNN;RNF213;CCDC85C;FLNC;IGF2BP2;GPR155;FARP2;TMEM120B;MYO10;FAM78A;WNT3A;FOXF1;SEC16A;INCA1;OPRK1;FBXL12;CDK9;SLC6A…
POU3F1 (human)	8/162	0.595005	0.684039	2.23183	-0.847516	ABT1;BZRAP1;ANXA3;EDEM1;PGGT1B;GCNT2;CASP1;PRKX
WT1 (human)	147/2689	0.236168	0.381502	0.891889	-0.859459	OTUD4;PGAP2;PWWP2B;PEBP1;IKZF1;NR3C1;RPL7;IGF1R;RPS6KA6;SMCHD1;SALL1;MPZ;TOM1;ANKFY1;PIM3;LGALS9;DIP2B;SNRNP35;PDE8A;ZFP3;CSGALNACT2;TRAFD1;KCTD6;GTPBP3;IFI27;TBC1D20;HMBS;KCTD14;SIK1;RBCK1;VCL;ABCG1;IPPK;UBA7;LMAN2L;PSMD13;SAR1B;ZC4H2;DNAJC22;PLD5;GATA6;GPR84;FUT2;RAP1GAP;CORO1C;SNN;CALHM1;RNF213;UBB;DDRGK1;S100A16;NLRP3;MBP;ZBTB7C;FOXF1;FAM78A;BRPF3;SEC16A;TMEM120A;FZD6;INCA1;SLC33A1;MSN;NARFL;…
NFIL3 (human)	1962-02-01	0.827044	0.855468	5.51581	-0.861057	TRIM26;TNF
ZBTB7A (human)	74/1373	0.361114	0.490486	1.20999	-0.861949	BTG4;CYFIP1;CHIC2;HDAC10;ZFAND6;PWWP2B;MCM9;WWC2;TNFAIP3;IKZF1;NR3C1;DMKN;IGF1R;CHAF1B;MMP25;SMCHD1;RASSF3;PPP2R4;SNRNP35;KDM6A;VAV3;GUCY1A3;WDR38;CCDC110;PARP3;MYBPC2;MSL3;SOX11;BHLHA15;LRRC42;GTPBP3;THAP4;ZEB1;PSMA1;BMP2K;RBMS1;BLVRB;SIK1;CD47;MAN1B1;DBN1;TLR2;PFKFB4;UNC93B1;GATA5;PRDM12;FOXO1;MBTD1;SNN;RNF213;SV2C;PUF60;CCDC85C;S1PR3;MFAP3L;WNT3A;FAM78A;PTCH2;MAD2L1BP;LAMB1;DMRT3;FANCB;KLF2;PS…
Arnt::Ahr (mouse)	13/207	0.281507	0.420814	1.0161	-0.8795	PPP1R14A;SDS;ZFP957;E330033B04RIK;BHLHA15;IFI30;TNFSF13B;GGCT;DUOX1;TRIM26;LGALS9;XAF1;AI314180
TEAD4 (human)	73/1354	0.361247	0.490486	1.24019	-0.883456	AVEN;OGFR;HDAC10;PWWP2B;APIP;TNFAIP3;AQP4;NR3C1;IGF1R;SALL1;PPP2R4;TSPO;CAPN3;STK32A;HMGN1;SUN2;EMX1;GPR37;TPM2;PUS1;APLP2;MSL3;SOX11;CYBA;FRS2;NME4;BHLHA15;LRRC42;SCAMP2;CARHSP1;PSMA1;NPC2;IRF1;CDH11;BMP2K;BLVRB;SIK1;RBCK1;DBN1;VCL;PPP1R15B;LEPROT;PSMD13;EPB41;CXCR4;LENG8;JAKMIP1;KLC4;PUF60;CCDC85C;FLNC;IGF2BP2;GPR155;E2F8;TMEM120B;MYO10;CADM2;FAM78A;SEC16A;OPRK1;SSC5D;MINA;KLF4;CLK4;HSPA12B;NFA…
EGR1 (mouse)	87/1617	0.352607	0.485028	1.23109	-0.890758	LIN54;SCARB1;CHIC2;KDM5C;ZFP521;PLEKHF1;DOCK8;GM166;SHB;CYP46A1;RCSD1;CLYBL;IGF1R;RPL7A;CHAF1B;MMP25;RASSF3;PEBP4;EPHB1;HERC6;ATG3;SUN2;EMX1;WSB2;RPS5;PRKCD;ICOSL;TEX14;KCTD6;LRRC42;ELF1;OLFR315;SPINT1;IRF1;TRIM13;BLVRB;SIK1;CD47;SKAP2;UBE2CBP;ZBTB8A;KDM3A;CCDC23;KCNA1;NOL7;FOXO1;CORO1C;IGFBPL1;UBB;CCDC85C;COBLL1;5730508B09RIK;MCMBP;HACL1;MBP;OLFR143;MSC;DIAP1;MAP4K4;MFAP3L;ZBTB7C;DYNLT1F;FARP2;B…
NR4A2 (human)	1979-03-01	0.771193	0.81246	4.29162	-0.891318	IL21R;TRIM26;TNF
SRF (human)	182/3420	0.327699	0.477542	1.22191	-0.903118	DGKG;MDC1;CHIC2;GALNT13;WIPF2;GPATCH2;AQP4;CXCL13;NR3C1;IFIT1;TNF;CDH8;C4B;C4A;HPGDS;SMCHD1;TBK1;RASSF3;VSIG2;DUOXA2;PDK4;TRIM25;CAPN3;FAM65B;RPL38;TRIM26;STK32A;AGFG2;HMGN1;EIF2A;HERC6;PLS1;GUCY1A3;GBP5;SDS;TPM2;PAM16;LMO2;VRK1;ILF2;TIAM2;ALDH3A1;SDPR;ELMO1;KCTD14;ABCG1;FREM2;PROL1;IPPK;SLC45A3;LMAN2L;DAPP1;ZC3HAV1;SPATA4;ZBTB5;MRPL11;KLC4;S100A16;COBLL1;FLRT1;NLRP3;CLSPN;ZBED5;TBC1D15;ZBTB7C;MF…
CEBPE (human)	6/127	0.637715	0.713525	2.72374	-0.919366	FANCI;ZWILCH;ERAP1;CDC7;RCBTB2;PPARD
Nobox (mouse)	12/201	0.34961	0.484915	1.28101	-0.927174	PPP1R15B;GALNT13;OLFR12;4930488L21RIK;PAM16;LMO2;GM5124;MSL3;OLFR1220;CD68;HMGN1;SLC16A5
Nr2e3 (mouse)	7/139	0.575696	0.666707	2.41264	-0.978096	EIF3M;D16ERTD472E;H2-K1;TRIP13;PPFIA4;GPR146;HMGN1
RORA_1 (human)	5/107	0.645326	0.715767	3.15683	-1.05565	EDN2;IL1F8;RBMS1;TRIM26;TNF
NFATC3 (human)	9/116	0.159183	0.300255	0.917143	-1.10344	SEPSECS;PRRX1;TRPC3;SNAP23;KRTAP6-3;PDK4;RCSD1;TNF;NCALD
NFATC2 (human)	9/117	0.164517	0.305469	0.932821	-1.10624	CRYGA;MTMR10;TBXAS1;NEDD9;GABPB1;GPR155;TNF;GNB2L1;PLS1
SOX10 (human)	8/139	0.430321	0.559888	1.92739	-1.11792	TOR3A;TSPO2;UBB;DDX58;RNLS;PDK4;TLR8;MITF
MYOD1 (human)	6/109	0.495201	0.627483	2.48329	-1.15731	DEPDC7;EIF2AK2;PEMT;FYN;IL12RB1;PIGX
Arnt (mouse)	9/139	0.299647	0.443141	1.46434	-1.19178	GPR142;GM14139;ANXA3;PUS1;ZFP239;CAPN3;PLCD4;NCALD;MIR337
GABPA (human)	6/108	0.486687	0.620673	2.51244	-1.19831	NQO1;RPS14;EDN2;TGFB3;RTTN;CCDC81
HLF (human)	1954-02-01	0.766306	0.81246	6.25393	-1.29887	TRIM26;TNF
HNF1B (human)	1990-05-01	0.49869	0.62835	2.99733	-1.39274	SPATA9;GALE;DHX32;SELT;PDE8A
MIR210 (human)	1970-03-01	0.699412	0.754503	5.0087	-1.41093	ALDH3A1;MKNK2;CABIN1
IRF7 (human)	1999-06-01	0.408441	0.540584	2.57046	-1.58111	SCARB1;IFT88;PSMB2;TAGAP;IRF7;FLNC
FOXA2 (human)	1983-05-01	0.431914	0.559888	3.11916	-1.80917	UBE2CBP;CPNE3;HSF5;HOPX;LPPR1
NFE2L2 (human)	1984-06-01	0.277666	0.418826	2.16087	-1.88061	TMEM221;EPB41;AVIL;TRIM26;TNF;GAS7
ESR2 (human)	1980-06-01	0.244369	0.388381	2.08339	-1.9704	HOXA10;EDN2;IMP4;TRIM26;SNX22;TNF
PBX1 (human)	1946-02-01	0.687824	0.747119	6.81711	-1.9874	TRIM26;TNF
CPEB1 (human)	1947-02-01	0.698706	0.754503	7.63013	-2.14938	MMP25;BCL2L1
SMAD3 (mouse)	1972-05-01	0.324328	0.475178	2.97522	-2.21375	ISG20;SMARCD2;OPRK1;PRLH;LAIR1
FOXM1 (human)	1958-03-01	0.578921	0.667985	5.4995	-2.21899	GBP5;SLFN5;LAP3
RUNX1 (mouse)	1953-03-01	0.520557	0.645573	5.26973	-2.30612	AI467606;MYT1;WRAP53
MAFB (human)	1963-04-01	0.416171	0.547566	4.08271	-2.4589	XKRX;SCEL;ZGLP1;HOXB1
HNRNPK (human)	1943-02-01	0.653231	0.721993	7.63845	-2.48815	KDM3A;PFKFB4
PDX1 (human)	1955-06-01	0.0770019	0.187364	1.50024	-2.51245	UBE2CBP;CASP8;SLC7A7;ECEL1;TEX14;NUCKS1
RORA_2 (human)	1942-02-01	0.641039	0.713525	7.62047	-2.5722	TRIM26;TNF
IRF9 (human)	1957-06-01	0.0869851	0.200497	1.60354	-2.57682	NEDD1;RRM1;PDE4B;ZIC4;HIST1H3I;IFIT1
Myf (human)	1958-05-01	0.194363	0.340495	2.4073	-2.59352	CSRP1;TRIM26;ADD3;SLC29A1;TNF
ESR2 (mouse)	1951-03-01	0.496011	0.627483	5.57496	-2.59815	SCUBE3;POLA2;WNT9B
NR2C2 (human)	1966-05-01	0.266723	0.411852	2.95433	-2.62076	EMG1;SLC45A3;AGBL2;PSMG4;HBP1
Esrrb (mouse)	1965-05-01	0.25734	0.399321	2.99542	-2.74976	TRPC3;SHMT1;NLRC5;NUCKS1;HIGD1B
CBX5 (human)	1940-02-01	0.615646	0.700217	8.15371	-2.9057	FARP2;ENAM
TAL1::TCF3 (human)	1945-03-01	0.418931	0.547566	5.53132	-3.33136	TRIM26;SRL;TNF
MIZF (human)	1937-02-01	0.575009	0.666707	8.74209	-3.54408	TRIM26;TNF
SOX2 (human)	1945-03-01	0.418931	0.547566	5.90601	-3.55703	OTUD7B;HIST1H3I;NR3C1
MYC::MAX (human)	1937-02-01	0.575009	0.666707	8.81366	-3.5731	TRIM26;TNF
TBX5 (human)	1951-04-01	0.281879	0.420814	4.17969	-3.61779	PARP10;TNFRSF19;SSC5D;DMKN
HNF1B (mouse)	1944-03-01	0.405676	0.53919	5.87445	-3.62858	ALDH3A1;OLFR788;TCP1
REST (human)	1935-02-01	0.546219	0.646839	9.03297	-3.93529	TRIM26;TNF
RXRA::VDR (human)	1935-02-01	0.546219	0.646839	9.05613	-3.94538	TRIM26;TNF
PLAG1 (human)	1935-02-01	0.546219	0.646839	9.09333	-3.96159	TRIM26;TNF
CTCF (human)	1935-02-01	0.546219	0.646839	9.1391	-3.98153	TRIM26;TNF
NHLH1 (human)	1935-02-01	0.546219	0.646839	9.18752	-4.00262	TRIM26;TNF
RXR::RAR_DR5 (human)	1935-02-01	0.546219	0.646839	9.22548	-4.01916	TRIM26;TNF
NR1H2::RXRA (human)	1935-02-01	0.546219	0.646839	9.29856	-4.051	TRIM26;TNF
RREB1 (human)	1935-02-01	0.546219	0.646839	9.35159	-4.0741	TRIM26;TNF
INSM1 (human)	1935-02-01	0.546219	0.646839	9.4047	-4.09724	TRIM26;TNF
NME2 (human)	1945-04-01	0.217217	0.365177	4.08213	-4.11223	RRM1;MGAT4B;SFXN3;RCSD1
MYCN (human)	1942-03-01	0.378913	0.510076	6.16382	-4.14946	DUOX1;NEDD1;SMCHD1
EBF1 (mouse)	2016-01-22	0.684584	0.746173	14.6025	-4.27558	SLC2A3
SMAD3 (human)	1943-04-01	0.196629	0.340495	4.06198	-4.37619	TGFB3;FOXF1;HAS2;SOX11
EWSR1-FLI1 (human)	1939-03-01	0.338336	0.477919	6.12335	-4.52095	F2R;TRIM26;TNF
IRF1 (human)	1939-03-01	0.338336	0.477919	6.1496	-4.54033	TRIM26;B9D2;TNF
TLX1::NFIC (human)	1939-04-01	0.15748	0.298832	3.82671	-4.62219	TOP2A;RPL7A;TRIM26;TNF
Tal1::Gata1 (mouse)	2016-01-18	0.614465	0.700217	15.9847	-5.69637	SHANK3
NFYB (human)	2016-04-30	0.0826834	0.197313	4.16695	-6.76281	TOP2A;MME;NDE1;PTPN6

## Sheet: ENCODE TF
ENCODE TF ChIP-seq
Term	Overlap	P-value	Adjusted P-value	Z-score	Combined Score	Genes
EP300_CH12.LX_mm9	238/2000	3.9e-29	3.2177e-26	-1.78945	105.038	MDC1;D16ERTD472E;UBE2L6;IFI35;IFIT1;IFI30;ICAM1;VPREB3;GJA1;RINL;TRIM25;AGFG2;HERC6;ARL11;GBP5;GBP8;GBP7;GBP9;ZFP3;PRKCD;BHLHA15;SCAMP2;TIAM2;CARHSP1;CCDC80;BTK;IGTP;SIK1;NRADD;GM2848;A930007I19RIK;PIK3R5;MBTD1;MIR212;INPP5D;AGMO;CEP72;SLAMF6;GM5431;HMGCLL1;H2-EB1;1700027J07RIK;IRGM2;MAD2L1BP;PYCR2;HSPA12B;4930444M15RIK;BST2;ANLN;CREBRF;GM5544;DENND1C;CTSZ;PHF11D;RCSD1;CTSS;PHF11B;IFIH1;SLC22A18;…
STAT2_K562_hg19	71/271	1.18998e-24	4.8551e-22	-1.87898	92.2145	IFITM3;LGALS3BP;RTP4;OGFR;MDC1;SAMD9L;CSF1;UBE2L6;IFI35;IFIT1;ICAM1;IFIT2;IFIH1;DHX58;TRIM25;ANKFY1;LGALS9;TRIM21;B2M;CD33;HERC6;RSAD2;DTX3L;DDX58;ADPRHL2;PARP9;IFI27;OAS2;IRF1;OAS3;POLR1B;IRF2;MIR17HG;IRF7;TRIM14;CMPK2;TXNIP;KCTD14;LAP3;RBCK1;IRF9;TRIM56;CD274;SLFN5;SP100;UBA7;UNC93B1;ZC3HAV1;DDX60;SAMHD1;USP18;STAT1;STAT2;MX2;MX1;STAT3;EIF2AK2;MAD2L1BP;TDRD7;NMI;PARP14;PML;PARP12;BST2;PARP10;IS…
STAT1_K562_hg19	75/345	8.87485e-22	2.41396e-19	-1.85071	79.3359	IFITM3;LGALS3BP;SAMD9L;PLEKHF1;CSF1;PROS1;UBE2L6;IFI35;IFIT1;ICAM1;IL18BP;IFIH1;STK11;DHX58;TRIM25;B2M;TRIM21;CD33;HERC6;GBP5;DTX3L;RSAD2;DDX58;ADPRHL2;PARP9;NEAT1;IFI27;OAS2;OAS3;IRF1;POLR1B;IRF2;MIR17HG;IRF7;TRIM14;TXNIP;CMPK2;KCTD14;LAP3;RBCK1;IRF9;LUC7L2;TRIM56;SLFN5;SP100;ZC3HAV1;DDX60;SAMHD1;USP18;LONRF1;STAT1;MX2;STAT2;MX1;STAT3;EIF2AK2;MAD2L1BP;NMI;PARP14;PML;PARP12;PSMB8;HINFP;PARP10;BST…
ETS1_MEL cell line_mm9	193/1902	1.3258e-16	2.70464e-14	-1.74425	54.4925	E330033B04RIK;D16ERTD472E;UBE2L6;ICAM4;IFI35;FAM53B;GJA6;TRIM26;DLEU2;LGALS9;ZFP282;B2M;AGFG2;HERC6;DAXX;GBP7;WSB2;RSAD2;PRKD3;HMBS;BTK;IGTP;PADI3;TXNIP;SIK1;RBCK1;ZFP622;SLC45A3;ZC3HAV1;ZBTB5;GM2848;MIR212;FAM78A;IRGM2;IRGM1;NMI;4930444M15RIK;PARP12;PARP10;D17WSU92E;CREBRF;SFXN3;ITM2B;OGFR;CSRNP1;OTUD7B;SLC7A11;SIGLECH;RCSD1;SHB;SMG5;CLYBL;CTSO;HINT3;CSRP1;AIFM1;PPP2R4;SLC22A18;RARS;EPG5;CCR3;GR…
MAFK_CH12.LX_mm9	191/2000	4.36438e-14	7.12268e-12	-1.80819	46.4122	DGKG;SCARB2;MDC1;SCARB1;ZFAND6;ICAM4;PARK7;IFIT1;CXCL13;TNF;1700065D16RIK;RCBTB1;5031414D18RIK;HOXA10;HPGDS;GOLGA4;GJA1;1700101I11RIK;RINL;TBK1;1810014B01RIK;PPP2R1B;TRIM25;GM21057;CEP95;DLEU2;SNRNP35;PDE8A;AI314180;GUCY1A3;IL15RA;ARL11;CDKL3;GBP7;OXSM;ZFP3;CD180;F2R;PRKCD;TAP2;TAP1;VRK1;FRS2;NEAT1;GTF2F1;ILF2;SNORA2B;MPEG1;FCGR1;CCDC80;LYG1;AW495222;SIK1;UBE2CBP;BLM;CALCRL;WDR62;2700081O15RIK;49…
JUN_CH12.LX_mm9	163/1659	5.06063e-13	6.88246e-11	-1.81953	42.5761	CD86;DGKG;SCARB2;MDC1;SCARB1;NCF1;H2-K1;D16ERTD472E;GPATCH2;RNF19B;TNF;SAT1;5031414D18RIK;HOXA10;CHCHD5;HPGDS;1810014B01RIK;SESN2;GM21057;FAM65B;DLEU2;SNRNP35;STK32A;PPFIA4;ZBP1;IL15RA;GBP7;PRMT10;OXSM;CD180;PRKCD;CYBB;TRAFD1;ALG1;GTF2F1;NEAT1;SDCBP2;SCAMP2;CCDC80;FCGR4;CLIP4;ELMO1;BTK;IGTP;SIK1;IPPK;UNC119B;CD274;H2-M3;DAPP1;PLD4;WDR62;SMIM7;GM2848;4932438A13RIK;RASGRP3;GM19276;MBTD1;DHX32;AGMO;…
JUND_CH12.LX_mm9	143/1454	1.49268e-11	1.43468e-09	-1.82922	37.2472	DGKG;SCARB2;MDC1;SCARB1;CSF1;H2-K1;GPATCH2;RNF19B;SAT1;TNF;5031414D18RIK;GJA1;ARHGDIB;SESN2;RPL38;FAM65B;DLEU2;STK32A;GBP5;IL15RA;LAG3;GBP7;OXSM;CD180;TAP2;TRAFD1;CYBB;GTF2F1;NEAT1;SCAMP2;CCDC80;FCGR4;CLIP4;IGTP;BTK;4930473O22RIK;UNC119B;CD274;H2-M3;THADA;WDR62;4932438A13RIK;RASGRP3;MBTD1;DHX32;UBB;COBLL1;SLAMF6;TBC1D15;FANCI;VASP;H2-EB1;1700027J07RIK;ZBTB10;MAD2L1BP;IFI44;SSC5D;NARFL;4930444M15R…
POLR2A_spleen_mm9	185/2000	1.60186e-12	1.86731e-10	-1.62335	36.3652	CD86;NUP107;D16ERTD472E;H2-KE6;IFI35;IFI30;SAT1;RPL6;5031414D18RIK;RPL7;HPGDS;1810014B01RIK;FPGT;NARS2;NFATC2IP;ANKFY1;ARL6IP4;TRIM26;CPNE3;CEP97;SOX4;AI314180;HMGN1;HERC6;ABT1;TOR3A;PRMT10;PPTC7;ZFP3;PAM16;CSGALNACT2;REV1;TAP2;TRAFD1;FRS2;RPSA;ILF2;LEMD2;SCAMP2;PLA2G16;CARHSP1;BRMS1;TYROBP;SIK1;RNF122;VCL;ABCG1;GPR89;UBA7;H2-M3;THADA;GM2848;SMIM7;CNN3;CORO1C;PIK3R5;1810043H04RIK;DDRGK1;SAFB2;MCM…
ETS1_CH12.LX_mm9	180/2000	2.76581e-11	2.2569e-09	-1.76733	35.1862	SCARB2;MDC1;SAMD9L;CSF1;NCF1;H2-K1;CAAP1;H2-KE6;ICAM4;IFI35;LDLRAD4;IFI30;IFIT1;VPREB3;CHCHD5;HPGDS;SMCHD1;RINL;1810014B01RIK;MIR153;TRIM25;PIM3;GM21057;SNRNP35;LAG3;DAXX;GBP7;RSAD2;ARL15;STX8;F2R;HMHA1;CYBB;TAP1;BHLHA15;FAM118B;MOB3C;ELMO1;CMPK2;RBCK1;TRIM34A;ZFP622;BLM;UBA7;FAM114A2;SHMT1;PLD4;WDR62;TAPBPL;DDX60;RASGRP3;EMG1;MIR212;SNN;DHX32;IRAK2;SAFB2;CEP72;SLC15A3;GM5431;TBC1D15;ABCA1;TMEM12…
POLR2A_heart_mm9	181/2000	1.58237e-11	1.43468e-09	-1.62422	33.0728	CHRM2;RPL4;CHIC2;H2-KE6;IFI30;TNF;KLHL30;IFIT2;SESN2;PDK4;NFATC2IP;MIR150;OBFC1;ANKFY1;EPHB1;AI314180;SOX4;ABT1;TOR3A;GBP7;2410006H16RIK;ADPRHL2;GBP9;APLP2;STX8;CSGALNACT2;PAM16;ARRDC3;RPL22;REV1;TRAFD1;FRS2;RPSA;ILF2;CRNKL1;FAM118B;RBP7;TYROBP;BRMS1;TXNIP;SIK1;RNF122;VCL;8430408G22RIK;CALCRL;UBA7;GPR89;LMAN2L;FAM114A2;PSMD13;ZC4H2;GATA6;THADA;APCDD1;RASGRP3;S100A16;PIP5K1A;MCMBP;EIF2S3X;HACL1;HI…
EP300_MEL cell line_mm9	177/2000	1.42695e-10	8.31711e-09	-1.77038	32.9378	MDC1;SCARB1;E330033B04RIK;PWWP2B;PROS1;UBE2L6;ICAM4;H2-KE6;NUCKS1;TNF;PPP2R1B;RASSF3;DHX58;ARHGDIB;SESN2;TRIM25;GJA6;OBFC1;LGALS9;ZFP282;STK32A;AGFG2;DAXX;ZFP3;F2R;LMO2;CD180;CSGALNACT2;PHGR1;TAP2;HMHA1;TRAFD1;TAP1;NEAT1;LEMD2;KNSTRN;FCGR1;MOB3C;PRKD3;HMBS;PADI3;SIK1;VCL;UBA7;DAPP1;ZBTB5;4930413F20RIK;GM16287;MBTD1;XKRX;MIR212;5730508B09RIK;GM6524;TNFRSF17;TNFRSF14;MBP;TBC1D15;TMEM120B;FUCA1;B3GA…
RAD21_CH12.LX_mm9	177/2000	1.42695e-10	8.31711e-09	-1.77024	32.9352	CD86;DGKG;SCARB2;SAMD9L;NCF1;HDAC10;CSF1;HHIP;D16ERTD472E;LDLRAD4;NR3C1;TNF;SAT1;RCBTB1;4930465K10RIK;GIMAP8;IFIT2;HPGDS;SMCHD1;PEG12;ZFP560;TRIM25;CEP95;GM21057;ZFP282;DIP2B;EPHB1;AGFG2;IL15RA;GBP8;ADPRHL2;ARL15;ZFP3;F2R;TAP2;IMP4;SHISA2;LEMD2;KCTD6;TIAM2;PLA2G16;CARHSP1;SDPR;4931423N10RIK;TRIM14;AW495222;ABCG1;VCL;TRIM34A;UBE2CBP;IL20RA;PLD4;PIK3R5;SNN;IRAK2;INPP5D;S100A13;CEP72;DPH5;SLAMF6;COX…
CHD1_CH12.LX_mm9	177/2000	1.42695e-10	8.31711e-09	-1.67076	31.0845	SCARB2;DGKG;MDC1;CHIC2;NCF1;ZFAND6;D16ERTD472E;H2-K1;GPATCH2;H2-KE6;GABPB1;1700065D16RIK;RPL6;RCBTB1;ICAM1;HPGDS;GJA1;GOLGA4;CCND2;PPP2R1B;SESN2;ARHGDIB;FBXO4;EPC1;CEP95;DIP2B;SNRNP35;SLC39A1;B2M;GBP5;TOR3A;GBP8;GM16796;PRKCI;2410006H16RIK;PPTC7;GBP9;RPL22;TAP2;TAP1;RPSA;LIG3;NEAT1;THAP2;BTK;IGTP;TRIM14;CSNK1G1;CD274;BLM;H2-M3;DAPP1;PLD4;ZC3HAV1;WDR62;RASGRP3;MBTD1;UBB;IRAK2;INPP5D;CEP72;MCMBP;TN…
TAL1_MEL cell line_mm9	197/2290	1.03878e-10	7.70585e-09	-1.66177	31.044	MDC1;NUP107;E330033B04RIK;GM166;UBE2L6;ICAM4;IFI30;GABPB1;PPP2R1B;RASSF3;ANKFY1;GJA6;CEP97;B2M;AGFG2;ARRDC3;THAP4;HMBS;IGTP;PADI3;TXNIP;KCTD14;RBCK1;BEX4;IL20RA;ZC3HAV1;MRPL15;TAPBPL;ZBTB5;GM2848;MRPL11;MIR212;NKAIN3;IRGM2;IRGM1;PYCR2;4930444M15RIK;D17WSU92E;HNRNPF;SFXN3;ITM2B;PIGN;HIST2H2AB;RCSD1;CLYBL;SMG5;HIST2H2AC;HINT3;PPP2R4;RARS;MMP28;CCR3;CD53;APOBEC3;CCDC117;GLTSCR2;CD200R3;I830077J02RIK…
IKZF1_GM12878_hg19	175/2000	4.13896e-10	2.11087e-08	-1.65819	29.3062	NUCKS1;IFIT1;NR3C1;GABPB1;SAT1;GIMAP8;ICAM1;BZRAP1;CCND2;LIPH;LAMP3;LIPN;TRIM25;SLC39A1;EPHB1;PLS1;HERC6;ZBP1;IL15RA;PRKCI;WSB2;PRKCD;CYBB;RFX1;NEAT1;ILF2;MPEG1;MELK;TYROBP;PRKD3;TRIM13;TRIM14;LAP3;RNF122;CHRNA1;CD274;SRCAP;DAPP1;GPR84;TAPBPL;CORO1C;PIK3R5;RNF213;CLEC7A;TNFRSF17;NLRP3;DPH5;KCNN3;SLC15A3;MSC;ZBED5;FANCI;BTF3;VASP;MLKL;CCDC14;RDX;NEK7;LY86;TRPV3;MSN;NMI;PARP14;AP4B1;MEX3C;ISG20;BST…
EP300_heart_mm9	175/2000	4.13896e-10	2.11087e-08	-1.63939	28.9738	RPL4;WIPF2;H2-K1;CAAP1;IFI35;RPL6;GIMAP8;RPL7;CHCHD5;CCND2;1700101I11RIK;NARS2;FBXO4;ZFP560;TRIM25;ARL6IP4;RPL38;SLC26A10;CEP97;B2M;TRIM21;AI314180;HERC6;ABT1;ATG3;GBP5;TOR3A;CDKL3;IL15RA;2410006H16RIK;GBP7;FBXW8;APLP2;PUS1;STX8;ARRDC3;TAP2;FRS2;IMP4;ALG1;NEAT1;PLA2G16;TBC1D20;HMBS;LACE1;C130080G10RIK;AW495222;KLHL18;IGSF6;CALCRL;SAR1B;PSMD13;ZC4H2;THADA;MRPL15;DDX60;OSGEP;DHX32;COMMD9;UBB;IRAK2;…
ZNF384_CH12.LX_mm9	172/2000	1.95665e-09	8.40329e-08	-1.6555	26.9716	MDC1;MAPKBP1;SAMD9L;NCF1;PGAP2;D16ERTD472E;CAAP1;IFIT1;NR3C1;RPL6;GIMAP8;IGF1R;RPL7;IFIT2;EEF1B2;SMCHD1;GJA1;1810014B01RIK;LIPH;PEBP4;DHX58;EPC1;RPL38;ZFP282;DLEU2;SNRNP35;GUCY1A3;LAG3;2410006H16RIK;GBP7;PPTC7;TAGAP1;GM14139;ARL15;ZFP3;CSGALNACT2;CD180;VRK1;NEAT1;CRNKL1;4931406C07RIK;CARHSP1;MELK;CCDC80;HMBS;BTK;AW495222;ABCG1;TRIM34A;CSF1R;UBE2CBP;FAM114A2;SHMT1;H2-M3;ZC3HAV1;FOXO1;MBTD1;UBB;IRA…
POLR2A_bone marrow macrophage_mm9	174/2000	6.98752e-10	3.35401e-08	-1.55134	26.6995	CYFIP1;D16ERTD472E;GPATCH2;UBE2L6;IFI30;TNF;SAT1;GPATCH8;RPL6;ICAM1;1700101I11RIK;RASSF3;SESN2;NARS2;ARL6IP4;ANKFY1;CPNE3;SNRNP35;B2M;SOX4;TOR3A;2410006H16RIK;APLP2;STX8;ARRDC3;CSGALNACT2;PRKCD;REV1;TAP1;FRS2;CYBA;RPSA;CDC25C;NEAT1;CRNKL1;GM16551;LEMD2;TXNIP;VCL;PSMD10;CALCRL;IGSF6;LMAN2L;GPR89;DLX6;DAPP1;ZC3HAV1;MRPL15;2700081O15RIK;PIK3R5;NKAIN3;1810043H04RIK;MCMBP;GM4980;COX10;DECR1;ABCA1;TMEM…
E2F4_CH12.LX_mm9	172/2000	1.95665e-09	8.40329e-08	-1.60578	26.1615	RPL4;MDC1;NUP107;ZWILCH;ZFAND6;NUCKS1;TTF2;4930465K10RIK;RCBTB1;GPATCH8;IFIT2;RPL7;SMCHD1;1810014B01RIK;LIPH;NFATC2IP;TRIM25;OBFC1;EPC1;PIM3;RTTN;CEP97;SNRNP35;AGFG2;CDK5RAP2;HMGN1;PRKCI;2410006H16RIK;TSTD2;RPS5;TAP1;VRK1;IMP4;RPSA;RFX1;CDC25C;NEAT1;KNSTRN;CRNKL1;CARHSP1;MELK;HMBS;CD2BP2;MAPKAPK5;RBCK1;ZFP451;SKAP2;ZFP622;BLM;PFKFB4;SHMT1;H2-M3;XPC;ZC3HAV1;WDR62;ZBTB5;EMG1;MIR212;COMMD9;UBB;C8743…
RCOR1_CH12.LX_mm9	168/2000	1.42843e-08	5.55046e-07	-1.69576	24.4261	SCARB2;MDC1;CYFIP1;SAMD9L;HDAC10;H2-K1;ICAM4;H2-KE6;IFI35;IFIT1;TNF;SAT1;4930465K10RIK;5031414D18RIK;VPREB3;CHCHD5;SMCHD1;HPGDS;RINL;1810014B01RIK;TRIM25;GM21057;ZFP282;SNRNP35;ATG3;LAG3;DAXX;GBP7;FBXW8;ZFP3;TAP1;IMP4;BHLHA15;KNSTRN;LEMD2;MPEG1;FAM118B;SCAMP2;THAP4;CARHSP1;TBC1D20;ABCG1;CD274;TMEM161B;CCDC23;SAR1B;FAM114A2;SHMT1;XPC;WDR62;NRADD;MIR212;COMMD9;IRAK2;SAFB2;TBC1D15;MFAP3L;VASP;ABCA1;…
RCOR1_MEL cell line_mm9	136/1567	7.02411e-08	2.24834e-06	-1.71311	22.2796	E330033B04RIK;PWWP2B;H2-K1;H2-KE6;CAAP1;IFI30;TNF;RCBTB1;5031414D18RIK;CHCHD5;SMCHD1;TBK1;ARHGDIB;GJA6;OBFC1;FAM53B;TRIM25;GM21057;TRIM26;CPNE3;LGALS9;DIP2B;ZFP282;SNRNP35;B2M;ABT1;DAXX;PRKCI;PPTC7;APLP2;F2R;PHGR1;KNSTRN;LEMD2;FCGR1;MOB3C;PRKD3;TRIM14;VCL;ABCG1;CCDC23;SHMT1;H2-M3;PLD4;ZBTB5;CORO1C;XKRX;NKAIN3;NLRP3;TNFRSF17;TBC1D15;BRPF3;SEC16A;IRGM2;MAD2L1BP;NMI;4930444M15RIK;CLK4;ACER2;CDK9;D17…
POLR2A_lung_mm9	169/2000	8.76862e-09	3.5776e-07	-1.46822	21.7934	CHRM2;RPL4;CD86;CHIC2;PEBP1;H2-KE6;ZBTB22;IFI30;TNF;GIMAP8;IFIT2;RPL7;CXCL16;1700101I11RIK;CCND2;RASSF3;LAMP3;NFATC2IP;FBXO4;PDK4;OBFC1;CEP97;SOX4;AI314180;PLS1;ABT1;TOR3A;GBP5;GBP9;ADPRHL2;STX8;PAM16;RPL22;PRKCD;REV1;MITF;FRS2;RPSA;CRNKL1;ILF2;BRMS1;TYROBP;TBC1D20;HMBS;IGTP;CMPK2;RNF122;8430408G22RIK;IGSF6;GPR89;GATA5;THADA;APCDD1;2700081O15RIK;C3;S100A16;PIP5K1A;MCMBP;EIF2S3X;KCNN3;HIST1H3I;ABC…
ZNF384_MEL cell line_mm9	165/2000	5.95428e-08	2.02446e-06	-1.65443	21.69	OTUD4;SCARB1;MAPKBP1;SAMD9L;NCF1;WIPF2;D16ERTD472E;NR3C1;SAT1;RPL6;RCBTB1;RPL7;1700101I11RIK;PEG12;PPP2R1B;DHX58;EPC1;SLC26A10;ZFP282;STK32A;CDKL3;LAG3;GBP7;PPTC7;GM14139;WSB2;ARL15;PUS1;CD180;CSGALNACT2;PRKCD;TRAFD1;IMP4;FRS2;CRNKL1;4931406C07RIK;SNORA2B;ILF2;THAP4;CARHSP1;MELK;BTK;AW495222;RBCK1;TRIM34A;CSF1R;UBA7;SHMT1;DAPP1;GPR84;FOXO1;4932438A13RIK;2700081O15RIK;DPH5;MCMBP;HACL1;CLSPN;BRPF3;…
SMC3_CH12.LX_mm9	165/2000	5.95428e-08	2.02446e-06	-1.63361	21.417	SCARB2;CD86;MDC1;SAMD9L;NCF1;HDAC10;CSF1;H2-KE6;LDLRAD4;IFIT1;NR3C1;GRPR;4930465K10RIK;5031414D18RIK;IFIT2;SMCHD1;1810014B01RIK;PEG12;TRIM25;GM21057;FAM65B;RPL38;ZFP282;EPHB1;GBP8;ADPRHL2;ARL15;F2R;TAP2;HMHA1;TAP1;NEAT1;THAP2;KCTD6;TIAM2;CARHSP1;SDPR;4931423N10RIK;AW495222;SIK1;TRIM34A;UBE2CBP;IL20RA;DNAJC22;PLD4;NRADD;FOXO1;PIK3R5;IRAK2;COBLL1;DPH5;CEP72;SLAMF6;COX10;MFAP3L;ABCA1;NTNG2;BRPF3;ARH…
SPI1_HL-60_hg19	114/1245	7.16384e-08	2.24834e-06	-1.63573	21.2732	RPL4;DGKG;CD86;ZAK;ZWILCH;PROS1;ICAM4;NR3C1;GIMAP8;EEF1B2;RINL;FPGT;ARHGDIB;CEP95;DLEU2;B2M;EIF2A;ABT1;CDKL3;LAG3;SDS;ADPRHL2;PUS1;PRKCD;TRAFD1;NEAT1;MPEG1;ACAP2;TYROBP;BTK;ABCG1;CSF1R;IGSF6;ZBTB5;CORO1C;MBTD1;EMG1;INPP5D;NLRP3;SLAMF6;TBC1D17;MLKL;FUCA1;PTRHD1;HOPX;NFKBIA;ANLN;ARHGAP31;PTPRC;SCGB3A1;MYD88;ITGAM;MCM8;SNAP23;USP39;USE1;PIK3CG;SMG5;RERG;IL18BP;TNFSF13B;CAMKV;SLC22A18;CASP4;TAGAP;EMI…
TAF1_GM12878_hg19	118/1304	7.46743e-08	2.25682e-06	-1.58685	20.6315	CHIC2;NCF1;GPATCH2;PEBP1;IFI30;SAT1;CHCHD5;RPS14;GOLGA4;TBK1;SESN2;DHX58;ARHGDIB;FBXO4;NFATC2IP;TRIM25;LGALS9;EPHB1;SOX4;CDK5RAP2;ABT1;ADPRHL2;CSGALNACT2;TRAFD1;RPSA;VRK1;NEAT1;LEMD2;ILF2;XIST;SKAP2;BEX4;CD274;TMEM161B;CALCRL;MAPKAP1;DAPP1;MRPL15;THADA;FOXO1;MRPL11;CORO1C;EMG1;DPH5;TNFRSF17;NCKAP1L;MBP;KCNN3;VASP;BTF3;SEC16A;HELZ;PYCR2;NARFL;UBE2W;SMTN;ARPC3;TAF4B;HBP1;NAT9;NIT2;WRAP53;CSRNP1;DOC…
GATA1_G1E-ER4_mm9	288/3942	3.3093e-08	1.22745e-06	-1.49319	20.3231	RPL4;SLC35B3;MDC1;CHIC2;NUP107;E330033B04RIK;ULK4;UBE2L6;ICAM4;IKZF1;IFI30;TBK1;PPP2R1B;FBXO4;ANKFY1;FAM53B;GJA6;RPL38;CEP95;CPNE3;ZFP282;DIP2B;B2M;AGFG2;AI314180;ABT1;2410006H16RIK;ARL15;FRS2;BHLHA15;4931406C07RIK;SCAMP2;THAP4;HMBS;IGTP;TXNIP;KCTD14;SHMT1;XPC;MRPL15;ZBTB5;SMIM7;OSGEP;MRPL11;MIR212;COMMD9;PIP5K1A;DPH5;GM5431;DECR1;CDK19;SLC33A1;IRGM2;IRGM1;PYCR2;4930444M15RIK;MRPL24;MEX3C;PTRHD1;…
RELA_GM12878_hg19	79/785	2.83186e-07	6.79646e-06	-1.63946	19.5081	RPL4;CSF1;ZWILCH;CTSZ;TNFAIP3;TTF2;GABPB1;RCSD1;RPL6;CTSS;RPL7;ICAM1;RCBTB2;IFIH1;RPL7A;BZRAP1;B2M;ZBP1;CD53;SS18;EMX1;APOBEC4;LMO2;MSL3;ELF1;OAS3;IRF1;IRF2;MIR17HG;TRIM13;BMP2K;LCP1;DNASE1L3;DDR2;SASH3;PPP1R15B;SELPLG;POLDIP3;NEDD9;DAPP1;CXCR4;TAPBPL;NOD2;IL2RG;USP18;NCALD;SNN;RNF213;UBB;CLEC7A;CCL5;MKNK2;IL21R;TNFRSF17;TNFRSF14;KCNN3;GBP4;SEC11C;ATF7IP;CD74;VCAM1;STAT1;NDE1;LY86;LAPTM5;MAD2L1BP…
TAL1_G1E_mm9	92/983	5.80634e-07	1.24683e-05	-1.70906	19.2993	MDC1;SCARB1;NUP107;E330033B04RIK;SLC40A1;ICAM4;UBE2L6;RCSD1;IFI30;2310039L15RIK;SMG5;4930465K10RIK;C330024D21RIK;CABIN1;STK11;PPP2R4;PPP2R1B;ARHGDIB;TOM1;ANKFY1;CEP97;LBR;AGFG2;KDM6A;APLP2;LMO2;DDX56;CCDC117;NEAT1;CD200R3;THAP4;I830077J02RIK;KAT2B;ELF1;HMBS;IRF2;TRAF5;ATG4B;BLVRB;SREK1;RBCK1;SFT2D2;EGFL8;BCAT2;TRIM56;ZFP451;SLFN5;CD274;PFKFB4;BLM;LEPROT;UBA7;ADAM21;PKD1L2;BC048679;MRPL15;ZBTB5;US…
BHLHE40_CH12.LX_mm9	163/2000	1.49571e-07	4.06832e-06	-1.55259	19.2711	MDC1;NCF1;HDAC10;CSF1;D16ERTD472E;H2-K1;PEBP1;IFI35;LDLRAD4;1700065D16RIK;RCBTB1;VPREB3;CHCHD5;CCND2;1810014B01RIK;LIPH;MIR153;NARS2;TOM1;TRIM25;GM21057;ZFP282;SNRNP35;AGFG2;ZBP1;IL15RA;LAG3;SLC15A2;GBP7;ZFP3;APLP2;RPL22;TAP1;LIG3;IMP4;4931406C07RIK;MPEG1;FAM118B;THAP4;CARHSP1;SLPI;D2WSU81E;CMPK2;CD2BP2;SIK1;RBCK1;ABCG1;VCL;ZFP622;SLC45A3;SAR1B;XPC;RAP1GAP;RASGRP3;MBTD1;BCL2L12;MIR212;DHX32;COMMD…
POLR2A_small intestine_mm9	164/2000	9.4662e-08	2.75872e-06	-1.49632	19.154	CHRM2;PROS1;TTF2;IFI30;TNF;IFIT2;1700101I11RIK;SESN2;DHX58;PDK4;NFATC2IP;OBFC1;ARL6IP4;MIR150;B2M;SOX4;ABT1;ZBP1;TOR3A;2410006H16RIK;PPTC7;RSAD2;ADPRHL2;RPL22;F2R;PHGR1;ARRDC3;REV1;FRS2;CDC25C;CRNKL1;ILF2;KCTD6;BRMS1;TYROBP;TXNIP;SIK1;RNF122;VCL;PSMD10;CALCRL;LMAN2L;GPR89;PSMD13;GATA6;DNAJC22;GATA5;APCDD1;2700081O15RIK;CNN3;PIP5K1A;MCMBP;TNFRSF14;KCNN3;ABCA1;FAM78A;UBE2C;CCDC14;WDYHV1;PARP14;CLK4…
USF2_CH12.LX_mm9	162/2000	2.3487e-07	5.92724e-06	-1.57737	18.9851	SCARB2;SLC35B3;CHIC2;WIPF2;RNF19B;H2-KE6;IFI35;ZBTB22;IFI30;TNF;RCBTB1;TBK1;1810014B01RIK;TOM1;TRIM25;PIM3;DIP2B;LGALS9;DLEU2;SNRNP35;PPFIA4;EIF2A;ZBP1;ATG3;ADPRHL2;ARL15;APLP2;STX8;PUS1;CD180;REV1;HMHA1;LIG3;IMP4;MITF;CYBA;ALG1;GTF2F1;LEMD2;FAM118B;IFT88;TBC1D20;HMBS;IGTP;TRIM14;LAP3;SKAP2;KLHL18;BLM;SHMT1;THADA;ZBTB5;OSGEP;RAP1GAP;SNN;COMMD9;IRAK2;C87436;PIP5K1A;LONRF1;TBC1D17;TBC1D15;MFAP3L;AB…
POLR2AphosphoS5_MEL cell line_mm9	204/2661	2.39705e-07	5.92724e-06	-1.49935	18.0461	D16ERTD472E;IFI35;GABPB1;ICAM1;RPS14;PPP2R1B;ANKFY1;TRIM25;EPC1;ZFP282;CEP97;B2M;AI314180;EIF2A;2410006H16RIK;PRMT10;ARL15;ZFP3;ARRDC3;RPL22;4931406C07RIK;PADI3;BTK;CD2BP2;ZFP622;MAPKAP1;MRPL15;ZC3HAV1;WDR62;OSGEP;INPP5D;C87436;DPH5;HIST1H3I;ABCA1;BTF3;SLC33A1;MAD2L1BP;PTRHD1;ACER2;ANLN;SLC6A6;SMTN;BPIFB4;WDR5B;TRMT12;ITM2B;XKR5;PIGN;HEXB;HIST2H2AB;PIGW;SMG5;CLYBL;MRPL32;IFIH1;ZMYM1;PPP2R4;CSRP1;…
SPI1_GM12891_hg19	98/1074	7.07662e-07	1.48065e-05	-1.61387	17.9469	RPL4;DGKG;CD86;SAMD9L;NCF1;PROS1;NR3C1;RPL7;CXCL16;EEF1B2;RINL;ARHGDIB;FAM65B;LGALS9;CEP97;ABT1;CDKL3;LAG3;SDS;CSGALNACT2;CD180;CYBB;THAP2;MPEG1;BTK;ELMO1;TXNIP;CMPK2;ABCG1;CSNK1G1;DAPP1;PLD4;ZBTB5;CORO1C;MBTD1;CLEC7A;INPP5D;NCKAP1L;SLAMF6;FANCI;MLKL;LY86;ARHGAP31;PTPRC;MYD88;CUEDC2;ITGAM;MCM8;USE1;PIK3CG;RERG;CTSS;IL18BP;TNFSF13B;CAMKV;SUMO1;TAGAP;CASP4;EMILIN2;CD37;CCR3;RFC5;CD52;PLA2G4A;VAV1;P…
MYC_CH12.LX_mm9	161/2000	3.66529e-07	8.54536e-06	-1.53742	17.9418	MDC1;NUP107;CSF1;HDAC10;GM166;H2-K1;PEBP1;H2-KE6;NUCKS1;TTF2;1700065D16RIK;RPL7;VPREB3;CCND2;1810014B01RIK;FAM53B;GM21057;DAXX;GM14139;OXSM;HMHA1;TAP1;IMP4;LIG3;BHLHA15;MPEG1;FAM118B;THAP4;MOB3C;SLPI;D2WSU81E;HMBS;CD2BP2;PSMD10;ZFP622;CD274;BLM;TMEM161B;XPC;THADA;MRPL15;WDR62;OSGEP;BCL2L12;COMMD9;IRAK2;INPP5D;SAFB2;MCMBP;CLSPN;TBC1D15;COX10;FANCI;ABCA1;UBE2C;SLC33A1;B3GALT4;EIF2AK2;1110004F10RIK;…
RELA_GM18505_hg19	160/2000	5.68427e-07	1.24683e-05	-1.5855	17.9039	SLC35B3;RPL4;MDC1;CSF1;ZWILCH;ICAM4;PARK7;TTF2;GABPB1;IFI30;NR3C1;RPL6;ICAM1;RPL7;CHCHD5;RPS14;SMCHD1;LAMP3;NFATC2IP;EPC1;RPL38;RTTN;B2M;TOR3A;PPTC7;RPS5;PRKCD;CYBA;RPSA;IMP4;THAP2;TYROBP;LACE1;TRIM13;LAP3;DAPP1;TAPBPL;WDR62;BCL2L12;SNN;INPP5D;SAFB2;S100A13;TNFRSF17;TNFRSF14;HIST1H3I;KCNN3;TBC1D17;MSC;ZBED5;VASP;CDK19;EDEM1;SLC33A1;NEK7;INCA1;LY86;MAD2L1BP;MRPL24;MEX3C;BST2;NFKBIA;SEPSECS;CXCL10;…
TBP_CH12.LX_mm9	160/2000	5.68427e-07	1.24683e-05	-1.58465	17.8944	RPL4;SAMD9L;CSF1;NCF1;AVIL;GM166;GPATCH2;H2-KE6;TTF2;PARK7;TNF;SAT1;4930465K10RIK;RPL6;5031414D18RIK;RPL7;VPREB3;DHX58;ARHGDIB;NARS2;ARL6IP4;RPL38;PIM3;CPNE3;DLEU2;ZFP282;LGALS9;SNRNP35;SLC39A1;TRIM21;ZBP1;GBP5;FBXW8;ADPRHL2;TSTD2;CSGALNACT2;TAP2;TRAFD1;HMHA1;CYBB;ALG1;4931406C07RIK;FAM118B;TIAM2;FCGR4;D2WSU81E;PADI3;TXNIP;CD2BP2;LAP3;TRIM34A;KLHL18;PSMD10;CD274;CALCRL;SHMT1;THADA;MRPL15;DDX60;SM…
CTCF_MEL cell line_mm9	340/4882	1.42541e-07	4.01082e-06	-1.42929	17.7611	MAPKBP1;CHIC2;NUP107;HDAC10;PWWP2B;WIPF2;AVIL;D16ERTD472E;UBE2L6;ICAM4;IKZF1;GABPB1;GRPR;GPATCH8;RCBTB1;IFIT2;5031414D18RIK;RPS14;MIR432;TBK1;PEG12;1810014B01RIK;RASSF3;ARL6IP4;TRIM25;RPL38;CPNE3;DIP2B;ZFP282;EPHB1;B2M;TRIM21;AGFG2;CDK5RAP2;EIF2A;ABT1;GM16796;PRMT10;GM14139;ARL15;PRKCD;REV1;VMN1R20;IMP4;RFX1;THAP2;SCAMP2;RBP7;PRKD3;4931423N10RIK;CD2BP2;TXNIP;TRIM14;SIK1;RBCK1;UNC119B;ZBTB8A;SAR1B…
POLR2A_cortical plate_mm9	162/2000	2.3487e-07	5.92724e-06	-1.40498	16.9102	CHIC2;PGAP2;GPATCH2;PEBP1;RPL7;TBK1;RASSF3;NFATC2IP;PDK4;CAPN3;MIR150;CPNE3;CEP97;HERC6;ABT1;TOR3A;ADPRHL2;STX8;RPL22;CSGALNACT2;F2R;REV1;FRS2;NEAT1;CRNKL1;ILF2;SOX10;SCAMP2;PLA2G16;CARHSP1;BRMS1;TYROBP;TBC1D20;LACE1;RNF122;PSMD10;8430408G22RIK;CALCRL;ZC4H2;THADA;APCDD1;2700081O15RIK;CORO1C;MRPL11;COMMD9;S100A16;SAFB2;PIP5K1A;MCMBP;EIF2S3X;ABCA1;CDK19;FAM78A;TGFB3;BRPF3;B3GALT4;IRGM1;WDYHV1;HELZ;…
CTCF_cortical plate_mm9	157/2000	2.04157e-06	3.78618e-05	-1.62751	16.5706	SCARB2;HDAC10;PGAP2;WIPF2;ICAM4;UBE2L6;GRPR;SAT1;GIMAP8;4930465K10RIK;5031414D18RIK;IFIT2;HOXA10;RPS14;PEG12;RASSF3;ZFP560;FAM53B;RPL38;ZFP282;DIP2B;EPHB1;RPS5;TAP2;REV1;SOX11;CYBA;SHISA2;KCTD6;THAP2;4931423N10RIK;PARD3;ELMO1;AW495222;SIK1;ABCG1;TRIM34A;CSNK1G1;UBE2CBP;IL20RA;GATA6;DNAJC22;PLD5;2700081O15RIK;PIK3R5;CORO1C;MRPL11;CNN3;NKAIN3;IRAK2;C87436;CMYA5;EIF2S3X;ZBTB7C;BTF3;NTNG2;API5;BRPF3;…
NELFE_CH12.LX_mm9	159/2000	8.76021e-07	1.7435e-05	-1.45636	15.9574	NUP107;WIPF2;GPATCH2;CAAP1;IFI35;PARK7;1700065D16RIK;TNF;4930465K10RIK;CHCHD5;TBK1;1810014B01RIK;FPGT;TRIM25;ARL6IP4;PIM3;CPNE3;DIP2B;TRIM21;SLC39A1;ATG3;PRKCI;LAG3;GBP8;PRMT10;FBXW8;TSTD2;ARL15;STX8;ARRDC3;HMHA1;RPSA;LIG3;ALG1;NEAT1;ILF2;4931406C07RIK;LEMD2;MPEG1;FAM118B;THAP4;TBC1D20;D2WSU81E;KDELR3;SKAP2;PSMD10;CD274;FAM114A2;SAR1B;XPC;MRPL15;THADA;WDR62;SMIM7;FOXO1;CORO1C;BCL2L12;EMG1;SNN;181…
RAD21_MEL cell line_mm9	233/3199	1.18769e-06	2.30751e-05	-1.47966	15.7979	MAPKBP1;MDC1;PGAP2;HDAC10;WIPF2;UBE2L6;ICAM4;IKZF1;GRPR;RCBTB1;5031414D18RIK;IFIT2;RPS14;PEG12;CPNE3;CEP95;RPL38;DIP2B;ZFP282;EPHB1;TRIM21;B2M;ABT1;GM16796;PRMT10;GM14139;ARL15;REV1;VMN1R20;IMP4;4931406C07RIK;RBP7;4931423N10RIK;LACE1;TXNIP;TRIM14;CD2BP2;SIK1;SAR1B;IL20RA;ZC3HAV1;PIK3R5;MRPL11;NCKAP1L;GM5431;ABCA1;NTNG2;FUCA1;RDX;MICAL3;1110004F10RIK;NARFL;ANLN;MIR344;NDUFAF6;CCDC64B;SFXN3;GM5544;…
IRF1_K562_hg19	315/4551	8.46287e-07	1.72643e-05	-1.40342	15.3912	IFITM3;CYFIP1;CHIC2;NUP107;HDAC10;PGAP2;ZAK;ICAM4;UBE2L6;IFI35;IFIT1;GPATCH8;IFIT2;PPP2R1B;DHX58;OBFC1;TRIM25;RPL38;LGALS9;TRIM21;B2M;HERC6;ABT1;IL15RA;PRMT10;WSB2;RSAD2;FRS2;ALG1;RFX1;GTPBP3;SCAMP2;CARHSP1;CCDC80;SDPR;BTK;TXNIP;RBCK1;LAP3;RNF122;SKAP2;BEX4;TMEM161B;SAR1B;SHMT1;TAPBPL;ZC3HAV1;OSGEP;COMMD9;INPP5D;S100A13;PIP5K1A;CEP72;DPH5;ZBED5;BTF3;VASP;ABCA1;FAM78A;FUCA1;INCA1;MAD2L1BP;PYCR2;WD…
RELA_GM12891_hg19	157/2000	2.04157e-06	3.78618e-05	-1.51115	15.3859	OTUD4;SLC35B3;RPL4;MDC1;CHIC2;CSF1;PGAP2;ZWILCH;ZAK;GPR63;PARK7;TTF2;IFI30;NR3C1;GABPB1;RPL6;ICAM1;RPS14;STK11;SMCHD1;RASSF3;DHX58;EPC1;RPL38;PIM3;SLC16A9;B2M;HERC6;ABT1;TOR3A;IL15RA;PPTC7;APLP2;RPS5;PRKCD;HMHA1;CYBA;RPSA;FRS2;IMP4;MPEG1;FAM118B;TRIM13;SIK1;BEX4;IPPK;SAR1B;PSMD13;DAPP1;TAPBPL;EDDM3B;ZBTB5;UBB;DDRGK1;SAFB2;TNFRSF14;TBC1D17;LONRF1;SLC15A3;ZBED5;VASP;CDK19;VCAM1;BRPF3;API5;EDEM1;RDX…
NFIC_GM12878_hg19	100/1143	3.008e-06	5.33593e-05	-1.56039	15.3519	RPL4;CD86;MAPKBP1;NUP107;NCF1;GPATCH2;PEBP1;ICAM4;PARK7;RPL7;ICAM1;CHCHD5;RPS14;GOLGA4;FPGT;ARHGDIB;RPL38;EIF2A;ABT1;ZBP1;ADPRHL2;PUS1;RPSA;ALG1;TXNIP;IPPK;TMEM161B;PSMD13;XPC;GPR84;TAPBPL;SPATA4;OSGEP;COMMD9;CLEC7A;DPH5;HACL1;COX10;TBC1D15;VASP;API5;UBE2C;PYCR2;NMI;NARFL;NFKBIA;ISG20;MOB1A;WDR5B;TOP2A;KDM5C;MCM8;SLC35F5;OTUD7B;MTR;CTDSPL2;USE1;CDC73;HIST2H2AC;IL18BP;CASP8;HINT3;RARS;EPG5;CTSC;RF…
ZC3H11A_CH12.LX_mm9	118/1429	5.06255e-06	8.26208e-05	-1.59309	14.977	SCARB2;IFITM3;SAMD9L;ICAM4;NUCKS1;LDLRAD4;SAT1;GIMAP8;5031414D18RIK;IFIT2;HOXA10;SMCHD1;1810014B01RIK;DHX58;FAM53B;CEP95;DIP2B;SNRNP35;PPFIA4;GM14139;ADPRHL2;PRKCD;ARRDC3;VMN1R20;HMHA1;IMP4;CARHSP1;ELMO1;AW495222;MAPKAPK5;XIST;TRIM34A;FAM109A;2700081O15RIK;EMG1;IRAK2;NPBWR1;MCMBP;ASIC1;ABCA1;FANCI;TGFB3;FUCA1;MICAL3;NFATC4;NFKBIA;CDK9;MSRA;POLA2;NDUFAF6;HOOK2;CCDC64B;GM5544;1700101E01RIK;BCL2L1;D…
CTCF_CH12.LX_mm9	266/3777	2.25737e-06	4.09336e-05	-1.45408	14.6914	IFITM3;MAPKBP1;HDAC10;HHIP;WIPF2;UBE2L6;ICAM4;RCBTB1;IFIT2;5031414D18RIK;RPS14;RASSF3;PEG12;DHX58;FAM53B;TRIM25;RPL38;CEP95;DIP2B;ZFP282;DLEU2;TRIM21;MS4A10;ABT1;IL15RA;GM16796;PRMT10;2410006H16RIK;WSB2;GM14139;ARL15;ARRDC3;REV1;TIAM2;RBP7;CARHSP1;SDPR;TRIM14;CD2BP2;RBCK1;RNF122;IL20RA;PIK3R5;MRPL11;C87436;S100A13;ABCA1;NTNG2;TSLP;FUCA1;RDX;MICAL3;IRGM1;1110004F10RIK;NARFL;NFATC4;ACER2;BST2;XKR8;…
STAT3_GM12878_hg19	155/2000	4.63825e-06	7.72411e-05	-1.51482	14.3432	CD86;OTUD4;RPL4;SLC35B3;MDC1;MAPKBP1;PGAP2;ZWILCH;ULK4;GPATCH2;IFIT1;IFI30;GRPR;RPL7;IFIT2;ICAM1;RPS14;GOLGA4;PPP2R1B;ARHGDIB;RPL38;RTTN;CEP97;SLC39A1;SOX4;ABT1;PRMT10;ADPRHL2;STX8;OXSM;IMP4;NEAT1;LEMD2;CARHSP1;CD2BP2;IPPK;CALCRL;PSMD13;MRPL15;DDX60;FOXO1;MRPL11;UBB;CLEC7A;PIP5K1A;TNFRSF17;NCKAP1L;TNFRSF14;TBC1D17;ZBED5;TBC1D15;VCAM1;MLKL;SLC33A1;AP4B1;GGCT;BST2;ISG20;NFKBIA;SEPSECS;ARHGAP31;PTPR…
CHD2_CH12.LX_mm9	156/2000	3.08708e-06	5.3597e-05	-1.4565	14.3232	RPL4;MDC1;CSF1;H2-K1;D16ERTD472E;H2-KE6;LDLRAD4;TTF2;NR3C1;IFI30;1700065D16RIK;RPL6;EEF1B2;CHCHD5;RINL;1810014B01RIK;TOM1;ZFP282;ZBP1;ATG3;RPS5;APLP2;TAP2;TRAFD1;TAP1;RFX1;BHLHA15;CDC25C;THAP4;MOB3C;FCGR4;LACE1;CD2BP2;TXNIP;RIN2;SKAP2;BLM;SAR1B;SHMT1;WDR62;THADA;FOXO1;MBTD1;EMG1;SNN;COMMD9;1810043H04RIK;IRAK2;5730508B09RIK;CLSPN;GM4980;SLC14A1;H2-EB1;UBE2C;MAD2L1BP;PYCR2;NARFL;AI467606;CDK9;GGCT;…
TAL1_erythroblast_mm9	80/885	1.02484e-05	0.000158124	-1.62943	14.2609	MDC1;SCARB1;E330033B04RIK;GM166;SLC40A1;UBE2L6;ICAM4;SHB;IFI30;4930465K10RIK;SMG5;CABIN1;CAMKV;PPP2R4;PPP2R1B;LIPH;ANKFY1;GJA6;EMILIN2;LBR;HIST1H1A;AGFG2;KDM6A;LMO2;RFX1;NEAT1;GM19461;FAM118B;AA986860;THAP4;ELF1;NPC2;OAS3;TRAF5;HMBS;IGTP;B3GNT3;BLVRB;ATG4B;KCTD14;MAPKAPK5;RBCK1;SLC29A1;TRIM56;USP14;SLC24A1;PPP1R15B;BLM;UBA7;KRTAP10-10;MRPL15;THADA;USP18;MRPL11;SLX4;IRAK2;TNFRSF14;TBC1D15;TMEM120B…
POLR2AphosphoS5_G1E_mm9	188/2517	3.6606e-06	6.22302e-05	-1.47009	14.2373	RPL4;MDC1;IFI35;IFI30;1700065D16RIK;C330024D21RIK;ICAM1;RPL7;RPS14;BZRAP1;CCND2;NARS2;SESN2;NFATC2IP;ANKFY1;FAM53B;EPC1;CEP97;AI314180;SLC16A5;ARL15;RPS5;PUS1;APLP2;ARRDC3;HMHA1;IMP4;VRK1;GTF2F1;CDC25C;ILF2;LEMD2;4931406C07RIK;THAP2;FAM118B;THAP4;IGTP;TXNIP;RBCK1;KLHL18;ZFP622;PFKFB4;BLM;SAR1B;DAPP1;THADA;ZC3HAV1;MRPL15;TAPBPL;WDR62;SMIM7;OSGEP;APON;BCL2L12;CALHM1;EMG1;DDRGK1;C87436;INPP5D;CMYA5;…
MAZ_CH12.LX_mm9	154/2000	6.92422e-06	0.000110788	-1.46729	13.3639	CYFIP1;HDAC10;CSF1;H2-K1;UBE2L6;ZBTB22;IFIT1;RPL6;4930465K10RIK;ICAM1;IFIT2;GOLGA4;RINL;FPGT;MPZ;FBXO4;ARL6IP4;PIM3;FAM65B;GM21057;ZFP282;PLS1;PRKCI;FBXW8;GM14139;ADPRHL2;APLP2;HMHA1;LIG3;MOB3C;TBC1D20;BTK;ELMO1;RIN2;RNF122;TRIM34A;ZFP451;PSMD10;UNC119B;CD274;TMEM161B;SLC45A3;FAM114A2;SHMT1;ZC4H2;PLD4;4932438A13RIK;FOXO1;MBTD1;EMG1;MIR212;DHX32;PIP5K1A;MBP;CLSPN;GM4980;DECR1;TGFB3;ARHGEF39;B3GALT…
POLR2A_cerebellum_mm9	153/2000	1.02703e-05	0.000158124	-1.45506	12.7349	OTUD4;PGAP2;AVIL;WWC2;UBE2L6;H2-KE6;ZBTB22;IFI30;NR3C1;GABPB1;GJA1;STK11;DACH1;RASSF3;9430041J12RIK;MIR150;FAM53B;CEP95;DIP2B;PPFIA4;AGFG2;CDK5RAP2;TOR3A;TAGAP1;APLP2;SOX11;CYBA;SOX10;GTPBP3;MOB3C;CARHSP1;BRMS1;TYROBP;PARD3;CMPK2;CALCRL;CCDC23;2700081O15RIK;MIR212;SNN;DHX32;IRAK2;COBLL1;S100A13;HACL1;KCNN3;LONRF1;BC055324;DECR1;ABCA1;FANCI;VASP;FAM78A;NEK7;ZBTB10;MICAL3;IRGM1;EIF2AK2;HELZ;NMI;KY;…
TAL1_megakaryocyte_mm9	77/869	2.80253e-05	0.000381144	-1.6151	12.7146	LGALS3BP;MDC1;KCNK6;NCF1;PIGN;DOCK8;E330033B04RIK;ULK4;TSPAN12;PEAR1;IPW;STK11;SUMO1;RARS;DHX58;RPL38;SLC26A10;LBR;AGFG2;CYPT3;PUS1;F2R;DDX56;RPL22;CSGALNACT2;TAP1;TEX14;TERF2;SCAMP2;I830077J02RIK;KAT2B;PRPF18;HMBS;TRAF5;PFDN5;SHANK3;LUC7L2;BLM;UBA7;KRTAP10-10;NOL7;PKD1L2;OAS1B;THADA;TAPBPL;IL2RG;SAMHD1;NT5C2;AIF1;THBS3;MIR212;COMMD9;PUF60;UBN2;ZFP263;TBC1D15;JAM3;ASIC1;CBR3;VCAM1;F10;ATAD2;SLC33…
STAT1_HeLa-S3_hg19	82/945	3.06055e-05	0.000409411	-1.56838	12.2346	IFITM3;LGALS3BP;CXCL9;NUP107;CSF1;PROS1;UBE2L6;SLC2A3;IFI35;IFI30;SAT1;MRPL32;CTSS;CABIN1;ICAM1;IL18BP;EEF2K;CASP4;TRIM25;B2M;TRIM21;SLC39A1;AGFG2;TOR3A;GBP5;EDN2;DTX3L;PPTC7;DDX58;ANXA3;DDX56;VWA5A;REV1;OSMR;PARP9;TMEM173;NEAT1;TNFRSF1B;THAP2;DDB2;IFI27;OAS3;IRF1;IRF2;IRF7;KCTD14;IRF9;PPP1R15B;SLFN5;SP100;MAPKAP1;ZC3HAV1;DDX60;NT5C2;APOLD1;BCL2L12;VPS54;LONRF1;ZBED5;COX10;MLKL;NUBPL;STAT1;STAT2;…
SIN3A_CH12.LX_mm9	152/2000	1.5135e-05	0.000220539	-1.43465	12.0789	SAMD9L;NCF1;GM166;H2-K1;UBE2L6;LDLRAD4;TTF2;NR3C1;IFIT1;4930465K10RIK;RINL;1810014B01RIK;FPGT;ZFP560;NFATC2IP;TRIM26;RTTN;FAM65B;SLC39A1;AGFG2;CDK5RAP2;HMGN1;ATG3;DAXX;LAG3;GM16796;OXSM;REV1;ILF2;CRNKL1;THAP4;MOB3C;BRMS1;D2WSU81E;MAPKAPK5;VCL;KLHL18;IPPK;GPR89;SAR1B;FAM114A2;WDR62;ZBTB5;SNN;SAFB2;HACL1;HIST1H3I;CLSPN;BC055324;GM5431;COX10;H2-EB1;SEC16A;B3GALT4;WDYHV1;PYCR2;NARFL;4930444M15RIK;AI4…
CTCF_heart_mm9	151/2000	2.21591e-05	0.000306471	-1.47873	11.9635	SCARB2;HDAC10;WIPF2;ICAM4;GRPR;SAT1;GIMAP8;4930465K10RIK;5031414D18RIK;HOXA10;RPS14;PEG12;ZFP560;ZFP282;DIP2B;B2M;EPHB1;GBP7;ARL15;RPS5;TAP2;SOX11;SHISA2;NEAT1;ILF2;KCTD6;SDPR;PARD3;ELMO1;TXNIP;TRIM14;AW495222;SIK1;LAP3;RIN2;RNF122;TRIM34A;8430408G22RIK;UBE2CBP;CALCRL;GATA6;IL20RA;DNAJC22;2700081O15RIK;RASGRP3;PIK3R5;CORO1C;MRPL11;C87436;CMYA5;S100A13;DECR1;BTF3;ABCA1;API5;BRPF3;FUCA1;ARHGEF39;11…
CTCF_bone marrow macrophage_mm9	151/2000	2.21591e-05	0.000306471	-1.46728	11.8709	MAPKBP1;HDAC10;ICAM4;GRPR;SAT1;4930465K10RIK;RCBTB1;5031414D18RIK;IFIT2;EEF1B2;HOXA10;RPS14;1700101I11RIK;RASSF3;SPATA22;MPZ;DIP2B;SLC16A9;DLEU2;EPHB1;SDS;ARL15;ADPRHL2;TAP2;FRS2;GM16551;ILF2;KCTD6;THAP2;IGTP;AW495222;SIK1;KDELR3;CSNK1G1;ZBTB8A;UBE2CBP;DNAJC22;FOXO1;2700081O15RIK;CORO1C;PIK3R5;IRAK2;CEP72;BTF3;FAM78A;API5;FUCA1;NARFL;9030624J02RIK;CYP4F13;GULP1;NFATC4;PM20D1;ACER2;NFKBIA;GGCT;SMT…
POLR2A_thymus_mm9	152/2000	1.5135e-05	0.000220539	-1.38364	11.6495	SCARB2;ZWILCH;TNF;GIMAP8;5031414D18RIK;SMCHD1;RASSF3;SESN2;MIR150;B2M;AI314180;SOX4;SLC16A5;EIF2A;ABT1;ZBP1;TOR3A;2410006H16RIK;ADPRHL2;STX8;ARRDC3;RPL22;PAM16;REV1;FRS2;CRNKL1;LEMD2;KCTD6;SCAMP2;MELK;BRMS1;D2WSU81E;TXNIP;SIK1;PSMD10;CD274;TMEM161B;BLM;LMAN2L;GPR89;DAPP1;WDR62;2700081O15RIK;PIP5K1A;MCMBP;EIF2S3X;CLSPN;HIST1H3I;BC055324;FZD6;DENND4C;NEK7;WDYHV1;AI467606;CLK4;PARP12;CDK9;BST2;SEPSE…
IRF4_GM12878_hg19	143/1912	5.63449e-05	0.000666339	-1.54216	11.2789	RPL4;OTUD4;MDC1;MAPKBP1;NUP107;NCF1;ZWILCH;ULK4;NUCKS1;PARK7;GABPB1;NR3C1;RPL6;GPATCH8;ICAM1;RPS14;BZRAP1;DHX58;FBXO4;CEP95;RPL38;RTTN;LGALS9;B2M;TRIM21;EIF2A;HERC6;PLS1;ABT1;ATG3;CDKL3;RPL22;CYBA;RFX1;GTF2F1;NEAT1;ILF2;THAP2;GTPBP3;LACE1;ELMO1;CMPK2;CD2BP2;SREK1;KLHL18;IPPK;SAR1B;FAM114A2;DAPP1;SPATA4;DDX60;OSGEP;CORO1C;MBTD1;EMG1;COMMD9;UBB;CLEC7A;TNFRSF17;HACL1;TNFRSF14;SLC15A3;MSC;CDK19;SLC33…
POLR2A_embryonic fibroblast_mm9	150/2000	3.22315e-05	0.000417475	-1.40217	10.9107	CHIC2;PEBP1;H2-KE6;GPATCH8;IFIT2;RASSF3;SESN2;PDK4;NFATC2IP;OBFC1;ANKFY1;CEP97;TRIM21;SOX4;AI314180;ABT1;GBP7;ADPRHL2;STX8;APLP2;PAM16;ARRDC3;F2R;RPL22;FRS2;RPSA;SOX11;CDC25C;ILF2;CRNKL1;FAM118B;TIAM2;CARHSP1;BRMS1;TBC1D20;PARD3;HMBS;SIK1;RIN2;RNF122;ZFP451;CALCRL;GPR89;LMAN2L;ZC4H2;GATA6;APCDD1;CNN3;CORO1C;COMMD9;UBB;PIP5K1A;EIF2S3X;HIST1H3I;KCNN3;ABCA1;MLKL;BRPF3;WDYHV1;HELZ;PARP14;CLK4;HSPA12B…
POLR2A_kidney_mm9	151/2000	2.21591e-05	0.000306471	-1.34836	10.9088	H2-KE6;CAAP1;IFI30;GPATCH8;RPL6;RPL7;SMCHD1;CCND2;RASSF3;SESN2;NFATC2IP;MIR150;CPNE3;LGALS9;B2M;AI314180;SOX4;SLC16A5;HERC6;ABT1;ATG3;2410006H16RIK;RSAD2;APLP2;STX8;ARRDC3;CSGALNACT2;PAM16;FRS2;RPSA;ILF2;LEMD2;CARHSP1;TBC1D20;PARD3;RNF122;VCL;8430408G22RIK;PSMD10;ZFP622;CALCRL;GPR89;FAM114A2;DNAJC22;KNG2;UBB;SAFB2;HIST1H3I;ABCA1;VASP;CDK19;BRPF3;API5;SEC16A;IRGM1;MSN;PARP14;CLK4;CYP4F13;GNB2L1;GG…
TBP_MEL cell line_mm9	150/2000	3.22315e-05	0.000417475	-1.39641	10.8659	RPL4;CYFIP1;MDC1;NUP107;NCF1;H2-KE6;PARK7;TNF;RPL7;5031414D18RIK;CHCHD5;SMCHD1;CCND2;FPGT;DHX58;FBXO4;ZFP560;ANKFY1;ARL6IP4;TRIM25;DLEU2;SLC39A1;CDK5RAP2;ATG3;ARL15;PUS1;APLP2;ARRDC3;HMHA1;TAP1;TRAFD1;IMP4;THAP2;FAM118B;FCGR1;CARHSP1;ACAP2;LACE1;CD2BP2;ZFP622;CD274;GPR89;SAR1B;SHMT1;ZC3HAV1;FOXO1;OSGEP;2700081O15RIK;1810043H04RIK;DPH5;NCKAP1L;HIST1H3I;COX10;TBC1D15;FANCI;API5;INCA1;EIF2AK2;MAD2L1…
CTCF_ES-Bruce4_mm9	149/2000	4.65753e-05	0.00057584	-1.42018	10.5941	SCARB2;MAPKBP1;HDAC10;PGAP2;WIPF2;ICAM4;UBE2L6;GRPR;SAT1;GIMAP8;5031414D18RIK;IFIT2;HOXA10;MIR434;RPS14;MIR432;PEG12;RPL38;ZFP282;EPHB1;GM14139;ARL15;TAP2;REV1;SHISA2;KCTD6;THAP2;EREG;RBP7;4931423N10RIK;PARD3;ELMO1;TRIM14;AW495222;SIK1;ABCG1;UBE2CBP;IL20RA;GATA6;DNAJC22;RHOBTB1;2700081O15RIK;PIK3R5;CORO1C;MRPL11;CNN3;NKAIN3;C87436;S100A13;EIF2S3X;NTNG2;FAM78A;TGFB3;FUCA1;ARHGEF39;PTCH2;HELZ;NARFL…
TAF1_GM12892_hg19	125/1619	4.78898e-05	0.000583255	-1.42012	10.5754	SLC35B3;NUP107;PEBP1;TTF2;PARK7;IFI30;SAT1;RPS14;STK11;GOLGA4;TBK1;CCND2;DHX58;FBXO4;NFATC2IP;TRIM25;ANKFY1;RTTN;SOX4;PPTC7;ADPRHL2;RPL22;TRAFD1;IMP4;ALG1;NEAT1;LEMD2;FAM118B;BRMS1;CD2BP2;XIST;CD274;TMEM161B;SAR1B;FAM114A2;MAPKAP1;DAPP1;XPC;MRPL15;FOXO1;CORO1C;EMG1;UBB;DDRGK1;INPP5D;DPH5;CLSPN;HIST1H3I;COX10;VASP;BTF3;SLC33A1;IFI44;NARFL;PARP14;GNB2L1;NFKBIA;UBE2W;ARPC3;PSMG4;TAF4B;OTUD7B;MTR;TCI…
EP300_ES-Bruce4_mm9	148/2000	6.68597e-05	0.000757743	-1.46151	10.5012	SCARB2;CYFIP1;MORC2B;WWC2;SAT1;CXCL16;GJA1;FPGT;LIPH;TRIM25;OBFC1;DIP2B;SLC16A9;AGFG2;HERC6;ZBP1;CDKL3;ARL11;DAXX;ADPRHL2;D230030E09RIK;CCDC158;ARRDC3;RPL22;CYBA;KNSTRN;GM16551;SNORA2B;CARHSP1;MELK;LACE1;HMBS;TRIM13;LAP3;RIN2;TRIM34A;SKAP2;TMEM161B;5730457N03RIK;GATA6;ZC3HAV1;GM2848;SNN;DHX32;UBB;SAFB2;DPH5;PIP5K1A;MSC;TBC1D15;VASP;ABCA1;EDEM1;IRGM1;AP4B1;AI467606;NFKBIA;ANLN;P4HA1;XAF1;ITM2B;BCL…
UBTF_CH12.LX_mm9	149/2000	4.65753e-05	0.00057584	-1.40677	10.4941	OTUD4;SCARB2;CYFIP1;NCF1;HHIP;PWWP2B;PROS1;WWC2;LDLRAD4;GPATCH8;IGF1R;CHCHD5;GOLGA4;TBK1;1810014B01RIK;SESN2;ZFP560;FAM53B;PIM3;AGFG2;CDK5RAP2;EIF2A;ATG3;CDKL3;DAXX;ARL15;TSTD2;PRKCD;F2R;CSGALNACT2;REV1;TAP2;TAP1;FRS2;MOB3C;PLA2G16;CMPK2;MAPKAPK5;KDELR3;ZFP451;IPPK;UBE2CBP;CALCRL;SAR1B;DAPP1;FAM109A;ZC3HAV1;WDR62;4932438A13RIK;SNN;EMG1;IRAK2;INPP5D;COX10;ASIC1;MFAP3L;DECR1;TMEM120B;MLKL;TMEM120A;…
POLR2A_MEL cell line_mm9	326/4890	1.18991e-05	0.000179809	-1.21178	10.4499	RPL4;MDC1;CYFIP1;HDAC10;PGAP2;WIPF2;AVIL;D16ERTD472E;UBE2L6;IFI35;GPATCH8;RCBTB1;IFIT2;GOLGA4;RASSF3;FBXO4;ARL6IP4;OBFC1;ANKFY1;CPNE3;TRIM26;RTTN;DLEU2;B2M;AI314180;AGFG2;EIF2A;CDK5RAP2;ABT1;PRKCI;DAXX;2410006H16RIK;GM14139;RSAD2;TSTD2;ZFP3;ARRDC3;RPL22;REV1;IMP4;FRS2;CRNKL1;SCAMP2;IFT88;CARHSP1;PRKD3;TXNIP;SIK1;KDELR3;SKAP2;TMEM161B;SLC45A3;LMAN2L;SAR1B;SHMT1;MAPKAP1;TAPBPL;OSGEP;C87436;CEP72;DP…
POLR2AphosphoS5_G1E-ER4_mm9	145/1944	5.62171e-05	0.000666339	-1.40552	10.2796	RPL4;ZWILCH;ULK4;ICAM4;NUCKS1;1810020O05RIK;IKZF1;CHCHD5;STK11;BZRAP1;VSIG2;NARS2;NFATC2IP;EPC1;TRIM25;MIR150;CEP95;B2M;2410006H16RIK;ARL15;RPS5;ARRDC3;RPL22;HMHA1;IMP4;RPSA;ALG1;GTF2F1;NEAT1;4931406C07RIK;LEMD2;THAP2;HMBS;CD2BP2;TXNIP;KLHL18;BLM;HAMP2;DAPP1;WDR62;ZC3HAV1;THADA;NRADD;OSGEP;UBB;C87436;INPP5D;DPH5;HIST1H3I;TBC1D17;VASP;BTF3;FANCI;UBE2C;SLC33A1;IRGM2;B3GALT4;MAD2L1BP;IRGM1;1110004F1…
NFATC1_GM12878_hg19	118/1532	8.58763e-05	0.000959932	-1.47287	10.2345	MAPKBP1;NUP107;ULK4;ICAM4;PARK7;GABPB1;NR3C1;SAT1;RPL7;LIPH;ARHGDIB;FBXO4;ANKFY1;RPL38;ABT1;CDKL3;PRMT10;ADPRHL2;RPS5;OXSM;PAM16;ARRDC3;RPSA;CYBA;ILF2;THAP2;MPEG1;SKAP2;CSNK1G1;IPPK;CD274;SAR1B;DAPP1;XPC;MRPL15;ZC3HAV1;THADA;SPATA4;MBTD1;CLEC7A;S100A13;DPH5;TNFRSF17;NCKAP1L;TBC1D17;ZBED5;TBC1D15;API5;SLC33A1;B3GALT4;TRPV3;MRPL24;PTRHD1;GNB2L1;NFKBIA;GGCT;ISG20;SEPSECS;SLC6A6;POLA2;WDR5B;SELT;NFE2…
CEBPB_GM12878_hg19	58/639	0.000148952	0.00151931	-1.57162	10.199	NUP107;ULK4;TNFAIP3;NR3C1;SMG5;CDC73;PIGX;RPL7;HIST2H2AC;ICAM1;TNFSF13B;RPL7A;EPC1;RTTN;RPL38;HIF1AN;GUSB;CTSC;ABT1;PARP2;NEAT1;NSA2;OAS2;IRF2;TXNIP;LCP1;IRF9;KDM3A;SP100;SELPLG;SAR1B;POLDIP3;RPL12;MRPS31;NEDD9;LENG8;XPC;AURKA;JPX;UBB;TNFRSF17;STAT1;ATAD2;STAT3;SLC33A1;TRPV3;PYCR2;ADAT2;NFKBIA;ISG20;KBTBD4;ZNFX1;MITD1;FAM98B;ASB2;CD68;SELT;CLEC2D
ZMIZ1_K562_hg19	147/2000	9.53443e-05	0.00103735	-1.45563	10.0018	SCARB2;SLC35B3;CYFIP1;SCARB1;CSF1;UBE2L6;ICAM4;ICAM1;RINL;FPGT;NFATC2IP;PIM3;CPNE3;EIF2A;ABT1;CDKL3;FBXW8;ADPRHL2;PUS1;CSGALNACT2;PAM16;TRAFD1;MITF;ALG1;CDC25C;LEMD2;THAP2;SCAMP2;ACAP2;IFI27;TBC1D20;TRIM13;TRIM14;CMPK2;KDELR3;SREK1;VCL;SKAP2;IPPK;BEX4;CD274;TMEM161B;EPB41;MAPKAP1;ZC4H2;SPATA4;FTX;OSGEP;KLC4;EMG1;COMMD9;IRAK2;SAFB2;S100A13;VASP;BTF3;FAM78A;TMEM120A;SEC16A;INCA1;MICAL3;MAD2L1BP;AP4…
POLR2A_limb_mm9	149/2000	4.65753e-05	0.00057584	-1.33533	9.96117	CHIC2;H2-KE6;CAAP1;ZBTB22;RASSF3;CAPN6;SESN2;OBFC1;EPHB1;B2M;SOX4;PLS1;ABT1;TOR3A;STX8;RPS5;F2R;ARRDC3;RPL22;PRKCD;TRAFD1;FRS2;RPSA;SOX11;NEAT1;CDC25C;ILF2;KCTD6;TIAM2;TXNIP;XIST;TMEM161B;BLM;CALCRL;GPR89;LMAN2L;ZC4H2;WDR62;APCDD1;RHOBTB1;2700081O15RIK;COMMD9;UBB;PIP5K1A;MCMBP;EIF2S3X;HIST1H3I;KCNN3;HMGCLL1;ABCA1;UBE2C;EDEM1;TMEM120A;INCA1;B3GALT4;EIF2AK2;MSN;HSPA12B;CLK4;CYP4F13;GNB2L1;CDK9;GGCT…
RELA_GM19193_hg19	148/2000	6.68597e-05	0.000757743	-1.37963	9.91287	SCARB2;MAPKBP1;MDC1;CSF1;ICAM4;PARK7;TTF2;GABPB1;IFI30;ICAM1;RPL7;SMCHD1;CCND2;EPC1;PIM3;RTTN;B2M;PDE8A;HERC6;ZBP1;TOR3A;ATG3;IL15RA;PPTC7;PRKCD;CYBA;FRS2;IMP4;NEAT1;BRMS1;TRIM13;LAP3;KLHL18;IPPK;PSMD13;TAPBPL;CORO1C;MBTD1;EMG1;RNF213;UBB;CLEC7A;INPP5D;TNFRSF17;TNFRSF14;HIST1H3I;TBC1D17;CDK19;MLKL;BRPF3;SLC33A1;LY86;B3GALT4;MAD2L1BP;TRPV3;TDRD7;PARP10;ISG20;NFKBIA;SEPSECS;ARHGAP31;P4HA1;ARPC3;HNR…
CTCF_bone marrow_mm9	147/2000	9.53443e-05	0.00103735	-1.43641	9.86973	SCARB2;MAPKBP1;NUP107;CSF1;PGAP2;WIPF2;ULK4;RNF19B;H2-KE6;UBE2L6;IKZF1;IFI30;RCBTB1;RPS14;BZRAP1;ZFP560;GM21057;RPL38;ZFP282;PPFIA4;ABT1;ARL11;DAXX;RPL22;HMHA1;IMP4;CYBA;NEAT1;LEMD2;ILF2;KCTD6;THAP2;LACE1;ELMO1;TRIM14;TXNIP;AW495222;SIK1;MAPKAPK5;RNF122;ABCG1;TRIM34A;KLHL18;ZFP622;CSF1R;IL20RA;DNAJC22;DAPP1;2700081O15RIK;BCL2L12;EMG1;C87436;FAM78A;BRPF3;ARHGEF39;1110004F10RIK;BST2;MFSD7C;P4HA1;ND…
SPI1_GM12878_hg19	151/2068	0.000102045	0.00109564	-1.44732	9.86552	RPL4;DGKG;SLC35B3;CD86;NCF1;ZWILCH;ICAM4;GABPB1;NR3C1;RPL7;CXCL16;ICAM1;EEF1B2;BZRAP1;LAMP3;CPNE3;LGALS9;B2M;ABT1;CDKL3;ADPRHL2;PUS1;RPL22;PRKCD;F2R;TRAFD1;CYBB;CYBA;RFX1;GTF2F1;THAP2;MPEG1;TYROBP;TRIM13;BTK;ELMO1;ABCG1;CHRNA1;CD274;UBE2CBP;DAPP1;CORO1C;PIK3R5;MBTD1;SNN;EMG1;CLEC7A;INPP5D;NLRP3;TNFRSF17;NCKAP1L;TNFRSF14;SLC15A3;MLKL;EDEM1;LY86;PTRHD1;NFKBIA;ISG20;ARHGAP31;PTPRC;ARPC3;JMY;MYD88;OG…
POLR2A_olfactory bulb_mm9	148/2000	6.68597e-05	0.000757743	-1.272	9.13952	CHRM2;RPL4;CAAP1;GOLGA4;SMCHD1;CCND2;RASSF3;SESN2;TRIM25;PPFIA4;B2M;SOX4;HERC6;IL15RA;STX8;APLP2;ARRDC3;RPL22;TAP2;FRS2;SOX11;LEMD2;ILF2;CRNKL1;KCTD6;VCL;ZFP451;LMAN2L;GPR89;FAM109A;THADA;APCDD1;S100A13;MCMBP;PIP5K1A;EIF2S3X;HIST1H3I;ABCA1;VASP;CADM2;API5;MAD2L1BP;EIF2AK2;WDYHV1;NARFL;CYP4F13;KY;GNB2L1;GGCT;SEPSECS;UST;TAF4B;SFXN4;DCHS1;SERINC5;4930452B06RIK;CSRNP3;HEXB;HIST2H2AB;MTR;5730455P16RI…
SMC3_MEL cell line_mm9	145/2000	0.000190051	0.00186846	-1.43828	9.03619	SCARB2;SAMD9L;NCF1;UBE2L6;ZBTB22;LDLRAD4;GRPR;4930465K10RIK;GIMAP8;IFIT2;5031414D18RIK;IGF1R;MYLK4;CXCL16;PEG12;RASSF3;DHX58;DIP2B;EPHB1;PPFIA4;ABT1;ZBP1;ARL11;DAXX;GM14139;FBXW8;ADPRHL2;ARRDC3;TAP2;REV1;VMN1R20;SOX10;PLA2G16;RBP7;CARHSP1;4931423N10RIK;AW495222;MAPKAPK5;XIST;ABCG1;MAPKAP1;DNAJC22;IL20RA;2700081O15RIK;PIK3R5;IRAK2;PIP5K1A;ABCA1;NTNG2;TGFB3;BRPF3;FUCA1;B3GALT4;MICAL3;HTR1A;NARFL;90…
MAX_CH12.LX_mm9	145/2000	0.000190051	0.00186846	-1.37428	8.6341	NUP107;CSF1;H2-K1;GM166;PEBP1;CAAP1;TTF2;4930465K10RIK;5031414D18RIK;VPREB3;CHCHD5;SMCHD1;TBK1;LIPH;NARS2;FAM53B;LGALS9;AGFG2;ABT1;ATG3;FBXW8;GM14139;PPTC7;ZFP3;RPS5;TAP2;HMHA1;TAP1;IMP4;VRK1;CDC25C;FAM118B;FCGR1;MOB3C;SLPI;FCGR4;CD2BP2;TXNIP;KDELR3;ABCG1;KLHL18;UNC119B;CD274;BLM;CALCRL;SAR1B;MRPL15;WDR62;4932438A13RIK;IRAK2;C87436;PIP5K1A;BC055324;TBC1D15;UBE2C;INCA1;SLC33A1;B3GALT4;PYCR2;NARFL;…
RELA_GM12892_hg19	101/1302	0.000219538	0.00213266	-1.39204	8.56156	CSF1;PARK7;TTF2;GABPB1;IFI30;RPL6;ICAM1;RPL7;RPS14;GOLGA4;SMCHD1;CCND2;TRIM25;EPC1;PIM3;RTTN;CEP95;B2M;PPTC7;ADPRHL2;APLP2;RPS5;CSGALNACT2;PRKCD;CYBA;RPSA;IMP4;ALG1;LACE1;TRIM13;LAP3;BLM;DAPP1;TAPBPL;SNN;UBB;MCMBP;TNFRSF14;CLSPN;VASP;TRPV3;MAD2L1BP;MEX3C;CLK4;BST2;NFKBIA;UBE2W;MOB1A;ARHGAP31;P4HA1;TAF4B;SELT;NFKBID;NFE2L2;BCL2L1;WRAP53;CTSZ;HIST2H2AB;TNFAIP3;RCSD1;PIGX;HIST2H2AC;RPS4X;IFIH1;RPL7A…
EP300_GM12878_hg19	308/4724	0.000111606	0.00118274	-1.26149	8.50233	SLC35B3;RPL4;MAPKBP1;CHIC2;PGAP2;ZAK;ULK4;GPATCH2;IFI30;GPATCH8;ICAM1;RPL7;RPS14;GOLGA4;LIPH;DHX58;FBXO4;EPC1;TRIM25;RPL38;DIP2B;EPHB1;SOX4;EIF2A;ABT1;PRKCI;PRMT10;ARL15;OXSM;RPL22;ALG1;CLDN7;LACE1;CD2BP2;TXNIP;LAP3;RNF122;BEX4;TMEM161B;SAR1B;SHMT1;MAPKAP1;ZC3HAV1;TAPBPL;ZBTB5;OSGEP;MBTD1;S100A13;PIP5K1A;DPH5;NCKAP1L;ZBED5;DECR1;VASP;BTF3;EDEM1;FUCA1;NMI;NARFL;NFATC4;PARP10;BST2;ANLN;SMTN;GPR180;…
GATA1_MEL cell line_mm9	206/2994	0.00014013	0.00144741	-1.27677	8.34749	RPL4;MDC1;HDAC10;AVIL;GM166;GPATCH2;UBE2L6;IKZF1;RPL6;RPL7;RPS14;CEP95;CDK5RAP2;ABT1;GM16796;NKX2-6;2410006H16RIK;ARL15;ZFP3;ARRDC3;IMP4;SCAMP2;CARHSP1;BTK;ZFP622;TAPBPL;ZC3HAV1;SMIM7;OSGEP;MRPL11;MBTD1;COMMD9;INPP5D;DPH5;NCKAP1L;SLC33A1;IRGM2;NMI;4930444M15RIK;PTRHD1;HNRNPF;GM5544;TRMT12;SFXN3;WDR5B;SFXN4;PSMG4;HBP1;TOP2A;PIGN;SLC7A11;SIGLECH;MRPL32;CTSS;CHAF1B;HINT3;CSRP1;SLC22A18;EPG5;CCR3;CD5…
GATA1_erythroblast_mm9	142/1971	0.00028619	0.00262395	-1.33806	7.95217	RPL4;SCARB1;MDC1;ZWILCH;E330033B04RIK;ULK4;GM166;RNF19B;ICAM4;UBE2L6;IKZF1;4930465K10RIK;C330024D21RIK;BZRAP1;STK11;GOLGA4;PPP2R1B;LIPH;MPZ;NFATC2IP;ANKFY1;GJA6;AGFG2;APLP2;LMO2;F2R;FRS2;NEAT1;BRMS1;HMBS;IGTP;TXNIP;KCTD14;MAPKAPK5;CD274;BLM;ZBTB8A;UBA7;DAPP1;MRPL15;SMIM7;MRPL11;5730508B09RIK;PIP5K1A;TNFRSF14;CLSPN;TBC1D17;TBC1D15;FANCI;TMEM120B;CDK19;FAM78A;UBE2C;SLC33A1;ZFP239;NEK7;IRGM2;PYCR2;4…
POLR2A_bone marrow_mm9	145/2000	0.000190051	0.00186846	-1.25729	7.8991	IFITM3;NCF1;ZWILCH;D16ERTD472E;WWC2;H2-KE6;ZBTB22;IFI30;TNF;SAT1;VPREB3;SMCHD1;RASSF3;1810014B01RIK;NARS2;NFATC2IP;MIR150;FAM53B;LGALS9;DLEU2;HMGN1;HERC6;DAXX;TSTD2;CCDC158;REV1;TAP2;FRS2;IMP4;CDC25C;ILF2;KCTD6;SCAMP2;PLA2G16;TBC1D20;HMBS;VCL;RNF122;ABCG1;SKAP2;KLHL18;CD274;BLM;CALCRL;IGSF6;PSMD13;SAR1B;FAM114A2;PLD4;THADA;WDR62;MRPL15;4932438A13RIK;CORO1C;BCL2L12;PIP5K1A;CEP72;EIF2S3X;TBC1D17;CO…
TAL1_G1E-ER4_mm9	67/810	0.000538136	0.00443554	-1.45651	7.89155	MDC1;SCARB1;SLC40A1;ICAM4;UBE2L6;RCSD1;IFI30;SMG5;CABIN1;STK11;CCND2;PPP2R4;PPP2R1B;ARHGDIB;ANKFY1;GJA6;LBR;PPFIA4;AGFG2;LMO2;BHLHA15;I830077J02RIK;ELF1;HMBS;TRAF5;IGTP;BLVRB;RBCK1;EGFL8;BCAT2;TRIM56;ZFP451;PPP1R15B;USP14;SLC24A1;PFKFB4;BLM;UBA7;MRPL15;GM16287;MRPL11;BCL2L12;COMMD9;SLX4;TNFRSF14;LONRF1;TMEM120B;GINS4;CMTM6;IRGM2;IRGM1;PYCR2;SNX22;AI467606;GFAP;D17WSU92E;TSPO2;IBTK;P2RX4;HOOK2;TBX…
POLR2A_GM12878_hg19	341/5311	0.000130694	0.00136726	-1.18651	7.82497	SLC35B3;RPL4;CYFIP1;MAPKBP1;NUP107;PGAP2;WIPF2;GPATCH2;UBE2L6;RCBTB1;GPATCH8;RPL7;RPS14;GOLGA4;RINL;PPP2R1B;FBXO4;OBFC1;ARL6IP4;ANKFY1;RPL38;EPHB1;CDK5RAP2;HERC6;ABT1;ARL11;PRMT10;WSB2;ARL15;OXSM;ZFP3;RPL22;THAP2;SCAMP2;THAP4;IFT88;BTK;KCTD14;TXNIP;SIK1;RBCK1;LAP3;KDELR3;RNF122;LMAN2L;EPB41;SAR1B;SHMT1;MAPKAP1;XPC;ZC3HAV1;OSGEP;PIK3R5;COMMD9;S100A13;CEP72;DPH5;PIP5K1A;NCKAP1L;KCNN3;HIST1H3I;ZBED5…
POLR2A_testis_mm9	144/2000	0.000265639	0.0024632	-1.29618	7.78525	PROS1;TTF2;IFI30;TNF;IFIT2;TBK1;RASSF3;SESN2;NFATC2IP;SOX4;AI314180;PLS1;ABT1;2410006H16RIK;NKX2-6;STX8;ARRDC3;RPL22;FRS2;IQCF1;KCTD6;SCAMP2;TIAM2;4931423N10RIK;CLIP4;TXNIP;RNF122;TMEM161B;BLM;LMAN2L;FAM114A2;GATA6;APCDD1;4930413F20RIK;CNN3;UBB;CMYA5;PIP5K1A;EIF2S3X;COX10;BTF3;UBE2C;CCDC14;B3GALT4;PARP14;CLK4;GNB2L1;PTRHD1;GGCT;ISG20;SEPSECS;NDUFAF6;ARPC3;UST;1700101E01RIK;TAF4B;FBXL3;ITM2B;PIWIL…
MYC_MEL cell line_mm9	143/2000	0.000368796	0.00323589	-1.35729	7.78195	RPL4;HDAC10;WIPF2;GM166;D16ERTD472E;H2-KE6;IFI35;PARK7;1700065D16RIK;RPL6;RPL7;EEF1B2;CHCHD5;CCND2;1810014B01RIK;NARS2;PIM3;RPL38;LGALS9;SNRNP35;EIF2A;CDKL3;DAXX;TAGAP1;PUS1;RPS5;IMP4;LIG3;MITF;ALG1;GTF2F1;LEMD2;FAM118B;GTPBP3;FCGR1;D2WSU81E;LAP3;RBCK1;ZFP451;IPPK;CD274;UBE2CBP;SHMT1;H2-M3;THADA;OSGEP;MBTD1;EMG1;C87436;SAFB2;DPH5;EIF2S3X;TBC1D17;COX10;TBC1D15;BTF3;TMEM120B;UBE2C;SLC33A1;B3GALT4;P…
CUX1_GM12878_hg19	144/2000	0.000265639	0.0024632	-1.26042	7.57043	RPL4;CD86;MAPKBP1;CHIC2;SAMD9L;PGAP2;ULK4;ICAM4;IFI30;SAT1;IFIT2;ICAM1;GOLGA4;STK11;LIPH;LAMP3;ARHGDIB;FBXO4;NFATC2IP;EPC1;RTTN;EPHB1;SOX4;ZBP1;PRMT10;ADPRHL2;ARL15;RPS5;OXSM;STX8;RPL22;CYBB;TRAFD1;LIG3;LEMD2;THAP2;GTPBP3;MOB3C;TXNIP;ABCG1;KLHL18;TMEM161B;CALCRL;SRCAP;PSMD13;ZC3HAV1;SPATA4;TAPBPL;DDX60;CORO1C;BCL2L12;TNFRSF17;SLAMF6;HACL1;TNFRSF14;ZBED5;UBE2C;SLC33A1;PYCR2;FANCB;NARFL;AP4B1;NFATC…
ZNF384_GM12878_hg19	143/2000	0.000368796	0.00323589	-1.30755	7.49679	SLC35B3;OTUD4;MAPKBP1;ZWILCH;ULK4;MSMO1;SAT1;RPL6;IFIT2;RPS14;CCND2;ANKFY1;EPC1;RTTN;DIP2B;EPHB1;SLC39A1;SOX4;HERC6;ZBP1;GUCY1A3;ARL15;ADPRHL2;STX8;F2R;TRAFD1;IMP4;RPSA;NEAT1;FAM118B;LACE1;BTK;RNF122;KLHL18;CALCRL;PSMD13;SAR1B;FAM114A2;XPC;TAPBPL;ZC3HAV1;MRPL15;CORO1C;UBB;IRAK2;PIP5K1A;DPH5;NLRP3;NCKAP1L;SLAMF6;HACL1;HIST1H3I;ZBED5;COX10;FANCI;VCAM1;TMEM120A;LY86;PYCR2;NMI;NARFL;ISG20;MOB1A;UBE2W…
CTCF_thymus_mm9	143/2000	0.000368796	0.00323589	-1.2887	7.38868	DGKG;WIPF2;CAAP1;PARK7;TNF;GIMAP8;5031414D18RIK;CHCHD5;TBK1;NARS2;FBXO4;TRIM25;TRIM26;CEP95;CEP97;SOX4;PRKCI;ARL15;PUS1;PAM16;TAP2;LIG3;MITF;FRS2;ALG1;KCTD6;RBP7;MOB3C;PARD3;ELMO1;KDELR3;CCDC81;ABCG1;IPPK;TMEM161B;UBE2CBP;FAM114A2;XPC;THADA;FOXO1;SNN;EMG1;1810043H04RIK;IRAK2;PIP5K1A;TBC1D15;MLKL;FAM78A;CCDC14;MICAL3;MSN;HSPA12B;HOPX;GGCT;XKR8;SEPSECS;CXCL10;UBE2W;SMTN;IBTK;POLA2;P4HA1;CCDC64B;D83…
POLR2AphosphoS2_CH12.LX_mm9	143/2000	0.000368796	0.00323589	-1.28698	7.37881	SLC35B3;MDC1;NUP107;AVIL;H2-K1;ULK4;H2-KE6;TTF2;IFI30;TNF;GPATCH8;ICAM1;SMCHD1;MPZ;GM6548;TRIM25;PIM3;ZFP282;SNRNP35;SLC39A1;ABT1;DAXX;TSTD2;ARL15;APLP2;ZFP3;IMP4;LIG3;FAM118B;THAP4;HMBS;MAPKAPK5;RBCK1;VCL;PSMD10;GPR89;MRPL15;WDR62;4932438A13RIK;FOXO1;MBTD1;EMG1;IRAK2;CEP72;DPH5;TNFRSF14;EIF2S3X;6430562O15RIK;BC055324;VASP;TMEM120B;H2-EB1;FUCA1;SEC16A;INCA1;MAD2L1BP;EIF2AK2;PYCR2;HELZ;ARHGAP27;NA…
FOXA1_T47D_hg19	72/889	0.000586811	0.00478838	-1.37959	7.36919	MTMR10;NUP107;CSRNP3;ZFAND6;PEBP1;IFI35;CDC73;GPATCH8;RERG;RPL7A;GOLGA4;HINT3;BLNK;RPL38;EPHB1;ABT1;CDKL3;VWA5A;FRS2;RFX1;CDC25C;NEAT1;THAP2;FAM118B;MOB3C;PRPF18;RBL1;TCP1;CD47;MCM6;PIGG;RNF122;FAM60A;LPPR1;CSNK1G1;SLFN5;KDM3A;KRT80;UBE2CBP;RNF34;MRPS35;UNC93B1;FAM114A2;GATA6;XPC;FAM214A;TBRG1;PUF60;UBB;S100A16;GCNT2;CEP72;MBP;TBC1D15;BTF3;RRM1;NUBPL;API5;SEC16A;NEK7;CABLES1;HELZ;NFATC4;WARS2;SEP…
E2F4_myocyte_mm9	144/2000	0.000265639	0.0024632	-1.22539	7.36006	SCARB2;RPL4;MDC1;NUP107;HDAC10;ZWILCH;GABPB1;4930465K10RIK;IFIT2;1810014B01RIK;ZFP560;ANKFY1;PIM3;AGFG2;CDK5RAP2;EIF2A;2410006H16RIK;ADPRHL2;ARL15;RPS5;RPL22;VRK1;SOX11;RPSA;LEMD2;MELK;HMBS;D2WSU81E;TXNIP;KDELR3;ZFP451;ZFP622;BLM;SHMT1;THADA;ZBTB5;EMG1;COMMD9;UBB;CEP72;LONRF1;TBC1D15;MFAP3L;FANCI;VASP;ARHGEF39;EDEM1;SLC33A1;MAD2L1BP;EIF2AK2;CLK4;MEX3C;GNB2L1;SLC6A6;CXCL10;MOB1A;POLA2;TAF4B;WRAP53…
ZKSCAN1_CH12.LX_mm9	95/1240	0.000492715	0.00423455	-1.34365	7.34237	RTP4;CSRNP1;AVIL;H2-KE6;ICAM4;LDLRAD4;IFI30;SHB;CCND2;SUMO1;FPGT;MPZ;SLC22A18;BLNK;EPC1;PIM3;CPNE3;ZFP282;BCL2A1A;BC051142;OASL1;LAG3;OXSM;PRKCD;LRRC40;NEAT1;SCAMP2;4930539J05RIK;ELF1;GBP10;RBL1;TYROBP;IGTP;TRIM14;AW495222;MAPKAPK5;ZFP410;VCL;ZFP451;TRIM56;POPDC2;SLFN5;SELPLG;ZDHHC20;UNC93B1;ZFP426;XPC;PRKX;NOD2;LRRC16A;SLFN9;2700081O15RIK;H2-DMB2;SNN;UBB;TNFRSF14;SLC25A20;S1PR2;CLSPN;PMS1;SEC11C…
BHLHE40_GM12878_hg19	142/2000	0.000508561	0.00423455	-1.32747	7.25392	SCARB2;MAPKBP1;ZWILCH;ULK4;PEBP1;PARK7;SAT1;GPATCH8;CXCL16;CHCHD5;LIPH;LAMP3;NARS2;NFATC2IP;ARL6IP4;RPL38;DLEU2;LGALS9;EPHB1;PLS1;HMGN1;OXSM;PAM16;TRAFD1;HMHA1;FRS2;ALG1;LAP3;UBE2CBP;CALCRL;XPC;FAM109A;TAPBPL;SPATA4;PIK3R5;MBTD1;CALHM1;EMG1;COMMD9;UBB;S100A13;SAFB2;NCKAP1L;MSC;COX10;ABCA1;CDK19;MLKL;API5;FUCA1;SEC16A;MICAL3;LY86;PYCR2;WDYHV1;NARFL;XKR8;UBE2W;SEPSECS;ANLN;MOB1A;GPR180;SFXN3;GNB4;C…
GATA1_megakaryocyte_mm9	60/715	0.000743311	0.00572209	-1.3899	7.17664	RPL4;TOP2A;H2-T24;LGALS3BP;KCNK6;NCF1;ZWILCH;PIGN;DOCK8;E330033B04RIK;SLC2A3;NUCKS1;PEAR1;BZRAP1;STK11;HIST1H1A;AGFG2;H60B;DDX56;NEAT1;GLTSCR2;SCAMP2;I830077J02RIK;NPC2;HMBS;SPOPL;TMBIM6;MAN1B1;SHANK3;IRF9;CD274;BLM;UBA7;ZFP426;TAPBPL;MRPL11;TMEM167;COMMD9;PSMB2;PIP5K1A;5033403H07RIK;MIR491;6430562O15RIK;LY6G6F;TBC1D15;MFAP3L;CDK19;F10;CMTM6;ZFP316;TRPV3;GNB2L1;PTRHD1;GGCT;PTPRC;STK17B;2610528A11…
TAF1_HeLa-S3_hg19	90/1173	0.000658726	0.00532198	-1.36545	7.14935	LGALS3BP;CYFIP1;CSRNP1;KDM5C;NUP107;GPATCH2;PEBP1;SLC7A11;IFI30;SHB;USP39;USE1;SMG5;CYR61;CASP8;TBK1;RARS;LIPH;CASP4;ANKFY1;RFC5;RFC3;MRPS25;ADPRHL2;PABPC4;BCKDHB;RPL22;VWA5A;CKAP2;RPSA;VRK1;FRS2;GLTSCR2;RHOB;BRMS1;PRPF18;PIGA;IRF1;CD2BP2;VCL;B4GALT4;IPPK;SMARCD1;SLFN5;SP100;SMARCD2;SAR1B;FAM114A2;MRPS31;CXCR4;MRPL15;NT5C2;FOXO1;APOLD1;C3;TBRG1;COMMD9;PUF60;S100A16;S100A13;DPH5;PIP5K1A;CLSPN;TBC1…
MYOG_C2C12_mm9	31/302	0.000844084	0.00637752	-1.40633	7.10896	CHRNA1;ZFP622;WRB;HIST2H2AB;NOL7;RNF19B;H2-KE6;HIST2H2AC;MBTD1;STK11;PDK4;HIST1H1D;PIM3;DIP2B;PPFIA4;HIST1H1A;RFC5;TMEM120B;2410006H16RIK;PAM16;B3GALT4;HIST2H2BB;SOX11;LHFPL2;NEAT1;RHOB;CDK9;2610005L07RIK;SPRY2;VIM;NFE2L2
POLR2A_NB4_hg19	142/2000	0.000508561	0.00423455	-1.29506	7.07683	SLC35B3;SCARB2;NUP107;PGAP2;ULK4;ICAM4;PARK7;IFIT1;ICAM1;SMCHD1;RINL;TBK1;PPP2R1B;FPGT;NARS2;SESN2;NFATC2IP;PIM3;B2M;SLC39A1;SLC16A5;ABT1;TOR3A;RPL22;PAM16;PRKCD;CSGALNACT2;FRS2;THAP2;SCAMP2;IFT88;BRMS1;TBC1D20;TXNIP;RBCK1;LAP3;CSNK1G1;SKAP2;KLHL18;IPPK;BLM;SAR1B;SHMT1;MAPKAP1;XPC;TAPBPL;MRPL11;KLC4;RNF213;SAFB2;MCMBP;TNFRSF14;TBC1D15;BTF3;NTNG2;TMEM120B;TMEM120A;SEC16A;B3GALT4;EIF2AK2;MAD2L1BP;C…
MXI1_CH12.LX_mm9	142/2000	0.000508561	0.00423455	-1.27012	6.94052	RPL4;OTUD4;PGAP2;PWWP2B;GM166;GPATCH2;PEBP1;CAAP1;4930465K10RIK;GPATCH8;ICAM1;VPREB3;CHCHD5;HPGDS;1810014B01RIK;SESN2;NFATC2IP;FBXO4;CDK5RAP2;TAGAP1;RPS5;RFX1;BHLHA15;CRNKL1;ILF2;D2WSU81E;KDELR3;VCL;KLHL18;SLC45A3;GPR89;FAM114A2;XPC;WDR62;TAPBPL;CNN3;1810043H04RIK;TNFRSF14;COX10;TMEM120B;MLKL;UBE2C;B3GALT4;WDYHV1;NARFL;AI467606;PTRHD1;GGCT;BST2;MFSD7C;QDPR;POLA2;SP4;SFXN3;WDR5B;SFXN4;ZFP597;MXD4;…
POLR2A_K562_hg19	429/6920	0.000244551	0.00234769	-1.13206	6.85386	RPL4;MAPKBP1;MDC1;CYFIP1;CHIC2;NUP107;PGAP2;WIPF2;GABPB1;GPATCH8;RPL7;TBK1;LIPH;ANKFY1;OBFC1;RTTN;DLEU2;CDK5RAP2;PRKCI;TSTD2;RPL22;PRKCD;REV1;FRS2;RFX1;SCAMP2;GTPBP3;IFT88;SPINT1;HMBS;CLDN7;TXNIP;RBCK1;SKAP2;SRCAP;SAR1B;SHMT1;MAPKAP1;XPC;MRPL15;TAPBPL;RNF213;S100A16;S100A13;CEP72;PIP5K1A;MCMBP;NCKAP1L;CDK19;EDEM1;FUCA1;INCA1;MAD2L1BP;EIF2AK2;CDC7;PTRHD1;GPR180;HRC;SFXN4;HBP1;OGFR;LIN54;MTMR10;PIG…
CEBPB_C2C12_mm9	111/1513	0.000738303	0.00572209	-1.32623	6.84791	IFITM3;MDC1;NUP107;D16ERTD472E;SAT1;BZRAP1;GJA1;LIPN;CEP95;PIM3;DLEU2;AI314180;TOR3A;F2R;2310043O21RIK;ALG1;NEAT1;GTF2F1;ILF2;SNORA2B;THAP2;SLPI;FCGR4;HMBS;CD2BP2;TXNIP;LY6F;CHRNA1;8430408G22RIK;CALCRL;IL20RA;RHOBTB1;APON;XKRX;UBB;DPH5;PIP5K1A;TBC1D17;LONRF1;TBC1D15;VASP;CDK19;FUCA1;SLC33A1;ZBTB10;MIR29A;CLK4;ISG20;MFSD7C;NFKBIA;HNRNPF;SFXN3;HBP1;MYD88;NFE2L2;AVEN;TNFAIP3;OTUD7B;SLC7A11;TCIRG1;CT…
FOXM1_ECC-1_hg19	50/578	0.00109518	0.00812424	-1.4225	6.84636	TOP2A;MDC1;PGAP2;HIST2H2AB;NUCKS1;TTF2;SLC7A11;CYR61;HIST2H2AC;PIM3;METTL15;LBR;CDK5RAP2;SS18;SUN2;RFC3;ANXA3;CKAP2;CDC25C;ILF2;SLPI;G2E3;TXNIP;TMBIM6;KRT80;ZDHHC20;NEDD9;ZBTB5;APOLD1;AURKA;CCDC85C;TBC1D15;E2F8;ATF7IP;UBE2C;NDE1;ATAD2;RDX;MAD2L1BP;PTRHD1;WARS2;NFKBIA;SEPSECS;ANLN;PRC1;STK17B;KBTBD2;CENPO;TJP2;NFE2L2
POLR2A_liver_mm9	142/2000	0.000508561	0.00423455	-1.23481	6.74758	RPL4;SCARB2;PROS1;PEBP1;TNF;GPATCH8;1700101I11RIK;RASSF3;SESN2;NFATC2IP;OBFC1;ANKFY1;ARL6IP4;SOX4;ABT1;SDS;2410006H16RIK;PPTC7;APLP2;ARRDC3;F2R;PRKCD;CSGALNACT2;FRS2;RPSA;MOB3C;CARHSP1;PARD3;HMBS;TXNIP;SIK1;VCL;8430408G22RIK;CALCRL;IGSF6;GPR89;DNAJC22;KNG2;CNN3;UBB;MCMBP;EIF2S3X;HACL1;HIST1H3I;ABCA1;SEC16A;TMEM120A;HELZ;PARP14;CLK4;GNB2L1;CDK9;GGCT;BST2;ARPC3;TAF4B;NIT2;ITM2B;HIST2H2AB;MTR;573045…
CTCF_spleen_mm9	141/2000	0.000696545	0.00551826	-1.2817	6.66443	SCARB2;MDC1;MAPKBP1;HDAC10;WIPF2;D16ERTD472E;PEBP1;NUCKS1;LDLRAD4;IKZF1;PARK7;SAT1;GPATCH8;GIMAP8;RCBTB1;5031414D18RIK;NARS2;ZFP560;CPNE3;RPL38;CEP95;ZFP282;AGFG2;TOR3A;DAXX;ARL15;RPS5;CSGALNACT2;RPL22;TAP2;MITF;KCTD6;THAP2;SCAMP2;LACE1;ELMO1;TRIM14;TXNIP;AW495222;RBCK1;LAP3;ZFP451;IPPK;KLHL18;UBE2CBP;SHMT1;IL20RA;GATA6;DAPP1;THADA;PIK3R5;CORO1C;SNN;CMYA5;S100A13;VASP;ABCA1;FAM78A;API5;FUCA1;SEC1…
POLR2AphosphoS5_GM12891_hg19	129/1809	0.00078737	0.00600462	-1.2576	6.43291	NUP107;ZFAND6;MSMO1;IFI30;STK11;RINL;PPP2R1B;FPGT;NFATC2IP;ANKFY1;ABT1;CDKL3;PRKCI;PRMT10;FBXW8;RPL22;REV1;FRS2;CCDC80;BRMS1;MELK;TBC1D20;TRIM14;VCL;CSNK1G1;BEX4;TMEM161B;CALCRL;UBA7;SAR1B;SHMT1;DAPP1;XPC;THADA;ZC3HAV1;MRPL11;CORO1C;IRAK2;S100A13;TNFRSF17;NCKAP1L;TNFRSF14;KCNN3;COX10;TBC1D15;DECR1;TMEM120A;NEK7;IFI44;PYCR2;PARP14;NARFL;MRPL24;PARP10;UBE2W;ARHGAP31;POLA2;IBTK;PTPRC;SP4;TBXAS1;TRMT…
CEBPB_HCT116_hg19	30/303	0.00169133	0.0113125	-1.40037	6.27626	SLFN5;HIST2H2AB;MRPS30;SLC7A11;SAT1;HIST2H2AC;UBB;DDRGK1;SESN2;CASP4;HAS2;TRIM25;LONRF1;ABT1;NDE1;MAD2L1BP;OSMR;NFKBIA;ISG20;SLPI;HNRNPF;RPA3;IRF2;BLVRB;TLR6;DNASE1L3;RIN2;ABCG1;PPARD;NFE2L2
CTCF_kidney_mm9	141/2000	0.000696545	0.00551826	-1.19959	6.23747	SCARB2;RPL4;SCARB1;MAPKBP1;HDAC10;PGAP2;WIPF2;WWC2;SAT1;GIMAP8;RCBTB1;5031414D18RIK;IFIT2;PEG12;ZFP560;CPNE3;RPL38;ZFP282;DIP2B;SLC16A9;EPHB1;ARL15;ADPRHL2;RPS5;TAP2;SHISA2;NEAT1;ILF2;KCTD6;PLA2G16;SDPR;PARD3;ELMO1;TRIM14;TXNIP;AW495222;LAP3;TRIM34A;UBE2CBP;ZBTB8A;SAR1B;IL20RA;GATA6;DNAJC22;PIK3R5;CORO1C;IRAK2;CMYA5;S100A13;ABCA1;BTF3;API5;FUCA1;TEX33;DENND4C;1110004F10RIK;NARFL;9030624J02RIK;GUL…
MYB_MEL cell line_mm9	57/692	0.00147429	0.0100252	-1.34976	6.21246	KDM5C;DOCK8;E330033B04RIK;SNAP23;SLC40A1;RCSD1;USP39;GRM4;PPP2R4;RASSF3;SNRNP35;TAGAP1;SLC35G3;LMO2;CSGALNACT2;MSL3;NEAT1;GLTSCR2;TCP1;CDC42EP3;ITGA5;TRIM56;USP14;LEPROT;SELPLG;URM1;TXLNG;4932438A13RIK;AURKA;MBTD1;BCL2L12;H2-DMB2;RASD1;SNX27;UBB;6530402F18RIK;TBC1D15;SEC11C;CCDC14;RDX;PTRHD1;PSMB8;FBXL12;MIR24-2;D17WSU92E;UBE2W;TSPO2;P2RX4;MIR1967;SP4;HYLS1;CENPO;B9D2;VIM;CD68;NFE2L2;ZFP275
RELA_GM18951_hg19	139/2000	0.00128017	0.0087783	-1.30399	6.17501	SLC35B3;CSF1;PGAP2;ZWILCH;ZFAND6;ULK4;MSMO1;ICAM4;IFI30;SAT1;GPATCH8;ICAM1;EEF1B2;SMCHD1;FBXO4;DIP2B;SLC16A9;EPHB1;SLC39A1;EIF2A;ZBP1;PRMT10;FBXW8;ADPRHL2;OXSM;PRKCD;CSGALNACT2;CYBA;THAP2;TRIM13;BTK;CD274;BLM;SAR1B;PSMD13;XPC;TAPBPL;ZC3HAV1;ZBTB5;OSGEP;KLC4;EMG1;UBB;S100A13;TNFRSF17;DPH5;PIP5K1A;TNFRSF14;DECR1;MLKL;UBE2C;PYCR2;NMI;NARFL;MRPL24;PTRHD1;GGCT;UBE2W;MOB1A;POLA2;IBTK;GPR180;HNRNPF;TRMT…
BRCA1_GM12878_hg19	139/2000	0.00128017	0.0087783	-1.30371	6.17368	OTUD4;CHIC2;HDAC10;ZWILCH;PEBP1;PARK7;IFI30;RCBTB1;RCBTB2;RPS14;SMCHD1;STK11;LIPH;NARS2;NFATC2IP;FBXO4;ANKFY1;TRIM25;CEP97;PDE8A;EPHB1;B2M;SOX4;PLS1;HERC6;ABT1;ADPRHL2;CSGALNACT2;HMHA1;TRAFD1;VRK1;THAP2;GTPBP3;ACAP2;BRMS1;LACE1;CD2BP2;SREK1;LAP3;IPPK;TMEM161B;SAR1B;TAPBPL;THADA;ZBTB5;DDX60;OSGEP;EMG1;MIR212;UBB;HACL1;NCKAP1L;ZBED5;DECR1;FANCI;EIF2AK2;MAD2L1BP;PYCR2;PARP14;NARFL;CLK4;PTRHD1;GGCT;P…
FLI1_megakaryocyte_mm9	148/2119	0.000738975	0.00572209	-1.19277	6.15877	MDC1;NUP107;ZWILCH;GM166;GPATCH2;CAAP1;TTF2;RPL6;4930465K10RIK;RPS14;CHCHD5;1810014B01RIK;MPZ;ZFP560;OBFC1;RPL38;EIF2A;DAXX;FBXW8;ADPRHL2;CSGALNACT2;CD180;F2R;RPSA;IMP4;VRK1;GTF2F1;CDC25C;CRNKL1;KNSTRN;THAP2;SCAMP2;IFT88;ACAP2;MELK;TXNIP;CD2BP2;RBCK1;CSNK1G1;KLHL18;IPPK;ZFP622;TMEM161B;BLM;PSMD13;SHMT1;WDR62;SMIM7;ZBTB5;CORO1C;EMG1;COMMD9;1810043H04RIK;INPP5D;C87436;NCKAP1L;CLSPN;TBC1D17;COX10;TB…
CTCF_G1E_mm9	154/2246	0.00118995	0.00866966	-1.2494	5.93206	SAMD9L;HDAC10;NCF1;ICAM4;UBE2L6;4930465K10RIK;GIMAP8;5031414D18RIK;IFIT2;RPL7;RPS14;BZRAP1;STK11;PEG12;9430041J12RIK;DHX58;ZFP560;FAM53B;RPL38;DIP2B;EPHB1;PPFIA4;MS4A10;ABT1;TOR3A;GM16796;PRMT10;WSB2;ADPRHL2;RPS5;ARRDC3;TAP2;REV1;KCTD6;CARHSP1;TRIM14;CD2BP2;AW495222;SIK1;MAPKAPK5;TRIM34A;UBE2CBP;DNAJC22;2700081O15RIK;CORO1C;MRPL11;UBB;IRAK2;C87436;D630045M09RIK;ASIC1;ABCA1;API5;TGFB3;FUCA1;ARHGEF…
EBF1_GM12878_hg19	195/2924	0.000943009	0.00705959	-1.19566	5.92254	RPL4;MAPKBP1;PGAP2;HHIP;UBE2L6;IFI35;GOLGA4;LIPH;DHX58;FBXO4;TRIM25;RPL38;LGALS9;CEP97;EPHB1;EIF2A;PRMT10;ZFP3;OXSM;FRS2;ALG1;IFT88;LACE1;BTK;TRIM14;LAP3;SKAP2;ZBTB8A;EPB41;SAR1B;XPC;COMMD9;HIST1H3I;KCNN3;ZBED5;BTF3;EDEM1;MICAL3;EIF2AK2;IFI44;PYCR2;NARFL;NFATC4;BST2;ANLN;SFXN3;PSMG4;HBP1;FBXL3;DENND1C;OTUD7B;PIGW;SHB;IL18BP;ZMYM1;CTSH;CD37;MYBPC2;MRPS25;PABPC4;GAB1;ANO8;LRRC40;CCDC117;VAV1;GLTSCR…
CTCF_lung_mm9	139/2000	0.00128017	0.0087783	-1.24493	5.89533	SCARB2;SAMD9L;PGAP2;WIPF2;ICAM4;GRPR;SAT1;GIMAP8;4930465K10RIK;5031414D18RIK;HOXA10;BZRAP1;PEG12;RASSF3;ZFP560;RPL38;ZFP282;SLC16A9;ABT1;RPS5;TAP2;REV1;SOX11;CYBA;SHISA2;ILF2;KCTD6;THAP2;SDPR;PARD3;ELMO1;TRIM14;AW495222;SIK1;RIN2;UBE2CBP;IL20RA;GATA6;2700081O15RIK;PIK3R5;CORO1C;CNN3;C87436;S100A13;EIF2S3X;BTF3;BRPF3;ARHGEF39;NEK7;ZBTB10;MICAL3;1110004F10RIK;NARFL;9030624J02RIK;GULP1;NFKBIA;P4HA1;…
POU2F2_GM12891_hg19	120/1684	0.00122301	0.0087783	-1.234	5.84357	NUP107;PGAP2;PARK7;CHCHD5;GOLGA4;FPGT;FBXO4;ANKFY1;TRIM25;RPL38;AGFG2;SOX4;ABT1;ADPRHL2;RPL22;TRAFD1;RPSA;VRK1;ALG1;THAP2;ACAP2;BRMS1;KLHL18;IPPK;CD274;SAR1B;MAPKAP1;DAPP1;MRPL15;THADA;SPATA4;OSGEP;CORO1C;MBTD1;EMG1;COMMD9;SAFB2;S100A13;DPH5;TNFRSF17;HACL1;NCKAP1L;KCNN3;VASP;BTF3;API5;B3GALT4;MRPL24;UBE2W;ARPC3;PEMT;NAT9;CD22;OTUD7B;CTDSPL2;SLC7A11;USP39;MRPL32;SMG5;CDC73;RPL7A;AIFM1;BLNK;GUSB;ME…
TAF1_GM12891_hg19	139/1993	0.00112845	0.00829567	-1.1978	5.73987	NUP107;PEBP1;PARK7;IFI30;RPS14;STK11;TBK1;CCND2;PPP2R1B;FBXO4;NFATC2IP;ANKFY1;TRIM25;RTTN;SOX4;ABT1;TOR3A;PPTC7;FBXW8;TSTD2;ADPRHL2;ARRDC3;RPL22;CSGALNACT2;TRAFD1;RPSA;FRS2;NEAT1;ILF2;LEMD2;FAM118B;CD2BP2;SIK1;BEX4;CD274;TMEM161B;CALCRL;SAR1B;MAPKAP1;DAPP1;XPC;MRPL15;THADA;FOXO1;MRPL11;CORO1C;EMG1;UBB;INPP5D;DPH5;MCMBP;NCKAP1L;KCNN3;TBC1D15;VASP;ZBTB10;IFI44;PYCR2;NARFL;GNB2L1;ACER2;NFKBIA;ARPC3;…
EZH2_GM12878_hg19	139/2000	0.00128017	0.0087783	-1.16883	5.53497	DGKG;NUP107;ULK4;UBE2L6;IFIT1;RPL6;FPGT;RPL38;DIP2B;MIR138-2;SOX4;PLS1;CDK5RAP2;ZBP1;RPS5;ZFP3;PHGR1;RPL22;MITF;LIG3;ALG1;FAM118B;CLDN7;CD2BP2;IPPK;SAR1B;PLD4;GPR84;DDX60;OSGEP;GLB1L3;RASGRP3;MRPL11;CLEC7A;COBLL1;TNFRSF17;NLRP3;TNFRSF14;TBC1D17;ZBTB7C;BTF3;TSLP;WNT3A;SLC33A1;NMI;HOPX;PTRHD1;GNB2L1;NFATC4;BST2;POLA2;WDR5B;TRMT12;SFXN3;TAF4B;FAM26F;SELT;NIT2;NODAL;CD22;XKR5;WRAP53;DENND1C;KCNK6;LIN…
CTCF_liver_mm9	139/2000	0.00128017	0.0087783	-1.15256	5.45793	SCARB2;SCARB1;HDAC10;CSF1;WIPF2;H2-KE6;ICAM4;GRPR;SAT1;GIMAP8;RCBTB1;4930465K10RIK;5031414D18RIK;IFIT2;HOXA10;RPS14;PEG12;ZFP560;ZFP282;DIP2B;EPHB1;ADPRHL2;RPS5;TAP2;VMN1R20;SOX11;SHISA2;KCTD6;PARD3;ELMO1;TRIM14;AW495222;SIK1;LAP3;RNF122;UBE2CBP;IL20RA;GATA6;DNAJC22;RHOBTB1;2700081O15RIK;PIK3R5;CORO1C;MRPL11;IRAK2;COBLL1;CMYA5;S100A13;BTF3;API5;BRPF3;FUCA1;MINA;NARFL;9030624J02RIK;GULP1;GGCT;P4HA…
CTCF_small intestine_mm9	139/2000	0.00128017	0.0087783	-1.10234	5.2201	SCARB1;WIPF2;PEBP1;H2-KE6;TTF2;PARK7;GPATCH8;RCBTB1;4930465K10RIK;5031414D18RIK;FPGT;ZFP560;OBFC1;EPC1;RPL38;CPNE3;ZFP282;DIP2B;DAXX;FBXW8;ADPRHL2;ARL15;RPL22;TAP2;TAP1;MITF;SHISA2;ILF2;KCTD6;FAM118B;MOB3C;PARD3;ELMO1;TRIM14;TXNIP;VCL;ZFP451;BLM;UBE2CBP;IL20RA;GATA5;APCDD1;FOXO1;PIK3R5;EMG1;SNN;DHX32;1810043H04RIK;IRAK2;COBLL1;COX10;VASP;FAM78A;API5;FUCA1;SLC33A1;DENND4C;CDC7;WDYHV1;FANCB;NARFL;C…
eGFP-JUND_K562_hg19	138/2000	0.00171774	0.0113957	-1.15148	5.1523	SCARB2;RPL4;CYFIP1;ZFAND6;GPATCH2;GPR63;PEBP1;IKZF1;SAT1;EEF1B2;LIPH;ARHGDIB;OBFC1;RPL38;RTTN;PIM3;CEP97;B2M;CDK5RAP2;SLC16A5;CDKL3;FBXW8;CSGALNACT2;CYBA;ALG1;GTF2F1;CDC25C;SCAMP2;PLA2G16;CCDC80;MELK;BRMS1;LAP3;ABCG1;KLHL18;PSMD10;BEX4;BLM;CALCRL;UBA7;SHMT1;MAPKAP1;THADA;KLC4;MIR212;EMG1;COMMD9;UBB;INPP5D;TNFRSF17;NCKAP1L;TNFRSF14;DECR1;CDK19;FAM78A;FUCA1;TMEM120A;CCDC14;B3GALT4;TRPV3;HELZ;GGCT;A…
KAT2A_GM12878_hg19	129/1849	0.00167476	0.0112943	-1.13949	5.10886	RPL4;MDC1;ZWILCH;GPATCH2;GABPB1;SAT1;GPATCH8;RPL6;RPL7;ICAM1;RPS14;SMCHD1;BZRAP1;CCND2;RASSF3;LIPH;ARHGDIB;SESN2;FBXO4;EPC1;RPL38;CEP95;B2M;SOX4;TSTD2;RPS5;ARRDC3;RPSA;RFX1;NEAT1;THAP2;ACAP2;TXNIP;SREK1;LAP3;RBCK1;KLHL18;CALCRL;LMAN2L;MAPKAP1;DAPP1;MRPL15;ZC3HAV1;OSGEP;EMG1;INPP5D;SAFB2;HIST1H3I;CLSPN;ZBED5;VASP;INCA1;ZBTB10;CDC7;NFKBIA;BST2;IBTK;P4HA1;SP4;WDR5B;CPE;SELT;MYD88;WRAP53;TOP2A;KDM5C;…
CTCF_G1E-ER4_mm9	170/2540	0.0017684	0.0116372	-1.13562	5.05756	SCARB2;MAPKBP1;SAMD9L;HDAC10;PGAP2;WIPF2;H2-KE6;ICAM4;UBE2L6;IKZF1;SAT1;4930465K10RIK;5031414D18RIK;IFIT2;RPS14;BZRAP1;PEG12;NARS2;ZFP560;RPL38;ZFP282;DIP2B;EPHB1;PPFIA4;ADPRHL2;RPS5;RPL22;TAP2;REV1;IMP4;ILF2;KCTD6;TRIM14;TXNIP;CD2BP2;AW495222;SIK1;MAPKAPK5;LAP3;TRIM34A;ZFP451;UBE2CBP;DNAJC22;ZC3HAV1;2700081O15RIK;CORO1C;MRPL11;IRAK2;C87436;S100A13;EIF2S3X;HIST1H3I;CDK19;FAM78A;API5;BRPF3;UBE2C;T…
ZNF384_ES-E14_mm9	137/2000	0.00228905	0.0141505	-1.18723	5.05524	OTUD4;MAPKBP1;MDC1;SAMD9L;PGAP2;WIPF2;CAAP1;GABPB1;RPL6;RPL7;IGF1R;EEF1B2;PEG12;DHX58;FAM53B;OBFC1;RPL38;DLEU2;2410006H16RIK;ARL15;PUS1;CSGALNACT2;TRAFD1;GM16551;CRNKL1;4931406C07RIK;ILF2;CARHSP1;OLFR315;MELK;LACE1;HMBS;AW495222;XIST;TRIM34A;SAR1B;SHMT1;GATA6;ZC3HAV1;FOXO1;SCUBE3;IRAK2;5730508B09RIK;MAP6;CEP72;HACL1;CLSPN;MFAP3L;VCAM1;WNT3A;CCDC14;DENND4C;PTCH2;MAD2L1BP;PTRHD1;GNB2L1;NFATC4;ACER2…
MAX_MEL cell line_mm9	137/2000	0.00228905	0.0141505	-1.16185	4.94716	OTUD4;MDC1;HDAC10;H2-K1;GM166;D16ERTD472E;PEBP1;TTF2;PARK7;1700065D16RIK;RCBTB1;CHCHD5;SMCHD1;TBK1;1810014B01RIK;FAM53B;TRIM25;ATG3;DAXX;APLP2;HMHA1;IMP4;LIG3;BHLHA15;LEMD2;PLA2G16;MOB3C;IFT88;TBC1D20;RBCK1;ABCG1;ZFP451;IPPK;UNC119B;UBE2CBP;H2-M3;THADA;OSGEP;MRPL11;SNN;EMG1;COMMD9;C87436;SAFB2;DPH5;BC055324;COX10;TBC1D15;BTF3;TMEM120B;UBE2C;FAM78A;SEC16A;TMEM120A;B3GALT4;EIF2AK2;MAD2L1BP;TRPV3;PY…
PAX5_GM12878_hg19	152/2247	0.00211344	0.0135793	-1.14999	4.94404	CD86;CHIC2;NUP107;ULK4;PEBP1;NUCKS1;PARK7;GRPR;SAT1;GOLGA4;DHX58;NARS2;FBXO4;ANKFY1;TRIM25;CEP95;RPL38;FAM65B;DIP2B;LGALS9;B2M;CDK5RAP2;PLS1;ABT1;CDKL3;PRMT10;FBXW8;PPTC7;ADPRHL2;OXSM;ZFP3;RPL22;CSGALNACT2;CYBA;CDC25C;GTF2F1;ACAP2;SIK1;RNF122;IPPK;BLM;UBE2CBP;PSMD13;SAR1B;FAM114A2;MAPKAP1;SHMT1;DAPP1;MRPL15;SPATA4;ZBTB5;EMG1;COMMD9;INPP5D;SAFB2;PIP5K1A;TNFRSF17;HACL1;TBC1D17;ZBED5;VASP;BTF3;TMEM1…
CHD2_MEL cell line_mm9	127/1826	0.00201174	0.0130284	-1.09939	4.77204	RPL4;CHIC2;ZWILCH;H2-K1;H2-KE6;ZBTB22;IFI35;ICAM1;SMCHD1;BZRAP1;DHX58;TOM1;NFATC2IP;ANKFY1;ARL6IP4;TRIM26;B2M;DAXX;APLP2;TAP2;TAP1;HMHA1;TRAFD1;FRS2;RFX1;CDC25C;THAP2;GTPBP3;CD2BP2;CSNK1G1;MAPKAP1;H2-M3;PLD4;XPC;THADA;ZBTB5;2700081O15RIK;MBTD1;KLC4;1810043H04RIK;UBB;SLAMF6;H2-EB1;UBE2C;BRPF3;TMEM120A;B3GALT4;EIF2AK2;MSN;WDYHV1;1110004F10RIK;ARHGAP27;MOB1A;WDR5B;CREBRF;HBP1;ITM2B;H2-AB1;MXD4;WRAP5…
POLR2AphosphoS5_GM12892_hg19	119/1702	0.00234714	0.0144005	-1.12196	4.75765	CHIC2;CSF1;ULK4;GPATCH2;MSMO1;GPATCH8;GOLGA4;RINL;TBK1;PPP2R1B;FPGT;SESN2;NFATC2IP;RTTN;ABT1;CYBB;HMHA1;FRS2;IFT88;CCDC80;BRMS1;MELK;TBC1D20;BTK;TRIM14;XIST;RNF122;CSNK1G1;KLHL18;UBE2CBP;CALCRL;UBA7;SAR1B;SHMT1;ZC3HAV1;S100A13;NCKAP1L;KCNN3;ZBED5;COX10;TBC1D15;SEC16A;TMEM120A;IFI44;NARFL;PARP10;GGCT;UBE2W;PTPRC;TBXAS1;HBP1;NAT9;MXD4;OGFR;SLC35F5;CTDSPL2;SLC7A11;USP39;CDC73;PIGX;IFT52;ZMYM1;AIFM1;…
MAX_C2C12_mm9	137/2000	0.00228905	0.0141505	-1.11176	4.7339	OTUD4;CSF1;GM166;D16ERTD472E;IFI35;TTF2;PARK7;GPATCH8;RPL7;CHCHD5;RPS14;TBK1;PDK4;ANKFY1;RPL38;LGALS9;EIF2A;ATG3;FBXW8;TSTD2;ADPRHL2;PUS1;RPSA;MITF;VRK1;ILF2;LEMD2;THAP4;D2WSU81E;LACE1;TXNIP;CD2BP2;MAPKAPK5;LAP3;ZFP451;CHRNA1;ZFP622;BLM;UBE2CBP;XPC;MRPL15;SMIM7;OSGEP;MRPL11;EMG1;SNN;COMMD9;1810043H04RIK;IRAK2;S100A13;EIF2S3X;LONRF1;BC055324;TBC1D15;FANCI;API5;TGFB3;SLC33A1;WDYHV1;PYCR2;1110004F10…
POLR2A_H1-hESC_hg19	185/2809	0.00216627	0.01381	-1.10246	4.72111	SCARB2;SLC35B3;SCARB1;CSF1;PWWP2B;GPR63;PARK7;IFI35;IFI30;SAT1;GJA1;RINL;FPGT;FBXO4;ANKFY1;TRIM25;PIM3;FAM65B;RTTN;B2M;EPHB1;AGFG2;HERC6;HMGN1;PLS1;ABT1;CDKL3;TOR3A;PRMT10;PPTC7;ZFP3;PUS1;RPL22;CSGALNACT2;TRAFD1;SOX10;THAP2;FAM118B;IFT88;CARHSP1;MELK;CCDC80;FNDC1;PADI3;SIK1;LAP3;FREM2;KLHL18;CD274;TMEM161B;UBE2CBP;CALCRL;SAR1B;FAM114A2;MAPKAP1;XPC;THADA;MRPL15;SPATA4;APCDD1;MIR212;LCN10;SAFB2;S10…
USF2_MEL cell line_mm9	143/2106	0.00250489	0.0152536	-1.12856	4.72069	SCARB2;WIPF2;RNF19B;ICAM4;ZBTB22;1700065D16RIK;RCBTB1;IGF1R;BZRAP1;TBK1;1810014B01RIK;TOM1;LIPN;TRIM25;ANKFY1;CEP95;DIP2B;DLEU2;HMGN1;ATG3;GM16796;WSB2;ARL15;PUS1;PRKCD;CSGALNACT2;HMHA1;TAP1;IMP4;CYBA;LIG3;ALG1;BHLHA15;GTF2F1;NEAT1;LEMD2;FAM118B;ACAP2;IFT88;TBC1D20;LACE1;LAP3;SKAP2;CSNK1G1;BLM;SHMT1;MAPKAP1;WDR62;OSGEP;A930007I19RIK;MBTD1;C3;KLC4;SNN;COMMD9;C87436;PIP5K1A;MCMBP;LONRF1;TBC1D17;TBC…
MYOD1_myocyte_mm9	206/3164	0.00200475	0.0130284	-1.06686	4.63082	IFITM3;MDC1;CHIC2;D16ERTD472E;LDLRAD4;IKZF1;GABPB1;GPATCH8;GOLGA4;TBK1;RASSF3;PDK4;TRIM25;FAM65B;DIP2B;ZFP282;MS4A10;AI314180;ATG3;RSAD2;ZFP3;OXSM;PRKCD;REV1;SOX11;SNORA2B;SCAMP2;THAP4;CARHSP1;PARD3;LACE1;SIK1;KDELR3;LAP3;4932418E24RIK;SAR1B;MRPL15;SMIM7;DHX32;CEP72;DPH5;1700027J07RIK;WDYHV1;CDC7;BST2;GPR180;PTK7;CCDC64B;D830031N03RIK;HRC;PSMG4;GM6994;ITM2B;MTMR10;CTSZ;SLC7A11;4930417O13RIK;CLYBL…
RELA_GM18526_hg19	64/838	0.00412239	0.0230402	-1.22006	4.60026	MDC1;CTSZ;TNFAIP3;PARK7;IFI30;ICAM1;PIGX;IFIH1;RPL7A;BZRAP1;BLNK;HIST1H1D;EPC1;PIM3;RTTN;B2M;SS18;TOR3A;RPS5;LMO2;NEAT1;IRF1;OAS3;IRF2;LCP1;LUC7L2;DDR2;IPPK;NDUFB7;RNF34;POLDIP3;NEDD9;TAPBPL;NOD2;IL2RG;OSGEP;MKNK2;IL21R;TNFRSF14;HIST1H3I;MSC;TBC1D17;VASP;CD74;CDK19;STAT1;NDE1;MAD2L1BP;PSMB8;NFKBIA;BST2;ARHGAP31;ZNFX1;P4HA1;RQCD1;ALDH16A1;MITD1;PTPN6;B9D2;SELT;CLEC2D;NFKBID;NFE2L2;WRAP53
MXI1_MEL cell line_mm9	137/2000	0.00228905	0.0141505	-1.07864	4.59286	SCARB2;WIPF2;GM166;H2-K1;ZBTB22;TTF2;1700065D16RIK;RCBTB1;ICAM1;CHCHD5;MPZ;FBXO4;TOM1;ARL6IP4;DLEU2;HMGN1;ATG3;IL15RA;GM14139;TRAFD1;VRK1;RPSA;BHLHA15;CDC25C;NEAT1;THAP4;MOB3C;IFT88;TBC1D20;D2WSU81E;LAP3;PSMD10;UBE2CBP;GPR89;ZC3HAV1;MRPL15;THADA;ZBTB5;MRPL11;PIK3R5;CORO1C;1810043H04RIK;SAFB2;DPH5;BC055324;TBC1D15;COX10;VASP;TGFB3;SEC16A;TMEM120A;B3GALT4;PYCR2;HELZ;NARFL;MRPL24;GNB2L1;CYP4F13;GGCT…
SIN3A_MEL cell line_mm9	136/2000	0.00302936	0.0179128	-1.14178	4.59252	SCARB2;MDC1;GM166;H2-K1;ZBTB22;TTF2;ICAM1;CHCHD5;MPZ;DHX58;EPC1;DLEU2;SLC39A1;ATG3;LAG3;GBP7;STX8;REV1;TRAFD1;IMP4;LIG3;BHLHA15;ALG1;NEAT1;CDC25C;THAP4;MOB3C;IFT88;BRMS1;LAP3;VCL;ZFP451;PSMD10;GPR89;TAPBPL;THADA;MRPL15;ZBTB5;MRPL11;PIK3R5;1810043H04RIK;SAFB2;PIP5K1A;EIF2S3X;BC055324;TBC1D15;SEC16A;TMEM120A;B3GALT4;HELZ;WDYHV1;PYCR2;NARFL;AP4B1;CDK9;PARP10;BST2;POLA2;NDUFAF6;SFXN3;TRMT12;XAF1;AVEN…
BCLAF1_GM12878_hg19	105/1490	0.00333658	0.0194475	-1.15196	4.53877	RPL4;CD86;MAPKBP1;NUP107;UBE2L6;IFIT1;SAT1;CHCHD5;RPL38;PRMT10;FBXW8;ADPRHL2;OXSM;RPL22;LEMD2;KCTD6;MELK;TXNIP;IPPK;CD274;CALCRL;PSMD13;SAR1B;TAPBPL;THADA;EMG1;COMMD9;INPP5D;S100A13;MCMBP;COX10;DECR1;BTF3;API5;FUCA1;SLC33A1;MICAL3;NARFL;PARP14;AP4B1;PTRHD1;GNB2L1;MOB1A;PTPRC;PEMT;CUEDC2;OTUD7B;CTDSPL2;USP39;MRPL32;SMG5;CDC73;CABIN1;ZMYM1;RARS;BLNK;HIF1AN;SS18;RFC3;DDX58;MRPS25;PABPC4;ANO8;LRRC40;…
HCFC1_K562_hg19	136/2000	0.00302936	0.0179128	-1.11447	4.48267	SCARB2;SLC35B3;SCARB1;GPR63;PEBP1;ICAM4;PARK7;SAT1;GPATCH8;RINL;LIPH;FPGT;DHX58;NFATC2IP;TRIM25;RPL38;CEP97;B2M;PLS1;PRMT10;PPTC7;PUS1;OXSM;TRAFD1;MITF;NEAT1;CDC25C;EREG;PLA2G16;ACAP2;MELK;BRMS1;TRIM14;KDELR3;RBCK1;SREK1;VCL;IPPK;CD274;UBE2CBP;BLM;CALCRL;UBA7;LMAN2L;SRCAP;EPB41;MAPKAP1;FAM109A;XPC;MRPL15;SPATA4;OSGEP;FOXO1;MRPL11;COMMD9;IRAK2;S100A13;SAFB2;NCKAP1L;LONRF1;VASP;TMEM120A;MICAL3;WDYH…
NFIC_SK-N-SH_hg19	52/663	0.00571668	0.0297122	-1.23938	4.35791	PIWIL2;CSF1;CDC73;CYR61;WISP2;ICAM1;RPS14;GJA1;TRIM6;EEF2K;TRIM25;EMILIN1;TEAD2;PRKCI;EDN2;DDX58;MMP2;PRKCD;NRG2;OSMR;TMEM173;NEAT1;GLTSCR2;DDB2;PADI3;SLC29A1;IRF9;DDR2;PRKAA1;KRT80;SELPLG;RASGRP3;SULT1E1;FLNC;ZBED5;TSLP;MID1IP1;TPBG;ATAD2;ERAP1;NEK7;MAD2L1BP;GFAP;GULP1;NFKBIA;MIR24-2;MFAP4;KRT19;FABP3;KBTBD2;HBP1;VIM
POLR2A_brain_mm9	136/2000	0.00302936	0.0179128	-1.05472	4.24234	SCARB2;RPL4;PGAP2;PROS1;D16ERTD472E;PEBP1;TTF2;BZRAP1;RASSF3;SESN2;TOM1;ARL6IP4;CPNE3;EPHB1;SOX4;EIF2A;ABT1;PRMT10;2410006H16RIK;STX8;F2R;ARRDC3;TRAFD1;FRS2;CRNKL1;ILF2;LEMD2;KCTD6;FAM118B;MOB3C;BRMS1;TXNIP;XIST;VCL;PSMD10;GPR89;LMAN2L;PSMD13;ZC4H2;FAM109A;2700081O15RIK;CNN3;UBB;CEP72;PIP5K1A;HIST1H3I;KCNN3;HMGCLL1;ASIC1;CADM2;API5;D930028M14RIK;NEK7;INCA1;B3GALT4;HELZ;PARP12;KY;GULP1;XKR8;ACER2;…
MTA3_GM12878_hg19	83/1150	0.00491151	0.0267186	-1.168	4.23094	DENND1C;SLC35B3;MAPKBP1;KDM5C;NUP107;CSF1;ULK4;GPATCH2;USE1;CDC73;RPL7;HIST2H2AC;CHCHD5;RINL;SUMO1;PPP2R1B;RARS;ARHGDIB;FBXO4;RPL38;CD37;CTSC;ABT1;ZBP1;CDKL3;PARP3;PRMT10;OXSM;ARRDC3;CCDC117;ALG1;PARP9;THAP2;MPEG1;MED28;KAT2B;RBL1;MELK;OAS3;PIGG;PFDN5;TRIM56;PPP1R15B;SMARCD1;SP100;MRPS35;PSMD13;NDUFB5;URM1;MRPS31;LENG8;SPATA4;CXXC4;RNFT1;MBTD1;BCL2L12;CCL5;S100A13;IL12RB1;TBC1D17;COX10;PMS1;TBC1D…
REST_myocyte_mm9	136/2000	0.00302936	0.0179128	-1.03005	4.14312	SCARB2;ZWILCH;ULK4;D16ERTD472E;CAAP1;PARK7;GABPB1;GPATCH8;1810014B01RIK;SESN2;NARS2;EPC1;OBFC1;ARL6IP4;RPL38;CEP95;B2M;EIF2A;FBXW8;TPM2;RPL22;NEAT1;CRNKL1;LEMD2;FAM118B;PLA2G16;CARHSP1;BRMS1;TBC1D20;SIK1;KDELR3;VCL;CHRNA1;BLM;CALCRL;FAM114A2;SAR1B;XPC;MRPL15;THADA;OSGEP;CORO1C;CNN3;MIR212;EMG1;UBB;IRAK2;S100A13;SAFB2;MCMBP;BC055324;COX10;TBC1D15;API5;UBE2C;BRPF3;SSC5D;MINA;NARFL;CLK4;PTRHD1;GNB2L…
CEBPB_myocyte_mm9	50/640	0.00708957	0.0338309	-1.19987	4.06322	4930592I03RIK;OTUD7B;SLC7A11;2310039L15RIK;RPL7;EPG5;CEP95;DLEU2;TOR3A;2310043O21RIK;HIST2H2BB;ALG1;GTF2F1;NEAT1;OSMR;SNORA2B;ILF2;SLPI;FCGR4;KIFC1;HMBS;CD2BP2;CD47;MAN1B1;CHRNA1;PPP1R15B;KRT80;POLDIP3;TXLNG;SAMHD1;TBRG1;SH3BP5;GBP2;ANKMY1;CD74;IFI204;MID1IP1;STAT3;SLC33A1;ZBTB10;LHFPL2;NFKBIA;ISG20;RPIA;CMSS1;CD9;VIM;CLEC2D;MYD88;NFE2L2
STAT3_HeLa-S3_hg19	133/1974	0.00450186	0.0249899	-1.08818	4.01459	IFITM3;MDC1;NUP107;CSF1;PGAP2;PROS1;ZFAND6;UBE2L6;MSMO1;IFI35;IFIT1;SAT1;ICAM1;EEF1B2;RASSF3;PDK4;TRIM25;OBFC1;RPL38;SLC39A1;AGFG2;EIF2A;CDKL3;GBP5;TSTD2;ARRDC3;NEAT1;ILF2;TM4SF1;THAP2;GTPBP3;CARHSP1;SLPI;TXNIP;RIN2;ABCG1;SKAP2;PSMD10;XPC;ZC3HAV1;ZBTB5;MBTD1;EMG1;MCMBP;PIP5K1A;ZBED5;TBC1D15;MLKL;RDX;HTR1D;MAD2L1BP;CDC7;NMI;PARP14;AP4B1;MRPL24;GFAP;BST2;ISG20;SEPSECS;JMY;HBP1;NFE2L2;LGALS3BP;PIWIL…
USF1_myocyte_mm9	134/2000	0.00519637	0.0273564	-1.10878	3.99028	SLC35B3;SCARB2;CSF1;WIPF2;GM166;RNF19B;IFI30;KLHL30;RCBTB1;TBK1;TOM1;LIPN;TRIM25;CEP95;DIP2B;LGALS9;DLEU2;SNRNP35;CEP97;PPFIA4;MS4A10;EIF2A;HMGN1;ATG3;STX8;PUS1;REV1;MITF;LIG3;IMP4;ALG1;SHISA2;GTF2F1;FAM118B;IFT88;ACAP2;TBC1D20;LACE1;CD2BP2;TXNIP;LAP3;SKAP2;CHRNA1;BLM;SHMT1;WDR62;ZBTB5;OSGEP;RHOBTB1;A930007I19RIK;MBTD1;SNN;COMMD9;UBB;C87436;DPH5;PIP5K1A;LONRF1;TBC1D17;TBC1D15;ABCA1;SLC33A1;ZBTB10…
PRDM1_HeLa-S3_hg19	112/1625	0.00471771	0.0260112	-1.08935	3.9753	MDC1;CSF1;NUCKS1;ICAM4;IFIT1;NR3C1;IGF1R;IFIT2;CXCL16;RPS14;TBK1;NARS2;NFATC2IP;TOM1;OBFC1;TRIM25;B2M;TRIM21;PDE8A;SLC16A5;CDK5RAP2;IL15RA;GBP7;ARL15;TRAFD1;RFX1;CARHSP1;PARD3;CLIP4;TXNIP;TRIM14;RBCK1;UBA7;GATA6;ZC3HAV1;TAPBPL;THADA;DDX60;MRPL11;CORO1C;TBC1D17;DECR1;TGFB3;SLC33A1;NEK7;RDX;ZBTB10;NMI;PARP14;GGCT;UST;PSMG4;HBP1;NFKBID;NFE2L2;LGALS3BP;SLC2A3;MTR;CTDSPL2;IL18BP;IFIH1;RARS;CASP4;METTL…
BHLHE40_MEL cell line_mm9	134/2000	0.00519637	0.0273564	-1.09989	3.95827	WIPF2;GM166;UBE2L6;TNF;RCBTB1;IGF1R;CCND2;TBK1;1810014B01RIK;RASSF3;TRIM25;TRIM26;CPNE3;CEP95;DIP2B;DLEU2;SNRNP35;ATG3;GBP7;TAGAP1;APLP2;REV1;HMHA1;ALG1;GTF2F1;NEAT1;LEMD2;KCTD6;TBC1D20;PRKD3;PADI3;SIK1;LAP3;RBCK1;BEX4;SHMT1;H2-M3;A930007I19RIK;PIK3R5;MBTD1;KLC4;SNN;UBB;TBC1D15;BRPF3;FAM78A;MICAL3;FANCB;CLK4;PTRHD1;D17WSU92E;POLA2;HOOK2;GPR180;JMY;CREBRF;TAF4B;HBP1;NFE2L2;DENND1C;RTP4;LIN54;KDM5C…
MEF2A_GM12878_hg19	71/970	0.00660369	0.0327127	-1.14554	3.91774	MDC1;ZAK;TTF2;IFIT1;PIK3CG;SMG5;CDC73;BZRAP1;LAMP3;BLNK;EPC1;RPL38;CPNE3;RTTN;DLEU2;CTSC;CD53;TOR3A;PARP2;PABPC4;LMO2;CKAP2;TMEM173;NEAT1;RHOB;MIR17HG;TRIM13;TXNIP;TLR6;DNASE1L3;LUC7L2;SLC25A13;CD274;SELPLG;POLDIP3;NEDD9;PLD4;NOD2;SPATA4;APOLD1;EMG1;CLEC7A;CCL5;MKNK2;IL21R;TNFRSF17;ZBED5;VASP;ATF7IP;CD74;CDK19;STAT1;LY86;MRPL24;AP4B1;KLF2;ADAT2;NFKBIA;SPCS1;ZNFX1;PTPRC;HOOK2;MGAT4B;SPRY2;PTPN6;VI…
STAT3_MCF 10A_hg19	240/3788	0.00311934	0.0183121	-0.977055	3.90841	IFITM3;RPL4;CYFIP1;NUP107;AVIL;ULK4;UBE2L6;IFIT1;GABPB1;RPL6;IPW;GOLGA4;FBXO4;OBFC1;TRIM25;RPL38;B2M;TRIM21;CDK5RAP2;EIF2A;RSAD2;ARL15;IMP4;TM4SF1;GTPBP3;IFI27;SDPR;HMBS;CD2BP2;TXNIP;RNF122;SKAP2;ZBTB8A;SAR1B;MAPKAP1;GATA6;XPC;MRPL15;ZC3HAV1;OSGEP;C3;COMMD9;PIP5K1A;ZBED5;VASP;BTF3;TSLP;FUCA1;MICAL3;MAD2L1BP;PYCR2;NMI;PARP14;PTRHD1;NFATC4;PM20D1;MSRA;SLC6A6;POLA2;HNRNPF;TRMT12;SFXN3;PEMT;PSMG4;PIG…
MYC_MCF 10A_hg19	216/3382	0.00363881	0.0207641	-1.00372	3.88894	SLC35B3;MAPKBP1;UBE2L6;IFI35;GOLGA4;TBK1;FBXO4;EPC1;ANKFY1;FAM53B;CEP97;TRIM21;SOX4;PRKCI;PRMT10;RSAD2;ARL15;RPL22;FRS2;TM4SF1;LACE1;CD2BP2;LAP3;KDELR3;RNF122;SKAP2;SAR1B;MAPKAP1;SHMT1;GATA6;MRPL15;OSGEP;MBTD1;COMMD9;RNF213;MCMBP;HIST1H3I;VASP;ABCA1;BTF3;FUCA1;RDX;MICAL3;IFI44;PYCR2;WDYHV1;MINA;NMI;PARP14;NFATC4;ACER2;XKR8;HNRNPF;TRMT12;SLC35F5;HEXB;MRPL32;PIGX;CHAF1B;HINT3;AIFM1;RARS;MMP28;EPG5;…
ELF1_GM12878_hg19	83/1161	0.00613527	0.0313583	-1.12083	3.88062	DENND1C;MCM8;ZFAND6;GPR63;MSMO1;PARK7;RCSD1;USP39;SAT1;MRPL32;CDC73;RPS14;FPGT;NFATC2IP;TRIM25;EPG5;HIF1AN;METTL15;CDK5RAP2;CDKL3;PRMT10;ARL15;ADPRHL2;OXSM;BCKDHB;LRRC40;TERF2;GLTSCR2;FAM118B;MED28;KAT2B;BRMS1;G2E3;TRIM14;ATG4B;CD47;PIGG;PFDN5;FAM60A;PPARD;PSMD10;SASH3;SMARCD1;CD274;KDM3A;SP100;SELPLG;SAR1B;PSMD13;UNC93B1;URM1;DAPP1;NOD1;MRPL15;THADA;COMMD9;EXOSC4;RECQL5;ASTE1;UBB;IL21R;RPS3;MCMB…
RELA_GM19099_hg19	135/2000	0.0039814	0.0224057	-1.02019	3.87514	RPL4;MAPKBP1;CSF1;UBE2L6;IFI30;SAT1;EEF1B2;RPS14;CHCHD5;TBK1;FPGT;SESN2;DHX58;RPL38;PIM3;EPHB1;B2M;EIF2A;ABT1;ADPRHL2;ZFP3;PRKCD;TRAFD1;RPSA;BRMS1;LAP3;CSNK1G1;KLHL18;CD274;SAR1B;ZC3HAV1;OSGEP;C3;EMG1;COMMD9;UBB;CLEC7A;SAFB2;S100A13;TNFRSF17;DPH5;PIP5K1A;TNFRSF14;HACL1;BTF3;VASP;VCAM1;MLKL;API5;UBE2C;B3GALT4;MAD2L1BP;PYCR2;TDRD7;NARFL;MRPL24;ISG20;GGCT;SEPSECS;UBE2W;CXCL10;ARHGAP31;ARPC3;HNRNPF;W…
SIN3A_MCF-7_hg19	89/1259	0.00611506	0.0313583	-1.10459	3.82438	TOP2A;LIN54;NUP107;MCM8;ZWILCH;HEXB;SLC7A11;CTDSPL2;USP39;EEF1B2;RPS14;RARS;NARS2;SLC39A1;PLS1;ABT1;RFC5;ZFP3;PABPC4;RPL22;TRAFD1;CDC25C;TERF2;MRPL46;ILF2;THAP2;MRPL43;FAM118B;NSA2;PRPF18;MELK;OAS3;LAP3;CSNK1G1;TRIM56;PSMD10;KLHL18;MRPS35;NDUFB5;URM1;NOL7;TXLNG;XPC;NOD1;TAPBPL;THADA;OSGEP;EMG1;COMMD9;BTAF1;ASTE1;UBB;COBLL1;SAFB2;S100A13;HACL1;COX10;CCT5;E2F8;VASP;ATF7IP;TMEM120B;UBE2C;NUBPL;STAT1…
E2F4_MCF 10A_hg19	134/2000	0.00519637	0.0273564	-1.05495	3.79657	SLC35B3;IFITM3;SCARB2;CYFIP1;ZAK;ZFAND6;GPR63;IFI30;IFIT1;CCND2;FPGT;NARS2;ANKFY1;PIM3;RPL38;SLC16A9;SNRNP35;B2M;SOX4;CDK5RAP2;PLS1;EIF2A;ADPRHL2;CSGALNACT2;ARRDC3;TRAFD1;SDCBP2;EREG;CARHSP1;CCDC80;MELK;BRMS1;IFI27;SDPR;CLIP4;LACE1;CMPK2;KCTD14;CD2BP2;SKAP2;PSMD10;IPPK;CD274;ZBTB8A;TMEM161B;CCDC23;SAR1B;WDR62;SPATA4;FOXO1;MRPL11;DDRGK1;S100A16;SAFB2;CEP72;MBP;VASP;TMEM120B;TMEM120A;FUCA1;B3GALT4;…
MYOG_myocyte_mm9	230/3623	0.00351168	0.0203229	-0.965096	3.76002	MDC1;CHIC2;NUP107;D16ERTD472E;ULK4;LDLRAD4;IFI30;GABPB1;GPATCH8;RCBTB1;GOLGA4;TBK1;1810014B01RIK;RASSF3;FAM65B;TRIM26;MS4A10;AGFG2;DAXX;2410006H16RIK;RSAD2;ZFP3;RPL22;REV1;FRS2;ALG1;RFX1;4931406C07RIK;SCAMP2;THAP4;LACE1;IGTP;KDELR3;8430408G22RIK;SAR1B;XPC;MRPL15;SMIM7;OSGEP;COMMD9;CEP72;MCMBP;GM6524;ZBTB7C;CDK19;PYCR2;NARFL;POLA2;GPR180;D830031N03RIK;SFXN3;HRC;DCHS1;GM6994;MTMR10;SLC35F5;OTUD7B;C…
CTCF_C2C12_mm9	134/2000	0.00519637	0.0273564	-1.03705	3.73216	SCARB2;MAPKBP1;HDAC10;HHIP;WIPF2;D16ERTD472E;H2-KE6;LDLRAD4;IKZF1;SAT1;4930465K10RIK;RCBTB1;5031414D18RIK;IFIT2;SMCHD1;ZFP560;FAM53B;RPL38;CPNE3;DIP2B;ZFP282;EPHB1;ADPRHL2;ARL15;RPL22;CSGALNACT2;TAP2;IMP4;LEMD2;KCTD6;EREG;PARD3;AW495222;RNF122;UBE2CBP;LMAN2L;IL20RA;DNAJC22;PIK3R5;CORO1C;CNN3;IRAK2;COBLL1;S100A13;API5;FAM78A;FUCA1;DENND4C;1110004F10RIK;NARFL;9030624J02RIK;GULP1;ACER2;GGCT;NFKBIA;I…
ZMIZ1_CH12.LX_mm9	134/2000	0.00519637	0.0273564	-1.02112	3.6748	RPL4;SCARB2;SLC35B3;CHIC2;NCF1;H2-K1;CAAP1;TTF2;TNF;4930465K10RIK;RPS14;1810014B01RIK;ANKFY1;TRIM26;DIP2B;SLC39A1;GM14139;PPTC7;PAM16;TAP2;TAP1;RPSA;LIG3;4931406C07RIK;KCTD6;FAM118B;IFT88;LACE1;CD2BP2;PSMD10;BLM;CCDC23;H2-M3;XPC;FAM109A;ZC3HAV1;MRPL15;WDR62;SMIM7;4932438A13RIK;FOXO1;CORO1C;A930007I19RIK;EMG1;C87436;CEP72;COX10;H2-EB1;FUCA1;NEK7;INCA1;EIF2AK2;MSN;MAD2L1BP;HELZ;CDC7;PYCR2;AP4B1;CLK…
POLR2A_ES-Bruce4_mm9	135/2000	0.0039814	0.0224057	-0.965782	3.66847	PGAP2;CAAP1;TTF2;IFI30;GPATCH8;RPL7;RASSF3;SESN2;NFATC2IP;OBFC1;TRIM25;ANKFY1;B2M;SOX4;ABT1;2410006H16RIK;GM14139;ADPRHL2;APLP2;RPS5;ARRDC3;TRAFD1;FRS2;CDC25C;ILF2;LEMD2;FAM118B;CARHSP1;TBC1D20;PARD3;HMBS;RNF122;BLM;GPR89;MRPL15;CNN3;UBB;SAFB2;MCMBP;CEP72;EIF2S3X;BC055324;UBE2C;API5;EDEM1;INCA1;MSN;CDC7;WDYHV1;CLK4;GNB2L1;BST2;ACER2;PM20D1;TMEM11;TAF4B;NIT2;ITM2B;TOP2A;CSRNP1;CTSZ;MTR;5730455P16R…
CTCF_olfactory bulb_mm9	133/2000	0.00673497	0.0327127	-1.04871	3.58658	SCARB2;HDAC10;WWC2;ICAM4;SAT1;GIMAP8;4930465K10RIK;RCBTB1;5031414D18RIK;RPL7;IFIT2;HOXA10;RPS14;ZFP560;FBXO4;DIP2B;ZFP282;DLEU2;EPHB1;IL15RA;PRKCI;ADPRHL2;ARL15;CSGALNACT2;TAP2;SHISA2;KCTD6;PARD3;ELMO1;TXNIP;AW495222;LAP3;ABCG1;RNF122;ZFP451;UBE2CBP;ZBTB8A;LMAN2L;IL20RA;DNAJC22;GATA6;2700081O15RIK;CORO1C;MRPL11;IRAK2;CMYA5;BTF3;API5;BRPF3;FUCA1;HELZ;1110004F10RIK;NARFL;9030624J02RIK;GULP1;GGCT;NF…
EP300_K562_hg19	299/4840	0.00361384	0.0207641	-0.910615	3.5282	SLC35B3;MDC1;CYFIP1;NUP107;WIPF2;ULK4;UBE2L6;IFI35;IKZF1;GABPB1;IFI30;GRPR;RCBTB1;RPL6;ICAM1;RPL7;RPS14;GOLGA4;RINL;PPP2R1B;LIPH;FBXO4;RPL38;RTTN;B2M;EIF2A;CDK5RAP2;ABT1;PRKCI;PRMT10;ARL15;TSTD2;ARRDC3;RPL22;IMP4;RFX1;SNORA2B;GTPBP3;SCAMP2;IFT88;CCDC80;SDPR;LACE1;CLDN7;TRIM13;TXNIP;CD2BP2;KDELR3;SKAP2;BEX4;UNC119B;TMEM161B;LMAN2L;SRCAP;SAR1B;MAPKAP1;WDR62;MRPL15;ZBTB5;MRPL11;MBTD1;MIR212;COMMD9;S…
CTCF_brain_mm9	133/2000	0.00673497	0.0327127	-1.02269	3.49761	SCARB2;SCARB1;WIPF2;WWC2;IKZF1;PARK7;SAT1;GIMAP8;RCBTB1;5031414D18RIK;NARS2;ZFP560;RPL38;ZFP282;DIP2B;AGFG2;IL15RA;ADPRHL2;ARL15;RPL22;TAP2;MITF;LIG3;SHISA2;KCTD6;PARD3;LACE1;ELMO1;TRIM14;AW495222;LAP3;ZFP451;IPPK;ZBTB8A;UBE2CBP;SAR1B;IL20RA;GATA6;RAP1GAP;PIK3R5;SCUBE3;IRAK2;CMYA5;SAFB2;PIP5K1A;MFAP3L;NTNG2;FAM78A;API5;FUCA1;CDC7;NARFL;GULP1;ACER2;GGCT;IGSF10;P4HA1;NDUFAF6;HOOK2;ARPC3;CCDC64B;SFX…
SMARCC1_HeLa-S3_hg19	133/2000	0.00673497	0.0327127	-1.0141	3.4682	SLC35B3;MAPKBP1;CYFIP1;ULK4;WWC2;IFI30;GOLGA4;RASSF3;SESN2;NARS2;FBXO4;PDK4;ANKFY1;SOX4;EIF2A;SLC16A5;TOR3A;PPTC7;RFX1;THAP2;PLA2G16;MOB3C;ACAP2;SLPI;LACE1;SREK1;ABCG1;VCL;SKAP2;KLHL18;CSF1R;SLC45A3;EPB41;DNAJC22;XPC;THADA;WDR62;ZC3HAV1;C3;COMMD9;S100A13;PIP5K1A;CLSPN;ZBED5;DECR1;TGFB3;EDEM1;NEK7;SLC33A1;MAD2L1BP;PARP14;AP4B1;ISG20;GGCT;ANLN;IBTK;POLA2;SP4;SFXN4;PLXNB1;LHX4;SELT;NIT2;TOP2A;PIGN;H…
TBP_GM12878_hg19	133/2000	0.00673497	0.0327127	-0.987084	3.37582	RPL4;MAPKBP1;PGAP2;ZFAND6;GPR63;PEBP1;MSMO1;GABPB1;SAT1;GPATCH8;ICAM1;STK11;RINL;PPP2R1B;FPGT;ANKFY1;OBFC1;PIM3;RPL38;LGALS9;EPHB1;TRIM21;SOX4;ADPRHL2;ZFP3;REV1;FRS2;ALG1;GTF2F1;BRMS1;BTK;XIST;LAP3;RNF122;VCL;PSMD10;BEX4;CD274;CALCRL;SAR1B;ZC3HAV1;ZBTB5;CALHM1;COMMD9;SAFB2;DPH5;TNFRSF17;PIP5K1A;TNFRSF14;KCNN3;FUCA1;TMEM120A;ZBTB10;PYCR2;HELZ;NMI;NARFL;CXCL10;ANLN;IBTK;HNRNPF;CD27;NAT9;NFKBID;DENN…
EP300_A549_hg19	94/1363	0.00905186	0.0417306	-1.05651	3.35604	RPL4;TOP2A;MDC1;NUP107;MCM8;OTUD7B;PARK7;GABPB1;USP39;SMG5;CDC73;CXCL5;CYR61;HIST2H2AC;EEF1B2;TRIM6;HIST1H1D;TRIM25;CEP95;RTTN;RPL38;SNRNP35;METTL15;LBR;EIF2A;MIR193B;CDKL3;FBXW8;ADPRHL2;EED;PUS1;RPL22;OSMR;MRPL46;GLTSCR2;DDB2;NSA2;CCDC80;RBL1;TCP1;CD2BP2;SIK1;IRF9;VCL;SKAP2;KLHL18;IPPK;PPP1R15B;SMARCD1;KDM3A;KRT80;SMARCD2;RPL12;NOL7;MRPS31;THADA;C3;EMG1;COMMD9;EXOSC4;RECQL5;PUF60;UBB;GCNT2;S100A…
TBL1XR1_GM12878_hg19	133/2000	0.00673497	0.0327127	-0.980214	3.35232	CD86;ZAK;GPATCH2;IFI30;SAT1;RCBTB1;GPATCH8;CHCHD5;LIPH;ARHGDIB;OBFC1;ANKFY1;RPL38;PIM3;DIP2B;EPHB1;EIF2A;ZBP1;ADPRHL2;ZFP3;HMHA1;TRAFD1;GTPBP3;ACAP2;LAP3;XIST;RNF122;SKAP2;IPPK;BLM;SAR1B;PSMD13;ZC4H2;FAM109A;XPC;SPATA4;FOXO1;MRPL11;EMG1;COMMD9;S100A13;SAFB2;TNFRSF17;PIP5K1A;NCKAP1L;TBC1D15;ABCA1;MLKL;FAM78A;TMEM120A;NEK7;MSN;TDRD7;HELZ;FANCB;NARFL;QDPR;GGCT;UBE2W;HOOK2;WDR5B;TRMT12;SFXN4;PSMG4;NA…
E2F6_H1-hESC_hg19	133/1994	0.00614869	0.0313583	-0.965769	3.34376	SLC35B3;HDAC10;PEBP1;IKZF1;IFI30;GABPB1;RCBTB1;EEF1B2;CHCHD5;SMCHD1;GOLGA4;TBK1;PDK4;FBXO4;EPC1;CPNE3;PIM3;SLC39A1;AGFG2;PLS1;ATG3;FBXW8;OXSM;TPM2;PAM16;RPL22;LIG3;ILF2;TM4SF1;FAM118B;RBP7;HMBS;TRIM14;SKAP2;BLM;UBE2CBP;SAR1B;MRPL15;THADA;CNN3;PIK3R5;DHX32;COBLL1;CMYA5;SAFB2;S100A13;CLSPN;COX10;TBC1D15;FANCI;EIF2AK2;MAD2L1BP;PYCR2;WDYHV1;FANCB;MRPL24;HSPA12B;GGCT;ACER2;ISG20;GPR180;HNRNPF;JMY;GNB4…
UBTF_K562_hg19	209/3293	0.00548051	0.0286673	-0.938283	3.33278	SLC35B3;IFITM3;MDC1;MAPKBP1;ULK4;ICAM4;IFI35;RCBTB1;ICAM1;RCBTB2;FBXO4;OBFC1;TRIM25;FAM53B;RTTN;TRIM21;CDK5RAP2;ABT1;ATG3;PRMT10;TSTD2;OXSM;IMP4;ALG1;THAP4;LACE1;TRIM13;CD2BP2;TRIM14;KDELR3;RNF122;SKAP2;TMEM161B;ZBTB8A;SHMT1;MRPL15;MRPL11;COMMD9;S100A13;ZBED5;BTF3;CDK19;EDEM1;INCA1;MICAL3;EIF2AK2;PYCR2;WDYHV1;MINA;PARP14;PARP10;ACER2;SLC6A6;SFXN4;PEMT;LIN54;RCSD1;CLYBL;MRPL32;PIGX;TRIM6;AIFM1;CSR…
POLR2A_endothelial cell of umbilical vein_hg19	276/4459	0.00482549	0.0264268	-0.916849	3.33126	RPL4;IFITM3;MAPKBP1;PGAP2;WIPF2;GPATCH2;IFI30;GPATCH8;RPS14;GJA1;GOLGA4;RINL;PPP2R1B;FBXO4;ANKFY1;TRIM21;AGFG2;EIF2A;CDK5RAP2;ATG3;PRMT10;ARL15;OXSM;FRS2;ALG1;RFX1;THAP2;SCAMP2;IFT88;CCDC80;IFI27;CLDN7;TRIM13;CD2BP2;KCTD14;TRIM14;SIK1;LAP3;SKAP2;BEX4;TMEM161B;LMAN2L;SAR1B;MAPKAP1;SHMT1;XPC;ZC3HAV1;MRPL15;ZBTB5;OSGEP;MRPL11;S100A16;INPP5D;S100A13;HIST1H3I;KCNN3;ZBED5;BTF3;EDEM1;RDX;SLC33A1;IFI44;E…
POLR2A_myocyte_mm9	133/2000	0.00673497	0.0327127	-0.957894	3.27599	IFITM3;CHIC2;HDAC10;WWC2;D16ERTD472E;UBE2L6;PARK7;RCBTB1;CHCHD5;GJA1;GOLGA4;CCND2;1700101I11RIK;TBK1;NFATC2IP;RPL38;TRIM26;PPFIA4;HERC6;CDK5RAP2;CDKL3;WSB2;APLP2;F2R;CSGALNACT2;FRS2;CDC25C;CRNKL1;KCTD6;FAM118B;BRMS1;MELK;D2WSU81E;CD2BP2;MAPKAPK5;XIST;RNF122;VCL;CSNK1G1;CD274;LMAN2L;FAM109A;MRPL15;APCDD1;4932438A13RIK;1810043H04RIK;UBB;IRAK2;CLSPN;BC055324;COX10;FANCI;TMEM120B;ZFP358;CDK19;FAM78A;…
CHD7_H1-hESC_hg19	133/2000	0.00673497	0.0327127	-0.936695	3.20349	SCARB1;NUP107;PGAP2;PARK7;IFIT1;EEF1B2;GJA1;FPGT;FBXO4;RTTN;RPL38;CEP97;STK32A;TRIM21;B2M;PLS1;ARL11;FRS2;IMP4;SHISA2;NEAT1;THAP2;EREG;GTPBP3;LACE1;CMPK2;SKAP2;IPPK;PSMD10;ZBTB8A;UBE2CBP;BLM;CALCRL;SAR1B;FAM114A2;GATA6;SPATA4;THADA;FUT2;FOXO1;XKRX;COBLL1;LCN10;PIP5K1A;HIST1H3I;HMGCLL1;TBC1D15;DECR1;BTF3;CDK19;VCAM1;API5;UBE2C;FUCA1;PTCH2;SLC33A1;PARP14;GGCT;P4HA1;ARPC3;GPR180;UST;FBXL3;NAT9;NFE2L…
CEBPB_A549_hg19	183/2860	0.00693278	0.0332773	-0.940828	3.20152	MDC1;NUP107;GALNT13;PGAP2;ULK4;CXCL17;UBE2L6;PARK7;NR3C1;SAT1;RPL6;IGF1R;CHCHD5;HPGDS;CCND2;LIPH;NARS2;SESN2;EPC1;CEP95;DLEU2;MIR138-2;CEP97;PDE8A;SOX4;SLC16A5;ABT1;CDKL3;ATG3;PRMT10;ARL15;RPS5;ARRDC3;LIG3;NEAT1;TM4SF1;EREG;ALDH3A1;CARHSP1;SLPI;HMBS;CLIP4;CD2BP2;SIK1;SREK1;RIN2;ABCG1;CHRNA1;CD274;ZBTB8A;EPB41;MAPKAP1;ZC3HAV1;SPATA4;MRPL15;ZBTB5;C3;EMG1;UBB;DDRGK1;S100A13;MCMBP;TBC1D17;FANCI;TSLP;…
CHD1_MEL cell line_mm9	52/691	0.0115969	0.0506045	-1.06548	3.17909	RPL4;ZWILCH;GPATCH2;IKZF1;NR3C1;SAT1;RPL6;IGF1R;RPS4X;BZRAP1;CCND2;MIR150;LGALS9;KDM6A;GRIPAP1;GM16796;PRKCI;2410006H16RIK;EED;RPL22;RPSA;NEAT1;MRPL46;BTK;CHMP3;TXNIP;CD47;VAMP5;LUC7L2;PPP1R15B;SLC45A3;HDAC1;MBTD1;CCDC85C;UBB;2900009J06RIK;TBC1D17;DIAP1;CCT5;FANCI;BTF3;MID1IP1;RDX;GNB2L1;UBE2W;ANLN;NR6A1;ZNFX1;JMY;1700101E01RIK;NAA16;NFE2L2
SIN3A_A549_hg19	110/1628	0.00869039	0.0402918	-0.984418	3.16156	RPL4;MDC1;NUP107;ULK4;PEBP1;UBE2L6;EEF1B2;CHCHD5;GJA1;TBK1;ANKFY1;RTTN;SOX4;EIF2A;PLS1;ABT1;CDKL3;FBXW8;ADPRHL2;PUS1;STX8;IMP4;FRS2;TM4SF1;EREG;FAM118B;CCDC80;BRMS1;MELK;CD2BP2;CSNK1G1;PSMD13;FAM114A2;XPC;THADA;OSGEP;COMMD9;UBB;COX10;TBC1D15;BTF3;ABCA1;SLC33A1;B3GALT4;PYCR2;NARFL;MRPL24;AP4B1;GNB2L1;ISG20;MOB1A;TRMT12;NAT9;NFE2L2;CUEDC2;KDM5C;OTUD7B;CTDSPL2;USE1;SMG5;CDC73;RPL7A;HINT3;RARS;HIF1AN…
TCF7L2_MCF-7_hg19	131/2000	0.0110788	0.0488407	-1.01812	3.07391	SCARB2;MDC1;MAPKBP1;NUP107;PGAP2;ULK4;GPATCH2;RNF19B;NUCKS1;PARK7;GABPB1;CHCHD5;GOLGA4;DACH1;FPGT;LAMP3;FAM53B;CEP95;CEP97;AGFG2;CDK5RAP2;HMGN1;SLC16A5;ATG3;PRKCI;OXSM;RPL22;RFX1;THAP4;ALDH3A1;ACE2;IFT88;FREM2;LPPR1;CD274;SHMT1;DAPP1;EDDM3B;APCDD1;OSGEP;XKRX;UBB;DDRGK1;PIP5K1A;TBC1D17;ZBED5;DECR1;CCDC14;ZBTB10;NMI;AP4B1;PTRHD1;NFATC4;GULP1;ISG20;ANLN;SEPSECS;ARHGAP31;JMY;WDR5B;PEMT;CPE;LHX4;NODAL…
FOSL2_A549_hg19	94/1375	0.0111328	0.0488407	-1.00424	3.03201	RPL4;MDC1;CYFIP1;NUP107;HEXB;PARK7;SLC7A11;USP39;SAT1;CDC73;RPL7A;RPS14;TRIM6;EEF2K;HINT3;PPP2R4;HIST1H1D;CEP95;RTTN;RPL38;GUSB;ABT1;TOR3A;CDKL3;PARP2;ADPRHL2;PUS1;VWA5A;OSMR;MRPL46;ILF2;GLTSCR2;RHOB;SCAMP2;ARL4D;NSA2;ELF1;RBL1;CDHR4;CD2BP2;TMBIM6;ITGA5;TLR6;VCL;CSNK1G1;IPPK;KDM3A;KRT80;SMARCD2;RNF34;SAR1B;URM1;LENG8;XPC;THADA;OSGEP;MRPL11;AURKA;BCL2L12;EMG1;RECQL5;EXOSC4;UBB;RPS3;PIP5K1A;TBC1D17…
RELA_GM10847_hg19	132/2000	0.00866833	0.0402918	-0.942754	3.02776	SLC35B3;RPL4;CSF1;PGAP2;ZWILCH;ULK4;UBE2L6;PARK7;TTF2;SAT1;RPL6;RPL7;ICAM1;EEF1B2;CCND2;TRIM25;RTTN;B2M;EIF2A;ABT1;ZBP1;PPTC7;PUS1;ARRDC3;RPL22;PRKCD;TRAFD1;CYBA;RPSA;IMP4;NEAT1;THAP2;ACAP2;CARHSP1;LAP3;IPPK;SAR1B;PSMD13;TAPBPL;ZBTB5;EMG1;UBB;S100A13;SAFB2;TNFRSF17;DPH5;TNFRSF14;HIST1H3I;CLSPN;TBC1D17;MSC;VCAM1;MLKL;EDEM1;NMI;MRPL24;AP4B1;NFKBIA;BST2;MOB1A;UBE2W;ARHGAP31;P4HA1;WDR5B;TAF4B;NFE2L2;…
POLR2AphosphoS2_MEL cell line_mm9	132/2000	0.00866833	0.0402918	-0.93573	3.0052	AVIL;E330033B04RIK;WIPF2;H2-K1;H2-KE6;ZBTB22;PARK7;IFI30;C4A;CHCHD5;SMCHD1;TBK1;RINL;MPZ;SESN2;GM6548;DHX58;ARL6IP4;DLEU2;DAXX;ARL15;APLP2;F2R;PAM16;PRKCD;REV1;HMHA1;GTF2F1;SNORA2B;FAM118B;TRIM13;SIK1;KDELR3;VCL;IPPK;HAMP2;MAPKAP1;THADA;HIGD1B;4932438A13RIK;KLC4;DDRGK1;C87436;CMYA5;SAFB2;EIF2S3X;HIST1H3I;NTNG2;TMEM120B;BRPF3;UBE2C;SEC16A;B3GALT4;MAD2L1BP;EIF2AK2;MSN;PYCR2;MRPL24;GM12250;NFKBIA;D1…
PML_GM12878_hg19	82/1179	0.0118136	0.0512759	-1.00864	2.9962	DENND1C;CD86;NUP107;PGAP2;ULK4;GPATCH2;TCIRG1;CTDSPL2;USP39;SAT1;MRPL32;CDC73;EEF1B2;CHAF1B;GOLGA4;CASP8;SUMO1;RARS;DHX58;ARHGDIB;BLNK;RPL38;HIF1AN;RFC5;CDKL3;PARP3;DTX3L;ZFP3;RPL22;TRAFD1;LRRC40;FRS2;TERF2;LEMD2;THAP2;GLTSCR2;MRPL43;FAM118B;RHOB;CARHSP1;CCDC80;PRPF18;BRMS1;RBL1;G2E3;ATG4B;RBCK1;PIGG;RNF122;CSNK1G1;TRIM56;KLHL18;USP14;NDUFB7;SELPLG;SHMT1;URM1;MRPS31;XPC;MRPL11;RNFT1;TBRG1;EMG1;RE…
MAX_HeLa-S3_hg19	224/3575	0.00692847	0.0332773	-0.868079	2.95397	SLC35B3;RPL4;MDC1;NUP107;PGAP2;ULK4;GABPB1;RPL6;RPL7;RPS14;TBK1;LIPH;FBXO4;OBFC1;CEP95;TRIM21;CDK5RAP2;EIF2A;ABT1;ATG3;OXSM;PRKCD;FRS2;IMP4;TM4SF1;SCAMP2;SLPI;HMBS;LACE1;TXNIP;CD2BP2;KDELR3;LMAN2L;SAR1B;MRPL15;ZBTB5;OSGEP;MRPL11;COMMD9;S100A16;S100A13;PIP5K1A;DPH5;KCNN3;DECR1;VASP;FUCA1;SLC33A1;WDYHV1;MRPL24;SMTN;POLA2;GPR180;WDR5B;TRMT12;SFXN4;PEMT;LIN54;PIGN;SLC7A11;IFIH1;AIFM1;PPP2R4;EPG5;CD33…
NELFE_MEL cell line_mm9	131/2000	0.0110788	0.0488407	-0.974582	2.94245	SCARB2;RPL4;CHIC2;AVIL;WIPF2;H2-K1;GPATCH2;PARK7;TTF2;TNF;4930465K10RIK;GOLGA4;FPGT;NARS2;FBXO4;ZFP560;ARL6IP4;TRIM26;CPNE3;RPL38;LGALS9;SLC39A1;ABT1;PRMT10;FBXW8;PPTC7;ARL15;ZFP3;PRKCD;HMHA1;LIG3;IMP4;VRK1;RPSA;LEMD2;CRNKL1;FAM118B;PLA2G16;CARHSP1;TBC1D20;KDELR3;PSMD10;ZFP622;CD274;SLC45A3;CCDC23;FAM114A2;H2-M3;XPC;MRPL15;THADA;4932438A13RIK;PIK3R5;MBTD1;EMG1;1810043H04RIK;NCKAP1L;HIST1H3I;COX10…
PAX5_GM12892_hg19	35/436	0.015334	0.0616382	-1.04741	2.91859	OGFR;MTMR10;HDAC10;UNC93B1;DOCK8;ULK4;MRPS31;OTUD7B;PEBP1;SPATA4;CDC73;BZRAP1;EXOSC4;FBXO4;CEP95;DIP2B;PDE8A;METTL15;ATF7IP;PRMT10;STAT1;BRPF3;PABPC4;TDRD7;NEAT1;TPD52L2;KCTD6;ADAT2;KBTBD4;HOOK2;ARPC3;MGAT4B;NAA16;CLEC2D;BLVRA
CTCF_T-cell acute lymphoblastic leukemia_hg19	131/2000	0.0110788	0.0488407	-0.964724	2.91269	OTUD4;GPR63;PARK7;NR3C1;GPATCH8;RCBTB2;RPL7;RPS14;DHX58;SESN2;TOM1;FAM53B;ANKFY1;ARL6IP4;TRIM21;SLC39A1;AGFG2;SOX4;PLS1;PRKCI;SLC15A2;RSAD2;TSTD2;OXSM;STX8;PUS1;F2R;CYBB;TRAFD1;RPSA;GTF2F1;LEMD2;TXNIP;TRIM14;UBE2CBP;TMEM161B;ZBTB8A;BLM;CALCRL;KRTAP10-10;MRPL15;SPATA4;ZC3HAV1;APCDD1;FOXO1;LCN10;MCMBP;DECR1;SMCP;CDK19;API5;CCDC14;FZD6;MICAL3;WDYHV1;TDRD7;CDK9;GGCT;HOOK2;TMEM11;HNRNPF;UST;WDR5B;HBP1…
MAFK_ES-E14_mm9	97/1433	0.012677	0.0538774	-0.990002	2.89184	MDC1;PARK7;CHCHD5;RPS14;GJA1;1700101I11RIK;TBK1;ZFP560;EPC1;TRIM25;CEP95;DLEU2;MS4A10;ARL11;DAXX;SDS;ARRDC3;REV1;SNORA2B;ILF2;SOX10;LYG1;CSF1R;ZBTB8A;SHMT1;WDR62;ZBTB5;RASGRP3;CORO1C;MIR335;UBB;NLRP3;HIST1H3I;MIR5098;CDK19;NEK7;MSN;MRPL24;KY;CXCL10;SLC6A6;TMEM11;HNRNPF;HRC;MYD88;NODAL;NFE2L2;4930592I03RIK;SLC40A1;SLC7A11;TSPAN12;SMG5;CXCL5;SLC2A7;CASP4;CPXM1;SLC18A1;KDM6A;CD52;HIST2H2BB;TEX14;ICO…
GTF2F1_HeLa-S3_hg19	132/2000	0.00866833	0.0402918	-0.884877	2.84188	IFITM3;RPL4;CYFIP1;MAPKBP1;NUP107;ZAK;ZFAND6;GPATCH2;PEBP1;PARK7;SAT1;EEF1B2;LIPH;FPGT;OBFC1;CPNE3;RTTN;TRIM21;ABT1;FBXW8;ADPRHL2;RPS5;PUS1;APLP2;PAM16;TRAFD1;VRK1;GTF2F1;CDC25C;FAM118B;PLA2G16;MELK;TXNIP;LAP3;VCL;KLHL18;CD274;TMEM161B;UBE2CBP;BLM;LMAN2L;FAM114A2;SAR1B;PSMD13;FAM109A;THADA;FOXO1;MRPL11;EMG1;COMMD9;S100A13;VASP;API5;FUCA1;NEK7;EIF2AK2;PYCR2;MINA;MRPL24;PARP10;BST2;ACER2;POLA2;SMTN…
SIN3A_SK-N-SH_hg19	69/970	0.0129209	0.0546293	-0.976555	2.83903	TOP2A;NUP107;PIGN;MCM8;SLC7A11;RCBTB1;SMG5;HIST2H2AC;EEF1B2;RPL7A;SUMO1;FPGT;SESN2;TRIM25;EMILIN1;HIF1AN;B2M;CDK5RAP2;ABT1;RFC5;FBXW8;PUS1;RPL22;ANO8;CKAP2;VRK1;MITF;ALG1;CDC25C;RHOB;NSA2;PRPF18;BRMS1;LAP3;PFDN5;FAM60A;IRF9;USP14;BLM;UBE2CBP;SEMA3A;NOL7;ZC3HAV1;OSGEP;EMG1;RECQL5;CEP72;FYN;COX10;VASP;UBE2C;NUBPL;TMEM120A;ATAD2;GINS4;FANCB;MRPL24;TPD52L2;GGCT;ISG20;RPIA;GPAM;PSMG4;TAF4B;TRIP13;FSIP…
TFAP2C_HeLa-S3_hg19	132/2000	0.00866833	0.0402918	-0.880397	2.82749	SLC35B3;MAPKBP1;NUP107;PGAP2;ZFAND6;WWC2;GPATCH2;PARK7;IFI30;RCBTB1;GOLGA4;PPP2R1B;RASSF3;ARHGDIB;FBXO4;TRIM25;FAM53B;PIM3;B2M;SLC16A5;PLS1;ATG3;TOR3A;IL15RA;APLP2;RPL22;PAM16;FRS2;CDC25C;NEAT1;GTPBP3;MOB3C;IFT88;MELK;SLPI;ZBTB8A;SHMT1;ZBTB5;FOXO1;C3;MBTD1;TBC1D17;ZBED5;VASP;FUCA1;RDX;MICAL3;MAD2L1BP;PYCR2;TDRD7;CDC7;NMI;ARHGAP27;QDPR;BST2;GGCT;ANLN;MSRA;P4HA1;UST;GJB5;SFXN4;HBP1;BCL2L1;TOP2A;DOC…
BCL3_GM12878_hg19	39/503	0.0176406	0.0672527	-1.04674	2.82547	DENND1C;POLDIP3;CTSZ;HIST2H2AB;ICAM4;USE1;CDC73;PSMB10;GIMAP8;HIST2H2AC;VPREB3;BZRAP1;UBB;DHRS7C;HIST1H1D;ANKFY1;TRIM25;MIR150;PRLH;F10;STAT1;EDEM1;ZFP3;B3GALT4;LY86;TRPV3;CYBA;NEAT1;NFKBIA;ISG20;IRF7;CD27;BLVRB;DCHS1;CD68;NFKBID;SHANK3;IRF9;DDR2
HCFC1_ES-E14_mm9	131/2000	0.0110788	0.0488407	-0.93132	2.81183	OTUD4;CHIC2;NUP107;WWC2;GPATCH2;H2-KE6;LDLRAD4;PARK7;ICAM1;1810014B01RIK;FPGT;ZFP560;ARL6IP4;ABT1;DAXX;FBXW8;ARL15;ADPRHL2;TPM2;PUS1;STX8;PRKCD;F2R;IMP4;VRK1;FRS2;THAP4;IFT88;F630042J09RIK;BRMS1;SPINT1;PRKD3;D2WSU81E;ELMO1;CD2BP2;TRIM14;SIK1;VCL;SKAP2;PSMD10;GPR89;XPC;THADA;SMIM7;OSGEP;CORO1C;SCUBE3;MIR212;COMMD9;1810043H04RIK;IRAK2;CEP72;MCMBP;BC055324;COX10;ABCA1;ZFP358;FAM78A;SLC33A1;ZFP239;B3…
USF1_C2C12_mm9	131/2000	0.0110788	0.0488407	-0.924713	2.79189	SLC35B3;SCARB2;CSF1;WIPF2;GM166;RNF19B;IFI30;KLHL30;RCBTB1;4930465K10RIK;TBK1;TOM1;LIPN;TRIM25;CEP95;PIM3;DIP2B;LGALS9;DLEU2;SNRNP35;PPFIA4;MS4A10;HMGN1;ATG3;PUS1;REV1;LIG3;IMP4;MITF;ALG1;NEAT1;GTF2F1;FAM118B;IFT88;ACAP2;TBC1D20;D2WSU81E;LAP3;SKAP2;CHRNA1;BLM;SHMT1;WDR62;ZBTB5;OSGEP;RHOBTB1;A930007I19RIK;MBTD1;SNN;COMMD9;C87436;COBLL1;PIP5K1A;TBC1D17;LONRF1;TBC1D15;SLC33A1;ZBTB10;IRGM1;PYCR2;SSC5…
GTF2B_K562_hg19	131/2000	0.0110788	0.0488407	-0.923278	2.78755	SLC35B3;SCARB1;PGAP2;PEBP1;ICAM4;IFI30;SAT1;GPATCH8;RPL7;CHCHD5;RPS14;FPGT;RPL38;ABT1;ADPRHL2;REV1;TRAFD1;FRS2;LIG3;RPSA;VRK1;CDC25C;SCAMP2;EREG;FAM118B;TBC1D20;SDPR;BTK;XIST;VCL;SKAP2;PSMD10;BEX4;SAR1B;XPC;MRPL15;ZBTB5;CORO1C;KLC4;DDRGK1;MCMBP;VASP;NEK7;MAD2L1BP;HELZ;PARP14;CLK4;NFKBIA;ACER2;SLC6A6;SEPSECS;SMTN;POLA2;TRMT12;FBXL3;SELT;NFE2L2;CSRNP1;KDM5C;CUEDC2;PIGN;MCM8;HEXB;OTUD7B;CTDSPL2;PIGW…
BCL11A_GM12878_hg19	81/1186	0.0179014	0.0676275	-1.02796	2.76905	OTUD4;CD86;NCF1;CTSZ;HIST2H2AB;NUCKS1;TCIRG1;TTF2;RCSD1;NR3C1;TSPAN12;USE1;PIGX;HIST2H2AC;ICAM1;BZRAP1;CCND2;LAMP3;HIST1H1D;CEP95;CPNE3;PIM3;B2M;HERC6;ZBP1;EMX1;PARP2;CKAP2;NEAT1;MPEG1;ELF1;ZEB1;TYROBP;CDC42EP3;TRIM13;IRF7;TLR6;DNASE1L3;DDR2;SLC25A13;IPPK;SP100;PARG;SELPLG;POLDIP3;CXCR4;PLD4;SPATA4;CXXC4;SNN;RNF213;UBB;CLEC7A;INPP5D;IL21R;TNFRSF17;TNFRSF14;VASP;CD74;CDK19;VCAM1;STAT1;MX2;STAT3;LA…
POLR2AphosphoS5_GM12878_hg19	97/1431	0.0122685	0.0528585	-0.9321	2.7405	CD86;MAPKBP1;NUP107;GPATCH2;RCBTB1;IFIT2;RINL;PPP2R1B;FPGT;LIPH;NARS2;TRIM21;AGFG2;ABT1;FBXW8;OXSM;CSGALNACT2;BRMS1;MELK;CCDC80;TBC1D20;XIST;VCL;BEX4;UBE2CBP;CALCRL;UBA7;LMAN2L;SAR1B;EPB41;THADA;BCL2L12;S100A13;HACL1;NCKAP1L;TNFRSF14;KCNN3;TGFB3;TMEM120A;IFI44;HELZ;FANCB;NARFL;PARP10;ACER2;ANLN;IBTK;PTPRC;TBXAS1;NAT9;MCM8;DOCK8;SLC35F5;OTUD7B;CTDSPL2;SHB;HIST2H2AC;SUMO1;AIFM1;CSRP1;HIST1H1A;METTL…
MAX_NB4_hg19	131/2000	0.0110788	0.0488407	-0.89548	2.70363	RPL4;CD86;MAPKBP1;WWC2;GPATCH2;ICAM4;MSMO1;IKZF1;PARK7;GPATCH8;CHCHD5;SMCHD1;RINL;DACH1;NFATC2IP;OBFC1;MIR138-2;ABT1;CDKL3;TOR3A;WSB2;HMHA1;FRS2;CDC25C;LEMD2;THAP2;IFT88;BRMS1;SIK1;ABCG1;CSNK1G1;KLHL18;CD274;UBE2CBP;BLM;SHMT1;PLD4;THADA;FTX;OSGEP;MRPL11;EMG1;CALHM1;SAFB2;MCMBP;CEP72;DPH5;NCKAP1L;ABCA1;VASP;TMEM120B;MLKL;API5;FAM78A;EDEM1;TMEM120A;NEK7;MAD2L1BP;HELZ;CDC7;NARFL;BMX;MRPL24;SEPSECS;P…
POLR2AphosphoS5_U-87 MG_hg19	103/1532	0.0123077	0.0528585	-0.908288	2.67049	DGKG;SLC35B3;ZAK;GPR63;PEBP1;EEF1B2;FPGT;NARS2;FBXO4;SOX4;TOR3A;FBXW8;TRAFD1;VRK1;FRS2;ALG1;FAM118B;PLA2G16;MOB3C;BRMS1;TBC1D20;HMBS;KDELR3;CSNK1G1;BEX4;KLHL18;CD274;UBE2CBP;TMEM161B;CALCRL;UBA7;SAR1B;FAM114A2;SHMT1;ZC4H2;C3;SAFB2;DPH5;KCNN3;ZBED5;TBC1D15;EIF2AK2;HELZ;MINA;PARP14;NFKBIA;ACER2;SLC6A6;GPR180;ID4;PEMT;LGALS3BP;CUEDC2;OTUD7B;CTDSPL2;USP39;SMG5;CHAF1B;ZIC1;BDKRB2;HIF1AN;CTSC;RFC5;RFC3…
E2F4_MEL cell line_mm9	42/549	0.0171786	0.0670705	-0.979679	2.6471	TOP2A;MDC1;UBE2CBP;SHMT1;ULK4;NUCKS1;TTF2;CTDSPL2;MIR449C;CHAF1B;SMCHD1;COMMD9;SUMO1;1810014B01RIK;RASSF3;KIF13B;CLSPN;DLEU2;HIST1H1A;TBC1D15;AGFG2;E2F8;FANCI;RRM1;RFC3;ATAD2;REV1;MSL3;CDC7;TEX14;PML;PTRHD1;POLA2;RBL1;PRC1;TCP1;RQCD1;CD2BP2;MCM6;CENPO;CENPQ;XKR5
ATF2_GM12878_hg19	109/1641	0.0138564	0.0570816	-0.919258	2.63209	OTUD4;CD86;NUP107;PGAP2;ZWILCH;ULK4;GPATCH2;UBE2L6;PARK7;IFI30;GPATCH8;EEF1B2;CHCHD5;RPS14;CCND2;ARHGDIB;NARS2;FBXO4;ANKFY1;RPL38;CEP97;ABT1;ADPRHL2;OXSM;RPL22;RPSA;LEMD2;BRMS1;HMBS;BTK;IPPK;TMEM161B;PSMD13;DAPP1;XPC;ZC3HAV1;THADA;EMG1;CLEC7A;S100A13;TNFRSF17;TBC1D15;FANCI;API5;NMI;NARFL;GNB2L1;GGCT;NFKBIA;SEPSECS;MOB1A;ARPC3;TAF4B;PEMT;SELT;NFE2L2;CUEDC2;KDM5C;MCM8;SLC35F5;OTUD7B;CTDSPL2;SLC7A11…
GATA2_endothelial cell of umbilical vein_hg19	130/2000	0.0140605	0.0570816	-0.891745	2.55331	OTUD4;CHIC2;ZAK;HHIP;MSMO1;GABPB1;ICAM1;SMCHD1;RASSF3;ARHGDIB;TOM1;FBXO4;OBFC1;EPC1;TRIM25;RTTN;CEP95;CEP97;B2M;ABT1;ARL11;ARL15;PRKCD;LIG3;NEAT1;SDCBP2;ILF2;LEMD2;TM4SF1;SDPR;PARD3;PADI3;CMPK2;TXNIP;MAPKAPK5;RIN2;CHRNA1;CD274;CALCRL;GATA6;FTX;OSGEP;CNN3;MIR335;NPBWR1;DPH5;ZBED5;TBC1D15;FANCI;NTNG2;MLKL;ZBTB10;PARP14;ISG20;POLA2;SFXN3;SFXN4;HBP1;BCL2L1;PIWIL2;ACVRL1;SNAP23;TNFAIP3;MTR;PEAR1;CYR61…
POLR2A_GM18505_hg19	130/2000	0.0140605	0.0570816	-0.881708	2.52457	SCARB2;MAPKBP1;NUP107;GPATCH2;MSMO1;IKZF1;PARK7;GPATCH8;GOLGA4;RINL;PPP2R1B;FPGT;ARHGDIB;NARS2;SESN2;DHX58;NFATC2IP;SLC16A9;SLC16A5;CDK5RAP2;ABT1;CDKL3;ARL15;ZFP3;OXSM;RPL22;CYBA;CDC25C;ILF2;THAP4;PLA2G16;IFT88;BRMS1;MELK;CMPK2;VCL;KLHL18;UBE2CBP;UBA7;SAR1B;SHMT1;MRPL15;THADA;KLC4;SNN;S100A13;MCMBP;DPH5;KCNN3;HIST1H3I;BTF3;TMEM120A;FUCA1;SLC33A1;MAD2L1BP;HELZ;PARP14;NARFL;PTRHD1;GGCT;XKR8;POLA2;S…
TRIM28_U2OS_hg19	130/2000	0.0140605	0.0570816	-0.870734	2.49315	ULK4;GPATCH2;UBE2L6;AQP4;PARK7;IFI35;IFIT1;GABPB1;GPATCH8;RPL7;GJA1;CCND2;RTTN;CEP97;PDE8A;SOX4;ABT1;TOR3A;ARL15;ADPRHL2;OXSM;STX8;RPSA;GTF2F1;CDC25C;BRMS1;HMBS;TXNIP;SREK1;KLHL18;IPPK;UBE2CBP;CALCRL;SRCAP;PSMD13;SAR1B;DNAJC22;THADA;SPATA4;MRPL11;KLC4;EMG1;COMMD9;DDRGK1;S100A13;SAFB2;DPH5;ZBED5;COX10;API5;TGFB3;SLC33A1;CDC7;MRPL24;AP4B1;ACER2;ISG20;P4HA1;TMEM11;GPR180;SFXN3;TOP2A;CUEDC2;DOCK8;MTR…
BHLHE40_HepG2_hg19	145/2249	0.0124981	0.0533949	-0.842562	2.46874	SCARB2;OTUD4;SLC35B3;MAPKBP1;CHIC2;ULK4;MSMO1;TTF2;IFI30;SAT1;EEF1B2;RPS14;CHCHD5;TBK1;FBXO4;OBFC1;TRIM25;FAM53B;RPL38;PIM3;SLC26A10;DIP2B;DLEU2;SNRNP35;B2M;ABT1;ATG3;FBXW8;TSTD2;OXSM;REV1;VRK1;RPSA;LEMD2;KCTD6;TM4SF1;IFT88;TBC1D20;PARD3;LACE1;TXNIP;LAP3;VCL;CD274;UBE2CBP;TMEM161B;PFKFB4;LMAN2L;FAM114A2;SAR1B;SHMT1;XPC;THADA;WDR62;CNN3;MRPL11;MBTD1;EMG1;MIR212;COMMD9;PIP5K1A;TBC1D15;ABCA1;TMEM120…
POLR2A_GM10847_hg19	130/2000	0.0140605	0.0570816	-0.849133	2.4313	SCARB2;SCARB1;CHIC2;NUP107;PGAP2;HDAC10;ZWILCH;PEBP1;PARK7;CHCHD5;RPS14;RINL;PPP2R1B;FPGT;ANKFY1;OBFC1;SOX4;ABT1;TOR3A;PRMT10;ADPRHL2;ZFP3;OXSM;PAM16;LEMD2;IFT88;BRMS1;MELK;TRIM14;LAP3;KLHL18;IPPK;TMEM161B;SAR1B;SHMT1;MAPKAP1;DAPP1;XPC;THADA;OSGEP;FOXO1;SAFB2;MCMBP;DPH5;TNFRSF14;KCNN3;HIST1H3I;ZBED5;TBC1D15;COX10;BTF3;TMEM120B;TMEM120A;SEC16A;MAD2L1BP;AP4B1;PTRHD1;ACER2;GGCT;UBE2W;POLA2;IBTK;WDR5…
KAT2A_HeLa-S3_hg19	77/1112	0.0157025	0.0625036	-0.866102	2.4013	RPL4;KDM5C;MTMR10;MCM8;ZWILCH;HIST2H2AB;OTUD7B;NUCKS1;CTDSPL2;USP39;GABPB1;PIGW;SAT1;SMG5;RPL6;RPL7;HIST2H2AC;RPS4X;RPL7A;RPS14;ZMYM1;FBXO4;RPL38;CEP95;GUSB;RFC5;PARP2;PABPC4;RPSA;OSMR;NEAT1;TM4SF1;RHOB;CARHSP1;RBL1;SIK1;MCM6;VCL;KLHL18;SLFN5;KRT80;BLM;SMARCD2;PRKAA1;SRCAP;POLDIP3;RPL12;NOD1;MRPL15;CORO1C;UBB;RPS3;S100A13;CLSPN;TBC1D15;CCT5;PMS1;VASP;FANCI;RRM1;ATAD2;INCA1;STAT3;CDC7;FANCB;AP4B1;…
TCF12_GM12878_hg19	71/1023	0.018926	0.0708425	-0.901915	2.38764	OTUD4;NUP107;PEBP1;MSMO1;IFI30;TSPAN12;SMG5;RPS4X;RPL7A;RARS;LIPH;EPC1;ILKAP;PABPC4;GAB1;ANO8;VWA5A;FRS2;TACR1;TERF2;FAM118B;KAT2B;ZEB1;PRPF18;RBL1;IRF1;TLR9;IRF7;ATG4B;SFT2D2;PIGG;SLC29A1;IPPK;CD274;SP100;PARG;SAR1B;UNC93B1;NOL7;MRPS31;PLD4;USP18;CORO1C;PIK3R5;COMMD9;INPP5D;MKNK2;FYN;TBC1D15;COX10;SEC11C;E2F8;VASP;TMEM120B;API5;SLC33A1;GTF2H2;NARFL;ADAT2;PARP10;NFKBIA;KBTBD4;POLA2;GPAM;GPR180;MI…
ZKSCAN1_MEL cell line_mm9	22/251	0.0216055	0.0773269	-0.930191	2.38102	POPDC2;SLFN5;CD74;NCF1;ZDHHC20;AVIL;APEX2;LDLRAD4;ARHGAP27;2700081O15RIK;WISP2;ICAM1;SNN;CCDC64B;MPZ;SLC22A18;TRIM25;AW495222;ZFP282;S1PR2;NODAL;NFE2L2
SIRT6_H1-hESC_hg19	130/2000	0.0140605	0.0570816	-0.817495	2.34071	SCARB2;ZFAND6;ULK4;WWC2;UBE2L6;RPL6;RCBTB1;EEF1B2;CHCHD5;PPP2R1B;NARS2;RTTN;B2M;PLS1;EIF2A;TOR3A;CDKL3;PRKCI;ARL15;PRKCD;VRK1;IMP4;ALG1;SCAMP2;HMBS;CD2BP2;MAPKAPK5;SREK1;SKAP2;CSNK1G1;KLHL18;CD274;BLM;TMEM161B;SRCAP;SAR1B;XPC;THADA;HIGD1B;OSGEP;HACL1;CLSPN;ZBED5;COX10;DECR1;FANCI;CDK19;SLC33A1;B3GALT4;AP4B1;GGCT;NFKBIA;UBE2W;ARPC3;PEMT;WRAP53;TOP2A;LIN54;MCM8;SLC35F5;SNAP23;MTR;CTDSPL2;PIGW;TSPAN…
POLR2A_GM12892_hg19	170/2690	0.0138044	0.0570816	-0.812031	2.32507	SCARB2;CD86;MAPKBP1;NUP107;PGAP2;GPATCH2;GPR63;MSMO1;PARK7;GOLGA4;RINL;TBK1;PPP2R1B;FPGT;SESN2;NARS2;DHX58;NFATC2IP;TRIM25;ANKFY1;SLC16A9;ABT1;FBXW8;APLP2;OXSM;ZFP3;RPL22;CSGALNACT2;FRS2;CDC25C;ILF2;THAP4;IFT88;BRMS1;MELK;CCDC80;BTK;CMPK2;XIST;VCL;UBE2CBP;CALCRL;UBA7;LMAN2L;SAR1B;SHMT1;THADA;KLC4;COMMD9;RNF213;SAFB2;MCMBP;DPH5;NCKAP1L;HACL1;KCNN3;ZBED5;TBC1D15;DECR1;BTF3;BRPF3;TMEM120A;EDEM1;MAD2…
POLR2AphosphoS5_SK-N-MC_hg19	79/1154	0.0183199	0.0688896	-0.86324	2.30938	LGALS3BP;MAPKBP1;CSRNP3;SLC40A1;USP39;SAT1;GJA1;GOLGA4;HINT3;PPP2R1B;FPGT;SESN2;DHX58;NARS2;ANKFY1;EPG5;CPNE3;EMILIN1;HIF1AN;METTL15;ABT1;RFC3;LRRC40;FRS2;CCDC117;GLTSCR2;FAM118B;KAT2B;ARL4D;DEPDC7;CCDC80;BRMS1;PRPF18;IRF2;ATG4B;TXNIP;PIGG;MICU1;VCL;B4GALT4;SKAP2;BEX4;KLHL18;USP14;SMARCD1;KDM3A;ZBTB8A;SMARCD2;CALCRL;PARG;PSMD13;SAR1B;MAPKAP1;WRB;SPATA4;TBRG1;KLC4;RECQL5;COMMD9;SAFB2;DPH5;TBC1D15;…
SIN3A_PFSK-1_hg19	108/1632	0.0156114	0.0624457	-0.829435	2.3004	IFITM3;MDC1;NUP107;ULK4;PEBP1;IFI35;TTF2;CCND2;ANKFY1;RPL38;AGFG2;SOX4;ABT1;PRMT10;FBXW8;RPS5;PUS1;TRAFD1;IMP4;LIG3;RFX1;CDC25C;NEAT1;FAM118B;SCAMP2;CARHSP1;BRMS1;TXNIP;CD2BP2;CSNK1G1;UBE2CBP;PSMD13;SAR1B;FAM114A2;MRPL15;ZC3HAV1;THADA;EMG1;COMMD9;COX10;TBC1D15;FANCI;VASP;ABCA1;TMEM120A;NEK7;B3GALT4;HELZ;MRPL24;POLA2;PSMG4;TAF4B;NAT9;WRAP53;SLC35F5;SLC7A11;USP39;USE1;SMG5;CDC73;HIST2H2AC;ZMYM1;HIN…
MAFK_HeLa-S3_hg19	130/2000	0.0140605	0.0570816	-0.797103	2.28232	IFITM3;CYFIP1;CHIC2;ZAK;ZFAND6;GPATCH2;PARK7;IFI35;IFI30;EEF1B2;CHCHD5;LIPH;OBFC1;TRIM25;RTTN;RPL38;CEP97;ABT1;PRMT10;ARL15;ADPRHL2;OXSM;RPL22;PAM16;TRAFD1;FRS2;FAM118B;PLA2G16;TRIM14;TXNIP;VCL;SKAP2;IPPK;TMEM161B;FAM114A2;EPB41;SAR1B;MAPKAP1;THADA;FTX;OSGEP;EMG1;CLEC7A;IRAK2;CEP72;HACL1;TBC1D17;ZBED5;COX10;DECR1;API5;SEC16A;FUCA1;B3GALT4;PYCR2;NFATC4;ISG20;QDPR;ANLN;SEPSECS;SMTN;GPR180;SP4;NAT9;…
FOS_endothelial cell of umbilical vein_hg19	129/2000	0.0177198	0.0672527	-0.831474	2.2444	CYFIP1;MDC1;CHIC2;CSF1;ZFAND6;HHIP;ULK4;GABPB1;ICAM1;IFIT2;GJA1;SESN2;ARHGDIB;FBXO4;ARL6IP4;CEP97;EIF2A;PLS1;ABT1;IL15RA;PRMT10;OXSM;F2R;CSGALNACT2;TRAFD1;RFX1;ILF2;TM4SF1;SDPR;CD2BP2;KDELR3;RIN2;ABCG1;IPPK;CALCRL;XPC;KLC4;EMG1;UBB;COBLL1;TBC1D17;ZBED5;MLKL;API5;RDX;DENND4C;IFI44;MAD2L1BP;PYCR2;CDC7;NMI;NARFL;AP4B1;ISG20;XKR8;ARHGAP31;IBTK;GNB4;SELT;CSRNP1;HEXB;SNAP23;OTUD7B;SLC7A11;PIK3CG;HINT3;…
E2F6_K562_hg19	167/2645	0.0150508	0.0607991	-0.800006	2.24016	SCARB2;OTUD4;NUP107;PGAP2;PWWP2B;ULK4;WWC2;MSMO1;PARK7;GPATCH8;RPS14;TBK1;RASSF3;PPP2R1B;FAM53B;RTTN;SLC39A1;AGFG2;PLS1;PRMT10;FBXW8;WSB2;ADPRHL2;OXSM;RPL22;CSGALNACT2;F2R;REV1;HMHA1;RPSA;IMP4;FAM118B;PLA2G16;ACAP2;IFT88;TBC1D20;HMBS;TRIM13;CMPK2;KDELR3;RBCK1;CD274;UBE2CBP;BLM;SAR1B;SHMT1;DNAJC22;THADA;MRPL15;OSGEP;CORO1C;MIR212;RNF213;SAFB2;MCMBP;DPH5;HACL1;ZBED5;TBC1D15;COX10;DECR1;BTF3;ABCA1;T…
KAT2B_K562_hg19	129/2000	0.0177198	0.0672527	-0.810745	2.18844	MDC1;CHIC2;PGAP2;ZFAND6;WIPF2;ULK4;PEBP1;PARK7;GABPB1;GPATCH8;RPL6;RPL7;ICAM1;CHCHD5;RPS14;SESN2;RPL38;PLS1;ABT1;PRKCI;PRMT10;TSTD2;ARRDC3;RPL22;IMP4;RPSA;ALG1;CDC25C;GTF2F1;THAP2;EREG;GTPBP3;ACAP2;BRMS1;LACE1;CSNK1G1;IPPK;UBE2CBP;BLM;PFKFB4;XPC;ZC3HAV1;OSGEP;C3;KLC4;COMMD9;S100A13;ZBED5;DECR1;TMEM120B;CDK19;API5;SEC16A;EDEM1;FUCA1;SLC33A1;MICAL3;MAD2L1BP;CDC7;NARFL;MRPL24;AP4B1;GNB2L1;ISG20;SEPS…
POLR2AphosphoS5_HCT116_hg19	105/1588	0.0173031	0.0672349	-0.810171	2.18711	MAPKBP1;CHIC2;GPR63;PEBP1;IFIT1;GPATCH8;CXCL16;PDK4;FBXO4;ANKFY1;FAM53B;DIP2B;B2M;TRIM21;AGFG2;ABT1;FBXW8;FRS2;ALG1;SCAMP2;RBP7;PLA2G16;MOB3C;ACAP2;BRMS1;PARD3;CD274;UBE2CBP;CALCRL;SHMT1;ZC4H2;FAM109A;FOXO1;KLC4;COMMD9;IRAK2;COBLL1;MBP;KCNN3;API5;TMEM120A;RDX;EIF2AK2;TDRD7;MINA;AP4B1;ACER2;PSMG4;ITM2B;LGALS3BP;HEXB;OTUD7B;TCIRG1;USP39;DMKN;CDC73;CHAF1B;CSRP2;RARS;MMP28;CTSH;TSPO;METTL15;RFC5;RFC3…
REST_A549_hg19	101/1527	0.0191703	0.0711042	-0.819383	2.16613	PEBP1;SAT1;GOLGA4;NARS2;ANKFY1;B2M;EIF2A;ABT1;CDKL3;FBXW8;ADPRHL2;APLP2;TRAFD1;RPSA;FRS2;ALG1;EREG;CCDC80;MELK;CSNK1G1;KLHL18;PSMD13;SAR1B;FAM114A2;XPC;TAPBPL;THADA;MRPL11;EMG1;MIR212;COMMD9;IRAK2;PIP5K1A;CLSPN;COX10;TBC1D15;VASP;API5;NARFL;PTRHD1;ISG20;SLC6A6;TRMT12;SELT;NFE2L2;MTMR10;KDM5C;SLC35F5;APIP;MTR;CTDSPL2;USE1;MRPL32;SMG5;CDC73;CASP8;RARS;HIF1AN;RFC5;GRIPAP1;RFC3;TERF2;MRPL46;PRPF18;IR…
CEBPB_MCF-7_hg19	80/1173	0.0190612	0.0710225	-0.808386	2.13798	PIWIL2;PGAP2;HIST2H2AB;SLC40A1;UBE2L6;SLC7A11;IFIT1;RPL6;HIST2H2AC;CHCHD5;HPGDS;PPP2R4;HINT3;CSRP1;CASP4;CEP95;SLC16A9;DLEU2;ABT1;SLC15A2;ARL15;ANXA3;TEX14;OSMR;NEAT1;MRPL46;MED28;ACE2;SLPI;HMBS;IRF2;SREK1;TLR6;AGXT;DNASE1L3;RIN2;ABCG1;LUC7L2;PPARD;TRIM56;CHRNA1;PPP1R15B;TXLNG;MRPS30;APOLD1;AURKA;UBB;SNX27;DDRGK1;UBN2;SLC25A20;LONRF1;GBP2;MYO10;STAT1;SEC16A;STAT3;NEK7;ZBTB10;MAD2L1BP;PYCR2;CDC7;N…
JUN_endothelial cell of umbilical vein_hg19	68/988	0.0246591	0.0845147	-0.857472	2.11867	ACVRL1;CHIC2;SNAP23;MSMO1;SLC7A11;SAT1;CTSS;CYR61;SLC22A18;CASP4;ARHGDIB;TRIM25;DLEU2;METTL15;MS4A10;ABT1;ARL11;PARP2;TSTD2;ANXA3;VWA5A;RFX1;NEAT1;MRPL46;TM4SF1;GLTSCR2;DDB2;ELF1;SDPR;CHMP3;CD2BP2;BLVRB;MAPKAPK5;TLR6;VAMP5;RIN2;ABCG1;LUC7L2;RNF122;CHRNA1;KRT80;CALCRL;SLC45A3;EPB41;NLRC5;NOD1;APOLD1;CNN3;DHX32;COBLL1;SH3BP5;GBP2;TBC1D15;GBP3;ATF7IP;NUBPL;NEK7;HTR1D;MAD2L1BP;ISG20;MIR24-2;KRT19;PRC…
TFAP2A_HeLa-S3_hg19	129/1995	0.0165785	0.0650388	-0.771323	2.10785	MAPKBP1;NUP107;PGAP2;ZFAND6;PWWP2B;WWC2;NUCKS1;PARK7;SAT1;RCBTB1;GOLGA4;PPP2R1B;RASSF3;FBXO4;TRIM25;PIM3;SLC16A5;ABT1;TOR3A;ATG3;TPM2;HMHA1;FRS2;CDC25C;NEAT1;MOB3C;IFT88;MELK;SLPI;PADI3;SIK1;CSF1R;ZBTB8A;SHMT1;ZBTB5;C3;MBTD1;CLEC7A;S100A16;TBC1D17;ZBED5;ZBTB7C;VASP;FUCA1;SEC16A;RDX;HTR1D;MICAL3;MSN;CDC7;NMI;ARHGAP27;MEX3C;PARP12;GGCT;BST2;ANLN;MSRA;P4HA1;HNRNPF;UST;GJB5;SFXN4;BCL2L1;TOP2A;DOCK5;C…
TCF12_myocyte_mm9	82/1223	0.0249852	0.0849496	-0.844906	2.08328	IFITM3;2310039L15RIK;GPATCH8;KLHL30;STK11;HIST1H1D;BLNK;EPG5;FAM53B;PIM3;ZFP282;MIR138-2;PPFIA4;MS4A10;HMGN1;CD53;ZFP810;TOR3A;WSB2;TAGAP1;ZFP3;OXSM;TPM2;DDX56;F2R;2310043O21RIK;SHISA2;NEAT1;SNORA2B;KCTD6;SCAMP2;MOB3C;FCGR4;TNNT1;POLR1B;CDC42EP3;C130080G10RIK;PADI3;TLR6;CD47;SLC29A1;CHRNA1;8430408G22RIK;POPDC2;KRT80;ZBTB8A;LAMA2;SEMA3D;POLDIP3;MRPS31;SRL;RHOBTB1;PUF60;IL21R;SH3BP5;GM6524;CEP72;MI…
MAFK_H1-hESC_hg19	128/2000	0.0221746	0.0773269	-0.808406	2.06929	CHRM2;MDC1;NUP107;CSF1;PWWP2B;WWC2;GPR63;PARK7;GABPB1;IFI30;GJA1;TBK1;FBXO4;EPC1;ARL6IP4;RTTN;PDE8A;SLC39A1;EIF2A;PLS1;ATG3;TOR3A;IL15RA;SDS;NKX2-6;OXSM;ARRDC3;TRAFD1;ILF2;GTPBP3;IFT88;CCDC80;TXNIP;VCL;SKAP2;UBE2CBP;ZBTB8A;SAR1B;PSMD13;EPB41;ZC4H2;XPC;SPATA4;WDR62;DDX60;EMG1;CLEC7A;MCMBP;HACL1;TBC1D17;ZBED5;CDK19;CADM2;RDX;MAD2L1BP;TDRD7;PARP14;NARFL;AP4B1;KY;PM20D1;ISG20;MOB1A;SEPSECS;MSRA;POLA2…
ELF1_MCF-7_hg19	120/1859	0.0212764	0.0773269	-0.800021	2.04782	SLC35B3;MAPKBP1;PGAP2;ZWILCH;WIPF2;GPATCH2;IFI35;EEF1B2;CHCHD5;RPS14;FPGT;OBFC1;SOX4;ABT1;CDKL3;PRMT10;ADPRHL2;RPL22;RPSA;FRS2;GTF2F1;LEMD2;SCAMP2;LAP3;SKAP2;CSNK1G1;PSMD10;PSMD13;MAPKAP1;THADA;ZC3HAV1;SPATA4;EMG1;COMMD9;HACL1;HIST1H3I;COX10;BTF3;EDEM1;FUCA1;MAD2L1BP;PYCR2;MRPL24;GGCT;ISG20;MOB1A;IBTK;PEMT;KDM5C;MCM8;DOCK8;APIP;OTUD7B;MTR;CTDSPL2;USP39;CDC73;CABIN1;RPS4X;EEF2K;SUMO1;HINT3;RARS;CA…
JUND_K562_hg19	128/2000	0.0221746	0.0773269	-0.797734	2.04197	SCARB2;ZAK;ULK4;PARK7;IFI35;GPATCH8;ICAM1;RPS14;SMCHD1;CAPN6;NARS2;DHX58;MIR138-2;B2M;FBXW8;ADPRHL2;F2R;CSGALNACT2;EREG;PLA2G16;IFT88;BRMS1;SPINT1;XIST;LAP3;ABCG1;BEX4;PSMD10;CD274;UBE2CBP;CALCRL;LMAN2L;MAPKAP1;ZC4H2;XPC;SPATA4;OSGEP;EMG1;S100A13;TMEM120A;SLC33A1;MAD2L1BP;WDYHV1;HELZ;PTRHD1;ACER2;NFKBIA;PARP10;BST2;GPR180;WDR5B;PEMT;FBXL3;NAT9;CUEDC2;PLEKHF1;CTSZ;CTDSPL2;USP39;TSPAN12;USE1;PIK3CG…
POLR2A_HepG2_hg19	373/6264	0.00942724	0.043217	-0.645598	2.02816	SLC35B3;RPL4;MDC1;MAPKBP1;CHIC2;NUP107;HDAC10;ZAK;WIPF2;IFI35;IFI30;RPL6;GPATCH8;RPL7;RPS14;GOLGA4;TBK1;RINL;RASSF3;DHX58;TRIM25;FAM53B;ARL6IP4;RPL38;CPNE3;B2M;TRIM21;SOX4;EIF2A;ABT1;PRKCI;ARL15;OXSM;ARRDC3;PRKCD;FRS2;RFX1;ALG1;TM4SF1;SCAMP2;THAP4;IFT88;CARHSP1;HMBS;TRIM13;TXNIP;CD2BP2;SIK1;RBCK1;LAP3;RNF122;SKAP2;LPPR1;TMEM161B;EPB41;SAR1B;MAPKAP1;SHMT1;XPC;MRPL15;TAPBPL;OSGEP;MRPL11;C3;COMMD9;R…
KAT2A_MEL cell line_mm9	129/2000	0.0177198	0.0672527	-0.747548	2.01786	OTUD4;RPL4;NUP107;WIPF2;CAAP1;PARK7;RPL6;4930465K10RIK;EEF1B2;CHCHD5;SESN2;ARL6IP4;RTTN;PIM3;CEP97;CDK5RAP2;EIF2A;CDKL3;DAXX;PRKCI;FBXW8;PPTC7;RPS5;IMP4;VRK1;MITF;RFX1;LEMD2;KNSTRN;CRNKL1;THAP2;GTPBP3;THAP4;MOB3C;IFT88;BRMS1;LACE1;CD2BP2;MAPKAPK5;RBCK1;ZFP451;CSNK1G1;PSMD10;IPPK;TMEM161B;FAM114A2;PSMD13;SAR1B;MRPL15;2700081O15RIK;MRPL11;BCL2L12;EMG1;COMMD9;1810043H04RIK;C87436;SAFB2;MCMBP;DPH5;TB…
EZH2_endothelial cell of umbilical vein_hg19	128/2000	0.0221746	0.0773269	-0.782013	2.00173	SLC35B3;GPATCH2;IFI35;GRPR;NR3C1;ICAM1;CHCHD5;DUOXA2;FBXO4;PDK4;RPL38;RTTN;TRIM21;AGFG2;PLS1;ABT1;CDKL3;IL15RA;FBXW8;ADPRHL2;OXSM;APLP2;ZFP3;CDC25C;ILF2;TM4SF1;SCAMP2;EREG;GTPBP3;SPINT1;LACE1;TRIM14;KCTD14;CMPK2;SREK1;FREM2;IPPK;CALCRL;SAR1B;FAM114A2;SHMT1;GPR84;ZBTB5;RASGRP3;CNN3;XKRX;CMYA5;S100A13;MBP;HIST1H3I;SLC15A3;ZBED5;BTF3;API5;AP4B1;CLK4;KY;QDPR;ID4;SFXN3;TAF4B;XAF1;SERINC5;NFE2L2;GLP1R;…
TBP_HepG2_hg19	129/2000	0.0177198	0.0672527	-0.729279	1.96854	MAPKBP1;CYFIP1;CHIC2;IFIT1;SAT1;EEF1B2;STK11;SESN2;DHX58;TRIM25;ANKFY1;CPNE3;TRIM21;B2M;PDE8A;SOX4;FBXW8;ADPRHL2;RPS5;PUS1;PRKCD;TRAFD1;FRS2;LIG3;VRK1;CDC25C;GTF2F1;LEMD2;ACAP2;IFT88;BRMS1;TBC1D20;SDPR;CMPK2;SIK1;RNF122;CSNK1G1;UBE2CBP;UBA7;SAR1B;FAM109A;THADA;FOXO1;TNFRSF14;LONRF1;ZBED5;BTF3;VASP;MLKL;TMEM120A;NEK7;PYCR2;PARP14;P4HA1;ARPC3;TAF4B;PSMG4;SFXN4;FBXL3;NFKBID;NFE2L2;DOCK5;CUEDC2;CTDSP…
CHD1_H1-hESC_hg19	223/3635	0.0160972	0.0637523	-0.706769	1.94556	RPL4;MDC1;MAPKBP1;GPATCH2;AQP4;IKZF1;IFIT1;ICAM1;TBK1;PPP2R1B;RASSF3;FBXO4;CEP95;RTTN;DIP2B;AGFG2;PRKCI;ARL15;RPL22;REV1;IMP4;ALG1;EREG;RBP7;SDPR;CLDN7;CD2BP2;FREM2;LPPR1;SKAP2;BEX4;LMAN2L;SAR1B;MAPKAP1;GATA6;PRDM12;ZC3HAV1;WDR62;MBTD1;COMMD9;DHX32;CMYA5;LCN10;S100A13;HIST1H3I;HMGCLL1;BTF3;CDK19;FAM78A;FZD6;CDC7;PYCR2;PARP14;PTRHD1;ACER2;BST2;ANLN;TRMT12;ACVRL1;MTMR10;CSRNP3;SLC7A11;MRPL32;CLYBL;…
FOSL1_C2C12_mm9	24/293	0.0326315	0.103136	-0.855673	1.94384	PPP1R15B;KRT80;IFI204;ZFP957;TPM2;F2R;ATAD2;ZFP316;2310043O21RIK;TNFAIP3;NEAT1;4930444M15RIK;SNORA2B;GM16287;CLK4;1700012I11RIK;KRT19;1700016L21RIK;FCGR4;TMEM11;BLNK;KIF13B;TSPO;ANKMY1
JUND_MEL cell line_mm9	22/257	0.0267974	0.0895799	-0.796385	1.92138	H2-T24;AVEN;ZFP710;LAG3;LEFTY1;PPTC7;FAM78A;5430427O19RIK;WIPF2;STAT3;4930444M15RIK;CLK4;CORO1C;DLL4;H2-DMB2;RECQL5;NR6A1;OAS3;ARHGDIB;EMILIN2;NAA16;SLC29A1
BHLHE40_K562_hg19	128/2000	0.0221746	0.0773269	-0.74888	1.91692	CSF1;ZWILCH;ZFAND6;GPR63;MSMO1;PARK7;IFI35;CYP46A1;GPATCH8;ICAM1;EEF1B2;CCND2;LIPH;NFATC2IP;OBFC1;FAM53B;RTTN;TRIM21;CDKL3;CSGALNACT2;TRAFD1;VRK1;NEAT1;THAP2;FAM118B;IFI27;BTK;LAP3;IPPK;CD274;BLM;SRCAP;SAR1B;ZC4H2;DNAJC22;SPATA4;FOXO1;MRPL11;C3;EMG1;UBB;IRAK2;SAFB2;NCKAP1L;DECR1;ABCA1;FAM78A;FUCA1;TMEM120A;SEC16A;INCA1;MICAL3;MAD2L1BP;WDYHV1;PARP14;PTRHD1;PARP10;TRMT12;PEMT;LHX4;NAT9;MYD88;SERINC…
MAFK_IMR-90_hg19	128/2000	0.0221746	0.0773269	-0.74627	1.91024	MDC1;MAPKBP1;CHIC2;NUP107;CSF1;CYP46A1;IFIT1;IFIT2;RPL7;GJA1;TBK1;NFATC2IP;FBXO4;CEP95;DLEU2;AGFG2;EIF2A;ARL15;RPS5;OXSM;ARRDC3;TRAFD1;CDC25C;TM4SF1;GTPBP3;IFT88;CCDC80;TBC1D20;TXNIP;XIST;RBCK1;RIN2;ABCG1;SKAP2;PSMD10;CHRNA1;ZBTB8A;FAM114A2;DDX60;EMG1;CLEC7A;MCMBP;HACL1;MIR1298;TBC1D17;ZBED5;DECR1;FANCI;MLKL;HTR1D;SLC33A1;DENND4C;MSN;NMI;MIR29A;AP4B1;MRPL24;KY;ISG20;GGCT;ACER2;PM20D1;MOB1A;SEPSEC…
NFE2_GM12878_hg19	128/2000	0.0221746	0.0773269	-0.724808	1.8553	CD86;MDC1;NUP107;GPATCH2;PARK7;IFI30;RCBTB1;RPL6;GPATCH8;ICAM1;EEF1B2;CHCHD5;TBK1;DHX58;ARHGDIB;TRIM25;DIP2B;TOR3A;WSB2;RPS5;PUS1;REV1;HMHA1;TRAFD1;LIG3;IMP4;ALG1;NEAT1;FAM118B;ACAP2;TBC1D20;LACE1;TXNIP;CD2BP2;LAP3;SKAP2;BEX4;BLM;LMAN2L;PSMD13;SHMT1;MRPL15;THADA;OSGEP;KLC4;COMMD9;TNFRSF17;PIP5K1A;TBC1D17;TBC1D15;UBE2C;FUCA1;SLC33A1;TRPV3;PYCR2;CLK4;ISG20;ANLN;GPR180;JMY;SFXN4;TOP2A;LIN54;KDM5C;MC…
FOXM1_MCF-7_hg19	16/168	0.0247537	0.0845147	-0.745706	1.84251	ATF7IP;MDC1;UBE2C;ZDHHC20;RDX;CKAP2;NUCKS1;TTF2;NEAT1;APOLD1;PRC1;COBLL1;SGK3;GUSB;FREM2;NFE2L2
POLR2AphosphoS5_HL-60_hg19	96/1459	0.0246178	0.0845147	-0.734263	1.81424	SLC35B3;OTUD4;SCARB2;MAPKBP1;KDM5C;NUP107;MCM8;WIPF2;CTDSPL2;PARK7;IFI30;USE1;MRPL32;CDC73;GPATCH8;IFIH1;CHAF1B;SMCHD1;RINL;SUMO1;FPGT;RARS;DHX58;ARHGDIB;ANKFY1;EPG5;HIF1AN;TRIM21;METTL15;PLS1;ABT1;SS18;CDKL3;FBXW8;DDX58;BCKDHB;LRRC40;FRS2;GLTSCR2;DDB2;KAT2B;IFT88;TBC1D20;IRF1;HMBS;G2E3;TLR9;ATG4B;B4GALT4;SASH3;BLM;TMEM161B;MRPS35;SAR1B;POLDIP3;URM1;MRPS31;DAPP1;TXLNG;NOD1;RNFT1;TBRG1;JPX;PUF60;I…
MAX_SK-N-SH_hg19	105/1609	0.0234387	0.0813871	-0.720087	1.80637	NUP107;ZAK;PEBP1;PARK7;GPATCH8;PPP2R1B;FBXO4;SLC16A9;CDKL3;PRMT10;OXSM;PUS1;RPL22;FRS2;LEMD2;TM4SF1;IFT88;ACAP2;TRIM14;LAP3;BEX4;UBE2CBP;TMEM161B;SAR1B;SHMT1;XPC;FAM109A;MRPL15;THADA;SPATA4;EMG1;COMMD9;UBB;COBLL1;SAFB2;DPH5;COX10;TBC1D15;VASP;BTF3;ABCA1;API5;UBE2C;TMEM120A;CCDC14;NEK7;WDYHV1;MRPL24;PTRHD1;GGCT;ISG20;POLA2;GPR180;HNRNPF;TAF4B;NAT9;NIT2;PIGN;MCM8;OTUD7B;CTDSPL2;MRPL32;SMG5;CDC73;AI…
EP300_HeLa-S3_hg19	114/1770	0.025681	0.086953	-0.734138	1.79305	MDC1;SAMD9L;ZAK;MSMO1;IFIT1;SAT1;KLHL30;SESN2;TOM1;TRIM25;FAM65B;SLC16A5;CDK5RAP2;GBP5;ARRDC3;HMHA1;LIG3;NEAT1;THAP2;ALDH3A1;ACE2;CARHSP1;CCDC80;SLPI;CLIP4;CLDN7;PADI3;TXNIP;SIK1;RIN2;ABCG1;CSF1R;CALCRL;EPB41;DHX32;S100A16;COBLL1;TBC1D15;MFAP3L;BTF3;MLKL;HTR1D;RDX;NEK7;MAD2L1BP;NMI;BST2;ISG20;QDPR;SEPSECS;UBE2W;ANLN;SP4;JMY;HBP1;WRAP53;NFE2L2;PIWIL2;CSRNP1;DOCK5;SLC7A11;SHB;CYR61;TMEM221;CSRP1;SL…
TCF12_SK-N-SH_hg19	59/857	0.0342772	0.103593	-0.786723	1.78372	CSRNP1;CHIC2;CSRNP3;SLC7A11;IFIT1;CYR61;CTSS;ARHGDIB;CASP4;TRIM25;EMILIN1;EDN2;MMP2;TNFRSF19;NRG2;NEAT1;GLTSCR2;TMIGD1;FAM101A;CCDC80;MYO3B;SDPR;CLIP4;SGK3;TLR6;MAPRE2;VCL;RNF122;DDR2;POPDC2;SLFN5;KRT80;APOLD1;RASGRP3;HAS2;FLNC;S1PR2;HIST1H3I;GBP2;GBP4;VCAM1;TSLP;PRRX1;TPBG;TXNRD1;NEK7;HTR1D;LAPTM5;LAMB1;NFATC4;GFAP;MFAP4;MIR24-2;KRT19;IBTK;RPA3;SPRY2;VIM;PLCD4
SUZ12_K562_hg19	128/2000	0.0221746	0.0773269	-0.693151	1.77427	DGKG;MDC1;CYFIP1;WWC2;CYP46A1;GIMAP8;GPATCH8;CXCL16;GOLGA4;SPATA22;PDK4;ARL6IP4;CAPN3;SLC16A9;ZBP1;TOR3A;IL15RA;ARL15;CYBA;SHISA2;KRT74;MYT1;GTPBP3;MOB3C;RFX6;FNDC1;CLIP4;ELMO1;VCL;KLHL18;ZBTB8A;PLD5;GATA6;IL20RA;XPC;WDR62;GLB1L3;FOXO1;XKRX;SCUBE3;NKAIN3;MAP6;MBP;MSC;ZBTB7C;FANCI;NTNG2;TSLP;WNT3A;FUCA1;HTR1D;MICAL3;LY86;TDRD7;AP4B1;P4HA1;PTK7;CCDC64B;MIR185;HBP1;SELT;NFKBID;MYD88;GLP1R;AVEN;DOCK5…
TBP_H1-hESC_hg19	128/2000	0.0221746	0.0773269	-0.688226	1.76166	IFITM3;SCARB2;SLC35B3;NUP107;PGAP2;PARK7;IFI30;IFIT1;SMCHD1;FPGT;ANKFY1;TRIM25;PIM3;STK32A;SLC39A1;ABT1;PPTC7;FBXW8;ARL15;ADPRHL2;PAM16;VRK1;SOX10;THAP2;KCTD6;SCAMP2;PLA2G16;IFT88;MELK;BRMS1;FNDC1;RFX6;PADI3;TRIM13;TRIM14;FREM2;TMEM161B;UBE2CBP;SAR1B;XPC;SPATA4;FOXO1;MRPL11;BCL2L12;UBB;HIST1H3I;ZBED5;BTF3;CDK19;FUCA1;ZBTB10;MAD2L1BP;PYCR2;WDYHV1;MRPL24;NFATC4;GGCT;SLC6A6;IBTK;ARPC3;PTK7;GJB5;NAT9…
POLR2A_HCT116_hg19	128/2000	0.0221746	0.0773269	-0.680089	1.74083	SCARB2;CHIC2;ZWILCH;GPR63;PEBP1;TBK1;FPGT;NARS2;ANKFY1;PIM3;CPNE3;B2M;TOR3A;FBXW8;ADPRHL2;PAM16;TRAFD1;RPSA;FRS2;ILF2;FAM118B;SCAMP2;IFT88;BRMS1;CCDC80;MELK;TBC1D20;VCL;IPPK;UBE2CBP;SAR1B;FAM114A2;GATA6;XPC;OSGEP;CNN3;BCL2L12;S100A13;SAFB2;ZBED5;TBC1D15;FANCI;TMEM120B;MLKL;API5;FUCA1;RDX;B3GALT4;MAD2L1BP;CLK4;SEPSECS;SLC6A6;IBTK;GPR180;TAF4B;FBXL3;SELT;NIT2;LGALS3BP;KDM5C;MCM8;SLC35F5;APIP;MTR;TC…
GTF3C2_HeLa-S3_hg19	82/1236	0.0306013	0.0989053	-0.740081	1.71225	PIGN;WIPF2;ZFAND6;GPATCH2;NUCKS1;IFI30;SAT1;RPL6;CTSS;PIGX;RPS14;ZMYM1;RASSF3;LIPH;TOM1;TRIM25;FAM53B;SLC16A5;RFC5;ABT1;DDX58;PLLP;PARP2;TSTD2;PAM16;ANO8;PLA2G4A;TRAFD1;CCDC117;RFX1;TMEM173;TERF2;ILF2;TM4SF1;DDB2;GTPBP3;HCK;DEPDC7;SLPI;CLDN7;BLVRB;MAPKAPK5;MCM6;RIN2;MAPRE2;LUC7L2;ABCG1;SMARCD2;UNC93B1;MLLT1;UQCR11;MOSPD3;MRPL15;FTX;ZC3HAV1;EMG1;PSMB2;S100A13;PIP5K1A;SLC25A20;ZBED5;DECR1;NQO1;MLKL…
POLR2AphosphoS5_endothelial cell of umbilical vein_hg19	85/1276	0.0259432	0.0874779	-0.694094	1.69107	TOP2A;SLC35B3;CSRNP1;CYFIP1;PGAP2;PEBP1;CTDSPL2;PARK7;SAT1;SMG5;CDC73;GIMAP8;PIGX;CHAF1B;ZMYM1;GJA1;GOLGA4;RARS;SESN2;DHX58;HIF1AN;METTL15;CDK5RAP2;RFC5;RFC3;PPTC7;DTX3L;OXSM;TRAFD1;LRRC40;TMEM171;ILF2;FAM118B;MED28;PLA2G16;ARL4D;ACAP2;PRPF18;BRMS1;IFI27;G2E3;CD47;SLC29A1;CSNK1G1;SKAP2;KDM3A;TMEM161B;CALCRL;LMAN2L;MRPS31;PRKX;MRPL11;TBRG1;DLL4;COMMD9;EXOSC4;JPX;RASD1;ASTE1;CCDC85C;INPP5D;TBC1D15;…
E2F4_GM12878_hg19	128/2000	0.0221746	0.0773269	-0.653689	1.67326	SLC35B3;PGAP2;ZAK;ZWILCH;ULK4;NUCKS1;SAT1;GPATCH8;EEF1B2;NARS2;FBXO4;ANKFY1;RTTN;CEP97;EPHB1;SOX4;ADPRHL2;RPS5;ZFP3;PUS1;REV1;VRK1;RPSA;NEAT1;THAP2;MELK;HMBS;CMPK2;PSMD10;IPPK;BLM;SAR1B;PSMD13;SHMT1;ZC3HAV1;EMG1;SAFB2;MCMBP;CEP72;TBC1D15;COX10;UBE2C;TMEM120A;EDEM1;MAD2L1BP;PYCR2;CDC7;FANCB;NARFL;AP4B1;GGCT;NFKBIA;ANLN;SMTN;P4HA1;TOP2A;CSRNP1;LIN54;PIGN;MCM8;CTDSPL2;SLC7A11;USP39;MRPL32;PIGX;CABIN…
SMC3_HeLa-S3_hg19	127/2000	0.0275546	0.0895799	-0.684103	1.65048	IFITM3;MAPKBP1;SCARB1;CYFIP1;CHIC2;UBE2L6;CHCHD5;FPGT;SESN2;OBFC1;RTTN;RPL38;CDKL3;PRMT10;FBXW8;ADPRHL2;ARL15;PAM16;TRAFD1;MITF;RPSA;FRS2;LEMD2;TM4SF1;ALDH3A1;ACAP2;BRMS1;MELK;SDPR;HMBS;VCL;KLHL18;UBE2CBP;ZBTB8A;CALCRL;FAM114A2;MRPL15;ZBTB5;OSGEP;FOXO1;RNF213;COBLL1;S100A13;SAFB2;HACL1;KCNN3;TBC1D17;ZBED5;VASP;MLKL;API5;UBE2C;TMEM120A;FUCA1;INCA1;RDX;MICAL3;WDYHV1;BST2;ISG20;GGCT;SLC6A6;IBTK;P4HA…
MAZ_MEL cell line_mm9	128/2000	0.0221746	0.0773269	-0.634407	1.6239	SCARB2;NCF1;WIPF2;WWC2;PARK7;IGF1R;CCND2;ARL6IP4;PIM3;CPNE3;CEP95;DLEU2;AI314180;HMGN1;DAXX;PPTC7;PUS1;OXSM;APLP2;ARRDC3;REV1;HMHA1;MITF;FRS2;LEMD2;KNSTRN;THAP2;GTPBP3;MOB3C;CARHSP1;TYROBP;SIK1;VCL;CSNK1G1;CCDC23;FAM114A2;SAR1B;H2-M3;DNAJC22;SMIM7;2700081O15RIK;EMG1;SNN;DHX32;MCMBP;LONRF1;ZFP358;TMEM120B;TGFB3;BRPF3;FAM78A;HELZ;CDK9;NFKBIA;D17WSU92E;UBE2W;CCDC64B;D830031N03RIK;CREBRF;HBP1;NAT9;IT…
GTF2F1_K562_hg19	127/2000	0.0275546	0.0895799	-0.665037	1.60449	RPL4;OTUD4;GPR63;UBE2L6;IFI30;ICAM1;TBK1;CCND2;FPGT;MIR150;RTTN;B2M;AGFG2;ABT1;TOR3A;PRMT10;ADPRHL2;CSGALNACT2;TRAFD1;RPSA;LIG3;MELK;BRMS1;TXNIP;TRIM14;XIST;BEX4;UBE2CBP;PFKFB4;SAR1B;MAPKAP1;SHMT1;ZC4H2;FAM109A;XPC;EMG1;SAFB2;KCNN3;LONRF1;TBC1D15;PYCR2;FANCB;MEX3C;NFKBIA;ACER2;SEPSECS;POLA2;GPR180;GNB4;PSMG4;TAF4B;SELT;NIT2;SERINC5;MYD88;BCL2L1;WRAP53;MTMR10;CUEDC2;MCM8;DOCK8;OTUD7B;SHB;USE1;RPS4…
STAT1_GM12878_hg19	128/2000	0.0221746	0.0773269	-0.626511	1.60369	PGAP2;ZAK;ZFAND6;PEBP1;MSMO1;PARK7;GRPR;EEF1B2;TBK1;PPP2R1B;OBFC1;TRIM25;PIM3;B2M;EPHB1;TRIM21;ZBP1;CDKL3;APLP2;PAM16;LEMD2;MPEG1;ACAP2;CMPK2;TRIM14;LAP3;IPPK;PSMD10;CD274;TMEM161B;UBE2CBP;CALCRL;FAM114A2;FAM109A;XPC;OSGEP;COMMD9;UBB;IRAK2;INPP5D;SAFB2;S100A13;NCKAP1L;TBC1D15;BTF3;TMEM120B;MLKL;CADM2;TMEM120A;PYCR2;MINA;FANCB;PARP14;AP4B1;QDPR;PTPRC;JMY;PEMT;PSMG4;FBXL3;SELT;MYD88;NFE2L2;CUEDC2;C…
FOXA2_A549_hg19	92/1410	0.0324429	0.103136	-0.693458	1.57534	MTMR10;CHIC2;NUP107;PGAP2;ZWILCH;OTUD7B;PARK7;SAT1;CDC73;GPATCH8;HAPLN2;HIST2H2AC;CABIN1;RPS4X;RPS14;TRIM6;STK11;EEF2K;SUMO1;HINT3;RTTN;SNRNP35;GUSB;SLC39A1;KDM6A;PLS1;ABT1;CDKL3;PLLP;PARP2;RPS5;OXSM;RPL22;MITF;CDC25C;SDCBP2;TM4SF1;RHOB;TBC1D20;SDPR;IRF2;G2E3;CD2BP2;MAN1B1;LUC7L2;FAM60A;B4GALT4;LPPR1;SLC25A13;KDM3A;SMARCD2;OAT;MRPS35;LMAN2L;MRPS31;GATA6;XPC;MRPL15;FAM214A;RHOBTB1;JPX;PUF60;UBB;GC…
NR2F2_MCF-7_hg19	44/616	0.0383793	0.11145	-0.713182	1.56485	MDC1;PPP1R15B;KRT80;UBE2CBP;SMARCD2;SRCAP;NOL7;OTUD7B;ZC3HAV1;MRPS30;GPATCH8;MRPL11;WISP2;EEF1B2;STK11;EXOSC4;CSRP1;PIP5K1A;OBFC1;GUSB;EIF2A;NQO1;PARP2;PUS1;PAM16;RANBP17;GAB1;NEAT1;SDCBP2;MRPL24;DDB2;NFATC4;KRT19;IBTK;LACE1;KBTBD2;RQCD1;SFXN4;SGK3;AGXT;B4GALT4;TRIM56;SLC25A13;NFE2L2
ZEB1_HepG2_hg19	17/188	0.0315332	0.101303	-0.660635	1.51261	PSD;SP100;ITGA1;SLC7A11;NFATC4;IFIH1;DLL4;DEPDC7;SMTN;SLC7A7;SPINT1;COBLL1;JMY;B3GNT3;NODAL;CRB3;TJP2
RBBP5_H1-hESC_hg19	127/2000	0.0275546	0.0895799	-0.62438	1.50639	IFITM3;SLC35B3;ZWILCH;GPR63;PARK7;IFI30;SAT1;IGF1R;EEF1B2;CHCHD5;GJA1;RPS6KA6;FPGT;NARS2;FBXO4;TRIM25;OBFC1;RTTN;SLC16A5;PRMT10;PUS1;PHGR1;F2R;RPSA;RFX1;SHISA2;FAM118B;THAP4;IFT88;MELK;RFX6;PARD3;CCDC81;PSMD10;KLHL18;UBE2CBP;BLM;CALCRL;LMAN2L;SAR1B;MRPL15;THADA;OSGEP;MRPL11;PIK3R5;LCN10;S100A13;DPH5;HACL1;ZBTB7C;BTF3;TMEM120B;CDK19;BRPF3;UBE2C;PYCR2;AP4B1;HOPX;PTRHD1;MIR337;GGCT;PARP10;GPR180;TME…
TCF3_GM12878_hg19	92/1413	0.0338461	0.103136	-0.652371	1.482	MAPKBP1;CHIC2;NUP107;OTUD7B;PEBP1;MSMO1;IFI30;CDC73;RPL7A;RPS14;GOLGA4;SESN2;DHX58;BLNK;FBXO4;RPL38;LGALS9;PDE8A;ILKAP;CDK5RAP2;TOR3A;PRMT10;TSTD2;PLLP;ADPRHL2;RPS5;PABPC4;ZFP3;ARRDC3;RPL22;CSGALNACT2;TRAFD1;IMP4;ALG1;TGFBR1;FAM118B;BRMS1;RBL1;POLR1B;BMP2K;IRF8;SREK1;SFT2D2;PIGG;DOCK2;SASH3;PPP1R15B;CD274;BLM;SP100;SELPLG;MRPS35;SAR1B;UNC93B1;URM1;NOL7;MRPS31;DAPP1;SPATA4;IL2RG;CXXC4;USP18;JPX;AS…
MYC_K562_hg19	399/6800	0.0161725	0.0637523	-0.52562	1.4469	RPL4;MDC1;CHIC2;NUP107;PGAP2;GABPB1;RPL6;GPATCH8;RPL7;TBK1;OBFC1;RPL38;CEP95;RTTN;CEP97;CDK5RAP2;TSTD2;RPL22;PRKCD;REV1;FRS2;GTPBP3;HMBS;TXNIP;SHMT1;MAPKAP1;XPC;MRPL15;ZC3HAV1;WDR62;MRPL11;MIR212;S100A13;MCMBP;PIP5K1A;NCKAP1L;BTF3;ABCA1;MAD2L1BP;EIF2AK2;CDC7;MINA;MRPL24;PTRHD1;NFATC4;SLC6A6;GPR180;HNRNPF;WDR5B;SFXN4;PSMG4;HBP1;LIN54;MTMR10;PIGN;RCSD1;PIGW;SHB;MRPL32;CHAF1B;AIFM1;CSRP1;RARS;SS18;P…
E2F1_HeLa-S3_hg19	127/2000	0.0275546	0.0895799	-0.59081	1.4254	MDC1;PGAP2;ZWILCH;NUCKS1;IFI30;RCBTB1;SMCHD1;TBK1;RASSF3;FBXO4;NFATC2IP;FAM53B;EPC1;PIM3;RTTN;B2M;SLC39A1;CDK5RAP2;SLC16A5;HMGN1;CSGALNACT2;REV1;KCTD6;PLA2G16;CARHSP1;PARD3;TRIM13;SIK1;BLM;SHMT1;GATA6;MRPL15;ZBTB5;CORO1C;COBLL1;SAFB2;MCMBP;CLSPN;LONRF1;TBC1D15;COX10;FANCI;CCDC14;INCA1;NEK7;MICAL3;EIF2AK2;MAD2L1BP;WDYHV1;PYCR2;CDC7;AP4B1;QDPR;SLC6A6;ANLN;GPR180;HNRNPF;JMY;GNB4;SFXN4;FBXL3;NFE2L2;A…
CHD7_K562_hg19	127/2000	0.0275546	0.0895799	-0.587925	1.41844	OTUD4;NUP107;ZFAND6;PROS1;ULK4;WWC2;RNF19B;UBE2L6;PARK7;IFI30;GABPB1;SAT1;GPATCH8;RPL7;SMCHD1;TBK1;PPP2R1B;FBXO4;DIP2B;SNRNP35;PDE8A;PLS1;EIF2A;ABT1;FBXW8;ARRDC3;RPSA;THAP2;EREG;BRMS1;LACE1;CD2BP2;CSNK1G1;SAR1B;FAM114A2;MRPL15;THADA;OSGEP;UBB;S100A13;NCKAP1L;CLSPN;ZBED5;TBC1D15;VASP;BTF3;FUCA1;RDX;SLC33A1;PYCR2;HELZ;AP4B1;GNB2L1;ISG20;SEPSECS;POLA2;P4HA1;TMEM11;ARPC3;HRC;WDR5B;BCL2L1;KDM5C;CUEDC2…
ZNF143_GM12878_hg19	127/2000	0.0275546	0.0895799	-0.582988	1.40653	CD86;MAPKBP1;CHIC2;NUP107;CSF1;HDAC10;ZAK;PARK7;IFIT1;EEF1B2;CHCHD5;FPGT;DHX58;OBFC1;TRIM25;SLC16A9;EPHB1;PLS1;ABT1;PRMT10;FBXW8;ADPRHL2;PAM16;HMHA1;VRK1;ALG1;LEMD2;GTPBP3;FNDC1;TRIM14;LAP3;BEX4;PSMD10;IPPK;UBE2CBP;CALCRL;SAR1B;EPB41;MAPKAP1;SPATA4;FOXO1;PIK3R5;EMG1;COMMD9;UBB;CLEC7A;S100A13;SAFB2;NCKAP1L;COX10;TGFB3;API5;TMEM120A;IFI44;WDYHV1;PYCR2;GGCT;ACER2;SMTN;HOOK2;GPR180;SFXN3;TAF4B;PSMG4;…
EP300_SK-N-SH_hg19	161/2603	0.0306655	0.0989053	-0.598635	1.385	CHIC2;PROS1;ULK4;NUCKS1;MYLK4;RPL7;EEF1B2;CHCHD5;ARHGDIB;RPL38;SNRNP35;PPFIA4;AGFG2;ABT1;ARL15;ADPRHL2;STX8;ARRDC3;RPL22;FRS2;NEAT1;LEMD2;KCTD6;TM4SF1;CCDC80;SDPR;TXNIP;SKAP2;IPPK;CD274;PFKFB4;SAR1B;PLD5;FAM109A;THADA;RASGRP3;CNN3;EMG1;COMMD9;UBB;FLRT1;DPH5;ZBED5;TBC1D15;VASP;ABCA1;VCAM1;TSLP;API5;TMEM120A;CCDC14;SLC33A1;TDRD7;NARFL;MRPL24;AP4B1;NFATC4;QDPR;ANLN;SLC6A6;ARHGAP31;HOOK2;P4HA1;HNRNPF…
RELA_GM15510_hg19	126/2000	0.0339993	0.103136	-0.606683	1.37821	RPL4;SLC35B3;NUP107;PGAP2;CSF1;ULK4;GPR63;GPATCH2;IFI30;SAT1;ICAM1;CHCHD5;GOLGA4;SMCHD1;TBK1;ZBP1;ABT1;FBXW8;ARL15;ZFP3;PUS1;ARRDC3;HMHA1;ALG1;LEMD2;LACE1;XIST;LAP3;RNF122;KLHL18;UBE2CBP;BLM;LMAN2L;SAR1B;ZC3HAV1;TAPBPL;THADA;ZBTB5;KLC4;EMG1;COMMD9;UBB;S100A13;SAFB2;PIP5K1A;TNFRSF14;BTF3;VCAM1;MLKL;UBE2C;API5;SEC16A;SLC33A1;MAD2L1BP;EIF2AK2;MRPL24;BST2;IBTK;WDR5B;TAF4B;SFXN4;NFE2L2;DENND1C;KDM5C;M…
SRF_myocyte_mm9	107/1668	0.0327477	0.103136	-0.605604	1.37576	IFITM3;NUP107;RNF19B;CAAP1;EEF1B2;CHCHD5;SMCHD1;STK11;TOM1;PPFIA4;MS4A10;TPM2;RPL22;RPSA;ALG1;RFX1;LEMD2;THAP4;ACAP2;BRMS1;LACE1;C130080G10RIK;TXNIP;MAPKAPK5;VCL;SKAP2;IPPK;SHMT1;SMIM7;BCL2L12;KLC4;EMG1;C87436;SAFB2;HIST1H3I;TBC1D15;SEC16A;SLC33A1;PYCR2;PTRHD1;D17WSU92E;MIR1967;HOOK2;TRMT12;PSMG4;WRAP53;MTMR10;KDM5C;SLC35F5;CDC73;SMG5;CYR61;HINT3;EPG5;HIF1AN;GM6225;3110082I17RIK;SUN2;GM9054;PARP2…
ARID3A_K562_hg19	127/2000	0.0275546	0.0895799	-0.564508	1.36195	SCARB2;SLC35B3;MAPKBP1;CHIC2;ZAK;ZWILCH;ZFAND6;ULK4;UBE2L6;IFI35;IKZF1;SAT1;RPL6;EEF1B2;CHCHD5;SMCHD1;TBK1;LIPH;EPC1;RPL38;SNRNP35;PDE8A;TRIM21;PLS1;FBXW8;ADPRHL2;STX8;RPL22;CDC25C;GTPBP3;MELK;BRMS1;SDPR;LACE1;BTK;CD2BP2;CMPK2;IPPK;KLHL18;BEX4;UBE2CBP;PSMD13;FAM109A;ZC3HAV1;THADA;EMG1;UBB;S100A13;TBC1D15;BTF3;FANCI;API5;EDEM1;SEC16A;B3GALT4;WDYHV1;PYCR2;NARFL;BST2;UBE2W;ANLN;HOOK2;P4HA1;ARPC3;GPR…
SUPT20H_GM12878_hg19	75/1132	0.0382073	0.111347	-0.613873	1.34751	MDC1;NUP107;HIST2H2AB;SLC2A3;USP39;TSPAN12;ICAM1;HIST2H2AC;RPS4X;RPS14;GJA1;MIR1912;TAGAP;BLNK;TOM1;FAM53B;B2M;METTL15;CTSC;ABT1;CD53;ATG3;CDKL3;GBP7;PPTC7;RPL22;ARRDC3;PRKCD;F2R;VWA5A;LRRC40;RPSA;RFX1;NEAT1;MRPL46;EREG;THAP4;NSA2;BRMS1;RBL1;OAS2;TCP1;ATG4B;MAPKAPK5;LCP1;SP100;SRCAP;POLDIP3;WRB;FGL2;MRPL15;WDR62;NT5C2;APOLD1;MBTD1;FBXL21;JPX;SULT1E1;PSMB2;INPP5D;IL21R;DPH5;TNFRSF17;HACL1;RRM1;STA…
TCF12_A549_hg19	73/1098	0.0381107	0.111347	-0.611723	1.3428	RPL4;NUP107;MCM8;ULK4;PEBP1;PARK7;USE1;GPATCH8;HIST2H2AC;RPL7A;CHCHD5;EEF2K;RARS;FBXO4;ANKFY1;EPG5;ABT1;CDKL3;ARRDC3;ALG1;OSMR;THAP2;GLTSCR2;TM4SF1;NSA2;BRMS1;RBL1;ATG4B;MCM6;IRF9;TRIM56;CSNK1G1;SMARCD1;NDUFB7;RNF34;SAR1B;NOL7;MRPS31;LENG8;XPC;THADA;OSGEP;MRPL11;COMMD9;JPX;UBB;PGGT1B;DPH5;PIP5K1A;ZBED5;COX10;TBC1D15;CCT5;RRM1;API5;STAT1;STAT2;PYCR2;MRPL24;AP4B1;ADAT2;RPIA;EIF3M;NR6A1;GPAM;PSMG4;P…
TCF7L2_Panc1_hg19	126/2000	0.0339993	0.103136	-0.589886	1.34005	PGAP2;ZWILCH;GPR63;GPATCH2;UBE2L6;IFI35;PARK7;SAT1;RPS14;LIPH;NARS2;EPC1;ANKFY1;PIM3;RPL38;SNRNP35;PDE8A;EIF2A;PLS1;ABT1;CDKL3;ADPRHL2;STX8;CSGALNACT2;RPL22;VRK1;GTF2F1;CDC25C;PLA2G16;BRMS1;TRIM14;CD2BP2;SREK1;SKAP2;IPPK;PSMD10;BLM;LMAN2L;SAR1B;THADA;APCDD1;CNN3;S100A13;DPH5;HIST1H3I;TBC1D15;BTF3;VASP;API5;FUCA1;B3GALT4;MSN;NARFL;PTRHD1;PM20D1;UBE2W;ARHGAP31;ARPC3;JMY;CPE;PEMT;SELT;KDM5C;MCM8;OTU…
CHD2_H1-hESC_hg19	126/2000	0.0339993	0.103136	-0.562138	1.27702	SLC35B3;MAPKBP1;PEBP1;UBE2L6;PARK7;GPATCH8;CCND2;FBXO4;CPNE3;DIP2B;STK32A;EPHB1;SLC39A1;SOX4;TOR3A;ADPRHL2;ZFP3;APLP2;TRAFD1;MITF;FRS2;LIG3;ALG1;LEMD2;CARHSP1;BRMS1;TRIM14;LAP3;RNF122;SKAP2;UNC119B;UBE2CBP;BLM;SRCAP;SAR1B;MAPKAP1;DLX6;MRPL15;THADA;SPATA4;GLB1L3;OSGEP;COMMD9;UBB;IRAK2;SAFB2;HACL1;MSC;HMGCLL1;SEC16A;TMEM120A;NEK7;MAD2L1BP;PYCR2;GGCT;UBE2W;SFXN3;PSMG4;LHX4;SELT;NAT9;PIWIL2;CUEDC2;PL…
MAFK_GM12878_hg19	17/194	0.0398145	0.114801	-0.588896	1.2747	FARP2;ARRDC3;TRAFD1;TRPV3;UBE2L6;FTX;TSHR;GIMAP8;CLEC7A;NPC2;RARS;FBXO4;SPOPL;MCMBP;VIM;SLC25A20;LBR
HCFC1_CH12.LX_mm9	127/2000	0.0275546	0.0895799	-0.525267	1.26727	MDC1;SAMD9L;CSF1;HDAC10;GM166;D16ERTD472E;H2-KE6;IFI35;GPATCH8;4930465K10RIK;EEF1B2;FPGT;ZFP560;ARL6IP4;EPC1;PIM3;DIP2B;CDK5RAP2;HMGN1;ABT1;ARL15;STX8;RPS5;PAM16;RPL22;ARRDC3;TAP2;HMHA1;TAP1;CYBA;VRK1;4931406C07RIK;FAM118B;TBC1D20;FCGR4;D2WSU81E;CD2BP2;TRIM34A;KLHL18;GPR89;FAM114A2;SHMT1;WDR62;OSGEP;4932438A13RIK;MRPL11;BCL2L12;MIR212;EMG1;1810043H04RIK;IRAK2;C87436;PIP5K1A;DECR1;ZFP358;FUCA1;INC…
ELK4_HEK293_hg19	126/2000	0.0339993	0.103136	-0.551291	1.25237	RPL4;NUP107;ZWILCH;ULK4;PARK7;SAT1;EEF1B2;RPS14;CHCHD5;FPGT;RPL38;PIM3;CEP95;TRIM21;EIF2A;ABT1;ATG3;CDKL3;ADPRHL2;TSTD2;CSGALNACT2;TRAFD1;IMP4;LEMD2;THAP4;MOB3C;CD2BP2;SREK1;RBCK1;VCL;IPPK;KLHL18;BLM;XPC;THADA;DDX60;CORO1C;BCL2L12;EMG1;UBB;TBC1D17;COX10;DECR1;FANCI;TMEM120A;SEC16A;CCDC14;SLC33A1;B3GALT4;PYCR2;MRPL24;ACER2;CDK9;MSRA;ARPC3;TMEM11;HNRNPF;WDR5B;TRMT12;PEMT;NAT9;MYD88;WRAP53;BCL2L1;KD…
CTCF_limb_mm9	126/2000	0.0339993	0.103136	-0.551243	1.25226	SCARB2;SCARB1;MAPKBP1;PGAP2;4933407L21RIK;WIPF2;HHIP;PARK7;IFI30;SAT1;GIMAP8;5031414D18RIK;PEG12;ZFP560;ZFP282;DIP2B;AI314180;ADPRHL2;ARL15;RPS5;PRKCD;TAP2;SHISA2;KCTD6;SCAMP2;SDPR;PARD3;LACE1;ELMO1;TRIM14;AW495222;VCL;UBE2CBP;SAR1B;IL20RA;GATA6;PIK3R5;CORO1C;IRAK2;CMYA5;BC055324;MFAP3L;API5;FUCA1;MICAL3;B3GALT4;CDC7;NARFL;AI467606;9030624J02RIK;GULP1;GGCT;MOB1A;IGSF10;UBE2W;P4HA1;NDUFAF6;ARPC3;C…
TCF3_myocyte_mm9	125/1987	0.0358178	0.10706	-0.558689	1.24832	IKZF1;GABPB1;KLHL30;STK11;RASSF3;CEP95;MS4A10;PPFIA4;PDE8A;AI314180;ATG3;TOR3A;2410006H16RIK;WSB2;ARL15;STX8;ZFP3;OXSM;TPM2;REV1;SOX11;SHISA2;NEAT1;LEMD2;FAM118B;CARHSP1;PRKD3;PARD3;PADI3;IGTP;CMPK2;SIK1;KDELR3;CHRNA1;ZFP622;ZBTB8A;MRPL15;SMIM7;RHOBTB1;CNN3;SNN;DHX32;COBLL1;5730508B09RIK;CEP72;VASP;TMEM120B;SLC33A1;B3GALT4;ZBTB10;AI467606;CDK9;P4HA1;PTK7;D830031N03RIK;HRC;FBXL3;GM6994;NAT9;MXD4;C…
USF1_HCT116_hg19	91/1402	0.0368587	0.10937	-0.55366	1.22526	LIN54;MCM8;PWWP2B;TNFAIP3;RNF19B;RCBTB1;EEF2K;CASP8;TBK1;RASSF3;TOM1;EPG5;EPC1;DIP2B;DLEU2;GUSB;METTL15;SLC39A1;KDM6A;HMGN1;ATG3;TOR3A;WSB2;PUS1;REV1;IMP4;LIG3;ALG1;FAM118B;MED28;PEX7;DEPDC7;ACAP2;TBC1D20;POLR1B;CLIP4;BMP2K;CD2BP2;SREK1;MICU1;MAPRE2;IRF9;LUC7L2;SKAP2;SLC25A13;USP14;SLFN5;BLM;SP100;UBE2CBP;EPB41;SHMT1;TXLNG;UQCR11;WDR62;MRPL15;NOD2;FAM214A;OSGEP;PSMB10;SNN;COMMD9;PIP5K1A;TBC1D15;D…
FOS_MCF 10A_hg19	242/4017	0.0246703	0.0845147	-0.492191	1.21612	IFITM3;RPL4;CYFIP1;MAPKBP1;UBE2L6;IFI35;IFIT1;RPL6;RCBTB1;GPATCH8;LIPH;FBXO4;EPC1;ANKFY1;RPL38;B2M;EIF2A;PRMT10;RSAD2;ARL15;OXSM;ARRDC3;FRS2;TM4SF1;CCDC80;SPINT1;IFI27;SDPR;HMBS;TXNIP;KDELR3;SKAP2;TMEM161B;SAR1B;SHMT1;MAPKAP1;GATA6;XPC;ZC3HAV1;MRPL15;COMMD9;DPH5;VASP;BTF3;TSLP;EDEM1;PYCR2;NARFL;PTRHD1;NFATC4;TRMT12;SFXN3;CSRNP1;PIGN;HEXB;SLC35F5;OTUD7B;MRPL32;CHAF1B;ZMYM1;HINT3;CSRP1;PPP2R4;RARS;…
CEBPB_H1-hESC_hg19	126/2000	0.0339993	0.103136	-0.52817	1.19985	IFITM3;MAPKBP1;NUP107;HPSE2;ULK4;CXCL17;GPATCH8;EEF1B2;CHCHD5;GOLGA4;RTTN;RPL38;DLEU2;EPHB1;PLS1;GUCY1A3;SLC15A2;PRMT10;FBXW8;ADPRHL2;ARL15;TSTD2;PUS1;RPS5;FRS2;ALG1;NEAT1;EREG;HMBS;KCTD14;IPPK;KLHL18;CD274;TMEM161B;UBE2CBP;CALCRL;SAR1B;ZC3HAV1;ZBTB5;EMG1;UBB;DDRGK1;S100A13;PIP5K1A;KCNN3;TBC1D15;BTF3;API5;SEC16A;FUCA1;MAD2L1BP;PYCR2;NARFL;PTRHD1;ISG20;P4HA1;GPR180;NAT9;NFE2L2;CUEDC2;MTMR10;MCM8;O…
POLR2AphosphoS2_HeLa-S3_hg19	126/2000	0.0339993	0.103136	-0.527723	1.19883	SLC35B3;SCARB2;NUP107;PGAP2;ZAK;WIPF2;GPATCH2;PARK7;IFI30;GPATCH8;VPREB3;CHCHD5;SMCHD1;PPP2R1B;FPGT;LIPH;NFATC2IP;ANKFY1;RTTN;SLC39A1;HMGN1;PLS1;ABT1;CDKL3;TOR3A;PRMT10;ADPRHL2;OXSM;MITF;CYBA;CDC25C;SDCBP2;ILF2;PLA2G16;IFT88;BRMS1;LAP3;RNF122;CSNK1G1;SKAP2;BLM;UBE2CBP;EPB41;MAPKAP1;FAM109A;THADA;FTX;WDR62;FOXO1;BCL2L12;KLC4;MIR212;UBB;CMYA5;SAFB2;MCMBP;ZBED5;CDK19;FUCA1;MICAL3;HELZ;MINA;NARFL;GGC…
RUNX3_GM12878_hg19	107/1674	0.0353917	0.106567	-0.532642	1.19257	CD86;MAPKBP1;NUP107;IFI30;SAT1;VPREB3;RINL;TBK1;LIPH;RPL38;CDK5RAP2;ABT1;CDKL3;ADPRHL2;APLP2;RPL22;RPSA;FRS2;VRK1;LEMD2;BRMS1;VCL;UBE2CBP;PSMD13;EPB41;SAR1B;SPATA4;ZBTB5;PIK3R5;EMG1;COMMD9;CLEC7A;TNFRSF17;NCKAP1L;COX10;VCAM1;UBE2C;NARFL;GNB2L1;XKR8;MOB1A;GPR180;HNRNPF;PEMT;SFXN4;NAT9;NIT2;OGFR;AVEN;ITGAM;PIGN;DOCK8;OTUD7B;SLC2A3;USP39;CDC73;CHAF1B;BLNK;KIF13B;HIF1AN;MRPS25;PABPC4;TNFRSF19;CCDC117…
STAT5A_GM12878_hg19	87/1340	0.0403246	0.115862	-0.551179	1.18799	OGFR;SLC35B3;MAPKBP1;NUP107;CSF1;OTUD7B;UBE2L6;USP39;MRPL32;RPL7A;EEF2K;RARS;ANKFY1;CD37;HIF1AN;AGFG2;EIF2A;CDK5RAP2;ABT1;SS18;CDKL3;CD52;PABPC4;LRRC40;CCDC117;ALG1;TERF2;LEMD2;MRPL46;THAP2;GLTSCR2;MED28;NSA2;PRPF18;MELK;OAS2;LACE1;ATG4B;PFDN5;BCAT2;IPPK;HDAC1;URM1;NOL7;MRPS31;ZC3HAV1;THADA;CXXC4;APOLD1;MRPL11;TBRG1;JPX;CLEC7A;CCL5;DPH5;PIP5K1A;TNFRSF17;CCT5;GBP4;BTF3;NQO1;RRM1;API5;STAT1;ATAD2;E…
CEBPD_K562_hg19	48/691	0.0461934	0.126489	-0.573789	1.18637	KDM3A;PGAP2;APIP;HIST2H2AB;MRPS31;SLC2A3;PKD1L2;ICAM4;MRPS30;SLC7A11;RCSD1;HIST2H2AC;AURKA;EMG1;CCND2;JPX;UBB;DDRGK1;HIST1H1D;TRIM25;CTSH;ABT1;GRIPAP1;WSB2;ARL15;PARP2;MID1IP1;PABPC4;ARRDC3;RDX;TNFRSF19;MAD2L1BP;CDC7;GULP1;MED28;BST2;ISG20;ANLN;HNRNPF;HMBS;IRF2;TXNIP;BUD13;SREK1;SFT2D2;PIGG;CD68;NFE2L2
USF1_GM12878_hg19	135/2162	0.0360603	0.107391	-0.52716	1.17624	SCARB2;RNF19B;IFI30;RCBTB1;EEF1B2;TBK1;RASSF3;DHX58;TOM1;EPC1;TRIM25;CEP95;DIP2B;DLEU2;SLC39A1;PDE8A;HMGN1;ATG3;TOR3A;WSB2;TSTD2;PUS1;STX8;RPL22;ARRDC3;REV1;HMHA1;RPSA;IMP4;LIG3;ALG1;NEAT1;FAM118B;ACAP2;TBC1D20;CLIP4;TXNIP;CD2BP2;LAP3;SREK1;XIST;SKAP2;BEX4;EPB41;SHMT1;WDR62;MRPL15;ZBTB5;OSGEP;MBTD1;KLC4;SNN;MIR212;COMMD9;PIP5K1A;TNFRSF14;SLC15A3;TBC1D17;TBC1D15;UBE2C;SLC33A1;LY86;TRPV3;MSN;PYCR2;…
SIN3A_HCT116_hg19	48/689	0.0444732	0.122602	-0.558573	1.17234	RPL4;KLHL18;FAM114A2;MCM8;POLDIP3;ZWILCH;HIST2H2AB;PEBP1;SLC7A11;SAT1;OSGEP;HIST2H2AC;TBRG1;TMEM221;COMMD9;DPH5;METTL15;ANKMY1;ABT1;RFC3;FBXW8;NUBPL;PARP2;STAT1;MID1IP1;PUS1;ZBTB10;FANCB;MINA;OSMR;NEAT1;BST2;KAT2B;KRT19;ZEB1;GPAM;HNRNPF;CDC42EP3;PTPN6;CEBPZ;VIM;PIGG;CD68;CENPQ;MAPRE2;WRAP53;BCAT2;NFE2L2
ZC3H11A_ES-E14_mm9	63/949	0.0521358	0.13681	-0.588332	1.17029	IFITM3;DOCK5;SAMD9L;CUEDC2;NUCKS1;PEAR1;MIR449C;RERG;GIMAP8;5031414D18RIK;RPS14;SESN2;DHX58;PIM3;DIP2B;SNRNP35;EPHB1;ABT1;HS3ST3B1;CCDC110;PARP3;APOBEC3;ARRDC3;SLC7A7;TRAF5;AW495222;TLR2;D730005E14RIK;ZFP704;MLLT1;FAM214A;RASD1;NKAIN3;IRAK2;NPBWR1;SH3BP5;MCMBP;A630001G21RIK;GBP2;ZFP663;D630045M09RIK;ZFP420;GM4980;GBP3;ASIC1;CAR2;TGFB3;GINS4;ERAP1;HTR1A;TSHR;NFATC4;GGCT;2610005L07RIK;POLA2;CMSS1;E…
POLR2A_erythroblast_hg19	126/2000	0.0339993	0.103136	-0.514844	1.16958	SCARB2;MAPKBP1;NUP107;GPATCH2;RNF19B;GPATCH8;HPGDS;SMCHD1;ARHGDIB;SESN2;NARS2;FBXO4;FAM53B;ANKFY1;RTTN;B2M;PPTC7;CSGALNACT2;FRS2;MITF;ALG1;CDC25C;LEMD2;SCAMP2;FAM118B;ACAP2;BRMS1;MELK;CSNK1G1;BEX4;BLM;TMEM161B;THADA;SPATA4;FOXO1;EMG1;COMMD9;SAFB2;PIP5K1A;TNFRSF14;NCKAP1L;ZBED5;VASP;SLC14A1;EDEM1;TMEM120A;MAD2L1BP;PYCR2;NARFL;MRPL24;NFATC4;CDK9;XKR8;GGCT;PARP10;TMEM11;GPR180;TRMT12;FBXL3;TOP2A;KDM…
FOXA1_ECC-1_hg19	32/435	0.0512844	0.135431	-0.579278	1.15815	KLHL18;LIN54;CHIC2;HDAC1;ULK4;GATA6;PARK7;MBTD1;SCEL;RNF213;CCDC85C;HACL1;MBP;TBC1D17;CCT5;PRKCI;EED;TPBG;NEK7;RPL22;ZBTB10;MRPL46;ALDH3A1;NEDD1;KRT19;NR6A1;SFXN3;ALDH16A1;CHMP3;HBP1;VCL;WRAP53
HCFC1_MEL cell line_mm9	126/2000	0.0339993	0.103136	-0.505477	1.1483	MDC1;SAMD9L;HDAC10;WIPF2;GM166;GPATCH2;H2-KE6;PARK7;1700065D16RIK;RCBTB1;CHCHD5;GOLGA4;MPZ;ZFP560;ANKFY1;TRIM26;PIM3;DIP2B;ABT1;PRKCI;PPTC7;TSTD2;ZFP3;PUS1;HMHA1;VRK1;RPSA;IMP4;ALG1;CDC25C;CRNKL1;FAM118B;CD2BP2;MAPKAPK5;KDELR3;ZFP451;KLHL18;IPPK;TMEM161B;SAR1B;SHMT1;XPC;THADA;SMIM7;OSGEP;2700081O15RIK;4932438A13RIK;MRPL11;EMG1;MIR212;COMMD9;1810043H04RIK;C87436;UBE2C;1110004F10RIK;WDYHV1;HELZ;FAN…
TAF1_H1-hESC_hg19	91/1411	0.041695	0.11612	-0.524118	1.12849	SLC35B3;LGALS3BP;CSRNP1;CYFIP1;NUP107;CSRNP3;MCM8;TCIRG1;CTDSPL2;PARK7;IFI30;CYP46A1;SAT1;MRPL32;GJA1;ZMYM1;STK11;AIFM1;PPP2R1B;FPGT;HIF1AN;EPHB1;ILKAP;ABT1;PRKCI;PRMT10;VWA5A;TRAFD1;LRRC40;CDC25C;TNFRSF1B;ILF2;SOX10;THAP2;MRPL43;ARL4D;PRPF18;MELK;FNDC1;IRF1;G2E3;CD2BP2;RBMS1;SIK1;LAP3;PPARD;IPPK;SMARCD1;TMEM161B;PARG;OAT;LAMA2;FAM114A2;MRPS31;XPC;THADA;SPATA4;CXXC4;OSGEP;FOXO1;CORO1C;TBRG1;XKRX;…
TBP_HeLa-S3_hg19	126/2000	0.0339993	0.103136	-0.490049	1.11325	IFITM3;SAMD9L;ZWILCH;PEBP1;IFI30;GPATCH8;GOLGA4;LIPH;FBXO4;ANKFY1;RTTN;CPNE3;DLEU2;CEP97;PDE8A;TRIM21;HMGN1;ADPRHL2;OXSM;PAM16;CYBA;FRS2;PLA2G16;ALDH3A1;BRMS1;IFI27;TXNIP;SIK1;XIST;RNF122;ZBTB8A;LMAN2L;SAR1B;FAM114A2;PSMD13;ZBTB5;FOXO1;COMMD9;IRAK2;SAFB2;S100A13;PIP5K1A;VASP;API5;SEC16A;INCA1;FZD6;IFI44;MSN;PYCR2;HELZ;NARFL;PARP14;ISG20;PARP10;GGCT;NFKBIA;SLC6A6;ARPC3;NAT9;NFKBID;LGALS3BP;KDM5C;C…
POLR2A_GM12891_hg19	186/3050	0.0325505	0.103136	-0.478175	1.08628	SLC35B3;CD86;NUP107;ULK4;GPATCH2;IFI30;RCBTB1;GOLGA4;STK11;RINL;TBK1;PPP2R1B;FPGT;SESN2;FBXO4;NFATC2IP;TRIM25;ARL6IP4;OBFC1;FAM53B;AGFG2;ABT1;CDKL3;ADPRHL2;ARL15;ZFP3;CSGALNACT2;RPL22;REV1;HMHA1;TRAFD1;CYBB;FRS2;CDC25C;LEMD2;FAM118B;SCAMP2;IFT88;CCDC80;MELK;SIK1;VCL;BEX4;UBE2CBP;CALCRL;UBA7;SAR1B;FAM114A2;SHMT1;DAPP1;THADA;MRPL15;ZC3HAV1;FOXO1;CORO1C;BCL2L12;KLC4;S100A13;CEP72;TNFRSF17;NCKAP1L;KC…
[truncated: 532 more rows]

## Sheet: TF-LOF
TF-LOF Expression from GEO
Term	Overlap	P-value	Adjusted P-value	Z-score	Combined Score	Genes
[truncated: 261 more rows]

## Sheet: HISTONE
ENCODE Histone Modifications
Term	Overlap	P-value	Adjusted P-value	Z-score	Combined Score	Genes
[truncated: 412 more rows]

## Sheet: KEGG
KEGG PATHWAYS
Term	Overlap	P-value	Adjusted P-value	Z-score	Combined Score	Genes
[truncated: 273 more rows]

## Sheet: WIKI
WIKI PATHWAYS
Term	Overlap	P-value	Adjusted P-value	Z-score	Combined Score	Genes
[truncated: 359 more rows]

## Sheet: REACTOME
REACTOME
[truncated: 4,261 more rows]

## Sheet: GO_BP
GO Biological Process
[truncated: 1,184 more rows]

[truncated: 7 more sheets: GO_CC, MAMMALIAN_PHENO, MOUSEGENEATLAS, ALLENBRAIN_up, GTEx_down, GTEx_up, ESCAPE]
