# Supplementary material for: Integrated analysis of genetic, behavioral, and biochemical data implicates neural stem cell-induced changes in immunity, neurotransmission and mitochondrial function in Dementia with Lewy Body mice
Source: Acta Neuropathol Commun. 2017 Mar 10;5:21. doi: 10.1186/s40478-017-0421-0 (PMC5345195; doi:10.1186/s40478-017-0421-0)
Supplement: Additional file 11: — ModuleAnnotation_enrichR_M2. Annotation result of M2 performed in enrichR. EnrichR currently contains annotated gene sets from 102 gene set libraries organized in 8 categories. Details of the gene set libraries in EnrichrR can be found in publications [25, 56]. Each tab of the file contains gene sets of a particular library that was found to be enriched in the module. The first column represent the gene set (Term), the second column shows the ratio of overlapping module genes with the gene set (Overlap), the following four columns are related to statistics (P-value, Adjusted P-value, Z-score, Combined Score) and the fifth column shows the symbols of the overlapping genes. The gene sets are ranked by combined score. (XLSX 822 kb) [file 40478_2017_421_MOESM11_ESM.xlsx]

## Sheet: CHEA
ChEA: transcription factor regulation inferred from integrating genome-wide ChIP-X experiments
Term	Overlap	P-value	Adjusted P-value	Z-score	Combined Score	Genes
REST_21632747_ChIP-Seq_MESC_Mouse	136/2339	5.09779e-24	9.94069e-22	-1.28222	62.0085	KCNG1;TUSC5;RPL10L;MRGPRG;OTP;GPATCH3;ABCA13;HHAT;CDH4;ARHGAP42;TAS2R119;CNTNAP5C;FAM19A2;PROK2;QK;ROPN1L;ENPP7;CAR4;UNC5A;KCNH7;MTUS2;1700125H03RIK;1700015G11RIK;KRT76;THOC5;PDYN;IPCEF1;1700010I14RIK;DGKZ;GRIP2;OLFM1;SCN10A;TCL1;GM9767;STX1A;RTN4R;EPHA10;GM10466;PRDM13;BHLHE23;CUZD1;GTF2E1;4930404I05RIK;ENHO;NEUROD1;IGSF21;NEUROD2;OTOA;NEUROD4;MIR1971;STC2;NPTX1;NPTX2;NTSR2;TMEM132D;ZP4-PS;ANKRD…
SUZ12_20075857_ChIP-Seq_MESC_Mouse	209/4356	1.3303e-26	5.18806e-24	-0.865472	46.4029	FAAH;TES;CRHBP;SOX18;FAM19A2;FAM19A1;PROK2;ROPN1L;GNAT1;PKNOX2;UNC5A;CTPS;ASTL;CTAGE5;RUFY4;CLDN9;9330158H04RIK;SFRP5;VOPP1;NRN1;COL13A1;EPHA10;TSHZ3;9030612E09RIK;PRDM13;C2CD4B;STC2;OTOF;HOXC9;NTSR2;NTNG1;BTBD17;BCL11A;IGF2;NR2F1;MICAL2;AIF1L;SLC6A7;ID2;TNFSF9;RGL3;MKX;C030039L03RIK;DOC2A;FAM57B;PTPRO;PCSK5;NAT14;SH3RF1;RSPO3;CHST8;ACTL6B;TUBG2;GFRA3;PRSS12;AP3B2;TOX3;MPPED1;NOV;CCKBR;PITPNM3;MM…
RCOR1_19997604_ChIP-ChIP_NEURONS_Mouse	113/2378	4.19113e-14	2.04318e-12	-1.65597	44.5731	TES;OLFR1290;GM9;NSDHL;CDH4;OLFR568;OLFR165;QK;OLFR164;PKNOX2;CSNK1G3;SLC30A8;UNC5A;OLFR318;NPNT;1700010I14RIK;TAS2R102;OLFR1200;LOR;TAS2R104;OLFR952;MTNR1A;OLFR679;GPRIN1;SLC45A2;ZCCHC5;9030612E09RIK;OLFR1158;GPR85;OLFR749;TRP53I11;OLFR346;OLFR503;OLFR585;OLFR740;EIF2S3Y;OLFR181;OLFR1263;OLFR619;OLFR618;TYR;MAFA;OLFR339;OLFR1023;OLFR610;MTL5;OLFR697;OLFR850;NOX3;4932414N04RIK;OLFR170;DDX3Y;MOXD1…
SUZ12_18692474_ChIP-Seq_MESC_Mouse	98/1909	3.1453e-14	1.75238e-12	-1.64627	44.5647	PRDM8;OTP;CRHBP;HHAT;CDH4;SOX18;PROK2;PKNOX2;CAR4;UNC13B;MEF2C;UNC5A;SLC30A3;KCNH7;TBR1;NPNT;LOR;RUFY4;SFRP5;PKP1;NRN1;COL13A1;KCNE3;EPHA10;PRDM13;HOXB13;IGSF21;NEUROD2;STC2;KCNN1;NPTX1;NPTX2;HOXC9;NTSR2;NTNG1;TMEM132D;SRD5A2;BCL11A;ZBTB16;NR2F1;IGF2;MAFA;BMP3;LHX2;RGL3;MKX;CNIH3;SERINC2;MOXD1;PCSK1;FLT3;RASGRF2;SLC35F4;PTPRO;ADRA1D;MFSD4;RSPO3;DLGAP1;CHST8;FOXL2;RTN4RL2;GFRA3;C1QL3;PRSS12;TOX3;N…
SUZ12_16625203_ChIP-ChIP_MESC_Mouse	66/1270	3.68365e-10	9.67678e-09	-2.16543	39.9598	PRDM8;MOXD1;PCSK1;FAAH;FLT3;RASGRF2;PTPRO;OTP;ADRA1D;PCSK5;CRHBP;HHEX;CDH4;SOX18;SMPD1;PROK2;CAR4;CHST8;UNC13B;E130018O15RIK;SLC30A3;TBR1;FOXL2;RTN4RL2;NPNT;PRSS12;C1QL3;OLFR679;CCKBR;SFRP5;DMRTA1;MMP17;ITPKA;PKP1;MATN4;RTN4R;9630013D21RIK;RGS17;NRN1;GRP;9030612E09RIK;HOXB13;NEUROD2;SCUBE1;FRZB;TBX20;SLC17A7;NPTX1;NPTX2;HOXC9;SRSF12;NTSR2;FOXB2;SRD5A2;IRX5;BCL11A;IGF2;MAFA;BMP3;RHEB;LHX2;RGL3;LGR…
MYC_19915707_ChIP-ChIP_AK7_Human	124/2979	1.28933e-11	4.19032e-10	-1.82019	39.3035	OLFR1294;TFRC;DBPHT2;CPNE6;OLFR1335;OTP;DEFB2;HHAT;OLFR447;DEFB14;OLFR561;QK;NUDT15;RPS11;IFITM5;UNC5A;PDYN;PRAP1;1700010I14RIK;1700109H08RIK;LOR;CYP2D26;BSCL2;CDC34;SLC9A5;OLFR553;OLFR153;UBE2V1;HIST1H2BG;ATF5;A730045E13RIK;KCNE1;COL13A1;TSHZ3;9030612E09RIK;LYPD2;GSTT2;GLT8D2;SLC5A2;CUZD1;1700010B08RIK;LRRC52;CML3;TRP53I11;NEUROD2;OLFR987;ADH1;SCUBE1;STC2;OTOF;NTNG1;1810065E05RIK;TMEM132A;IL31RA…
RNF2_16625203_ChIP-ChIP_MESC_Mouse	64/1219	4.66488e-10	1.07018e-08	-2.08381	38.2439	PRDM8;MOXD1;PCSK1;SUV39H2;FLT3;RASGRF2;OTP;ADRA1D;PCSK5;CDH4;SOX18;PROK2;ROPN1L;CAR4;CHST8;UNC13B;E130018O15RIK;SLC30A3;TBR1;FOXL2;RTN4RL2;PDYN;NPNT;PRSS12;C1QL3;TCL1;SFRP5;DMRTA1;PKP1;HIST1H2BG;INA;FKBP6;9630013D21RIK;NRN1;GRP;9030612E09RIK;HOXB13;NEUROD1;NEUROD2;1700001C19RIK;SCUBE1;FRZB;D130079A08RIK;TBX20;NPTX1;HOXC9;HIST1H3C;RPRM;FOXB2;AI661453;SRD5A2;IRX5;BCL11A;IGF2;CCK;MAFA;BMP3;RHEB;LHX2…
EED_16625203_ChIP-ChIP_MESC_Mouse	48/830	4.28245e-09	6.95898e-08	-2.29114	37.7595	PRDM8;PCSK1;RGS17;NRN1;GRP;FLT3;RASGRF2;9030612E09RIK;PTPRO;OTP;ADRA1D;HOXB13;NEUROD2;CDH4;SCUBE1;FRZB;SOX18;TBX20;NPTX1;SNCB;HOXC9;HIST1H3C;CAR4;CHST8;FOXB2;E130018O15RIK;SRD5A2;SLC30A3;IRX5;BCL11A;IGF2;TBR1;FOXL2;RTN4RL2;NPNT;MAFA;PRSS12;BMP3;USH1G;CCKBR;LHX2;SFRP5;DMRTA1;PKP1;RGL3;CNIH3;MATN4;NEUROG3
SUZ12_18974828_ChIP-Seq_MESC_Mouse	95/1934	8.98672e-13	3.1862e-11	-1.52232	36.794	PRDM8;MOXD1;PCSK1;FAAH;FLT3;RASGRF2;PTPRO;TMEM180;OTP;ADRA1D;CRHBP;HHAT;CDH4;MFSD4;SOX18;PROK2;RSPO3;PKNOX2;CAR4;CHST8;ITGA4;SLC30A3;TBR1;FOXL2;NPNT;KCNAB3;C1QL3;PRSS12;SLC9A5;NRG3;CCKBR;RGS9BP;PITPNM3;SFRP5;DMRTA1;MMP17;LTB4R1;ITPKA;LTA;PKP1;SLC27A3;MATN4;DSCAML1;PDZRN3;INA;HCN4;RGS17;NRN1;COL13A1;KCNE3;GRP;TSHZ3;PRDM13;HOXB13;NEUROD2;SCUBE1;FRZB;ZMAT4;STC2;TBX20;SUSD3;NPTX1;SNCB;NPTX2;HOXC9;KCN…
STAT3_18555785_ChIP-Seq_MESC_Mouse	101/1997	2.96409e-14	1.75238e-12	-1.34825	36.4973	PRDM8;VMN1R174;FAAH;VMN1R212;MYLK3;HHAT;STMN1;PROK2;QK;PKNOX2;PDYN;CHIT1;OLFM1;CDC34;TCL1;CCDC150;APOL7A;SLC45A2;ZFP345;COL13A1;TSHZ3;ZFP747;9030612E09RIK;CLCNKB;LTBP4;GSTT2;C2CD4B;KRT42;MIR204;FAM83H;IGSF21;ADH1;NEUROD4;ZMAT4;SLC5A4B;TXNDC8;PEA15B;ZP4-PS;SLC10A6;IGFL3;DHCR24;SLC6A7;TMEM114;ID2;9130209A04RIK;ATG2A;VMN2R114;NAPEPLD;H2-M11;CNTN3;SERINC2;C030039L03RIK;PCSK1;FLT3;DPYS;1600012H06RIK;S…
PHC1_16625203_ChIP-ChIP_MESC_Mouse	51/922	5.66466e-09	8.83687e-08	-2.24158	36.4071	PRDM8;FLT3;OTP;ADRA1D;PCSK5;HHEX;CDH4;SOX18;PROK2;PLEKHJ1;CHST8;UNC13B;E130018O15RIK;SLC30A3;TBR1;FOXL2;RTN4RL2;NPNT;SFRP5;DMRTA1;PKP1;AGTR2;INA;MATN4;9630013D21RIK;NRN1;CDCA3;9030612E09RIK;HOXB13;NEUROD2;1700001C19RIK;FRZB;D130079A08RIK;TBX20;NPTX1;HOXC9;FOXB2;AI661453;SRD5A2;IRX5;BCL11A;IGF2;DHCR24;MAFA;RHEB;LHX2;TNFSF9;RGL3;CNIH3;FOXA2;NEUROG3
SRY_25088423_ChIP-ChIP_EMBRYONIC GONADS_Mouse	147/3083	2.59775e-18	3.37708e-16	-0.997576	35.538	SPON2;AQP7;SDR9C7;TM7SF2;ENDOU;HHAT;ATCAY;BSG;STMN1;FAM19A1;RPS11;ENPP7;1110008P14RIK;UNC5A;PPP1R16A;ENTPD6;KAZN;SHISA4;CEL;KRT76;THOC5;1700010I14RIK;DGKZ;SFRP4;OLFR679;TCL1;CLDN9;SFRP5;LTB4R1;FETUB;UBE2V1;ZFP575;CFD;COX19;NRN1;CLCNKB;GLT8D2;KRT42;HOXB13;LIN7B;KLK7;FAM83H;TMEM25;IGSF21;TRP53I11;HSPH1;ZNHIT1;OLFR460;KCNN1;OTOF;VILL;OLFR91;GSTM4;2610028H24RIK;GSDMA;SRD5A2;1810065E05RIK;CCDC137;BCL1…
SETDB1_19884257_ChIP-Seq_MESC_Mouse	110/2353	2.55724e-13	1.10814e-11	-1.36879	34.5288	LY6K;OLFR1294;FAAH;TES;OTP;IRS3;CDH4;ATCAY;STMN1;GNAT1;SLC25A44;ENPP7;RAB2B;IQCF6;SLC30A8;TBR1;PDYN;SCN10A;MTNR1A;H2-M10.5;FKBP6;APOL7B;APOL7A;GCM1;NRN1;LTBP4;GSTT2;RASAL1;HOXB13;GTF2E1;CML3;SCUBE1;VMN2R96;STC2;NPTX2;HOXC9;ATP6V1C1;SLC10A6;BTBD17;SRD5A2;BCL11A;IGF2;MICAL2;DHCR24;OLFR339;MTL5;ATG16L2;LHX2;ID2;ECHDC2;4932414N04RIK;LCN4;C030039L03RIK;PNLIPRP2;RTP3;1500015O10RIK;SPO11;RASGRF2;SLC35F4…
RNF2_18974828_ChIP-Seq_MESC_Mouse	67/1302	3.96996e-10	9.67678e-09	-1.83091	33.7867	FLT3;OTP;ADRA1D;CDH4;SOX18;PROK2;PKNOX2;CHST8;SLC30A3;TBR1;FOXL2;APOA4;RTN4RL2;TUBG2;NPNT;PRAP1;PRSS12;C1QL3;SLC9A5;NRG3;VGF;RGS9BP;SFRP5;PITPNM3;ITPKA;PKP1;DSCAML1;INA;HCN4;RTN4R;RGS17;NRN1;COL13A1;EPHA10;GRP;TSHZ3;PRDM13;HOXB13;IGSF21;NEUROD2;FRZB;TBX20;NPTX1;HOXC9;NTNG1;FOXB2;TMEM132D;GABBR2;SRD5A2;IRX5;PLEKHA2;BCL11A;ZBTB16;NR2F1;IGF2;MAFA;HCRTR1;MAPK11;BMP3;LHX2;TNFSF9;RGL3;MKX;LGR5;CNIH3;FO…
EZH2_18974828_ChIP-Seq_MESC_Mouse	67/1302	3.96996e-10	9.67678e-09	-1.82023	33.5897	FLT3;OTP;ADRA1D;CDH4;SOX18;PROK2;PKNOX2;CHST8;SLC30A3;TBR1;FOXL2;APOA4;RTN4RL2;TUBG2;NPNT;PRAP1;PRSS12;C1QL3;SLC9A5;NRG3;VGF;RGS9BP;SFRP5;PITPNM3;ITPKA;PKP1;DSCAML1;INA;HCN4;RTN4R;RGS17;NRN1;COL13A1;EPHA10;GRP;TSHZ3;PRDM13;HOXB13;IGSF21;NEUROD2;FRZB;TBX20;NPTX1;HOXC9;NTNG1;FOXB2;TMEM132D;GABBR2;SRD5A2;IRX5;PLEKHA2;BCL11A;ZBTB16;NR2F1;IGF2;MAFA;HCRTR1;MAPK11;BMP3;LHX2;TNFSF9;RGL3;MKX;LGR5;CNIH3;FO…
RCOR3_21632747_ChIP-Seq_MESC_Mouse	129/2851	1.71038e-14	1.33409e-12	-1.11476	30.4806	KCNG1;LY6K;TUSC5;GPATCH3;SYDE2;HHAT;CDH4;ATCAY;SOX18;CNTNAP5C;QK;ENPP7;CAR4;RAB2B;UNC5A;MTUS2;THOC5;PDYN;PRAP1;DGKZ;9130230L23RIK;GLTPD2;SCN10A;TCL1;STX1A;COX19;APOL7A;COL13A1;EPHA10;TSHZ3;PSG16;LTBP4;ILDR2;4921531C22RIK;BHLHE23;LRRC52;4930404I05RIK;ENHO;NEUROD1;IGSF21;TRP53I11;NEUROD2;SCUBE1;ZMAT4;KCNN1;NPTX1;NPTX2;4930568D16RIK;NTSR2;NTNG1;BCL11A;ARHGEF38;GM11961;IL31RA;NR1D1;INHBC;MTL5;LRIT2;L…
BMI1_23680149_ChIP-Seq_NPCS_Mouse	57/1056	1.65735e-09	3.23183e-08	-1.73733	29.9648	PRDM8;OTP;DUSP15;HHEX;FAM19A2;PROK2;RSPO3;CAR4;SLC30A3;KCNH7;FOXL2;RTN4RL2;PRSS12;VGF;RGS9BP;DMRTA1;9330158H04RIK;3110070M22RIK;VOPP1;PKP1;PDZRN3;HCN4;NRN1;KCNE3;PSG16;PRDM13;BHLHE22;BHLHE23;HOXB13;NEUROD1;NEUROD2;OLFR225;1700001C19RIK;CUX1;FRZB;TBX20;NPTX1;HOXC9;MBNL3;RPRM;FOXB2;AI661453;SLC10A6;SKOR2;SRD5A2;IRX5;BCL11A;IGF2;CCK;HS3ST6;MAFA;MOS;LHX2;MKX;2010001E11RIK;VIP;FOXA2
JARID2_20075857_ChIP-Seq_MESC_Mouse	65/1258	6.2559e-10	1.35544e-08	-1.59721	28.9359	PRDM8;FLT3;DPYS;OTP;ADRA1D;PCSK5;CDH4;MFSD4;SOX18;FAM19A2;PROK2;PKNOX2;TRIM67;CHST8;SLC30A3;TBR1;FOXL2;RTN4RL2;PRSS12;C1QL3;SLC9A5;NRG3;MPPED1;SFRP5;PITPNM3;VOPP1;PKP1;DSCAML1;MATN4;HCN4;NRN1;EPHA10;9030612E09RIK;PRDM13;BHLHE22;BHLHE23;IGSF21;NEUROD2;FRZB;TBX20;NPTX1;HOXC9;KCNJ3;NTNG1;FOXB2;NPDC1;TMEM132D;GABBR2;SRD5A2;IRX5;BCL11A;ZBTB16;GRRP1;NR2F1;IGF2;CCK;MAFA;BMP3;TMEM114;LHX2;RGL3;MKX;CNIH3;…
JARID2_20064375_ChIP-Seq_MESC_Mouse	59/1117	1.82915e-09	3.397e-08	-1.67381	28.7858	FLT3;OTP;ADRA1D;DUSP15;CDH4;MFSD4;SOX18;FAM19A2;PROK2;RSPO3;PKNOX2;SLC30A3;TBR1;FOXL2;RTN4RL2;NPNT;PRSS12;C1QL3;LOR;NRG3;ASTL;SFRP5;GPRIN1;PITPNM3;DMRTA1;PKP1;PDZRN3;HCN4;RTN4R;TSHZ3;9030612E09RIK;PRDM13;IGSF21;NEUROD2;FRZB;TBX20;NPTX1;NPTX2;HOXC9;NTNG1;FOXB2;TMEM132D;LINGO1;GABBR2;IRX5;PLEKHA2;BCL11A;ZBTB16;GRRP1;NR2F1;IGF2;CCK;NYX;MAFA;LHX2;VEPH1;CCDC3;CNIH3;FOXA2
SUZ12_18555785_ChIP-Seq_MESC_Mouse	55/1058	1.09231e-08	1.63234e-07	-1.83376	28.6582	MOXD1;FLT3;CDH4;SOX18;PROK2;PKNOX2;SLC30A3;NPNT;C1QL3;TOX3;NOV;SFRP5;PITPNM3;DMRTA1;ITPKA;PKP1;DSCAML1;RTN4R;NRN1;COL13A1;GRP;TSHZ3;PRDM13;IGSF21;FRZB;STC2;TBX20;SUSD3;NPTX1;SNCB;NPTX2;HOXC9;KCNJ3;RPRM;NTSR2;NTNG1;FOXB2;TMEM132D;GABBR2;SRD5A2;IRX5;BCL11A;ZBTB16;LGI2;IGF2;SYT13;HS3ST6;BMP3;LHX2;RGL3;LGR5;CNIH3;SERINC2;FOXA2;NEUROG3
HTT_18923047_ChIP-ChIP_STHdh_Human	33/566	9.33654e-07	9.33654e-06	-2.3855	27.6278	DDX3Y;PCSK1;ISYNA1;DOC2A;OLFR729;PLG;OLFR328;TM7SF2;NEUROD2;OLFR921;OLFR866;P2RY4;SERPINB9D;DEFB39;DEFB14;SLC5A4B;OLFR164;SNCB;OLFR181;CPA5;USP9Y;NR1D1;OXR1;CYP2C29;TAS2R126;PPFIBP1;OLFR459;UROC1;OLFR850;OLFR594;SLC26A3;OLFR491;OLFR194
MTF2_20144788_ChIP-Seq_MESC_Mouse	129/2981	3.62296e-13	1.41295e-11	-1.09714	27.4095	PRDM8;FAAH;TUSC5;TFRC;OTP;CRHBP;HHAT;CDH4;SOX18;PROK2;GNAT1;PKNOX2;CAR4;UNC13B;PRM2;UNC5A;SLC30A3;TBR1;PPAPDC2;NPNT;1700010I14RIK;DGKZ;LOR;OLFM1;SLC9A5;CTAGE5;ASTL;RUFY4;RGS9BP;GPRIN1;SFRP5;LTB4R1;PKP1;RTN4R;COX19;NRN1;COL13A1;TSHZ3;PRDM13;HOXB13;NEUROD1;IGSF21;NEUROD2;SCUBE1;STC2;KCNN1;NPTX1;NPTX2;HOXC9;NTSR2;NTNG1;TMEM132D;SRD5A2;BCL11A;ZBTB16;NR2F1;IGF2;MAFA;BMP3;LHX2;ID2;GPR182;RGL3;MKX;CNIH3…
SIN3B_21632747_ChIP-Seq_MESC_Mouse	177/4302	6.08329e-16	5.93121e-14	-0.820761	24.9971	PRDM8;ISOC2B;OTP;GPATCH3;PHRF1;NSDHL;HHAT;CDH4;LIPC;CNTNAP5C;C1RL;STMN1;ATP5SL;ENPP7;CAR4;UNC13B;UNC5A;KCNH7;PPP1R16A;DYRK1B;MTUS2;PDYN;1700010I14RIK;PRAP1;DGKZ;SCN10A;CDC34;TCL1;SLC9A5;CTAGE5;RUFY4;GM9767;CCDC150;NRN1;EPHA10;CDCA3;PSG16;GSTT2;ILDR2;4921531C22RIK;PRDM13;C2CD4B;BHLHE23;HOXB13;CUZD1;GTF2E1;4930404I05RIK;DEDD2;NEUROD1;FAM83H;NEUROD2;IGSF21;NEUROD4;STC2;GM2447;OTOF;ZFP580;NPTX1;NPTX2…
REST_18959480_ChIP-ChIP_MESC_Mouse	105/2868	2.97767e-07	3.41557e-06	-1.98253	24.9544	PGLYRP4;PGLYRP3;DBPHT2;OTP;HHAT;CDH4;STMN1;QK;ROPN1L;MPV17;NUDT15;ENPP7;CAR4;E130018O15RIK;UNC5A;DYRK1B;PDYN;1700010I14RIK;GRIP2;OLFM1;SCN10A;TCL1;GPRIN1;9330158H04RIK;STX1A;RTN4R;COL13A1;EPHA10;A330070K13RIK;9030612E09RIK;NLK;GTF2E1;NEUROD1;IGSF21;TRP53I11;NEUROD2;OTOA;ADAMTS13;ZNHIT1;SCUBE1;NEUROD4;ZMAT4;STC2;EIF2S3Y;NPTX1;NPTX2;NTSR2;ZBTB16;NR2F1;NR1D1;LHX2;CNTN3;PIGS;DDX3Y;PCSK1;SLC35F4;B2301…
RAD21_21589869_ChIP-Seq_MESC_Mouse	93/2036	6.68016e-11	2.00405e-09	-1.23625	24.7597	PNLIPRP2;TUSC5;DBPHT2;FAM57B;DPYS;QPRT;PTPRO;MRGPRG;ADRA1D;VMN1R212;A430078G23RIK;RRP9;THTPA;SNAPC5;TNN;C1RL;CNTNAP5C;STMN1;FAM19A2;GM6787;EFHD2;ANKRD1;KRTAP5-2;TOPBP1;GNAT1;SLC25A44;TTC23L;PKNOX2;CHST8;SPINK4;SECTM1B;SLC36A2;APOBEC2;H2-T10;C230035I16RIK;ENTPD6;SHISA4;MIR759;VPS37B;RHOF;PRODH2;CHIT1;OLFM1;MTNR1A;ASTL;RUFY4;PITPNM3;CLDN13;CDH12;GM5523;GM9767;UBE2V1;ST6GALNAC6;KRTAP14;ZFP787;COL13A…
KLF4_25985364_ChIP-Seq_ATHEROSCLEROSIS LESION_Mouse	60/1211	1.23043e-08	1.71381e-07	-1.45951	22.7382	MCPT8;KDM5D;DBPHT2;FLT3;RPL10L;DUSP15;PCSK5;OSBPL10;OLFR765;SLC22A12;SYDE2;LIPC;ZFP385C;B3GALT2;CNTNAP5C;C1RL;FAM19A1;PROK2;DLGAP1;QK;CTSG;BANF1;GM5334;GM10922;RAB2B;STARD4;ITGA4;1700015G11RIK;GFRA3;OLFM1;TOX3;MTNR1A;SLC27A3;JDP2;GM9047;HCN4;GM10220;ZCCHC5;COL13A1;4933406F09RIK;YTHDC2;GM10466;1700029F12RIK;HOXB13;MIR204;TBX20;ANKAR;NT5DC3;4930515G16RIK;PPARGC1A;TMEM132D;USP9Y;SPEER8-PS1;AIF1L;GM3…
SMARCD1_25818293_ChIP-Seq_ESC_Mouse	92/2119	9.97175e-10	2.04683e-08	-1.18333	20.9501	DENND1B;ECM2;KDM5D;DOC2A;ACSM3;FLT3;DPYS;PTPRO;4931429P17RIK;PCSK5;ABCA13;SH3RF1;MYLK3;RRP9;AI115009;HHAT;CDH4;FAM19A2;FAM3B;EFHD2;QK;HORMAD2;UTY;1700109I08RIK;PAMR1;TTC23L;PKNOX2;UNC13B;GPR39;KCNH7;C230035I16RIK;MTUS2;ACSL5;TMPRSS11C;SCN10A;SLC9A5;CTAGE5;NRG3;ASTL;CDH12;VOPP1;GM5523;NUP62CL;DSCAML1;L3MBTL4;PDZRN3;GCM1;BEAN1;NOTCH4;MGST3;LMAN1;CACNG8;P2RY4;CUX1;2410141K09RIK;VMN2R56;GM6249;OTOF;E…
REST_19997604_ChIP-ChIP_NEURONS_Mouse	84/2118	2.35703e-07	2.78558e-06	-1.55561	19.8979	DDX3Y;OLFR1052;MYOM1;OLFR1097;ECM2;OLFR1290;IFNA2;OLFR1490;OLFR1213;BC049702;OLFR923;OLFR1099;OLFR1055;OLFR802;RXFP1;MRGPRH;CCR1L1;LMOD2;OLFR921;NSDHL;CDH4;OLFR447;OLFR1019;QK;IFITM5;RPTN;PKNOX2;MRPS27;KRTAP13-1;KCNH7;NDUFC1;OLFR917;CEL;PPAPDC2;CTPS;NPNT;TMPRSS11C;OLFR1487;OLFR635;OLFR353;OLFR591;OLFR153;MFGE8;SLC27A5;SVA;KRTAP14;TAAR7D;4933425L06RIK;OLFR1471;OLFR1356;OLFR707;OLFR1233;OLFR902;TCE…
RARB_24833708_ChIP-Seq_LIVER_Mouse	85/2000	1.13008e-08	1.63234e-07	-1.15496	18.0498	CD40;TFRC;ACSM3;ISOC2B;IRS3;THTPA;SPRED3;SYDE2;RAB44;VMN2R30;MFSD4;ADAMTSL2;C1RL;ARFIP2;BANF1;EAR1;MPV17;TTC23L;2310079G19RIK;1110008P14RIK;4933411K16RIK;DYRK1B;ENTPD8;ACSL5;RTN4RL2;VPS37B;2010107G12RIK;OTOR;MTNR1A;OLFR635;NUP210L;VGF;NOV;OLFR791;TLR5;GM5087;MATN4;INA;2310011J03RIK;SMTNL1;APOL7A;FAM71F1;4933406F09RIK;RAB1B;LTBP4;VMN1R237;NLK;GTF2E1;PLCXD2;CML3;PRSS43;FAM83H;OLFR225;NEUROD2;RBM15B…
TP53_20018659_ChIP-ChIP_R1E_Mouse	51/1122	1.72111e-06	1.63715e-05	-1.62859	17.947	PRDM8;SPON2;OTP;ADRA1D;CXCL1;DUSP15;SMPD4;SOX18;RSPO3;PKNOX2;SLC30A3;TBR1;FOXL2;RHOF;DGKZ;OLFM1;CDC34;MIR449A;VGF;ASTL;SFRP5;PKP1;SLC27A3;PDZRN3;INA;PFDN6;NRN1;COL13A1;HOXB13;NEUROD1;IGSF21;NEUROD2;FRZB;STC2;TBX20;NPTX1;HOXC9;NTNG1;FOXB2;IRX5;BCL11A;ZBTB16;NR2F1;IGF2;HS3ST6;MAFA;LHX2;RGL3;MKX;FOXA2;NEUROG3
PPARG_20176806_ChIP-Seq_THIOMACROPHAGE_Mouse	42/837	1.39597e-06	1.36107e-05	-1.57001	17.5915	RTP3;ACSM3;POMT1;DUSP15;PLCXD2;CCR1L1;MTHFSD;NEUROD2;OLFR701;LIPC;ATCAY;STMN1;TEKT5;NUDT15;ATP6V1C1;PELP1;1700012B07RIK;NTNG1;UNC13B;GABBR2;GSDMA;SRD5A2;IFNB1;SH2D3C;ENTPD6;LGI2;MTUS2;IL17RE;DGKZ;BC049730;ERN1;WEE1;MTL5;ID2;TNFSF4;OLFR971;VMN2R114;ECHDC2;UBE2V1;MS4A2;FKBP6;GM438
TET1_21451524_ChIP-Seq_MESC_Mouse	77/1839	1.01159e-07	1.31506e-06	-1.15418	15.6295	LY6K;MCPT8;TES;CALCOCO2;1600012H06RIK;RMND1;DUSP15;2310036O22RIK;ADAMTSL2;TEKT5;ENPP7;PLEKHJ1;SFTPB;ACTL6B;MIR135A-1;TNNC2;TAAR3;CTPS;IL17RE;THOC5;KCNAB3;SSTR3;DGKZ;MUP3;CLDN13;RPL37A;SMTNL1;HCN4;CFD;COX19;GCM1;RGS17;KCNE1;NLRX1;PCNA;CDCA3;COL13A1;TSHZ3;RAB1B;LTBP4;GSTT2;HOXB13;ASB15;MTHFSD;TRP53I11;NEUROD2;FUT7;PRSS50;PTCHD2;4930432K21RIK;POLD2;GM4984;POLR2H;HOXC9;MUC4;NPDC1;2610028H24RIK;GSDMA;…
SOX9_25088423_ChIP-ChIP_EMBRYONIC GONADS_Mouse	80/1903	4.81657e-08	6.47745e-07	-1.02256	14.5713	MYOM1;CLIC3;FLT3;EPO;CPNE6;SLC35F4;IFNA2;AQP7;GPR20;OTP;NAT14;CD3D;OSBPL10;TM7SF2;SLC22A12;ADAMTSL2;EFHD2;DLGAP1;RPS11;SULT4A1;GALNT9;ENPP7;CAR4;H2-T10;GPBAR1;APOA4;NDUFC1;FOXL2;RHOF;DGKZ;AP3B2;MYL4;BSCL2;OLFM1;VGF;MPPED1;PITPNM3;LTA;PKP1;SLC22A20;COX19;COL13A1;USH1C;RASAL1;LIN7B;DEDD2;MTHFSD;TMEM25;IGSF21;TMEM27;FUT7;P2RY4;4930432K21RIK;NT5DC3;FSD2;BRD9;VILL;MBNL3;RPRM;LINGO1;SRD5A2;IRX5;PLEKHA2…
EZH2_23942234_ChIP-Seq_MYOBLASTS AND MYOTUBES_Mouse	43/935	8.41317e-06	7.1329e-05	-1.4896	14.223	KCNG1;TES;BHLHE23;HOXB13;TM7SF2;FAM83H;TRP53I11;NEUROD2;ATCAY;SOX18;BSG;NPTX1;GALNT9;TRIM67;CAR4;1700029J03RIK;4930417O22RIK;SRD5A2;UNC5A;SLC30A3;GM19689;BCL11A;TMEM132A;FOXL2;TTC9B;VPS37B;HS3ST6;MIR101C;MAFA;HCRTR1;MAPK11;BMP3;B930092H01RIK;SLC9A5;SFRP5;DMRTA1;LGR5;YPEL4;INA;CNIH3;MATN4;ST6GALNAC6;SHANK1
RARA_24833708_ChIP-Seq_LIVER_Mouse	81/2000	1.73942e-07	2.11992e-06	-1.08428	14.1651	KCNG1;2410017I17RIK;PCSK1;CD40;FAM57B;LRRC39;QPRT;IRS3;RXFP1;THTPA;OLFR765;SYDE2;RAB44;SMPD4;OLFR447;ZFP385C;MFSD4;SOX18;EFHD2;FAM19A1;DLGAP1;TOPBP1;PLEKHJ1;PELP1;SPINK4;OLFR1360;STARD4;SLC36A2;1110008P14RIK;GM10012;C230035I16RIK;DYRK1B;ENTPD8;CEL;VPS37B;OTOR;CYP2D26;CHIT1;GLTPD2;ASTL;CLDN13;RPL37A;OLFR791;TLR5;INA;2310011J03RIK;COX19;APOL7A;NLRX1;ZFP345;4933406F09RIK;LPO;RFNG;NLK;GTF2E1;PLCXD2;C…
MNX1_26342078_ChIP-Seq_MIN6-4N_Mouse	81/2000	1.73942e-07	2.11992e-06	-1.06994	13.9779	TUSC5;IFNA1;RMND1;SDR9C7;VMN1R212;ABCA13;RPS15;CRHBP;ENDOU;OLFR122;BSG;STAB1;FAM19A2;DLGAP1;QK;CTSG;HORMAD2;1700012B07RIK;CCDC154;KRTAP13-1;C230035I16RIK;SH2D3C;MIR133B;TUBG2;THOC5;OLFR318;OLFR1200;LOR;CHIT1;TCL1;CTAGE5;OLFR1404;PKP1;GM5523;SNORD43;UBE2V1;JDP2;SLC45A2;COL13A1;SKINT8;TSHZ3;UHRF1;RAB1B;LYPD2;GSTT2;HSD17B14;GLYAT;RFNG;KRT42;MIR204;NEUROD2;ADH1;STC2;VMN2R11;POLD2;NT5DC3;OLFR140;SUSD3…
EZH2_22144423_ChIP-Seq_EOC_Human	1940-06-01	0.000415441	0.00261326	-2.32684	13.8381	CHST8;GABBR2;CDH4;ZBTB16;ITGA8;PKNOX2
BMI1_19503595_ChIP-Seq_MEFC_Mouse	32/661	4.66461e-05	0.000356706	-1.7375	13.7933	KCNG1;COLEC11;EPHA10;LRRC17;OLFR1411;HHEX;TNN;SMPD1;SNCB;SULT5A1;RILP;MUC6;RPRM;CHST8;TMEM132D;PLEKHG4;CRYBB2;CCK;OOSP1;SSTR3;GLTPD2;SCN10A;MPPED1;TMEM138;CLDN9;SERHL;GPRIN1;PKP1;XCL1;RGL3;OLFR131;IL9R
MEIS1_26253404_ChIP-Seq_OPTIC CUPS_Mouse	79/2000	6.34024e-07	6.86859e-06	-1.09967	13.0734	MYOM1;VMN1R15;UGT2B1;PTPRO;CCDC129;SDR9C7;PCSK5;SH3RF1;OSBPL10;SDR16C6;TAS2R119;ZFP385C;SLC22A16;OLFR1019;ANKRD1;FAM19A1;DLGAP1;QK;GM5334;GM10922;TNPO3;UNC13B;MEF2C;KCNH7;GM11346;MIR135A-1;RBM19;MSL3L2;VPS37B;NPNT;C1QL3;DGKZ;MUP3;MYH2;NRG3;GM4710;VOPP1;GM11468;L3MBTL4;PDZRN3;MIR680-3;NAPB;GRP;GM10466;VMN1R77;PSG16;LYPD2;VMN1R237;PLG;BHLHE22;NLK;NEUROD1;LMAN1;NEUROD4;CUX1;ZMAT4;TBX20;OLFR220;BC037…
WT1_25993318_ChIP-Seq_PODOCYTE_Human	130/3464	2.35581e-09	3.99463e-08	-0.76024	12.9512	SPPL2C;DBPHT2;ISOC2B;MYLK3;AI115009;SLC25A48;RAB44;HHAT;CDH4;LIPC;EVA1C;C1RL;FAM19A2;9530026F06RIK;PROK2;QK;ROPN1L;TEKT5;PAMR1;FAM81A;PKNOX2;CSNK1G3;SLC30A8;UNC5A;DYRK1B;MTUS2;KAZN;PDYN;ERN1;OLFM1;SCN10A;FETUB;GM14812;ISYNA1;NECAB3;COL13A1;TSHZ3;LTBP4;ILDR2;RASAL1;PLCXD2;4930404I05RIK;A830009L08RIK;IGSF21;TRP53I11;SCUBE1;ZMAT4;PACSIN2;HOXC9;PPARGC1A;ATP6V1C1;TMEM132D;LRRC69;SLC10A6;BTBD17;GM20554…
LMO2_20887958_ChIP-Seq_HPC-7_Mouse	71/1741	8.07226e-07	8.28469e-06	-1.07606	12.5911	KCNG1;SPO11;MTMR14;LRRC39;WISP3;CXCL1;IRS3;MRGPRH;SYDE2;HHEX;OLFR646;MED10;BSG;ADAMTSL2;C1RL;FLOT1;DLGAP1;HORMAD2;KCTD19;APOBEC2;GM11346;SH2D3C;CEL;TUBG2;PDYN;GRIP2;GIP;RUFY4;VOPP1;FCER2A;CD48;SNORD43;HIST1H2BG;SLC27A3;MS4A2;IL9R;STX1A;SMTNL1;A;NAPB;COX19;KCNE1;GM10220;4933406F09RIK;GRP;CEBPE;SPESP1;NOTCH4;FAM109B;RASAL1;GLYAT;ENHO;SCUBE1;FUT7;NT5DC3;NTNG1;CTLA2B;2610028H24RIK;1810065E05RIK;IFNB1…
TCF21_26020271_ChIP-Seq_SMOOTH MUSCLE_Human	77/2000	2.19749e-06	1.99307e-05	-0.986951	10.682	MOXD1;RASGRF2;LRRC39;WISP3;HSPB1;SMPD1;STMN1;LIPM;PAMR1;RPTN;PKNOX2;SPINK4;TMC1;GPR39;S100A2;TNNC2;GPBAR1;MTUS2;ACSL5;SSTR3;GIP;ERN1;CDC34;SLC9A5;ETV3L;NUP210L;CCKBR;TMEM138;CLDN9;GPRIN1;RPL37A;UBE2V1;ATF5;PDZRN3;INA;FKBP6;STX1A;CFD;KCNE1;UHRF1;CEBPE;TSGA10IP;LRRC17;NAIF1;LTBP4;TMEM25;HSPH1;STC2;PACSIN2;OTOF;USP50;SLC17A7;MICALCL;CPA5;PLEKHA2;TMEM61;IGFL3;CCK;DHCR24;HTR5A;MAFA;MIR216B;AIF1L;PPFIB…
RXRA_24833708_ChIP-Seq_LIVER_Mouse	77/2000	2.19749e-06	1.99307e-05	-0.965664	10.4516	PCSK1;RTP3;TFRC;ACSM3;ISOC2B;LRRC39;OTP;DUSP15;RXFP1;SYDE2;RAB44;SMPD4;EFHD2;GM8801;HORMAD2;GM5334;MSMB;PLEKHJ1;OLFR1360;STARD4;4933411K16RIK;C230035I16RIK;RBM19;OLFR519;RTN4RL2;TAAR3;VPS37B;CYP2D26;CHIT1;GLTPD2;NOV;RUFY4;ITPKA;RPL37A;FETUB;GM11468;OLFR791;TLR5;INA;SMTNL1;APOL7A;FAM71F1;NLRX1;ZFP345;LYPD2;OLFR703;NLK;FAM83H;TMEM25;CD79A;NEUROD2;PACSIN2;SUSD3;PDE6C;BC037032;HIST1H3C;S1PR4;ATP6V1C1…
SRY_22984422_ChIP-ChIP_TESTIS_Rat	12/197	0.00187827	0.00951864	-2.22236	10.344	TMEM25;GPR39;NECAB3;MPPED1;ID2;FAM3B;LTA;RSPO3;FETUB;BRD9;S1PR4;GRIP2
SMAD4_21799915_ChIP-Seq_A2780_Human	93/2464	4.27441e-07	4.76291e-06	-0.839465	10.2873	PGLYRP4;DENND1B;PCSK1;TES;DPYS;RPL10L;SH3RF1;SLC22A12;HHAT;CDH4;LIPC;SLC22A16;MED10;NDST4;B3GALT2;FAM19A2;FAM19A1;PROK2;CNGA2;DLGAP1;FAM170A;RPTN;CHST8;CSNK1G3;GPR39;SLC30A8;UNC5A;KCNH7;MTUS2;PDYN;PRSS12;LOR;ERN1;TMEM177;TOX3;MTNR1A;NRG3;NUP210L;NOV;MEP1A;RUFY4;PITPNM3;CDH12;VOPP1;PKP1;CD48;AGTR2;TLR5;DSCAML1;CCDC150;SHANK1;GCM1;RGS17;NRN1;PCNA;MGST3;LRRC17;ILDR2;C2CD4B;BHLHE22;BHLHE23;HOXB13;PTG…
GATA1_21571218_ChIP-Seq_MEGAKARYOCYTES_Human	96/2601	7.0936e-07	7.47704e-06	-0.869391	10.262	PRDM8;PGLYRP4;MYOM1;CIITA;TUSC5;TFRC;FAM57B;QPRT;SDR9C7;ABCA13;SH3RF1;RPS15;HHAT;HHEX;CDH4;LIPC;MED10;BSG;EFHD2;ANKRD1;DLGAP1;FAM81A;ATP5SL;GALNT9;SPINK4;GPR39;APOBEC2;MRPS27;UNC5A;SH2D3C;RBM19;ACSL5;FOXL2;RHOF;IPCEF1;PRSS12;ERN1;CHIT1;SCN10A;SLC9A5;MPPED1;SFRP5;ITGA8;VOPP1;CEP63;HIST1H2BG;NUP62CL;IL9R;ST6GALNAC6;RTN4R;CDCA3;KCNE3;CEBPE;LRRC17;NAIF1;HSD17B14;ILDR2;PLG;C2CD4B;PTGS2;DEDD2;NEUROD1;N…
CEBPB_20176806_ChIP-Seq_THIOMACROPHAGE_Mouse	63/1588	7.74699e-06	6.71406e-05	-1.04262	10.0182	PGLYRP4;PCSK1;MCPT8;TFRC;DPYS;PTPRO;A430078G23RIK;SNAPC5;HHEX;LIPC;ATCAY;2310036O22RIK;C1RL;FAM3B;NUDT15;4833422C13RIK;BATF2;TIGD4;UNC5A;GM11346;4933411K16RIK;GPBAR1;FOXL2;4930550L24RIK;IL17RE;KCNAB3;DGKZ;GRIP2;9130230L23RIK;4933404O12RIK;RUFY4;ITGA8;VOPP1;UBE2V1;MATN4;MIR680-3;CEBPE;ADAM1B;CLEC12B;LTBP4;BHLHE23;TAF1D;OLFR460;S1PR4;ATP6V1C1;2610028H24RIK;GSDMA;ANKRD34C;BTBD17;RNF26;DHRS2;OXR1;IFT…
EWS-ERG_20517297_ChIP-Seq_CADO-ES1_Human	43/1038	8.53184e-05	0.000616188	-1.32969	9.82905	GCM1;NLRX1;TFRC;EPHA10;LRRC17;RMND1;PKD1L3;SDR16C6;LCE3B;TNN;B3GALT2;EFHD2;ANKRD1;LIPM;KRTAP5-2;S1PR4;LINGO1;CDRT4;APOBEC2;SLC30A8;ITGA4;KCNH7;ADRM1;MTUS2;SHISA4;MIR133B;IL17RE;HTR5A;MAFA;PRODH2;LOR;IFT20;CHIT1;SCN10A;MTNR1A;UBXN11;ATG16L2;VEPH1;SERHL;FETUB;TNFSF9;INA;CNIH3
RUNX1_20887958_ChIP-Seq_HPC-7_Mouse	45/1120	0.000114851	0.000799856	-1.27691	9.10574	A;FAM71F1;CEBPE;MTMR14;SPESP1;FAM109B;RASAL1;PLG;LPO;IRS3;CD3D;A430078G23RIK;HHEX;OLFR646;FUT7;SCUBE1;MED10;NT5DC3;FLOT1;PDE6C;HORMAD2;TXNDC8;S1PR4;CPA5;IFITM5;ENPP7;AI661453;GPR39;C230035I16RIK;SH2D3C;DHCR24;OLFR1226;NYX;MYO19;ERN1;MAPK11;UBXN11;ACOX2;CAPN10;ZYX;CDH12;CD48;YPEL5;STX1A;IL9R
EGR1_20690147_ChIP-Seq_ERYTHROLEUKEMIA_Human	204/6207	2.07582e-09	3.67987e-08	-0.523368	8.9589	PGLYRP4;SPON2;FAAH;ABCA13;NSDHL;LIPC;SOX18;BSG;STMN1;ROPN1L;PKNOX2;STARD4;MEF2C;UNC5A;ENTPD6;ENTPD8;CEL;PRAP1;CHIT1;SCN10A;ASTL;CLDN9;CFD;NRN1;EPHA10;MGST3;CLCNKB;DEDD2;ADAMTS13;HSPH1;KCNN1;OTOF;ATP6V1C1;GSTM4;NTNG1;IGF2;IL31RA;NR2F1;TYR;ID2;TNFSF9;CC2D1B;DENND1B;MYOM1;CD40;CLIC3;DOC2A;GPR20;NAT14;SH3RF1;THTPA;SLC22A12;SMPD4;SMPD1;ADAMTSL2;DLGAP1;CHST8;ACTL6B;TNNC2;IL17RE;GFRA3;AP3B2;PRSS12;MPPED…
KLF1_20508144_ChIP-Seq_FETAL-LIVER-ERYTHROID_Mouse	45/1144	0.000180287	0.00123354	-1.27638	8.54902	APOL7A;MGST3;GM10466;FAM109B;D030018L15RIK;OLFR1111;GTF2E1;PLCXD2;DEDD2;CDH4;LIPC;TBX20;PACSIN2;GM6787;KCNN1;GM826;BANF1;HORMAD2;TEKT5;VILL;PDE6A;4930515G16RIK;ZFP386;SFTPB;CSNK1G3;KCNH7;ZBTB16;TNNC2;OLFR912;IPCEF1;OXR1;TOX3;IL6;TMEM114;P2RX3;LHX2;OSTC;ATG2A;CDH12;VOPP1;PKP1;OCIAD2;SLC27A3;SLC22A20;SMTNL1
RCOR2_21632747_ChIP-Seq_MESC_Mouse	19/401	0.00191049	0.00951864	-1.82862	8.51132	APOL7A;GM13212;UNC5A;GM10466;GSTT2;TTC9B;SH3RF1;IGSF21;NEUROD2;CDH4;TCL1;ATCAY;SCUBE1;MTL5;SOX18;GM11468;KCNN1;GM5523;SNCB
OLIG2_26023283_ChIP-Seq_AINV15_Mouse	74/2000	1.28717e-05	0.000106808	-0.922259	8.43357	PRDM8;DENND1B;MOXD1;MIR10A;DOC2A;EPO;WISP3;PCSK5;RPS15;RAB44;NDST4;GM6787;FLOT1;RPS11;GALNT9;PKNOX2;TRIM67;UNC5A;GPBAR1;ENTPD8;BC048403;TMEM177;SLC9A5;DOK4;CCKBR;SFRP5;SLC27A3;INA;EPHA10;TSHZ3;UHRF1;CLEC12B;LPO;BHLHE22;NEUROD1;TRP53I11;SCUBE1;FUT7;NEUROD4;KCNN1;NPTX1;SNCB;CPA5;RPRM;TMEM132D;BTBD17;BCL11A;TNFRSF9;ZBTB16;GRRP1;MICAL2;SYT13;HS3ST6;MAFA;SYT8;SYT17;PPFIBP1;RPS28;TMEM114;ATG16L2;CAPN10…
KLF5_20875108_ChIP-Seq_MESC_Mouse	72/2000	3.91516e-05	0.000305382	-0.986579	7.98532	ACSM3;CALCOCO2;ACSM1;OTP;CCDC129;SPRED3;GPRC6A;ATCAY;SMPD1;DDI1;FAM19A1;LIPM;RSPO3;TTC23L;TMC1;CSNK1G3;IQCF6;KCNH7;TBR1;MIR133B;GFRA3;NPNT;PRSS12;GIP;MYL4;ACOX2;PITPNM3;SFRP5;L3MBTL4;INA;HCN4;ISYNA1;EPHA10;LTBP4;ADAM20;PRDM13;PTGS2;NLK;DEDD2;LMAN1;TBX20;NT5DC3;ADAD1;XIRP2;OTOF;PDE6C;PDE6A;CPA5;RPRM;NTNG1;LRRC69;GRXCR1;SRD5A2;IFNB1;ARHGEF38;NR2F1;MICAL2;IGFL3;GCG;TYR;MYO19;BMP3;TSPAN13;TMEM114;SEL…
CDX2_19796622_ChIP-Seq_MESC_Mouse	16/334	0.00378075	0.0163832	-1.76665	7.26359	TES;1810065E05RIK;IGF2;OLFR802;C1QL3;E330021D16RIK;ERN1;OLFM1;ADH1;DOK4;NT5DC3;OCIAD2;HOXC9;MBNL3;YPEL5;PDZRN3
LYL1_20887958_ChIP-Seq_HPC-7_Mouse	31/752	0.000848786	0.00472895	-1.32663	7.10283	KCNG1;A;COX19;CD40;CEBPE;MTMR14;NOTCH4;FAM109B;RASAL1;GLYAT;HHEX;OLFR646;LIPC;MED10;DLGAP1;CTLA2B;SLC36A2;APOBEC2;CCK;OLFR1226;2010107G12RIK;PRSS12;TMEM233;UBXN11;ZYX;VOPP1;FCER2A;CD48;TLR5;STX1A;IL9R
EGR1_23403033_ChIP-Seq_LIVER_Mouse	37/944	0.000693494	0.00416096	-1.28756	7.05839	GM10220;UGT2B1;ISOC2B;GM17252;PLG;ACNAT1;CML3;BC107364;ADH1;LIPC;4930455H04RIK;CYP2A12;C1RL;UTY;CYP2C70;SULT5A1;HIST1H3C;4930572O03RIK;SECTM1B;IL31RA;ENTPD8;MAT1A;SPEER8-PS1;PRODH2;MUP3;ADCY10;GLTPD2;UROC1;3000002C10RIK;ACOX2;METTL7A3;ALB;E230016K23RIK;FETUB;ANKS4B;HIST1H2BG;NOL12
YY1_22570637_ChIP-Seq_MALME-3M_Human	40/1049	0.000714083	0.00421958	-1.28011	6.99969	SUV39H2;MYOM1;CD40;ISYNA1;ECM2;YTHDC2;RAB1B;GPR22;LRRC17;BHLHE23;HOXB13;SPTA1;SDR16C6;FRZB;STMN1;OTOF;DLGAP1;HORMAD2;MICALCL;LELP1;HOXC9;NTSR2;RAB2B;KRTAP13-1;ACTL6B;GKN1;ENTPD6;TTC9B;HS3ST6;MYO19;AP3B2;IL6;RPS28;CDC34;TMEM114;ASTL;OSTC;ASB9;RGN;TNP1
POU3F1_26484290_ChIP-Seq_ESC_Mouse	72/2000	3.91516e-05	0.000305382	-0.856335	6.93113	DENND1B;PCSK1;SUV39H2;TUSC5;1500015O10RIK;MAGEB16;SLC35F4;QPRT;WISP3;ADRA1D;PCSK5;RPS15;SLC22A12;GRM2;HHAT;CDH4;B3GALT2;DDI1;STMN1;EFHD2;QK;ACAD10;PKNOX2;TRIM67;ENPP7;KCTD19;H2-T10;C230035I16RIK;MSL3L2;SHISA4;TAAR3;RHOF;NPNT;CHIT1;TOX3;OLFM1;PITPNM3;ST6GALNAC6;NAPB;LRRC57;GM10466;9030612E09RIK;LRRC17;GSTT2;PTGS2;HDAC9;FAM83H;ENHO;NEUROD1;IGSF21;FRZB;MLANA;TXNDC8;GM10823;BC037032;PPARGC1A;IL31RA;N…
THRA_23701648_ChIP-Seq_CEREBELLUM_Mouse	10/179	0.00761108	0.0282697	-1.82504	6.50803	OLFM1;MEF2C;IRX5;PPP1R16A;GRRP1;DYRK1B;ADRA1D;SLC17A7;GNAT1;L3MBTL4
NEUROD2_26341353_ChIP-Seq_CORTEX_Mouse	71/2000	6.69141e-05	0.000492387	-0.825931	6.2905	CD40;TUSC5;TFRC;POMT1;OTP;OSBPL10;RAB44;ZFP385C;MED10;GM6787;PROK2;CNGA2;GNAT1;SLC25A44;ENPP7;PELP1;H2-T10;OLFR519;RTN4RL2;VPS37B;CTPS;IPCEF1;OTOR;OLFR639;OLFR679;MYH2;TCL1;CLDN13;OLFR553;OLFR591;GM11468;PSMB11;KCNE1;COL13A1;EPHA10;GM10466;LYPD2;PRDM13;RFNG;BHLHE23;NLK;GTF2E1;PLCXD2;4930404I05RIK;OLFR589;CD79A;LMAN1;SCUBE1;CUX1;ANKAR;SUSD3;BC037032;RILP;FAM71B;NTSR2;NPDC1;AOC3;SRD5A2;IL31RA;TTC9B…
GATA2_20887958_ChIP-Seq_HPC-7_Mouse	61/1708	0.000184996	0.00124394	-0.911872	6.09994	MYOM1;AQP7;MRGPRH;HHEX;OLFR646;MED10;ADAMTSL2;GM6787;DLGAP1;IFITM5;UTP15;SLC36A2;C230035I16RIK;PPP1R16A;SH2D3C;RTN4RL2;VPS37B;TUBG2;PDYN;GRIP2;MYL4;ACOX2;1810011H11RIK;MEP1A;LTA;VOPP1;FCER2A;CD48;SFT2D1;IL9R;STX1A;COX19;FAM71F1;KCNE3;GRP;CEBPE;SPESP1;NOTCH4;FAM109B;PLG;LPO;RASAL1;GLYAT;1700001C19RIK;SCUBE1;4930432K21RIK;NT5DC3;CTLA2B;BTBD17;ZBTB16;DKKL1;GCG;OLFR1226;TTC9B;IFT20;TMEM233;TMEM114;UB…
DROSHA_22980978_ChIP-Seq_HELA_Human	20/456	0.00342872	0.0154698	-1.44946	6.04259	TMEM132D;GABBR2;COL13A1;UNC5A;EPHA10;TSHZ3;NLK;IPCEF1;ABCA13;SLC22A12;IGSF21;HHAT;MUC2;ATCAY;PITPNM3;OTOF;DLGAP1;MUC4;SERINC2;UMODL1
NR4A2_19515692_ChIP-ChIP_MN9D_Mouse	11/207	0.0074353	0.0278824	-1.67207	5.98562	IFT20;IGH-VJ558;OLFR324;DPYS;CSPRS;DKKL1;MAGEA2;ZFP580;ATF5;SPEER8-PS1;OLFR1474
SOX2_21211035_ChIP-Seq_LN229_Gbm	109/3420	6.49201e-05	0.0004869	-0.758534	5.78568	PGLYRP4;TUSC5;TFRC;ABCA13;RXFP1;HHAT;CDH4;LIPC;TNN;NDST4;FAM3B;FAM19A1;ENPP7;CSNK1G3;UNC5A;S100A2;KCNH7;ACSL5;OLFM1;SCN10A;PKP1;ZCCHC5;KCNE3;TSHZ3;YTHDC2;GPR85;GLT8D2;LPO;NLK;IGSF21;NEUROD4;ZMAT4;OTOF;NPTX1;LELP1;NPTX2;PPARGC1A;NTNG1;TFAP2D;SRD5A2;BCL11A;NR2F1;MICAL2;ISX;IL6;LHX2;ID2;ALB;COL20A1;CNTN3;CNIH3;SLC26A3;CC2D1B;MYOM1;CIITA;DPYS;RASGRF2;PTPRO;ADRA1D;PCSK5;OSBPL10;GRM2;EFHD2;RSPO3;DLGAP1…
TCF7_22412390_ChIP-Seq_EML_Mouse	55/1529	0.000320197	0.00208128	-0.928612	5.73397	ECM1;FLT3;GPR20;GPATCH3;OSBPL10;RRP9;HHAT;LIPC;STAB1;FLOT1;SLC25A42;TMC1;APOBEC2;UNC5A;PLDI;GM11346;PPP1R16A;SH2D3C;GRIP2;DOK4;VGF;RUFY4;MFGE8;INA;CCDC150;JDP2;2310011J03RIK;RTN4R;COX19;NLRX1;NECAB3;COL13A1;CEBPE;RASAL1;RFNG;LIN7B;DEDD2;ENHO;FAM83H;TRP53I11;CACNG8;FUT7;CUX1;SLC17A7;ZFP580;S1PR4;GABBR2;ZBTB16;RNF26;OLFR1226;MOS;MAPK11;UBXN11;NOL12;CNIH3
SPI1_20176806_ChIP-Seq_THIOMACROPHAGE_Mouse	58/1654	0.000408915	0.00261326	-0.934926	5.56016	MCPT8;ACSM3;DPYS;RMND1;SLC35F4;HSPB1;A430078G23RIK;SNAPC5;HHEX;NSDHL;LIPC;SOX18;2310036O22RIK;C1RL;NUDT15;PRM2;VMN1R183;UNC5A;TNNC2;GPBAR1;ENTPD8;4930550L24RIK;CEL;THOC5;KCNAB3;DGKZ;BC049730;NUP210L;RUFY4;VOPP1;UBE2V1;ALPK2;MIR680-3;ADAM1B;LTBP4;ZFP52;EIF2S3Y;TXNDC8;GSDMA;BCL11A;GRRP1;ADRM1;IGFL3;KLHDC8B;GDF3;OXR1;MIR301;WEE1;P2RX3;USH1G;3000002C10RIK;TNFSF4;OLFR570;AQP12;PLCD3;RNF186;SERINC2;CC2…
FOXP2_21765815_ChIP-ChIP_NEURO2A_Mouse	40/1164	0.00422397	0.0177134	-1.35066	5.4478	PRDM8;MOXD1;SUV39H2;MCPT8;NRN1;TUSC5;SPESP1;GPR22;GPR85;OLFR923;PCDHB20;OLFR1178;LMOD2;OLFR589;LIPC;RHOX1;TBX20;KCNN1;DLGAP1;QK;NTNG1;BC043934;BATF2;GKN1;NR2F1;CCK;VPS37B;OLFR1465;MYL4;PPFIBP1;MYH2;TSPAN13;SFRP5;DMRTA1;OLFR1209;CDH12;OLFR791;OLFR131;VIP;INA
CTBP1_25329375_ChIP-Seq_LNCAP_Human	41/1145	0.00190476	0.00951864	-1.08519	5.05101	TUSC5;CALCOCO2;YTHDC2;RPL10L;SLC35F4;ADRA1D;LRRC30;DEDD2;LMAN1;CDH4;RBM15B;B3GALT2;ZMAT4;FAM19A1;DLGAP1;HORMAD2;TOPBP1;STARD4;ZBTB16;RBM19;IL31RA;CYP4B1;FOXL2;SYT13;HTR5A;ACTL9;DHRS2;OTOR;TMEM233;NRG3;VEPH1;DMRTA1;SERHL;ATG2A;CD48;OCIAD2;ALPK2;MS4A2;VIP;SPRN;FOXA2
ETV2_25802403_ChIP-Seq_MESC_Mouse	36/1000	0.00320329	0.0148724	-1.1996	5.0482	SLC45A2;CEBPE;MAGEB16;ILDR2;ADAM20;LPO;NLK;CD3D;TMEM25;PAK1;RBM15B;ADAD1;RPRM;CHST8;TMC1;FOXB2;GLYATL3;CSNK1G3;IQCF6;STARD4;SLC30A8;SLC30A3;KCNH7;TTC9B;CTPS;ACTL9;TYR;AP3B2;LRIT2;RHEB;LRRN4CL;ALPK2;YPEL5;DSCAML1;INA;SLC22A20
ELF1_20517297_ChIP-Seq_JURKAT_Human	37/1020	0.00251224	0.012096	-1.10343	4.87149	PGLYRP4;SUV39H2;CD40;ISYNA1;TFRC;QPRT;HSD17B14;HOXB13;SPTA1;RPS15;CUX1;KCNN1;HORMAD2;SLC25A42;HOXC9;PELP1;PLEKHJ1;NTSR2;CCDC154;SLC30A3;HPS1;GRRP1;TMEM61;MTSS1L;HS3ST6;PPAPDC2;ACTL9;MYO19;AP3B2;CEACAM19;SLURP1;LOR;WEE1;PKP1;HIST1H2BG;SERINC2;MATN4
AUTS2_25519132_ChIP-Seq_293T-REX_Human	36/1000	0.00320329	0.0148724	-1.11707	4.70089	CIITA;SLC45A2;CALCOCO2;MTMR14;ACSM1;IFNA2;GPR85;LTBP4;LPO;PAK1;OTOA;LIPC;B3GALT2;DDI1;LIPM;FOXB2;STARD4;SLC10A6;SRD5A2;IFNB1;RBM19;MICAL2;ACTL9;AP3B2;CEACAM19;TMEM177;TSPAN13;TMEM114;CCKBR;RHEB;TNFSF9;MAP3K10;MS4A2;SLC27A5;STX1A;FKBP6
DNAJC2_21179169_ChIP-ChIP_NT2_Human	33/899	0.00350777	0.0155458	-1.1202	4.66448	PNLIPRP2;NRN1;PCNA;TFRC;DOC2A;DPYS;RAB1B;GPR85;GLT8D2;TM7SF2;RBM15B;SOX18;USP50;DLGAP1;UTY;HOXC9;ATP5SL;CDRT4;FOXL2;NR1D1;MAFA;GFRA3;INHBC;SYT8;DGKZ;VGF;GPRIN1;LTA;CD248;YPEL4;INA;SERINC2;JDP2
NR3C1_21868756_ChIP-Seq_MCF10A_Human	40/1132	0.00268206	0.0127561	-1.04053	4.53853	KCNG1;PCSK1;MYOM1;PGLYRP3;CIITA;TES;ACSM3;PTPRO;MRGPRG;ILDR2;MIR204;CUX1;MFSD4;B3GALT2;STC2;STMN1;ADAMTSL2;ANKRD1;PDE6A;PPARGC1A;PLEKHJ1;FOXB2;CSNK1G3;IRX5;PLEKHA2;ENTPD6;ACSL5;ISX;OLFM1;TOX3;BMP3;TMEM138;SFRP5;OSTC;CD48;HIST1H2BG;YPEL5;SLC26A3;SERINC2;SHANK1
ESR1_17901129_ChIP-ChIP_ liver_Mouse	18/444	0.0110688	0.0378668	-1.37461	4.50004	FAAH;SPO11;QPRT;ARHGEF19;ACSL5;DHCR24;PLG;CXCL1;MAT1A;GNMT;ERN1;ADH1;WEE1;LIPC;ACOX2;BSG;SULT5A1;PPARGC1A
STAT3_19079543_ChIP-ChIP_MESC_Mouse	33/948	0.00737999	0.0278824	-1.21155	4.33707	CFD;ZFP787;TUSC5;LYPD2;D030018L15RIK;HOXB13;KRT42;ABCA13;TMEM25;FRZB;C1RL;FLOT1;MPV17;RILP;PKNOX2;4632433K11RIK;FOXB2;APOBEC2;KRTAP13-1;NR2F1;FOXL2;SSTR3;IFT20;TMEM177;LHX2;SFRP5;OLFR411;OCM;TNFSF9;MKX;PLCD3;OLFR194;FOXA2
ERG_21242973_ChIP-ChIP_JURKAT_Human	14/321	0.0134964	0.0446066	-1.37869	4.28756	NRN1;EPO;NPNT;OSBPL10;NEUROD1;BMP3;LHX2;STC2;PITPNM3;PXMP2;STAB1;BRD9;SLC27A3;CNIH3
GATA1_19941826_ChIP-Seq_K562_Human	32/967	0.0157052	0.0502052	-1.42019	4.2487	TFRC;CEBPE;NLK;DEDD2;SYDE2;HHEX;LIPC;CUX1;ZMAT4;BSG;FSD2;ROPN1L;SLC25A42;VILL;TRIM67;UNC5A;HPS1;RBM19;LGI2;MICAL2;DHCR24;CTPS;MYL4;SCN10A;WEE1;SFRP5;GPR182;NAPEPLD;PKP1;UBE2V1;YPEL4;SLC27A5
FOXO1_23066095_ChIP-Seq_LIVER_Mouse	15/347	0.0116172	0.0393973	-1.30262	4.21274	APOL7A;GCM1;NRN1;SLC30A8;ZBTB16;4933411K16RIK;PLG;MAT1A;PLCXD2;DEDD2;GNMT;ENHO;RPL37A;TEKT5;NTSR2
GATA4_25053715_ChIP-Seq_YYC3_Human	66/2000	0.000792559	0.00447968	-0.767763	4.15222	TES;SH3RF1;RPS15;LIPC;MFSD4;ANKRD1;ARFIP2;LIPM;NUDT15;SLC25A44;ACAD10;TTC23L;RPTN;ENPP7;MIR194-1;BATF2;APOBEC2;TIGD4;ACSL5;MIR759;TAAR3;IL17RE;RHOF;PRSS12;BSCL2;ACOX2;NUP210L;DOK4;MEP1A;CLDN9;XCL1;CEP63;MFGE8;CCDC150;GCM1;PCNA;CDCA3;KCNE3;MGST3;NAIF1;LTBP4;PLCXD2;PAK1;FUT7;CUX1;PACSIN2;VILL;NPTX1;MBNL3;MUC6;GSTM4;BTBD10;SYT8;AIF1L;COQ4;TMEM114;LHX2;VEPH1;SERHL;NAPEPLD;CD248;CPSF4L;PPP1R14D;PLCD3;…
AR_25329375_ChIP-Seq_VCAP_Human	62/1906	0.00156609	0.00825374	-0.852535	4.08968	SPON2;PCSK1;CALCOCO2;SLC35F4;PCSK5;ABCA13;SH3RF1;OSBPL10;CDH4;LIPC;MFSD4;FAM19A2;BANF1;TOPBP1;ENPP7;TMC1;UNC13B;CSNK1G3;SLC36A2;SLC30A8;ITGA4;SH2D3C;MSL3L2;RTN4RL2;KRT76;LOR;TOX3;OLFM1;NRG3;MPPED1;DMRTA1;CDH12;L3MBTL4;PDZRN3;COLEC11;GCM1;HDAC9;DEDD2;ENHO;IGSF21;HSPH1;NEUROD4;ASZ1;NPTX1;LELP1;PDE6A;NPTX2;KCNJ3;MUC6;NTNG1;LINGO1;CDRT4;SLC10A6;ARHGEF38;HTR5A;NT5C1B;MAP3K10;CNTN3;CPVL;TNP1;LGR5;CDK14
CEBPA_26348894_ChIP-Seq_LIVER_Mouse	66/2000	0.000792559	0.00447968	-0.747965	4.04515	CIITA;IFNA1;CALCOCO2;MAGEB16;RPL10L;LRRC39;GPATCH3;RRP9;GRM2;LIPC;B3GALT2;FAM19A1;FAM170A;TOPBP1;MPV17;ACAD10;PAMR1;KRT6A;RAB2B;CSNK1G3;IQCF6;SLC30A8;SLC30A3;GKN1;DYRK1B;MIR133B;C1QL3;DGKZ;ALPK2;DSCAML1;PFDN6;COLEC11;EPB42;EPHA10;ILDR2;PRDM13;LPO;RFNG;PTGS2;MTHFSD;NEUROD4;KCNN1;XIRP2;VILL;LELP1;MBNL3;KCNJ3;FOXB2;ANKRD34C;BCL11A;TMEM132A;MICAL2;GCG;OXR1;IFT20;SLC6A7;MTL5;SELL;ATG16L2;TNFSF4;GPR182…
BCL6_25482012_ChIP-Seq_CML-JURL-MK1_Human	66/2000	0.000792559	0.00447968	-0.747055	4.04023	CIITA;TFRC;DPYS;MTMR14;RMND1;GPR20;SH3RF1;SNAPC5;EFHD2;RSPO3;FAM81A;ACAD10;TNPO3;RPTN;PELP1;SFTPB;CSNK1G3;MEF2C;UNC5A;S100A2;PPP1R16A;CEL;TUBG2;GFRA3;NPNT;GRIP2;LOR;OLFM1;CDC34;NUP210L;RPL37A;RGN;VOPP1;HIST1H2BG;SLC22A20;MATN4;GCM1;EPHA10;UHRF1;LRRC17;CLCNKB;LTBP4;HSD17B14;PRDM13;FAM83H;NEUROD2;PAK1;HOXC9;RILP;MUC4;NTSR2;CDRT4;IRX5;TNFRSF9;HPS1;GRRP1;TMEM61;IGFL3;HS3ST6;MAFA;AIF1L;ISX;RPS28;SLC6A…
STAT3_24763339_ChIP-Seq_IMN-ESCS_Mouse	60/1788	0.000924083	0.00507595	-0.734089	3.87837	RPL10L;SLC35F4;GPR22;WISP3;HSPB1;ABCA13;HHAT;B3GALT2;QK;GM765;TTC23L;TNPO3;PKNOX2;TRIM67;MSMB;1700012B07RIK;TMC1;APOBEC2;TIGD4;KRTAP13-1;ACSL5;MIR759;GFRA3;ITGA8;CDH12;TLR5;DSCAML1;INA;GRP;CEBPE;NOTCH4;GM10466;NAIF1;MIR204;OLFR1113;CUX1;FRZB;ZMAT4;PACSIN2;GM10823;NPTX2;4930515G16RIK;BC037032;ATP6V1C1;KCNJ3;AI661453;IRX5;HPS1;NR2F1;4930471G03RIK;HTR5A;OXR1;WEE1;TMEM114;ID2;CCDC3;OCIAD2;CPVL;TNP1;Z…
GATA2_21571218_ChIP-Seq_MEGAKARYOCYTES_Human	38/1111	0.00558627	0.0222311	-1.01077	3.84727	COLEC11;ISYNA1;EPHA10;PHRF1;PCSK5;NEUROD2;MUC2;HSPH1;ZMAT4;EFHD2;DLGAP1;SLC17A7;NPTX1;SNCB;CD99;TTC23L;MUC6;TMC1;NPDC1;GPR39;MRPS27;UNC5A;ARHGEF19;MICAL2;DHCR24;GFRA3;DGKZ;CAPN10;GPRIN1;ITGA8;PKP1;CD248;CPSF4L;HIST1H2BG;SLC27A3;DSCAML1;IL9R;UMODL1
EBNA2_21746931_ChIP-Seq_IB4-LCL_Human	50/1492	0.00244066	0.0118982	-0.855782	3.79228	PIGS;SUV39H2;PGLYRP3;CPNE6;SLC35F4;IFNA2;MYLK3;THTPA;HHEX;CLDN20;STMN1;FAM3B;IFITM5;PLEKHG4;PRM2;SLC30A8;TIGD4;SLC30A3;ENTPD6;NDUFC1;GRIP2;ASTL;GPRIN1;CD48;SLC22A20;SMTNL1;COX19;PCNA;RAB1B;LYPD2;PLG;BHLHE23;KCNN1;PDE6C;SLC17A7;LELP1;HOXC9;NTSR2;TMEM132A;TTC9B;NYX;IFT20;WEE1;COL20A1;TNFSF9;RGL3;OCIAD2;YPEL4;CNIH3;SERINC2
SIN3A_21632747_ChIP-Seq_MESC_Mouse	41/1186	0.00345096	0.0154698	-0.901231	3.75711	ISYNA1;1700086L19RIK;1600012H06RIK;GSTT2;BHLHE23;GTF2E1;4930404I05RIK;NEUROD1;SLC22A12;SPRED3;IGSF21;ARHGAP42;MIR1956;NEUROD4;SOX18;PTCHD2;STMN1;KCNN1;NPTX1;SNCB;SULT4A1;ZFP386;NTSR2;NPDC1;UNC13B;2610028H24RIK;UNC5A;IRX5;GM11346;PPP1R16A;BC048403;NR1D1;HSPBAP1;AU021092;SLC9A5;TCL1;VGF;LHX2;INA;ZFP398;C030039L03RIK
PRDM16_22522345_ChIP-ChIP_PALATE MESENCHYMAL_Mouse	7/122	0.0208007	0.0624022	-1.31011	3.63445	CHIT1;SLC30A8;ACSM1;C1RL;LTBP4;FAM109B;ASB15
ZFP281_18757296_ChIP-ChIP_E14_Mouse	62/2004	0.00460963	0.0187266	-0.846845	3.36859	TFRC;EPO;QPRT;HSPB1;SPRED3;STMN1;EFHD2;FLOT1;CTSG;ARHGEF19;ACSL5;RTN4RL2;RHOF;DGKZ;MTNR1A;TCL1;VGF;MMP17;ITPKA;MFGE8;STX1A;9630013D21RIK;EPHA10;UHRF1;SPESP1;RAB1B;NOTCH4;ADAM1B;PTGS2;TCEAL8;IGSF21;NEUROD2;FUT7;ZFP52;STC2;SUSD3;NPTX1;HOXC9;KCNJ3;RPRM;NPDC1;IRX5;PLEKHA2;HPS1;NR2F1;GDF3;HTR5A;MAFA;SYT8;KLK11;HCRTR1;GNMT;MOS;MAPK11;PPFIBP1;SLC6A7;ID2;MKX;YPEL5;YPEL4;SPRN;NEUROG3
CTCF_18555785_ChIP-Seq_MESC_Mouse	50/1568	0.0060871	0.0237397	-0.845042	3.16097	ADRA1D;RRP9;THTPA;RPS15;SMPD4;ATCAY;C1RL;PKNOX2;RAB2B;PLEKHG4;KCTD19;ITGA4;ENTPD6;NDUFC1;RHOF;1700010I14RIK;DGKZ;CHIT1;OLFM1;SFRP4;MTNR1A;SLC9A5;RUFY4;TMEM138;MMP17;ITGA8;IL9R;ST6GALNAC6;MGST3;PSG16;HSD17B14;TRP53I11;ADH1;ZFP52;PTCHD2;POLR2H;SULT5A1;SNCB;RPRM;NPDC1;IFNB1;HPS1;ADRM1;MAFA;BTBD10;SELL;USH1G;ZYX;YPEL5;ZFP398
RUNX1_22412390_ChIP-Seq_EML_Mouse	58/1770	0.00187105	0.00951864	-0.67509	3.14221	PIGS;MCPT8;TES;MIR10A;MTMR14;OLFR1490;TMEM180;CIB3;A430078G23RIK;RPS15;SYDE2;SMPD4;2310036O22RIK;ADAMTSL2;STMN1;KRTAP5-2;QK;STARD4;SLC36A2;GM10012;VPS37B;DGKZ;TAS2R102;SLC9A5;LTB4R1;VOPP1;CD48;HIST1H2BG;MFGE8;COX19;FAM71F1;ZFP747;YTHDC2;ADAM1B;GLT8D2;RASAL1;PTGS2;NLK;LIN7B;OLFR669;4930404I05RIK;1700001C19RIK;OLFR866;POLD2;SUSD3;ZFP580;FOXB2;AOC3;HSPBAP1;OXR1;MIR1964;TSPAN13;ID2;TNFSF9;NOL12;LGR5;…
AR_19668381_ChIP-Seq_PC3_Human	106/3519	0.000596598	0.00363552	-0.558225	3.13555	KCNG1;TUSC5;TFRC;ABCA13;RXFP1;NSDHL;CDH4;NDST4;FAM19A1;PKNOX2;MEF2C;ENTPD6;CTPS;THOC5;PDYN;NPNT;ERN1;OLFM1;SCN10A;CDC34;SLC9A5;ASTL;RGS9BP;SFRP5;PPEF1;SLC27A3;ISYNA1;EPHA10;YTHDC2;PRDM13;LPO;DEDD2;SPTA1;ZMAT4;STC2;PACSIN2;HOXC9;PPARGC1A;FAM71B;NTNG1;TMEM132D;SLC10A6;TFAP2D;SRD5A2;ZBTB16;IGF2;MICAL2;KLHDC8B;NR1D1;MAFA;INHBC;ID2;NOX3;MAP3K10;CNTN3;CNIH3;SLC26A3;CC2D1B;SPRN;PCSK1;DPYS;RASGRF2;HSPB1;…
ELK3_25401928_ChIP-Seq_HUVEC_Human	65/2000	0.0012452	0.00674483	-0.618923	3.09398	PRDM8;SPON2;ECM1;HSPB1;PHRF1;HHAT;SOX18;SMPD1;STAB1;EFHD2;ARFIP2;GNAT1;SLC25A44;BATF2;S100A2;ARHGEF19;VPS37B;RHOF;DGKZ;AP3B2;GIP;GLTPD2;CDC34;DOK4;TMEM138;GPRIN1;MIR483;UBE2V1;SLC27A3;STX1A;CFD;UHRF1;CEBPE;ADCY4;NAIF1;LTBP4;HOXB13;NLK;NEUROD1;MUC2;STC2;ANKAR;VILL;GABBR2;IRX5;RNF26;HPS1;GRRP1;ADRM1;MICAL2;NR1D1;MYO19;INHBC;OXR1;SLURP1;TMEM233;WEE1;MTL5;ATG16L2;TNFSF4;ATG2A;ECHDC2;TNFSF9;CD248;CC2D…
ZNF263_19887448_ChIP-Seq_K562_Human	1971-05-01	0.0231366	0.067338	-1.12228	3.02794	MYOM1;TFRC;ITPKA;PLCD3;DHRS2
TCF3_18347094_ChIP-ChIP_MESC_Mouse	68/2221	0.00390317	0.0167279	-0.738059	3.01916	TFRC;HSPB1;OTP;THTPA;SMPD4;ATCAY;TNN;STMN1;ANKRD1;HORMAD2;GNAT1;IFITM5;PELP1;UNC13B;MEF2C;TIGD4;KRTAP13-1;KCNH7;PPP1R16A;BC048403;TUBG2;RHOF;PDYN;PRAP1;AP3B2;TMPRSS11C;GIP;MTNR1A;TCL1;ITPKA;SPACA5;MFGE8;CDCA3;COL13A1;UHRF1;NOTCH4;MGST3;LTBP4;HOXB13;A130010J15RIK;TCEAL8;NEUROD1;1700001C19RIK;FRZB;TBX20;POLR2H;NPTX2;HOXC9;HIST1H3C;RPRM;BC043934;AOC3;BCL11A;ZBTB16;GRRP1;NR2F1;IGF2;KLHDC8B;TTC9B;GDF3…
FOXO3_23340844_ChIP-Seq_DLD1_Human	25/695	0.0126315	0.0421052	-0.951193	3.01299	TES;YTHDC2;CPNE6;CLCNKB;HSPB1;RASAL1;DEDD2;CUX1;PACSIN2;EFHD2;ANKRD1;MICALCL;S1PR4;TMC1;SPINK4;GLYATL3;MEF2C;DHCR24;ISX;ERN1;RHEB;MIR483;MMP17;VOPP1;LGR5
NANOG_18347094_ChIP-ChIP_MESC_Mouse	59/1908	0.00568342	0.0223892	-0.786184	2.98685	PTPRO;HSPB1;SH3RF1;ATCAY;SMPD1;STMN1;DLGAP1;HORMAD2;GNAT1;IFITM5;MSMB;PELP1;CHST8;RAB2B;STARD4;KRTAP13-1;SLC30A3;KCNH7;PPP1R16A;RHOF;TMPRSS11C;GIP;TCL1;VGF;MEP1A;PITPNM3;SFRP5;SPACA5;SLC27A3;STX1A;LRRC57;CDCA3;TSHZ3;UHRF1;NOTCH4;HOXB13;TCEAL8;NEUROD1;RPS2;NPTX2;HIST1H3C;RPRM;TMEM132D;PLEKHA2;BCL11A;ZBTB16;RNF26;IGF2;GDF3;MAFA;HSPBAP1;WEE1;SLC6A7;P2RX3;ECHDC2;TNFSF9;OCIAD2;YPEL5;FOXA2
ERG_20517297_ChIP-Seq_VCAP_Human	36/1062	0.0077963	0.0282754	-0.806176	2.87463	TSGA10IP;SPESP1;CSN3;KLK7;SPTA1;SNAPC5;FRZB;ASZ1;OTOF;BANF1;NPTX1;LELP1;TXNDC8;KCNJ3;ENPP7;LINGO1;RAB2B;SLC30A8;ANKRD34C;KRTAP13-1;FAM26D;PLEKHA2;MAFA;GFRA3;OXR1;MOS;MTL5;ATG16L2;PITPNM3;NAPEPLD;VOPP1;CD248;HIST1H2BG;CNIH3;SLC22A20;SMTNL1
SMAD4_21741376_ChIP-Seq_HESC_Human	79/2738	0.00808623	0.0289324	-0.769952	2.72778	PNLIPRP2;MYOM1;TUSC5;PTPRO;PCSK5;SH3RF1;LRRC30;SNAPC5;CDH4;SLC22A16;FAM19A2;EFHD2;FLOT1;CER1;PKNOX2;TRIM67;MSMB;TMC1;GPR39;STARD4;SLC36A2;ITGA4;S100A2;APOA4;FOXL2;PDYN;GIP;OLFM1;ETV3L;NRG3;CCKBR;MPPED1;SFRP5;PKP1;AGTR2;ALPK2;TLR5;DSCAML1;PDZRN3;CCDC150;COLEC11;FAM71F1;GRP;TSHZ3;LTBP4;HSD17B14;TMEM160;PKD1L3;HDAC9;TMEM25;PAK1;SCUBE1;HSPH1;NEUROD4;FRZB;PTCHD2;ZMAT4;PACSIN2;BRD9;NPTX1;KCNJ3;RPRM;TME…
SOX11_23321250_ChIP-ChIP_Z138-A519-JVM2_Human	35/1134	0.0289517	0.0806511	-1.03014	2.59352	PRDM8;SUV39H2;NRN1;PCNA;TFRC;GRP;TSHZ3;DPYS;PTPRO;PRDM13;PKD1L3;HOXB13;NEUROD1;HHAT;OTOA;ADAMTS13;STC2;BSG;RILP;PELP1;ENPP7;NTSR2;MEF2C;ENTPD6;PPAPDC2;ERN1;IFT20;CHIT1;LHX2;TMEM138;MMP17;ACPT;LTA;PLCD3;LGR5
RUNX2_24764292_ChIP-Seq_MC3T3_Mouse	64/2000	0.00192814	0.00951864	-0.533472	2.48304	TUSC5;WISP3;ADRA1D;LRRC30;SYDE2;ENDOU;HHAT;C1RL;FAM19A2;ANKRD1;QK;PKNOX2;PLEKHJ1;1700012B07RIK;PELP1;SECTM1B;PLEKHG4;APOBEC2;C230035I16RIK;ARHGEF19;SHISA4;MIR133B;CTPS;CDC34;DOK4;PITPNM3;TLR5;JDP2;ST6GALNAC6;COX19;APOL7A;FAM71F1;PCNA;GLT8D2;HSD17B14;PLG;TMEM160;ADH1;HSPH1;CUX1;POLD2;NT5DC3;PACSIN2;PEA15B;ZFP386;CPA5;CDRT4;SLC10A6;IRX5;IFNB1;MTSS1L;NR1D1;MYO19;GM1943;PPFIBP1;RPS28;WEE1;SLC6A7;ATG1…
RBPJ_21746931_ChIP-Seq_IB4-LCL_Human	63/2013	0.0033814	0.0154698	-0.580725	2.42097	SPON2;SUV39H2;CIITA;CPNE6;SLC35F4;IFNA2;CD3D;MYLK3;TM7SF2;LMOD2;THTPA;HHEX;CLDN20;FAM3B;LIPM;HORMAD2;SLC25A42;IFITM5;PLEKHG4;KCTD19;PRM2;SLC30A8;TIGD4;SLC30A3;PPP1R16A;NDUFC1;THOC5;GRIP2;ASTL;CLDN9;GPRIN1;CD48;SLC22A20;RTN4R;COX19;PCNA;CDCA3;UHRF1;PLG;BHLHE23;LRRC52;KCNN1;PDE6C;SLC17A7;LELP1;NTSR2;TMEM132A;DKKL1;TTC9B;UBE2A;NYX;MIR216B;ISX;TMEM233;WEE1;SLC6A7;COL20A1;TNFSF9;CPSF4L;RGL3;YPEL4;CNIH…
BACH1_22875853_ChIP-PCR_HELA AND SCP4_Human	43/1352	0.0108429	0.0374224	-0.735185	2.41544	SUV39H2;ECM2;PCNA;DPYS;ACSM1;IFNA2;CLCNKB;ADAM20;CXCL1;PTGS2;HDAC9;OSBPL10;NEUROD1;CDH4;FRZB;B3GALT2;C1RL;UTY;PDE6A;ACAD10;CER1;NTSR2;AOC3;IRX5;USP9Y;SH2D3C;TNNC2;DKKL1;CYP4B1;PDYN;PRSS12;AP3B2;SLURP1;MYL4;OLFM1;MTL5;PXMP2;RGN;XCL1;CD48;CPVL;RNF186;FOXA2
TFAP2A_17053090_ChIP-ChIP_MCF7_Human	59/1904	0.00545386	0.0219279	-0.630681	2.4092	MYOM1;SPO11;ACSM1;ADRA1D;MS4A4A;SNAPC5;CDH4;LIPC;DDI1;HORMAD2;ACAD10;PKNOX2;PELP1;PLEKHG4;KRTAP13-1;RTN4RL2;TUBG2;RHOF;KCNAB3;DGKZ;BSCL2;MYH2;CTAGE5;CCKBR;MS4A2;TLR5;L3MBTL4;RTN4R;KCNE1;PCNA;LRRC57;CDCA3;GRP;CEBPE;USH1C;LTBP4;GSTT2;PKD1L3;KLK7;TMEM25;MUC2;P2RY4;PACSIN2;KCNN1;MICALCL;MBNL3;HOXC9;MUC6;CDRT4;ZBTB16;ADRM1;MICAL2;NR1D1;TRPV1;PPFIBP1;WEE1;ASB9;PLCD3;YPEL4
FOXP1_21924763_ChIP-Seq_HESC_Human	124/3724	2.70644e-06	2.39889e-05	-0.221662	2.35802	PRDM8;EPO;LRRC71;RRP9;TM7SF2;RPS15;SOX18;BSG;BANF1;RPS11;NUDT15;SLC25A44;IFITM5;RPTN;ENPP7;PLEKHJ1;RAB2B;KCTD19;KRTAP13-1;S100A2;ENTPD8;PPAPDC2;THOC5;DGKZ;BSCL2;GLTPD2;MTNR1A;CLDN9;GPRIN1;HIST1H2BG;SLC27A5;STX1A;CFD;RTN4R;COX19;COL13A1;CDCA3;LTBP4;CLCNKB;GLT8D2;FAM109B;RASAL1;LIN7B;CD79A;NEUROD2;ZNHIT1;STC2;ATP6V1C1;NTSR2;BCL11A;INHBC;IFT20;COQ4;UBXN11;ATG16L2;RHEB;ID2;PXMP2;CC2D1B;PCSK1;SUV39H2;…
ZNF652_21678463_ChIP-ChIP_ZR75-1_Human	6/112	0.040817	0.104043	-1.02952	2.32975	CFD;LCE3B;PPP1R16A;HSPB1;SLC25A42;VIP
TBX3_20139965_ChIP-Seq_MESC_Mouse	34/1068	0.0213654	0.0635991	-0.842294	2.32065	COL13A1;SLC35F4;CCDC129;HOXB13;HDAC9;CDH4;LIPC;FRZB;STC2;4930432K21RIK;ANKAR;NT5DC3;RSPO3;SLC5A4B;OLFR164;PPARGC1A;TNPO3;TMEM132D;KRTAP13-1;ACSL5;CTPS;NR1D1;DEFB33;1700010I14RIK;ISX;OLFR479;OLFM1;TOX3;ID2;CDH12;ECHDC2;ATF5;INA;SVA
TCF4_23295773_ChIP-Seq_U87_Human	118/3812	0.000102902	0.000729672	-0.310247	2.24089	TFRC;ABCA13;RXFP1;MYLK3;HHAT;CDH4;LIPC;ATCAY;NDST4;STMN1;FAM19A1;SLC25A42;TEKT5;ACAD10;PKNOX2;KCTD19;KCNH7;CTPS;MAT1A;CHIT1;SCN10A;TMEM138;RUFY4;UBE2V1;FKBP6;STX1A;KCNE1;COL13A1;EPHA10;YTHDC2;LPO;NLK;GTF2E1;PLCXD2;KLK7;IGSF21;ZMAT4;STC2;PACSIN2;OTOF;USP50;PPARGC1A;NTSR2;NTNG1;TMEM132D;LRRC69;ANKRD34C;BCL11A;TNFRSF9;IGF2;IL31RA;MICAL2;TYR;INHBC;AIF1L;FAM160A1;PPFIBP1;TNFSF4;ALB;MAP3K10;CNTN3;SERPI…
PAX6_23342162_ChIP-ChIP_BETA-FORBRAIN-LENS_Mouse	33/1001	0.0150372	0.0484669	-0.703751	2.13017	DDX3Y;CFD;PGLYRP3;DOC2A;IFNA1;CEBPE;PLG;RFNG;PCDHB20;SNAPC5;OLFR701;OLFR921;OLFR1019;OLFR1239;B3GALT2;OLFR146;CNGA2;BRD9;MBNL3;S1PR4;KCTD19;1110008P14RIK;RHOF;C1QL3;TAS2R102;SLC9A5;UROC1;ID2;OCM;OLFR153;LCN4;IL9R;OLFR491
JUN_21703547_ChIP-Seq_K562_Human	48/1585	0.0164242	0.0516568	-0.699884	2.07385	PRDM8;GCM1;CIITA;PCNA;DPYS;CCDC129;PTGS2;DEDD2;MTHFSD;NEUROD2;ATCAY;NDST4;FAM19A2;FAM3B;ADAD1;FAM19A1;NPTX2;KCNJ3;RPRM;NTNG1;TMEM132D;GPR39;SRPK3;SLC10A6;MRPS27;TFAP2D;SLC30A8;IRX5;FOXL2;PRSS12;BMP3;PPFIBP1;WEE1;IL6;SLC6A7;UBXN11;VGF;MEP1A;ID2;VEPH1;CDH12;CNTN3;CCDC3;YPEL5;CNIH3;L3MBTL4;PDZRN3;IL17C
EOMES_21245162_ChIP-Seq_HESC_Human	31/932	0.0161852	0.0513189	-0.690454	2.05044	MOXD1;FAAH;PCNA;TES;QPRT;CUZD1;MYLK3;TM7SF2;SNAPC5;IGSF21;HHEX;HSPH1;TBX20;EFHD2;SLC25A44;CDRT4;IRX5;BCL11A;LYSMD4;GDF3;TUBG2;RHOF;BTBD10;AP3B2;MYL4;CCKBR;ATG2A;CPVL;PLCD3;LGR5;PDZRN3
NFIB_24661679_ChIP-Seq_E16.5 LUNG_Mouse	20/573	0.0309138	0.0843105	-0.801771	1.98298	TMC1;CDRT4;COL13A1;SRD5A2;ARHGEF19;BC048403;DHCR24;RHOF;KLK7;AIF1L;TMEM177;MAPK11;CUX1;ATG16L2;2310036O22RIK;ADAMTSL2;TLR5;PDZRN3;PAMR1;JDP2
JUND_26020271_ChIP-Seq_SMOOTH MUSCLE_Human	62/2000	0.00442356	0.0181599	-0.478551	1.91829	KCNG1;LY6K;TES;TUSC5;PTPRO;CIB3;HSPB1;PHRF1;PCSK5;SH3RF1;LIPC;HORMAD2;MPV17;PAMR1;SPINK4;TMC1;SFTPB;PLEKHG4;KCTD19;S100A2;SLC30A3;ENTPD8;MIR133B;VPS37B;TUBG2;GIP;ERN1;ITPKA;VOPP1;UBE2V1;INA;STX1A;CFD;FAM71F1;RGS17;NLRX1;YTHDC2;PAK1;TAF1D;P2RY4;PTCHD2;MLANA;MICALCL;TXNDC8;CD99;IFNB1;PLEKHA2;HPS1;IL31RA;CCK;TTC9B;SYT13;NR1D1;TRPV1;MYO19;WEE1;TMEM114;GPR182;TNFSF9;OCIAD2;PLCD3;SERINC2
WDR5_24793694_ChIP-Seq_LNCAP_Human	25/757	0.030575	0.0839736	-0.769154	1.90539	CFD;GCM1;LRRC17;BHLHE23;TM7SF2;HHAT;NEUROD4;ENPP7;PLEKHG4;S100A2;IRX5;HPS1;TRPV1;HS3ST6;BTBD10;LOR;ISX;TOX3;CDC34;GPRIN1;ITPKA;RGN;PKP1;SLC27A3;CC2D1B
TOP2B_26459242_ChIP-Seq_MCF7_Human	62/2000	0.00442356	0.0181599	-0.461852	1.85135	TES;SLC35F4;GPR22;ADRA1D;CXCL1;RXFP1;ABCA13;FAM19A2;SPINK4;IQCF6;STARD4;MEF2C;MRPS27;UNC5A;RBM19;MIR133B;NPNT;IPCEF1;DGKZ;OTOR;TOX3;MTNR1A;NOV;MEP1A;RPL37A;HIST1H2BG;MFGE8;PDZRN3;FKBP6;GCM1;RGS17;LRRC17;NAIF1;C2CD4B;FTHL17;MIR204;STC2;NT5DC3;USP50;PDE6A;MBNL3;FAM71B;NTSR2;NTNG1;FOXB2;GABBR2;TFAP2D;IRX5;HPS1;HTR5A;OXR1;ADCY10;IL6;SLC6A7;TSPAN13;TMEM114;NOX3;MKX;VIP;CPVL;CDK14;NEUROG3
GATA2_19941826_ChIP-Seq_K562_Human	67/2410	0.0277338	0.0778143	-0.713674	1.82232	PRDM8;PGLYRP4;TES;TFRC;SYDE2;HHEX;CDH4;LIPC;BSG;STMN1;FAM19A2;EFHD2;ROPN1L;SLC25A42;ACAD10;TRIM67;ADIG;SPINK4;GPR39;MEF2C;RBM19;VPS37B;CTPS;MAT1A;MYL4;SCN10A;NUP210L;GPRIN1;SFRP5;ITGA8;PKP1;UBE2V1;HIST1H2BG;STX1A;EPB42;CEBPE;CLCNKB;NLK;DEDD2;SPTA1;CUX1;ZMAT4;PACSIN2;FSD2;VILL;TXNDC8;RILP;GABBR2;LINGO1;CDRT4;ZBTB16;HPS1;LGI2;MICAL2;DHCR24;ADCY10;WEE1;IL6;TSPAN13;LHX2;GPR182;NOX3;NAPEPLD;CPSF4L;PPP…
SPI1_20517297_ChIP-Seq_HL60_Human	40/1249	0.0123435	0.0414998	-0.569033	1.8107	CFD;KCNE1;CIITA;ECM2;EPO;CEBPE;CLEC12B;GPATCH3;RRP9;MS4A4A;TM7SF2;SPTA1;HHEX;ADAMTS13;CUX1;FRZB;ADAMTSL2;FAM19A2;CEACAM20;ADAD1;KCNN1;HORMAD2;SLC17A7;PLEKHJ1;LRRC69;FOXB2;PRM2;GRRP1;TMEM132A;TMEM61;MICAL2;GPBAR1;MAT1A;LOR;USH1G;RHEB;SERHL;ALB;COL20A1;MATN4
TP53_23651856_ChIP-Seq_MEF_Mouse	98/3193	0.000534393	0.00330815	-0.294775	1.68357	RAB44;CDH4;OLFR287;FAM19A2;FAM19A1;LIPM;NUDT15;RAB2B;ENTPD6;SHISA4;CEL;CTPS;GRIP2;CHIT1;OLFM1;CDC34;1810011H11RIK;NUP210L;LTB4R1;VOPP1;PKP1;HIST1H2BG;ALPK2;SLC27A3;FKBP6;RTN4R;ISYNA1;LRRC57;ZFP747;CLCNKB;NLK;ENHO;NEUROD1;ADAMTS13;SCUBE1;ZFP52;PACSIN2;NTSR2;NTNG1;2610028H24RIK;CCDC137;BCL11A;MICAL2;GDF3;AIF1L;ADCY10;UBXN11;LHX2;CNIH3;FAM57B;OLFR1411;GPR20;ADRA1D;DUSP15;NAT14;LRRC30;SMPD4;SLC22A16;…
TP53_16413492_ChIP-PET_HCT116_Human	14/449	0.121853	0.24881	-1.19039	1.65591	GPR39;MYOM1;STARD4;PCNA;GRP;S100A2;PTPRO;WISP3;PTGS2;DHRS2;HDAC9;AP3B2;SYT8;PPFIBP1
SMAD1_18555785_ChIP-Seq_MESC_Mouse	20/610	0.0518224	0.123992	-0.748732	1.563	PLEKHG4;KRTAP13-1;CCDC129;CEL;RHOF;HTR5A;HOXB13;LRRC52;OSBPL10;THTPA;DOK4;XPNPEP2;PITPNM3;CLDN13;STMN1;ITPKA;QK;HIST1H3C;INA;IFITM5
SCL_21571218_ChIP-Seq_MEGAKARYOCYTES_Human	55/1784	0.00783012	0.0282754	-0.436235	1.55551	CD40;TUSC5;MAGEB16;PTPRO;GPR20;ABCA13;THTPA;LIPC;BSG;DLGAP1;ROPN1L;GALNT9;CHST8;SPINK4;STARD4;MEF2C;MRPS27;FOXL2;VPS37B;OLFM1;CCKBR;RUFY4;UBE2V1;HIST1H2BG;MFGE8;PPEF1;ST6GALNAC6;NAPB;EPB42;PTGS2;NLK;NEUROD1;ZMAT4;PACSIN2;FSD2;TXNDC8;NPTX2;RILP;MUC4;ATP6V1C1;CPA5;CD99;NTSR2;CDRT4;ZBTB16;MYO19;INHBC;TMEM233;UROC1;MTL5;ZYX;TNP1;YPEL4;UMODL1;R3HDM2
PAX3-FKHR_20663909_ChIP-Seq_RHABDOMYOSARCOMA_Human	34/1063	0.0201638	0.0614365	-0.549287	1.53237	TES;TSHZ3;RPL10L;OTP;ADRA1D;HDAC9;PLCXD2;MTHFSD;SYDE2;CDH4;LIPC;STC2;FAM19A2;FAM170A;NPTX2;PPARGC1A;FAM81A;CPA5;RPRM;CHST8;TMC1;TMEM132D;KCNH7;BCL11A;NR2F1;TMEM61;TOX3;WEE1;PITPNM3;CDH12;PKP1;CCDC3;PDZRN3;FOXA2
TP63_23658742_ChIP-Seq_EP156T_Human	112/3652	0.000219406	0.00145031	-0.232805	1.52161	KCNG1;LY6K;TES;TFRC;AQP7;SDR9C7;NSDHL;HHAT;PAMR1;FAM81A;RPTN;STARD4;MTUS2;TBR1;CTPS;IPCEF1;GRIP2;CHIT1;VOPP1;PKP1;ALPK2;CCDC150;EPB42;YTHDC2;GPR85;RASAL1;PLCXD2;DEDD2;ENHO;HSPH1;STC2;PACSIN2;NTSR2;SLC10A6;GSDMA;BCL11A;IL31RA;MICAL2;IGFL3;HSPBAP1;MAFA;COQ4;FAM160A1;PPFIBP1;ID2;GPR182;ALB;CNTN3;SERINC2;CC2D1B;DENND1B;PCSK1;PNLIPRP2;CD40;RTP3;SLC35F4;WISP3;CXCL1;PCSK5;LMOD2;MFSD4;SLC22A16;DDI1;ANKRD…
VDR_24787735_ChIP-Seq_THP-1_Human	26/805	0.0348137	0.0936368	-0.627804	1.48685	PCSK1;NRN1;TFRC;COL13A1;SNAPC5;CUX1;B3GALT2;TBX20;NT5DC3;OTOF;MSMB;STARD4;KCTD19;SLC36A2;BCL11A;MICAL2;VPS37B;CTPS;ACTL9;IL6;VOPP1;CD248;DSCAML1;SERINC2;SFT2D1;FOXA2
VDR_24763502_ChIP-Seq_THP-1_Human	40/1288	0.019023	0.058417	-0.51222	1.45478	CFD;PCSK1;CIITA;TFRC;COL13A1;UHRF1;QPRT;SNAPC5;CD79A;NSDHL;TAF1D;FUT7;SLC22A16;CUX1;TBX20;NT5DC3;OTOF;SUSD3;CTSG;MSMB;GRXCR1;STARD4;MEF2C;BCL11A;MTUS2;NDUFC1;VPS37B;CTPS;ACTL9;DGKZ;SLURP1;ATG16L2;ID2;OSTC;ZYX;CD248;DSCAML1;SERINC2;SFT2D1;CCDC150
AR_20517297_ChIP-Seq_VCAP_Human	62/2047	0.00707425	0.0270486	-0.395196	1.42671	RTP3;TUSC5;MTMR14;IFNA2;WISP3;CCDC129;CXCL1;TM7SF2;SPRED3;TNN;SMPD1;ANKRD1;CTSG;PKNOX2;ENPP7;TMC1;SFTPB;MRPS27;SLC30A8;SLC30A3;MSL3L2;DYRK1B;APOA4;LCE1C;GIP;TMEM138;GPRIN1;PITPNM3;DMRTA1;PDZRN3;HCN4;NECAB3;TSGA10IP;SPESP1;RAB1B;LRRC17;GLT8D2;ADAM20;HDAC9;TMEM27;LCE3B;PRSS50;OTOF;USP50;NPTX1;LELP1;PDE6A;CD99;ANKRD34C;BTBD17;FAM26D;IRX5;NR2F1;CYP4B1;NYX;HTR5A;HCRTR1;MTL5;CAPN10;VEPH1;NAPEPLD;CNIH3
CNOT3_19339689_ChIP-ChIP_MESC_Mouse	46/1547	0.0242293	0.0699524	-0.511882	1.36158	FLT3;RAB1B;PSG16;POMT1;RFNG;SLC5A2;DUSP15;CD3D;SH3RF1;MTHFSD;BC107364;IGSF21;HHAT;HHEX;ZFP52;SMPD1;D130079A08RIK;DEFB14;POLR2H;NPTX1;RPS2;NPTX2;HIST1H3C;KRT6A;CHST8;BC043934;BCL11A;RNF26;ADRM1;PPAPDC2;CTPS;TYR;THOC5;DGKZ;CHIT1;WEE1;NRG3;MTL5;RHEB;WFDC6B;PXMP2;LTB4R1;ATF5;ZFP398;CNIH3;ZFP277
TP53_18474530_ChIP-ChIP_U2OS_Human	26/827	0.045155	0.112168	-0.536003	1.17264	PNLIPRP2;PCNA;TES;YTHDC2;WISP3;CCDC129;ADRA1D;FTHL17;ABCA13;HDAC9;HHAT;NDST4;ZMAT4;ENPP7;NTSR2;STARD4;S100A2;MICAL2;BTBD10;SYT8;PRSS12;DHRS2;PPFIBP1;RHEB;ID2;IL9R
IRF1_21803131_ChIP-Seq_MONOCYTES_Human	12/345	0.0822033	0.179717	-0.659364	1.13171	LIPC;PCNA;MTMR14;ACSL5;NDUFC1;ATF5;IPCEF1;L3MBTL4;JDP2;FKBP6;CPA5;UMODL1
NR0B1_18358816_ChIP-ChIP_MESC_Mouse	49/1691	0.0301755	0.0834641	-0.450686	1.11921	FAAH;TFRC;FLT3;DPYS;TMEM180;BC107364;HHAT;ATCAY;STMN1;SULT4A1;IFITM5;ENPP7;SLC30A3;KCNH7;PPP1R16A;ARHGEF19;RHOF;DGKZ;9130230L23RIK;TMEM177;MTNR1A;CDC34;TCL1;ITPKA;RPL37A;CDCA3;EPHA10;NOTCH4;MGST3;ADCY4;GSTT2;HOXB13;KRT42;DEDD2;NEUROD1;1700001C19RIK;TBX20;NT5DC3;KCNN1;PDE6A;NPTX2;KLK1B22;BC043934;DHCR24;GDF3;SLC6A7;ID2;ECHDC2;PPP1R14D
HOXD13_18407260_ChIP-ChIP_invivo in developing limbs_Mouse	7/196	0.144149	0.281091	-0.845741	1.07331	TES;PCNA;MGST3;GKN1;CDH12;FOXL2;PRSS12
TEAD4_22529382_ChIP-Seq_TROPHECTODERM_Mouse	68/2293	0.00771901	0.0282754	-0.296947	1.05884	MOXD1;MYOM1;RASGRF2;TMEM180;CXCL1;PCSK5;OSBPL10;ARHGAP44;SYDE2;CDH4;TNN;BSG;DLGAP1;TOPBP1;NUDT15;GM765;CHST8;MRPS27;SLC30A8;ACSL5;NDUFC1;TUBG2;NPNT;TOX3;CTAGE5;MMP17;RPL37A;GM11468;ALPK2;ZFP575;L3MBTL4;PDZRN3;ZFP787;COLEC11;4933425L06RIK;SVS4;COL13A1;GLT8D2;PRDM13;NLK;HDAC9;IGSF21;1700001C19RIK;CACNG8;ANKAR;NT5DC3;PACSIN2;SLC15A5;AI661453;TMEM132D;GRXCR1;SKOR2;PLEKHA2;ZBTB16;IL31RA;NYX;SYT17;ISX;…
NR3C1_23031785_ChIP-Seq_PC12_Mouse	28/918	0.0523676	0.124533	-0.505519	1.05309	GCM1;MYOM1;TUSC5;ABCA13;TMEM27;SCUBE1;MED10;ANKRD1;XIRP2;NTNG1;FOXB2;UTP15;SFTPB;STARD4;MRPS27;ZBTB16;LGI2;SYT13;NYX;OXR1;SYT17;ERN1;OLFM1;ID2;ASB9;NOX3;YPEL5;MFGE8
SETDB1_19884255_ChIP-Seq_MESC_Mouse	58/2020	0.0229745	0.067338	-0.386261	1.04214	KCNG1;PIGS;SPO11;AQP7;HSPB1;THTPA;RPS15;SMPD4;ATCAY;STMN1;HORMAD2;IFITM5;PELP1;CHST8;TNNC2;ARHGEF19;DYRK1B;BC048403;RTN4RL2;SSTR3;ERN1;TOX3;OLFM1;TCL1;VGF;CLDN13;LTB4R1;ITPKA;1700039E15RIK;ATF5;DSCAML1;SMTNL1;KCNE1;GRP;EPHA10;ADCY4;DEDD2;IGSF21;ZFP52;PTCHD2;PDE6A;ZFP386;RPRM;AOC3;2610028H24RIK;BCL11A;GDF3;OXR1;SYT17;MAPK11;USH1G;CAPN10;ID2;ZYX;AQP12;CD248;RGL3;CNIH3
VDR_23401126_ChIP-Seq_LCL-AND-THP1_Human	9/239	0.0850929	0.182342	-0.606082	1.03147	SCUBE1;OTOF;DLGAP1;CD248;VPS37B;BHLHE23;DSCAML1;SERINC2;SFT2D1
JUN_26020271_ChIP-Seq_SMOOTH MUSCLE_Human	60/2000	0.00956022	0.0332901	-0.293159	0.997473	KCNG1;LY6K;TUSC5;PTPRO;HSPB1;PCSK5;LMOD2;GPRC6A;LIPC;HORMAD2;MPV17;TTC23L;TMC1;SFTPB;KCTD19;S100A2;SLC30A3;SHISA4;ENTPD8;MTUS2;VPS37B;TUBG2;GIP;ERN1;UBE2V1;INA;STX1A;FAM71F1;RGS17;NLRX1;ZCCHC5;YTHDC2;PAK1;HSPH1;MLANA;MICALCL;TXNDC8;CD99;SLC15A5;IFNB1;PLEKHA2;HPS1;IL31RA;CCK;TTC9B;DHCR24;SYT13;NR1D1;TRPV1;ACTL9;MYO19;WEE1;TMEM114;CAPN10;GPR182;TNFSF9;OCIAD2;PLCD3;SERINC2;SPRN
SOX2_19030024_ChIP-ChIP_MESC_Mouse	26/863	0.0666779	0.151499	-0.515652	0.973125	NAPB;PTPRO;OLFR729;PKD1L3;OLFR807;NLK;SNAPC5;TBX20;OLFR165;MBNL3;RILP;HIST1H3C;NTNG1;SH2D3C;NDUFC1;VPS37B;GDF3;RHOF;MTNR1A;WEE1;TSPAN13;TCL1;5830415F09RIK;CDH12;HIST1H2BG;IL9R
MEIS1_20887958_ChIP-Seq_HPC-7_Mouse	44/1452	0.0207235	0.0624022	-0.343724	0.953543	PIGS;A;TFRC;CEBPE;POMT1;NAIF1;RASAL1;LPO;LIN7B;OLFR328;OLFR1232;RRP9;GRM2;FUT7;SCUBE1;CUX1;MED10;STAB1;ANKRD1;DLGAP1;SLC17A7;ENPP7;NPDC1;AI661453;GPR39;RAB2B;GM11346;TNFRSF9;C230035I16RIK;SH2D3C;GPBAR1;DHCR24;OLFR1226;UBE2A;NR1D1;BSCL2;ADCY10;UBXN11;MTL5;ASTL;LHX2;ATG2A;ZYX;STX1A
STAT5_23275557_ChIP-Seq_MAMMARY-EPITHELIUM_Mouse	37/1197	0.0248281	0.0706786	-0.359548	0.952663	NLRX1;ECM2;FAM109B;CSN3;LPO;PLCXD2;CML3;STC2;4930432K21RIK;CEACAM20;SLC25A42;ADIG;4732490B19RIK;1810065E05RIK;GM11346;C230035I16RIK;ARHGEF38;ARHGEF19;SHISA4;CTPS;IL17RE;SYT8;4933404O12RIK;MYL4;MOS;IFT20;TMEM177;CTAGE5;DOK4;ID2;ITPKA;E230016K23RIK;ZYX;CPSF4L;MFGE8;9430060I03RIK;2310011J03RIK
SMAD_19615063_ChIP-ChIP_ovarian surface epithelium_Human	5/124	0.141695	0.279096	-0.710686	0.906978	RGS17;STARD4;IL6;MICAL2;HDAC9
NR1I2_20693526_ChIP-Seq_LIVER_Mouse	27/939	0.0943559	0.197843	-0.558086	0.904256	MOXD1;MYOM1;FAAH;1700061I17RIK;ACSM3;ACSM1;CXCL1;BC107364;SYDE2;LMAN1;LIPC;FSD2;ZBTB16;VPS37B;MAT1A;NPNT;CYP2C29;9130230L23RIK;NLRP12;ID2;FETUB;OLFR61;CCDC3;ZFP575;TLR5;PDZRN3;STX1A
SALL4_18804426_ChIP-ChIP_XEN_Mouse	29/1005	0.0829463	0.179717	-0.475923	0.816861	SPON2;A730045E13RIK;LRRC39;GPRC6A;TCEAL8;FRZB;STMN1;ANKRD1;ARFIP2;SUSD3;PDE6C;POLR2H;SULT5A1;MUC6;CAR4;STARD4;IRX5;PLEKHA2;ZBTB16;DKKL1;ACSL5;TBR1;CTPS;RHOF;OXR1;IL6;WEE1;RGN;ZYX
FLI1_20887958_ChIP-Seq_HPC-7_Mouse	61/2030	0.00875171	0.0310288	-0.223351	0.775662	MYOM1;TES;1600012H06RIK;POMT1;TMEM180;GPATCH3;NAT14;MRGPRH;A430078G23RIK;THTPA;RAB44;HHEX;2310036O22RIK;DDI1;FLOT1;KLRI1;1700012B07RIK;SLC36A2;APOBEC2;ITGA4;SH2D3C;THOC5;IPCEF1;1700010I14RIK;MYL4;ACOX2;1810011H11RIK;ASTL;RPL37A;ZFP493;CD48;SNORD43;HIST1H2BG;SLC27A3;STX1A;KRTAP14;PCNA;CDCA3;ADAM1B;CLEC12B;FAM109B;LPO;PTGS2;NLK;HDAC9;A130010J15RIK;E330021D16RIK;ADAMTS13;SCUBE1;CUX1;4930432K21RIK;NT…
FOXA1_25329375_ChIP-Seq_VCAP_Human	59/2000	0.0137389	0.0446515	-0.247981	0.77094	PGLYRP3;CD40;RTP3;CALCOCO2;QPRT;POMT1;AQP7;CSN3;CCDC129;CXCL1;MYLK3;SYDE2;CLDN20;MFSD4;SMPD1;LIPM;CTSG;TOPBP1;TNPO3;PKNOX2;TMC1;SFTPB;SLC30A8;ITGA4;ENTPD6;ARHGEF19;TBR1;GFRA3;GIP;TOX3;VGF;ASTL;TMEM138;CDH12;DSG4;PDZRN3;INA;EPB42;SPESP1;LRRC17;RASAL1;ASB15;LMAN1;LCE3B;ASZ1;BRD9;IRX5;TNFRSF9;TMEM61;CYP4B1;NYX;ATG16L2;LRRN4CL;CD248;RGL3;CCDC3;MKX;CNIH3;SLC26A3
IKZF1_21737484_ChIP-ChIP_HCT116_Human	6/155	0.130406	0.260812	-0.555217	0.746187	CDRT4;GRM2;CACNG8;EPHA10;LHX2;MUC4
ARNT_22903824_ChIP-Seq_MCF7_Human	31/1029	0.0490157	0.119476	-0.351205	0.746186	TES;RASGRF2;NAIF1;MYLK3;PAK1;CDH4;LIPC;CUX1;STC2;FAM19A2;PROK2;TEKT5;TTC23L;KCNJ3;RPRM;LRRC69;CSNK1G3;CYP4B1;IPCEF1;DHRS2;COQ4;IL6;ITGA8;RGN;CDH12;VOPP1;MKX;TNP1;PDZRN3;JDP2;UMODL1
GRHL2_25758223_ChIP-Seq_PLACENTA_Mouse	30/1000	0.0543357	0.12843	-0.351825	0.722075	HCN4;ECM2;EPB42;SLC35F4;CLEC12B;CIB3;ADAM20;HDAC9;RRP9;SMPD1;ASZ1;ADAD1;KCNN1;MPV17;IQCF6;SLC30A8;ANKRD34C;RBM19;NR2F1;IGFL3;OXR1;AP3B2;GRIP2;MYH2;ETV3L;DOK4;VOPP1;CPVL;L3MBTL4;SLC26A3
CTNNB1_24651522_ChIP-Seq_LGR5+ INTESTINAL STEM _Human	6/162	0.150181	0.288525	-0.576859	0.71702	VEPH1;ID2;NR2F1;ANKRD1;ENTPD8;NPNT
NANOG_21062744_ChIP-ChIP_HESC_Human	25/840	0.0787	0.174392	-0.385368	0.673026	PCSK1;TFRC;CALCOCO2;LRRC39;TMEM160;NLK;DEDD2;TCEAL8;STC2;TBX20;PACSIN2;FLOT1;PDE6A;BC043934;KCNH7;ZBTB16;RHOF;1700010I14RIK;DGKZ;MYL4;TCL1;TMEM138;SFRP5;PXMP2;HIST1H2BG
AHR_22903824_ChIP-Seq_MCF7_Human	21/690	0.0849256	0.182342	-0.379551	0.645946	LRRC69;CSNK1G3;TES;RASGRF2;NAIF1;DHRS2;COQ4;CDH4;IL6;CUX1;STC2;CDH12;PROK2;MKX;TEKT5;TNP1;PDZRN3;JDP2;TTC23L;RPRM;UMODL1
SMAD3_21741376_ChIP-Seq_HESC_Human	40/1460	0.0877958	0.186089	-0.380912	0.640516	TSHZ3;SPESP1;PTPRO;PKD1L3;HDAC9;IGSF21;CDH4;SLC22A16;PACSIN2;EFHD2;ANKRD1;FLOT1;SLC25A44;CER1;MSMB;RPRM;TMC1;TMEM132D;GPR39;STARD4;SLC36A2;S100A2;ZBTB16;CYP4B1;MICAL2;FOXL2;APOA4;PDYN;PRAP1;NLRP12;ETV3L;NRG3;TNFSF4;ALPK2;TLR5;DSCAML1;LGR5;PDZRN3;SMTNL1;FOXA2
NACC1_18358816_ChIP-ChIP_MESC_Mouse	22/769	0.125405	0.253128	-0.430305	0.591179	GCM1;RAB2B;CDCA3;EPHA10;SPESP1;PPP1R16A;ADCY4;TAAR3;GDF3;RHOF;KRT42;I830134H01RIK;ASB15;BC107364;1700001C19RIK;SLC6A7;STC2;TBX20;STMN1;4921522P10RIK;NPTX2;IFITM5
TET1_21490601_ChIP-Seq_MESC_Mouse	60/1994	0.0090338	0.0317404	-0.168309	0.580695	KCNG1;FAAH;ADRA1D;DUSP15;CRHBP;HHAT;MFSD4;EFHD2;FAM81A;SULT4A1;CAR4;PELP1;PLEKHG4;A330035P11RIK;UNC5A;SLC30A3;GM11346;ARHGEF19;TBR1;PPAPDC2;NPNT;AP3B2;CTAGE5;ITPKA;3110070M22RIK;PKP1;TLR5;ZFP575;MATN4;PDZRN3;INA;FKBP6;HCN4;PSMB11;KCNE3;SPESP1;NOTCH4;DEDD2;TMEM25;SCUBE1;CUX1;VILL;GSTM4;BCL11A;TMEM132A;SYT13;HTR5A;MAFA;HCRTR1;TMEM233;PPFIBP1;SLC6A7;LHX2;CD248;CPSF4L;RGL3;YPEL5;RNF186;ZFP398;CC2D1B
ZIC3_20872845_ChIP-ChIP_MESC_Mouse	11/365	0.181585	0.329387	-0.469651	0.521559	SNAPC5;1700001C19RIK;SLC6A7;TFRC;FRZB;STC2;STMN1;LTA;CD248;HOXB13;NEUROG3
POU5F1_16518401_ChIP-PET_MESC_Mouse	39/1550	0.201929	0.35001	-0.491825	0.516314	2410017I17RIK;SUV39H2;GCM1;RGS17;TFRC;1600012H06RIK;SLC35F4;GSTT2;RFNG;SLC22A12;HHEX;PAK1;ZMAT4;DLGAP1;QK;GNAT1;PPARGC1A;ATP6V1C1;TNPO3;RAB2B;H2-T10;PPP1R16A;DHCR24;SYT13;PDYN;PRODH2;OXR1;1700021P04RIK;GIP;MUP3;ERN1;TCL1;MTL5;CAPN10;LHX2;OCM;TSSK5;LTA;ECHDC2
TRIM28_21343339_ChIP-Seq_HEK293_Human	1990-04-01	0.140919	0.278976	-0.379959	0.485067	MYL4;OLFM1;ANKRD1;NPTX2
YY1_21170310_ChIP-Seq_MESC_Mouse	14/464	0.145237	0.281803	-0.35884	0.454488	SLC36A2;MRPS27;TMEM180;GPATCH3;NR1D1;TRPV1;AU021092;2310036O22RIK;SLC5A4B;SPACA5;SNORD43;ZFP882;FKBP6;ATP5SL
CRX_20693478_ChIP-Seq_ADULT RETINA_Mouse	20/668	0.102049	0.211698	-0.267386	0.415143	SLC36A2;MGST3;BC048403;KLHDC8B;NYX;THOC5;AP3B2;LRRC52;A130010J15RIK;RRP9;ISX;HHAT;TAS2R119;ROPN1L;CD48;FAM170A;GNAT1;PDE6A;PPEF1;SLC25A44
KLF4_19030024_ChIP-ChIP_MESC_Mouse	43/1502	0.0468707	0.115694	-0.172383	0.371796	PCNA;UHRF1;NOTCH4;GSTT2;NAT14;MTHFSD;TCEAL8;NEUROD1;NSDHL;SOX18;TBX20;STMN1;SLC17A7;NPTX1;HOXC9;RPS11;IFITM5;KCNJ3;CHST8;IRX5;BCL11A;NR2F1;IGF2;DKKL1;FOXL2;RTN4RL2;VPS37B;GDF3;RHOF;HSPBAP1;COQ4;SLC6A7;WEE1;5830415F09RIK;VGF;LHX2;ID2;ITPKA;ITGA8;PKP1;MKX;CEP63;HIST1H2BG
EWS-FLI1_20517297_ChIP-Seq_SK-N-MC_Human	17/574	0.132123	0.262897	-0.274967	0.367354	GPR39;SLC30A8;ITGA4;CRYBB2;CCK;C2CD4B;PPAPDC2;BHLHE22;MAFA;HDAC9;MOS;UROC1;ATG16L2;FETUB;CPVL;SLC26A3;CER1
PIAS1_25552417_ChIP-Seq_VCAP_Human	22/749	0.103814	0.21422	-0.225738	0.347807	FOXB2;GRXCR1;CDRT4;CSNK1G3;PCSK1;KCNE1;ITGA4;TSHZ3;SLC35F4;CXCL1;ABCA13;TM7SF2;NUP210L;NRG3;SLC22A16;B3GALT2;DMRTA1;ALPK2;DSG4;L3MBTL4;PDZRN3;KCNJ3
FOXA1_25552417_ChIP-Seq_VCAP_Human	59/2000	0.0137389	0.0446515	-0.10785	0.335292	PIGS;FAAH;SPO11;MTMR14;ABCA13;SH3RF1;LRRC30;TM7SF2;SYDE2;NDST4;ANKRD1;UTY;TMC1;SLC36A2;UNC5A;MIR133B;PPAPDC2;CTPS;MAT1A;GFRA3;OTOR;MTNR1A;ACOX2;NUP210L;NOV;RPL37A;PKP1;MFGE8;PDZRN3;PFDN6;ST6GALNAC6;NAIF1;GPR85;GLT8D2;PAK1;STC2;NT5DC3;TXNDC8;MBNL3;PPARGC1A;KCNJ3;LRRC69;LINGO1;GSDMA;IRX5;NR2F1;DHCR24;ISX;IFT20;WEE1;LHX2;OSTC;PXMP2;ALB;ATG2A;NAPEPLD;CDK14;FOXA2;R3HDM2
EP300_21415370_ChIP-Seq_HL-1_Mouse	26/1014	0.227907	0.381476	-0.331014	0.319	PCNA;GPR22;USH1C;PCSK5;ASB15;OSBPL10;LMOD2;TAS2R119;ANKRD1;MICALCL;SULT5A1;CPA5;ATP6V1C1;TRIM67;FOXB2;GPR39;STARD4;RBM19;MICAL2;2010107G12RIK;OXR1;SCN10A;WEE1;ID2;NT5C1B;YPEL5
CDX2_20551321_ChIP-Seq_CACO-2_Human	14/504	0.218207	0.374893	-0.298482	0.292845	RTN4R;GPR39;COL13A1;APOA4;GIP;CDH4;PAK1;MUC2;MEP1A;DLGAP1;ROPN1L;PDE6A;DSCAML1;FOXA2
NRF2_20460467_ChIP-Seq_MEF_Mouse	31/1055	0.0630615	0.146393	-0.151396	0.290902	NAPB;ECM1;GPR85;B230118H07RIK;PTGS2;SLC22A12;HHEX;NEUROD4;SLC22A16;STC2;ZMAT4;PACSIN2;DLGAP1;MUC3;ZFP386;GSTM4;IGH-VJ558;H2-T10;FAM26D;BC048403;NPNT;OXR1;GRIP2;CDC34;ATG16L2;ITGA8;ZYX;FETUB;YPEL5;PDZRN3;FOXA2
NFE2L2_20460467_ChIP-Seq_MEF_Mouse	31/1055	0.0630615	0.146393	-0.140666	0.270284	NAPB;ECM1;GPR85;B230118H07RIK;PTGS2;SLC22A12;HHEX;NEUROD4;SLC22A16;STC2;ZMAT4;PACSIN2;DLGAP1;MUC3;ZFP386;GSTM4;IGH-VJ558;H2-T10;FAM26D;BC048403;NPNT;OXR1;GRIP2;CDC34;ATG16L2;ITGA8;ZYX;FETUB;YPEL5;PDZRN3;FOXA2
SMARCA4_20176728_ChIP-ChIP_TROPHOBLAST STEM CELLS_Mouse	31/1118	0.108396	0.222497	-0.178223	0.26784	SUV39H2;ACSM3;GSTT2;OLFR1412;HSPB1;RASAL1;CSN3;HOXB13;NLK;HDAC9;STC2;SLC25A42;MUC4;ENPP7;BATF2;SLC10A6;PLEKHA2;ARHGEF19;RHOF;HSPBAP1;PRSS12;MYL4;PPFIBP1;WEE1;5830415F09RIK;ID2;MMP17;E230016K23RIK;MFGE8;PLCD3;STX1A
KLF4_18358816_ChIP-ChIP_MESC_Mouse	47/1700	0.0618348	0.145275	-0.133019	0.256611	PRDM8;FAAH;PCNA;UHRF1;DPYS;NOTCH4;MGST3;ADCY4;PKD1L3;HOXB13;KRT42;BC107364;IGSF21;ZNHIT1;STMN1;RPS2;PDE6A;RPS11;PLEKHJ1;RPRM;NPDC1;IRX5;KCNH7;IGF2;DKKL1;RHOF;AP3B2;IFT20;COQ4;MOS;TMEM177;MTNR1A;WEE1;SLC6A7;TCL1;CAPN10;RHEB;ID2;ITPKA;ECHDC2;HIST1H2BG;NOL12;PPP1R14D;PLCD3;CNIH3;ST6GALNAC6;CC2D1B
KLF4_18264089_ChIP-ChIP_MESC_Mouse	4/104	0.198735	0.348113	-0.160217	0.169066	SOX18;DLGAP1;UBE2V1;HOXB13
KLF2_18264089_ChIP-ChIP_MESC_Mouse	4/103	0.194385	0.343032	-0.156558	0.167506	SOX18;DLGAP1;UBE2V1;HOXB13
PRDM14_21183938_ChIP-Seq_MESC_Mouse	57/1944	0.0169308	0.0528242	-0.0530953	0.156142	FAAH;MIR10A;DPYS;MAGEB16;WISP3;HSPB1;G6PD2;SLC22A12;SPRED3;STMN1;FLOT1;GM765;GALNT9;CHST8;GPR39;MRPS27;GM11346;RHOF;TMEM177;MTNR1A;SLC9A5;GM4710;1700016D06RIK;RUFY4;TLR5;INA;ST6GALNAC6;HCN4;APOL7A;COL13A1;UHRF1;SPESP1;GPR85;C2CD4B;RFNG;HOXB13;KRT42;IGSF21;MLANA;ZMAT4;SLC5A4B;VILL;NPTX2;ATP6V1C1;IRX5;SYT13;NYX;OXR1;GM3604;UBXN11;CPSF4L;ANKS4B;A830018L16RIK;PLCD3;TNP1;FOXA2;NEUROG3
KLF5_18264089_ChIP-ChIP_MESC_Mouse	4/103	0.194385	0.343032	-0.140208	0.150013	SOX18;DLGAP1;UBE2V1;HOXB13
ASXL1_24218140_ChIP-Seq_BMDM_Mouse	22/807	0.173279	0.320564	-0.129435	0.147255	PIGS;ZFP787;NLRX1;TEX40;RAB1B;NOTCH4;ISOC2B;POMT1;TMEM132A;NAIF1;NLK;RRP9;BSCL2;COQ4;PPFIBP1;2310036O22RIK;E230016K23RIK;FLOT1;ZFP580;CEP63;TOPBP1;ST6GALNAC6
TCF4_18268006_ChIP-ChIP_LS174T_Human	13/470	0.233136	0.388561	-0.132545	0.125295	DENND1B;BCL11A;GCG;SCN10A;RUFY4;B3GALT2;ID2;NT5C1B;RPL37A;PKP1;XCL1;RNF186;KCNJ3
GATA1_19941827_ChIP-Seq_MEL_Mouse	52/1834	0.036215	0.0957744	-0.03651	0.0856436	ECM1;RMND1;CCR1L1;LIPC;ATCAY;ZFP385C;BSG;DLGAP1;ROPN1L;TOPBP1;IFITM5;MSMB;SPINK4;TIGD4;ITGA4;ACTL6B;RBM19;ACSL5;VPS37B;RHOF;DGKZ;SCN10A;NRG3;CLDN13;LTB4R1;CD48;UBE2V1;SLC22A20;DSCAML1;IL9R;STX1A;SMTNL1;KCNE3;MGST3;PSG16;ADCY4;RASAL1;SLC5A2;PACSIN2;OTOF;AI661453;GABBR2;BCL11A;ZBTB16;NYX;HSPBAP1;IFT20;P2RX3;CAPN10;ZYX;LGR5;YPEL4
NFE2L2_22581777_ChIP-Seq_LYMPHOBLASTOID_Human	15/527	0.184488	0.331143	-0.0725555	0.0801887	TMC1;TMEM132D;TES;MTMR14;ADRM1;ILDR2;NR1D1;IPCEF1;DGKZ;NRG3;LHX2;KCNN1;DLGAP1;ALPK2;RPRM
RARG_19884340_ChIP-ChIP_MEF_Mouse	11/390	0.23819	0.395294	-0.080302	0.0745302	NRN1;DOK4;TNFRSF9;BSG;ARHGEF19;NR1D1;RHOF;PLCD3;RILP;SYT8;SLURP1
POU5F1_16153702_ChIP-ChIP_HESC_Human	16/622	0.287532	0.461472	-0.0917091	0.0709219	NRN1;TFAP2D;RASGRF2;NR2F1;PRDM13;OTP;CUZD1;HHEX;PAK1;WEE1;LHX2;ID2;TBX20;ANKRD1;XCL1;FOXA2
TAL1_20887958_ChIP-Seq_HPC-7_Mouse	60/2067	0.0173957	0.053844	-0.0171986	0.0502486	TFRC;SPO11;1600012H06RIK;POMT1;IRS3;RPS15;SNAPC5;SYDE2;HHEX;OLFR646;BSG;STMN1;FLOT1;TOPBP1;SLC25A44;ACAD10;MRPS27;GPBAR1;BC048403;NDUFC1;THOC5;VAULTRC5;TMEM177;ASTL;RPL37A;LTA;CD48;SNORD43;MS4A2;SFT2D1;A;PCNA;CEBPE;FAM109B;LPO;RASAL1;A130010J15RIK;TAF1D;SCUBE1;FUT7;NT5DC3;KCNN1;EIF2S3Y;S1PR4;ATP6V1C1;CTLA2B;2610028H24RIK;CCDC137;OLFR1226;DHCR24;CEACAM19;IFT20;UBXN11;MTL5;CAPN10;LHX2;PXMP2;ZYX;TNF…
SREBP1_19666523_ChIP-Seq_LIVER_Mouse	20/738	0.193512	0.343032	-0.0348119	0.0372463	CDCA3;USP9Y;RAB1B;1600012H06RIK;SH2D3C;RMND1;GPR85;HTR5A;ASB15;RPS15;ERN1;IFT20;RPS28;ATG2A;UBE2V1;A830018L16RIK;RNF186;ZFP575;YPEL4;NTSR2
EP300_20729851_ChIP-Seq_FORBRAIN MIDBRAIN LIMB HEART_Mouse	52/2093	0.18456	0.331143	-0.0255828	0.0282742	PRDM8;TFRC;PTPRO;HSPB7;PCSK5;SYDE2;TAS2R119;STMN1;STAB1;EFHD2;ANKRD1;FLOT1;QK;CAR4;MEF2C;APOBEC2;1110008P14RIK;RHOF;GFRA3;SSTR3;MYL4;RGS9BP;UBE2V1;HIST1H2BG;TLR5;DSCAML1;RTN4R;TSHZ3;CEBPE;MGST3;FRZB;TBX20;SUSD3;MICALCL;CPA5;TMEM132D;BC043934;LINGO1;IRX5;BCL11A;NR2F1;MICAL2;GCG;MAPK11;PPFIBP1;ID2;NOX3;CD248;OCIAD2;CPVL;YPEL4;SERINC2
MYC_22102868_ChIP-Seq_BL_Human	11/797	0.958131	1	1.49243	0	CIITA;NRN1;CUX1;ATG16L2;CAPN10;BCL11A;VOPP1;VPS37B;NR1D1;POLR2H;RHOF
CIITA_25753668_ChIP-Seq_RAJI_Human	5/459	0.970153	1	1.48266	0	BSCL2;COQ4;SUV39H2;DLGAP1;RPS11
PPARG_23326641_ChIP-Seq_C3H10T1-2_Mouse	11/838	0.972925	1	1.42923	0	CTAGE5;RMND1;POMT1;ENTPD6;BC048403;ROPN1L;POLR2H;YPEL5;ACAD10;ZFP398;CC2D1B
ZFX_18555785_ChIP-Seq_MESC_Mouse	55/3249	0.978933	1	2.9793	0	SUV39H2;TFRC;SPO11;1600012H06RIK;QPRT;POMT1;A430078G23RIK;THTPA;HHAT;SMPD4;SOX18;SMPD1;2310036O22RIK;C1RL;ARFIP2;TOPBP1;SLC25A42;RPS11;PPP1R16A;VPS37B;CTPS;ERN1;SFRP4;TCL1;SFRP5;CEP63;SLC27A3;INA;ST6GALNAC6;NAPB;NLRX1;CEBPE;RAB1B;TCEAL8;LMAN1;ZNHIT1;STC2;4930432K21RIK;VILL;RPS2;ZFP386;ATP6V1C1;RPRM;LYSMD4;UBE2A;HSPBAP1;WEE1;TSPAN13;MTL5;CAPN10;RHEB;ECHDC2;ZFP398;C030039L03RIK;CC2D1B
STAT4_19710469_ChIP-ChIP_TH1 _Mouse	30/1939	0.980229	1	1.52535	0	PCNA;TES;IFNA1;1500015O10RIK;IFNA2;CIB3;GSTT2;OLFR225;ADAMTS13;FLOT1;KCNN1;4930568D16RIK;HIST1H3C;MEF2C;PRM2;TNFRSF9;SH2D3C;NR1D1;VPS37B;PRSS12;GIP;CHIT1;IL6;P2RX3;PXMP2;E230016K23RIK;LTA;RNF186;TPBPB;ZFP473
CREB1_23762244_ChIP-Seq_HIPPOCAMPUS_Rat	38/2393	0.983451	1	3.40603	0	ZFP787;NRN1;PCNA;LRRC57;YTHDC2;NLK;DEDD2;TCEAL8;ENHO;TRP53I11;RBM15B;SMPD4;HSPH1;TBX20;ARFIP2;TOPBP1;SLC25A42;SULT4A1;ATP6V1C1;PLEKHJ1;PELP1;RAB2B;STARD4;ENTPD6;ADRM1;DYRK1B;BC048403;NR1D1;VPS37B;RHOF;OXR1;WEE1;CDC34;VGF;LHX2;RHEB;ID2;ATG2A
STAT6_20620947_ChIP-Seq_CD4 POS T_Human	5/508	0.985216	1	1.39768	0	BSCL2;STARD4;TES;BCL11A;YPEL5
ELF5_23300383_ChIP-Seq_T47D_Human	14/1087	0.98739	1	1.84346	0	SPINK4;DENND1B;STARD4;MEF2C;GSDMA;TFRC;NR2F1;NAIF1;RASAL1;VPS37B;OXR1;FAM83H;SELL;BRD9
STAT3_20064451_ChIP-Seq_CD4+T_Mouse	33/2204	0.991188	1	1.19019	0	KCNG1;DENND1B;PCSK1;GCM1;NRN1;TFRC;PLCXD2;MS4A4A;CRHBP;FUT7;FRZB;STC2;STMN1;G630018N14RIK;SULT5A1;PEA15B;ATP6V1C1;SLC36A2;VPS37B;GIP;CHIT1;SCN10A;WEE1;ACOX2;LHX2;ID2;TNFSF4;ALB;LTA;XCL1;UBE2V1;ALPK2;CNIH3
E2F4_17652178_ChIP-ChIP_JURKAT_Human	12/1002	0.991563	1	1.54023	0	COQ4;SUV39H2;LMAN1;HSPH1;PCNA;CDCA3;GRP;POLE2;MPV17;POLR2H;NUDT15;CD99
VDR_23849224_ChIP-Seq_CD4+_Human	33/2231	0.992945	1	2.93544	0	PRDM8;CDCA3;TFRC;RAB1B;TMEM180;RPS15;SNAPC5;RBM15B;HSPH1;SMPD1;TOPBP1;RPS11;SLC25A44;HIST1H3C;ATP6V1C1;TNPO3;ATP5SL;TIGD4;DYRK1B;UBE2A;VPS37B;IFT20;COQ4;ERN1;BSCL2;OSTC;RPL37A;OCIAD2;CEP63;HIST1H2BG;NOL12;YPEL5;PFDN6
E2F4_21247883_ChIP-Seq_LYMPHOBLASTOID_Human	46/2998	0.995514	1	3.59885	0	DENND1B;SUV39H2;LRRC57;CDCA3;RAB1B;MGST3;CLCNKB;PTGS2;PHRF1;TM7SF2;SNORD49A;MTHFSD;TMEM25;SYDE2;HHAT;HHEX;PTCHD2;STMN1;EFHD2;RPS2;NUDT15;FAM81A;PELP1;RNF26;HPS1;LYSMD4;DHCR24;VPS37B;CTPS;GDF3;RHOF;BTBD10;GLTPD2;WEE1;SLC9A5;UBXN11;ATG16L2;TMEM138;POLE2;PXMP2;ITPKA;ATG2A;ECHDC2;SLC27A3;JDP2;NEUROG3
ETS1_20019798_ChIP-Seq_JURKAT_Human	21/1607	0.99583	1	2.48982	0	NAPB;RAB1B;MGST3;TMEM160;SYT13;IFT20;RPS15;COQ4;BSCL2;HSPH1;CAPN10;SLC17A7;CEP63;UBE2V1;NOL12;RPS11;SLC25A44;ACAD10;TNPO3;PFDN6;CCDC150
EST1_17652178_ChIP-ChIP_JURKAT_Human	11/1001	0.995997	1	1.51814	0	THTPA;IFT20;COQ4;HSPH1;CAPN10;RBM19;BANF1;SLC17A7;UBE2V1;POLR2H;TNPO3
FOXP3_17237761_ChIP-ChIP_TREG_Mouse	1/257	0.996174	1	1.63788	0	XCL1
CREB1_15753290_ChIP-ChIP_HEK293T_Human	8/957	0.999555	1	1.37238	0	SNAPC5;RPS28;MRPS27;PCNA;TFRC;UBE2V1;TOPBP1;GTF2E1
GABP_17652178_ChIP-ChIP_JURKAT_Human	8/1001	0.999771	1	1.59915	0	DDX3Y;RPL37A;BANF1;BRD9;MPV17;POLR2H;TOPBP1;TNPO3
TRIM28_17542650_ChIP-ChIP_NTERA2_Human	24/3568	1	1	4.87044	0	KCNG1;GPR39;MEF2C;USP9Y;CMC2;POMT1;DKKL1;HSPB1;FOXL2;TBR1;CRHBP;WEE1;VGF;P2RY4;P2RX3;MEP1A;RHEB;ID2;TBX20;NPTX2;TLR5;CNIH3;IL9R;ENPP7
CEBPA_23403033_ChIP-Seq_LIVER_Mouse	16/589	0.222605	0.377891	0.0101291	-0.0098571	COX19;FAM57B;PPAPDC2;MAT1A;DEDD2;TMEM25;SLC25A48;1700001C19RIK;NLRP12;CES2E;CYP2A12;C1RL;1700028E10RIK;ANKS4B;SMIM12;FOXA2
IRF8_22096565_ChIP-ChIP_GC-B_Mouse	11/772	0.945931	0.991702	1.41278	-0.0117724	SUV39H2;OLFR1052;RAB2B;MEF2C;CD40;H2-T10;ASTL;CSPRS;ACSL5;UBE2V1;YPEL5
TCF7L2_21901280_ChIP-Seq_H4IIE_Rat	9/645	0.938725	0.989467	1.50376	-0.0159229	LIPC;MRPS27;DOC2A;QPRT;PTPRO;DLGAP1;SLC25A42;PDE6A;SH3RF1
DMRT1_21621532_ChIP-ChIP_FETAL_Ovary	1/132	0.943052	0.991348	1.88254	-0.0163579	IGF2
MYC_18555785_ChIP-Seq_MESC_Mouse	19/1200	0.938502	0.989467	1.76063	-0.0186428	SUV39H2;ISYNA1;PCNA;TFRC;UHRF1;POMT1;RBM19;CTPS;TCEAL8;RPS15;WEE1;CDC34;5830415F09RIK;MTL5;STC2;2310036O22RIK;BANF1;RPS2;NOL12
ELK1_19687146_ChIP-ChIP_Hela_Human	14/916	0.932119	0.987844	1.55022	-0.0189604	UTP15;CSNK1G3;RBM19;VPS37B;UBE2A;PTGS2;THOC5;OSBPL10;COQ4;ZNHIT1;RPL37A;BANF1;FAM71B;TNPO3
CDKN2AIP_20523734_ChIP-Seq_CORTICAL_Neurons	1/123	0.930848	0.987844	1.86588	-0.0228212	CHST8
CUX1_19635798_ChIP-ChIP_MULTIPLE HUMAN CANCER TYPES_Human	56/3052	0.917141	0.977281	1.27922	-0.0293973	PRDM8;PIGS;PTPRO;CXCL1;CD3D;OSBPL10;NDST4;FLOT1;MAGEA2;DLGAP1;BANF1;TOPBP1;RPS11;MSMB;GPR39;MRPS27;TNNC2;DYRK1B;DGKZ;LOR;DCSTAMP;SCN10A;NOV;CDH12;FETUB;AGTR2;UBE2V1;ATF5;ST6GALNAC6;CDCA3;NOTCH4;MGST3;CLCNKB;PRDM13;SPTA1;ZNHIT1;FUT7;POLD2;PACSIN2;OTOF;VILL;POLR2H;NPTX2;HIST1H3C;ATP6V1C1;HSPBAP1;HCRTR1;GNMT;COQ4;RPS28;P2RX3;SELL;POLE2;TNFSF4;NT5C1B;SERPINI1
ESR1_22446102_ChIP-Seq_UTERI_Mouse	47/1916	0.222859	0.377891	0.0321329	-0.0312702	MOXD1;ECM2;ISOC2B;GPR22;LRRC17;OLFR1414;G6PD2;PCSK5;RXFP1;LRRC52;TRP53I11;HHAT;ADH1;SCUBE1;TAS2R119;ZFP52;FRZB;ZMAT4;PROK2;RSPO3;DLGAP1;SLC25A42;SULT5A1;PKNOX2;1700012B07RIK;SFTPB;GPR39;CDRT4;MEF2C;PLEKHA2;MICAL2;ACSL5;DHCR24;VPS37B;BTBD10;PPFIBP1;BC048671;UROC1;MPPED1;ID2;NT5C1B;CDH12;AGTR2;A830018L16RIK;UBE2V1;MFGE8;PDZRN3
IRF8_21731497_ChIP-ChIP_J774_Mouse	4/319	0.914536	0.977176	1.39198	-0.0321388	IRX5;IFNB1;ITPKA;SLURP1
HOXB4_20404135_ChIP-ChIP_EML_Mouse	32/1824	0.908781	0.973694	1.7976	-0.0479205	DDX3Y;A;LRRC57;CEBPE;GSTT2;B230118H07RIK;NLK;GTF2E1;HHEX;ZNHIT1;EIF2S3Y;UTY;HIST1H3C;NPDC1;KCNAB3;MYL4;WEE1;IL6;CDC34;MTL5;P2RX3;SELL;ASTL;POLE2;ID2;PXMP2;LTB4R1;RPL37A;HIST1H2BG;MFGE8;MS4A2;ZFP473
NOTCH1_21737748_ChIP-Seq_TLL_Human	3/245	0.900044	0.966989	1.43614	-0.0482085	IRX5;POMT1;NUDT15
SREBP2_21459322_ChIP-Seq_LIVER_Mouse	31/1095	0.0899096	0.189539	0.0297496	-0.0494784	SUV39H2;CIITA;2310034G01RIK;NRN1;CLIC3;CALCOCO2;RMND1;GPR85;4921531C22RIK;SDR9C7;PKD1L3;TM7SF2;FAM83H;SMPD4;CES2E;POLD2;PDE6C;BANF1;GNAT1;RILP;CCDC154;GRRP1;TMEM132A;MAFA;THOC5;SSTR3;GM1943;NT5C1B;ATG2A;2310011J03RIK;SPRN
TAF7L_23326641_ChIP-Seq_C3H10T1-2_Mouse	15/912	0.8892	0.957978	1.28047	-0.0549711	AOC3;SLC10A6;IRX5;ADRM1;DYRK1B;AQP7;ADRA1D;NR1D1;ASB15;ACOX2;SERHL;POLR2H;GALNT9;ZFP386;TNPO3
E2F1_17053090_ChIP-ChIP_MCF7_Human	47/1726	0.0745412	0.16612	0.0435733	-0.0782159	KCNE1;CIITA;PCNA;LRRC57;CDCA3;KCNE3;RAB1B;ADCY4;USH1C;LTBP4;ADAM20;LPO;PKD1L3;TCEAL8;MUC2;LIPC;HSPH1;NEUROD4;DDI1;FAM19A2;HORMAD2;RPS2;MBNL3;HOXC9;FAM81A;ACAD10;PKNOX2;MUC6;PELP1;KRTAP13-1;RNF26;ADRM1;DYRK1B;MICAL2;SYT13;NR1D1;RHOF;NYX;KCNAB3;DGKZ;BSCL2;CTAGE5;POLE2;ALPK2;L3MBTL4;SHANK1;UMODL1
SMAD4_19686287_ChIP-ChIP_HaCaT_Human	6/405	0.871965	0.942012	1.31565	-0.0785931	COQ4;TES;S100A2;ITGA4;PCSK5;PLCXD2
MEF2A_21415370_ChIP-Seq_HL-1_Mouse	18/1048	0.869584	0.942012	1.34606	-0.0804097	SPINK4;GPR22;LYSMD4;BTBD10;RXFP1;TMEM177;CHIT1;GRM2;WEE1;TAS2R119;RHEB;NT5C1B;ANKRD1;QK;FSD2;OCIAD2;ZFP398;TRIM67
STAT3_1855785_ChIP-Seq_MESC_Mouse	9/572	0.871806	0.942012	1.40575	-0.0839753	LMAN1;SLC6A7;RPS28;C1RL;ROPN1L;NR1D1;VILL;HOXB13;RRP9
SOX2_16153702_ChIP-ChIP_HESC_Human	23/1278	0.844517	0.925173	1.24694	-0.0969804	TMC1;MRPS27;RASGRF2;DKKL1;FOXL2;OTP;HOXB13;PCSK5;HDAC9;GPRC6A;HHAT;HHEX;PAK1;LHX2;ANKRD1;XCL1;HIST1H2BG;PPP1R14D;YPEL4;HIST1H3C;CER1;FOXA2;RPRM
PPARG_19300518_ChIP-PET_3T3-L1 preadipocyte _Mouse	4/272	0.840993	0.923908	1.22894	-0.0972616	TES;GPR85;AQP7;PDZRN3
E2F1_21310950_ChIP-Seq_MCF7_Human	30/1145	0.177762	0.325637	0.0883497	-0.0991258	HCN4;SUV39H2;PCNA;MGST3;LTBP4;ADRA1D;OSBPL10;SNAPC5;TMEM27;SMPD4;STC2;BSG;FSD2;TOPBP1;MBNL3;TNPO3;TRIM67;PELP1;PLEKHJ1;GPR39;MEF2C;ADRM1;TTC9B;NPNT;HSPBAP1;AP3B2;LHX2;POLE2;MFGE8;SERINC2
ESR1_20079471_ChIP-ChIP_T-47D_Human	3/216	0.847355	0.925682	1.29637	-0.100112	IRX5;VEPH1;DHCR24
SPI1_23127762_ChIP-Seq_K562_Human	39/1389	0.0698456	0.157455	0.054588	-0.100912	MYOM1;DPYS;RASGRF2;RAB1B;POMT1;NAIF1;TMEM180;LIN7B;RPS15;LIPC;ATCAY;SCUBE1;CUX1;ZMAT4;EFHD2;FLOT1;KCNN1;DLGAP1;FSD2;BANF1;MPV17;RPS11;CD99;PKNOX2;ENPP7;APOBEC2;PLEKHA2;CCDC137;RTN4RL2;IPCEF1;DGKZ;PRODH2;UBXN11;ATG16L2;XPNPEP2;RHEB;CDH12;OCIAD2;LGR5
HSF1_23293686_ChIP-Seq_STHDH STRIATAL_Mouse	21/1156	0.82325	0.90697	1.13288	-0.110621	DENND1B;ISOC2B;HSPB1;CCK;UBE2A;IRS3;RHOF;RRP9;NEUROD2;OLFR136;POLE2;CNTNAP5C;BSG;STMN1;UBE2V1;HIST1H2BG;NOL12;YPEL5;DSCAML1;HIST1H3C;IFITM5
TBP_23326641_ChIP-Seq_C3H10T1-2_Mouse	24/1057	0.445773	0.632187	0.247015	-0.113274	ZFP787;IRX5;RNF26;RMND1;NR2F1;NR1D1;RHOF;KCNAB3;DEDD2;BSCL2;CTAGE5;P2RX3;ATG2A;FLOT1;ARFIP2;FSD2;RPS2;HIST1H2BG;ATF5;NUDT15;RPS11;2310011J03RIK;SMTNL1;PLEKHJ1
POU5F1_18700969_ChIP-ChIP_MESC_Mouse	11/567	0.687617	0.825281	0.607291	-0.116619	TCL1;BCL11A;DPYS;NOTCH4;ID2;QPRT;HSPB1;GDF3;ZFP277;HIST1H3C;STX1A
FOXM1_25889361_ChIP-Seq_OE33 AND U2OS_Human	26/932	0.125915	0.253128	0.085171	-0.117013	COX19;PCNA;CDCA3;UHRF1;MTMR14;NAIF1;CUZD1;FLOT1;BANF1;TOPBP1;HIST1H3C;S100A2;RNF26;CMC2;MIR301B;TUBB4B;BTBD10;BSCL2;WEE1;TSPAN13;UBXN11;RHEB;NAPEPLD;CEP63;UBE2V1;FOXA2
KDM6A_18722178_ChIP-ChIP_U937 AND SAOS2_Human	12/479	0.354563	0.540154	0.191522	-0.117959	SNAPC5;TMEM27;NSDHL;MRPS27;PCNA;RNF26;NT5DC3;MPV17;SERPINI1;GTF2E1;INA;ATP6V1C1
ZFP281_18358816_ChIP-ChIP_MESC_Mouse	14/578	0.382519	0.571297	0.213542	-0.119551	TFRC;PPP1R16A;FOXL2;KLHDC8B;RHOF;HOXB13;C1QL3;MAPK11;SLC6A7;TCL1;VGF;STC2;SLC17A7;SPRN
NANOG_16518401_ChIP-PET_MESC_Mouse	73/3520	0.679215	0.824732	0.651894	-0.125618	PGLYRP3;TFRC;DPYS;1600012H06RIK;IFNA2;OTP;SLC22A12;CDH4;ANKRD1;QK;HORMAD2;DLGAP1;TNPO3;IFITM5;PKNOX2;KRTAP13-1;SH2D3C;CEL;RHOF;NPNT;OTOR;SSTR3;9130230L23RIK;MUP3;GIP;NOV;1700016D06RIK;CLDN9;GPRIN1;DMRTA1;LTB4R1;ITPKA;CDH12;LTA;UBE2V1;PDZRN3;INA;STX1A;A730045E13RIK;COL13A1;CDCA3;SPESP1;RAB1B;ADCY4;GSTT2;RFNG;CD79A;LMAN1;CYP2A12;ZMAT4;SLC5A4B;SNCB;B430319H21RIK;LGI2;GDF3;SYT13;UBE2A;SYT8;OXR1;OLFR1…
IRF8-22096565_A_ChIP-ChIP_GC-B_Human	5/203	0.455162	0.640842	0.298734	-0.132929	MYL4;PPFIBP1;CIITA;PCNA;UMODL1
VDR_20736230_ChIP-Seq_LYMPHOBLASTOID_Human	6/230	0.388241	0.571531	0.240363	-0.134468	CD79A;TNFSF4;LTA;VPS37B;SERINC2;SFT2D1
ZFP322A_24550733_ChIP-Seq_MESC_Mouse	1990-01-01	0.859119	0.935911	2.0356	-0.134826	TCP10A
POU5F1_18358816_ChIP-ChIP_MESC_Mouse	19/753	0.291964	0.466664	0.180005	-0.13719	PRDM8;PCNA;PPP1R16A;RHOF;HOXB13;AP3B2;BC107364;MOS;IFT20;1700001C19RIK;TCL1;ATCAY;CAPN10;ID2;STC2;ITPKA;PDE6A;NOL12;PLEKHJ1
NANOG_18700969_ChIP-ChIP_MESC_Mouse	7/344	0.620869	0.776086	0.551525	-0.139807	NEUROD1;TCL1;NOTCH4;ITPKA;IGF2;HSPB1;BANF1
CTNNB1_20615089_ChIP-ChIP_FETAL BRAIN_Human	12/637	0.72836	0.842646	0.834092	-0.142804	IFT20;RBM15B;SLC45A2;NOTCH4;PXMP2;COL20A1;HS3ST6;MUC4;FKBP6;KLK11;MUC6;DEDD2
RUNX1_17652178_ChIP-ChIP_JURKAT_Human	24/1003	0.349409	0.536494	0.231563	-0.144194	PGLYRP4;COLEC11;CLIC3;ITGA4;BCL11A;POMT1;SH2D1A;DYRK1B;DHCR24;MOS;SPTA1;RPS15;COQ4;CTAGE5;LHX2;CLDN9;B3GALT2;TNFSF4;RGN;CDH12;SLC17A7;PPARGC1A;R3HDM2;RPRM
CTBP2_25329375_ChIP-Seq_LNCAP_Human	28/1053	0.168409	0.315767	0.127714	-0.147222	PCSK1;RPL10L;GLYAT;FAM83H;LMAN1;CDH4;B3GALT2;ZMAT4;DDI1;SUSD3;DLGAP1;MUC4;CHST8;STARD4;MEF2C;IRX5;MSL3L2;ACTL9;TOX3;TMEM114;NRG3;DMRTA1;ITGA8;CDH12;ANKS4B;OCIAD2;L3MBTL4;PDZRN3
NUCKS1_24931609_ChIP-Seq_HEPATOCYTES_Mouse	10/588	0.820069	0.906025	1.49454	-0.147494	LMAN1;PCNA;TFRC;RHEB;ID2;ZYX;MAP3K10;ARFIP2;HSPB1;SERPINI1
HNF4A_19761587_ChIP-ChIP_CACO-2_Human	21/1126	0.788187	0.883314	1.20544	-0.149565	GSTM4;PNLIPRP2;RAB2B;TIGD4;COL13A1;NR2F1;APOA4;DHCR24;PLCXD2;IFT20;PAK1;DOK4;ASB9;SLC17A7;POLR2H;ATF5;CPVL;LGR5;ACAD10;SLC26A3;CD99
HCFC1_20581084_ChIP-Seq_MESC_Mouse	7/306	0.50037	0.691941	0.412355	-0.151852	IFT20;RPS28;CDCA3;1600012H06RIK;RAB1B;B230118H07RIK;BTBD10
MYCN_21190229_ChIP-Seq_SHEP-21N_Human	7/373	0.701029	0.828489	0.833443	-0.156814	CDRT4;CDCA3;MTL5;MFSD4;IRX5;INA;PELP1
AR_21909140_ChIP-Seq_LNCAP _Human	5/298	0.774535	0.875562	1.18697	-0.157736	PPFIBP1;ACSM3;POLE2;CTPS;SERPINI1
MYCN_19997598_ChIP-ChIP_NEUROBLASTOMA_Human	5/234	0.577208	0.747877	0.55542	-0.161359	CCKBR;PTCHD2;WISP3;CNIH3;YPEL4
SRF_21415370_ChIP-Seq_HL-1_Mouse	31/1634	0.801554	0.89572	1.47774	-0.16274	NAPB;1500015O10RIK;RAB1B;TMEM160;GPATCH3;GTF2E1;THTPA;SMPD1;4930432K21RIK;BSG;BANF1;MUC3;RILP;ZFP386;APOBEC2;MRPS27;PLEKHA2;RBM19;ARHGEF19;NDUFC1;RHOF;KCNAB3;BTBD10;OXR1;MYL4;IL6;RPL37A;CEP63;SLC27A3;ZFP398;C030039L03RIK
CLOCK_20551151_ChIP-Seq_293T_Human	7/407	0.779704	0.878857	1.28537	-0.165984	SPON2;NSDHL;TFRC;COL13A1;MGST3;PXMP2;ACSL5
NANOG_18555785_ChIP-Seq_MESC_Mouse	13/542	0.402432	0.585628	0.310782	-0.16629	TMEM132D;RAB2B;STARD4;APOBEC2;KRT42;RPS15;XPNPEP2;ID2;STMN1;RPS2;HIST1H3C;ZFP386;CER1
PPARD_23208498_ChIP-Seq_MDA-MB-231_Human	13/516	0.338789	0.526405	0.261013	-0.167488	PGLYRP4;KCNE1;ZCCHC5;ACSL5;SH3RF1;ERN1;COQ4;MTL5;APOPT1;VILL;HIST1H3C;CPA5;TNPO3
EGR1_19032775_ChIP-ChIP_M12_Human	5/276	0.716109	0.836176	0.959463	-0.171664	SLC45A2;CCKBR;CPNE6;PTPRO;HDAC9
GBX2_23144817_ChIP-Seq_PC3_Human	6/286	0.590907	0.755586	0.616264	-0.172715	NTNG1;HHAT;SLC35F4;CDH12;FAM19A1;LGR5
HIF1A_21447827_ChIP-Seq_MCF7_Human	7/321	0.549687	0.729176	0.549003	-0.173397	MYL4;TFRC;STC2;WISP3;DYRK1B;HTR5A;LPIN3
WT1_19549856_ChIP-ChIP_Wilms tumor-derived CCG99_11	5/199	0.438608	0.629619	0.377363	-0.174583	RAB2B;STARD4;PCNA;KCNE3;NLK
CREB1_20920259_ChIP-Seq_GC1-SPG_Mouse	89/3057	0.00406125	0.0172162	0.0434616	-0.176537	SUV39H2;1600012H06RIK;RASGRF2;HSPB7;ADRA1D;NAT14;TCP10A;RXFP1;SNAPC5;CDH4;SMPD4;LIPC;ATCAY;BSG;TOPBP1;MPV17;NUDT15;RPS11;PAMR1;SULT4A1;TNPO3;GALNT9;PELP1;UTP15;RAB2B;UNC5A;PPP1R16A;SH2D3C;ENTPD6;BC048403;VPS37B;KCNAB3;4933404O12RIK;CDC34;VGF;ASTL;MPPED1;PITPNM3;RPL37A;PKP1;UBE2V1;DSCAML1;PDZRN3;SFT2D1;STX1A;ZFP787;KCNE1;PCNA;COL13A1;UHRF1;CLCNKB;RASAL1;HOXB13;NLK;GTF2E1;A130010J15RIK;MTHFSD;FAM83…
CHD7_19251738_ChIP-ChIP_MESC_Mouse	4/141	0.372387	0.560737	0.308503	-0.17847	MOXD1;NLRP12;TES;SYT8
GATA2_21666600_ChIP-Seq_HMVEC_Human	16/837	0.730293	0.842646	1.05661	-0.180901	MEF2C;SH2D3C;MICAL2;DHCR24;HTR5A;BTBD10;SH3RF1;HHEX;UBXN11;STAB1;PACSIN2;ANKRD1;DLGAP1;ACAD10;FAM81A;ATP5SL
PDX1_19855005_ChIP-ChIP_MIN6_Mouse	16/669	0.388348	0.571531	0.323652	-0.181063	GSTM4;RAB2B;PCNA;GCG;SSTR3;DEDD2;MYL4;TCEAL8;NEUROD1;ADH1;CAPN10;FRZB;SMPD1;ID2;PDE6C;ZFP473
POU5F1_18555785_ChIP-Seq_MESC_Mouse	12/555	0.548359	0.729176	0.573295	-0.181069	SNAPC5;PLEKHG4;RPS28;MRPS27;ID2;4930432K21RIK;PROK2;BANF1;HORMAD2;YPEL5;HDAC9;TNPO3
SOX9_24532713_ChIP-Seq_HFSC_Mouse	40/1384	0.0479257	0.117554	0.084782	-0.181507	MOXD1;ECM1;9330182O14RIK;VMN1R77;AQP7;GTF2E1;LRRC30;ARHGAP44;FAM83H;SLC25A48;TRP53I11;HHAT;ARHGAP42;BANF1;TXNDC8;ZFP386;PKNOX2;KRT6A;SLC10A6;PLEKHA2;BCL11A;ZBTB16;GKN1;IL31RA;ARHGEF19;MICAL2;2010107G12RIK;RHOF;SYT17;PPFIBP1;UROC1;LHX2;ID2;OCM;PKP1;CCDC3;MFGE8;LGR5;PDZRN3;CNIH3
CEBPB_23403033_ChIP-Seq_LIVER_Mouse	7/382	0.723495	0.842277	1.05784	-0.181574	TMEM25;1700001C19RIK;NLRP12;CES2E;ENTPD6;8430437L04RIK;MAT1A
ZNF274_21170338_ChIP-Seq_K562_Hela	7/327	0.568826	0.741946	0.611929	-0.182647	THTPA;CDH4;CTAGE5;MMP17;ACTL9;DSCAML1;DEDD2
ETS2_20176728_ChIP-ChIP_TROPHOBLAST STEM CELLS_Mouse	4/215	0.687711	0.825281	0.953491	-0.1831	UNC5A;MMP17;E230016K23RIK;MICAL2
FOXM1_23109430_ChIP-Seq_U2OS_Human	5/267	0.689325	0.825281	0.961804	-0.184696	WEE1;UBXN11;MTMR14;RNF26;MIR301B
NANOG_16153702_ChIP-ChIP_HESC_Human	34/1686	0.695338	0.82621	1.00807	-0.192447	PCNA;RASGRF2;GSTT2;OTP;PRDM13;HOXB13;PTGS2;GTF2E1;MS4A4A;TCEAL8;GPRC6A;NEUROD1;HHAT;HHEX;CACNG8;TBX20;ANKRD1;PPARGC1A;CER1;CPA5;RPRM;TMC1;GDF3;HSPBAP1;BSCL2;PPFIBP1;MYH2;WEE1;LHX2;ID2;XCL1;HIST1H2BG;PPP1R14D;FOXA2
ELF1_17652178_ChIP-ChIP_JURKAT_Human	2/133	0.784859	0.882119	1.5377	-0.192872	GTF2E1;TNPO3
ESR1_21235772_ChIP-Seq_MCF-7_Human	4/228	0.729898	0.842646	1.13101	-0.193639	CLDN9;STC2;DHRS2;RPRM
NR1H3_23393188_ChIP-Seq_ATHEROSCLEROTIC-FOAM_Human	16/599	0.241592	0.399241	0.211162	-0.193886	PIGS;CDRT4;COX19;ECM1;KLHDC8B;CTPS;RFNG;HSPBAP1;THOC5;ACOX2;ECHDC2;SUSD3;CTSG;OCIAD2;FAM81A;TNPO3
MYBL1_21750041_ChIP-ChIP_SPERMATOCYTES_Mouse	3/161	0.680933	0.824732	1.02471	-0.197457	CDCA3;DKKL1;KCNAB3
FOXP3_21729870_ChIP-Seq_TREG_Human	26/1404	0.81988	0.906025	2.00854	-0.198219	CIITA;MGST3;RMND1;POMT1;PHRF1;PCSK5;TMEM25;RBM15B;CUX1;RPS2;TNPO3;ATP5SL;RAB2B;SH2D1A;HSPBAP1;OXR1;IFT20;BSCL2;COQ4;ATG16L2;SELL;OSTC;ATG2A;CEP63;NOL12;UMODL1
CEBPD_23245923_ChIP-Seq_MEF_Mouse	11/504	0.537503	0.729176	0.633336	-0.200033	NOV;TMEM138;MLANA;B3GALT2;NR2F1;BC048403;TBR1;LYSMD4;PKD1L3;PPARGC1A;RPRM
SOX2_18555785_ChIP-Seq_MESC_Mouse	10/497	0.639766	0.788605	0.842399	-0.200061	P2RX3;VGF;DPYS;ID2;STMN1;ADRM1;LGI2;RHOF;HOXB13;HDAC9
CHD1_19587682_ChIP-ChIP_MESC_Mouse	16/843	0.740049	0.851384	1.25898	-0.20256	SUV39H2;STARD4;PCNA;CDCA3;RMND1;LTBP4;NDUFC1;TMEM160;MYL4;TMEM177;TCEAL8;5830415F09RIK;POLE2;CEP63;UBE2V1;SERPINI1
SCL_19346495_ChIP-Seq_HPC-7_Human	5/252	0.640994	0.788605	0.85982	-0.204198	CDRT4;HHEX;CEBPE;STMN1;DLGAP1
PBX1_22567123_ChIP-ChIP_OVCAR3_Human	58/2299	0.142483	0.279238	0.161716	-0.206299	LY6K;ECM1;TES;RASGRF2;PTPRO;MS4A4A;DDI1;MAGEA2;TOPBP1;CHST8;ITGA4;SH2D3C;RBM19;TNNC2;ACSL5;MCEMP1;PDYN;PRAP1;GIP;NRG3;CDH12;PKP1;CD48;MS4A2;IL9R;RGS17;ISYNA1;CDCA3;TSHZ3;YTHDC2;PRDM13;PLG;SLC5A2;NLK;TMEM25;NEUROD2;PAK1;MLANA;ZMAT4;PACSIN2;FAM71B;RPRM;NTSR2;GABBR2;CDRT4;IRX5;GRRP1;HSPBAP1;OXR1;IFT20;BMP3;PPFIBP1;TNFSF4;SERHL;NT5C1B;ZYX;CCDC3;SFTPA1
IRF1_19129219_ChIP-ChIP_H3396 _Human	4/196	0.618064	0.776086	0.818799	-0.207559	RAB2B;HSPH1;PCNA;CD48
GATA3_20176728_ChIP-ChIP_TROPHOBLAST STEM CELLS_Mouse	20/834	0.363567	0.551717	0.353488	-0.210226	CHST8;CSNK1G3;ACSM3;DBPHT2;SPESP1;ENTPD6;I830134H01RIK;ASB15;TM7SF2;MYL4;MTHFSD;SLC6A7;WEE1;5830415F09RIK;CAPN10;E230016K23RIK;CNGA2;SLC25A42;MFGE8;INA
TP53_22573176_ChIP-Seq_HFKS_Human	37/1348	0.0955981	0.199376	0.131034	-0.211301	PNLIPRP2;RTP3;YTHDC2;HOXB13;MS4A4A;ARHGAP42;PTCHD2;ZMAT4;FAM19A2;KRTAP5-2;HORMAD2;NUDT15;RILP;IFITM5;CHST8;NTNG1;TMEM132D;GPR39;SLC30A3;KCNH7;ENTPD6;GDF3;MIR216A;MAFA;MIR216B;MIR217;PRSS12;OTOR;ERN1;SCARNA8;SCN10A;NUP210L;NRG3;POLE2;GPR182;VOPP1;PPEF1
ESR2_21235772_ChIP-Seq_MCF-7_Human	10/424	0.444449	0.632187	0.463075	-0.212353	CDC34;ATG16L2;SOX18;CLDN9;STC2;ANKRD1;ENTPD8;NPNT;DHRS2;ACAD10
THAP11_20581084_ChIP-Seq_MESC_Mouse	18/864	0.605105	0.766205	0.806628	-0.21481	UTP15;NAPB;CDCA3;RAB1B;POMT1;B230118H07RIK;NR1D1;GTF2E1;IFT20;CDC34;TMEM138;4930432K21RIK;2310036O22RIK;STMN1;MAP3K10;BANF1;SERPINI1;C030039L03RIK
TP63_19390658_ChIP-ChIP_HaCaT_Human	4/179	0.548116	0.729176	0.682481	-0.215555	HHEX;BCL11A;ID2;PKNOX2
TAL1_20566737_ChIP-Seq_PRIMARY FETAL LIVER ERYTHROID _Mouse	53/1875	0.0363452	0.0957744	0.0925126	-0.217012	TES;TFRC;HSPB1;PHRF1;CCR1L1;LIPC;MFSD4;TNN;SMPD1;BSG;STMN1;ROPN1L;MSMB;MEF2C;ITGA4;VPS37B;RHOF;KCNAB3;DGKZ;CYP2D26;ERN1;OLFM1;CTAGE5;CLDN13;DMRTA1;UBE2V1;SLC27A3;IL9R;RTN4R;KCNE1;NRN1;MGST3;1700029F12RIK;CUX1;STC2;POLD2;NT5DC3;SUSD3;HIST1H3C;VMN2R18;FOXB2;GABBR2;BCL11A;ZBTB16;SYT13;NYX;IL6;UBXN11;RHEB;VEPH1;NAPEPLD;TNP1;CNIH3
BCL3_23251550_ChIP-Seq_MUSCLE_Mouse	16/858	0.763436	0.867556	1.60027	-0.227358	ZFP787;MRPS27;PCNA;MTMR14;GSTT2;DYRK1B;CXCL1;TM7SF2;HSPH1;SLC9A5;UROC1;CUX1;BANF1;CEP63;MPV17;TNPO3
SOX2_18358816_ChIP-ChIP_MESC_Mouse	17/785	0.541137	0.729176	0.722286	-0.228127	CDCA3;DPYS;NOTCH4;ADCY4;TMEM180;GDF3;RHOF;HOXB13;KRT42;TMEM177;TCL1;TBX20;STMN1;RPL37A;ECHDC2;PDE6A;RPRM
MYC_18940864_ChIP-ChIP_HL60_Human	15/746	0.654483	0.802668	1.06247	-0.233545	MEF2C;LGI2;OXR1;NAT14;MTHFSD;ERN1;NEUROD2;ADAMTS13;CTAGE5;B3GALT2;STC2;PROK2;ROPN1L;OCIAD2;CPVL
STAT1_20625510_ChIP-Seq_HELA_Human	14/656	0.565374	0.741946	0.782687	-0.233615	FAAH;TFRC;ITGA4;PLEKHA2;GKN1;HS3ST6;PCSK5;OLFM1;FAM3B;SLC17A7;CD48;UBE2V1;FAM71B;NTSR2
PPARD_23176727_ChIP-Seq_KERATINOCYTES_Mouse	4/194	0.610194	0.770148	0.900928	-0.235298	RGS17;LRRC17;NPNT;MFGE8
NOTCH1_17114293_ChIP-ChIP_T-ALL_Human	3/134	0.560362	0.738315	0.809368	-0.24555	TES;UBE2V1;CD3D
TCF3_18467660_ChIP-ChIP_MESC_Mouse	33/1388	0.328945	0.515215	0.372495	-0.247028	RGS17;FAAH;FLT3;NOTCH4;HOXB13;SH3RF1;IGSF21;CDH4;STMN1;QK;PKNOX2;PLEKHJ1;NTSR2;TMEM132D;ADRM1;FOXL2;HS3ST6;GDF3;RHOF;PPAPDC2;MAFA;PRSS12;HCRTR1;OLFM1;SLC6A7;WEE1;RHEB;RGS9BP;CCDC3;YPEL5;PDZRN3;INA;ZFP398
TCFAP2C_20176728_ChIP-ChIP_TROPHOBLAST STEM CELLS_Mouse	52/2667	0.807186	0.899436	2.35194	-0.249276	MOXD1;TMEM180;HSPB1;IRS3;G6PD2;QK;RPS11;ENPP7;TIGD4;SLC30A3;PPAPDC2;VPS37B;RHOF;NPNT;ERN1;MTNR1A;MMP17;1700039E15RIK;UBE2V1;MFGE8;ZFP787;GCM1;CDCA3;UHRF1;NOTCH4;GLT8D2;KLK7;ADH1;MLANA;TBX20;KCNN1;PDE6C;VILL;POLR2H;4632433K11RIK;AI661453;PLEKHA2;BCL11A;HSPBAP1;SYT17;GNMT;WEE1;5830415F09RIK;MTL5;ID2;PXMP2;OCM;ZYX;RGL3;4932414N04RIK;MKX;PLCD3
NKX2-5_21415370_ChIP-Seq_HL-1_Mouse	32/1507	0.579433	0.748274	0.886381	-0.257038	DENND1B;KCNE1;PCNA;UHRF1;RAB1B;LRRC17;CXCL1;GTF2E1;THTPA;SYDE2;SMPD1;PACSIN2;FSD2;TEKT5;RILP;NTSR2;SFTPB;SLC10A6;APOBEC2;PPP1R16A;IL31RA;MICAL2;TMEM177;PPFIBP1;IL6;WEE1;SLC9A5;SERHL;RPL37A;ECHDC2;UBE2V1;LPIN3
SALL4_18804426ESC_ChIP-ChIP_MESC_Mouse	24/1062	0.454789	0.640842	0.583147	-0.259485	UHRF1;DPYS;ADRM1;GDF3;RHOF;RFNG;HOXB13;MAFA;PRSS12;HDAC9;NEUROD1;OLFM1;SLC6A7;WEE1;ATCAY;TCL1;RHEB;ID2;STMN1;CCDC3;NPTX2;PDZRN3;INA;ZFP398
TCF3_18692474_ChIP-Seq_MESC_Mouse	27/1351	0.696983	0.82621	1.40402	-0.268036	UHRF1;HSPB1;CSN3;RFNG;HOXB13;MRGPRH;TCEAL8;HHAT;FRZB;ANKRD1;GNAT1;TIGD4;IRX5;ZBTB16;RNF26;TTC9B;GDF3;RHOF;MAFA;OXR1;AP3B2;GIP;OLFR698;SLC6A7;CLEC2H;INA;FOXA2
GATA4_21415370_ChIP-Seq_HL-1_Mouse	41/2039	0.71607	0.836176	1.54569	-0.27655	COX19;NLRX1;TES;UHRF1;PSG16;LRRC39;GPR22;HSPB7;TMEM180;LTBP4;RASAL1;THTPA;TMEM25;MED10;SMPD1;FSD2;TOPBP1;MICALCL;RILP;ZFP386;PKNOX2;SPINK4;PLEKHA2;MICAL2;VPS37B;OXR1;WEE1;CDC34;TSPAN13;SLC9A5;CAPN10;TMEM138;ID2;SERHL;PXMP2;LTA;OCIAD2;MKX;ZFP398;C030039L03RIK;LPIN3
GFI1B_20887958_ChIP-Seq_HPC-7_Mouse	53/1871	0.0352174	0.094074	0.117704	-0.278213	DENND1B;1600012H06RIK;POMT1;TMEM180;MRGPRH;A430078G23RIK;RRP9;SNAPC5;HHEX;SMPD4;MFSD4;STMN1;FLOT1;TOPBP1;ZFP882;SLC25A44;CHST8;GPR39;SLC36A2;ENTPD6;PPAPDC2;CTAGE5;LTA;CD48;SNORD43;SFT2D1;STX1A;CDCA3;RASAL1;PTGS2;ASB15;FUT7;CUX1;NT5DC3;BRD9;POLR2H;SNCB;S1PR4;ATP6V1C1;ZFP386;FOXB2;NPDC1;ADRM1;MYO19;IFT20;MAPK11;PPFIBP1;RPS28;MTL5;CAPN10;ZYX;ZFP398;CC2D1B
AR_22383394_ChIP-Seq_PROSTATE CANCER_Human	52/1857	0.0433142	0.108286	0.126735	-0.28173	KCNG1;PCSK1;SLC35F4;CXCL1;SH3RF1;CDH4;LIPC;NDST4;B3GALT2;FAM19A2;FAM3B;ANKRD1;RSPO3;FAM170A;TOPBP1;FAM81A;UNC13B;CSNK1G3;STARD4;MEF2C;APOA4;PPAPDC2;NPNT;OTOR;NRG3;MEP1A;DMRTA1;CDH12;DSG4;PDZRN3;LRRC17;HDAC9;PLCXD2;CUX1;PACSIN2;USP50;KCNJ3;NTNG1;GRXCR1;IFNB1;IL31RA;MICAL2;GCG;CCK;SYT13;HSPBAP1;PPFIBP1;TMEM114;POLE2;NOX3;SERPINI1;SLC26A3
SALL1_21062744_ChIP-ChIP_HESC_Human	2/105	0.667501	0.813517	1.37327	-0.283426	MTNR1A;NPTX2
SPI1_22096565_ChIP-ChIP_GC-B_Mouse	35/1676	0.61973	0.776086	1.12831	-0.286017	CD40;PCNA;LRRC57;KCNE3;GSTT2;SNAPC5;CD79A;ZFP52;FLOT1;SUSD3;POLR2H;NUDT15;RPS11;TNPO3;IGH-VJ558;RAB2B;MEF2C;ITGA4;PLEKHA2;BCL11A;SH2D3C;OOSP1;VPS37B;1700010I14RIK;ASTL;CAPN10;POLE2;ID2;CSPRS;HIST1H2BG;SERPINI1;ATF5;ZFP277;LPIN3;ZFP473
ESRRB_18555785_ChIP-Seq_MESC_Mouse	37/1434	0.169848	0.31694	0.256855	-0.295137	ZFP787;FAAH;NLRX1;TUSC5;FLT3;DPYS;NOTCH4;ISOC2B;MGST3;RMND1;LIN7B;RPS15;CRHBP;ATCAY;4930432K21RIK;STMN1;ROPN1L;SNCB;SULT4A1;ATP6V1C1;CHST8;BC043934;APOBEC2;NDUFC1;TTC9B;SYT13;HS3ST6;KCNAB3;HSPBAP1;AP3B2;OLFM1;UROC1;CCKBR;LHX2;MKX;SLC27A3;LGR5
DCP1A_22483619_ChIP-Seq_HELA_Human	16/759	0.584404	0.752127	1.05359	-0.300113	CSNK1G3;CALCOCO2;HPS1;GPR20;BTBD10;MYO19;TMEM25;MTHFSD;COQ4;MTL5;MED10;ID2;ITPKA;BSG;FLOT1;MFGE8
MYC_20876797_ChIP-ChIP_MEDULLOBLASTOMA_Human	36/1406	0.1851	0.331143	0.272653	-0.301337	NRN1;FLT3;SPO11;LRRC17;PRDM13;CSN3;HHAT;ATCAY;ADAMTS13;STC2;STMN1;FAM19A2;PROK2;SLC17A7;PPARGC1A;FAM71B;TRIM67;KCNJ3;RPRM;UNC13B;CSNK1G3;BCL11A;NR2F1;RHOF;NPNT;BTBD10;CHIT1;DOK4;ID2;TNFSF4;NOX3;ITGA8;ACPT;CDH12;VIP;PPEF1
EOMES_20176728_ChIP-ChIP_TROPHOBLAST STEM CELLS_Mouse	35/1744	0.707684	0.833827	1.70044	-0.309021	TES;CDCA3;GSTT2;HSPB1;CSN3;RFNG;MTHFSD;ADH1;MLANA;STC2;TBX20;PROK2;SLC25A42;ENPP7;AI661453;SLC10A6;PLEKHA2;NR2F1;FOXL2;VPS37B;CTPS;RHOF;HSPBAP1;I830134H01RIK;WEE1;5830415F09RIK;ID2;NT5C1B;E230016K23RIK;CD248;OLFR131;MFGE8;MS4A2;PLCD3;ZFP277
NANOG_18358816_ChIP-ChIP_MESC_Mouse	27/1232	0.511707	0.702697	0.887483	-0.31313	CDCA3;NOTCH4;HOXB13;KRT42;KLK7;BC107364;NEUROD1;ATCAY;OLFR447;TBX20;ANKRD1;NPTX2;IFITM5;BC043934;STARD4;KCNH7;HPS1;RHOF;PDYN;PRAP1;SYT17;TCL1;TMEM138;ID2;RPL37A;PPP1R14D;C030039L03RIK
TP53_22127205_ChIP-Seq_IMR90_Human	21/975	0.548595	0.729176	0.991628	-0.313195	STARD4;ISYNA1;PCNA;GSDMA;COL13A1;S100A2;ENTPD6;IGFL3;MTSS1L;CTPS;PRSS12;DGKZ;SCARNA8;CD79A;NEUROD2;POLE2;NT5C1B;VOPP1;NUDT15;RILP;CPA5
SALL4_22934838_ChIP-ChIP_CD34+_Human	35/1419	0.251297	0.413527	0.362457	-0.320061	PRDM8;SPON2;EPB42;UHRF1;MGST3;PTGS2;ABCA13;PLCXD2;ASB15;NSDHL;HHEX;CLDN20;EFHD2;PROK2;MBNL3;RPS11;FAM81A;ATP6V1C1;TNPO3;KCNJ3;UTP15;MEF2C;KRTAP13-1;SLC30A3;HSPBAP1;PRSS12;OXR1;CHIT1;SFRP4;MTNR1A;SELL;ID2;TNFSF4;VEPH1;LTA
CCND1_20090754_ChIP-ChIP_RETINA_Mouse	44/2137	0.665021	0.813035	1.56793	-0.324531	NRN1;PCNA;CDCA3;TFRC;COL13A1;UHRF1;RAB1B;NOTCH4;MGST3;POMT1;LTBP4;NLK;GTF2E1;A130010J15RIK;DEDD2;TCEAL8;SNAPC5;SPRED3;ZNHIT1;2310036O22RIK;POLD2;STMN1;STAB1;POLR2H;HIST1H3C;ZFP386;PKNOX2;PLEKHJ1;STARD4;IRX5;BCL11A;NR2F1;DYRK1B;ACSL5;IFT20;MYL4;RHEB;RGS9BP;TMEM138;ID2;SERPINI1;YPEL4;SERINC2;ZFP473
FOXP2_23625967_ChIP-Seq_PFSK-1 AND SK-N-MC_Human	18/863	0.603191	0.766205	1.21898	-0.324622	STARD4;TSHZ3;UHRF1;MTMR14;IL31RA;NR2F1;VPS37B;NR1D1;BTBD10;IGSF21;MUC2;ZNHIT1;MIR483;ATG2A;PKP1;YPEL5;SERINC2;CPA5
MYCN_18555785_ChIP-Seq_MESC_Mouse	45/2261	0.747403	0.857315	2.12169	-0.326635	RTN4R;PCNA;LRRC57;TFRC;SPESP1;RFNG;RRP9;MTHFSD;SNAPC5;HHEX;PTCHD2;4930432K21RIK;2310036O22RIK;BSG;STMN1;NT5DC3;EFHD2;BRD9;RPS11;ACAD10;TNPO3;PLEKHJ1;PELP1;PLEKHG4;MRPS27;TMEM132A;ENTPD6;RBM19;ADRM1;DYRK1B;NR1D1;HSPBAP1;BTBD10;DGKZ;OXR1;IFT20;COQ4;MYL4;RPS28;TCL1;5830415F09RIK;MAP3K10;SLC27A3;ZFP277;FKBP6
ESR1_15608294_ChIP-ChIP_MCF7_Human	1998-02-01	0.631072	0.783815	1.35763	-0.330695	HIST1H2BG;PELP1
TFEB_21752829_ChIP-Seq_HELA_Human	20/808	0.313947	0.493707	0.474994	-0.335257	SPINK4;SLC45A2;HPS1;RBM19;DYRK1B;NR1D1;HSPBAP1;TCEAL8;COQ4;PPFIBP1;RPS28;CAPN10;VEPH1;BSG;STMN1;CEP63;UBE2V1;PPARGC1A;ATP6V1C1;CC2D1B
SOX2_20726797_ChIP-Seq_SW620_Human	52/2564	0.71551	0.836176	1.87718	-0.335858	SPON2;CLIC3;ACSM3;QPRT;PTPRO;CXCL1;TM7SF2;SNAPC5;HHEX;NSDHL;BSG;STMN1;FAM3B;DLGAP1;PELP1;KRT6A;S100A2;ACSL5;FOXL2;GFRA3;NPNT;BSCL2;ITPKA;XCL1;ATF5;SLC27A5;JDP2;RTN4R;NRN1;LRRC57;KCNE3;PTGS2;HDAC9;PLCXD2;TCEAL8;FAM83H;STC2;CD99;NPDC1;CRYBB2;MICAL2;DHRS2;KLK11;RHEB;ID2;ASB9;MKX;SERPINI1;CPVL;CNIH3;SERINC2;FOXA2
PHF8_20622854_ChIP-Seq_HELA_Human	30/1490	0.689851	0.825281	1.7727	-0.340414	LY6K;SUV39H2;DENND1B;PCNA;TFRC;FAM109B;RRP9;HHAT;HHEX;MED10;SMPD1;STC2;POLD2;PACSIN2;FLOT1;BANF1;BRD9;NPTX1;POLR2H;PLEKHJ1;OXR1;COQ4;RPS28;CDC34;ATG16L2;TMEM138;ID2;TNFSF9;MAP3K10;ATF5
E2F1_18555785_ChIP-Seq_MESC_Mouse	83/4172	0.814521	0.905024	3.44198	-0.343489	DPYS;1600012H06RIK;RMND1;TMEM180;NAT14;RRP9;TM7SF2;RPS15;THTPA;NSDHL;ATCAY;SMPD4;MED10;BSG;2310036O22RIK;STMN1;ARFIP2;HORMAD2;MPV17;RPS11;ACAD10;PELP1;UTP15;ACSL5;BC048403;NDUFC1;CTPS;KCNAB3;TMEM177;MYL4;ERN1;SLC9A5;TMEM138;RGS9BP;RPL37A;UBE2V1;ATF5;SLC27A3;INA;STX1A;COX19;NAPB;ZFP787;ISYNA1;PCNA;UHRF1;RAB1B;NOTCH4;LTBP4;HSD17B14;TMEM160;GTF2E1;TCEAL8;LMAN1;ZFP52;STC2;TBX20;RPS2;NPTX2;HIST1H3C;ZF…
KLF5_25053715_ChIP-Seq_YYC3_Human	55/2000	0.0502363	0.120939	0.164073	-0.3466	FAAH;RTP3;WISP3;PCSK5;ABCA13;MED10;FAM19A2;HORMAD2;UNC13B;STARD4;MEF2C;SLC30A8;S100A2;SH2D3C;ARHGEF19;DYRK1B;FOXL2;NPNT;SFRP4;ITGA8;VOPP1;PKP1;MFGE8;PDZRN3;CFD;RGS17;KCNE3;MGST3;LTBP4;PLG;RASAL1;FAM83H;TBX20;POLR2H;NTSR2;FOXB2;GSDMA;IRX5;ADRM1;DKKL1;MICAL2;CCK;HS3ST6;NR1D1;TYR;BTBD10;MYO19;OXR1;SYT17;MAPK11;ATG16L2;ID2;VEPH1;NAPEPLD;CDK14
CTNNB1_20460455_ChIP-Seq_HCT116_Human	22/988	0.486464	0.675727	0.900073	-0.352798	UTP15;SLC10A6;BTBD17;CEBPE;ILDR2;ACSL5;CCDC129;GPATCH3;IPCEF1;PCSK5;OXR1;PLCXD2;ISX;CUX1;SMPD1;RPL37A;FLOT1;DLGAP1;ALPK2;DSG4;LGR5;PDZRN3
TBX5_21415370_ChIP-Seq_HL-1_Mouse	48/2296	0.630303	0.783815	1.4773	-0.359845	DENND1B;ZFP787;KCNE1;NLRX1;1500015O10RIK;TMEM180;HSD17B14;CXCL1;NLK;GTF2E1;TM7SF2;LMOD2;MTHFSD;TRP53I11;HHAT;OTOA;MFSD4;4930432K21RIK;OTOF;BRD9;BC037032;SULT4A1;STARD4;MEF2C;HPS1;TMEM132A;PPP1R16A;RBM19;KLHDC8B;NDUFC1;GFRA3;C1QL3;OXR1;HCRTR1;AU021092;ERN1;OLFM1;PPFIBP1;IL6;CDC34;TSPAN13;ATG16L2;LHX2;3110070M22RIK;ATG2A;FETUB;TLR5;CC2D1B
ELK1_22589737_ChIP-Seq_MCF10A_Human	23/928	0.295489	0.47037	0.483675	-0.364805	GPR39;BATF2;ISYNA1;PLEKHA2;LRRC17;HPS1;MICAL2;NDUFC1;PTGS2;NLK;OXR1;OTOR;OLFM1;DDI1;RPL37A;NT5DC3;KCNN1;CCDC3;UBE2V1;PLCD3;PPARGC1A;TNPO3;NEUROG3
SOX9_22984422_ChIP-ChIP_TESTIS_Rat	1964-01-01	0.753282	0.859493	2.44748	-0.370578	SLC45A2
JARID1A_20064375_ChIP-Seq_MESC_Mouse	43/2171	0.753709	0.859493	2.45454	-0.371648	COX19;PCNA;LRRC57;MTMR14;1600012H06RIK;MGST3;RMND1;POMT1;GPATCH3;ASB15;DEDD2;RRP9;MTHFSD;SNAPC5;LMAN1;SMPD4;ZNHIT1;2310036O22RIK;TOPBP1;MPV17;RPS2;NUDT15;SLC25A44;ATP6V1C1;TNPO3;ATP5SL;PELP1;UTP15;RAB2B;MRPS27;SH2D3C;RBM19;THOC5;IFT20;COQ4;RPS28;5830415F09RIK;CAPN10;SERHL;CEP63;NOL12;SFT2D1;2310011J03RIK
MYB_21317192_ChIP-Seq_ERMYB_Mouse	24/923	0.219229	0.374996	0.384295	-0.376932	MCPT8;ITGA4;PLEKHA2;IL31RA;TMEM180;THOC5;OXR1;DEDD2;PPFIBP1;HSPH1;MTL5;P2RX3;SELL;STC2;SERPINB9G;STAB1;ZYX;FLOT1;VOPP1;CTSG;SLC27A3;ATP6V1C1;JDP2;CAR4
FOXO1_25302145_ChIP-Seq_T-LYMPHOCYTE_Mouse	57/2000	0.0270985	0.0765826	0.155962	-0.400725	FAAH;TES;SPO11;VMN1R55;POMT1;WISP3;HSPB1;DEFB2;PHRF1;CD3D;A430078G23RIK;RAB44;SLC22A16;FLOT1;CNGA2;GALNT9;UNC13B;CSNK1G3;APOBEC2;ITGA4;GM11346;SH2D3C;ENTPD6;VPS37B;RHOF;PRSS12;MYH2;MMP17;ITPKA;XCL1;1700080O16RIK;GSTT2;HSD17B14;PRDM13;PLCXD2;DEDD2;ANKAR;SUSD3;FAM71B;S1PR4;TMEM132D;RNF26;CCK;NR1D1;GNMT;TMEM114;ATG16L2;CAPN10;ID2;SERHL;PXMP2;ATG2A;ZYX;CDK14;LCN4;C030039L03RIK;CC2D1B
SOX17_20123909_ChIP-Seq_XEN_Mouse	42/1947	0.54386	0.729176	1.27842	-0.403777	SPON2;GCM1;A730045E13RIK;TFRC;CEBPE;SPESP1;TMEM180;AQP7;TMEM160;FTHL17;OLFR1474;TCEAL8;SNAPC5;OLFR225;ADH1;OLFR701;SMPD4;FRZB;PACSIN2;PDE6C;QK;RPS11;HOXC9;CAR4;MUC6;PELP1;TIGD4;TNFRSF9;ZBTB16;DKKL1;NDUFC1;OOSP1;CTPS;OLFR339;PRSS12;I830134H01RIK;TMEM177;MYH2;IL6;ZYX;FOXA2;CC2D1B
MYC_19079543_ChIP-ChIP_MESC_Mouse	34/1458	0.366419	0.55389	0.705173	-0.416609	PCNA;LTBP4;GSTT2;PLG;KRT42;G6PD2;GTF2E1;DEDD2;RPS15;2310036O22RIK;POLD2;KCNN1;BANF1;SLC25A42;RPS2;RPS11;PELP1;NTNG1;APOBEC2;MRPS27;TMEM132A;DHCR24;GDF3;RHOF;HSPBAP1;PRSS12;RPS28;WEE1;5830415F09RIK;RPL37A;OCM;YPEL5;PLCD3;INA
PADI4_21655091_ChIP-ChIP_MCF7_Human	24/1037	0.40976	0.594076	0.800487	-0.416852	NTNG1;RAB2B;CSNK1G3;SLC45A2;LYSMD4;PTGS2;OXR1;PLCXD2;IFT20;SNAPC5;PPFIBP1;HSPH1;SMPD4;CTAGE5;RHEB;STC2;PXMP2;FAM19A2;MAGEA2;USP50;BANF1;SERPINI1;YPEL5;LPIN3
GLI1_17442700_ChIP-ChIP_MESC_Mouse	1973-02-01	0.476164	0.667769	1.04632	-0.422516	CSNK1G3;NT5C1B
FOXM1_26100407__CHIP-SEQ_Hek293 flp-in	54/1934	0.041832	0.105255	0.18964	-0.42695	SUV39H2;FAAH;TES;PTPRO;WISP3;HSPB1;ADRA1D;GPATCH3;SH3RF1;SYDE2;HHAT;HHEX;RSPO3;TTC23L;GPR39;MIR194-1;MRPS27;ITGA4;DYRK1B;GFRA3;PRODH2;PRSS12;ETV3L;ACPT;MATN4;SLC27A5;GCM1;ISYNA1;CDCA3;UHRF1;LTBP4;PRDM13;TMEM160;HOXB13;PLCXD2;DEDD2;LMAN1;NEUROD2;ATP6V1C1;LINGO1;BCL11A;ZBTB16;NR2F1;MIR301B;BTBD10;WEE1;UBXN11;LHX2;ID2;ECHDC2;MKX;YPEL5;PLCD3;LGR5
ZFP42_18358816_ChIP-ChIP_MESC_Mouse	36/1480	0.273778	0.444889	0.5424	-0.439307	DDX3Y;SLC35F4;GSTT2;HSPB1;RFNG;KRT42;NAT14;TCEAL8;BC107364;SNAPC5;NEUROD2;1700001C19RIK;SCUBE1;ZFP52;2310036O22RIK;EFHD2;QK;EIF2S3Y;NPTX2;RPS11;IFITM5;SPINK4;MRPS27;SLC30A3;ENTPD6;NDUFC1;GDF3;RHOF;BSCL2;5830415F09RIK;RHEB;TMEM138;TNFSF4;HIST1H2BG;ZFP277;INA
GATA3_24758297_ChIP-Seq_MCF7_Human	56/2000	0.0371847	0.0966803	0.189136	-0.441886	TES;CALCOCO2;ACSM1;CIB3;SDR9C7;TM7SF2;LMOD2;SYDE2;SMPD4;MFSD4;BSG;FAM3B;EFHD2;ANKRD1;FLOT1;TTC23L;RPTN;MSMB;SPINK4;TMC1;GPR39;STARD4;TBR1;MAT1A;IL17RE;NPNT;TMEM177;DOK4;NOV;ITGA8;PKP1;UBE2V1;HIST1H2BG;PPEF1;TLR5;SLC22A20;STX1A;HCN4;NAIF1;PTGS2;ZMAT4;NPTX2;HIST1H3C;IRX5;DHCR24;HTR5A;AIF1L;ATG16L2;VEPH1;NAPEPLD;CPSF4L;YPEL5;PPP1R14D;PLCD3;LPIN3;NEUROG3
DMRT1_23473982_ChIP-Seq_TESTES_Mouse	58/2072	0.0345926	0.0936368	0.188565	-0.446584	PNLIPRP2;CALCOCO2;1600012H06RIK;RMND1;NAT14;HHAT;PROK2;RSPO3;DLGAP1;QK;ROPN1L;GM568;ACAD10;MTUS2;TBR1;VPS37B;HOGA1;PDYN;SSTR3;DGKZ;4933431K23RIK;GPRIN1;UBE2V1;ZFP787;BEAN1;COL13A1;4933406F09RIK;TSHZ3;SPESP1;NAIF1;PLG;BHLHE23;HOXB13;NLK;1700010B08RIK;ZNHIT1;CUX1;MLANA;PACSIN2;HOXC9;MUC6;BTBD17;LGI2;IGF2;SPEER8-PS1;OXR1;TSPAN13;POLE2;TNFSF4;SERHL;COL20A1;ECHDC2;CD248;LGR5;ZFP398;CNIH3;LCN4;GM3363
DACH1_20351289_ChIP-Seq_MDA-MB-231_Human	37/1698	0.519213	0.710501	1.35193	-0.462069	NAPB;SUV39H2;NECAB3;CDCA3;TFRC;NAIF1;DEDD2;SNAPC5;SYDE2;PAK1;SMPD1;NT5DC3;FLOT1;ARFIP2;BRD9;POLR2H;ACAD10;HIST1H3C;NPDC1;CCDC137;TNNC2;ADRM1;RTN4RL2;VPS37B;RHOF;MAFA;BTBD10;MYO19;CDC34;SLC9A5;NOV;ATG16L2;RGS9BP;UBE2V1;SERPINI1;PLCD3;SFT2D1
PRDM5_23873026_ChIP-Seq_MEF_Mouse	24/1029	0.395424	0.579757	0.863116	-0.470524	UNC13B;TES;PPP1R16A;RMND1;POMT1;NR2F1;UBE2A;OXR1;TMEM27;TSPAN13;ZNHIT1;CUX1;RHEB;POLD2;ASB9;RGN;ZYX;FLOT1;VOPP1;BRD9;CPVL;MBNL3;ATP6V1C1;CD99
ASH2L_23239880_ChIP-Seq_MESC_Mouse	67/3336	0.765229	0.867556	3.3422	-0.474843	SLC35F4;RPL10L;HSPB1;B230118H07RIK;CCDC129;PHRF1;RPS15;SLC22A12;HHEX;LIPC;2310036O22RIK;QK;SULT4A1;FAM81A;TNPO3;ATP5SL;PKNOX2;CAR4;SPINK4;TMC1;RAB2B;C230035I16RIK;SHISA4;RHOF;THOC5;AP3B2;CTAGE5;NUP210L;TMEM138;RPL37A;FETUB;GM5523;HIST1H2BG;DSCAML1;CCDC150;JDP2;LRRC57;TSHZ3;SPESP1;YTHDC2;GSTT2;LPO;HOXB13;4930404I05RIK;A130010J15RIK;NEUROD1;TAF1D;PAK1;STC2;D930016D06RIK;NPTX1;PDE6A;TMEM132D;PLEKHA2…
OLIG2_23332759_ChIP-Seq_OLIGODENDROCYTES_Mouse	44/2040	0.544305	0.729176	1.51959	-0.479948	HCN4;PCSK1;DPYS;LRRC17;GPR85;GPR20;PLG;ADRA1D;NLK;ABCA13;NDST4;ZMAT4;NT5DC3;EFHD2;PDE6A;GALNT9;KCNJ3;RPRM;TMC1;GABBR2;CSNK1G3;ITGA4;IRX5;SH2D3C;NR2F1;MICAL2;SYT13;HS3ST6;VPS37B;IPCEF1;SYT8;OXR1;TOX3;BMP3;PPFIBP1;SCN10A;ID2;VEPH1;ITGA8;NOX3;CNTN3;CPVL;TNP1;CDK14
EGR1_19374776_ChIP-ChIP_THP-1_Human	1968-02-01	0.440733	0.629619	1.05105	-0.486257	HHEX;SMPD1
GABP_19822575_ChIP-Seq_HepG2_Human	54/2639	0.695337	0.82621	2.56543	-0.489755	MTMR14;RMND1;POMT1;PHRF1;THTPA;RPS15;CDH4;MED10;ROPN1L;TOPBP1;MPV17;NUDT15;TTC23L;TNPO3;PLEKHJ1;SH2D3C;ENTPD6;CTPS;TUBG2;THOC5;KCNAB3;CDC34;CTAGE5;VGF;CLDN9;UBE2V1;SFT2D1;SLC27A5;STX1A;CCDC150;NAPB;CDCA3;RFNG;DEDD2;MTHFSD;FAM83H;ADAMTS13;KCNN1;BRD9;RPS2;ATP6V1C1;ADRM1;NR1D1;MYO19;DHRS2;SYT17;IFT20;UROC1;ATG16L2;CAPN10;ID2;NAPEPLD;NOL12;CC2D1B
POU3F2_20337985_ChIP-ChIP_501MEL_Human	42/1702	0.226434	0.381312	0.508989	-0.490736	DENND1B;MOXD1;PCSK1;SUV39H2;ECM2;IFNA1;SPO11;IFNA2;GPR22;PTPRO;CSN3;CCDC129;PTGS2;SPTA1;LMAN1;NEUROD4;NDST4;CTSG;TEKT5;MICALCL;PPARGC1A;CER1;KCNJ3;RPRM;UTP15;CSNK1G3;MEF2C;SLC30A8;SRD5A2;IRX5;KCNH7;GCG;TYR;IL6;ALB;ITGA8;CDH12;NOX3;MKX;SERPINI1;SLC26A3;L3MBTL4
TFAP2C_20629094_ChIP-Seq_MCF7_Human	32/1203	0.149302	0.288257	0.395444	-0.491893	SPO11;CIB3;DEDD2;ENDOU;CDH4;CUX1;MFSD4;PTCHD2;NT5DC3;FLOT1;ROPN1L;SLC25A42;MPV17;TTC23L;TMC1;MRPS27;PPP1R16A;HS3ST6;DGKZ;IFT20;OLFM1;CDC34;USH1G;POLE2;ZYX;CDH12;VOPP1;OCIAD2;MKX;CEP63;SERPINI1;STX1A
MYBL2_22936984_ChIP-ChIP_MESC_Mouse	53/2250	0.298172	0.472712	0.684925	-0.513192	DDX3Y;DENND1B;RMND1;POMT1;NAT14;TM7SF2;SMPD4;2310036O22RIK;STAB1;FLOT1;HORMAD2;RPS11;STARD4;APOBEC2;TNNC2;ACSL5;RHOF;KCNAB3;TMEM177;RPL37A;HIST1H2BG;SLC22A20;SMTNL1;GCM1;PCNA;CDCA3;YTHDC2;GSTT2;HSD17B14;PKD1L3;LIN7B;NEUROD1;CD79A;ZFP52;STC2;POLD2;SLC17A7;ZFP580;PDE6A;HIST1H3C;NTNG1;BCL11A;RNF26;NR2F1;TTC9B;HS3ST6;HSPBAP1;IFT20;RPS28;WEE1;RHEB;MAP3K10;FOXA2
HOXC9_25013753_ChIP-Seq_NEUROBLASTOMA BE2-C_Human	43/2014	0.570949	0.742234	1.83639	-0.547411	PRDM8;COLEC11;PCNA;TFRC;QPRT;GPR85;HSPB1;GPATCH3;GTF2E1;RPS15;SNAPC5;TAF1D;ATCAY;MED10;POLD2;FAM19A2;POLR2H;RPS2;HOXC9;PPARGC1A;SLC25A44;ACAD10;UTP15;RAB2B;CSNK1G3;STARD4;MRPS27;ACTL6B;RBM19;DYRK1B;SHISA4;TBR1;THOC5;COQ4;RPS28;CTAGE5;RUFY4;RPL37A;NAPEPLD;NOL12;MFGE8;PFDN6;CCDC150
CIITA_18437201_ChIP-ChIP_Raji B and iDC_Human	1959-02-01	0.373841	0.560762	0.969208	-0.560647	TNFRSF9;CEP63
E2F7_22180533_ChIP-Seq_HELA_Human	1946-01-01	0.636424	0.787953	2.35525	-0.561296	PCNA
CEBPB_24764292_ChIP-Seq_MC3T3_Mouse	55/2000	0.0502363	0.120939	0.267534	-0.565156	SPON2;ECM1;CLIC3;NAT14;MIR107;SH3RF1;RRP9;RPS15;SPRED3;HHEX;MED10;2310036O22RIK;BSG;STMN1;EFHD2;ANKRD1;TOPBP1;IFITM5;PLEKHG4;ARHGEF19;DYRK1B;SHISA4;ACSL5;NDUFC1;FOXL2;VPS37B;THOC5;1700109H08RIK;TMEM177;TLR5;2310011J03RIK;GM9047;PCNA;ZCCHC5;ZFP747;RAB1B;NAIF1;NLK;PCDHB20;TCEAL8;ZNHIT1;ZFP52;POLR2H;PLEKHA2;TMEM132A;KLHDC8B;NR1D1;HSPBAP1;OXR1;MIR301;FAM160A1;CD248;NOL12;PLCD3;IL17C
TTF2_22483619_ChIP-Seq_HELA_Human	40/1512	0.125529	0.253128	0.420849	-0.578189	COX19;ISYNA1;TFRC;FAM57B;YTHDC2;MGST3;RMND1;GPATCH3;TCEAL8;RPS15;HSPH1;PTCHD2;STMN1;FLOT1;BANF1;RPS2;RPS11;TRIM67;PELP1;RPRM;SPINK4;MRPS27;SH2D3C;NDUFC1;VPS37B;CTPS;MYO19;PRSS12;AIF1L;RPS28;NUP210L;VGF;LHX2;ID2;RPL37A;TNFSF9;MKX;NOL12;CCDC150;NEUROG3
WT1_20215353_ChIP-ChIP_NEPHRON PROGENITOR_Mouse	40/1663	0.283483	0.458272	0.771522	-0.602013	ISYNA1;TFRC;COL13A1;ISOC2B;RMND1;RASAL1;LIN7B;TRP53I11;HHAT;FRZB;SMPD1;QK;NPTX1;MBNL3;HOXC9;PKNOX2;NPDC1;CSNK1G3;SLC30A3;PLEKHA2;TMEM132A;NR2F1;IGF2;SSTR3;PRSS12;OXR1;ERN1;MOS;PPFIBP1;WEE1;VGF;LHX2;RUFY4;RHEB;ITPKA;ZYX;UBE2V1;YPEL4;SERINC2;ST6GALNAC6
STAT3_23295773_ChIP-Seq_U87_Human	90/3165	0.0070255	0.0270486	0.166816	-0.602227	DENND1B;MOXD1;CIITA;TFRC;CALCOCO2;DPYS;MTMR14;POMT1;CIB3;SDR9C7;OTP;GPATCH3;PCSK5;ABCA13;SH3RF1;OSBPL10;GPRC6A;CRHBP;HHAT;CDH4;ATCAY;MFSD4;SLC22A16;EFHD2;LIPM;DLGAP1;ACAD10;PAMR1;ATP5SL;UNC13B;IQCF6;PLEKHG4;MRPS27;ITGA4;KCNH7;ARHGEF19;CTPS;GIP;MYL4;TOX3;CTAGE5;NRG3;MEP1A;RPL37A;CDH12;ACPT;PKP1;XCL1;UBE2V1;JDP2;FAM71F1;SLC45A2;COL13A1;TSHZ3;ASB15;OTOA;CUX1;ZMAT4;ASZ1;XIRP2;PDE6A;NTNG1;TMEM132D;AOC…
TCFCP2L1_18555785_ChIP-Seq_MESC_Mouse	50/1987	0.16734	0.315278	0.525167	-0.606201	CLIC3;HSPB1;HHEX;NSDHL;SMPD4;SMPD1;CNTNAP5C;EFHD2;RPS11;RPTN;KCTD19;STARD4;ARHGEF19;BC048403;GFRA3;C1QL3;BSCL2;TOX3;VGF;TMEM138;RGS9BP;CLDN9;ITPKA;3110070M22RIK;FETUB;UBE2V1;STX1A;SMTNL1;MGST3;RFNG;PTCHD2;4930432K21RIK;TBX20;POLR2H;SNCB;ZFP386;CDRT4;PLEKHA2;HPS1;MICAL2;HSPBAP1;OXR1;PPFIBP1;WEE1;TSPAN13;RHEB;MAP3K10;CCDC3;PPP1R14D;CC2D1B
SMAD3_18955504_ChIP-ChIP_HaCaT_Human	45/1936	0.348156	0.536494	0.979737	-0.610082	DENND1B;SPON2;TES;LRRC57;EPB42;UHRF1;MGST3;RMND1;HSPB1;PLCXD2;SH3RF1;TMEM27;SMPD4;SMPD1;ANKRD1;FLOT1;DLGAP1;HOXC9;KRT6A;CSNK1G3;GPR39;STARD4;SLC36A2;S100A2;IRX5;GKN1;ADRM1;NR1D1;VPS37B;CTPS;RHOF;KRT76;HSPBAP1;BTBD10;GIP;COQ4;WEE1;CTAGE5;ATG16L2;RHEB;PKP1;DSG4;INA;SERINC2;STX1A
SMAD2_18955504_ChIP-ChIP_HaCaT_Human	45/1936	0.348156	0.536494	0.990767	-0.61695	DENND1B;SPON2;TES;LRRC57;EPB42;UHRF1;MGST3;RMND1;HSPB1;PLCXD2;SH3RF1;TMEM27;SMPD4;SMPD1;ANKRD1;FLOT1;DLGAP1;HOXC9;KRT6A;CSNK1G3;GPR39;STARD4;SLC36A2;S100A2;IRX5;GKN1;ADRM1;NR1D1;VPS37B;CTPS;RHOF;KRT76;HSPBAP1;BTBD10;GIP;COQ4;WEE1;CTAGE5;ATG16L2;RHEB;PKP1;DSG4;INA;SERINC2;STX1A
ZNF217_24962896_ChIP-Seq_MCF7_Human	36/1522	0.330552	0.515661	0.96222	-0.637283	KCNG1;DENND1B;TES;TSHZ3;NAIF1;HSPB1;PLCXD2;OSBPL10;NEUROD1;CDH4;LIPC;CUX1;STC2;NT5DC3;FAM19A2;DLGAP1;ROPN1L;PDE6A;KCNJ3;RPRM;TMC1;GABBR2;SLC30A8;ANKRD34C;KCNH7;OXR1;ERN1;FAM160A1;IL6;ID2;CDH12;PKP1;UBE2V1;TNP1;TLR5;UMODL1
TP63_17297297_ChIP-ChIP_HaCaT_Human	1940-01-01	0.586274	0.752127	2.26145	-0.644174	S100A2
STAT6_21828071_ChIP-Seq_BEAS2B_Human	1941-01-01	0.595088	0.758445	2.33673	-0.646069	TOX3
RELA_24523406_ChIP-Seq_FIBROSARCOMA_Human	29/1182	0.284363	0.458272	0.841588	-0.656686	CD40;ECM2;EPO;LTBP4;CXCL1;SLC5A2;PTGS2;GTF2E1;GRM2;TAF1D;MUC2;SMPD1;RPS2;TTC23L;APOBEC2;S100A2;IFNB1;TNFRSF9;RHOF;PPAPDC2;PDYN;IFT20;IL6;RPS28;ATG16L2;ASB9;LTA;CD48;STX1A
SPI1_22790984_ChIP-Seq_ERYTHROLEUKEMIA_Mouse	43/1962	0.502101	0.691941	1.82483	-0.672001	PCNA;KCNE3;MTMR14;YTHDC2;RMND1;NAIF1;LYPD2;RASAL1;PHRF1;A130010J15RIK;RPS15;SNAPC5;HSPH1;ZFP52;SMPD1;STC2;EFHD2;FLOT1;RRP36;ARFIP2;BANF1;RPS11;ZFP882;TNPO3;GSTM4;RAB2B;CSNK1G3;KLHDC8B;PPAPDC2;THOC5;DGKZ;IL6;5830415F09RIK;DOK4;CAPN10;LTB4R1;MKX;NOL12;SFT2D1;C030039L03RIK;LPIN3;2310011J03RIK;ZFP473
EKLF_21900194_ChIP-Seq_ERYTHROCYTE_Mouse	30/1239	0.304127	0.480201	0.923725	-0.677599	ISYNA1;EPB42;MGST3;RRP9;LMAN1;POLD2;STMN1;EFHD2;POLR2H;RPS11;TNPO3;PELP1;GABBR2;MRPS27;RBM19;IGF2;ACSL5;DHCR24;HSPBAP1;THOC5;DGKZ;BSCL2;RPS28;5830415F09RIK;POLE2;CLDN13;RPL37A;ZYX;YPEL4;2310011J03RIK
POU5F1_18347094_ChIP-ChIP_MESC_Mouse	52/2109	0.199049	0.348113	0.675439	-0.712743	TFRC;DPYS;RASGRF2;MRGPRG;OLFR523;ATCAY;STMN1;FLOT1;DLGAP1;QK;HORMAD2;GNAT1;RAB2B;MEF2C;KRTAP13-1;PPP1R16A;ARHGEF19;RHOF;PDYN;KCNAB3;1700010I14RIK;DGKZ;GIP;TCL1;ITPKA;SPACA5;MGST3;HOXB13;HDAC9;NEUROD1;IGSF21;1700001C19RIK;ZFP52;NPTX2;RPRM;NTNG1;AOC3;BCL11A;ZBTB16;GRRP1;GDF3;TYR;MAFA;WEE1;TSPAN13;RHEB;ID2;ASB9;ECHDC2;PLCD3;LPIN3;CC2D1B
NCOR1_26117541_ChIP-Seq_K562_Human	54/2000	0.0668151	0.151499	0.391178	-0.738221	PGLYRP4;MYOM1;RTP3;HSPB7;SYDE2;SMPD1;B3GALT2;BSG;STMN1;FAM3B;EFHD2;ROPN1L;SLC25A42;S100A2;ARHGEF19;FOXL2;PRODH2;GIP;ERN1;VGF;CLDN9;ITPKA;STX1A;ST6GALNAC6;CFD;RTN4R;PSMB11;ISYNA1;COL13A1;CEBPE;LTBP4;GLYAT;PTGS2;ZNHIT1;BRD9;VILL;HOXC9;MUC4;CPA5;CD99;IRX5;PLEKHA2;MIR301B;IGFL3;DHCR24;HTR5A;AIF1L;COQ4;WEE1;LHX2;GPR182;CPSF4L;PPP1R14D;YPEL4
HOXB7_26014856_ChIP-Seq_BT474_Human	54/2000	0.0668151	0.151499	0.392482	-0.740682	DENND1B;KDM5D;TFRC;SPO11;ACSM1;RMND1;GPR22;HSPB1;ABCA13;SDR16C6;MFSD4;ENPP7;SFTPB;RAB2B;SH2D3C;ENTPD6;ARHGEF19;IPCEF1;AP3B2;MTNR1A;ITPKA;XCL1;JDP2;SHANK1;CDCA3;COL13A1;KCNE3;GRP;TSHZ3;LTBP4;GLT8D2;GTF2E1;NEUROD2;OTOA;CUX1;FRZB;CEACAM20;PDE6A;MUC4;PPARGC1A;CRYBB2;DHCR24;HTR5A;MOS;PPFIBP1;WEE1;NLRP12;SELL;POLE2;TNFSF4;VEPH1;CCDC3;PPP1R14D;CC2D1B
NANOG_18692474_ChIP-Seq_MESC_Mouse	81/3052	0.0416224	0.105255	0.329161	-0.741063	PGLYRP3;CSN3;CCDC129;OLFR923;SH3RF1;HHAT;ATCAY;SMPD1;STMN1;ANKRD1;BANF1;GNAT1;IFITM5;PKNOX2;MSMB;CHST8;PLEKHG4;MEF2C;APOBEC2;TIGD4;SLC30A3;BC048403;RHOF;GFRA3;PDYN;PRAP1;AP3B2;1700109H08RIK;GIP;SFRP4;TCL1;PITPNM3;RPL37A;LTA;SPACA5;SLC27A3;INA;SMTNL1;CDCA3;UHRF1;NOTCH4;GSTT2;RFNG;HOXB13;NEUROD1;TRP53I11;NEUROD2;NT5DC3;KCNN1;VILL;MUC4;HIST1H3C;RPRM;SRD5A2;IRX5;PLEKHA2;BCL11A;ZBTB16;IGF2;TTC9B;GDF3;…
FOXO3_22982991_ChIP-Seq_MACROPHAGES_Mouse	45/2000	0.430992	0.622544	1.57773	-0.747749	DENND1B;LRRC57;ZFP747;YTHDC2;RAB1B;ISOC2B;4921531C22RIK;GPATCH3;PTGS2;PHRF1;NLK;GTF2E1;1700001G11RIK;4930404I05RIK;A130010J15RIK;MTHFSD;TAF1D;SMPD1;2310036O22RIK;POLD2;ARFIP2;BANF1;MPV17;RPS2;TNPO3;PELP1;GSTM4;STARD4;HPS1;NDUFC1;TUBB4B;OXR1;VAULTRC5;MIR1938;BSCL2;WEE1;ZC2HC1A;5830415F09RIK;CAPN10;RHEB;ITGA8;1700028E10RIK;YPEL5;2310011J03RIK;CC2D1B
TCF21_23034159_ChIP-ChIP_E13 GONADS_Rat	1937-01-01	0.558664	0.738315	2.6374	-0.800146	TAS2R126
YY1_23942234_ChIP-Seq_MYOBLASTS AND MYOTUBES_Mouse	36/1466	0.255772	0.419123	0.9378	-0.815502	SUV39H2;ZFP747;RAB1B;TMEM180;4921531C22RIK;GPATCH3;THTPA;LMAN1;MIR1956;ZFP52;CUX1;2310036O22RIK;FAM19A2;RPS11;SLC25A44;ZFP882;TNPO3;ATP5SL;PELP1;MEF2C;MRPS27;SRD5A2;PLDI;C230035I16RIK;RNF26;RBM19;NDUFC1;2010107G12RIK;IPCEF1;RPS28;5830415F09RIK;UBXN11;NAPEPLD;SNORD43;CDK14;FKBP6
XRN2_22483619_ChIP-Seq_HELA_Human	38/1529	0.226832	0.381312	0.848179	-0.817761	PIGS;NECAB3;TFRC;DOC2A;RAB1B;NAIF1;TMEM180;GPATCH3;PLCXD2;TM7SF2;FAM83H;SNAPC5;TAF1D;BSG;FLOT1;BANF1;RPS2;POLR2H;SLC25A44;RILP;CHST8;RAB2B;CSNK1G3;TIGD4;SH2D3C;TMEM132A;NR2F1;UBE2A;TUBG2;BTBD10;AIF1L;COQ4;FAM160A1;RPS28;NUP210L;ID2;RPL37A;CPVL
PPARG_20887899_ChIP-Seq_3T3-L1 PREADIPOCYTE _Mouse	102/3565	0.00355948	0.0155977	0.198237	-0.824792	TES;TFRC;AQP7;IRS3;RRP9;SYDE2;RAB44;TNN;C1RL;FAM19A2;GM6787;PROK2;MIR135A-1;ACSL5;SHISA4;NPNT;BSCL2;MYL4;CHIT1;TMEM138;RUFY4;9330158H04RIK;COX19;ZFP345;CDCA3;MGST3;GM10466;NAIF1;GSTT2;PRDM13;MIR204;HSPH1;KCNN1;PPARGC1A;VMN2R18;ATP6V1C1;NTSR2;ZBTB16;NR1D1;TRPV1;SPEER8-PS1;TMEM233;ADCY10;MTL5;LHX2;RHEB;NAPEPLD;ATG2A;CDK14;DENND1B;FAM57B;MTMR14;RASGRF2;POMT1;RMND1;LRRC39;ADRA1D;CXCL1;SH3RF1;OSBPL10;…
ATF3_23680149_ChIP-Seq_GBM1-GSC_Human	50/2189	0.383794	0.571297	1.47403	-0.825228	LY6K;PCSK1;RTP3;IFNA2;HSPB1;ADRA1D;TM7SF2;CRHBP;SMPD1;ANKRD1;FLOT1;SLC25A44;ATP5SL;PLEKHG4;TIGD4;S100A2;ENTPD6;NDUFC1;PPAPDC2;VPS37B;GIP;SFRP4;ITPKA;PKP1;SPACA5;CEP63;HIST1H2BG;STX1A;PCNA;CEBPE;TAF1D;STC2;PACSIN2;NPTX2;CPA5;SRSF12;SLC10A6;GSDMA;IFNB1;TNFRSF9;IL31RA;NR2F1;CCK;DHCR24;NR1D1;HSPBAP1;IFT20;IL6;OCIAD2;YPEL5
MYC_18358816_ChIP-ChIP_MESC_Mouse	77/3413	0.388168	0.571531	1.4983	-0.838203	SUV39H2;TFRC;POMT1;RPS15;BC107364;THTPA;SNAPC5;HHEX;STMN1;BANF1;HORMAD2;UTY;RPS11;ACAD10;SULT4A1;TNPO3;IFITM5;PLEKHJ1;PELP1;UTP15;RAB2B;STARD4;MRPS27;ENTPD6;ACSL5;BC048403;PPAPDC2;CTPS;RHOF;KCNAB3;BSCL2;SFRP4;TCL1;DOK4;RGS9BP;TMEM138;RPL37A;UBE2V1;2310011J03RIK;IL9R;SMTNL1;ISYNA1;PCNA;LRRC57;CDCA3;UHRF1;ADCY4;GSTT2;PKD1L3;GTF2E1;A130010J15RIK;ASB15;DEDD2;ZNHIT1;STC2;POLD2;POLR2H;RPS2;NPTX2;NTSR2;…
BRD4_25478319_ChIP-Seq_HGPS_Human	64/2326	0.0367072	0.0960792	0.358194	-0.839098	MOXD1;PCSK1;CIITA;TES;RTP3;WISP3;SH3RF1;SNORD49A;LMOD2;CDH4;LIPC;SLC22A16;FLOT1;DLGAP1;PAMR1;TTC23L;TNPO3;RPTN;PELP1;PLEKHG4;CSNK1G3;GPBAR1;KAZN;MTUS2;FOXL2;RHOF;IPCEF1;PRSS12;GRIP2;MTNR1A;RPL37A;LTA;CEP63;UBE2V1;HIST1H2BG;PDZRN3;JDP2;COL13A1;YTHDC2;NOTCH4;LTBP4;NLK;HDAC9;GTF2E1;PACSIN2;MICALCL;CPA5;KCNJ3;NTNG1;CDRT4;PLEKHA2;MICAL2;MTSS1L;GCG;NR1D1;MIR216B;PPFIBP1;IL6;OSTC;TNFSF4;TNFSF9;CD248;MKX…
RBPJ_22232070_ChIP-Seq_NCS_Mouse	1934-01-01	0.529213	0.721655	2.58912	-0.844593	RPL37A
YAP1_20516196_ChIP-Seq_MESC_Mouse	64/2329	0.0374887	0.0968251	0.373647	-0.872411	KCNG1;DBPHT2;DPYS;MTMR14;RASGRF2;SLC35F4;G6PD2;ABCA13;RXFP1;OSBPL10;HHAT;LIPC;TAS2R119;MFSD4;MED10;NDST4;2310036O22RIK;PROK2;RSPO3;DLGAP1;BANF1;HORMAD2;GM765;UNC13B;STARD4;MEF2C;SLC30A3;RBM19;1700010I14RIK;PRSS12;TOX3;OLFM1;CDC34;RUFY4;PITPNM3;TSSK5;PDZRN3;TSHZ3;GPR85;1700029F12RIK;NLK;IGSF21;ADH1;ZNHIT1;CUX1;ZMAT4;4930432K21RIK;ADAD1;NPTX2;PPARGC1A;ZFP386;TMEM132D;GRXCR1;IRX5;BCL11A;USP9Y;SH2D1A…
KLF4_18555785_ChIP-Seq_MESC_Mouse	61/2444	0.153991	0.29208	0.711461	-0.875615	TFRC;HSPB1;RPS15;EFHD2;SLC25A42;RPS11;PELP1;CHST8;UTP15;PLEKHG4;KCTD19;STARD4;1110008P14RIK;UNC5A;PPP1R16A;BC048403;CTPS;DGKZ;TMEM177;OLFM1;CDC34;TCL1;DOK4;VGF;NOV;MMP17;MFGE8;2310011J03RIK;RTN4R;NAPB;COX19;ISYNA1;PCNA;LRRC57;UHRF1;NOTCH4;RFNG;LIN7B;TMEM25;LMAN1;4930432K21RIK;TBX20;NT5DC3;BRD9;RPS2;AI661453;PLEKHA2;ADRM1;DKKL1;TTC9B;GNMT;PPFIBP1;RPS28;WEE1;SLC6A7;5830415F09RIK;RHEB;PXMP2;SERPINI1…
HOXA2_22223247_ChIP-Seq_E11.5 EMBRYO_Mouse	1938-01-01	0.568066	0.741946	2.98443	-0.890788	QK
MYC_19030024_ChIP-ChIP_MESC_Mouse	85/3868	0.477712	0.667769	2.34898	-0.948548	SUV39H2;FAAH;TFRC;ISOC2B;1600012H06RIK;POMT1;RMND1;HSPB1;RRP9;RPS15;THTPA;SNAPC5;ATCAY;SOX18;2310036O22RIK;STMN1;ARFIP2;QK;BANF1;TOPBP1;RPS11;TNPO3;PLEKHJ1;PELP1;CHST8;MRPS27;PPP1R16A;DYRK1B;ACSL5;NDUFC1;RTN4RL2;CTPS;RHOF;MTNR1A;SLC9A5;RGS9BP;TMEM138;RPL37A;CEP63;UBE2V1;ATF5;IL9R;ISYNA1;PCNA;CDCA3;UHRF1;MGST3;GSTT2;HSD17B14;TMEM160;GTF2E1;A130010J15RIK;MTHFSD;TCEAL8;LMAN1;ZNHIT1;ZFP52;STC2;POLD2;…
ERG_20887958_ChIP-Seq_HPC-7_Mouse	53/1969	0.071671	0.160642	0.521903	-0.954339	PIGS;TES;GPATCH3;MRGPRH;SNORD49A;THTPA;RPS15;SNAPC5;HHEX;SMPD1;2310036O22RIK;BSG;STMN1;ZFP882;CSNK1G3;ITGA4;ACSL5;BC048403;1700010I14RIK;VAULTRC5;4933404O12RIK;MYL4;RPL37A;ZFP493;HIST1H2BG;SHANK1;NOTCH4;LPO;TMEM160;A130010J15RIK;TAF1D;SCUBE1;ZFP52;CUX1;NT5DC3;ZFP580;EIF2S3Y;HIST1H3C;S1PR4;ATP6V1C1;ZFP386;BCL11A;DHCR24;HSPBAP1;IL6;MTL5;SERHL;ATG2A;TNFSF9;SERPINI1;NOL12;CNIH3;C030039L03RIK
FOXM1_26456572_ChIP-Seq_MCF7_Human	50/2000	0.178683	0.325637	0.857747	-0.962368	TES;TFRC;DPYS;ACSM1;RMND1;GPR22;HSPB1;SYDE2;ROPN1L;CSNK1G3;MEF2C;SLC36A2;MRPS27;ENTPD6;MIR133B;THOC5;NPNT;IPCEF1;TOX3;SFRP4;CLDN9;DMRTA1;CDH12;PKP1;AGTR2;DSG4;PDZRN3;STX1A;GCM1;NEUROD1;IGSF21;TMEM27;CUX1;ASZ1;MICALCL;MBNL3;KCNJ3;GABBR2;GLYATL3;RNF26;ARHGEF38;IL31RA;DHRS2;FAM160A1;UBXN11;NT5C1B;MKX;SERPINI1;UMODL1;FOXA2
MECOM_23826213_ChIP-Seq_KASUMI_Mouse	49/1951	0.173433	0.320564	0.848044	-0.964798	TES;TMEM180;MRGPRH;SMPD1;STAB1;CTSG;TOPBP1;A330035P11RIK;4930417O22RIK;ITGA4;SH2D3C;ACSL5;MIR101C;CTPS;DGKZ;4932412D23RIK;CTAGE5;1810011H11RIK;RUFY4;LTB4R1;VOPP1;UBE2V1;JDP2;NLRX1;KCNE3;MGST3;FAM109B;RASAL1;PKD1L3;DEDD2;TMEM25;ADAMTS13;ZNHIT1;FUT7;PACSIN2;BRD9;POLR2H;CTLA2B;PLEKHA2;TNFRSF9;HSPBAP1;BTBD10;IL6;P2RX3;SELL;CAPN10;NAPEPLD;CDK14;CC2D1B
GATA6_25053715_ChIP-Seq_YYC3_Human	50/2000	0.178683	0.325637	0.881531	-0.989052	SUV39H2;MYOM1;MIR10A;ACSM3;TMEM180;GPATCH3;SH3RF1;SYDE2;HHAT;B3GALT2;TOPBP1;IFITM5;MEF2C;APOBEC2;S100A2;SHISA4;MIR759;MIR133B;VPS37B;IL17RE;RHOF;NUP210L;TMEM138;CLDN9;RGN;UBE2V1;HIST1H2BG;SLC27A5;COX19;CDCA3;KCNE3;MGST3;LTBP4;RASAL1;MTHFSD;MUC2;STC2;MBNL3;PPARGC1A;HIST1H3C;GSTM4;DHCR24;NR1D1;WEE1;CAPN10;ANKS4B;PLCD3;RNF186;LGR5;CC2D1B
TRIM28_19339689_ChIP-ChIP_MESC_Mouse	74/3072	0.200625	0.349302	0.998787	-1.05054	SUV39H2;FAAH;FLT3;HSPB1;ADRA1D;SH3RF1;BC107364;HHAT;HHEX;CDH4;SOX18;BSG;QK;ROPN1L;SLC25A42;ACAD10;PLEKHJ1;CHST8;ACTL6B;TNNC2;BC048403;NDUFC1;VPS37B;THOC5;PDYN;DGKZ;AP3B2;ERN1;TMEM177;DOK4;ASTL;RGS9BP;SFRP5;LTB4R1;SLC27A3;INA;FKBP6;SMTNL1;GPR85;TMEM160;IGSF21;TRP53I11;ZFP52;STC2;KCNN1;4921522P10RIK;FSD2;POLR2H;NPTX1;RPS2;NPTX2;NTSR2;NPDC1;IRX5;BCL11A;ADRM1;DHCR24;UBE2A;NR1D1;AU021092;WEE1;IL6;SLC6…
E4F1_26484288_ChIP-Seq_MOUSE EMBRYONIC FIBROBLAST_Mouse	2016-01-30	0.48687	0.675727	2.70763	-1.0613	ZFP386
SOX2_18692474_ChIP-Seq_MESC_Mouse	78/3319	0.258119	0.421198	1.31979	-1.14116	DPYS;QPRT;POMT1;HSPB1;B230118H07RIK;CSN3;GPATCH3;OLFR923;OLFR523;OLFR324;ATCAY;ANKRD1;EFHD2;BANF1;RPS11;SLC25A44;GALNT9;MSMB;PELP1;CHST8;RAB2B;KRTAP13-1;ARHGEF19;BC048403;RHOF;PDYN;PRODH2;PRAP1;1700109H08RIK;GIP;SFRP4;MTNR1A;TCL1;NOV;RPL37A;HIST1H2BG;SPACA5;INA;GCM1;CDCA3;CEBPE;ADCY4;RFNG;HOXB13;HDAC9;CML3;DEDD2;TCEAL8;NEUROD1;CD79A;TRP53I11;LMAN1;1700001C19RIK;POLD2;KCNN1;NPTX2;HIST1H3C;RPRM;NTN…
RUNX2_22187159_ChIP-Seq_PCA_Human	78/3423	0.353559	0.540154	2.05992	-1.26871	MOXD1;SPON2;ACSM3;FLT3;MAGEB16;MRGPRG;GPR20;PCSK5;RXFP1;MS4A4A;OSBPL10;CDH4;LIPC;NDST4;ADAMTSL2;TEKT5;ACAD10;TTC23L;ENPP7;PLEKHJ1;PELP1;CHST8;TMC1;STARD4;KCTD19;SLC36A2;MRPS27;UNC5A;MTUS2;IPCEF1;PRSS12;GRIP2;TMEM177;TOX3;OLFM1;SLC9A5;PITPNM3;DMRTA1;RGN;VOPP1;DSCAML1;L3MBTL4;PDZRN3;KCNE1;NRN1;YTHDC2;NOTCH4;LRRC17;HDAC9;FAM83H;OTOF;NPTX1;NPTX2;MUC4;PPARGC1A;MUC6;RPRM;NTNG1;TMEM132D;SRPK3;SLC10A6;SR…
SMARCA4_23332759_ChIP-Seq_OLIGODENDROCYTES_Mouse	61/2522	0.217509	0.374893	1.29637	-1.27189	KCNG1;PCSK1;TUSC5;DPYS;PTPRO;WISP3;HSPB1;ABCA13;SH3RF1;LIPC;TAS2R119;NDST4;B3GALT2;STMN1;ANKRD1;PROK2;QK;HORMAD2;TMC1;CSNK1G3;MRPS27;ITGA4;VPS37B;IPCEF1;TOX3;ITGA8;DSCAML1;LRRC57;SPESP1;LRRC17;GPR85;PLG;PLCXD2;MIR204;NEUROD1;TBX20;ASZ1;NT5DC3;PACSIN2;PDE6A;PPARGC1A;KCNJ3;NTNG1;FOXB2;NPDC1;LINGO1;IRX5;BCL11A;ZBTB16;NR2F1;MICAL2;MIR466D;OXR1;PPFIBP1;TMEM114;ID2;NOX3;NAPEPLD;CNTN3;CPVL;CDK14
FOXP1_22492998_ChIP-Seq_STRATIUM_Mouse	2016-01-26	0.440722	0.629619	2.87853	-1.33172	RXFP1
FOXA2_19822575_ChIP-Seq_HepG2_Human	81/2968	0.0243937	0.0699524	0.525444	-1.39765	CIITA;MTMR14;ACSM1;ADRA1D;SH3RF1;OSBPL10;SNAPC5;SYDE2;CDH4;LIPC;STMN1;FAM3B;ANKRD1;DLGAP1;TEKT5;GNAT1;SULT4A1;MSMB;PELP1;GPR39;KCNH7;ACSL5;APOA4;RTN4RL2;MAT1A;IL17RE;NPNT;ERN1;TOX3;CTAGE5;MEP1A;ITPKA;RGN;FETUB;UBE2V1;ALPK2;DSG4;DSCAML1;FKBP6;CCDC150;NAPB;COLEC11;KCNE3;TSGA10IP;ADCY4;PLG;NLK;PLCXD2;TAF1D;CUX1;PACSIN2;BRD9;VILL;PPARGC1A;CD99;LRRC69;SRD5A2;FAM26D;BCL11A;RNF26;MICAL2;TTC9B;DHCR24;NR1…
SFPI1_20887958_ChIP-Seq_HPC-7_Mouse	62/2369	0.0826562	0.179717	0.826011	-1.41774	DENND1B;TES;TFRC;1600012H06RIK;RMND1;PHRF1;SH3RF1;A430078G23RIK;RPS15;SNAPC5;HHEX;SMPD1;BSG;ADAMTSL2;FLOT1;TOPBP1;GPR39;PPP1R16A;BC048403;PPAPDC2;THOC5;1700010I14RIK;RUFY4;LTB4R1;ITPKA;RPL37A;CD48;JDP2;ISYNA1;UHRF1;YTHDC2;NOTCH4;FAM109B;RASAL1;PTGS2;4930404I05RIK;A130010J15RIK;ZFP52;CUX1;NT5DC3;BRD9;EIF2S3Y;POLR2H;IRX5;CCDC137;BCL11A;ADRM1;MTSS1L;HSPBAP1;PPFIBP1;WEE1;IL6;CAPN10;SERHL;ATG2A;ZYX;TN…
SPI1_23547873_ChIP-Seq_NB4_Human	72/3198	0.399936	0.584176	2.69261	-1.44742	PIGS;LY6K;DENND1B;MTMR14;QPRT;RMND1;HSPB1;MS4A4A;RPS15;SNAPC5;ATCAY;BSG;EFHD2;BANF1;CTSG;ROPN1L;TOPBP1;GNAT1;RPS11;NUDT15;ACAD10;TNPO3;PLEKHG4;CSNK1G3;ITGA4;S100A2;CMC2;SH2D3C;ACSL5;MIR759;PPAPDC2;PDYN;IPCEF1;DGKZ;ETV3L;RUFY4;RPL37A;SNORD43;CEP63;SLC27A3;JDP2;CFD;FAM71F1;CEBPE;RAB1B;NAIF1;OTOA;HSPH1;ZNHIT1;FUT7;PACSIN2;VILL;MBNL3;S1PR4;BCL11A;ZBTB16;DHCR24;BTBD10;OXR1;PPFIBP1;NLRP12;HOTTIP;ATG16L…
POU5F1_18692474_ChIP-Seq_MESC_Mouse	102/4232	0.154278	0.29208	1.42473	-1.75346	FAAH;CSN3;MRGPRH;HHAT;ATCAY;BANF1;TEKT5;GNAT1;RPS11;NUDT15;IFITM5;RAB2B;PPP1R16A;ENTPD6;PDYN;PRAP1;DGKZ;1700109H08RIK;BSCL2;SFRP4;MTNR1A;TCL1;TMEM138;GPRIN1;UBE2V1;GCM1;TSHZ3;NOTCH4;GSTT2;HOXB13;DEDD2;NEUROD1;IGSF21;TRP53I11;KCNN1;NPTX2;HIST1H3C;NTNG1;TMEM132D;BCL11A;ZBTB16;GDF3;MAFA;OLFR339;INHBC;ID2;PXMP2;RTP3;DPYS;QPRT;POMT1;HSPB1;OLFR523;SLC22A12;SPRED3;SMPD4;2310036O22RIK;FLOT1;HORMAD2;TNPO3…
PPARD_21283829_ChIP-Seq_MYOFIBROBLAST_Human	93/3447	0.0215258	0.0635991	0.663119	-1.827	LY6K;MYOM1;FAAH;ACSM3;RMND1;AQP7;ADRA1D;ABCA13;SH3RF1;ENDOU;HHEX;CDH4;SLC22A16;B3GALT2;BSG;DDI1;FAM19A2;RSPO3;ROPN1L;TEKT5;NUDT15;RPTN;MSMB;UNC13B;CSNK1G3;CCDC154;MEF2C;ITGA4;S100A2;SLC30A3;SH2D3C;ACSL5;SHISA4;VPS37B;RHOF;GRIP2;BSCL2;MYL4;NRG3;DMRTA1;CDH12;ITGA8;UBE2V1;SLC27A3;MFGE8;TLR5;ST6GALNAC6;RGS17;COLEC11;PCNA;ZCCHC5;SPESP1;NAIF1;HSD17B14;GLYAT;PKD1L3;DEDD2;MIR204;NEUROD1;NEUROD2;RBM15B;ZN…
KDM5B_21448134_ChIP-Seq_MESC_Mouse	95/3724	0.0640531	0.147815	1.52559	-2.91662	PRDM8;SUV39H2;MIR10A;TFRC;CALCOCO2;RMND1;OTP;GPATCH3;PHRF1;ABCA13;MYLK3;GPRC6A;SYDE2;HHEX;SMPD4;FAM19A2;QK;HORMAD2;TOPBP1;MPV17;TNPO3;TRIM67;ENPP7;PELP1;UTP15;GPR39;STARD4;MRPS27;KRTAP13-1;SLC30A3;FOXL2;CTPS;IL17RE;RHOF;THOC5;1700109H08RIK;4933404O12RIK;TMEM177;ERN1;SFRP4;TCL1;CTAGE5;1700016D06RIK;RPL37A;DSG4;SNORA20;SVS4;NRN1;KCNE3;NOTCH4;PRDM13;BHLHE22;PKD1L3;NLK;HOXB13;GTF2E1;LRRC52;NEUROD2;LM…
TP63_22573176_ChIP-Seq_HFKS_Human	109/4229	0.0399739	0.102565	1.34285	-3.05802	KCNG1;PGLYRP3;AQP7;SDR9C7;GPATCH3;RRP9;TM7SF2;RPS15;SYDE2;NSDHL;CDH4;STMN1;BANF1;TEKT5;GNAT1;SLC25A44;PAMR1;FAM81A;PRM2;ENTPD8;CEL;MAT1A;NPNT;ASTL;TMEM138;RUFY4;PKP1;FETUB;CFD;RTN4R;COX19;TSHZ3;EPB42;PLCXD2;LRRC52;DEDD2;FAM83H;ZNHIT1;PACSIN2;NPTX1;VILL;TXNDC8;CD99;SRPK3;SLC10A6;BCL11A;HPS1;IL31RA;HSPBAP1;BTBD10;ADCY10;FAM160A1;UBXN11;LHX2;TNFSF4;PXMP2;LRIT3;NAPEPLD;ATG2A;TNFSF9;SERINC2;CC2D1B;CD4…
MITF_21258399_ChIP-Seq_MELANOMA_Human	154/5578	0.00146396	0.00782117	0.804647	-3.90328	SPON2;TES;AQP7;ABCA13;MYLK3;SYDE2;ENDOU;HHAT;CDH4;LIPC;NDST4;BSG;STMN1;ROPN1L;MPV17;SLC25A44;PAMR1;FAM81A;PKNOX2;MEF2C;S100A2;ENTPD6;MTUS2;PDYN;RGS9BP;SFRP5;GPRIN1;PKP1;FETUB;UBE2V1;PPEF1;SLC27A3;RTN4R;COX19;GCM1;SLC45A2;NRN1;COL13A1;LTBP4;RASAL1;BHLHE23;LRRC52;DEDD2;SCUBE1;PACSIN2;KCNN1;VILL;LELP1;PPARGC1A;ATP6V1C1;GSTM4;GSDMA;BCL11A;ZBTB16;HPS1;MICAL2;DHCR24;NR1D1;TYR;HSPBAP1;BTBD10;SYT8;INHBC;…
RUNX1_21571218_ChIP-Seq_MEGAKARYOCYTES_Human	125/5071	0.0807464	0.177916	2.97298	-5.13269	PRDM8;TFRC;SDR9C7;PHRF1;RRP9;CRHBP;C1RL;STMN1;FAM19A1;LIPM;PROK2;NUDT15;FAM81A;STARD4;UNC5A;MTUS2;ACSL5;SHISA4;IPCEF1;PRAP1;DGKZ;CHIT1;GLTPD2;CTAGE5;CLDN9;SFRP5;UBE2V1;ALPK2;CFD;RTN4R;ISYNA1;NECAB3;NLRX1;MGST3;LTBP4;C2CD4B;PLCXD2;DEDD2;TMEM25;HSPH1;SCUBE1;ZMAT4;PACSIN2;KCNN1;OTOF;NPTX1;PPARGC1A;FAM71B;CD99;GSDMA;TNFRSF9;ZBTB16;MICAL2;NR1D1;SYT8;INHBC;ATG16L2;LHX2;ID2;PXMP2;SERINC2;CC2D1B;DENND1B;…
HNF4A_19822575_ChIP-Seq_HepG2_Human	180/6083	1.62198e-05	0.000131786	0.583485	-5.21305	TES;TFRC;ACSM3;EPO;ACSM1;CPNE6;AQP7;GPATCH3;PHRF1;RPS15;HHAT;CDH4;LIPC;FAM19A2;FAM3B;FAM19A1;SLC25A42;TEKT5;GNAT1;RPS11;SLC25A44;ENPP7;PLEKHJ1;RAB2B;STARD4;KCNH7;ENTPD6;ACSL5;MAT1A;NPNT;PRAP1;ERN1;SFRP4;CDC34;CTAGE5;DOK4;CLDN9;FETUB;UBE2V1;ALPK2;FKBP6;CCDC150;SLC27A5;COX19;GCM1;KCNE1;SLC45A2;COL13A1;KCNE3;CDCA3;LTBP4;CLCNKB;SLC5A2;NLK;HOXB13;PLCXD2;FAM83H;IGSF21;HSPH1;SCUBE1;STC2;PACSIN2;OTOF;PPA…
CREM_20920259_ChIP-Seq_GC1-SPG_Mouse	137/5776	0.1537	0.29208	4.43768	-5.46158	TES;TFRC;ISOC2B;GPATCH3;PHRF1;RRP9;HHAT;CDH4;BSG;STMN1;ARFIP2;PROK2;QK;ROPN1L;SLC25A42;TEKT5;RPS11;NUDT15;ACAD10;FAM81A;ATP5SL;PKNOX2;PLEKHJ1;SPINK4;UNC13B;RAB2B;CSNK1G3;STARD4;1110008P14RIK;ENTPD6;DYRK1B;TBR1;PPAPDC2;CTPS;DGKZ;CDC34;CTAGE5;NUP210L;DOK4;3110070M22RIK;UBE2V1;CCDC150;A;ISYNA1;YTHDC2;LTBP4;GSTT2;NLK;GTF2E1;A130010J15RIK;DEDD2;FAM83H;TRP53I11;HSPH1;SCUBE1;PACSIN2;GM4984;NPTX2;ATP6V1C…
FLI1_21571218_ChIP-Seq_MEGAKARYOCYTES_Human	142/5834	0.0874162	0.186089	3.6207	-6.08832	FAAH;TES;TFRC;PHRF1;MYLK3;RRP9;TM7SF2;RPS15;CDH4;LIPC;TNN;C1RL;ARFIP2;PROK2;BANF1;ROPN1L;TEKT5;MPV17;RPS11;NUDT15;FAM81A;ATP5SL;UNC13B;IQCF6;RAB2B;STARD4;SLC30A3;ENTPD6;MTUS2;CEL;KRT76;THOC5;GRIP2;ERN1;SFRP4;GLTPD2;TMEM138;RUFY4;GPRIN1;UBE2V1;SLC27A3;CCDC150;ZCCHC5;NAIF1;NLK;ADAMTS13;ZNHIT1;ZMAT4;OTOF;NPTX1;TXNDC8;CD99;TMEM132D;GSDMA;CCDC137;BCL11A;TNFRSF9;ZBTB16;IGF2;IL31RA;MICAL2;NR1D1;MAFA;INH…

## Sheet: TRANSFAC
TRANSFAC (TRANScription FACtor database)
Term	Overlap	P-value	Adjusted P-value	Z-score	Combined Score	Genes
SRF (mouse)	132/1782	2.79159e-13	4.35488e-11	-1.63904	39.1027	OLFR1294;GM8693;VMN1R15;OLFR1290;SPINKL;OLFR1213;OLFR729;CSN3;OLFR1215;OLFR1055;VMN1R211;OLFR1178;OLFR1454;TAS2R119;NDST4;OLFR165;OLFR164;SPINK4;IQCF6;VMN1R227;TAS2R102;1700010I14RIK;TAS2R103;OLFR952;MTNR1A;OLFR1209;OLFR153;OLFR791;ZFP575;OLFR392;SLC45A2;ZCCHC5;ZFP345;SKINT8;NOTCH4;OLFR1158;KRT42;OLFR589;OLFR503;OLFR866;VMN2R96;OLFR585;GM4984;SLC5A4B;OLFR181;RHOX3H;GSDMC4;VMN1R48;FAM26D;VMN2R109;…
TBP (mouse)	203/3182	6.29208e-14	1.96313e-11	-1.5464	38.1248	VMN1R174;VMN1R15;DBPHT2;OLFR729;OLFR1213;OLFR1215;CSN3;GM9;NDST4;FAM19A2;FAM19A1;OLFR165;OLFR164;VMN1R185;VMN1R25;TAAR3;PRAP1;OLFR952;NUP210L;OLFR1209;OLFR153;OLFR392;ZFP747;ADH1;OLFR866;HSPH1;SLC5A4B;PPARGC1A;GSDMC4;GM15127;TYR;FAM160A1;OLFR971;GM6878;OLFR850;CD207;OLFR170;NOL12;C030039L03RIK;DENND1B;OLFR1097;IFNA1;4930595M18RIK;PTPRO;GPR22;VMN1R55;OLFR807;OLFR923;OLFR802;OLFR1099;PCSK5;OLFR801;…
NR3C1 (mouse)	125/1775	3.03163e-11	3.1529e-09	-1.66128	32.5196	OLFR1173;LY6K;PGLYRP3;TUSC5;CIB3;AQP7;MRGPRG;OLFR1215;DEFB2;PHRF1;CCR1L1;GM9;LIPC;DEFB14;FAM3B;OLFR561;MPV17;SULT2A4;VMN2R9;IPCEF1;1700109H08RIK;OLFR1200;TAS2R103;OLFR1289;OLFR952;SCN10A;VMN2R61;1700016D06RIK;TSSK5;SLC27A5;SVA;CFD;SLC45A2;NLRX1;OLFR1391;RASAL1;SLC5A2;GTF2E1;OLFR988;TMEM27;OLFR987;ADH1;NEUROD4;HSPH1;ZFP52;ZMAT4;VMN2R11;OLFR220;OLFR181;RHOX3H;GSTM4;GLYATL3;VMN1R48;SH2D1A;OLFR1023;I…
CBEPB (mouse)	189/3275	1.77669e-09	1.38582e-07	-1.55371	24.5359	OLFR1294;OLFR1052;VMN1R174;TUSC5;DBPHT2;MAGEB16;RPL10L;SPINKL;OLFR1213;OLFR729;OLFR1335;OLFR1215;OLFR1055;VMN1R94;OLFR1178;VMN1R91;OLFR1454;SYDE2;ARHGAP44;OLFR324;ENDOU;SLC25A48;OLFR568;ATCAY;TNN;MAGEA2;OLFR164;FAM81A;CER1;KRT6A;VMN2R9;VMN1R185;IQCF6;1110008P14RIK;VMN1R183;TAAR3;IPCEF1;DGKZ;TAS2R102;OLFR958;TAS2R104;OLFR952;MYL4;SCN10A;OLFR553;A;ZFP345;ZCCHC5;LRRC57;SKINT7;OLFR1158;LPO;BHLHE22;GL…
IRF2 (mouse)	112/1706	1.42581e-08	8.89704e-07	-1.61225	22.4625	OLFR1173;ACSM3;OLFR1290;OLFR1213;OLFR328;OLFR1178;OLFR324;GM9;ARHGAP42;NDST4;PROK2;OLFR164;VMN1R185;CSNK1G3;MEF2C;TAAR3;IPCEF1;OLFR958;1700109H08RIK;TAS2R103;TAS2R104;OLFR1289;GLTPD2;OLFR679;OLFR796;HIST1H2BG;OLFR791;NRN1;SKINT8;SKINT7;OLFR1158;GPR85;NLK;OLFR346;OLFR585;OLFR220;GM4984;LRRC69;ANKRD34C;VMN2R109;GM15127;TNFRSF9;OLFR618;DHCR24;OLFR1022;CYP2C29;OLFR610;OLFR698;4930590J08RIK;PPFIBP1;IL…
Stat3 (mouse)	112/1762	7.03879e-08	3.66017e-06	-1.61224	20.182	DBPHT2;SPINKL;MRGPRG;CSN3;VMN1R212;CCR1L1;RAB44;OLFR568;ATCAY;TEKT5;KRT6A;CAR4;VMN1R207-PS;MEF2C;E030002O03RIK;HOGA1;MAT1A;DGKZ;OLFR1200;TAS2R104;GLTPD2;CTAGE5;TMEM138;OLFR1209;OLFR791;UBE2V1;SVA;APOL7B;APOL7A;LTBP4;KRT42;PLCXD2;OLFR749;OLFR902;OLFR987;TMEM27;FUT7;OLFR585;LCN11;OLFR181;TXNDC8;SLC15A5;GSDMA;1810065E05RIK;OLFR459;ID2;CD207;GM2799;NOX3;RNF186;OLFR170;ZFP473;CIITA;CXCL1;B230118H07RIK…
POU2F1 (mouse)	105/1735	1.62218e-06	6.32649e-05	-1.60581	15.5252	OLFR1294;GM8693;MCPT8;VMN1R15;MAGEB16;SPINKL;IRS3;OLFR328;OLFR963;ENDOU;OLFR287;C1RL;OLFR165;KRTAP13-1;VMN1R25;1700015G11RIK;TAAR3;TAS2R102;OLFR958;OLFR1200;OLFR1289;OLFR952;MTNR1A;GPRIN1;H2-M10.5;HIST1H2BG;APOL7A;ZFP345;SKINT8;OLFR1391;GLYAT;NLK;OLFR988;CUZD1;LIN7B;OLFR346;NEUROD4;HIST1H3C;RHOX3H;GSDMC4;KLK1B22;FAM26D;GM11565;ARHGEF38;IL31RA;FAM160A1;OLFR697;ALB;GM2799;OLFR570;H2-M11;TPBPB;DDX3Y…
Prrx2 (mouse)	125/2205	3.58745e-06	0.000124365	-1.71393	15.4122	OLFR1294;OLFR1173;FAAH;CSN3;RXFP1;OLFR963;NSDHL;C1RL;PROK2;QK;OLFR164;VMN2R9;VMN1R207-PS;MEF2C;VMN1R183;CEL;OLFR318;OLFR1200;OLFR958;TAS2R104;OLFR1289;OLFR679;FETUB;OLFR153;OLFR791;MIR3085;SLC27A5;ZCCHC5;SKINT8;OLFR1391;GSTT2;4930404I05RIK;SULT5A1;E330012B07RIK;NPTX2;FAM71B;CPA5;OLFR1263;VMN1R48;FAM26D;SRD5A2;GM15127;TNFRSF9;NR2F1;OLFR1022;CYP2C29;OLFR1023;MIR1960;9130209A04RIK;GM3086;SLC26A3;CNI…
ETV4 (mouse)	107/1773	1.44574e-06	6.32649e-05	-1.56945	15.1737	GM8693;OTP;SOX18;OLFR561;ROPN1L;CYP2C70;OLFR164;SULT2A4;CER1;KRT6A;1700012B07RIK;RAB2B;STARD4;VMN1R183;ACSL5;4930550L24RIK;2010107G12RIK;TAAR3;CTPS;OLFR318;IPCEF1;OLFR1200;SFRP4;TCL1;TMEM138;OLFR1209;AGTR2;OLFR153;GM10220;COL13A1;SKINT7;LPO;OLFR589;OLFR346;TMEM27;OLFR740;OLFR460;PPARGC1A;FAM71B;GSDMC4;OLFR1263;GSDMA;VMN2R109;GM15127;ARHGEF38;OLFR1022;TYR;INHBC;COQ4;SELL;OLFR697;VMN2R114;OLFR170;D…
Sox2 (mouse)	104/1797	1.13111e-05	0.000352907	-1.58806	12.624	OLFR1052;VMN1R174;OLFR1290;DBPHT2;CPNE6;OLFR1055;VMN1R94;VMN1R91;OLFR1454;CRHBP;SLC25A48;FAM19A2;OLFR561;OLFR165;RPTN;VMN1R183;VMN1R25;IPCEF1;NPNT;DGKZ;TAS2R103;TAS2R104;BSCL2;OLFR679;OLFR1209;FETUB;OLFR153;CCDC150;CFD;SKINT9;NAIF1;OLFR1158;GPR85;C2CD4B;VMN1R158;GTF2E1;LRRC52;VMN2R96;VMN2R18;VMN1R160;FAM26D;GM11565;IGF2;OLFR1022;TYR;CYP2C29;OLFR339;ISX;ADCY10;4930590J08RIK;OLFR697;OLFR971;GPR182;…
MYOG (mouse)	98/1675	1.36653e-05	0.000387599	-1.56973	12.3311	ISOC2B;BSG;BANF1;NUDT15;KCNH7;SHISA4;OLFR318;SFRP5;PPEF1;ATF5;CCDC150;GCM1;KCNE1;BEAN1;NECAB3;NOTCH4;LTBP4;GLT8D2;FAM109B;C2CD4B;RASAL1;PRDM13;FAM83H;CD79A;OTOA;ADAMTS13;PACSIN2;LCN11;NTSR2;BTBD17;SRD5A2;MICAL2;KLHDC8B;NR1D1;AIF1L;IFT20;SLC6A7;MTL5;LHX2;GPR182;CNTN3;RNF186;TPBPB;PNLIPRP2;DENND1B;CLIC3;SPO11;POMT1;GPR20;ADRA1D;CCDC129;LRRC30;OSBPL10;SPRED3;CYM;2310036O22RIK;CNGA2;DLGAP1;EAR1;SULT4…
ARID3A (mouse)	106/1893	3.38112e-05	0.000753507	-1.66352	11.962	OLFR1294;OLFR1173;TES;ACSM3;MAGEB16;OLFR963;GM9;TNN;C1RL;OLFR164;SLC25A42;UNC13B;VMN1R207-PS;ENTPD8;OLFR318;OLFR1200;OLFR1289;OLFR679;OLFR796;UBE2V1;OLFR153;MIR3085;LRRC57;LYPD2;OLFR749;4930404I05RIK;VMN2R96;PPARGC1A;HIST1H3C;4930568D16RIK;CPA5;SLC15A5;CTLA2B;ZP4-PS;TNFRSF9;IL31RA;IGFL3;OLFR1022;TYR;LRIT2;MTL5;PSG-PS1;OLFR570;MKX;OLFR170;CNIH3;TPBPB;LCN4;PNLIPRP2;DENND1B;4930595M18RIK;GM364;QPRT;…
POU2F2 (mouse)	100/1754	2.95611e-05	0.000709467	-1.52984	11.0928	OLFR1294;GM8693;MCPT8;VMN1R15;IRS3;OLFR963;ENDOU;OLFR287;C1RL;OLFR165;KRTAP13-1;VMN1R25;ENTPD6;TAAR3;KRT76;TAS2R102;OLFR1289;OLFR952;MTNR1A;GPRIN1;H2-M10.5;APOL7A;BEAN1;SKINT8;OLFR1391;PSG16;GLYAT;CUZD1;OLFR988;LIN7B;IGSF21;NEUROD2;OLFR346;OTOA;NEUROD4;NTSR2;KLK1B22;FAM26D;GM11565;ARHGEF38;IL31RA;FAM160A1;4930590J08RIK;MTL5;OLFR697;GM2799;OLFR570;H2-M11;DDX3Y;RASGRF2;RMND1;OLFR1414;DUSP15;VMN2R30…
Gata1 (mouse)	105/1863	2.88213e-05	0.000709467	-1.51849	11.0106	VMN1R174;PGLYRP3;VMN1R15;TUSC5;CPNE6;SPINKL;VMN1R94;OLFR328;OLFR568;TEKT5;STARD4;MEF2C;SLC30A8;ENTPD8;E030002O03RIK;IPCEF1;PDYN;PRAP1;OLFR958;GRIP2;OLFM1;OLFR679;CDC34;SFRP5;OLFR791;LRRC57;SKINT9;NAIF1;RASAL1;CML3;OLFR902;ZFP52;ZMAT4;HOXC9;SLC15A5;NTNG1;GLYATL3;SLC10A6;FAM26D;VMN2R109;GM15127;GM11565;IL31RA;OLFR619;CYP2C29;SYT8;OLFR339;BMP3;TMEM114;LRIT2;CD207;COL20A1;ATG2A;H2-M11;SLC26A3;PNLIPRP…
CBEPA (mouse)	100/1764	3.64574e-05	0.000758314	-1.51204	10.8631	OLFR1052;VMN1R174;TUSC5;ACSM3;MAGEB16;OLFR1335;CSN3;VMN1R211;OLFR1178;RPS15;LIPM;OLFR164;VMN2R9;IQCF6;VMN1R207-PS;VMN1R227;OLFR318;OLFR952;MYL4;VMN2R61;TCL1;OLFR796;OLFR1209;TSSK5;OLFR791;ZCCHC5;OLFR1158;LTBP4;LIN7B;OLFR749;OLFR902;OLFR225;NEUROD4;VMN2R11;OLFR181;LRRC69;GSTM4;OLFR618;OLFR1022;MAFA;CYP2C29;OLFR339;UBXN11;SELL;OLFR971;OLFR850;NAPEPLD;NOX3;H2-M11;NOL12;PCSK1;UGT2B1;4930595M18RIK;TME…
FOXA2 (mouse)	85/1441	3.97248e-05	0.000774634	-1.51271	10.8358	SIRPB1A;PNLIPRP2;OLFR1173;OLFR1097;PGLYRP3;ECM1;1500015O10RIK;TMEM180;DEFB2;VMN1R212;OLFR1178;LMOD2;OSBPL10;OLFR402;SYDE2;GRM2;HHEX;SMPD4;OLFR1019;PRL7A1;2310036O22RIK;DLGAP1;UTY;TOPBP1;GM765;ZFP882;2310079G19RIK;ANG4;KCNH7;TUBG2;TAAR3;IPCEF1;OLFR1364;PRAP1;OTOR;OLFR958;OLFR1487;BC049730;OLFR1289;CLDN9;OLFR43;ALPK2;FKBP6;JDP2;WFDC15A;OLFR1471;NLRX1;ZCCHC5;ADAM1B;VMN1R76;VMN1R74;HDAC9;ASB15;OLFR11…
NFYB (mouse)	98/1748	6.49819e-05	0.001111	-1.52622	10.3821	PRDM8;GM8693;TES;VMN1R94;VMN1R91;NSDHL;GM9;TAS2R119;MAGEA2;OLFR561;SLC25A42;CER1;STARD4;OLFR1289;CHIT1;BSCL2;OLFR553;FETUB;H2-M10.5;OLFR153;SLC27A5;GCM1;APOL7A;GM10220;ZCCHC5;CDCA3;KCNE3;GPR85;VMN1R158;NLK;OLFR988;OLFR503;OLFR987;OLFR740;SLC5A4B;OLFR181;HIST1H3C;KLK1B22;SLC10A6;OLFR1263;VMN1R48;VMN1R160;VMN2R109;GM15127;TNFRSF9;GM11565;OLFR618;MICAL2;COL20A1;H2-M11;VMN2R115;1700010D01RIK;9230113P…
CPEB1 (mouse)	98/1748	6.49819e-05	0.001111	-1.51367	10.2967	PRDM8;GM8693;TES;VMN1R94;VMN1R91;NSDHL;GM9;TAS2R119;MAGEA2;OLFR561;SLC25A42;CER1;STARD4;OLFR1289;CHIT1;BSCL2;OLFR553;FETUB;H2-M10.5;OLFR153;SLC27A5;GCM1;APOL7A;GM10220;ZCCHC5;CDCA3;KCNE3;GPR85;VMN1R158;NLK;OLFR988;OLFR503;OLFR987;OLFR740;SLC5A4B;OLFR181;HIST1H3C;KLK1B22;SLC10A6;OLFR1263;VMN1R48;VMN1R160;VMN2R109;GM15127;TNFRSF9;GM11565;OLFR618;MICAL2;COL20A1;H2-M11;VMN2R115;1700010D01RIK;9230113P…
RUNX2 (mouse)	98/1750	6.76573e-05	0.001111	-1.43185	9.74016	VMN1R174;LY6K;OLFR1335;IRS3;VMN1R212;OLFR328;VMN1R211;MRGPRH;SYDE2;RAB44;ENDOU;GM9;TAS2R119;BSG;C1RL;FAM3B;ROPN1L;TEKT5;RPS11;SECTM1B;E030002O03RIK;THOC5;PRAP1;CYP2D26;OLFR679;NUP210L;ASTL;LTB4R1;1700039E15RIK;ZFP575;SLC27A5;COL13A1;CLCNKB;RASAL1;NEUROD2;FUT7;ZFP52;PACSIN2;KCNN1;HOXC9;GLYATL3;2610028H24RIK;FAM26D;FAM160A1;PPFIBP1;CNTN3;RNF186;NOL12;PIGS;MYOM1;CIITA;RTP3;CLIC3;MTMR14;HSPB7;OLFR149…
SREBF1 (mouse)	96/1735	0.000121278	0.00189193	-1.47456	9.24572	PRDM8;GM8693;ECM1;TES;OLFR1490;WISP3;CCDC129;VMN1R94;OLFR1099;VMN1R91;GPRC6A;NSDHL;GM9;OLFR921;TAS2R119;MAGEA2;FAM170A;OLFR561;EAR1;CYP2C70;SLC25A42;ZFP882;ENPP7;OLFR1360;STARD4;S100A2;VMN1R68;RHOF;OLFR1000;OLFR1364;TMPRSS11C;BC049730;OLFR1289;CHIT1;OLFR1408;GM5409;MEP1A;RGN;FETUB;H2-M10.5;SPACA5;GM5087;SLC27A5;GCM1;APOL7A;AKR1CL;GM10220;SVS4;ZCCHC5;CDCA3;KCNE3;EPHA10;VMN1R79;UHRF1;OLFR707;GPR85;…
NFYA (mouse)	95/1748	0.000237722	0.00353187	-1.47108	8.3056	PRDM8;GM8693;TES;OLFR1490;WISP3;CCDC129;VMN1R94;OLFR1099;VMN1R91;GPRC6A;NSDHL;GM9;OLFR921;TAS2R119;MAGEA2;OLFR481;FAM170A;OLFR561;EAR1;SLC25A42;ZFP882;CER1;OLFR1360;STARD4;H2-T10;VMN1R68;OLFR1000;OLFR1364;TMPRSS11C;BC049730;OLFR1289;CHIT1;OLFR1408;GM5409;MEP1A;CLDN13;OLFR553;RGN;FETUB;H2-M10.5;SPACA5;OLFR153;GM5087;SLC27A5;GCM1;APOL7A;AKR1CL;GM10220;SVS4;ZCCHC5;CDCA3;KCNE3;VMN1R79;OLFR707;GPR85;1…
JUND (mouse)	94/1764	0.00047688	0.00676302	-1.4212	7.10071	SIRPB1A;UGT2B1;DOC2A;SPO11;ACSM1;VMN1R55;VMN1R212;OLFR802;VMN1R211;OLFR801;CCR1L1;PRL3A1;OLFR447;OLFR1019;CYM;SMPD1;NDST4;PRL7A1;FAM19A1;TEKT5;GALNT9;MSMB;TMC1;VMN1R185;TIGD4;KRTAP13-1;ITGA4;VMN1R68;NDUFC1;1700015G11RIK;KRT76;GFRA3;OLFR958;OLFR518;OLFR1487;TAS2R104;ACPT;FETUB;OLFR594;SLC27A3;MFGE8;SLC22A20;CCDC150;OLFR392;IL9R;FAM71F1;GM10220;ZFP747;GM10267;GPR85;ZSCAN4E;ILDR2;VMN1R74;1700029F12R…
STAT5B (mouse)	92/1729	0.000572224	0.00776235	-1.38332	6.72083	OLFR1052;VMN1R174;SUV39H2;1600012H06RIK;QPRT;B230118H07RIK;VMN1R212;OLFR923;OLFR1099;TCP10A;SNAPC5;ENDOU;OLFR568;DLGAP1;UTY;TEKT5;GM10922;FAM81A;KRT6A;PKNOX2;SFTPB;GPR39;RBM19;ENTPD6;OLFR1489;APOA4;MAT1A;ZFP936;IPCEF1;BSCL2;GLTPD2;VGF;CLDN9;MEP1A;WFDC6B;CLDN13;OLFR1209;OLFR196;LTA;UBE2V1;HIST1H2BG;KRTAP14;HCN4;APOL7B;TAAR7D;SVS4;COL13A1;VMN1R79;UHRF1;GM10267;LTBP4;USH1C;HSD17B14;VMN1R237;RASAL1;B…
IKZF1 (mouse)	88/1674	0.0010629	0.0138177	-1.36805	5.85772	PRDM8;MYOM1;PGLYRP3;CLIC3;VMN1R57;ISOC2B;CPNE6;QPRT;AQP7;MRGPRG;CXCL1;B230118H07RIK;OLFR1414;VMN1R94;TCP10A;LRRC30;MRGPRH;SLC22A12;SMPD4;SLC22A16;OLFR287;ADAMTSL2;FAM19A2;UTY;BATF2;ENTPD6;DYRK1B;4930550L24RIK;RTN4RL2;KCNAB3;DGKZ;SFRP4;MPPED1;NRG3;PITPNM3;MMP17;CDH12;VOPP1;XCL1;PPEF1;SLC22A20;JDP2;IL9R;ST6GALNAC6;COX19;CDCA3;KCNE3;SKINT7;RAB1B;LRRC17;ADCY4;LYPD2;RASAL1;BHLHE23;PTGS2;KRT42;OLFR749;…
HMGA1 (mouse)	91/1748	0.0011606	0.0144843	-1.37574	5.82582	OLFR1294;ISOC2B;RASGRF2;PTPRO;OLFR1490;IFNA2;OLFR1335;OLFR1215;OLFR1414;GPATCH3;OLFR1055;PCSK5;CCR1L1;OLFR1454;TAS2R119;OLFR568;LIPC;ATCAY;VMN2R30;SOX18;SMPD1;DDI1;LIPM;HORMAD2;OLFR561;DLGAP1;UTY;CYP2C70;SULT2A4;BATF2;ANG4;OLFR916;IL17RE;OLFR912;C1QL3;TAS2R102;MUP3;TAS2R104;TMEM177;MYL4;BSCL2;1810011H11RIK;VMN2R20;1700016D06RIK;OLFR196;OLFR591;NUP62CL;STX1A;WFDC15A;VMN1R77;OLFR707;GPR85;VMN1R76;Z…
RBPJ (mouse)	90/1735	0.00136516	0.0157752	-1.34702	5.58921	DENND1B;GM8693;FAM57B;ISOC2B;B230118H07RIK;CCDC129;IRS3;DUSP15;VMN1R94;OLFR923;RRP9;VMN1R91;SNAPC5;ENDOU;CDH4;LIPC;ATCAY;OLFR1019;MED10;VMN1R129;OLFR481;PROK2;CTSG;RPS11;FAM81A;TNPO3;ATP5SL;UNC13B;SLC30A3;ACSL5;PPAPDC2;KCNAB3;IPCEF1;MYL4;BSCL2;ASTL;MEP1A;GPRIN1;OLFR796;PPEF1;NUP62CL;MFGE8;PDZRN3;MATN4;RTN4R;NLRX1;UHRF1;SKINT7;CLEC12B;LYPD2;BHLHE22;BHLHE23;VMN1R113;PTGS2;OLFR902;OLFR346;NEUROD4;ZN…
NFATC3 (mouse)	93/1801	0.00129916	0.0155899	-1.33567	5.55792	DENND1B;KDM5D;ECM2;DOC2A;ACSM3;IFNA1;OLFR1290;AQP7;MRGPRH;OLFR963;RAB44;VMN2R30;MFSD4;SMPD1;STAB1;QK;CTSG;OLFR165;DLGAP1;CYP2C70;OLFR164;GM765;UTP15;CHST8;SLC30A8;UNC5A;4933411K16RIK;ARHGEF19;PPAPDC2;IPCEF1;NPNT;LOR;TAS2R104;OLFR877;MTNR1A;NUP210L;CTAGE5;OLFR796;OLFR1209;OLFR553;XCL1;OLFR594;DSG4;STX1A;SVA;APOL7B;ZFP787;A;NLRX1;NRN1;OLFR1391;PSG16;OLFR707;VMN1R76;ZSCAN4E;HDAC9;ASB15;LMAN1;OLFR346…
HIF1A (mouse)	62/1124	0.00204383	0.0227741	-1.44298	5.45753	LY6K;TUSC5;ECM2;4930595M18RIK;ACSM1;SDR9C7;OSBPL10;OLFR324;ATCAY;OLFR1019;SLC22A16;OLFR122;PRL7A1;RSPO3;FAM81A;1700012B07RIK;CSNK1G3;VMN1R207-PS;E030002O03RIK;FOXL2;ZFP937;RTN4RL2;IL17RE;GFRA3;PRAP1;TAS2R104;CHIT1;OLFR479;OLFM1;MYH2;NOV;LTB4R1;CDH12;FCER2A;GM5087;STX1A;OLFR392;ZFP345;EPHA10;CLEC12B;LYPD2;VMN1R237;OLFR1232;OLFR669;PRSS43;MTHFSD;ZFP52;OLFR146;ADAD1;BRD9;VILL;VMN2R6;PPARGC1A;CD209E;…
NR5A2 (mouse)	89/1748	0.00240829	0.0259099	-1.33941	4.89304	PNLIPRP2;OLFR1173;CLIC3;CALCOCO2;FAM57B;MAGEB16;MTMR14;1600012H06RIK;LRRC39;AQP7;GPR20;PCSK5;ZFP119A;RRP9;TM7SF2;RAB44;ENDOU;SOX18;CNTNAP5C;ADAMTSL2;FAM3B;ROPN1L;EAR1;TOPBP1;SLC25A42;FAM81A;ACAD10;TTC23L;RPTN;PLEKHJ1;CAR4;SPINK4;CCDC154;SLC30A3;S100A2;BC048403;RTN4RL2;TBR1;DGKZ;OLFR639;LOR;BSCL2;TCL1;CDC34;CCKBR;VGF;OLFR796;1700039E15RIK;ACPT;PKP1;UBE2V1;OLFR194;ST6GALNAC6;COLEC11;TSHZ3;ZFP747;NO…
Nkx2-5 (mouse)	32/515	0.00495555	0.0483166	-1.50689	4.56584	OLFR1294;PGLYRP4;OLFR1391;QPRT;POMT1;CSN3;OLFR1113;OLFR963;HSPH1;B3GALT2;OLFR740;MIR3074-2;OLFR164;MICALCL;NPTX2;E330012B07RIK;NPDC1;2310079G19RIK;TIGD4;VMN1R183;APOBEC2;SRD5A2;OLFR1002;GM1943;OLFR459;CDC34;CYP2C65;OCIAD2;IL17C;LCN4;SLC27A5;SPRN
SOX10 (mouse)	29/451	0.00468371	0.0471392	-1.49467	4.5657	SLC45A2;MAGEB16;GPR22;IRS3;OLFR424;OLFR765;OLFR402;OLFR346;ZFP385C;RHOX1;SUSD3;GM10922;NPTX2;HIST1H3C;1700012B07RIK;LINGO1;HPS1;IGF2;OLFR619;OLFR459;ACOX2;ASTL;GM2799;HIST1H2BG;OLFR472;ZFP575;INA;SLC26A3;STX1A
Nkx3-2 (mouse)	60/1122	0.00453027	0.0471148	-1.48656	4.54169	PGLYRP4;OLFR1131;OLFR1290;FAM57B;RASGRF2;PTPRO;IFNA2;CXCL1;IRS3;OLFR527;GPRC6A;ENDOU;SLC25A48;CYM;UNC13B;UTP15;TMCO5B;IQCF6;2310079G19RIK;APOBEC2;TIGD4;OLFR519;MTNR1A;CDC34;CTAGE5;1700016D06RIK;1700039E15RIK;FETUB;GM5087;SNORA20;OLFR1391;CML3;OLFR749;OLFR1113;OLFR589;HSPH1;ZNHIT1;ADAMTS13;OLFR740;PACSIN2;XIRP2;GM826;E330012B07RIK;ATP6V1C1;NPDC1;TMEM132D;LYSMD4;SYT8;TAAR8A;SYT17;GM1943;BMP3;OLFR45…
Pax2 (mouse)	76/1516	0.00691024	0.0634116	-1.46381	4.03735	OLFR1052;PCSK1;VMN1R15;DBPHT2;MAGEB16;DPYS;PTPRO;RMND1;OLFR1335;MRGPRG;OLFR1215;VMN1R94;CD3D;VMN1R91;SLC22A12;ENDOU;ATCAY;OLFR1416;ADAMTSL2;GM8801;RSPO3;UTY;GM5334;SLC25A44;PKNOX2;SECTM1B;VMN1R185;GM10012;KCNH7;PPP1R16A;CEL;CTPS;MYL4;OLFR635;CCKBR;1810011H11RIK;WFDC6B;GM5523;CD48;NUP62CL;INA;CFD;PSMB11;YTHDC2;ADAM1B;CLCNKB;BHLHE23;NLK;GTF2E1;4930404I05RIK;MIR204;OLFR346;PAK1;MAGEB16-PS1;MLANA;STC…
FOXF1 (mouse)	16/206	0.00659577	0.06236	-1.44932	4.02163	TMC1;KCTD19;ENTPD6;PSG16;OLFR538;NYX;OLFR912;OLFR1178;KLK11;TRP53I11;OLFR459;OLFR850;NT5DC3;CNGA2;DSCAML1;TNPO3
TFAP2A (mouse)	82/1663	0.00755039	0.0673063	-1.25143	3.37698	FLT3;SPO11;EPO;FAM57B;CPNE6;HSPB7;MRGPRG;GRM2;ZFP385C;SLC22A16;EFHD2;CNGA2;ARFIP2;TEKT5;FAM81A;CER1;CAR4;GPR39;CCDC154;APOBEC2;ITGA4;ANG4;SLC30A3;PPP1R16A;TNNC2;RTN4RL2;IL17RE;PDYN;GFRA3;GRIP2;SCN10A;VGF;WFDC6B;ACPT;SLC27A3;MATN4;GM5087;ST6GALNAC6;NAPB;ISYNA1;NECAB3;CDCA3;KCNE3;LTBP4;HSD17B14;LYPD2;HOXB13;CUZD1;1700001C19RIK;RBM15B;FUT7;ZFP52;TBX20;CEACAM20;VMN2R56;KCNN1;SLC17A7;ZFP580;SRD5A2;TNF…
RXRA (mouse)	30/507	0.0117107	0.0956861	-1.43193	3.36028	PGLYRP4;WFDC15A;ECM1;FAM57B;EPO;AQP7;RAB44;1700001C19RIK;RHOX1;DCDC2B;C1RL;FAM170A;SLC5A4B;PAMR1;CHST8;SFTPB;2010107G12RIK;TRPV1;ACTL9;1700109H08RIK;AIF1L;ERN1;ACOX2;ACPT;OLFR371;OLFR791;SLC26A3;SLC27A5;R3HDM2;UMODL1
Pdx1 (mouse)	48/907	0.0122674	0.0956861	-1.42347	3.34042	OLFR1294;FAAH;SVS4;UGT2B1;IFNA1;GSTT2;OLFR703;CDH4;NSDHL;CUX1;MAGEB16-PS1;FRZB;MLANA;ANKAR;E330012B07RIK;VMN2R6;MSMB;ADIG;PKNOX2;VMN2R9;MEF2C;TIGD4;MRPS27;BTBD17;KCNH7;TTC9B;OOSP1;CEL;TAAR3;KRT76;SYT13;INHBC;OLFR639;OLFR1002;OLFR1289;OLFR1408;NLRP12;BC048671;ATG16L2;CDH12;ZYX;OLFR591;VOPP1;FETUB;OLFR791;OLFR170;9430060I03RIK;2310011J03RIK
KLF11 (human)	69/1388	0.0115681	0.0956861	-1.30239	3.0563	PRDM8;SPON2;CLIC3;DOC2A;EPO;CPNE6;HSPB7;SDR9C7;RRP9;SPRED3;BSG;FLOT1;TRIM67;ENPP7;PLEKHG4;CCDC154;UNC5A;KCNH7;PPP1R16A;RHOF;CEL;GFRA3;DGKZ;SSTR3;OLFM1;SLC9A5;VGF;RGS9BP;CLDN9;SHANK1;RTN4R;KCNE1;NLRX1;PCNA;CLCNKB;LYPD2;BHLHE23;CUZD1;FAM83H;IGSF21;FUT7;CUX1;PTCHD2;SUSD3;KCNN1;SLC17A7;LELP1;HOXC9;MUC6;NPDC1;SRPK3;SRD5A2;ZBTB16;IGF2;MTSS1L;CCK;NR1D1;KLK11;SLURP1;UROC1;USH1G;ZYX;COL20A1;RGL3;CPSF4L;CD…
NR5A1 (mouse)	53/1020	0.012082	0.0956861	-1.28517	3.01589	SUV39H2;FAAH;RTP3;CLIC3;UGT2B1;OLFR1213;DEFB2;PHRF1;CD3D;RAB44;CNTNAP5C;GALNT9;TMC1;KRTAP13-1;GKN1;4933411K16RIK;FOXL2;DGKZ;GM13084;OLFM1;MYH2;DOK4;DMRTA1;ACPT;CDH12;UBE2V1;SLC27A3;STX1A;ST6GALNAC6;ZFP787;COL13A1;UHRF1;MGST3;ADCY4;CLCNKB;PRDM13;LPO;TMEM25;ASZ1;VMN2R56;LCN11;LELP1;TMEM132D;GRRP1;TMEM132A;BC117090;GDF3;CYP2C29;CEACAM19;BMP3;OLFR850;COL20A1;MKX
KLF4 (human)	73/1485	0.0120595	0.0956861	-1.24687	2.92601	PRDM8;SPON2;CLIC3;DOC2A;EPO;CPNE6;HSPB7;SDR9C7;RRP9;SPRED3;GRM2;BSG;FLOT1;TRIM67;ENPP7;PLEKHG4;CCDC154;UNC5A;KCNH7;PPP1R16A;RHOF;CEL;GFRA3;DGKZ;SSTR3;OLFM1;SLC9A5;VGF;RGS9BP;CLDN9;TLR5;SHANK1;RTN4R;KCNE1;NLRX1;PCNA;CLCNKB;LYPD2;NLK;BHLHE23;CUZD1;FAM83H;IGSF21;FUT7;CUX1;PTCHD2;SUSD3;KCNN1;SLC17A7;LELP1;HOXC9;MUC6;NPDC1;SRPK3;SRD5A2;ZBTB16;IGF2;TMEM61;MTSS1L;CCK;NR1D1;KLK11;SLURP1;UROC1;USH1G;ZYX;C…
ZNF148 (human)	76/1591	0.0189647	0.14088	-1.20936	2.37016	PRDM8;SPON2;CLIC3;DOC2A;EPO;CPNE6;HSPB7;SDR9C7;PHRF1;RRP9;SPRED3;SMPD4;BSG;FLOT1;FAM81A;GALNT9;TRIM67;ENPP7;PLEKHG4;CCDC154;UNC5A;PPP1R16A;SH2D3C;APOA4;RHOF;CEL;DGKZ;SSTR3;VGF;RGS9BP;PITPNM3;SHANK1;ST6GALNAC6;RTN4R;KCNE1;NLRX1;PCNA;TSHZ3;UHRF1;SPESP1;CLCNKB;LYPD2;BHLHE23;CUZD1;FAM83H;IGSF21;MUC2;FUT7;CUX1;PTCHD2;SUSD3;KCNN1;SLC17A7;HOXC9;MUC6;NPDC1;SRPK3;LINGO1;ZBTB16;LGI2;DKKL1;MTSS1L;CCK;NR1D1;…
SPI1 (mouse)	80/1680	0.0174531	0.132814	-1.16174	2.34533	MYOM1;PGLYRP4;KDM5D;TUSC5;TFRC;FAM57B;CPNE6;OLFR1411;ADRA1D;OLFR402;OLFR765;OLFR324;OLFR568;ZFP385C;SLC22A16;FLOT1;DLGAP1;CYP2C70;GM14725;NUDT15;SLC25A44;1700012B07RIK;MEF2C;ITGA4;ACTL6B;PRAP1;AP3B2;TAS2R103;DOK4;1810011H11RIK;LTB4R1;1700039E15RIK;TSSK5;LTA;IL9R;SVA;GM9047;COX19;OLFR1471;SKINT7;YTHDC2;SKINT9;CLCNKB;OLFR707;GLT8D2;OLFR669;CML3;NEUROD2;1700001C19RIK;PRSS50;LCE3B;OLFR1239;MLANA;FRZB…
GABPA (human)	9/108	0.0250495	0.173676	-1.21881	2.1336	GABBR2;GRM2;FRZB;CAPN10;RRP36;ARFIP2;PDYN;PCSK5;JDP2
FOXA1 (mouse)	80/1705	0.0234917	0.170452	-1.20268	2.1279	OLFR1052;PCSK1;UGT2B1;SLC35F4;CXCL1;VMN1R212;OLFR802;OLFR1178;OSBPL10;OLFR646;SLC22A16;BSG;FAM19A1;DLGAP1;UTY;TOPBP1;SLC25A44;TNPO3;ANG4;OLFR519;DYRK1B;ENTPD8;ZFP937;NDUFC1;OLFR912;PRODH2;OLFR1364;OLFR952;TMEM177;CHIT1;MYL4;NOV;CTAGE5;OLFR553;LTA;PKP1;UBE2V1;PDZRN3;STX1A;FKBP6;ST6GALNAC6;A;COLEC11;PCNA;NOTCH4;VMN1R77;LTBP4;HSD17B14;ILDR2;1700029F12RIK;NEUROD1;NEUROD4;STC2;PDE6C;SLC5A4B;GM4984;BRD…
FOS (mouse)	80/1708	0.0243182	0.172438	-1.11141	1.95354	KCNG1;ECM1;CALCOCO2;AQP7;OLFR1412;MRGPRG;CCDC129;OLFR923;RRP9;TM7SF2;OSBPL10;SDR16C6;SLC25A48;CLDN20;PRL3A1;ATCAY;ZFP385C;VMN2R30;OLFR1416;VMN1R129;ZFP882;CCDC154;KRTAP13-1;SLC36A2;ITGA4;VMN1R25;OLFR519;ACSL5;APOA4;KRT76;GM13084;SLC9A5;NUP210L;ACOX2;FETUB;H2-M10.5;UBE2V1;NUP62CL;FKBP6;ST6GALNAC6;A;ZFP747;ADAM1B;C2CD4B;GLYAT;ACNAT1;NEUROD1;1700001C19RIK;ZFP52;OLFR1239;ASZ1;NT5DC3;VMN2R56;LELP1;VIL…
MYOD1 (mouse)	78/1672	0.0279993	0.189908	-1.09931	1.82619	PGLYRP4;SPO11;EPO;FAM57B;PTPRO;CIB3;TMEM180;OLFR1412;CCDC129;NAT14;THTPA;RPS15;GPRC6A;GRM2;SLC25A48;HHEX;OLFR287;OLFR1416;STAB1;SULT4A1;CER1;GALNT9;SPINK4;SLC36A2;KCNH7;GKN1;ARHGEF19;TUBG2;CEL;RHOF;KRT76;C1QL3;BSCL2;TOX3;CCKBR;PITPNM3;DMRTA1;1700039E15RIK;CEP63;MATN4;2310011J03RIK;FKBP6;SMTNL1;PSMB11;NLRX1;NECAB3;9030612E09RIK;OLFR1391;NAIF1;OLFR1356;RASAL1;1700029F12RIK;OLFR1113;TMEM25;FAM83H;OL…
REL (mouse)	81/1752	0.0303454	0.201442	-1.09205	1.74974	SUV39H2;CD40;VMN1R15;CLIC3;MAGEB16;CPNE6;CXCL1;CCDC129;OLFR527;DUSP15;OLFR923;TCP10A;MRGPRH;TM7SF2;CYM;SMPD1;PROK2;GALNT9;CAR4;TRIM67;UTP15;PPP1R16A;GPBAR1;IL17RE;CTPS;OLFR1000;IPCEF1;MYL4;BSCL2;GM5409;OLFR635;SLC9A5;NOV;PITPNM3;GPRIN1;PKP1;FETUB;UBE2V1;SPACA5;SLC27A3;INA;MATN4;VMN1R76;USH1C;SLC5A2;OLFR1111;ENHO;ADAMTS13;PTCHD2;4930432K21RIK;NT5DC3;OLFR146;PACSIN2;RRP36;KCNN1;NPTX2;SNCB;MUC4;CCDC…
RORB (mouse)	50/1020	0.034865	0.225103	-1.16073	1.73087	KCNG1;OLFR1052;DENND1B;TES;1600012H06RIK;ARHGAP44;CRHBP;ARHGAP42;ZFP385C;VMN1R129;KRTAP5-2;UTY;NUDT15;ACAD10;IQCF6;MEF2C;HOGA1;OLFR917;TAS2R102;TMEM138;GPRIN1;ITGA8;OLFR591;PPEF1;APOL7B;OLFR1471;MGST3;CLCNKB;VMN1R76;LYPD2;VMN1R158;VMN1R113;OLFR1474;LCE3B;4930432K21RIK;DCDC2B;LCN11;CDRT4;OLFR1263;IFNB1;BCL11A;GM11565;BC117090;OLFR1105;SELL;CAPN10;VMN2R114;CLEC2H;4932414N04RIK;C030039L03RIK
NR2F1 (mouse)	50/1021	0.0353528	0.225103	-1.15995	1.72971	KCNG1;OLFR1052;DENND1B;TES;1600012H06RIK;ARHGAP44;CRHBP;ARHGAP42;ZFP385C;VMN1R129;KRTAP5-2;UTY;NUDT15;ACAD10;IQCF6;MEF2C;HOGA1;OLFR917;TAS2R102;TMEM138;GPRIN1;ITGA8;OLFR591;PPEF1;APOL7B;OLFR1471;MGST3;CLCNKB;VMN1R76;LYPD2;VMN1R158;VMN1R113;OLFR1474;LCE3B;4930432K21RIK;DCDC2B;LCN11;CDRT4;OLFR1263;IFNB1;BCL11A;GM11565;BC117090;OLFR1105;SELL;CAPN10;VMN2R114;CLEC2H;4932414N04RIK;C030039L03RIK
Nobox (mouse)	13/201	0.0455415	0.273249	-1.28316	1.66474	OLFR1294;SVS4;SRD5A2;ADRM1;POMT1;OLFR1289;OLFR1408;B3GALT2;OLFR164;GM14725;NPTX2;SLC27A5;ADIG
POU1F1 (mouse)	80/1754	0.0401808	0.250728	-1.06609	1.47482	VMN1R174;SIRPB1A;OLFR1173;ECM1;TUSC5;ACSM3;DBPHT2;FAM57B;CPNE6;OLFR1414;DUSP15;OLFR328;RXFP1;RRP9;OLFR324;RAB44;OLFR447;TAS2R119;ATCAY;VMN2R30;SOX18;DLGAP1;KLRI1;SLC25A44;CER1;ACTL6B;OLFR916;ENTPD8;RTN4RL2;HOGA1;ZFP936;RHOF;GFRA3;OLFR318;GM13084;CYP2D26;OLFR1289;OLFR479;VMN2R61;CDC34;CD48;FCER2A;SLC27A3;ATF5;SVA;CFD;TAAR7D;4933425L06RIK;CLEC12B;ILDR2;FTHL17;OLFR669;OLFR988;PCDHB20;OLFR902;NEUROD2…
CREB1 (human)	120/2749	0.0414666	0.253678	-0.993987	1.36344	SPON2;TFRC;CPNE6;AQP7;TM7SF2;RPS15;CRHBP;STMN1;LIPM;GNAT1;RPS11;FAM81A;RAB2B;CCDC154;S100A2;PPAPDC2;LOR;BSCL2;OLFM1;CDC34;PKP1;HIST1H2BG;UBE2V1;FKBP6;SLC45A2;LPO;LRRC52;DEDD2;ENHO;SPTA1;CD79A;NEUROD2;TMEM27;SCUBE1;NEUROD4;OTOF;LELP1;TXNDC8;PPARGC1A;ATP6V1C1;NTNG1;LRRC69;SLC10A6;FAM26D;TMEM132A;ARHGEF38;IGF2;TRPV1;TYR;ISX;IFT20;IL6;MTL5;LHX2;RHEB;COL20A1;ECHDC2;NOL12;RNF186;SERINC2;DDX3Y;DENND1B;P…
IRF8 (mouse)	80/1770	0.0472801	0.278328	-1.00577	1.28634	OLFR1294;OLFR1052;RTP3;CLIC3;ACSM3;SPO11;4930595M18RIK;ISOC2B;DPYS;QPRT;OLFR1213;AQP7;B230118H07RIK;OLFR1055;PCSK5;FAM19A2;HORMAD2;DLGAP1;KLRI1;1700012B07RIK;SECTM1B;GPR39;APOBEC2;KCNH7;SH2D3C;VMN1R227;DYRK1B;GPBAR1;FOXL2;TAAR3;THOC5;IPCEF1;OLFR1364;TMPRSS11C;BC049730;OLFR952;OLFR635;NUP210L;RGS9BP;SFRP5;OLFR1209;OLFR196;CDH12;ACPT;UBE2V1;CCDC150;JDP2;CFD;WFDC15A;NOTCH4;OLFR1391;OLFR707;BHLHE22;O…
CACYBP (mouse)	74/1656	0.0658348	0.380379	-0.969233	0.936848	KCNG1;PNLIPRP2;CD40;DOC2A;EPO;CPNE6;IFNA2;IRS3;MRGPRH;A430078G23RIK;SPRED3;RAB44;MFSD4;ADAMTSL2;C1RL;BANF1;CAR4;ENPP7;PLEKHG4;H2-T10;SH2D3C;ENTPD8;ACSL5;DYRK1B;RHOF;CYP2D26;GIP;BSCL2;VGF;LTB4R1;FCER2A;STX1A;2310011J03RIK;CFD;TAAR7D;NRN1;UHRF1;9030612E09RIK;CLCNKB;LPO;TMEM160;LRRC52;CD79A;TMEM27;4930432K21RIK;STC2;POLD2;CEACAM20;KCNN1;SLC17A7;MBNL3;MUC4;RILP;CPA5;NTNG1;BTBD17;LGI2;NR2F1;TTC9B;HS3S…
Sox17 (mouse)	25/500	0.0931982	0.510138	-1.21363	0.816865	COLEC11;OLFR1097;VMN1R15;RMND1;OLFR707;DEFB2;FTHL17;CNGA2;XIRP2;SLC5A4B;RPS2;TMC1;ZP4-PS;GM10012;MIR135A-1;PRODH2;LCE1C;VMN2R20;PSG-PS1;ITGA8;H2-M11;HIST1H2BG;ZFP277;ZFP473;UMODL1
NFE2 (human)	114/2681	0.0794089	0.450465	-0.940089	0.749697	PRDM8;PGLYRP4;AQP7;MYLK3;RRP9;TM7SF2;C1RL;BSG;ENPP7;SPINK4;CCDC154;S100A2;ACSL5;KAZN;KRT76;CEL;THOC5;NPNT;SLC9A5;DOK4;RUFY4;RGS9BP;HIST1H2BG;SLC27A3;SLC27A5;FKBP6;RTN4R;ISYNA1;NECAB3;BEAN1;TSHZ3;COL13A1;KCNE3;BHLHE23;LIN7B;CUZD1;DEDD2;FAM83H;SCUBE1;STC2;TXNDC8;GSTM4;TNFRSF9;ZBTB16;TMEM132A;HPS1;IL31RA;IGF2;IGFL3;TRPV1;UBE2A;SYT8;AIF1L;MTL5;ATG16L2;COL20A1;MAP3K10;MKX;RNF186;SERINC2;SPRN;CLIC3;FAM…
ELF5 (mouse)	27/556	0.106841	0.564988	-1.21611	0.694336	2410017I17RIK;ECM1;LRRC57;SVS4;DPYS;OLFR703;SLC5A2;OLFR328;ZFP52;VMN2R56;KRTAP5-2;BANF1;VILL;CER1;SRSF12;CTLA2B;1110008P14RIK;CCDC137;OLFR912;OXR1;OLFR995;OLFR610;CTAGE5;UROC1;OLFR1209;IL9R;UMODL1
NFKB1 (mouse)	137/3284	0.0891608	0.496753	-0.832906	0.582753	OLFR1173;PGLYRP4;ISOC2B;CPNE6;DEFB2;GPATCH3;TM7SF2;CRHBP;LIPC;TNN;SOX18;PROK2;ARFIP2;BANF1;FAM81A;SECTM1B;IQCF6;STARD4;KRTAP13-1;SLC30A3;S100A2;PPP1R16A;ENTPD6;IPCEF1;DGKZ;MYL4;BSCL2;SCN10A;CTAGE5;RGS9BP;GPRIN1;UBE2V1;PPEF1;TSHZ3;KCNE3;LTBP4;LYPD2;FAM109B;HOXB13;GTF2E1;NEUROD2;TRP53I11;VMN2R11;OLFR740;PACSIN2;NPTX1;NPTX2;TMEM132D;KLK1B22;GRXCR1;CCDC137;GM15127;TNFRSF9;HPS1;IGF2;NR2F1;UBE2A;SYT8;A…
NFIA (human)	62/1416	0.112591	0.575051	-0.99486	0.550453	KCNG1;PIGS;TES;GPR20;ABCA13;GRM2;DLGAP1;TNPO3;ADIG;ENPP7;CHST8;PLEKHG4;PRM2;PPP1R16A;SH2D3C;ACSL5;KAZN;RHOF;KRT76;HOGA1;PDYN;DGKZ;SSTR3;LOR;GIP;CHIT1;MYH2;RUFY4;RGN;XCL1;ATF5;SLC27A3;TLR5;DSCAML1;JDP2;EPHA10;NOTCH4;CLCNKB;ADCY4;LYPD2;MTHFSD;LMAN1;NEUROD2;OTOA;MUC2;FUT7;HSPH1;PTCHD2;SUSD3;VILL;MUC4;GABBR2;TMEM132A;CYP4B1;ACTL9;INHBC;COQ4;NT5C1B;TNP1;NOL12;PPP1R14D;RNF186
En1 (mouse)	43/957	0.126403	0.575051	-0.994666	0.550345	MOXD1;KCNE1;OLFR1097;TUSC5;ADCY4;OLFR1335;NAT14;VMN1R211;OLFR889;G6PD2;OLFR749;A130010J15RIK;CML3;TM7SF2;CLDN20;GM9;LIPC;CES2E;CYM;C1RL;LIPM;MAGEA2;ROPN1L;NPDC1;TMCO5B;2610028H24RIK;S100A2;PLEKHA2;MSL3L2;CCK;NYX;DGKZ;OXR1;TAS2R103;MOS;OLFR459;PPFIBP1;DOK4;SERHL;OSTC;POLE2;SERPINI1;CPVL
CACYBP (human)	59/1350	0.121889	0.575051	-0.964939	0.533897	SPON2;CLIC3;DOC2A;FAM57B;HSPB7;GPR20;SPRED3;STAB1;BSG;IFITM5;GALNT9;ENPP7;SFTPB;UNC5A;KCNH7;CEL;AP3B2;PRODH2;PRAP1;VGF;NRG3;CLDN9;RUFY4;ATF5;MATN4;SLC27A5;SHANK1;RTN4R;COX19;EPHA10;ADCY4;LYPD2;RASAL1;TMEM160;BHLHE23;FAM83H;CACNG8;ZNHIT1;CUX1;KCNN1;OTOF;SUSD3;RRP36;SLC17A7;MUC6;NPDC1;SRPK3;GSDMA;CCDC137;NR1D1;NYX;SLURP1;AIF1L;MAPK11;COL20A1;PLCD3;SERINC2;CNIH3;FOXA2
TCF3 (human)	62/1428	0.125164	0.575051	-0.964398	0.533598	PIGS;CD40;CLIC3;MYLK3;TM7SF2;THTPA;HHAT;ADAMTSL2;STAB1;FAM3B;GNAT1;PAMR1;ENPP7;CCDC154;IL17RE;DGKZ;PRAP1;PRODH2;TOX3;MTNR1A;CDC34;DOK4;RUFY4;CLDN9;PPEF1;SLC22A20;SMTNL1;COX19;KCNE1;TSGA10IP;LTBP4;LIN7B;CUZD1;TMEM25;IGSF21;RBM15B;PACSIN2;SUSD3;PDE6C;OTOF;BRD9;RPS2;MUC4;MUC6;TMEM132D;NPDC1;LYSMD4;NR1D1;TRPV1;SYT8;TMEM233;NLRP12;UROC1;MTL5;CAPN10;VEPH1;NOX3;OCM;COL20A1;SFTPA1;RNF186;IL17C
TBX5 (mouse)	72/1663	0.109599	0.569916	-0.943894	0.53072	ECM1;TUSC5;FAM57B;HSPB7;OLFR1411;SDR9C7;OLFR923;A430078G23RIK;OLFR287;MED10;CNTNAP5C;OLFR561;DLGAP1;GM10922;ACAD10;ATP5SL;SPINK4;2310079G19RIK;KRTAP13-1;ANG4;4933411K16RIK;RBM19;GPBAR1;TBR1;VPS37B;GFRA3;PDYN;1700010I14RIK;OLFR1408;OLFM1;OLFR995;VMN2R61;OLFR679;1810011H11RIK;ITPKA;1700039E15RIK;CDH12;SVS4;ADCY4;LTBP4;C2CD4B;PLG;KRT42;1700010B08RIK;NEUROD2;LMAN1;OTOA;TAF1D;PRSS50;MUC2;MUC4;FAM71B;R…
USF1 (mouse)	54/1219	0.114611	0.575051	-0.957099	0.529559	PRDM8;CD40;VMN1R15;CLIC3;ECM2;ISOC2B;CPNE6;OLFR1411;NAT14;OLFR402;CRHBP;ZFP385C;VMN2R30;CES2E;STMN1;LIPM;OLFR561;FAM81A;GALNT9;UNC13B;OLFR518;TMEM138;XCL1;ZFP575;ZFP787;EPHA10;ZFP747;C2CD4B;KRT42;CML3;ENHO;FAM83H;PAK1;NEUROD4;CYP2A12;ZFP580;VMN2R5;RILP;ATP6V1C1;KLHDC8B;KLK11;SYT17;HCRTR1;PXMP2;VMN2R44;VMN2R45;ECHDC2;A830018L16RIK;YPEL5;PLCD3;SERINC2;LPIN3;UMODL1;CC2D1B
SNAI2 (human)	62/1428	0.125164	0.575051	-0.951447	0.526432	PIGS;CD40;CLIC3;MYLK3;TM7SF2;THTPA;HHAT;ADAMTSL2;STAB1;FAM3B;GNAT1;PAMR1;ENPP7;CCDC154;IL17RE;DGKZ;PRAP1;PRODH2;TOX3;MTNR1A;CDC34;DOK4;RUFY4;CLDN9;PPEF1;SLC22A20;SMTNL1;COX19;KCNE1;TSGA10IP;LTBP4;LIN7B;CUZD1;TMEM25;IGSF21;RBM15B;PACSIN2;SUSD3;PDE6C;OTOF;BRD9;RPS2;MUC4;MUC6;TMEM132D;NPDC1;LYSMD4;NR1D1;TRPV1;SYT8;TMEM233;NLRP12;UROC1;MTL5;CAPN10;VEPH1;NOX3;OCM;COL20A1;SFTPA1;RNF186;IL17C
SNAI1 (human)	62/1428	0.125164	0.575051	-0.939188	0.519649	PIGS;CD40;CLIC3;MYLK3;TM7SF2;THTPA;HHAT;ADAMTSL2;STAB1;FAM3B;GNAT1;PAMR1;ENPP7;CCDC154;IL17RE;DGKZ;PRAP1;PRODH2;TOX3;MTNR1A;CDC34;DOK4;RUFY4;CLDN9;PPEF1;SLC22A20;SMTNL1;COX19;KCNE1;TSGA10IP;LTBP4;LIN7B;CUZD1;TMEM25;IGSF21;RBM15B;PACSIN2;SUSD3;PDE6C;OTOF;BRD9;RPS2;MUC4;MUC6;TMEM132D;NPDC1;LYSMD4;NR1D1;TRPV1;SYT8;TMEM233;NLRP12;UROC1;MTL5;CAPN10;VEPH1;NOX3;OCM;COL20A1;SFTPA1;RNF186;IL17C
LEF1 (mouse)	74/1730	0.125525	0.575051	-0.832356	0.46054	DENND1B;LY6K;CD40;ECM1;SNAPC5;SLC22A12;HHAT;STMN1;ANKRD1;FLOT1;CNGA2;LIPM;FAM170A;CYP2C70;SULT4A1;PLEKHJ1;OLFR1360;H2-T10;SHISA4;ACSL5;E030002O03RIK;BC048403;TUBG2;SSTR3;TAS2R103;LOR;BSCL2;MYH2;CDC34;1810011H11RIK;VGF;CCKBR;PKP1;FETUB;PPEF1;SFT2D1;MATN4;1700080O16RIK;GCM1;ISYNA1;TAAR7D;LRRC57;LRRC17;ADAM1B;OLFR1158;HSD17B14;GLYAT;OLFR1113;NEUROD2;TAF1D;NT5DC3;PDE6C;GM826;FAM71B;LRRC69;LINGO1;GRXC…
RELA (mouse)	71/1656	0.127175	0.575051	-0.803912	0.444802	PNLIPRP2;PCSK1;UGT2B1;ACSM1;CPNE6;GPR20;CXCL1;OTP;SDR9C7;GPATCH3;NAT14;CRHBP;RAB44;CDH4;ATCAY;SOX18;STMN1;STAB1;FLOT1;QK;BANF1;SULT4A1;PAMR1;BATF2;RAB2B;SLC30A3;ACSL5;BC048403;VPS37B;C1QL3;OLFR1364;BSCL2;VGF;RGS9BP;CLDN9;UBE2V1;JDP2;SHANK1;RTN4R;1700080O16RIK;APOL7B;RGS17;NRN1;GRP;ADAM1B;LYPD2;RASAL1;A130010J15RIK;OLFR902;4930432K21RIK;4930568D16RIK;SKOR2;BCL11A;GM11565;KLHDC8B;DHCR24;SYT13;MAFA;…
POU2F2 (human)	115/2792	0.140531	0.617544	-0.747393	0.360248	SPON2;TES;TFRC;RPL10L;ENDOU;SLC25A48;HHAT;ARHGAP42;NDST4;FAM3B;FAM19A2;MAGEA2;LIPM;FAM19A1;BANF1;ROPN1L;TEKT5;CER1;MEF2C;STARD4;KRTAP13-1;SLC30A8;MTUS2;KAZN;KRT76;IPCEF1;MYL4;DOK4;TMEM138;HIST1H2BG;ISYNA1;SLC45A2;KCNE1;NLRX1;EPB42;KCNE3;YTHDC2;GPR85;GLT8D2;LPO;GTF2E1;KLK7;CD79A;OTOA;ADAMTS13;HSPH1;PPARGC1A;NTNG1;TNFRSF9;HPS1;ARHGEF38;DHCR24;UBE2A;ADCY10;PPFIBP1;UBXN11;SELL;OSTC;CD207;LRIT3;NAPEPL…
POU3F1 (human)	9/162	0.162309	0.693706	-0.876369	0.320494	AOC3;COQ4;IFNB1;YTHDC2;PTPRO;FETUB;DHCR24;SERINC2;GALNT9
SAMD9L (human)	60/1415	0.170323	0.711643	-0.828701	0.281907	KCNG1;WISP3;RRP9;GPRC6A;MFSD4;ADAMTSL2;CNGA2;TRIM67;ADIG;PLEKHG4;APOBEC2;SH2D3C;SHISA4;ACSL5;ENTPD8;HOGA1;MAT1A;LOR;OLFM1;ALPK2;UBE2V1;TLR5;SLC27A5;COX19;SLC45A2;CDCA3;EPHA10;MGST3;HSD17B14;GLYAT;OTOA;HSPH1;CUX1;FRZB;STC2;CEACAM20;LELP1;SNCB;MUC4;S1PR4;RILP;MUC6;RPRM;GSDMA;TRPV1;SYT8;AIF1L;LRIT2;UBXN11;ATG16L2;ID2;CD207;NT5C1B;COL20A1;MAP3K10;CD248;YPEL5;SERINC2;SLC26A3;SPRN
FOXO3A (mouse)	27/597	0.182678	0.740204	-0.896005	0.269545	GM10220;SLC35F4;POMT1;HSD17B14;OLFR1178;NEUROD1;CD79A;OLFR646;POLD2;EIF2S3Y;TOPBP1;S1PR4;TRIM43C;PPP1R16A;DYRK1B;NDUFC1;VPS37B;OXR1;OLFR1364;CHIT1;MAPK11;TSPAN13;XPNPEP2;OLFR136;GPR182;SKINT6;PDZRN3
ATF2 (human)	64/1517	0.171068	0.711643	-0.787226	0.267798	PRDM8;MYOM1;PGLYRP3;FAAH;TES;DUSP15;TM7SF2;ARHGAP44;SNAPC5;RPS15;NSDHL;BANF1;PAMR1;ACAD10;TNPO3;IFITM5;PKNOX2;MEF2C;MRPS27;RBM19;NPNT;C1QL3;ERN1;ACOX2;NRG3;RGS9BP;PKP1;SLC27A3;L3MBTL4;ISYNA1;ZCCHC5;USH1C;C2CD4B;GLYAT;HDAC9;MTHFSD;OTOA;STC2;VILL;LELP1;TXNDC8;NPTX2;MBNL3;ATP6V1C1;FAM26D;GRRP1;SH2D1A;TMEM132A;LYSMD4;UBE2A;TYR;MYO19;BTBD10;OXR1;AIF1L;IFT20;PPFIBP1;NLRP12;UBXN11;ATG16L2;RHEB;VEPH1;CD2…
MIR133B (human)	63/1500	0.182203	0.740204	-0.791497	0.238106	PGLYRP4;TMEM180;PHRF1;DUSP15;NAT14;HHEX;SMPD4;SLC22A16;MFSD4;C1RL;ADAMTSL2;FAM3B;ARFIP2;DLGAP1;ATP5SL;IFITM5;ENPP7;UTP15;SFTPB;PLEKHG4;CCDC154;APOBEC2;APOA4;HOGA1;DGKZ;GIP;BSCL2;CDC34;ITPKA;FETUB;PKP1;CCDC150;SHANK1;CEBPE;LTBP4;FAM109B;HSD17B14;TMEM25;MTHFSD;CUX1;P2RY4;STC2;BRD9;HOXC9;MUC6;LINGO1;ARHGEF38;IGF2;TMEM61;MTSS1L;LYSMD4;TRPV1;HSPBAP1;TYR;AIF1L;NLRP12;RHEB;COL20A1;NOL12;SERINC2;IL17C;FO…
SOX2 (human)	1945-04-01	0.0981449	0.527952	-0.369702	0.236147	TMEM180;FAM19A1;RASAL1;NTSR2
LTF (human)	57/1363	0.204882	0.809156	-0.743078	0.157357	KCNG1;FAM57B;GPR20;ADRA1D;MS4A4A;SPRED3;HHAT;HHEX;SLC22A16;BSG;DDI1;STMN1;TOPBP1;SULT4A1;PLEKHG4;KCTD19;RBM19;GPBAR1;NPNT;PDYN;DGKZ;GIP;CDC34;VGF;DOK4;CEP63;SLC27A3;COX19;KCNE1;GRP;CLCNKB;RASAL1;C2CD4B;KLK7;CD79A;NEUROD2;ANKAR;PACSIN2;XIRP2;KCNN1;S1PR4;MUC6;CDRT4;SRPK3;USP9Y;MTSS1L;TRPV1;SYT17;AIF1L;GNMT;IFT20;FAM160A1;UROC1;XPNPEP2;RHEB;VEPH1;SERINC2
MIB2 (human)	62/1490	0.203936	0.809156	-0.70434	0.149154	CD40;CLIC3;TMEM180;ADRA1D;OTP;CD3D;SH3RF1;SPRED3;ENDOU;SOX18;STAB1;FAM3B;PAMR1;MSMB;TRIM67;CCDC154;KCTD19;UNC5A;ACTL6B;ARHGEF19;SHISA4;APOA4;MAT1A;AP3B2;BSCL2;VGF;NRG3;PITPNM3;ITPKA;ALPK2;ATF5;PFDN6;RTN4R;COX19;ISYNA1;PCNA;CDCA3;CLCNKB;LYPD2;GSTT2;HSD17B14;CUZD1;PLCXD2;CD79A;NEUROD2;PRSS50;PACSIN2;MICALCL;TMEM132A;HPS1;ADRM1;TMEM61;CCK;SYT8;GNMT;AIF1L;RPS28;P2RX3;LRRN4CL;COL20A1;SFTPA1;SERINC2
JUN (mouse)	70/1699	0.209639	0.817593	-0.66838	0.134606	PGLYRP3;UGT2B1;EPO;MTMR14;OLFR1335;MRGPRG;ZFP119A;SNAPC5;OLFR324;TAS2R119;CES2E;SOX18;CNGA2;HORMAD2;GM10922;SULT4A1;1700012B07RIK;UTP15;SECTM1B;CSNK1G3;BATF2;STARD4;TIGD4;SLC36A2;S100A2;ACSL5;BC048403;OLFR1364;VGF;CLDN9;ACPT;ZFP493;SLC27A3;OLFR194;IL9R;APOL7A;GM10220;SKINT8;ZFP747;UHRF1;SKINT7;ADAM1B;CLCNKB;VMN1R76;A130010J15RIK;CML3;OLFR902;CD79A;1700001C19RIK;OLFR585;SNCB;OLFR91;NTSR2;SRPK3;SKO…
GATA6 (human)	60/1447	0.216063	0.830135	-0.722242	0.134458	DENND1B;PGLYRP3;KDM5D;MAGEB16;PTPRO;ABCA13;GPRC6A;HHAT;FAM19A2;LIPM;FAM19A1;DLGAP1;UTY;PAMR1;ACAD10;UTP15;SPINK4;MEF2C;SLC36A2;MRPS27;KCNH7;GKN1;IL17RE;GIP;NRG3;MEP1A;SFRP5;GPRIN1;DMRTA1;FETUB;ALPK2;CEP63;SPACA5;DSG4;MS4A2;EPB42;YTHDC2;CLEC12B;GTF2E1;HDAC9;ASB15;TMEM27;ZMAT4;ASZ1;XIRP2;OTOF;MBNL3;TMEM132D;NTNG1;ANKRD34C;GCG;LYSMD4;OXR1;TMEM233;ADCY10;P2RX3;TNFSF4;CD207;TNFSF9;VIP
MZF1_1-4 (human)	108/2705	0.23733	0.881512	-0.855291	0.107867	LY6K;AQP7;MRGPRG;OTP;PHRF1;ABCA13;RRP9;ARHGAP42;BSG;ARFIP2;TEKT5;KRT6A;ENPP7;SLC30A3;ACSL5;KAZN;CTPS;CEL;TAAR3;THOC5;IPCEF1;PDYN;DGKZ;ERN1;MYL4;SLC9A5;ASTL;RUFY4;STX1A;SLC45A2;KCNE1;NLRX1;NRN1;NECAB3;YTHDC2;CLCNKB;LTBP4;GSTT2;PRDM13;RASAL1;BHLHE23;DEDD2;FAM83H;FUT7;NEUROD4;PACSIN2;VILL;HOXC9;SH2D1A;IGF2;SYT8;AIF1L;PPFIBP1;RNF186;CDK14;SERINC2;SPRN;PIGS;RTP3;MIR10A;LRRC39;POMT1;WISP3;TMEM180;ADRA1…
RUNX1 (mouse)	1953-04-01	0.147418	0.63881	-0.216373	0.0969669	OLFR740;PACSIN2;PLCXD2;MATN4
TP63 (human)	59/1443	0.250478	0.898264	-0.687279	0.0737388	ECM1;TUSC5;TFRC;MTMR14;RPL10L;HSPB1;PCSK5;SLC22A12;GNAT1;UTY;RPS11;UNC13B;BATF2;PLEKHG4;PPP1R16A;ACSL5;TUBG2;CEL;THOC5;IPCEF1;DGKZ;GIP;TMEM177;CHIT1;NUP210L;CLDN9;RGN;UBE2V1;SPACA5;MFGE8;MS4A2;ST6GALNAC6;PSMB11;NLRX1;TMEM160;LIN7B;ASB15;TAF1D;ADAMTS13;POLD2;SNCB;IL31RA;ACTL9;INHBC;KLK11;GNMT;SYT17;ADCY10;NLRP12;UBXN11;MTL5;POLE2;GPR182;PXMP2;RGL3;TNP1;NOL12;SERINC2;CC2D1B
JUN (human)	118/2976	0.248853	0.898264	-0.528537	0.0567072	PGLYRP4;LY6K;PGLYRP3;LRRC71;ABCA13;TM7SF2;ENDOU;TNN;STMN1;C1RL;FAM3B;LIPM;PLEKHJ1;PKNOX2;SPINK4;RAB2B;CSNK1G3;STARD4;SLC30A8;UNC5A;S100A2;KCNH7;KAZN;DGKZ;LOR;ERN1;CTAGE5;GPRIN1;ATF5;RTN4R;COX19;KCNE1;NOTCH4;CLCNKB;DEDD2;SPTA1;TMEM27;OTOA;PACSIN2;LELP1;TXNDC8;NTNG1;SLC10A6;TMEM132A;HPS1;IL31RA;IGF2;IGFL3;MICAL2;UBE2A;HSPBAP1;ISX;AIF1L;IL6;ATG16L2;UBXN11;SELL;RNF186;PIGS;DENND1B;PCSK1;CLIC3;ECM2;PT…
TBX5 (human)	1951-04-01	0.134309	0.598634	-0.109691	0.0562831	CCDC154;CLDN9;ENPP7;TM7SF2
VDR (human)	1988-05-01	0.241261	0.885571	-0.3629	0.0441006	CCDC154;POMT1;SH2D3C;LTBP4;L3MBTL4
HMGA1 (human)	56/1379	0.273423	0.947868	-0.630794	0.0337728	LY6K;CIITA;KDM5D;ACSM3;CALCOCO2;MAGEB16;LRRC39;RPL10L;MS4A4A;NSDHL;ATCAY;TNN;NDST4;FAM19A2;KRTAP5-2;RSPO3;DLGAP1;FAM170A;SLC25A44;IPCEF1;C1QL3;TOX3;CTAGE5;MEP1A;CDH12;MS4A2;INA;L3MBTL4;CFD;COLEC11;PCNA;GPR85;TMEM160;PLG;GLYAT;NLK;HOXB13;ASB15;TCEAL8;NEUROD4;ADAD1;MBNL3;PPARGC1A;CPA5;GSTM4;IFNB1;CRYBB2;TYR;SELL;TNFSF4;LRIT3;ALB;NOX3;TNFSF9;ANKS4B;VIP
Nr2e3 (mouse)	7/139	0.270448	0.947868	-0.621428	0.0332713	VMN2R114;VMN2R115;BHLHE23;OLFR1111;KLK7;GALNT9;PELP1
SND1 (mouse)	1990-05-01	0.254745	0.903186	-0.308323	0.0313954	XPNPEP2;TNFRSF9;PPP1R16A;LTBP4;NPTX1
MIR138 (human)	55/1356	0.278519	0.954921	-0.624591	0.0288101	PRDM8;CALCOCO2;HSPB7;AQP7;CSN3;NAT14;MYLK3;TM7SF2;ARHGAP44;STAB1;HORMAD2;RPS11;GALNT9;TRIM67;SPINK4;BATF2;PLEKHG4;CCDC154;UNC5A;SH2D3C;KAZN;TBR1;CTPS;PDYN;PRSS12;DGKZ;MYL4;NRG3;RUFY4;PITPNM3;LTA;INA;JDP2;SHANK1;RTN4R;NRN1;KCNE3;NOTCH4;BHLHE23;HDAC9;FAM83H;NEUROD2;CACNG8;SCUBE1;MBNL3;MTSS1L;GCG;TRPV1;MAFA;NLRP12;ATG16L2;P2RX3;CAPN10;YPEL4;UMODL1
MTF1 (human)	58/1440	0.289648	0.971723	-0.59838	0.0171645	DOC2A;DPYS;POMT1;AQP7;OTP;PHRF1;PCSK5;NAT14;CDH4;SLC22A16;BSG;PROK2;DLGAP1;GNAT1;UTY;GALNT9;PELP1;RAB2B;SFTPB;PLEKHG4;SH2D3C;APOA4;NPNT;PDYN;DGKZ;VGF;NRG3;MMP17;UBE2V1;JDP2;ISYNA1;NRN1;NECAB3;UHRF1;SPESP1;MTHFSD;LCE3D;NEUROD2;CUX1;ANKAR;USP50;BRD9;CD99;TMEM132D;GSTM4;LINGO1;ZBTB16;IGF2;CRYBB2;MTSS1L;SYT8;HCRTR1;POLE2;ATG2A;CNTN3;NOL12;RNF186;SERINC2
GLI2 (human)	59/1465	0.287953	0.971723	-0.560629	0.0160816	DDX3Y;PGLYRP4;PGLYRP3;CLIC3;SPO11;NAT14;SPRED3;GRM2;LIPC;BSG;TEKT5;IFITM5;TRIM67;PLEKHG4;KCTD19;PPP1R16A;ENTPD8;RHOF;SSTR3;CTAGE5;NRG3;CLDN9;ITPKA;CEP63;HCN4;ISYNA1;NLRX1;COL13A1;TSHZ3;LRRC17;ILDR2;RASAL1;LIN7B;CUX1;NT5DC3;PACSIN2;RRP36;SUSD3;KCNN1;SLC17A7;SRD5A2;ZBTB16;GRRP1;IGF2;CCK;NYX;OXR1;SLURP1;SYT17;WEE1;NLRP12;LRRN4CL;ID2;COL20A1;MAP3K10;RGL3;CD248;SERPINI1;UMODL1
NR1H2 (human)	20/479	0.336858	1	-0.67359	4.99741e-10	DOC2A;TSGA10IP;IL31RA;HSD17B14;NDUFC1;LPO;ADAM20;TRPV1;AIF1L;THTPA;ADCY10;TAF1D;NLRP12;MTL5;PXMP2;OTOF;CD48;PDE6A;NOL12;ST6GALNAC6
Sox5 (mouse)	29/728	0.383765	1	-0.565374	4.19455e-10	LY6K;TAAR7D;KDM5D;CSN3;BHLHE23;GTF2E1;PRSS43;SDR16C6;NSDHL;TNN;ADAMTSL2;RSPO3;PROK2;BANF1;OLFR164;CYP2C70;RPRM;CTLA2B;GPR39;SLC30A3;BCL11A;TMEM177;MYH2;RHEB;PSG-PS1;CEP63;PPEF1;SERINC2;9430060I03RIK
POU2F1 (human)	56/1399	0.309577	1	-0.554688	4.11527e-10	RTP3;MAGEB16;RMND1;CD3D;MYLK3;ENDOU;FAM19A2;CNGA2;BANF1;HORMAD2;ROPN1L;MEF2C;KRTAP13-1;MRPS27;RBM19;ARHGEF19;MTUS2;KAZN;APOA4;NDUFC1;NRG3;DOK4;TMEM138;DMRTA1;VOPP1;HIST1H2BG;MFGE8;L3MBTL4;ISYNA1;KCNE1;PCNA;KCNE3;YTHDC2;FTHL17;HDAC9;ASB15;IGSF21;OTOA;ADAD1;XIRP2;MBNL3;IFNB1;ARHGEF38;DHCR24;LYSMD4;MYO19;OXR1;IL6;TSPAN13;SELL;ID2;ASB9;NAPEPLD;OCM;CNTN3;CDK14
KLF13 (human)	58/1453	0.313046	1	-0.533335	3.95685e-10	PIGS;PCSK1;SUV39H2;ECM1;CLIC3;CXCL1;NAT14;SPRED3;LIPM;PAMR1;ATP5SL;IFITM5;GALNT9;TRIM67;UNC13B;PPP1R16A;SH2D3C;CEL;THOC5;AP3B2;DGKZ;BSCL2;SLC9A5;NOV;MMP17;UBE2V1;SHANK1;CFD;HCN4;PCNA;TSHZ3;EPHA10;SPESP1;LYPD2;CUZD1;HDAC9;KLK7;NEUROD2;PTCHD2;NT5DC3;KCNN1;OTOF;SLC17A7;HOXC9;IGF2;KLHDC8B;KLK11;SLURP1;SYT17;NLRP12;UROC1;P2RX3;VEPH1;COL20A1;RGL3;SERPINI1;NOL12;UMODL1
HOXD9 (human)	61/1543	0.334198	1	-0.503243	3.7336e-10	LY6K;ECM2;KDM5D;SPO11;ACSM1;WISP3;TMEM180;HSPB1;DUSP15;MYLK3;MS4A4A;GPRC6A;MED10;DLGAP1;HORMAD2;ROPN1L;ATP5SL;TNPO3;TMC1;SPINK4;MEF2C;MRPS27;ENTPD8;ACSL5;PDYN;PRSS12;OTOR;MYH2;DOK4;PKP1;ALPK2;SPACA5;SLC27A3;KCNE1;PCNA;ZCCHC5;CLEC12B;PTGS2;LIN7B;GTF2E1;CD79A;LCE3D;LMAN1;HSPH1;CUX1;OTOF;RPRM;GSTM4;LINGO1;FAM26D;IFNB1;GRRP1;CCK;DHCR24;INHBC;MTL5;OSTC;VEPH1;NT5C1B;PXMP2;IL17C
Myb (mouse)	75/1902	0.320642	1	-0.493012	3.65769e-10	PRDM8;DENND1B;FAAH;ECM1;SLC35F4;B230118H07RIK;LMOD2;ENDOU;NSDHL;LIPC;OLFR1019;TNN;FAM19A2;FAM170A;BANF1;CTSG;ROPN1L;PAMR1;1700012B07RIK;CAR4;1110008P14RIK;UNC5A;SLC30A3;ACTL6B;GM11346;ENTPD6;MIR759;PDYN;C1QL3;1700010I14RIK;CYP2D26;BC049730;MYL4;ERN1;PKP1;GM7104;ATF5;ZFP575;1700080O16RIK;HCN4;ZFP787;ISYNA1;SLC45A2;4933425L06RIK;BEAN1;KCNE3;UHRF1;SPESP1;USH1C;RFNG;LIN7B;NEUROD1;OTOA;ADAMTS13;PRSS50…
FOXI1 (human)	9/217	0.422188	1	-0.491848	3.64905e-10	NTNG1;RAB2B;SLC6A7;WEE1;TMEM138;FLOT1;GFRA3;HDAC9;DGKZ
AP1 (mouse)	8/183	0.378206	1	-0.477422	3.54203e-10	MIR194-1;CEACAM20;MRGPRG;VMN1R237;TNFSF9;SSTR3;AP3B2;C030039L03RIK
ETV4 (human)	55/1403	0.367283	1	-0.444649	3.29888e-10	LY6K;RTP3;DPYS;RPL10L;DUSP15;PCSK5;NAT14;SLC25A48;GRM2;ADAMTSL2;BANF1;MPV17;ENPP7;UNC13B;CCDC154;MEF2C;HOGA1;DGKZ;C1QL3;CHIT1;OLFM1;VGF;CEP63;ATF5;L3MBTL4;FAM71F1;PCNA;CEBPE;SPESP1;NOTCH4;GLT8D2;MUC2;FUT7;PACSIN2;VILL;POLR2H;HOXC9;USP9Y;TMEM132A;TMEM61;CCK;TRPV1;UBE2A;ACTL9;DHRS2;SELL;XPNPEP2;LRRN4CL;CD207;SFTPA1;SERINC2;LGR5;IL17C;YPEL4;FOXA2
ETS2 (human)	53/1341	0.348548	1	-0.4203	3.11823e-10	PCSK1;FAAH;TES;ACSM3;FAM57B;QPRT;RPL10L;CLDN20;TNN;SMPD1;ARFIP2;RSPO3;CTSG;ENPP7;TIGD4;KCNH7;IPCEF1;MYH2;CTAGE5;ITPKA;CEP63;SLC27A3;ATF5;SLC22A20;TSHZ3;KCNE3;NOTCH4;USH1C;C2CD4B;SLC5A2;NEUROD4;ADAMTS13;FRZB;MBNL3;HOXC9;CPA5;RPRM;GSTM4;AOC3;TFAP2D;CCK;TTC9B;IFT20;FAM160A1;SELL;LRRN4CL;VEPH1;ID2;LRIT3;CD207;CNTN3;SERPINI1;NEUROG3
TFAP2C (human)	58/1485	0.373178	1	-0.39187	2.90731e-10	KCNG1;PGLYRP4;SPON2;CLIC3;POMT1;RPL10L;GPR20;DUSP15;SPRED3;ADAMTSL2;STAB1;DLGAP1;GNAT1;SLC25A42;ADIG;MRPS27;ENTPD8;HOGA1;CEL;AP3B2;PRAP1;NUP210L;VGF;XCL1;TLR5;DSCAML1;L3MBTL4;JDP2;CFD;RTN4R;ISYNA1;NLRX1;BEAN1;RAB1B;TMEM160;BHLHE23;LIN7B;FUT7;SUSD3;S1PR4;MUC6;KCNJ3;SRSF12;TMEM132D;TFAP2D;SLURP1;IFT20;MAPK11;FAM160A1;ATG16L2;USH1G;MTL5;LHX2;RHEB;CPSF4L;OCIAD2;SERPINI1;SFTPA1
ETS1 (mouse)	65/1681	0.394167	1	-0.30871	2.29034e-10	TUSC5;IRS3;PHRF1;OLFR328;PCSK5;MRGPRH;A430078G23RIK;ENDOU;HHEX;LIPC;MFSD4;STAB1;BANF1;UTY;TOPBP1;NUDT15;ZFP882;GALNT9;ATP5SL;PKNOX2;VMN2R9;OLFR1360;SFTPB;VMN1R207-PS;SLC36A2;SHISA4;2010107G12RIK;IL17RE;RHOF;C1QL3;MYL4;OLFM1;VGF;WFDC6B;DMRTA1;ITGA8;CEP63;NUP62CL;PDZRN3;DSCAML1;OLFR392;TAAR7D;OLFR1391;GPR85;HDAC9;NT5DC3;TBX20;PACSIN2;VMN2R5;HIST1H3C;FAM71B;FOXB2;BCL11A;IGF2;MICAL2;SYT8;OLFR536;NLRP…
MZF1 (human)	53/1389	0.446107	1	-0.269967	2.0029e-10	PIGS;PGLYRP4;PCSK1;CLIC3;RTP3;DOC2A;FAM57B;GPR20;PHRF1;NAT14;SLC22A12;ENDOU;SOX18;ADAMTSL2;STAB1;BANF1;IFITM5;PLEKHG4;SLC30A3;SH2D3C;RHOF;TOX3;ETV3L;VGF;NRG3;SFRP5;NUP62CL;SLC22A20;SHANK1;CFD;ISYNA1;GRP;ILDR2;LYPD2;RASAL1;CACNG8;OTOA;S1PR4;CD99;MUC6;GSTM4;AOC3;HPS1;IGF2;TRPV1;SYT8;AIF1L;ZYX;RGL3;PLCD3;SERINC2;CNIH3;FOXA2
ZBTB7A (human)	52/1373	0.468329	1	-0.233489	1.73227e-10	KCNG1;POMT1;ADRA1D;DUSP15;NAT14;SH3RF1;RRP9;SYDE2;HHEX;SOX18;ADAMTSL2;ROPN1L;MPV17;GALNT9;TRIM67;CCDC154;SLC30A8;ENTPD8;CTPS;ERN1;CDC34;MPPED1;NRG3;SFT2D1;SLC27A5;STX1A;SHANK1;NRN1;TSHZ3;EPHA10;NAIF1;NLK;NEUROD2;CUX1;PTCHD2;BRD9;NPTX1;CD99;LINGO1;PLEKHA2;ADRM1;IGF2;MAFA;SYT8;RPS28;PXMP2;MAP3K10;CCDC3;SERPINI1;PLCD3;FOXA2;UMODL1
STAT3 (human)	105/2759	0.419175	1	-0.223443	1.65774e-10	PGLYRP4;EPO;ACSM1;CSN3;LRRC71;ABCA13;CRHBP;TNN;FAM3B;PROK2;ROPN1L;TEKT5;CER1;MEF2C;KCTD19;MAT1A;CHIT1;CTAGE5;PKP1;KCNE1;ZCCHC5;KCNE3;MGST3;GLT8D2;RASAL1;LPO;HOXB13;NEUROD4;HSPH1;STC2;CD99;NTSR2;TFAP2D;IL31RA;IGF2;NR2F1;KLHDC8B;NR1D1;UBE2A;INHBC;SYT8;IFT20;BMP3;IL6;UBXN11;OSTC;TNFSF4;ATG2A;RGL3;SERPINI1;DDX3Y;DENND1B;MOXD1;KDM5D;DPYS;RMND1;GPR22;CXCL1;CCDC129;PCSK5;MS4A4A;GPRC6A;CLDN20;SMPD1;MED10…
TEAD2 (mouse)	60/1591	0.476183	1	-0.211335	1.56791e-10	FAM57B;QPRT;CIB3;A430078G23RIK;SPRED3;CRHBP;RAB44;STMN1;RSPO3;BANF1;SECTM1B;PPP1R16A;RTN4RL2;FOXL2;TUBG2;CEL;NPNT;SSTR3;DGKZ;BSCL2;TOX3;MPPED1;NRG3;VGF;RGS9BP;GPRIN1;SLC27A3;DSCAML1;SHANK1;ZFP787;COL13A1;TSHZ3;CEBPE;SKINT7;RAB1B;9030612E09RIK;GSTT2;ILDR2;LIN7B;NEUROD1;IGSF21;NEUROD2;ZFP52;SUSD3;KCNN1;VILL;KCNJ3;IRX5;BCL11A;ZBTB16;TNFRSF9;NR2F1;IGF2;MAPK11;SLC6A7;LRRN4CL;1700010D01RIK;CNIH3;YPEL4;…
ZNF281 (human)	37/986	0.502509	1	-0.20606	1.52877e-10	FAAH;ISYNA1;PCNA;NECAB3;TSHZ3;CPNE6;HSPB7;FTHL17;LRRC52;NEUROD1;GRM2;CACNG8;ZNHIT1;MFSD4;STAB1;BSG;SUSD3;HOXC9;SULT4A1;FAM81A;GALNT9;BCL11A;SH2D3C;KAZN;CCK;RHOF;UBE2A;FAM160A1;UBXN11;NRG3;PITPNM3;PXMP2;CCDC3;CEP63;DSCAML1;ST6GALNAC6;SHANK1
MYOG (human)	53/1404	0.477141	1	-0.193002	1.43189e-10	RTP3;QPRT;GPR22;HSPB7;OTP;GPATCH3;PCSK5;CD3D;HHAT;SMPD4;NDST4;MAGEA2;BANF1;SLC25A42;SPINK4;PRM2;KCTD19;ACSL5;GPBAR1;NDUFC1;HOGA1;DGKZ;PRAP1;ERN1;SLC9A5;CLDN9;CDH12;CD48;PFDN6;SMTNL1;NAPB;FAM71F1;CDCA3;KCNE3;GPR85;PTGS2;LRRC52;PRSS50;PACSIN2;ADAD1;BRD9;TXNDC8;AOC3;GRXCR1;PLEKHA2;RNF26;KLHDC8B;SLC6A7;LRIT2;VEPH1;OCIAD2;CCDC3;NOL12
TEAD2 (human)	56/1486	0.480471	1	-0.171204	1.27018e-10	ECM1;FAAH;CLIC3;HSPB7;GPR20;ADRA1D;BSG;FAM3B;FLOT1;PROK2;GALNT9;PLEKHG4;KCTD19;SLC30A3;SH2D3C;ARHGEF19;GPBAR1;MAT1A;MPPED1;VGF;RUFY4;ITPKA;JDP2;SLC27A5;SHANK1;RTN4R;NRN1;PCNA;CDCA3;TSHZ3;UHRF1;SPESP1;USH1C;ADCY4;FAM109B;RASAL1;SCUBE1;CUX1;FRZB;OTOF;POLR2H;S1PR4;KCNJ3;CCK;ACTL9;HSPBAP1;KLK11;HCRTR1;MAPK11;RPS28;RHEB;ID2;ZYX;MAP3K10;FOXA2;SPRN
FOXA3 (human)	8/207	0.507987	1	-0.144159	1.06953e-10	OTOA;CTAGE5;NRG3;TSGA10IP;MED10;CDH12;GCG;MYLK3
TEAD4 (human)	51/1354	0.484639	1	-0.121131	8.9868e-11	PHRF1;NAT14;SPRED3;GRM2;SOX18;STMN1;EFHD2;GALNT9;RAB2B;PLEKHG4;CCDC154;MEF2C;KCTD19;SH2D3C;KAZN;ENTPD8;SLC9A5;MPPED1;NRG3;RGS9BP;MMP17;ITPKA;MFGE8;SHANK1;PCNA;TSHZ3;UHRF1;CEBPE;LRRC17;NAIF1;CLCNKB;USH1C;RFNG;NLK;CACNG8;SCUBE1;CUX1;FRZB;STC2;NT5DC3;SUSD3;SLC17A7;NPTX1;ZBTB16;IGF2;MAFA;MAPK11;FAM160A1;ID2;RGL3;PLCD3
MYOD1 (human)	5/109	0.388589	1	-0.103201	7.65652e-11	ASB9;PXMP2;ENTPD8;DLGAP1;TMEM160
PURA (human)	18/492	0.561167	1	-0.0997847	7.40309e-11	NPDC1;AOC3;SLC10A6;SRD5A2;RPL10L;LGI2;IPCEF1;MS4A4A;SYDE2;CRHBP;ZNHIT1;XPNPEP2;ID2;C1RL;RSPO3;GNAT1;SLC22A20;MATN4
CBEPA (human)	51/1366	0.509853	1	-0.0949696	7.04586e-11	SPON2;ECM2;ADRA1D;SDR9C7;FAM19A2;RSPO3;MPV17;UTY;TOPBP1;FAM81A;IFITM5;KRT6A;BATF2;STARD4;KCTD19;SLC30A3;APOA4;RUFY4;ATF5;JDP2;COLEC11;RGS17;GRP;YTHDC2;LTBP4;FAM109B;HSD17B14;TMEM160;OTOA;TMEM27;RBM15B;STC2;MBNL3;PPARGC1A;FAM71B;S1PR4;LINGO1;SLC10A6;ANKRD34C;RNF26;IGF2;NR2F1;MTSS1L;AIF1L;P2RX3;VEPH1;ID2;SERPINI1;VIP;SERINC2;CDK14
TCF4 (human)	159/4210	0.431681	1	-0.0734947	5.45262e-11	PRDM8;TES;TUSC5;TFRC;EPO;ACSM1;RPL10L;GPATCH3;ABCA13;RXFP1;CRHBP;ATCAY;NDST4;C1RL;LIPM;MPV17;SLC25A42;SLC25A44;RPTN;CER1;UNC13B;CSNK1G3;PRM2;MEF2C;STARD4;SLC30A8;ACSL5;CTPS;PPAPDC2;MAT1A;NPNT;IPCEF1;PDYN;DGKZ;LOR;LCE1C;MYL4;SFRP4;GLTPD2;CTAGE5;FETUB;AGTR2;PPEF1;GCM1;ZCCHC5;EPHA10;GPR85;GLT8D2;PRDM13;LPO;GLYAT;TMEM25;SPTA1;NEUROD1;HSPH1;ZMAT4;PACSIN2;KCNN1;LELP1;NPTX2;TXNDC8;FAM71B;PPARGC1A;CPA5;T…
TP53 (mouse)	47/1266	0.526588	1	-0.0653676	4.84967e-11	RPL10L;IFNA2;PTPRO;LRRC39;CIB3;HSPB1;GPATCH3;RPS15;ARHGAP42;SMPD4;OLFR287;SMPD1;BSG;DCDC2B;GM4984;RPS2;NUDT15;S1PR4;SLC25A44;RPTN;TNPO3;TRIM67;RNF26;4933411K16RIK;TNFRSF9;RBM19;DKKL1;ENTPD8;MAFA;DGKZ;OXR1;1700109H08RIK;NLRP12;4930590J08RIK;SELL;CTAGE5;UBXN11;RPL37A;ATG2A;CD248;FCER2A;SKINT6;YPEL5;NOL12;TNP1;PPP1R14D;SLC27A5
SMAD4 (human)	57/1542	0.53846	1	-0.0374544	2.77876e-11	LY6K;PGLYRP3;SDR9C7;SH3RF1;ENDOU;SMPD4;MED10;STAB1;C1RL;DLGAP1;TOPBP1;ACAD10;GALNT9;ADIG;PLEKHJ1;SFTPB;GPR39;CSNK1G3;STARD4;APOBEC2;ACTL6B;GKN1;TNNC2;FOXL2;PDYN;OLFM1;ALPK2;PCNA;ZCCHC5;USH1C;PLG;BHLHE23;IGSF21;MUC2;NT5DC3;POLD2;ANKAR;FSD2;RPS2;PPARGC1A;ATP6V1C1;CPA5;NTNG1;TTC9B;DHCR24;TRPV1;KLK11;HCRTR1;PPFIBP1;NLRP12;TNFSF4;NT5C1B;ZYX;TNFSF9;RNF186;SERINC2;CC2D1B
HNF1A (human)	69/1855	0.517889	1	-0.0315478	2.34055e-11	PRDM8;LY6K;TES;GPR22;TMEM180;SYDE2;CRHBP;MED10;DDI1;FAM3B;FAM19A2;KRTAP5-2;DLGAP1;NUDT15;RPS11;CER1;TNPO3;MSMB;CSNK1G3;MEF2C;TNNC2;MTUS2;PPAPDC2;NPNT;C1QL3;GIP;ACOX2;CTAGE5;DMRTA1;PPEF1;PFDN6;PSMB11;GRP;CLEC12B;LRRC17;FAM83H;LCE3D;OTOA;ADAMTS13;CUX1;P2RY4;FRZB;ZMAT4;POLD2;MICALCL;LELP1;TXNDC8;PPARGC1A;CPA5;GRXCR1;TFAP2D;FAM26D;HPS1;IGF2;ACTL9;BTBD10;OXR1;IL6;SLC6A7;LRIT2;VEPH1;CD207;NT5C1B;ALB;NO…
NFATC3 (human)	5/116	0.438321	1	-0.0284547	2.11107e-11	MOXD1;MEF2C;XPNPEP2;GPR22;LRRC17
NFATC2 (human)	5/117	0.445361	1	-0.0264508	1.9624e-11	LRRC69;BCL11A;CD248;CD3D;CDK14
NR3C1 (human)	59/1590	0.526663	1	-0.0104849	7.77883e-12	SPO11;EPO;FAM57B;AQP7;PHRF1;CD3D;RXFP1;GRM2;ADAMTSL2;C1RL;GNAT1;KRT6A;SFTPB;CCDC154;S100A2;PPP1R16A;SH2D3C;SHISA4;HOGA1;SSTR3;LOR;GPRIN1;VOPP1;TLR5;FKBP6;FAM71F1;GCM1;RGS17;BEAN1;NOTCH4;PRDM13;RFNG;FTHL17;CUZD1;NEUROD1;IGSF21;RBM15B;MUC2;FUT7;SLC17A7;MUC4;S1PR4;GABBR2;LGI2;MTSS1L;UBE2A;KLK11;ISX;HCRTR1;UROC1;P2RX3;USH1G;XPNPEP2;RGL3;MKX;RNF186;SERINC2;CDK14;IL17C
NFKB1 (human)	131/3497	0.479854	1	-0.00361531	2.68223e-12	PRDM8;TUSC5;AQP7;SDR9C7;ABCA13;SYDE2;SLC25A48;CRHBP;HHAT;SOX18;ACAD10;IFITM5;RPTN;PLEKHJ1;PKNOX2;ENPP7;MEF2C;CCDC154;SLC30A3;ENTPD6;KAZN;HOGA1;THOC5;DGKZ;LCE1C;SLC9A5;RUFY4;ALPK2;ATF5;ISYNA1;NECAB3;TSHZ3;EPHA10;NAIF1;ILDR2;PRDM13;C2CD4B;RASAL1;NLK;HOXB13;GTF2E1;CUZD1;DEDD2;FAM83H;IGSF21;NEUROD2;TMEM27;ADAMTS13;FUT7;SCUBE1;PACSIN2;USP50;KCNN1;NPTX1;VILL;HOXC9;CD99;SLC10A6;IGF2;NR2F1;MICAL2;DHCR24;…
HIVEP1 (human)	8/218	0.564763	1	0.00473962	-3.51635e-12	LY6K;IFNB1;ALB;OCIAD2;DUSP15;PRAP1;IL17C;LCE1C
MYC (human)	48/1302	0.545799	1	0.00553759	-4.10838e-12	DDX3Y;SLC45A2;DOC2A;UHRF1;RMND1;OTP;MTHFSD;RBM15B;LIPC;CUX1;SOX18;STAB1;STMN1;XIRP2;KRTAP5-2;PROK2;GNAT1;SULT4A1;PPARGC1A;GALNT9;ATP5SL;SRSF12;PELP1;CCDC154;CCDC137;MTUS2;MTSS1L;DYRK1B;MICAL2;NR1D1;SYT13;HTR5A;HSPBAP1;GNMT;COQ4;ERN1;OLFM1;WEE1;VGF;UBXN11;LHX2;ASB9;ECHDC2;XCL1;CEP63;MFGE8;FKBP6;UMODL1
MYB (human)	52/1409	0.543033	1	0.00694089	-5.1495e-12	TES;ACSM3;MAGEB16;GPR22;POMT1;IFNA2;CSN3;CXCL1;MS4A4A;LMOD2;NDST4;LIPM;PROK2;DLGAP1;MPV17;ACAD10;STARD4;SLC30A8;ACSL5;MAT1A;PRSS12;LCE1C;MYH2;CDH12;CEP63;L3MBTL4;FAM71F1;ZCCHC5;GLT8D2;RASAL1;GLYAT;PTGS2;HDAC9;ASB15;LMAN1;ZMAT4;XIRP2;PDE6C;MBNL3;TFAP2D;FAM26D;IFNB1;UBE2A;OXR1;TSPAN13;XPNPEP2;VEPH1;ASB9;NOX3;ANKS4B;CNTN3;VIP
AHR (mouse)	16/454	0.619588	1	0.0441564	-3.27599e-11	AI661453;CFD;APOA4;PTGS2;THOC5;RPS15;SMPD4;NUP210L;POLE2;RPL37A;RRP36;SULT5A1;PPP1R14D;IL17C;SLC25A44;PELP1
NCOA1 (human)	1979-04-01	0.347264	1	0.0626025	-4.64452e-11	GLTPD2;BEAN1;NEUROD4;SPESP1
FOXA2 (human)	1983-04-01	0.380017	1	0.0721755	-5.35475e-11	YPEL5;DUSP15;LOR;NEUROG3
PGR (human)	53/1447	0.565108	1	0.0772098	-5.72825e-11	PIGS;MYOM1;PGLYRP3;ECM1;DPYS;TMEM180;CSN3;MFSD4;STMN1;FAM19A2;CNGA2;LIPM;CTSG;BANF1;HORMAD2;TEKT5;PAMR1;TTC23L;KRT6A;MEF2C;APOBEC2;S100A2;ACSL5;DGKZ;LCE1C;SFRP4;ACOX2;CTAGE5;RPL37A;XCL1;ALPK2;L3MBTL4;KCNE1;GLT8D2;RASAL1;HDAC9;SPTA1;TCEAL8;IGSF21;HSPH1;CUX1;STC2;SUSD3;TXNDC8;PPARGC1A;ANKRD34C;SH2D1A;CYP4B1;UBE2A;OXR1;P2RX3;SELL;NT5C1B
GATA1 (human)	99/2679	0.542101	1	0.10144	-7.52592e-11	PGLYRP3;MAGEB16;ARHGAP44;FAM19A2;LIPM;ACAD10;UNC13B;RAB2B;MEF2C;STARD4;SLC30A8;ACSL5;KAZN;CTPS;PPAPDC2;IPCEF1;CTAGE5;TMEM138;VOPP1;PPEF1;STX1A;GCM1;ISYNA1;SLC45A2;EPB42;YTHDC2;GPR85;PLCXD2;NEUROD2;NEUROD4;ZMAT4;PACSIN2;USP50;KCNN1;FAM71B;PPARGC1A;ATP6V1C1;CPA5;NR2F1;GDF3;TYR;TMEM233;OSTC;ID2;CD207;ALB;NOX3;TNFSF9;SERPINI1;RNF186;DDX3Y;MYOM1;ECM1;RTP3;RMND1;CD3D;MS4A4A;OSBPL10;GPRC6A;MED10;DLGAP1;…
ATF4 (human)	51/1398	0.575974	1	0.103218	-7.65783e-11	DENND1B;PCSK1;SUV39H2;TFRC;GPR20;NAT14;HHAT;PROK2;SULT4A1;PLEKHG4;MEF2C;CCDC154;KRTAP13-1;ACSL5;VPS37B;AP3B2;VGF;UBE2V1;PSMB11;YTHDC2;CLCNKB;TMEM160;RFNG;GTF2E1;KLK7;DEDD2;MTHFSD;PAK1;FUT7;HSPH1;NEUROD4;ADAD1;XIRP2;OTOF;PPARGC1A;CPA5;NTSR2;CRYBB2;CCK;HSPBAP1;IFT20;MTL5;VEPH1;ID2;COL20A1;RGL3;CD248;PLCD3;YPEL5;LGR5;IL17C
RUNX2 (human)	53/1458	0.587018	1	0.104338	-7.74093e-11	SPON2;TUSC5;IFNA2;HSPB1;SDR9C7;PCSK5;SNAPC5;KRTAP5-2;CTSG;FAM170A;IFITM5;GALNT9;SFTPB;ACTL6B;SH2D3C;RBM19;IL17RE;HOGA1;PDYN;LOR;CTAGE5;NRG3;ITPKA;DSG4;ATF5;CCDC150;SHANK1;PSMB11;LRRC57;ZCCHC5;PRDM13;PLCXD2;SPTA1;OTOA;STC2;NT5DC3;SUSD3;MBNL3;FAM71B;ATP6V1C1;SLC10A6;TNFRSF9;HPS1;ACTL9;PPFIBP1;NLRP12;UROC1;VEPH1;COL20A1;ANKS4B;SFTPA1;SLC26A3;SERINC2
STAT1 (human)	61/1667	0.570308	1	0.132545	-9.83362e-11	DDX3Y;SUV39H2;PGLYRP3;CLIC3;ECM2;TES;KDM5D;CALCOCO2;RPL10L;SH3RF1;SPRED3;SMPD1;BSG;STMN1;FLOT1;FAM19A2;HORMAD2;MPV17;TNPO3;IFITM5;TMC1;UNC13B;CSNK1G3;TIGD4;VPS37B;NPNT;DGKZ;AP3B2;SLC9A5;NOV;CDH12;PKP1;MFGE8;DSCAML1;CCDC150;PFDN6;KCNE1;EPHA10;TSGA10IP;YTHDC2;LRRC17;NAIF1;NLK;CACNG8;ZNHIT1;FRZB;NT5DC3;NPTX2;FAM71B;UBE2A;OXR1;IFT20;TMEM233;P2RX3;UBXN11;VEPH1;TNFSF4;POLE2;ALB;FOXA2;CC2D1B
TP53 (human)	106/2866	0.539123	1	0.143874	-1.06741e-10	FAAH;TFRC;RPL10L;MYLK3;RRP9;HHAT;BSG;FAM19A2;MAGEA2;ARFIP2;ROPN1L;SLC25A42;RPS11;PAMR1;RPTN;IFITM5;RAB2B;SLC30A3;PPP1R16A;SHISA4;KAZN;NPNT;IPCEF1;LOR;LCE1C;ERN1;CHIT1;CDC34;NUP210L;DOK4;AGTR2;SLC27A3;STX1A;GCM1;NLRX1;EPB42;COL13A1;MGST3;ILDR2;NLK;LRRC52;CD79A;FUT7;HSPH1;ZNHIT1;USP50;KCNN1;PPARGC1A;FAM71B;SLC10A6;ANKRD34C;FAM26D;IGF2;KLHDC8B;UBE2A;MAFA;IFT20;ADCY10;ATG16L2;LHX2;OSTC;LRIT3;RGL3;SER…
REPIN1 (human)	53/1466	0.602725	1	0.159394	-1.18255e-10	KCNG1;SPON2;CLIC3;FAM57B;ADRA1D;CXCL1;OTP;PHRF1;DUSP15;NAT14;SH3RF1;TM7SF2;NSDHL;ARHGAP42;MAGEA2;SLC25A42;PLEKHJ1;ENPP7;MEF2C;KCNH7;ACSL5;CTPS;THOC5;AP3B2;PRSS12;OLFM1;MPPED1;PKP1;HIST1H2BG;SFT2D1;SHANK1;ISYNA1;NRN1;PCNA;UHRF1;YTHDC2;RAB1B;HOXB13;TMEM25;PAK1;BRD9;SLC17A7;POLR2H;MBNL3;KCNJ3;TMEM132D;LYSMD4;HSPBAP1;HCRTR1;RPS28;USH1G;ID2;MAP3K10
PRDM1 (mouse)	7/196	0.594928	1	0.163596	-1.21373e-10	FOXB2;SKOR2;VEPH1;OLFR140;OLFR328;SLC26A3;SLURP1
CREB1 (mouse)	30/849	0.636191	1	0.193628	-1.43654e-10	RTN4R;GCM1;DOC2A;FLT3;RMND1;PLCXD2;TCEAL8;PAK1;NSDHL;LIPC;CUX1;4930432K21RIK;BANF1;EIF2S3Y;RPS11;NPTX2;FAM81A;VMN1R68;ENTPD6;VPS37B;SYT13;BC049730;BSCL2;ADCY10;RPL37A;ATG2A;OLFR591;RGL3;ZFP277;R3HDM2
NKX3-1 (human)	9/264	0.647732	1	0.21699	-1.60986e-10	B3GALT2;ADAD1;FLOT1;NOX3;CYP4B1;HSPB1;DHCR24;GPATCH3;NUDT15
FEV (human)	6/172	0.618044	1	0.23092	-1.71321e-10	SLC25A48;ZYX;WISP3;FLOT1;ACSL5;RASAL1
ATF1 (human)	9/264	0.647732	1	0.245812	-1.8237e-10	IFT20;SLC25A48;PAK1;ZCCHC5;PTPRO;IGFL3;RNF186;IL17C;GNMT
E2F1 (mouse)	112/3056	0.579326	1	0.271379	-2.01338e-10	FAAH;CSN3;RAB44;CDH4;OLFR447;SOX18;C1RL;PROK2;QK;SLC25A42;PAMR1;SLC25A44;RPTN;SECTM1B;MEF2C;SLC30A3;TAS2R104;OLFR952;BSCL2;SFRP4;CDC34;ASTL;RUFY4;GPRIN1;SFRP5;HIST1H2BG;SLC27A3;ATF5;RTN4R;EPHA10;ZFP747;LTBP4;FAM109B;RASAL1;LRRC52;A130010J15RIK;FAM83H;NEUROD1;NEUROD2;VMN2R96;PACSIN2;HOXC9;NTNG1;TMEM132A;MICAL2;BTBD10;COQ4;4930590J08RIK;RPS28;LRIT2;OLFR570;CDK14;CNIH3;CC2D1B;RASGRF2;CXCL1;CCDC129;O…
PPARA (human)	9/271	0.676915	1	0.31895	-2.36631e-10	GPR39;PAK1;COL13A1;PITPNM3;GPR85;RILP;SSTR3;IL9R;UMODL1
GTF2I (human)	8/237	0.655236	1	0.320117	-2.37497e-10	ARHGAP44;SH2D3C;NDUFC1;GFRA3;TLR5;LIN7B;HDAC9;CC2D1B
ELF3 (human)	53/1488	0.644738	1	0.329613	-2.44542e-10	RTP3;CPNE6;ADRA1D;DUSP15;PCSK5;SNAPC5;SLC25A48;TNN;ARFIP2;ACAD10;TNPO3;UTP15;PLEKHG4;APOBEC2;PPP1R16A;SH2D3C;ACSL5;MTUS2;AP3B2;MPPED1;VGF;SLC27A3;FAM71F1;PCNA;NAIF1;ADCY4;LYPD2;IGSF21;PRSS50;ADAMTS13;FUT7;FRZB;PACSIN2;CEACAM20;USP50;MICALCL;MBNL3;GSTM4;AOC3;NTNG1;SRPK3;CCDC137;USP9Y;IGF2;UBE2A;BTBD10;OXR1;AIF1L;SELL;LRRN4CL;CD207;CD248;SPRN
POU1F1 (human)	50/1408	0.649716	1	0.33333	-2.473e-10	TES;IFNA1;GPR22;IFNA2;CSN3;RXFP1;LMOD2;GPRC6A;B3GALT2;NDST4;FAM19A2;FAM19A1;DLGAP1;NUDT15;MEF2C;ARHGEF19;MTUS2;ENTPD8;OTOR;LCE1C;MEP1A;DMRTA1;CDH12;AGTR2;COLEC11;GLT8D2;HDAC9;ASB15;SPTA1;LMAN1;LCE3D;OTOA;XIRP2;MBNL3;LRRC69;GLYATL3;GRXCR1;IFNB1;ARHGEF38;GCG;OXR1;SLURP1;TSPAN13;OSTC;VEPH1;TNFSF4;ALB;NOX3;ANKS4B;VIP
CRTC1 (human)	38/1086	0.66999	1	0.351239	-2.60587e-10	NECAB3;TES;LRRC39;LYPD2;FTHL17;ENHO;NSDHL;HHEX;STC2;CTSG;CER1;MEF2C;TMEM132A;HPS1;ADRM1;TMEM61;ACSL5;TBR1;PDYN;C1QL3;TMEM177;ERN1;CHIT1;TMEM233;MYH2;IL6;MTL5;VGF;LRRN4CL;VEPH1;GPR182;CNTN3;SPACA5;CEP63;TNP1;MATN4;LPIN3;CC2D1B
SREBF2 (human)	48/1361	0.665386	1	0.370286	-2.74717e-10	RTN4R;KCNG1;SPON2;KCNE1;NLRX1;KCNE3;CEBPE;CLCNKB;LYPD2;SDR9C7;DUSP15;MYLK3;KLK7;STC2;ARFIP2;RRP36;OTOF;BRD9;LELP1;MUC4;FAM71B;IFITM5;ENPP7;KRT6A;PLEKHG4;CCDC154;SLC36A2;ZBTB16;PPP1R16A;SH2D3C;PPAPDC2;NR1D1;RHOF;PRODH2;C1QL3;DGKZ;KLK11;TOX3;NLRP12;VGF;GPR182;RGN;XCL1;RGL3;CD248;SPACA5;ST6GALNAC6;FOXA2
TEAD1 (human)	55/1547	0.651982	1	0.370567	-2.74926e-10	PGLYRP4;LY6K;CLIC3;TES;TFRC;IFNA1;ACSM1;CPNE6;GPR20;CXCL1;SLC22A12;SPRED3;NDST4;FLOT1;FAM19A1;ENPP7;MEF2C;GPBAR1;APOA4;GLTPD2;ITPKA;RGN;LTA;XCL1;SPACA5;PPEF1;JDP2;COLEC11;SLC45A2;ZCCHC5;SPESP1;YTHDC2;TMEM160;ADAM20;PLG;HOXB13;HDAC9;OTOF;PDE6A;AOC3;IGF2;NR2F1;DHCR24;OXR1;HCRTR1;IFT20;FAM160A1;IL6;LRIT2;CD207;ATG2A;COL20A1;OCM;SFTPA1;SERINC2
Arnt (mouse)	5/139	0.591772	1	0.407445	-3.02286e-10	SLC22A12;ATCAY;CYM;LTBP4;DGKZ
IRF7 (human)	1999-04-01	0.507322	1	0.415947	-3.08594e-10	PSMB11;SPO11;QPRT;CEACAM19
RELA (human)	100/2775	0.643493	1	0.41878	-3.10696e-10	PRDM8;OTP;TM7SF2;SOX18;ROPN1L;TEKT5;MEF2C;UNC5A;KAZN;HOGA1;CEL;PRAP1;CDC34;SLC9A5;RUFY4;CLDN9;SFRP5;SLC27A3;GCM1;KCNE1;NLRX1;NAIF1;ILDR2;LYPD2;C2CD4B;NLK;FUT7;ZNHIT1;USP50;KCNN1;NPTX1;CD99;TMEM132D;BCL11A;IGF2;NR1D1;MAFA;HSPBAP1;SYT8;IFT20;ATG16L2;MTL5;PXMP2;COL20A1;MAP3K10;NOL12;SERINC2;PIGS;PCSK1;PNLIPRP2;CD40;DOC2A;CALCOCO2;FAM57B;CXCL1;DUSP15;CD3D;CLDN20;SMPD1;ADAMTSL2;EFHD2;FLOT1;RSPO3;HORMA…
USF2 (human)	138/3792	0.620112	1	0.443886	-3.29322e-10	PGLYRP3;OTP;LRRC71;MYLK3;TM7SF2;CRHBP;HHAT;LIPC;SOX18;C1RL;STMN1;FAM3B;PROK2;ROPN1L;GNAT1;PAMR1;ATP5SL;ENPP7;CCDC154;MEF2C;SLC30A8;ENTPD6;ACSL5;MTUS2;DYRK1B;KAZN;IPCEF1;PRAP1;ERN1;CHIT1;OLFM1;MTNR1A;CDC34;DOK4;CLDN9;RUFY4;TMEM138;PKP1;PPEF1;FKBP6;COX19;SLC45A2;KCNE1;KCNE3;CLCNKB;LIN7B;CUZD1;TMEM25;IGSF21;HSPH1;STC2;PACSIN2;OTOF;GRXCR1;ARHGEF38;MICAL2;DHCR24;TRPV1;NR1D1;HSPBAP1;SYT8;ISX;COQ4;TMEM2…
RUNX1 (human)	140/3857	0.633363	1	0.444629	-3.29873e-10	PGLYRP3;TES;ACSM1;MAGEB16;GPATCH3;PHRF1;ABCA13;TM7SF2;NSDHL;ATCAY;LIPC;SOX18;STMN1;PROK2;TEKT5;SLC25A42;FAM81A;PLEKHJ1;KRT6A;RAB2B;MEF2C;STARD4;SLC30A8;ACSL5;SHISA4;CTPS;IPCEF1;PRAP1;LOR;DOK4;NECAB3;ZCCHC5;BEAN1;NLRX1;KCNE3;YTHDC2;CLCNKB;GPR85;NAIF1;GLT8D2;PRDM13;GLYAT;NLK;HOXB13;CUZD1;FAM83H;IGSF21;NEUROD2;TMEM27;PACSIN2;OTOF;VILL;LELP1;FAM71B;SRPK3;TMEM132A;HPS1;IGF2;IGFL3;TRPV1;MAFA;SYT8;LRIT2…
LOC135440 (human)	8/247	0.698138	1	0.457245	-3.39233e-10	CTAGE5;KCNN1;MBNL3;DSG4;HDAC9;OXR1;MYLK3;TM7SF2
STAT5B (human)	48/1379	0.698735	1	0.46479	-3.44831e-10	KCNE1;LRRC57;KDM5D;IFNA2;CSN3;CCDC129;PTGS2;ABCA13;HDAC9;ARHGAP44;GPRC6A;SNAPC5;LMAN1;CRHBP;NDST4;CEACAM20;ADAD1;MAGEA2;DLGAP1;MPV17;TEKT5;NPTX1;MBNL3;FAM71B;MSMB;TMC1;NTNG1;MEF2C;ARHGEF38;IL31RA;MTUS2;KAZN;KLHDC8B;PPAPDC2;BTBD10;COQ4;MYH2;NOV;LRIT2;ID2;ALB;LTA;NAPEPLD;CNTN3;VIP;SFT2D1;JDP2;ST6GALNAC6
SP3 (mouse)	39/1129	0.700799	1	0.47102	-3.49453e-10	PNLIPRP2;KCNE1;BEAN1;EPHA10;LRRC39;ADCY4;NAIF1;ADRA1D;SH3RF1;FAM83H;NEUROD2;GRM2;HHEX;PAK1;ADAMTS13;CUX1;P2RY4;MLANA;CNTNAP5C;SLC25A44;KCNJ3;LINGO1;2310079G19RIK;PPP1R16A;IGF2;NR2F1;MSL3L2;CYP4B1;C1QL3;OLFR1289;OLFM1;MEP1A;LHX2;LTB4R1;ITPKA;RGN;CCDC3;SERPINI1;ZFP277
ELK1 (mouse)	61/1727	0.67733	1	0.478398	-3.54927e-10	KCNG1;PRDM8;MCPT8;CCDC129;DUSP15;ZFP119A;TM7SF2;THTPA;GRM2;MED10;FAM170A;TOPBP1;GM765;SULT4A1;PKNOX2;CHST8;PLEKHG4;1110008P14RIK;UNC5A;OLFM1;1810011H11RIK;CTAGE5;TMEM138;ITGA8;UBE2V1;APOL7B;A;APOL7A;OLFR1471;SVS4;LRRC57;CDCA3;CLCNKB;LTBP4;TMEM160;PRDM13;1700029F12RIK;BHLHE23;TRP53I11;OLFR225;NEUROD2;ADAMTS13;4930432K21RIK;STC2;ASZ1;RRP36;PDE6C;GM826;NPTX2;OLFR91;GABBR2;CRYBB2;HSPBAP1;KLK11;ISX;HC…
YY1 (mouse)	60/1700	0.67837	1	0.504154	-3.74035e-10	VMN1R55;OLFR523;RPS15;OLFR287;SOX18;2310036O22RIK;RSPO3;ARFIP2;ROPN1L;ATP5SL;KRT6A;TRIM67;MSMB;SPINK4;APOA4;NDUFC1;MYL4;BSCL2;RGN;SLC27A3;SLC27A5;FKBP6;HCN4;COX19;ISYNA1;AKR1CL;LRRC57;HSD17B14;RFNG;HOXB13;FTHL17;MTHFSD;ADAMTS13;CUX1;DCDC2B;SLC17A7;POLR2H;PDE6A;SULT5A1;SLC15A5;GSDMA;CCDC137;RNF26;TMEM132A;NR2F1;IGF2;LYSMD4;MAFA;TAS2R126;RPS28;NLRP12;TMEM114;UBXN11;MTL5;PXMP2;NAPEPLD;GM11567;CCDC3;…
SND1 (human)	51/1473	0.716931	1	0.544337	-4.03847e-10	PRDM8;LY6K;CD40;CLIC3;FLT3;GPR22;AQP7;CXCL1;DUSP15;CRHBP;HHAT;ADAMTSL2;HORMAD2;UTY;ACAD10;RPTN;MEF2C;KRTAP13-1;SH2D3C;TNNC2;PRAP1;MYH2;SLC9A5;ALPK2;NECAB3;PRDM13;RASAL1;PLG;LRRC52;CUX1;MLANA;USP50;OTOF;SLC17A7;POLR2H;MBNL3;IFNB1;IGF2;CYP4B1;ACTL9;HSPBAP1;TMEM233;RPS28;P2RX3;LHX2;TNFSF4;GPR182;OCIAD2;SERPINI1;CPVL;IL17C
FOXD1 (human)	6/192	0.717473	1	0.586757	-4.35319e-10	SLC22A12;SPON2;SPESP1;FLOT1;PLG;GPATCH3
Hand1::Tcfe2a (mouse)	4/110	0.58766	1	0.598827	-4.44274e-10	OLFR877;4930595M18RIK;OLFR1215;MUC4
PDX1 (human)	1955-03-01	0.345255	1	0.632895	-4.69549e-10	SNAPC5;ENTPD8;GIP
NR5A2 (human)	137/3815	0.681225	1	0.658089	-4.88241e-10	PGLYRP4;TFRC;MAGEB16;SDR9C7;RRP9;TM7SF2;BSG;FAM19A2;BANF1;MPV17;SLC25A42;PAMR1;ACAD10;ATP5SL;IFITM5;ENPP7;CCDC154;PRM2;S100A2;SLC30A3;PPP1R16A;MTUS2;CTPS;THOC5;DGKZ;LOR;CHIT1;CTAGE5;SFRP5;GPRIN1;PKP1;HIST1H2BG;PPEF1;SLC27A5;RTN4R;ISYNA1;KCNE1;NLRX1;NECAB3;LYPD2;HOXB13;PLCXD2;ENHO;NEUROD1;NEUROD2;PACSIN2;KCNN1;NPTX1;LELP1;NPTX2;FAM71B;CD99;NTNG1;HPS1;MICAL2;KLHDC8B;TRPV1;GDF3;NR1D1;HSPBAP1;TMEM233…
REL (human)	11/353	0.759095	1	0.658565	-4.88594e-10	GRXCR1;PAK1;PCNA;CLIC3;NOV;SMPD1;POMT1;FLOT1;NR2F1;NR1D1;SHANK1
FOXJ1 (human)	51/1484	0.735253	1	0.676887	-5.02187e-10	PRDM8;SPON2;CIITA;TES;TUSC5;DOC2A;IFNA1;HSPB1;BSG;RPS11;ACAD10;SULT4A1;UNC13B;CSNK1G3;SLC36A2;KAZN;VPS37B;CEL;GIP;TMEM177;MYL4;CHIT1;GLTPD2;ETV3L;RGN;CEP63;SPACA5;SLC27A3;IL9R;ISYNA1;KCNE1;CLEC12B;GPR85;LIN7B;PLCXD2;HDAC9;OTOA;POLD2;TMEM132D;FAM26D;DKKL1;NR1D1;ACTL9;KLK11;GNMT;BMP3;SLC6A7;MTL5;MAP3K10;OCIAD2;YPEL5
ELK1 (human)	52/1511	0.733653	1	0.679839	-5.04377e-10	PIGS;SUV39H2;IFNA2;WISP3;GPR20;RPS15;FLOT1;NUDT15;PAMR1;MSMB;MTUS2;APOA4;NDUFC1;ETV3L;NUP210L;NRG3;VOPP1;CEP63;L3MBTL4;ISYNA1;SLC45A2;PCNA;RFNG;BHLHE22;HOXB13;HDAC9;SPTA1;TAF1D;CUX1;PTCHD2;FRZB;PDE6C;VILL;SNCB;ATP6V1C1;CPA5;ZBTB16;USP9Y;MICAL2;UBE2A;HSPBAP1;AIF1L;IFT20;BMP3;USH1G;CAPN10;VEPH1;PXMP2;OCM;SERPINI1;LGR5;IL17C
MAFB (human)	1963-03-01	0.423368	1	0.692231	-5.13571e-10	GPBAR1;SFT2D1;CEACAM19
NFE2L1 (human)	1965-03-01	0.442441	1	0.71498	-5.30449e-10	FRZB;SLC17A7;TBR1
SPI1 (human)	56/1638	0.756953	1	0.725873	-5.3853e-10	DENND1B;CD40;TES;RTP3;ADRA1D;PCSK5;MYLK3;OSBPL10;MS4A4A;FLOT1;CTSG;GNAT1;RPTN;MSMB;KRT6A;SLC30A8;ACSL5;KAZN;GPBAR1;PDYN;GIP;CHIT1;TOX3;CTAGE5;PDZRN3;SMTNL1;FAM71F1;NRN1;EPB42;EPHA10;LTBP4;BHLHE22;LCE3D;CACNG8;OTOA;KCNN1;PDE6C;MBNL3;NTSR2;SRSF12;NTNG1;SRD5A2;CYP4B1;OXR1;NLRP12;UBXN11;SELL;VEPH1;TNFSF4;CD207;CD248;SERPINI1;PLCD3;SLC26A3;LPIN3;UMODL1
PRDM1 (human)	50/1468	0.754605	1	0.727714	-5.39896e-10	PGLYRP3;CIITA;ECM2;IFNA2;ARHGAP44;FAM3B;FAM19A2;MAGEA2;DLGAP1;TEKT5;TMC1;SPINK4;GPR39;KCTD19;ACTL6B;NPNT;PDYN;PRAP1;BSCL2;CHIT1;GLTPD2;CTAGE5;TMEM138;GPRIN1;RPL37A;ITPKA;ALPK2;UBE2V1;DSG4;ATF5;JDP2;SLC45A2;PCNA;ZCCHC5;ILDR2;PLG;HDAC9;MBNL3;FAM71B;LRRC69;CCDC137;IFNB1;NR1D1;SYT17;ATG16L2;SELL;OSTC;VEPH1;MKX;SERPINI1
CEBPB (human)	48/1420	0.76764	1	0.771527	-5.72401e-10	PIGS;RTN4R;LY6K;KCNE1;PTPRO;PLG;ABCA13;ENDOU;TMEM27;MUC2;ADAMTSL2;NT5DC3;C1RL;ANKAR;ADAD1;MICALCL;S1PR4;PLEKHJ1;CHST8;NTNG1;SRPK3;CDRT4;SFTPB;CSNK1G3;GABBR2;KCNH7;GKN1;TMEM132A;HPS1;ACSL5;IGFL3;MICAL2;GPBAR1;FOXL2;TTC9B;DHCR24;LOR;CEACAM19;SLURP1;ISX;COQ4;NLRP12;ATG16L2;NT5C1B;ZYX;TNFSF9;YPEL5;LPIN3
STAT1 (mouse)	1968-03-01	0.470571	1	0.784513	-5.82035e-10	VMN1R76;TRPV1;ASB15
HNF4A (mouse)	14/461	0.808184	1	0.812132	-6.02526e-10	KRTAP14;LINGO1;WISP3;IGFL3;OLFR538;OXR1;PRODH2;CYP2D26;NEUROD1;OLFR646;OLFR1239;COL20A1;SLC27A5;IFITM5
FOS (human)	47/1394	0.771114	1	0.814431	-6.04232e-10	RTN4R;COX19;LY6K;PGLYRP3;KCNE1;DOC2A;CALCOCO2;PTPRO;CLCNKB;LRRC71;FTHL17;ABCA13;CUZD1;ENDOU;TMEM27;SLC22A16;ANKAR;PACSIN2;ANKRD1;LIPM;PDE6C;CER1;CHST8;SPINK4;NTNG1;CDRT4;GABBR2;PLEKHG4;HPS1;IL31RA;IGFL3;KAZN;TTC9B;NR1D1;TRPV1;CEACAM19;ISX;CHIT1;FAM160A1;TMEM233;IL6;SLC6A7;ATG16L2;VEPH1;ZYX;MAP3K10;SMTNL1
SPIB (human)	24/760	0.81411	1	0.815698	-6.05172e-10	HCN4;PRDM8;NRN1;EPHA10;SRD5A2;ZBTB16;SH2D1A;CLCNKB;HSD17B14;TTC9B;MIR133B;IPCEF1;THOC5;OXR1;AP3B2;MS4A4A;CACNG8;SELL;FRZB;RGS9BP;FLOT1;CD48;MBNL3;DSCAML1
NFAT2 (human)	46/1376	0.786847	1	0.831105	-6.16602e-10	DENND1B;SLC45A2;ECM2;PCNA;KDM5D;EPB42;RPL10L;GPR85;GPATCH3;HDAC9;OSBPL10;GPRC6A;TCEAL8;CRHBP;OTOA;TMEM27;NEUROD4;FRZB;NDST4;DDI1;KRTAP5-2;DLGAP1;ROPN1L;TEKT5;MBNL3;PAMR1;AOC3;MEF2C;KRTAP13-1;TIGD4;IFNB1;TNFRSF9;OTOR;ERN1;IFT20;NOV;P2RX3;CTAGE5;MEP1A;VEPH1;TNFSF4;RPL37A;OCIAD2;CCDC150;R3HDM2;ST6GALNAC6
ZNF354C (human)	47/1430	0.822683	1	0.869296	-6.44937e-10	GCM1;SUV39H2;EPB42;SDR9C7;LRRC71;LIN7B;TM7SF2;TMEM27;CACNG8;OTOA;MUC2;PRSS50;FUT7;MLANA;FLOT1;SUSD3;KRTAP5-2;BANF1;TXNDC8;TIGD4;TNFRSF9;ZBTB16;DKKL1;KAZN;KLHDC8B;CCK;TRPV1;HOGA1;NYX;MAFA;NPNT;INHBC;SLURP1;AIF1L;RUFY4;CAPN10;VEPH1;CD207;PXMP2;UBE2V1;ATF5;PPEF1;SERINC2;IL17C;SLC27A5;FOXA2;SMTNL1
MIR210 (human)	1970-03-01	0.488962	1	0.910828	-6.75749e-10	NRN1;FSD2;SYT8
FOXO3 (human)	4/132	0.722893	1	0.927756	-6.88309e-10	SLC22A12;SPON2;FLOT1;PLG
HNF4A (human)	73/2127	0.774877	1	0.937149	-6.95277e-10	DDX3Y;PCSK1;CD40;ECM2;TES;WISP3;GPATCH3;DUSP15;TM7SF2;SLC22A12;THTPA;RPS15;ENDOU;SLC22A16;DLGAP1;FAM170A;UTY;PAMR1;TNPO3;UTP15;RAB2B;SLC36A2;TNNC2;RBM19;APOA4;TUBG2;VPS37B;AP3B2;BSCL2;MYH2;NRG3;RPL37A;ALPK2;HIST1H2BG;UBE2V1;PPEF1;SLC27A3;DSG4;PDZRN3;SLC22A20;ZCCHC5;PCNA;LRRC17;MTHFSD;CD79A;LCE3D;CEACAM20;USP50;PDE6C;SLC17A7;MBNL3;FAM71B;MUC6;NTNG1;GSDMA;ADRM1;TRPV1;DHRS2;CEACAM19;GNMT;HCRTR1;SLC6…
NR5A1 (human)	46/1389	0.805742	1	0.944952	-7.01066e-10	FAM71F1;PNLIPRP2;PGLYRP3;KCNE1;TFRC;IFNA1;RAB1B;GPR85;GLYAT;FTHL17;HOXB13;CD3D;DEDD2;OSBPL10;MS4A4A;ARHGAP44;ASZ1;ROPN1L;MPV17;GNAT1;NPTX2;SFTPB;KCTD19;SLC36A2;ANKRD34C;MRPS27;GRRP1;SHISA4;CCK;NDUFC1;UBE2A;MAT1A;AP3B2;OTOR;INHBC;HCRTR1;TMEM233;GLTPD2;MEP1A;LRIT3;MMP17;PKP1;CNTN3;CEP63;SLC22A20;IL9R
NFE2L2 (human)	1984-03-01	0.607797	1	0.976553	-7.24512e-10	NOTCH4;RMND1;FLOT1
EGR1 (human)	21/681	0.831131	1	0.981979	-7.28537e-10	NPDC1;LINGO1;NECAB3;TSHZ3;KCNE3;KCNH7;PLEKHA2;IGF2;FAM83H;TMEM25;FAM160A1;ARHGAP42;CDC34;CUX1;NRG3;SOX18;SMPD1;ID2;PITPNM3;ADAMTSL2;PLEKHJ1
RORB (human)	33/1035	0.834262	1	1.01446	-7.52632e-10	IFNA2;NAIF1;ADCY4;CLCNKB;CSN3;GPATCH3;FTHL17;OSBPL10;SPTA1;NEUROD2;LIPC;ZMAT4;ANKRD1;FAM3B;LIPM;KRTAP5-2;DLGAP1;TXNDC8;ATP6V1C1;UNC13B;CDRT4;GKN1;SH2D3C;PPP1R16A;PPAPDC2;TUBG2;THOC5;OXR1;SFRP4;NOV;CTAGE5;ZYX;CCDC3
IKZF1 (human)	45/1373	0.822988	1	1.04164	-7.72797e-10	PSMB11;PNLIPRP2;FAM57B;QPRT;USH1C;CLCNKB;FAM109B;HSD17B14;HSPB1;SDR9C7;DUSP15;LIN7B;RPS15;HHAT;FUT7;BSG;CEACAM20;RPS2;GNAT1;RPS11;BCL11A;SH2D3C;IL17RE;TRPV1;CTPS;CEL;PRODH2;CEACAM19;GIP;GLTPD2;NLRP12;ETV3L;UBXN11;RUFY4;CLDN9;ECHDC2;RGL3;UBE2V1;ATF5;NOL12;PPP1R14D;PLCD3;SERINC2;STX1A;R3HDM2
SP1 (human)	46/1406	0.828706	1	1.04452	-7.74938e-10	PRDM8;NRN1;TSHZ3;UHRF1;LTBP4;RFNG;NLK;PHRF1;DUSP15;BHLHE23;NAT14;SPRED3;FAM83H;GRM2;PAK1;CACNG8;SMPD4;SCUBE1;CUX1;SOX18;BSG;STMN1;NT5DC3;EFHD2;SLC17A7;NPTX1;POLR2H;GALNT9;RAB2B;LINGO1;IGF2;ENTPD8;CCK;MAFA;MAPK11;FAM160A1;WEE1;MPPED1;VGF;NRG3;RGS9BP;RHEB;GPRIN1;MMP17;PXMP2;SHANK1
NR2F1 (human)	34/1073	0.84678	1	1.07957	-8.00941e-10	IFNA2;NAIF1;ADCY4;CLCNKB;CSN3;GPATCH3;FTHL17;OSBPL10;SPTA1;NEUROD2;LIPC;ZMAT4;ANKRD1;FAM3B;FLOT1;LIPM;KRTAP5-2;DLGAP1;TXNDC8;ATP6V1C1;UNC13B;CDRT4;GKN1;SH2D3C;PPP1R16A;PPAPDC2;TUBG2;THOC5;OXR1;SFRP4;NOV;CTAGE5;ZYX;CCDC3
SRF (human)	119/3420	0.789982	1	1.09017	-8.08801e-10	PGLYRP3;FAAH;TES;ACSM1;MAGEB16;RPL10L;OTP;LRRC71;ABCA13;ENDOU;NSDHL;MPV17;SLC25A42;FAM81A;PKNOX2;RAB2B;CSNK1G3;STARD4;KRTAP13-1;SLC30A8;MTUS2;KAZN;THOC5;IPCEF1;PRAP1;LOR;BSCL2;MTNR1A;CDC34;NUP210L;PKP1;UBE2V1;CCDC150;KCNE1;ZCCHC5;CLCNKB;GPR85;NAIF1;HOXB13;NLK;GTF2E1;IGSF21;NEUROD2;TMEM27;ZMAT4;LELP1;PPARGC1A;GSTM4;IGF2;NR2F1;IGFL3;KLHDC8B;DHCR24;ISX;AIF1L;LRIT2;ATG16L2;OSTC;GPR182;CD207;PXMP2;RNF…
HIF1A (human)	52/1586	0.838834	1	1.09378	-8.11486e-10	PCSK1;ECM2;TFRC;POMT1;AQP7;SLC22A12;RPS15;ENDOU;ATCAY;SLC22A16;BSG;BANF1;GNAT1;RPS11;ACAD10;GALNT9;UNC13B;PRM2;KCTD19;KRTAP13-1;SH2D3C;KAZN;ENTPD8;VPS37B;DGKZ;ETV3L;CLDN9;UBE2V1;INA;L3MBTL4;CCDC150;STX1A;FAM71F1;TSGA10IP;USH1C;FAM109B;HDAC9;DEDD2;OTOA;NT5DC3;ADAD1;GSDMA;ADRM1;GDF3;MYO19;KLK11;COQ4;RHEB;POLE2;ID2;PXMP2;RGL3
HINFP (human)	105/3047	0.805534	1	1.1065	-8.20923e-10	PRDM8;LY6K;TFRC;RPL10L;PHRF1;TM7SF2;SYDE2;ATCAY;STMN1;FAM19A1;ROPN1L;ACAD10;KRT6A;PLEKHJ1;RAB2B;MEF2C;KCTD19;MTUS2;ENTPD8;PDYN;CDC34;SLC9A5;DOK4;RUFY4;GPRIN1;PPEF1;ISYNA1;NECAB3;TSHZ3;EPB42;MGST3;NAIF1;LPO;SLC5A2;IGSF21;TMEM27;OTOA;FUT7;STC2;PACSIN2;USP50;KCNN1;NPTX1;ANKRD34C;ZBTB16;IGF2;UBE2A;TYR;MAFA;FAM160A1;TMEM233;LHX2;RHEB;ID2;NOX3;RGL3;CC2D1B;PCSK1;SUV39H2;KDM5D;DOC2A;FAM57B;GPR22;HSPB7;MS…
NKX2-8 (human)	7/256	0.835752	1	1.10859	-8.22467e-10	RMND1;CLCNKB;TLR5;NPTX2;HSPBAP1;DSCAML1;PRSS12
E2F6 (human)	44/1358	0.840734	1	1.14176	-8.47082e-10	KCNG1;LTBP4;CLCNKB;HSD17B14;AQP7;RFNG;PHRF1;PLCXD2;HHEX;CUX1;STMN1;FLOT1;EFHD2;BANF1;BRD9;NPTX1;POLR2H;GALNT9;NTNG1;GPR39;LINGO1;GABBR2;PLEKHG4;CCDC154;BCL11A;ADRM1;IGF2;ENTPD8;PRODH2;WEE1;SLC9A5;ATG16L2;USH1G;RGS9BP;GPRIN1;MMP17;ITPKA;NAPEPLD;ZYX;JDP2;ST6GALNAC6;FOXA2;SPRN;SHANK1
SRY (human)	13/469	0.885079	1	1.16716	-8.65922e-10	COLEC11;MEF2C;TUSC5;TFRC;KCNE3;RNF26;HSPB7;UBE2A;OSBPL10;SYDE2;FLOT1;PROK2;MSMB
JDP2 (human)	48/1488	0.858109	1	1.17142	-8.69083e-10	FAM71F1;CD40;ECM2;FAM57B;YTHDC2;WISP3;GPR85;HSPB1;GLYAT;CUZD1;GTF2E1;MS4A4A;ARHGAP42;PRSS50;HSPH1;SMPD1;STMN1;MAGEA2;FAM170A;RPS2;LELP1;SULT4A1;RILP;RPTN;BATF2;CDRT4;STARD4;KRTAP13-1;ARHGEF19;GCG;LYSMD4;VPS37B;SYT13;GFRA3;OTOR;DGKZ;LCE1C;IFT20;OLFM1;P2RX3;LRIT2;LRRN4CL;POLE2;ASB9;NT5C1B;NAPEPLD;SPACA5;DSCAML1
E2F4 (human)	7/270	0.87135	1	1.19979	-8.90136e-10	NEUROD1;ARHGAP44;FAAH;UHRF1;MGST3;ATG2A;TOPBP1
TFAP2D (human)	42/1324	0.868917	1	1.20143	-8.91353e-10	CFD;GCM1;PSMB11;KCNE1;TUSC5;LRRC57;PCNA;EPB42;CALCOCO2;LIN7B;CD3D;KLK7;SNAPC5;LCE3D;ADAMTS13;OTOF;DLGAP1;MUC6;PLEKHJ1;CSNK1G3;PLEKHG4;RNF26;ENTPD6;IL31RA;LYSMD4;CTPS;NR1D1;TRPV1;NYX;INHBC;PRODH2;GIP;AIF1L;ADCY10;GLTPD2;NLRP12;MTL5;UBXN11;PXMP2;CD48;ALPK2;SMTNL1
CBFB (human)	23/774	0.882457	1	1.22583	-9.0945e-10	DDX3Y;UNC13B;CDRT4;RAB2B;PNLIPRP2;GPR39;YTHDC2;DYRK1B;PRDM13;HTR5A;NLK;LRRC52;TM7SF2;ENDOU;PITPNM3;PKP1;VOPP1;DLGAP1;CD248;MKX;NOL12;RILP;TTC23L
THRB (human)	67/2034	0.85982	1	1.23134	-9.13543e-10	DENND1B;PCSK1;SUV39H2;PTPRO;DUSP15;SPRED3;ADAMTSL2;STMN1;FAM3B;PROK2;ROPN1L;RPS11;ATP5SL;GALNT9;TRIM67;UNC13B;CCDC154;ACTL6B;PPP1R16A;SH2D3C;KAZN;GPBAR1;APOA4;DGKZ;PRODH2;PRAP1;TMEM177;TOX3;SLC9A5;MPPED1;GPRIN1;MMP17;MFGE8;CCDC150;PFDN6;SHANK1;COX19;ISYNA1;LRRC57;PCNA;COL13A1;UHRF1;NAIF1;LYPD2;HDAC9;KLK7;CACNG8;PTCHD2;NT5DC3;ANKAR;ADAD1;BRD9;RPS2;MUC6;SRSF12;LINGO1;ZBTB16;TRPV1;HSPBAP1;MAFA;TMEM2…
IRF2 (human)	45/1412	0.869844	1	1.2438	-9.22787e-10	PGLYRP3;PCNA;GRP;MGST3;LRRC39;RMND1;PRDM13;LPO;PCSK5;LMOD2;ARHGAP44;PRSS50;ASZ1;FLOT1;FAM19A2;FAM19A1;DLGAP1;RPS2;TEKT5;MBNL3;ATP5SL;ATP6V1C1;RPTN;LRRC69;UNC13B;SLC30A8;TNNC2;SH2D3C;IL31RA;ARHGEF19;GCG;UBE2A;TYR;DHRS2;PRODH2;KLK11;CEACAM19;MYL4;VEPH1;POLE2;OCM;OCIAD2;DSG4;SERINC2;L3MBTL4
THRA (human)	7/271	0.873629	1	1.25546	-9.31437e-10	LIPC;CLCNKB;ANKRD1;KRTAP5-2;CSN3;OXR1;OSBPL10
SP3 (human)	42/1332	0.877559	1	1.27691	-9.47352e-10	NRN1;PCNA;TSHZ3;UHRF1;LTBP4;USH1C;RFNG;PHRF1;NLK;NAT14;FAM83H;GRM2;CDH4;SMPD4;SCUBE1;CUX1;SOX18;NT5DC3;BSG;SLC17A7;NPTX1;GALNT9;LINGO1;PLEKHG4;IGF2;ENTPD8;RHOF;MAFA;MAPK11;FAM160A1;WEE1;CDC34;MPPED1;RHEB;RGS9BP;GPRIN1;PXMP2;RGL3;PLCD3;SERINC2;STX1A;SHANK1
RXRA (human)	45/1422	0.880222	1	1.28184	-9.51009e-10	FAM71F1;TFRC;MAGEB16;SPESP1;QPRT;TMEM180;AQP7;TMEM160;ADAM20;CCDC129;GPATCH3;DUSP15;CD3D;HDAC9;RPS15;NEUROD1;GRM2;TAF1D;LIPC;MICALCL;RPS11;SLC25A44;CD99;SPINK4;SRPK3;GKN1;SH2D3C;ENTPD6;KAZN;NR1D1;GDF3;OXR1;CEACAM19;GNMT;NLRP12;UBXN11;DOK4;TMEM138;POLE2;PXMP2;RGN;TNP1;NOL12;SERINC2;IL17C
PLAU (human)	43/1362	0.878438	1	1.29303	-9.59305e-10	DDX3Y;PCSK1;PSMB11;SUV39H2;NRN1;TFRC;YTHDC2;CLCNKB;RFNG;NAT14;LMOD2;DEDD2;MTHFSD;PAK1;OTOA;HSPH1;NEUROD4;PROK2;OTOF;SULT4A1;PPARGC1A;CPA5;MUC6;UTP15;BCL11A;TNNC2;CCK;VPS37B;HSPBAP1;LOR;IFT20;FAM160A1;PPFIBP1;VGF;OCM;COL20A1;CD248;HIST1H2BG;UBE2V1;YPEL5;PLCD3;LGR5;IL17C
EGR1 (mouse)	52/1617	0.872394	1	1.33422	-9.89868e-10	FAAH;KDM5D;TUSC5;ADRA1D;HHEX;CDH4;QK;CTSG;DLGAP1;FAM81A;ACAD10;SLC25A44;1110008P14RIK;SLC30A3;MTUS2;PRAP1;MPPED1;NRG3;VGF;CTAGE5;GPRIN1;MMP17;ATF5;SFT2D1;ZFP787;ISYNA1;NRN1;UHRF1;RAB1B;SKINT9;LTBP4;RFNG;BHLHE23;LIN7B;NEUROD1;SCUBE1;CUX1;STC2;NT5DC3;ADAD1;OLFR140;NPTX1;RPS2;MBNL3;AI661453;BCL11A;IGF2;SLURP1;RHEB;CD207;NOL12;CDK14
FOXF1 (human)	42/1352	0.897273	1	1.38729	-1.02924e-09	ECM1;ZCCHC5;LRRC57;IFNA1;EPO;GPR22;GPR85;HSPB1;CCDC129;ASB15;LCE3D;HSPH1;ATCAY;PROK2;GNAT1;UTY;MBNL3;PPARGC1A;FAM71B;PLEKHG4;MEF2C;KCTD19;MRPS27;TNFRSF9;ARHGEF19;MTUS2;TBR1;MAT1A;GDF3;IPCEF1;INHBC;DGKZ;ETV3L;CTAGE5;MEP1A;TNFSF4;DMRTA1;LRIT3;CDH12;MAP3K10;PPEF1;CNIH3
RELB (human)	46/1469	0.897077	1	1.39134	-1.03224e-09	PRDM8;ISYNA1;ZCCHC5;COL13A1;UHRF1;CLEC12B;PLG;HOXB13;HDAC9;LRRC52;LCE3D;CACNG8;FUT7;HSPH1;KCNN1;DLGAP1;HORMAD2;MICALCL;UTY;MBNL3;ACAD10;ATP6V1C1;SRSF12;PLEKHG4;SLC10A6;GSDMA;SRD5A2;MTSS1L;RHOF;MAFA;IPCEF1;PDYN;SYT8;IFT20;TMEM233;RPS28;SLC9A5;CLDN9;GPR182;ITPKA;OCM;ALPK2;UBE2V1;SERPINI1;DSG4;ST6GALNAC6
SOX9 (human)	3/105	0.748473	1	1.4419	-1.06975e-09	TUSC5;FLOT1;MSMB
MAX (human)	62/1934	0.897436	1	1.45926	-1.08263e-09	DDX3Y;FAAH;DOC2A;RMND1;OTP;SPRED3;LIPC;SOX18;ADAMTSL2;STMN1;STAB1;FLOT1;PROK2;UTY;GNAT1;SULT4A1;ATP5SL;PELP1;PLEKHG4;CCDC154;MRPS27;SLC30A3;MTUS2;DYRK1B;PDYN;ERN1;MYH2;VGF;PKP1;SPACA5;CEP63;FKBP6;RGS17;SLC45A2;NRN1;UHRF1;BHLHE23;MTHFSD;LCE3D;RBM15B;HSPH1;CUX1;POLR2H;MUC4;MUC6;LINGO1;BCL11A;MICAL2;MTSS1L;CCK;SYT13;MAFA;HSPBAP1;GNMT;COQ4;FAM160A1;WEE1;ATG16L2;LHX2;PXMP2;COL20A1;UMODL1
MAPK14 (human)	36/1190	0.911087	1	1.48135	-1.09903e-09	CIITA;PCNA;HSPB7;CXCL1;SLC5A2;ABCA13;OTOA;MLANA;FRZB;B3GALT2;ZMAT4;DDI1;FAM170A;MICALCL;TXNDC8;MBNL3;MSMB;MEF2C;SLC30A8;FAM26D;GKN1;SH2D3C;IPCEF1;TYR;SYT8;LCE1C;BSCL2;SFRP4;NLRP12;TSPAN13;VOPP1;CD248;YPEL5;SLC26A3;IL17C;PFDN6
NRF1 (mouse)	53/1676	0.899563	1	1.48895	-1.10466e-09	MCPT8;SPO11;HSPB7;POMT1;TMEM180;ZFP119A;RPS15;GM9;2310036O22RIK;ROPN1L;ACAD10;SLC25A44;RPTN;TNPO3;PLEKHJ1;APOBEC2;TNNC2;BC048403;TUBG2;IL17RE;BSCL2;CDC34;RGS9BP;RUFY4;UBE2V1;ATF5;NUP62CL;ZFP575;ZFP787;MGST3;PSG16;GPR85;C2CD4B;ASB15;DEDD2;NEUROD2;TAF1D;CYP2A12;GM4984;POLR2H;RPS2;TXNDC8;S1PR4;CTLA2B;DKKL1;UBE2A;CEACAM19;RPS28;NLRP12;UBXN11;LRRN4CL;CD248;YPEL4
TFAP2A (human)	121/3613	0.897884	1	1.49575	-1.10971e-09	SPON2;PGLYRP3;PHRF1;RXFP1;RPS15;CDH4;ARHGAP42;SOX18;MAGEA2;BANF1;SLC25A42;RAB2B;CCDC154;KRTAP13-1;UNC5A;PPP1R16A;KAZN;TBR1;NPNT;DGKZ;ERN1;BSCL2;GLTPD2;RUFY4;RGS9BP;GPRIN1;SLC27A3;SLC27A5;FKBP6;RTN4R;COX19;ISYNA1;NRN1;TSHZ3;CDCA3;NAIF1;LTBP4;ILDR2;PRDM13;BHLHE23;CUZD1;NEUROD1;FAM83H;FUT7;SCUBE1;STC2;NPTX1;CD99;TMEM132D;BCL11A;ZBTB16;TMEM132A;IGF2;MAFA;HSPBAP1;AIF1L;FAM160A1;MTL5;LHX2;CD207;PXMP2;T…
SMARCA2 (human)	48/1536	0.904344	1	1.51752	-1.12586e-09	LY6K;PCSK1;KCNE1;FAAH;SPO11;UHRF1;USH1C;HSD17B14;CXCL1;GTF2E1;OSBPL10;MS4A4A;SPRED3;HHAT;OTOA;ADAMTS13;FUT7;PTCHD2;B3GALT2;STMN1;DLGAP1;RPS2;GNAT1;SLC25A42;HOXC9;ATP5SL;MSMB;ACTL6B;IFNB1;RNF26;USP9Y;GPBAR1;LYSMD4;RHOF;HOGA1;PPAPDC2;NPNT;INHBC;DHRS2;AIF1L;TMEM233;SLC6A7;P2RX3;VGF;ATG2A;OCIAD2;SERPINI1;RNF186
RBPJ (human)	48/1535	0.903518	1	1.52591	-1.13209e-09	LY6K;PCSK1;RGS17;CD40;CLIC3;KDM5D;SPO11;EPO;YTHDC2;LPO;NLK;PHRF1;LIN7B;PLCXD2;SLC25A48;ADAMTS13;HSPH1;USP50;LIPM;OTOF;MBNL3;FAM81A;MSMB;ADIG;KRT6A;GSTM4;PLEKHG4;PRM2;KCNH7;IL17RE;TRPV1;NR1D1;IPCEF1;GFRA3;DGKZ;HCRTR1;SYT17;COQ4;RPS28;VGF;VEPH1;TNFSF4;GPR182;ASB9;CNTN3;DSG4;CPVL;TLR5
CRTC3 (human)	29/1008	0.934544	1	1.53178	-1.13643e-09	KCNE1;NRN1;CEBPE;CXCL1;BHLHE22;HDAC9;ABCA13;PLCXD2;MS4A4A;LCE3D;CLDN20;OTOA;HSPH1;FAM170A;RPTN;PKNOX2;ADIG;STARD4;MEF2C;ZBTB16;ARHGEF38;KRT76;UBE2A;ALB;OCM;VOPP1;TLR5;YPEL4;R3HDM2
ARNT (human)	39/1303	0.929553	1	1.55027	-1.15016e-09	PRDM8;KCNG1;DDX3Y;NRN1;LRRC57;CEBPE;EPO;RAB1B;CLEC12B;GPR20;GSTT2;C2CD4B;CUX1;STC2;POLD2;FSD2;SULT4A1;ATP5SL;MUC6;KCNJ3;NTSR2;UNC13B;SLC30A8;BCL11A;ZBTB16;IGF2;DKKL1;TMEM61;ACSL5;SYT8;AP3B2;FAM160A1;VGF;NRG3;CD248;CEP63;CPVL;CNIH3;FOXA2
UBTF (human)	46/1493	0.91671	1	1.5531	-1.15226e-09	PRDM8;PSMB11;MOXD1;FAM57B;CLEC12B;HSPB7;POMT1;FAM109B;ADRA1D;LRRC71;DUSP15;BHLHE23;CD3D;NAT14;KLK7;TM7SF2;SPRED3;LMAN1;PACSIN2;FAM3B;SUSD3;KCNN1;DLGAP1;MUC6;PKNOX2;IFNB1;ZBTB16;GRRP1;TMEM132A;LGI2;ACSL5;LYSMD4;IL17RE;HTR5A;HSPBAP1;OXR1;DGKZ;VGF;CTAGE5;NRG3;SELL;LHX2;ITPKA;PKP1;RGL3;CCDC3
JUND (human)	42/1380	0.920614	1	1.55343	-1.1525e-09	PCSK1;FLT3;IFNA2;HDAC9;KLK7;MS4A4A;LMOD2;SPTA1;TCEAL8;B3GALT2;LIPM;DLGAP1;HORMAD2;LELP1;TXNDC8;NPTX2;NUDT15;PAMR1;PPARGC1A;SLC25A44;CER1;MSMB;KRT6A;GRXCR1;PRM2;SLC10A6;PLEKHA2;SH2D1A;IL31RA;NDUFC1;UBE2A;GDF3;PPAPDC2;OXR1;ADCY10;TNFSF4;ID2;NOX3;CDH12;CD48;ANKS4B;PPEF1
EIF4EBP1 (human)	5/212	0.892363	1	1.56612	-1.16192e-09	HHAT;OTOA;GPRIN1;APOA4;IPCEF1
PCBP1 (human)	41/1360	0.927672	1	1.56831	-1.16354e-09	NRN1;TSHZ3;UHRF1;LTBP4;NAIF1;PHRF1;DUSP15;NAT14;SPRED3;FAM83H;CDH4;SMPD4;SCUBE1;CUX1;SOX18;BSG;NT5DC3;STMN1;FLOT1;SLC17A7;NPTX1;POLR2H;GALNT9;CD99;LINGO1;RAB2B;IGF2;ENTPD8;MAFA;ERN1;MAPK11;WEE1;MPPED1;RHEB;RGS9BP;GPRIN1;PXMP2;MAP3K10;PLCD3;JDP2;SHANK1
Pax6 (human)	4/169	0.871452	1	1.57734	-1.17024e-09	POMT1;FLOT1;NOL12;ST6GALNAC6
HOXA5 (human)	96/3000	0.945989	1	1.59576	-1.18391e-09	PCSK1;MYOM1;SUV39H2;KDM5D;EPO;ACSM1;LRRC39;PTPRO;WISP3;CIB3;AQP7;CSN3;CCDC129;RXFP1;PCSK5;OSBPL10;ARHGAP44;GPRC6A;GRM2;CRHBP;HHAT;HHEX;TNN;FAM3B;FLOT1;KRTAP5-2;RSPO3;CTSG;UTY;SLC25A44;SULT4A1;TTC23L;PLEKHJ1;PELP1;CHST8;SPINK4;RAB2B;TIGD4;SLC30A8;PPP1R16A;SH2D3C;RBM19;KAZN;TBR1;MIR759;PPAPDC2;PDYN;IPCEF1;LOR;BSCL2;SLC9A5;RUFY4;GPRIN1;RPL37A;CDH12;CD48;CEP63;AGTR2;MFGE8;MATN4;SLC45A2;ISYNA1;COL13A1…
ZFHX3 (human)	46/1504	0.92465	1	1.59814	-1.18567e-09	PRDM8;PSMB11;CD40;KCNE1;FAAH;ECM2;PCNA;GRP;SPESP1;LPO;PCSK5;CD79A;ENDOU;LCE3D;ATCAY;BSG;PACSIN2;FAM19A1;DLGAP1;FAM170A;MBNL3;AOC3;SFTPB;SLC10A6;FAM26D;GRRP1;RBM19;NDUFC1;IL17RE;PDYN;MYO19;OXR1;KLK11;CEACAM19;GIP;MYH2;P2RX3;OSTC;POLE2;OCM;ECHDC2;MAP3K10;SPACA5;DSG4;SLC26A3;IL17C
MYC (mouse)	53/1699	0.917096	1	1.6006	-1.1875e-09	IFNA2;RMND1;VMN1R55;CXCL1;ABCA13;SLC22A12;SLC22A16;STMN1;2310036O22RIK;C1RL;PROK2;CTSG;DLGAP1;SLC25A44;GALNT9;ATP5SL;IQCF6;DYRK1B;BC048403;2010107G12RIK;1810011H11RIK;ACOX2;VGF;FETUB;FKBP6;SMTNL1;GSTT2;PKD1L3;CUZD1;PLCXD2;LRRC52;FAM83H;RBM15B;TAF1D;MUC2;RRP36;POLR2H;SNCB;ZFP386;NTSR2;HSPBAP1;SYT8;4930590J08RIK;WEE1;RPS28;5830415F09RIK;GPR182;PXMP2;NOX3;ECHDC2;CPVL;CDK14;CC2D1B
CBEPB (human)	85/2598	0.900638	1	1.60419	-1.19016e-09	PGLYRP4;DENND1B;MOXD1;CD40;RTP3;KDM5D;TFRC;IFNA1;FLT3;GPR22;CXCL1;SH3RF1;MS4A4A;LMOD2;GPRC6A;CDH4;DDI1;EFHD2;FAM19A2;FAM19A1;FAM170A;MEF2C;STARD4;ITGA4;ENTPD6;RBM19;MTUS2;TBR1;NDUFC1;IL17RE;MAT1A;NPNT;DOK4;DMRTA1;ALPK2;MFGE8;L3MBTL4;STX1A;ZCCHC5;TSGA10IP;MGST3;GLT8D2;BHLHE22;HDAC9;GTF2E1;SPTA1;LMAN1;TMEM27;OTOA;CUX1;CEACAM20;XIRP2;FSD2;MICALCL;LELP1;MBNL3;PPARGC1A;ATP6V1C1;GSTM4;NTNG1;FAM26D;IFNB…
MZF1_5-13 (human)	7/316	0.946415	1	1.61549	-1.19854e-09	VEPH1;FLOT1;RNF186;GALNT9;SRSF12;MUC6;SPRN
CREM (human)	17/662	0.955638	1	1.62251	-1.20375e-09	RTN4R;PNLIPRP2;GCM1;DENND1B;CCDC154;GRP;ACSM1;FOXL2;LMOD2;RPS28;FUT7;VEPH1;COL20A1;ADAD1;CD248;VIP;JDP2
USF1 (human)	43/1441	0.941313	1	1.66411	-1.23461e-09	DDX3Y;SLC45A2;DOC2A;UHRF1;RMND1;OTP;MTHFSD;RBM15B;LIPC;HSPH1;CUX1;SOX18;STMN1;STAB1;FLOT1;PROK2;UTY;PPARGC1A;SULT4A1;ATP5SL;PELP1;SRSF12;SRPK3;CCDC154;USP9Y;MTUS2;DYRK1B;MICAL2;MTSS1L;SYT13;HSPBAP1;GNMT;COQ4;ERN1;WEE1;VGF;PXMP2;CDH12;PKP1;CEP63;SPACA5;FKBP6;UMODL1
IRF8 (human)	47/1550	0.935293	1	1.67175	-1.24028e-09	PRDM8;PCSK1;LY6K;FAAH;ZCCHC5;IFNA1;PLG;FTHL17;PCSK5;RPS15;ENDOU;HSPH1;CUX1;ANKAR;PACSIN2;FAM170A;GNAT1;PPARGC1A;RPTN;PKNOX2;SRSF12;TMC1;UTP15;NTNG1;MEF2C;FAM26D;IFNB1;RBM19;IL31RA;ACSL5;TTC9B;TRPV1;UBE2A;NR1D1;IPCEF1;DGKZ;AP3B2;NLRP12;NOV;USH1G;UBXN11;DOK4;ID2;ITPKA;PLCD3;INA;JDP2
GATA3 (human)	80/2505	0.930502	1	1.68797	-1.25231e-09	PIGS;DENND1B;PGLYRP3;EPO;MAGEB16;HSPB7;IFNA2;TMEM180;CXCL1;ABCA13;NSDHL;LIPC;SLC22A16;FLOT1;FAM3B;FAM19A1;BANF1;HORMAD2;DLGAP1;MPV17;RPS11;ACAD10;TMC1;UNC13B;MEF2C;KCTD19;APOBEC2;ITGA4;KCNH7;ENTPD6;KAZN;FOXL2;NDUFC1;HOGA1;TAAR3;THOC5;PDYN;DGKZ;GIP;TOX3;MEP1A;TMEM138;CDH12;CEP63;PPEF1;MS4A2;SFT2D1;DSCAML1;CFD;EPB42;MGST3;YTHDC2;CLEC12B;PTGS2;ASB15;TCEAL8;CD79A;NEUROD2;ADAD1;USP50;KCNN1;LELP1;MBNL3…
XBP1 (human)	13/605	0.987982	1	1.73891	-1.29011e-09	PSMB11;MEF2C;ACSL5;RASAL1;GTF2E1;ARHGAP44;LMAN1;PPFIBP1;VGF;NUP210L;B3GALT2;ZYX;YPEL5
RARA (human)	40/1379	0.956144	1	1.77096	-1.31389e-09	CD40;KCNE1;ECM2;TUSC5;EPB42;EPO;QPRT;GPR20;GPATCH3;LIN7B;KLK7;DEDD2;THTPA;RPS15;SLC25A48;MED10;OTOF;SPINK4;RAB2B;SFTPB;PLEKHG4;IL31RA;TRPV1;MYO19;KLK11;AIF1L;CHIT1;ADCY10;PPFIBP1;NLRP12;ETV3L;MTL5;LRRN4CL;PXMP2;NOX3;NAPEPLD;CD48;UBE2V1;NOL12;ST6GALNAC6
ZBTB16 (human)	46/1572	0.961167	1	1.77428	-1.31635e-09	DDX3Y;COL13A1;FLT3;LRRC17;POMT1;ADRA1D;DUSP15;HDAC9;MS4A4A;ARHGAP44;GPRC6A;CD79A;LMAN1;NSDHL;OTOA;CEACAM20;TXNDC8;MBNL3;NUDT15;PPARGC1A;ACAD10;TTC23L;TNPO3;PLEKHG4;SLC10A6;ANKRD34C;IFNB1;GKN1;TMEM132A;HPS1;ACSL5;APOA4;NDUFC1;CCK;TUBG2;BTBD10;OXR1;TMEM233;P2RX3;OCM;CDH12;ALPK2;PPEF1;RNF186;CC2D1B;SMTNL1
SMAD4 (mouse)	47/1580	0.951515	1	1.77862	-1.31957e-09	RTN4R;ZFP787;DENND1B;ZFP345;TSHZ3;GM10267;YTHDC2;9030612E09RIK;LTBP4;LYPD2;RFNG;SH3RF1;TMEM25;TRP53I11;CDH4;RBM15B;SCUBE1;CUX1;RSPO3;QK;NPTX1;GALNT9;GABBR2;H2-T10;UNC5A;ADRM1;NR2F1;IGF2;MICAL2;OLFR1502;MAFA;PRODH2;OXR1;OLFM1;TOX3;MPPED1;NRG3;USH1G;RHEB;CSPRS;GPRIN1;MAP3K10;OLFR170;PDZRN3;CDK14;C030039L03RIK;R3HDM2
LEF1 (human)	158/4658	0.902367	1	1.80314	-1.33776e-09	PRDM8;TES;TUSC5;AQP7;RXFP1;MYLK3;RRP9;ENDOU;CRHBP;CDH4;NDST4;BSG;STMN1;FAM19A2;ARFIP2;LIPM;FAM19A1;NUDT15;KRT6A;MEF2C;DYRK1B;ACSL5;KAZN;TBR1;CTPS;DGKZ;LCE1C;MYL4;GLTPD2;MTNR1A;CTAGE5;TMEM138;CLDN9;GPRIN1;VOPP1;FETUB;AGTR2;HIST1H2BG;SLC27A3;PPEF1;CFD;SLC45A2;ISYNA1;ZCCHC5;EPHA10;FAM109B;GLT8D2;GSTT2;PRDM13;BHLHE22;NLK;NEUROD1;OTOA;ADAMTS13;SCUBE1;STC2;PACSIN2;KCNN1;NTSR2;NTNG1;GLYATL3;ANKRD34C;FAM…
AHR (human)	38/1391	0.981052	1	1.8054	-1.33944e-09	PIGS;HCN4;FAM71F1;GCM1;KCNE1;NRN1;NECAB3;UHRF1;QPRT;GPR20;ADRA1D;RASAL1;PLG;GPATCH3;NAT14;MTHFSD;LIPC;HSPH1;ADAMTSL2;NPTX1;VILL;GABBR2;CCDC154;MEF2C;KCTD19;SH2D3C;KAZN;SYT8;DGKZ;IFT20;USH1G;NRG3;LHX2;CD207;ITPKA;ATG2A;PKP1;NOL12
TCFAP2A (human)	38/1367	0.974753	1	1.80998	-1.34284e-09	PRDM8;NRN1;TSHZ3;NAIF1;LTBP4;ILDR2;RFNG;DUSP15;HDAC9;NAT14;CDH4;SMPD4;CUX1;BRD9;SLC17A7;NPTX1;POLR2H;GALNT9;CHST8;LINGO1;PLEKHG4;BCL11A;ADRM1;IGF2;MTSS1L;MAFA;MAPK11;TOX3;WEE1;MTNR1A;CDC34;MPPED1;ATG16L2;NRG3;RGS9BP;PXMP2;MAP3K10;JDP2
APEX1 (human)	38/1373	0.976479	1	1.81119	-1.34373e-09	PSMB11;MYOM1;LRRC57;NLRX1;PCNA;CALCOCO2;TSGA10IP;EPO;QPRT;CD3D;THTPA;STMN1;HORMAD2;GALNT9;IFITM5;SPINK4;UNC13B;TIGD4;CCK;IL17RE;CEL;ACTL9;INHBC;KLK11;TMEM177;ETV3L;LRIT2;TMEM138;CLDN9;POLE2;ASB9;LRIT3;RPL37A;RGL3;PPEF1;SERINC2;R3HDM2;CC2D1B
CEBPE (human)	3/127	0.849331	1	1.82427	-1.35344e-09	VGF;RGL3;SFT2D1
FOXO3A (human)	18/813	0.993455	1	1.86671	-1.38492e-09	PLEKHG4;ECM1;MRPS27;LRRC57;EPO;TNFRSF9;ARHGEF19;GPR85;HSPB1;C2CD4B;IPCEF1;PCSK5;ASB15;ETV3L;P2RY4;LRIT3;MAP3K10;CNIH3
TBP (human)	78/2486	0.948521	1	1.87549	-1.39144e-09	SPON2;TES;TUSC5;KDM5D;EPO;MTMR14;MAGEB16;RMND1;GPR22;RPL10L;IFNA2;ABCA13;SPRED3;SNAPC5;HHAT;FAM3B;EFHD2;FAM19A2;DLGAP1;TRIM67;MSMB;CSNK1G3;MEF2C;ITGA4;MTUS2;KAZN;TBR1;IPCEF1;MYL4;MTNR1A;NUP210L;FETUB;PKP1;DSCAML1;L3MBTL4;RGS17;SLC45A2;KCNE1;ZCCHC5;BEAN1;EPB42;MGST3;GPR85;ADCY4;ILDR2;GLT8D2;PRDM13;ADAM20;TMEM160;PLG;BHLHE22;HDAC9;MTHFSD;OTOA;HSPH1;MLANA;XIRP2;MBNL3;HOXC9;PPARGC1A;FAM71B;SLC10A6;CY…
ESR1 (human)	42/1513	0.980568	1	1.88056	-1.3952e-09	FAM71F1;CIITA;ECM2;NLRX1;TFRC;CALCOCO2;MAGEB16;AQP7;TMEM160;ADAM20;GPATCH3;CD3D;HDAC9;DEDD2;CD79A;LIPC;FLOT1;RPS11;NTSR2;UNC13B;GRRP1;SH2D3C;KAZN;ACTL9;LOR;CEACAM19;GNMT;HCRTR1;ERN1;NLRP12;ETV3L;NUP210L;UBXN11;RUFY4;TMEM138;POLE2;ASB9;PXMP2;HIST1H2BG;NOL12;PPP1R14D;YPEL5
CEBPD (human)	41/1495	0.983336	1	1.88493	-1.39844e-09	CFD;PNLIPRP2;SUV39H2;PGLYRP3;KCNE1;FAAH;PCNA;MTMR14;PTGS2;CD3D;THTPA;LCE3D;PRSS50;BSG;USP50;BANF1;MBNL3;RPS11;UTP15;SRPK3;KCTD19;SH2D3C;RBM19;NDUFC1;DGKZ;PRAP1;CEACAM19;GIP;IL6;NLRP12;CDC34;P2RX3;MTL5;POLE2;RGL3;SERPINI1;MFGE8;PPEF1;NUP62CL;SERINC2;NEUROG3
FOXA1 (human)	40/1457	0.981894	1	1.8864	-1.39954e-09	CD40;ECM1;LRRC57;TFRC;CALCOCO2;EPO;MTMR14;SPESP1;QPRT;GPR85;HSPB1;PCSK5;NEUROD2;OTOA;ATCAY;FLOT1;NPTX2;NUDT15;PLEKHG4;KCTD19;MRPS27;TNFRSF9;ARHGEF19;TBR1;KLHDC8B;LYSMD4;CTPS;IPCEF1;DGKZ;INHBC;PRAP1;TOX3;ETV3L;OSTC;LRIT3;ATG2A;MAP3K10;PPEF1;RNF186;CNIH3
BRCA1 (human)	48/1809	0.994837	1	1.89921	-1.40904e-09	RTN4R;PSMB11;PNLIPRP2;SPON2;SUV39H2;GRP;TFRC;FLT3;TSGA10IP;RASAL1;MTHFSD;SPTA1;RBM15B;SCUBE1;ADAMTSL2;FLOT1;BRD9;PDE6A;TXNDC8;MUC4;TNPO3;CD99;PELP1;CDRT4;SFTPB;GRXCR1;CCDC154;SLC30A8;MRPS27;FAM26D;ACSL5;CCK;MAT1A;HSPBAP1;PDYN;PRSS12;PRODH2;BSCL2;TOX3;NLRP12;MTL5;XPNPEP2;ASB9;ITGA8;CDH12;HIST1H2BG;MFGE8;PDZRN3
NR1H3 (human)	36/1385	0.990852	1	1.94038	-1.43958e-09	PSMB11;CD40;TUSC5;DOC2A;EPO;TSGA10IP;QPRT;TMEM160;ADAM20;LPO;GPATCH3;LIN7B;KLK7;RPS15;TAF1D;OTOF;PDE6A;RAB2B;PLEKHG4;PRM2;GSDMA;SH2D3C;IL31RA;NDUFC1;TRPV1;ADCY10;NLRP12;MTNR1A;MTL5;PXMP2;NOX3;CD48;ALPK2;NOL12;NUP62CL;ST6GALNAC6
SREBF1 (human)	79/2587	0.971714	1	1.9431	-1.4416e-09	PRDM8;MOXD1;SPON2;CD40;FAAH;CLIC3;TUSC5;DOC2A;SPO11;RMND1;AQP7;CXCL1;NAT14;TM7SF2;SYDE2;LIPC;SOX18;ADAMTSL2;STAB1;LIPM;SLC25A42;PLEKHJ1;PKNOX2;PELP1;ENPP7;PLEKHG4;CCDC154;SLC36A2;KAZN;TBR1;KRT76;HOGA1;AP3B2;DGKZ;PRAP1;BSCL2;OLFM1;ACOX2;DOK4;LTA;HIST1H2BG;SLC27A3;SLC22A20;KCNE1;NRN1;NLRX1;BEAN1;KCNE3;UHRF1;ADCY4;RASAL1;BHLHE22;HOXB13;KLK7;MTHFSD;RBM15B;CUX1;FRZB;ANKAR;USP50;BRD9;S1PR4;RILP;SRPK3;A…
ELK4 (human)	38/1453	0.991365	1	1.9611	-1.45495e-09	MYOM1;ECM1;TUSC5;ACSM3;RFNG;BHLHE22;FTHL17;ARHGAP44;RPS15;NEUROD1;NSDHL;FLOT1;PACSIN2;BRD9;MBNL3;ATP5SL;TTC23L;BATF2;IQCF6;SLC30A8;USP9Y;CCK;NR1D1;TRPV1;MAT1A;THOC5;LOR;ETV3L;NRG3;CLDN9;POLE2;DMRTA1;CD207;DSG4;PDZRN3;YPEL4;LPIN3;NEUROG3
PPARG (human)	116/3580	0.948613	1	1.97641	-1.46631e-09	PGLYRP4;FAAH;EPO;RPS15;CRHBP;ATCAY;TNN;FAM3B;ROPN1L;RPS11;IFITM5;SPINK4;UNC13B;RAB2B;PRM2;DGKZ;CHIT1;CTAGE5;PKP1;ALPK2;UBE2V1;PPEF1;KCNE1;ZCCHC5;KCNE3;RASAL1;LPO;HOXB13;LIN7B;DEDD2;CD79A;HSPH1;PACSIN2;OTOF;CD99;NTSR2;GSDMA;IL31RA;KLHDC8B;TRPV1;NR1D1;SYT8;INHBC;AIF1L;IFT20;BMP3;TMEM233;UBXN11;MTL5;TNFSF4;OSTC;PXMP2;NOX3;RGL3;NOL12;DDX3Y;MOXD1;CD40;ECM2;QPRT;CCDC129;CD3D;MS4A4A;THTPA;GPRC6A;CLDN20;…
SOX10 (human)	3/139	0.887899	1	1.97664	-1.46648e-09	STARD4;GCG;GNMT
NR1I2 (human)	35/1387	0.994269	1	1.98921	-1.47581e-09	PSMB11;SPON2;CD40;ECM2;TUSC5;TSGA10IP;QPRT;GLT8D2;HSD17B14;LPO;LIN7B;SLC22A12;RPS15;DLGAP1;RPS11;PELP1;TMC1;PLEKHG4;SH2D3C;NR1D1;TRPV1;PRODH2;OTOR;GIP;GLTPD2;MTNR1A;NLRP12;ETV3L;UBXN11;MTL5;PXMP2;CD48;HIST1H2BG;UBE2V1;ST6GALNAC6
NFIC (human)	138/4403	0.98745	1	2.0001	-1.48389e-09	PRDM8;SPON2;PGLYRP3;TES;ACSM3;ACSM1;MAGEB16;ABCA13;RXFP1;HHAT;NSDHL;FAM19A2;ROPN1L;TEKT5;SLC25A42;PAMR1;SLC25A44;ACAD10;ATP5SL;IFITM5;ENPP7;STARD4;SLC30A8;ENTPD6;SHISA4;ACSL5;KAZN;KRT76;MAT1A;IPCEF1;PRAP1;LCE1C;NUP210L;GPRIN1;HIST1H2BG;PPEF1;CCDC150;STX1A;SLC45A2;ISYNA1;EPHA10;GPR85;NAIF1;NLK;SLC5A2;GTF2E1;CUZD1;LRRC52;KLK7;IGSF21;OTOA;TMEM27;ADAMTS13;NEUROD4;KCNN1;LELP1;HOXC9;GLYATL3;GRXCR1;IGF2…
SP4 (human)	1942-02-01	0.471399	1	2.02507	-1.50241e-09	DMRTA1;HPS1
PITX1 (human)	36/1448	0.996184	1	2.05534	-1.52487e-09	GCM1;TSGA10IP;MTMR14;QPRT;TMEM160;RASAL1;CD79A;HHAT;ATCAY;PACSIN2;DLGAP1;CTSG;RPS11;SPINK4;PLEKHG4;ACTL6B;GRRP1;IL17RE;PRODH2;KLK11;CEACAM19;COQ4;GLTPD2;NLRP12;ETV3L;CTAGE5;UBXN11;POLE2;LRIT3;ATG2A;NOL12;PPEF1;CNIH3;FKBP6;IL9R;ST6GALNAC6
NFYA (human)	73/2549	0.992704	1	2.06633	-1.53303e-09	KCNG1;TES;MAGEB16;ACSM1;IFNA2;CCDC129;NSDHL;ARHGAP42;BSG;ADAMTSL2;FAM3B;FAM170A;HORMAD2;MPV17;SLC25A42;FAM81A;TNPO3;ADIG;TMC1;RAB2B;MEF2C;STARD4;SLC30A8;IPCEF1;GFRA3;AP3B2;PRAP1;LOR;CDH12;PKP1;MATN4;KCNE1;PCNA;CDCA3;SPESP1;LRRC17;USH1C;GPR85;NAIF1;GLYAT;NLK;PLCXD2;IGSF21;TMEM27;POLD2;SUSD3;BRD9;SLC17A7;FSD2;LELP1;CPA5;KCNJ3;TFAP2D;GRRP1;IL31RA;IGF2;TMEM61;IGFL3;CYP4B1;HSPBAP1;DHRS2;KLK11;SYT17;CO…
CBX5 (human)	1940-02-01	0.447367	1	2.06988	-1.53566e-09	RPS15;PDE6C
BCL6 (human)	34/1399	0.996997	1	2.08513	-1.54697e-09	KDM5D;GPR22;GPR85;PRDM13;HDAC9;ASB15;MS4A4A;MTHFSD;GPRC6A;LMAN1;DLGAP1;MBNL3;TTC23L;TRIM67;TMEM132D;MEF2C;KRTAP13-1;ANKRD34C;ENTPD6;SHISA4;IGFL3;DHCR24;UBE2A;MAT1A;TYR;NUP210L;LRIT2;UBXN11;CTAGE5;LHX2;VEPH1;DMRTA1;PKP1;CNTN3
KLF5 (human)	32/1445	0.999505	1	2.09154	-1.55173e-09	CD40;CLIC3;PCNA;NECAB3;TSHZ3;PHRF1;NAT14;RPS15;CACNG8;ZNHIT1;SLC22A16;BSG;DLGAP1;SLC17A7;NPTX1;SULT4A1;GALNT9;TRIM67;PLEKHG4;ZBTB16;PPP1R16A;APOA4;TRPV1;AIF1L;TOX3;P2RX3;USH1G;NRG3;MMP17;MAP3K10;PLCD3;ST6GALNAC6
YY1 (human)	192/6042	0.993797	1	2.10084	-1.55863e-09	LY6K;SPON2;TFRC;EPO;MAGEB16;CSN3;SDR9C7;PHRF1;TM7SF2;ARHGAP44;RPS15;ENDOU;NDST4;LIPM;FAM19A1;MAGEA2;TEKT5;SLC25A42;NUDT15;RPS11;ACAD10;FAM81A;IFITM5;RPTN;CER1;ATP5SL;SPINK4;RAB2B;IQCF6;MEF2C;STARD4;PRM2;SLC30A8;KRTAP13-1;ENTPD6;KAZN;MTUS2;ENTPD8;TBR1;CEL;TAAR3;NPNT;IPCEF1;BSCL2;OLFM1;SFRP4;SLC9A5;HIST1H2BG;ALPK2;UBE2V1;AGTR2;PPEF1;SLC27A5;SNORA20;KCNE1;ISYNA1;LRRC57;NLRX1;CDCA3;YTHDC2;NAIF1;PRDM1…
NRF1 (human)	29/1356	0.999615	1	2.13156	-1.58142e-09	SUV39H2;PCNA;SPO11;UHRF1;RAB1B;SPESP1;TMEM180;ILDR2;DEDD2;MTHFSD;ARHGAP42;SMPD4;BSG;ASZ1;ROPN1L;PLEKHJ1;LINGO1;RBM19;ENTPD6;DYRK1B;NR1D1;NPNT;HSPBAP1;CDC34;SLC9A5;VGF;NRG3;UBE2V1;CC2D1B
SP1 (mouse)	65/2360	0.996038	1	2.14395	-1.59061e-09	TUSC5;FAM57B;SPRED3;RAB44;CDH4;STMN1;QK;BANF1;TRIM67;CHST8;RAB2B;KCTD19;UNC5A;SLC30A3;KCNH7;PPP1R16A;TNNC2;RTN4RL2;PRSS12;OLFM1;TOX3;TCL1;SLC9A5;VGF;MPPED1;NRG3;RGS9BP;GPRIN1;MMP17;ATF5;STX1A;HCN4;RTN4R;NRN1;TSHZ3;EPHA10;RAB1B;LTBP4;RASAL1;RFNG;FAM83H;IGSF21;LMAN1;RBM15B;FUT7;CUX1;TBX20;SLC17A7;BRD9;POLR2H;IRX5;BCL11A;NR2F1;IGF2;HS3ST6;MAFA;MAPK11;PPFIBP1;MTL5;PXMP2;ZYX;RGL3;YPEL5;SERINC2;CDK14
FOXL1 (human)	158/5755	0.999995	1	2.14553	-1.59179e-09	TUSC5;TES;TFRC;MAGEB16;RPL10L;LRRC71;PHRF1;ABCA13;ARHGAP44;SYDE2;HHAT;SOX18;NDST4;C1RL;STMN1;FAM19A1;MAGEA2;BANF1;MPV17;SLC25A42;NUDT15;RPTN;PKNOX2;UNC13B;RAB2B;MEF2C;KCTD19;STARD4;SLC30A8;KCNH7;KAZN;DYRK1B;PDYN;DGKZ;LCE1C;CHIT1;CTAGE5;TMEM138;FETUB;PKP1;ALPK2;AGTR2;PPEF1;SNORA20;CFD;KCNE1;BEAN1;NECAB3;ILDR2;RASAL1;C2CD4B;LPO;GLYAT;SLC5A2;GTF2E1;ENHO;TMEM25;CD79A;OTOA;HSPH1;PACSIN2;LELP1;FAM71B;T…
CRX (human)	28/1362	0.999817	1	2.15862	-1.60149e-09	GCM1;KCNE1;MTMR14;QPRT;HSPB1;DEDD2;CD79A;HHAT;ADAMTS13;BSG;DLGAP1;PDE6A;RPS11;NR1D1;TRPV1;INHBC;PRODH2;CEACAM19;COQ4;GLTPD2;WEE1;NLRP12;MTL5;UBXN11;ASB9;PPP1R14D;FKBP6;ST6GALNAC6
CPEB1 (human)	1947-02-01	0.528615	1	2.15935	-1.60204e-09	CHIT1;CIITA
ETS1 (human)	143/4827	0.998924	1	2.16124	-1.60344e-09	PRDM8;TES;TUSC5;TFRC;TM7SF2;SLC25A48;C1RL;BANF1;MPV17;CER1;PLEKHJ1;MEF2C;ACSL5;MTUS2;TAAR3;NPNT;THOC5;IPCEF1;PRAP1;LCE1C;MYL4;GLTPD2;RGS9BP;SFRP5;PKP1;ISYNA1;KCNE1;NRN1;NOTCH4;NAIF1;CLCNKB;ILDR2;LYPD2;RASAL1;BHLHE22;BHLHE23;KLK7;IGSF21;NEUROD2;ZNHIT1;NPTX1;VILL;SLC15A5;GSTM4;LRRC69;NTNG1;TFAP2D;ANKRD34C;CCDC137;ZBTB16;SH2D1A;HPS1;IL31RA;DHCR24;GDF3;NR1D1;AIF1L;ADCY10;UBXN11;LRIT2;LHX2;ID2;LRIT3;T…
FOXF2 (human)	30/1379	0.999528	1	2.1633	-1.60497e-09	PNLIPRP2;TUSC5;TSGA10IP;MTMR14;QPRT;HSPB1;LIN7B;DEDD2;RPS15;CD79A;HHAT;ADAMTS13;FLOT1;RPS11;SFTPB;PLEKHG4;NR1D1;TRPV1;PRODH2;PRAP1;COQ4;GLTPD2;NLRP12;UBXN11;MTL5;LRIT3;RGN;RGL3;PLCD3;PPP1R14D
GFI1 (human)	28/1427	0.999947	1	2.16391	-1.60542e-09	PNLIPRP2;CD40;ISYNA1;ECM2;TUSC5;TSGA10IP;SPESP1;QPRT;HSPB1;CD79A;ENDOU;HHAT;ADAMTS13;BSG;RPS11;GRRP1;PRODH2;CEACAM19;COQ4;NLRP12;MTL5;LRIT3;ATG2A;PLCD3;MFGE8;NOL12;CNIH3;FKBP6
PITX2 (human)	109/3528	0.98343	1	2.16425	-1.60567e-09	SPON2;PGLYRP3;TES;TUSC5;RPL10L;ABCA13;HHAT;ATCAY;MPV17;RPS11;PKNOX2;UNC13B;RAB2B;KAZN;CEL;THOC5;LOR;GLTPD2;MTNR1A;CTAGE5;HIST1H2BG;UBE2V1;FKBP6;KCNE3;PRDM13;RASAL1;HOXB13;SLC5A2;KLK7;ENHO;CD79A;HSPH1;ADAMTS13;USP50;NPTX2;FAM71B;CPA5;ATP6V1C1;ANKRD34C;ARHGEF38;IGF2;NR1D1;INHBC;COQ4;IFT20;LRIT2;UBXN11;MTL5;LHX2;OSTC;LRIT3;ATG2A;NOL12;CNIH3;PNLIPRP2;ECM1;ECM2;KDM5D;SPO11;DPYS;MTMR14;QPRT;HSPB1;CXCL1…
IRF9 (human)	1957-02-01	0.629839	1	2.17092	-1.61062e-09	NOV;NR2F1
Esrrb (mouse)	1965-02-01	0.69798	1	2.21593	-1.64401e-09	RTN4R;STX1A
FOXM1 (human)	1958-02-01	0.638972	1	2.21939	-1.64658e-09	FAAH;VIP
FOXC1 (human)	364/13142	1	1	2.24732	-1.6673e-09	SPON2;TES;ACSM3;TFRC;CSN3;GPATCH3;ABCA13;RRP9;RPS15;ENDOU;CRHBP;NSDHL;NDST4;BSG;STMN1;FAM19A2;LIPM;MAGEA2;ROPN1L;MPV17;RPS11;ACAD10;CER1;ATP5SL;PKNOX2;MIR194-1;IQCF6;KCTD19;MEF2C;STARD4;UNC5A;ACSL5;PDYN;LCE1C;CHIT1;MYL4;CTAGE5;RUFY4;SFRP5;ALPK2;ATF5;SNORA20;CFD;SLC45A2;NLRX1;NECAB3;COL13A1;MGST3;C2CD4B;SLC5A2;KLK7;MIR204;HSPH1;ADAMTS13;STC2;PPARGC1A;ATP6V1C1;NTNG1;GLYATL3;SLC10A6;BTBD17;SH2D1A;IG…
NR2C2 (human)	1966-02-01	0.705724	1	2.26818	-1.68278e-09	LINGO1;CDC34
Arnt::Ahr (mouse)	2/207	0.995837	1	2.27414	-1.6872e-09	MIR10A;IGF2
WT1 (human)	71/2689	0.9993	1	2.27787	-1.68997e-09	PNLIPRP2;SPON2;TUSC5;DOC2A;POMT1;PHRF1;DUSP15;RPS15;SYDE2;CDH4;SMPD4;ADAMTSL2;RSPO3;GNAT1;GALNT9;PELP1;ENPP7;PPP1R16A;GPBAR1;CTPS;CEL;PDYN;OTOR;MYL4;TOX3;CDC34;SLC9A5;MPPED1;NRG3;RGN;JDP2;SHANK1;RTN4R;TSHZ3;UHRF1;NAIF1;CLCNKB;LTBP4;ILDR2;FAM109B;HSD17B14;RFNG;NLK;BHLHE23;HDAC9;FAM83H;FUT7;CUX1;PTCHD2;OTOF;SLC17A7;NPTX1;FAM71B;LINGO1;BCL11A;IGF2;DKKL1;NR1D1;GDF3;MAFA;CEACAM19;MAPK11;FAM160A1;NLRP1…
GATA2 (human)	286/9985	1	1	2.28538	-1.69554e-09	SPON2;TES;TFRC;ACSM3;ACSM1;AQP7;CSN3;ABCA13;ENDOU;NSDHL;BSG;STMN1;FAM19A2;LIPM;FAM19A1;MPV17;ACAD10;CER1;ATP5SL;UNC13B;IQCF6;MEF2C;KCTD19;STARD4;ENTPD6;MTUS2;ACSL5;HOGA1;TAAR3;CTPS;PDYN;LCE1C;CHIT1;MYL4;SCN10A;CTAGE5;CLDN9;RUFY4;VOPP1;AGTR2;ATF5;NLRX1;EPHA10;COL13A1;MGST3;NAIF1;C2CD4B;SLC5A2;KLK7;MIR204;CD79A;OTOA;HSPH1;STC2;KCNN1;HIST1H3C;PPARGC1A;NTNG1;IGFL3;KLHDC8B;MIR217;AIF1L;ID2;TNFSF4;GPR1…
ESR2 (human)	1980-02-01	0.797639	1	2.30522	-1.71026e-09	CRHBP;FLOT1
MEF2A (human)	70/2800	0.999897	1	2.34559	-1.74021e-09	PIGS;PCSK1;ECM2;KDM5D;TFRC;MAGEB16;GPR22;IFNA2;CSN3;LRRC71;RXFP1;MYLK3;MS4A4A;GPRC6A;CDH4;B3GALT2;STMN1;FLOT1;LIPM;FAM19A1;MPV17;NUDT15;KRT6A;TRIM67;IQCF6;MEF2C;ACTL6B;MTUS2;TUBG2;PPAPDC2;NPNT;MYH2;NUP210L;MEP1A;DMRTA1;PFDN6;ZCCHC5;GRP;YTHDC2;LRRC17;USH1C;GPR85;PRDM13;ADAM20;PLG;LIN7B;GTF2E1;HDAC9;LRRC52;ASB15;LCE3D;OTOA;MUC2;ANKAR;USP50;XIRP2;RPRM;GLYATL3;DHCR24;ADCY10;PPFIBP1;ATG16L2;OSTC;VEPH1…
SMAD3 (mouse)	1972-02-01	0.748763	1	2.43939	-1.8098e-09	SUSD3;CCK
E2F1 (human)	114/4207	0.999932	1	2.474	-1.83548e-09	PRDM8;PGLYRP4;FAAH;OTP;RRP9;TM7SF2;RPS15;SYDE2;SOX18;STMN1;BSG;FAM19A2;PROK2;IFITM5;PLEKHJ1;KRT6A;IQCF6;MEF2C;CCDC154;KCTD19;UNC5A;BSCL2;OLFM1;SLC9A5;CLDN9;RGS9BP;GPRIN1;PKP1;PPEF1;ATF5;SLC27A5;LRRC57;BEAN1;MGST3;NAIF1;ILDR2;FAM109B;GTF2E1;KLK7;NEUROD1;SCUBE1;PACSIN2;KCNN1;NPTX1;NPTX2;CD99;NTNG1;TMEM132D;ANKRD34C;IGF2;MAFA;HSPBAP1;SYT8;IFT20;ATG16L2;RHEB;OSTC;PXMP2;ATG2A;NOX3;MKX;RNF186;SPRN;SUV3…
Klf4 (mouse)	1/163	0.997535	1	2.64169	-1.95989e-09	TNNC2
RORA_1 (human)	2/107	0.906002	1	2.64968	-1.96582e-09	FLOT1;ROPN1L
HNF1B (human)	1990-01-01	0.96414	1	3.57364	-2.65131e-09	POMT1
NR4A2 (human)	1979-01-01	0.94635	1	3.6575	-2.71352e-09	FLOT1
NFIL3 (human)	1962-01-01	0.900037	1	4.1722	-3.09538e-09	FLOT1
Myf (human)	1958-01-01	0.88428	1	4.20591	-3.12039e-09	FLOT1
HLF (human)	1954-01-01	0.866043	1	4.32027	-3.20524e-09	FLOT1
PBX1 (human)	1946-01-01	0.820502	1	4.42489	-3.28286e-09	FLOT1
TAL1::TCF3 (human)	1945-01-01	0.813816	1	4.65661	-3.45477e-09	FLOT1
RORA_2 (human)	1942-01-01	0.792226	1	4.81261	-3.57051e-09	FLOT1
MXI1 (human)	1946-01-01	0.820502	1	4.82105	-3.57677e-09	IFITM5
ESR2 (mouse)	1951-01-01	0.850504	1	4.93646	-3.6624e-09	ZFP386
HNF1B (mouse)	1944-01-01	0.80688	1	5.00257	-3.71144e-09	1700001C19RIK
NME2 (human)	1945-01-01	0.813816	1	5.01476	-3.72049e-09	SH2D3C
SMAD3 (human)	1943-01-01	0.799687	1	5.047	-3.74441e-09	ANKRD1
TLX1::NFIC (human)	1939-01-01	0.768135	1	5.23302	-3.88241e-09	FLOT1
EWSR1-FLI1 (human)	1939-01-01	0.768135	1	5.25513	-3.89882e-09	FLOT1
IRF1 (human)	1939-01-01	0.768135	1	5.28286	-3.91939e-09	FLOT1
MIZF (human)	1937-01-01	0.750544	1	5.42165	-4.02236e-09	FLOT1
NR1H2::RXRA (human)	1935-01-01	0.731619	1	5.44716	-4.04129e-09	FLOT1
RXR::RAR_DR5 (human)	1935-01-01	0.731619	1	5.47812	-4.06425e-09	FLOT1
MYC::MAX (human)	1937-01-01	0.750544	1	5.48078	-4.06623e-09	FLOT1
NHLH1 (human)	1935-01-01	0.731619	1	5.53136	-4.10375e-09	FLOT1
RREB1 (human)	1935-01-01	0.731619	1	5.59178	-4.14858e-09	FLOT1
CTCF (human)	1935-01-01	0.731619	1	5.6221	-4.17107e-09	FLOT1
INSM1 (human)	1935-01-01	0.731619	1	5.69031	-4.22168e-09	FLOT1
REST (human)	1935-01-01	0.731619	1	5.72125	-4.24464e-09	FLOT1
PLAG1 (human)	1935-01-01	0.731619	1	5.7418	-4.25988e-09	FLOT1
RXRA::VDR (human)	1935-01-01	0.731619	1	5.84174	-4.33403e-09	FLOT1
Tcfcp2l1 (mouse)	2016-01-17	0.481837	1	6.19089	-4.59306e-09	TSHZ3
HNRNPK (human)	1943-03-01	0.227675	0.855838	0.554861	-0.0863775	MOXD1;ID2;FOXA2
MYCN (human)	1942-03-01	0.218176	0.830135	0.629116	-0.117121	DOC2A;UHRF1;ROPN1L

## Sheet: HISTONE
ENCODE Histone Modifications
Term	Overlap	P-value	Adjusted P-value	Z-score	Combined Score	Genes
H3K27me3_G1E-ER4_mm9	197/2653	3.94097e-19	8.11839e-17	-1.82688	67.6856	PGLYRP4;FAAH;ACSM3;MRGPRG;OLFR1335;ABCA13;AI115009;ENDOU;LIPC;4933417O13RIK;OLFR287;DEFB15;ATP5SL;UNC13B;KCTD19;TAAR3;PDYN;PRAP1;CHIT1;CLDN9;METTL7A3;H2-M10.5;A;SLC45A2;GM10220;1700092C10RIK;GM10466;PRDM13;SLC5A2;KLK7;1700010B08RIK;MIR204;CD79A;ADH1;PPARGC1A;GSDMC4;NTSR2;GRXCR1;GLYATL3;GM11565;GDF3;4930515B02RIK;AIF1L;B930092H01RIK;CD40;4930524O05RIK;CLIC3;GM13752;IFNA2;TMEM180;OLFR1411;CD3D;PCSK…
H3K9me3_megakaryocyte_mm9	205/2939	4.05312e-17	5.56629e-15	-2.00345	65.7573	GM17751;ABCA13;GM9;EVA1C;MAGEA2;GM12505;GM5334;SULT2A4;IQCF6;MTUS2;2010107G12RIK;PRAP1;OLFR958;TCL1;9330158H04RIK;3110070M22RIK;STX1A;4933422A05RIK;GM10220;EPHA10;PRDM13;1700010B08RIK;OLFR503;VMN2R11;OLFR740;NTSR2;ZP4-PS;VMN1R48;GM15127;IGFL3;4930515B02RIK;B930092H01RIK;9130209A04RIK;PSG-PS1;MKX;4932414N04RIK;PCSK1;CD40;4930524O05RIK;DOC2A;PTPRO;QPRT;4931429P17RIK;LRRC30;OSBPL10;SLC22A12;SLC22A16…
H3K27me3_MEL cell line_mm9	198/2672	3.87065e-19	8.11839e-17	-1.74182	64.5342	ACSM3;GM16548;CPNE6;MRGPRG;5033404E19RIK;RXFP1;ENDOU;4933417O13RIK;OLFR287;SOX18;EVA1C;DEFB14;FAM19A2;GNAT1;PKNOX2;1700012B07RIK;IQCF6;KCTD19;ENTPD8;HOGA1;TAAR3;PRAP1;CHIT1;GM1647;METTL7A3;1700039E15RIK;H2-M10.5;GM11549;A;MGST3;CLCNKB;LYPD2;NLK;SLC5A2;ADH1;OTOF;LCN11;SLC5A4B;NTSR2;GSDMA;1810065E05RIK;OLFR619;AIF1L;TNFSF4;CD207;E230016K23RIK;ECHDC2;RGL3;IFNA1;FAM57B;MTMR14;DPYS;IFNA2;OLFR1411;GPR2…
H3K4me1_limb_mm9	138/2000	2.69969e-11	1.85379e-09	-1.93294	38.8638	PRDM8;SPPL2C;EPO;AQP7;LRRC71;HHAT;ATCAY;4930524C18RIK;TNN;NDST4;C1RL;FAM3B;9530026F06RIK;PROK2;FAM81A;SPINK4;KCNH7;ACSL5;MTUS2;HOGA1;TAAR3;PDYN;GRIP2;SFRP4;MTNR1A;SCN10A;CLDN9;PKP1;ZFP575;MIR3085;NECAB3;1700092C10RIK;LTBP4;NAIF1;GSTT2;GLT8D2;LYPD2;C2CD4B;HOXB13;BHLHE23;LRRC52;NEUROD1;OTOA;ADH1;ADAMTS13;ZFP52;ZMAT4;I730030J21RIK;PPARGC1A;GSTM4;ZBTB18;TMEM132D;SRPK3;1110036E04RIK;SLC10A6;SRD5A2;GM2…
H3K9me3_CH12.LX_mm9	172/2689	2.33219e-11	1.85379e-09	-1.80591	36.3097	KCNG1;OLFR1052;OLFR1173;GM8693;PGLYRP3;OLFR1290;RPL10L;OLFR1213;OLFR1215;OTP;VMN1R94;OLFR1178;SYDE2;AI115009;LAMP5;ENDOU;ARHGAP42;4930524C18RIK;SOX18;NDST4;EVA1C;PROK2;FAM19A1;GM12505;GM5334;SULT2A4;SLC30A3;1700097N02RIK;MTUS2;ACSL5;TBR1;1700015G11RIK;NPNT;TAS2R102;OLFR1200;LOR;1700109H08RIK;TAS2R104;OLFR1289;ZC2HC1A;SFRP5;GPRIN1;OLFR1209;GM7104;OLFR153;ZFP575;GM13212;BEAN1;GM10220;4933406F09RIK;…
H3K27me3_kidney_mm9	122/1675	1.84784e-11	1.85379e-09	-1.69893	34.1587	PRDM8;ACSM3;OTP;SERTM1;PPP1R2-PS3;LAMP5;CRHBP;FAM19A2;FAM19A1;PKNOX2;KCTD19;SLC30A3;KCNH7;MTUS2;TBR1;TAS2R103;LOR;OLFM1;SLC9A5;SFRP5;9330158H04RIK;GM9767;HIST1H2BG;GM11549;STX1A;NRN1;BEAN1;COL13A1;EPHA10;TSHZ3;1700092C10RIK;9030612E09RIK;LTBP4;GPR85;ILDR2;PRDM13;RASAL1;C2CD4B;BHLHE22;HOXB13;NEUROD1;NEUROD2;IGSF21;ZMAT4;ZFP580;NPTX1;NPTX2;NTNG1;SRD5A2;BCL11A;GM20554;IGF2;NR2F1;MAFA;BMP3;SLC6A7;LHX…
H3K27me3_heart_mm9	137/2000	5.13456e-11	3.02205e-09	-1.61633	31.7082	PRDM8;FAAH;EPO;GM16548;CPNE6;MRGPRG;OTP;IRS3;SERTM1;PPP1R2-PS3;SLC25A48;SOX18;CNTNAP5C;FAM19A2;FAM19A1;PROK2;PAMR1;CAR4;ENPP7;SECTM1B;KCTD19;GM16157;SLC30A3;KCNH7;MTUS2;TBR1;NPNT;SFRP4;OLFM1;MTNR1A;CLDN9;GPRIN1;PKP1;GM9767;GM11549;RTN4R;NRN1;9330182O14RIK;EPHA10;A330070K13RIK;1700092C10RIK;9030612E09RIK;LTBP4;ILDR2;C2CD4B;PRDM13;BHLHE22;HOXB13;LIN7B;NEUROD1;ADAMTS13;A830052D11RIK;NPTX1;NPTX2;FAM7…
H3K27me3_liver_mm9	131/2000	2.06721e-09	1.06461e-07	-1.66306	26.7013	PGLYRP4;EPO;CPNE6;OTP;LRRC71;ATCAY;TNN;PROK2;PAMR1;CAR4;KCTD19;KCNH7;SHISA4;MTUS2;TBR1;GRIP2;LOR;OLFM1;GPRIN1;SFRP5;PKP1;GM9767;GM11549;STX1A;RTN4R;KCNE1;TSHZ3;EPHA10;1700092C10RIK;C2CD4B;PRDM13;BHLHE22;HOXB13;BHLHE23;NEUROD1;NEUROD2;TRP53I11;OTOF;NPTX1;NPTX2;HOXC9;TMEM132D;NTNG1;TFAP2D;SRD5A2;GM20556;GM20554;ARHGEF38;NR2F1;MAFA;B930092H01RIK;SLC6A7;ACTL11;CNIH3;CDK14;SPRN;BSPH2;PCSK1;MOXD1;FLT3;…
H3K27me3_G1E_mm9	157/2569	4.21798e-09	1.9309e-07	-1.66605	25.7574	PGLYRP4;TUSC5;ACSM3;GM16548;SPPL2C;CIB3;MRGPRG;A630076J17RIK;DEFB2;OLFR328;AI115009;OLFR324;TNN;SOX18;OLFR287;DEFB15;FAM3B;TEKT5;PAMR1;FAM81A;PRM2;GM16157;S100A2;1700125H03RIK;2010107G12RIK;NPNT;OLFR318;GRIP2;SFRP4;TCL1;1700016D06RIK;METTL7A3;GM11549;FKBP6;CCDC150;A;GCM1;APOL7A;SLC45A2;EPHA10;COL13A1;GLT8D2;C2CD4B;SLC5A2;BHLHE23;CML3;OLFR225;CD79A;ADAMTS13;NEUROD4;OTOF;USP50;A830052D11RIK;ZFP580;…
H3K4me1_embryonic fibroblast_mm9	125/2000	6.26067e-08	2.57939e-06	-1.81976	23.4166	PRDM8;SPON2;MCPT8;FAAH;CSN3;IRS3;RXFP1;SERTM1;MYLK3;TM7SF2;AI115009;SLC25A48;ATCAY;NDST4;C1RL;PIEZO2;9530026F06RIK;PROK2;FAM19A1;TEKT5;CER1;ENPP7;ACSL5;MTUS2;KAZN;HOGA1;OLFR958;SFRP4;CLDN9;PKP1;GM14812;ZFP575;SLC27A3;GM11549;BEAN1;NRN1;1700092C10RIK;NOTCH4;LTBP4;NAIF1;GLT8D2;RASAL1;C2CD4B;GLYAT;BHLHE23;HOXB13;TMEM25;NEUROD1;IGSF21;ADH1;ZFP52;ZMAT4;KCNN1;OTOF;VILL;HOXC9;PPARGC1A;NTSR2;GSTM4;493053…
H3K27me3_myocyte_mm9	83/1183	1.69963e-07	6.3659e-06	-1.65248	19.7712	MOXD1;2410017I17RIK;FAAH;MIR10A;DOC2A;RASGRF2;DPYS;CPNE6;OTP;DUSP15;SERTM1;SLC25A48;MFSD4;SOX18;GNAT1;GALNT9;CAR4;TRIM67;UNC13B;CHST8;4930417O22RIK;SLC30A3;ENTPD8;FOXL2;APOA4;IL17RE;GFRA3;PRSS12;SSTR3;GRIP2;OLFM1;MPPED1;RGS9BP;DMRTA1;PITPNM3;SFRP5;MMP17;LTB4R1;1700039E15RIK;L3MBTL4;INA;MATN4;FKBP6;SHANK1;RTN4R;CFD;HCN4;9330182O14RIK;EPHA10;CEBPE;1700092C10RIK;C2CD4B;RASAL1;HOXB13;BHLHE23;NEUROD2;…
H3K4me1_ES-E14_mm9	140/2411	5.48509e-07	1.88321e-05	-1.61207	17.5392	PRDM8;LY6K;EPO;CPNE6;AQP7;CSN3;ATCAY;EVA1C;CNTNAP5C;ROPN1L;QK;PAMR1;FAM81A;CER1;IFITM5;KCTD19;GM16157;MTUS2;ACSL5;SHISA4;KAZN;1700125H03RIK;GRIP2;NUP210L;PKP1;FETUB;GM14812;GM11549;SLC27A5;SLC45A2;KCNE1;BEAN1;NOTCH4;1700092C10RIK;LTBP4;NAIF1;RASAL1;KRT42;HOXB13;PLCXD2;KLK7;LRRC52;SPTA1;CD79A;ZFP52;ZFP580;A830052D11RIK;I730030J21RIK;NPTX2;KLK1B22;NTNG1;GSDMA;SRD5A2;GM20556;ARHGEF38;TMEM132A;NR1D1;…
H3K27me3_CH12.LX_mm9	148/2618	1.07354e-06	3.40231e-05	-1.60578	16.5211	PGLYRP4;FAAH;ACSM3;CIB3;OLFR1335;MRGPRG;5033404E19RIK;SERTM1;MRGPRH;SLC25A48;TNN;STMN1;FAM3B;NUDT15;PAMR1;FAM81A;SPINK4;KCTD19;PRM2;SLC30A3;2010107G12RIK;4932412D23RIK;KLHL40;ERN1;SCN10A;SLC9A5;TCL1;METTL7A3;MIR3085;SLC27A5;STX1A;CFD;A;KCNE1;A330070K13RIK;1700092C10RIK;OLFR1391;GM17252;LTBP4;FAM109B;GLT8D2;LPO;SLC5A2;OLFR749;KLK7;TMEM25;ENHO;NEUROD2;VMN2R11;SLC5A4B;SULT5A1;FAM71B;VMN2R18;OLFR91;G…
H3K4me1_ES-Bruce4_mm9	118/2000	2.3027e-06	6.77652e-05	-1.69171	16.2395	PRDM8;LY6K;CPNE6;OTP;LRRC71;ABCA13;AI115009;SLC25A48;GM9;FAM19A2;9530026F06RIK;PROK2;KCTD19;KRTAP13-1;ACSL5;HOGA1;1700010I14RIK;GRIP2;TCL1;GPRIN1;METTL7A3;ZFP575;4933422A05RIK;KCNE1;PSG16;NAIF1;LYPD2;GLT8D2;RASAL1;HOXB13;KLK7;LRRC52;FAM83H;SCUBE1;A830052D11RIK;I730030J21RIK;NPTX2;PPARGC1A;4930568D16RIK;ZBTB18;KLK1B22;NTNG1;GSDMA;SRD5A2;IGF2;4930515B02RIK;GM13580;TMEM233;SLC6A7;COL20A1;TNFSF9;RNF1…
H3K4me1_testis_mm9	116/2000	5.97588e-06	0.000153879	-1.74092	15.2841	TFRC;ACSM3;MAGEB16;PROK2;CAR4;SPINK4;UNC13B;CCDC154;KCTD19;1110008P14RIK;MTUS2;MAT1A;GRIP2;MTNR1A;SLC9A5;CTAGE5;1700016D06RIK;SFRP5;3110070M22RIK;METTL7A3;FETUB;GM11549;RTN4R;ZFP747;1700092C10RIK;PLCXD2;CUZD1;4930542C21RIK;ENHO;CD79A;ZNHIT1;LCN11;OTOF;NPTX1;VILL;SULT5A1;4930568D16RIK;GSTM4;GM20556;ARHGEF38;NR2F1;TEX36;DHCR24;RPS28;LHX2;LRIT3;E230016K23RIK;ECHDC2;SERPINI1;MKX;CDK14;PNLIPRP2;PCSK1;…
H3K4me1_brown adipose tissue_mm9	115/2000	9.5026e-06	0.000195754	-1.68092	14.3528	TES;A630076J17RIK;SERTM1;CCR1L1;RAB44;HHAT;GM5334;CER1;MTUS2;TBR1;1700125H03RIK;HOGA1;1700010I14RIK;OLFR958;SFRP4;1810011H11RIK;ASTL;9330158H04RIK;GM14812;GM9767;GM11549;CFD;RTN4R;NECAB3;9330182O14RIK;NOTCH4;LTBP4;NAIF1;ILDR2;FAM109B;RASAL1;C2CD4B;BHLHE22;LIN7B;LRRC52;NEUROD1;TMEM25;ZFP52;STC2;KCNN1;NTNG1;SRPK3;1110036E04RIK;SRD5A2;GM20556;TNFRSF9;TMEM132A;DHCR24;AIF1L;ADCY10;B930092H01RIK;UBXN11…
H3K9me3_G1E-ER4_mm9	151/2782	7.00771e-06	0.00015969	-1.62413	14.1986	PRDM8;FAAH;RPL10L;GM17751;SERTM1;SYDE2;BC107364;LAMP5;ENDOU;SLC25A48;4930524C18RIK;SOX18;OLFR287;EVA1C;CNTNAP5C;FAM19A2;FAM19A1;GM12505;TEKT5;SULT2A4;KRT6A;UNC13B;GM16157;SLC30A3;UNC5A;KCNH7;1700097N02RIK;ENTPD8;MTUS2;KAZN;TBR1;NPNT;1700010I14RIK;KLHL40;LCE1C;LOR;MTNR1A;ASTL;SFRP5;9330158H04RIK;GPRIN1;GM9767;MIR680-3;RTN4R;ISYNA1;BEAN1;EPHA10;9030612E09RIK;C2CD4B;BHLHE22;BHLHE23;1700010B08RIK;NEU…
H3K27me3_C2C12_mm9	81/1269	7.36432e-06	0.00015969	-1.6153	14.1214	2410017I17RIK;FAAH;CIITA;MIR10A;DOC2A;FLT3;EPO;RASGRF2;DPYS;CPNE6;GPR20;OTP;DUSP15;SERTM1;CD3D;SLC25A48;MFSD4;SOX18;GNAT1;GALNT9;CAR4;TRIM67;UNC13B;4930417O22RIK;SLC30A3;UNC5A;ENTPD8;FOXL2;APOA4;IL17RE;GFRA3;PRSS12;SSTR3;GRIP2;OLFM1;MPPED1;NOV;RGS9BP;DMRTA1;SFRP5;PITPNM3;LTB4R1;MMP17;ITGA8;1700039E15RIK;MIR3085;INA;L3MBTL4;MATN4;SHANK1;HCN4;RTN4R;CEBPE;1700092C10RIK;NOTCH4;C2CD4B;PRDM13;BHLHE22;B…
H3K27me3_small intestine_mm9	117/2000	3.72557e-06	0.000102329	-1.52157	13.9792	OTP;LAMP5;AI115009;SLC25A48;CRHBP;SOX18;EVA1C;FAM19A2;PIEZO2;PROK2;QK;FAM81A;KCTD19;UNC5A;SHISA4;NPNT;GRIP2;LOR;OLFM1;SFRP5;PKP1;GM11549;RTN4R;EPHA10;TSHZ3;COL13A1;1700092C10RIK;LTBP4;FAM109B;ILDR2;RASAL1;PRDM13;BHLHE22;BHLHE23;HOXB13;NEUROD1;NEUROD2;IGSF21;SCUBE1;STC2;KCNN1;ZFP580;NPTX1;NPTX2;HOXC9;NTNG1;SRD5A2;GM20554;ZBTB16;NR2F1;MAFA;BMP3;SLC6A7;ALB;GM11567;RGL3;MKX;CNIH3;CDK14;FLT3;SLC35F4;P…
H3K27me3_endothelial cell of umbilical vein_hg19	178/3393	6.62016e-06	0.00015969	-1.45158	12.6901	KCNG1;PRDM8;FAAH;EPO;OTP;LRRC71;SERTM1;ARHGAP44;LAMP5;ENDOU;CRHBP;SLC25A48;CDH4;ATCAY;LIPC;STMN1;FAM3B;PROK2;PAMR1;FAM81A;SLC30A3;UNC5A;KCNH7;TBR1;MAT1A;NPNT;DGKZ;LOR;SFRP4;OLFM1;SCN10A;SLC9A5;CLDN9;RUFY4;SFRP5;PKP1;ALPK2;CFD;RTN4R;NRN1;BEAN1;TSHZ3;EPHA10;ILDR2;GLT8D2;RASAL1;PRDM13;BHLHE22;BHLHE23;HOXB13;NEUROD1;FAM83H;CD79A;IGSF21;NEUROD2;OTOA;TMEM27;HSPH1;SCUBE1;ZMAT4;USP50;KCNN1;NPTX2;CPA5;NTS…
H3K9me3_G1E_mm9	160/3067	2.78636e-05	0.000459192	-1.63001	12.5283	KCNG1;PRDM8;RPL10L;GM17751;OLFR1055;SERTM1;SYDE2;BC107364;LAMP5;SLC25A48;4930524C18RIK;SOX18;EVA1C;CNTNAP5C;FAM19A2;FAM19A1;GM12505;GM5334;SULT2A4;FAM81A;1700012B07RIK;KRT6A;UNC13B;GM16157;SLC30A3;UNC5A;KCNH7;1700097N02RIK;MTUS2;KAZN;TBR1;1700010I14RIK;LCE1C;LOR;MTNR1A;SCN10A;TCL1;1810011H11RIK;GPRIN1;9330158H04RIK;GM9767;ZFP575;RTN4R;GM13212;ISYNA1;BEAN1;4930533B01RIK;TSHZ3;A330070K13RIK;LYPD2;C…
H3K27me3_kidney epithelial cell_hg19	124/2217	1.41843e-05	0.000254083	-1.50058	12.4216	KCNG1;PRDM8;TUSC5;EPO;OTP;LRRC71;SERTM1;LAMP5;SLC25A48;CRHBP;ATCAY;SOX18;PIEZO2;FAM3B;PROK2;SLC25A42;PAMR1;FAM81A;SLC30A3;KCNH7;KAZN;TBR1;MAT1A;NPNT;DGKZ;GLTPD2;OLFM1;SLC9A5;RUFY4;CLDN9;SFRP5;PKP1;NRN1;BEAN1;EPHA10;ILDR2;PRDM13;C2CD4B;BHLHE22;BHLHE23;HOXB13;NEUROD1;IGSF21;SCUBE1;ZMAT4;KCNN1;OTOF;NPTX1;TFAP2D;ANKRD34C;SRD5A2;BTBD17;ZBTB16;IGFL3;MAFA;SLC6A7;HOTTIP;MKX;CNIH3;PCSK1;DOC2A;SPO11;FLT3;F…
H3K27me3_bronchial epithelial cell_hg19	118/2082	1.33708e-05	0.000254083	-1.48828	12.3198	KCNG1;PGLYRP4;EPO;OTP;LRRC71;SERTM1;LAMP5;CRHBP;ATCAY;FAM3B;FAM19A2;PROK2;FAM81A;IFITM5;SLC30A3;KCNH7;SHISA4;KAZN;TBR1;NPNT;DGKZ;SFRP4;RGS9BP;CLDN9;SFRP5;NRN1;BEAN1;EPHA10;KCNE3;ILDR2;PRDM13;C2CD4B;BHLHE22;HOXB13;NEUROD1;IGSF21;NEUROD2;SCUBE1;KCNN1;TFAP2D;ANKRD34C;SRD5A2;TNFRSF9;ZBTB16;IGF2;AIF1L;BMP3;TMEM233;SLC6A7;HOTTIP;MKX;RNF186;CNIH3;PCSK1;MOXD1;DOC2A;FLT3;FAM57B;RASGRF2;DPYS;PTPRO;SLC35F4;…
H3K27me3_SK-N-SH_hg19	121/2149	1.36717e-05	0.000254083	-1.48414	12.2855	PGLYRP4;EPO;OTP;SERTM1;ARHGAP44;SYDE2;CRHBP;SLC25A48;CDH4;SOX18;NDST4;PIEZO2;FAM3B;FAM19A2;PROK2;GNAT1;PKNOX2;SLC30A3;KCNH7;KAZN;TBR1;NPNT;DGKZ;PRAP1;LOR;SFRP4;MTNR1A;RGS9BP;SFRP5;CFD;NRN1;BEAN1;COL13A1;EPHA10;ILDR2;PRDM13;C2CD4B;LPO;BHLHE22;IGSF21;NEUROD2;ZMAT4;STC2;KCNN1;NPTX1;TMEM132D;TFAP2D;ANKRD34C;SRD5A2;ZBTB16;SH2D1A;IGF2;MAFA;AIF1L;BMP3;TMEM233;IL6;SLC6A7;HOTTIP;TNFSF9;MKX;CNIH3;DENND1B;P…
H3K4me1_placenta_mm9	113/2000	2.34059e-05	0.000401801	-1.55681	12.1735	PRDM8;SPON2;LRRC71;SERTM1;HHAT;PROK2;FAM81A;PAMR1;ENPP7;ENTPD8;ACSL5;MTUS2;1700125H03RIK;1700010I14RIK;SFRP4;MTNR1A;1810011H11RIK;RUFY4;GPRIN1;9330158H04RIK;VOPP1;SLC27A3;GM11549;NLRX1;NAIF1;FAM109B;ILDR2;GLT8D2;C2CD4B;LIN7B;CUZD1;TRP53I11;ZFP52;STC2;KCNN1;NPTX1;SULT5A1;PPARGC1A;FAM71B;4930539M17RIK;SRPK3;4930515B02RIK;SYT8;MIR1960;SELL;GPR182;SERPINI1;CNIH3;PNLIPRP2;MOXD1;2410017I17RIK;CALCOCO2;…
H3K9me3_erythroblast_mm9	131/2445	5.33638e-05	0.00078521	-1.65483	11.8313	KCNG1;LY6K;RPL10L;TAS2R119;4930524C18RIK;EVA1C;MAGEA2;GM12505;TEKT5;GM5334;SULT2A4;CAR4;SLC30A3;1700097N02RIK;TBR1;LOR;OLFR679;TCL1;SLC9A5;OLFR796;GPRIN1;PKP1;OLFR791;ZFP575;GM13212;ISYNA1;GM10220;ZCCHC5;ZFP345;BEAN1;NLRX1;4933406F09RIK;ZFP747;LIN7B;1700010B08RIK;OLFR346;OLFR503;VMN2R11;OLFR740;GM6249;ZFP580;NPTX1;NPTX2;HOXC9;TMEM132D;1700025K24RIK;ZP4-PS;VMN1R48;GM15127;GM11565;IGF2;IGFL3;493051…
H3K27me3_ES-Bruce4_mm9	112/2000	3.62509e-05	0.000553163	-1.52793	11.4593	PRDM8;RPL10L;OTP;SERTM1;SLC25A48;CRHBP;SOX18;EVA1C;PIEZO2;FAM19A1;PROK2;CAR4;UNC5A;KLHL40;LOR;9330158H04RIK;GPRIN1;SFRP5;VOPP1;GM9767;GM11549;RTN4R;A;NRN1;BEAN1;COL13A1;9030612E09RIK;GPR85;ILDR2;PRDM13;BHLHE22;HOXB13;BHLHE23;NEUROD1;IGSF21;SCUBE1;ZMAT4;STC2;LELP1;NPTX1;NPTX2;HOXC9;TMEM132D;NTNG1;TFAP2D;SRD5A2;BCL11A;GM20554;ZBTB16;NR2F1;IGF2;ID2;RGL3;SERINC2;CDK14;CNIH3;MOXD1;MIR10A;DOC2A;FLT3;RA…
H3K27me3_megakaryocyte_mm9	141/2638	3.00092e-05	0.000475531	-1.46059	11.1751	LY6K;MCPT8;FAAH;TES;CIB3;OLFR1335;A630076J17RIK;SAYSD1;OTP;IRS3;SERTM1;PPP1R2-PS3;ARHGAP44;ARHGAP42;4933417O13RIK;SOX18;PIEZO2;PROK2;TEKT5;CAR4;1700012B07RIK;GM16157;KCNH7;OLFR318;PDYN;9130230L23RIK;SFRP4;1700016D06RIK;9330158H04RIK;TSSK5;GM9767;SLC27A3;ZFP575;GM11549;SLC27A5;CFD;KCNE1;BEAN1;A330070K13RIK;9030612E09RIK;CLCNKB;BHLHE22;CUZD1;CML3;ADAMTS13;FUT7;ZMAT4;OLFR460;NPTX2;OLFR91;NTSR2;NTNG1…
H3K27me3_fibroblast of lung_hg19	155/3052	0.000132368	0.00188054	-1.36972	8.59664	FAAH;TUSC5;EPO;CPNE6;CIB3;OTP;LRRC71;SERTM1;MYLK3;LAMP5;CRHBP;SLC25A48;ATCAY;SOX18;NDST4;PIEZO2;FAM19A2;FAM3B;PROK2;GNAT1;FAM81A;IFITM5;PRM2;SLC30A3;UNC5A;KAZN;ENTPD8;TBR1;TAAR3;KRT76;NPNT;PDYN;DGKZ;LOR;SFRP4;OLFM1;MTNR1A;CLDN9;RGS9BP;SFRP5;NRN1;BEAN1;EPHA10;ILDR2;C2CD4B;PRDM13;GLYAT;BHLHE22;SLC5A2;BHLHE23;NEUROD1;CD79A;NEUROD2;IGSF21;SCUBE1;ZMAT4;KCNN1;NPTX1;NPTX2;ANKRD34C;GSDMA;SRD5A2;ZBTB16;TM…
H3K4me1_bone marrow macrophage_mm9	106/2000	0.000414349	0.00517309	-1.63031	8.58244	GM16548;1700025M24RIK;HHAT;IFITM5;KCTD19;GM16157;KCNH7;SHISA4;MTUS2;TBR1;HOGA1;BSCL2;PYURF;RUFY4;LTB4R1;GM9767;ZFP575;GM11549;4933422A05RIK;9330182O14RIK;NOTCH4;9030612E09RIK;GPR85;GSTT2;GLT8D2;BHLHE22;GLYAT;SPTA1;NEUROD1;ENHO;FUT7;KCNN1;I730030J21RIK;HOXC9;PPARGC1A;ZBTB18;SRPK3;SLC10A6;SRD5A2;BCL11A;TMEM132A;MAFA;4930515B02RIK;ADCY10;UBXN11;LHX2;TNFSF4;CD207;NOL12;SERINC2;CNIH3;MYOM1;MOXD1;LRRC3…
H3K27me3_thymus_mm9	108/2000	0.00019074	0.0026195	-1.37387	8.16736	PRDM8;EPO;OTP;AI115009;SLC25A48;CDH4;SOX18;EVA1C;FAM19A2;PROK2;CAR4;UNC13B;KCTD19;SLC30A3;UNC5A;SHISA4;TBR1;KLHL40;GRIP2;GPRIN1;PKP1;GM9767;GM11549;RTN4R;BEAN1;NRN1;EPHA10;COL13A1;1700092C10RIK;9030612E09RIK;LTBP4;ILDR2;C2CD4B;HOXB13;BHLHE23;LIN7B;IGSF21;NEUROD2;ZFP580;NPTX1;HOXC9;NTNG1;SRD5A2;BCL11A;ZBTB16;IGF2;NR2F1;MAFA;AIF1L;SLC6A7;LHX2;RGL3;MKX;CNIH3;MOXD1;PCSK1;CD40;MIR10A;DOC2A;FLT3;PTPRO;…
H3K4me1_cerebellum_mm9	105/2000	0.000602337	0.00709037	-1.54604	7.65139	SAYSD1;SERTM1;MRGPRH;SYDE2;ARHGAP44;SLC25A48;RAB44;ARHGAP42;SOX18;PIEZO2;PROK2;FAM81A;CER1;SPINK4;KCTD19;GM16157;SLC30A3;PPP1R16A;CEL;GRIP2;MTNR1A;CTAGE5;RUFY4;PKP1;ZFP575;GM11549;BEAN1;EPHA10;1700092C10RIK;PSG16;C2CD4B;LRRC52;A130010J15RIK;OTOA;ZFP52;STC2;KCNN1;HOXC9;NTSR2;SRPK3;ANKRD34C;SRD5A2;4930515B02RIK;HSPBAP1;TMEM233;IL6;LHX2;CNIH3;MOXD1;MYOM1;CD40;1500015O10RIK;RASGRF2;DPYS;SLC35F4;GM203…
H3K4me1_G1E-ER4_mm9	124/2415	0.000441333	0.00534792	-1.4147	7.40037	FAAH;ACSM1;AQP7;SAYSD1;MYLK3;MRGPRH;CRHBP;RAB44;4930524C18RIK;MPV17;IFITM5;UNC13B;SECTM1B;CSNK1G3;SHISA4;ENTPD8;1700109H08RIK;CYP2D26;CHIT1;PYURF;SFRP4;GM1647;ZC2HC1A;CTAGE5;RUFY4;CLDN9;SFRP5;1700039E15RIK;FETUB;PKP1;VOPP1;CCDC150;SLC27A5;SNORA20;NECAB3;9330182O14RIK;1700092C10RIK;PSG16;DEDD2;TMEM25;A830009L08RIK;ENHO;OLFR225;FUT7;USP50;D930016D06RIK;FAM71B;GSTM4;GM11961;GDF3;GM13580;AIF1L;PPFIBP…
H3K27me3_mammary epithelial cell_hg19	132/2586	0.000359516	0.00477808	-1.36358	7.28656	KCNG1;PGLYRP4;FAAH;EPO;OTP;SERTM1;LAMP5;ARHGAP44;SLC25A48;CRHBP;ATCAY;SOX18;TNN;NDST4;FAM3B;PIEZO2;FAM19A2;PROK2;CER1;IQCF6;UNC5A;SLC30A3;KCNH7;KAZN;TBR1;DGKZ;LOR;SFRP4;RGS9BP;SFRP5;BEAN1;KCNE3;CLCNKB;ILDR2;RASAL1;PRDM13;BHLHE22;NEUROD1;IGSF21;NEUROD2;SCUBE1;ZMAT4;KCNN1;NPTX1;NPTX2;TFAP2D;ANKRD34C;SRD5A2;IGF2;AIF1L;BMP3;TMEM233;HOTTIP;RGL3;MKX;RNF186;CNIH3;PCSK1;MOXD1;DOC2A;FAM57B;FLT3;RASGRF2;DP…
H3K27me3_cardiac mesoderm_hg19	170/3485	0.000402287	0.00517309	-1.35674	7.14225	PRDM8;KCNG1;FAAH;EPO;OTP;LRRC71;SERTM1;LAMP5;SLC25A48;CRHBP;CDH4;HHAT;ATCAY;SOX18;BSG;PIEZO2;FAM3B;FAM19A2;PROK2;PAMR1;FAM81A;CER1;UNC5A;SLC30A3;TBR1;NPNT;DGKZ;LOR;GLTPD2;OLFM1;SFRP4;MTNR1A;SLC9A5;RUFY4;CLDN9;PKP1;CFD;NRN1;EPHA10;COL13A1;ILDR2;GLT8D2;FAM109B;PRDM13;RASAL1;C2CD4B;BHLHE22;SLC5A2;BHLHE23;KLK7;NEUROD1;IGSF21;NEUROD2;SCUBE1;NEUROD4;KCNN1;NPTX1;NPTX2;NTSR2;NTNG1;TMEM132D;TFAP2D;ANKRD34…
H3K27me3_testis_mm9	104/2000	0.000867542	0.00992854	-1.46418	6.75329	PRDM8;KCNG1;TUSC5;EPO;OTP;CRHBP;CDH4;EVA1C;CNTNAP5C;FAM19A2;9530026F06RIK;TEKT5;PAMR1;SLC30A3;PPAPDC2;HOGA1;9330158H04RIK;GM9767;ZFP575;GM11549;STX1A;RTN4R;NRN1;NLRX1;COL13A1;EPHA10;1700092C10RIK;9030612E09RIK;LTBP4;GPR85;FAM109B;ILDR2;PRDM13;RASAL1;BHLHE22;HOXB13;NEUROD2;IGSF21;NPTX1;HOXC9;TMEM132D;NTNG1;ANKRD34C;SRD5A2;BCL11A;NR2F1;SPEER8-PS1;SLC6A7;MKX;CNIH3;CDK14;SERINC2;SPRN;MOXD1;FLT3;PTPRO…
H3K4me1_brain_mm9	102/2000	0.00175	0.018025	-1.49208	5.9922	EPO;5033404E19RIK;MYLK3;ARHGAP42;EVA1C;PAMR1;GM16157;S100A2;KCNH7;MTUS2;HOGA1;1700010I14RIK;MTNR1A;CLDN9;PKP1;GM14812;MIR3085;GM11549;SLC45A2;EPHA10;A330070K13RIK;1700092C10RIK;NAIF1;GLT8D2;C2CD4B;PRDM13;A830009L08RIK;NEUROD4;SCUBE1;ZFP52;SULT5A1;PPARGC1A;GSTM4;SLC10A6;SRD5A2;GM20556;KLHDC8B;NR1D1;HSPBAP1;TMEM233;ATG16L2;MKX;SERINC2;1700008K24RIK;MOXD1;CD40;1500015O10RIK;DPYS;RASGRF2;GM20324;TMEM…
H3K4me1_heart_mm9	172/3628	0.00128304	0.0142868	-1.38377	5.87882	PRDM8;SPON2;ACSM3;EPO;AQP7;A630076J17RIK;GPATCH3;IRS3;LRRC71;CCR1L1;MYLK3;TM7SF2;SLC25A48;ATCAY;TNN;C1RL;FAM19A2;PROK2;NUDT15;FAM81A;PAMR1;ACAD10;ATP5SL;CAR4;SPINK4;MIR194-1;MEF2C;1110008P14RIK;GM16157;KCNH7;PPP1R16A;SHISA4;KAZN;MTUS2;ACSL5;HOGA1;MAT1A;THOC5;PDYN;KLHL40;9130230L23RIK;MTNR1A;CTAGE5;1810011H11RIK;SFRP5;GM14812;HIST1H2BG;GM11549;APOL7A;SLC45A2;NECAB3;EPHA10;A330070K13RIK;1700092C10R…
H3K27me3_H7_hg19	102/2015	0.00217964	0.020884	-1.47733	5.71545	PRDM8;SERTM1;LAMP5;SLC25A48;CRHBP;HHAT;BSG;PIEZO2;FAM3B;PROK2;PAMR1;FAM81A;SLC30A3;SHISA4;TBR1;NPNT;GLTPD2;SFRP4;MTNR1A;CFD;COL13A1;EPHA10;ILDR2;PRDM13;C2CD4B;BHLHE22;BHLHE23;SLC5A2;NEUROD1;NEUROD2;KCNN1;NPTX1;NPTX2;NTSR2;TFAP2D;ANKRD34C;SRD5A2;TNFRSF9;ZBTB16;ARHGEF38;IGF2;MICAL2;MAFA;BMP3;TMEM233;SLC6A7;HOTTIP;LHX2;ECHDC2;CNIH3;DENND1B;PCSK1;MOXD1;RASGRF2;PTPRO;SLC35F4;HSPB1;ADRA1D;CXCL1;DUSP15;…
H3K4me1_small intestine_mm9	101/2000	0.00245073	0.0229477	-1.43823	5.42866	PRDM8;EPO;SDR9C7;LRRC71;IRS3;TM7SF2;HHAT;PROK2;ROPN1L;PAMR1;FAM81A;MTUS2;BSCL2;SFRP4;MTNR1A;GPRIN1;ZFP575;GM11549;SLC27A5;COL13A1;EPHA10;1700092C10RIK;NOTCH4;LTBP4;NAIF1;ILDR2;FAM109B;GLT8D2;GLYAT;HOXB13;FAM83H;ZFP52;ZMAT4;STC2;KCNN1;NPTX2;PPARGC1A;1110036E04RIK;GM20556;SRD5A2;FAM160A1;UBXN11;MIR1960;LHX2;TNFSF4;SERPINI1;MOXD1;CD40;CLIC3;RTP3;HSPB7;SLC35F4;HSPB1;ADRA1D;CXCL1;DUSP15;1700001G11RIK;…
H3K27me3_cerebellum_mm9	79/1486	0.00205869	0.0201948	-1.37214	5.35454	MOXD1;4930524O05RIK;MIR10A;EPO;PTPRO;HSPB1;OTP;ADRA1D;PCSK5;SERTM1;SYDE2;SLC25A48;ARHGAP42;HHEX;SOX18;PIEZO2;FAM19A2;PROK2;CHST8;SLC30A3;FOXL2;RTN4RL2;TBR1;1700085C21RIK;GFRA3;C1QL3;LOR;TOX3;MPPED1;NOV;RUFY4;RGS9BP;DMRTA1;MIR483;ITPKA;GM9767;TLR5;NUP62CL;GM11549;MATN4;HCN4;BEAN1;COL13A1;EPHA10;1700092C10RIK;LTBP4;PRDM13;HOXB13;BHLHE23;1700001C19RIK;SCUBE1;PRSS50;TBX20;VILL;HOXC9;NPTX2;AI661453;FO…
H3K27me3_spleen_mm9	102/2000	0.00175	0.018025	-1.30587	5.24437	EPO;OTP;ARHGAP44;SYDE2;SLC25A48;ATCAY;SOX18;EVA1C;FAM19A2;PROK2;FAM81A;CAR4;KCNH7;SHISA4;MTUS2;TBR1;ZC2HC1A;SFRP5;GPRIN1;PKP1;GM9767;GM11549;STX1A;NRN1;EPHA10;1700092C10RIK;LTBP4;ILDR2;BHLHE22;HOXB13;BHLHE23;NEUROD1;TMEM25;NEUROD2;IGSF21;A830052D11RIK;NPTX2;NTNG1;GM20556;GM20554;TMEM132A;NR2F1;MICAL2;SLC6A7;LHX2;RGL3;SERINC2;MOXD1;FLT3;PTPRO;CXCL1;ADRA1D;DUSP15;MFSD4;RSPO3;GM18409;SULT4A1;GALNT9;…
H3K27me3_BJ_hg19	106/2090	0.00169118	0.018025	-1.29948	5.2187	FAAH;EPO;OTP;LRRC71;SERTM1;LAMP5;CRHBP;CDH4;ATCAY;SOX18;PIEZO2;FAM19A2;PROK2;FAM81A;IFITM5;UNC5A;SLC30A3;TBR1;NPNT;DGKZ;LOR;SFRP4;MTNR1A;RGS9BP;SFRP5;NRN1;BEAN1;KCNE3;EPHA10;ILDR2;PRDM13;C2CD4B;LPO;BHLHE22;NEUROD1;IGSF21;NEUROD2;ZMAT4;KCNN1;TFAP2D;SRD5A2;TNFRSF9;ZBTB16;IGF2;IGFL3;MAFA;AIF1L;BMP3;FAM160A1;SLC6A7;CNIH3;PCSK1;DOC2A;FLT3;FAM57B;DPYS;RASGRF2;PTPRO;SLC35F4;CXCL1;DUSP15;GRM2;SLC22A16;MF…
H3K27me3_erythroblast_mm9	132/2712	0.00203407	0.0201948	-1.29563	5.05599	TUSC5;ACSM3;MRGPRG;IRS3;5033404E19RIK;PPP1R2-PS3;SERTM1;OLFR328;AI115009;SLC25A48;NSDHL;HHAT;CDH4;ARHGAP42;PIEZO2;FAM19A2;PROK2;TEKT5;PAMR1;KCNH7;HOGA1;PPAPDC2;KRT76;1700015G11RIK;NPNT;PDYN;GRIP2;SCN10A;GM1647;9330158H04RIK;GM9767;SLC27A3;GM11549;STX1A;BEAN1;COL13A1;9030612E09RIK;ILDR2;BHLHE22;BHLHE23;TMEM25;NEUROD1;IGSF21;ADAMTS13;ZMAT4;STC2;KCNN1;A830052D11RIK;NTSR2;NTNG1;ZBTB18;TFAP2D;SRD5A2;G…
H3K27me3_CD14-positive monocyte_hg19	156/3445	0.0109222	0.099999	-1.29104	2.97274	PRDM8;KCNG1;FAAH;EPO;MRGPRG;OTP;SERTM1;ARHGAP44;SYDE2;SLC25A48;CRHBP;CDH4;ARHGAP42;ATCAY;NDST4;PIEZO2;FAM3B;PAMR1;IFITM5;KRT6A;KCTD19;SLC30A3;KCNH7;SHISA4;ENTPD8;KAZN;TBR1;MAT1A;CEL;NPNT;PRAP1;GRIP2;GLTPD2;SFRP4;SLC9A5;CLDN9;PKP1;ALPK2;ISYNA1;NRN1;BEAN1;COL13A1;EPHA10;ILDR2;RASAL1;C2CD4B;PRDM13;KLK7;TMEM25;NEUROD1;TMEM27;STC2;KCNN1;NPTX1;NPTX2;PPARGC1A;NTSR2;TMEM132D;NTNG1;TFAP2D;ANKRD34C;SRD5A2;…
H3K4me1_megakaryocyte_mm9	117/2505	0.0118315	0.105969	-1.32364	2.97104	PRDM8;FAAH;TM7SF2;SLC25A48;CDH4;ARHGAP42;EVA1C;PROK2;FAM81A;UNC13B;KCTD19;UNC5A;SHISA4;KAZN;MTUS2;GRIP2;MTNR1A;ZC2HC1A;CTAGE5;1700016D06RIK;SFRP5;GPRIN1;PKP1;CFD;COX19;BEAN1;9330182O14RIK;EPHA10;PSG16;OLFR1391;ILDR2;MIR1968;ENHO;TMEM25;NEUROD1;NEUROD4;SCUBE1;VILL;SULT5A1;NTNG1;ALMS1-PS2;BTBD17;GM20554;HPS1;MICAL2;HSPBAP1;SLC6A7;PXMP2;MKX;TPBPB;CC2D1B;2410017I17RIK;MOXD1;MYOM1;CD40;4930524O05RIK;F…
H3K27me3_Caco-2_hg19	23/380	0.0230088	0.201695	-1.54681	2.47645	MOXD1;RGS17;NRN1;BEAN1;SLC30A3;ILDR2;TBR1;RTN4RL2;HDAC9;DGKZ;SFRP4;GRM2;BMP3;SLC9A5;HOTTIP;CCKBR;SFRP5;KCNN1;SLC17A7;MKX;SNCB;L3MBTL4;NEUROG3
H3K4me1_bone marrow_mm9	92/2000	0.033021	0.277646	-1.43781	1.84241	PRDM8;MCPT8;GM16982;SPPL2C;ISOC2B;POMT1;QPRT;CXCL1;GPATCH3;IRS3;CD3D;NAT14;MIR1956;SMPD4;B3GALT2;ADAMTSL2;C1RL;PROK2;4930578N18RIK;ZFP882;SPINK4;SECTM1B;BATF2;4732490B19RIK;KCTD19;ACTL6B;PLDI;PPP1R16A;NCTC1;KAZN;SHISA4;1700125H03RIK;2810442N19RIK;IL17RE;CTPS;HOGA1;TMEM177;VGF;ASTL;RUFY4;1700016D06RIK;CDH12;GM5523;ZFP493;ZFP575;INA;IL9R;NAPB;COX19;NOTCH4;PSG16;FAM109B;PLG;TMEM160;PKD1L3;PTGS2;LIN7…
H3K4me1_CH12.LX_mm9	169/3885	0.0296531	0.254522	-1.29894	1.77742	TUSC5;SPPL2C;ACSM1;CPNE6;CIB3;SAYSD1;DEFB2;LRRC71;PHRF1;TM7SF2;RPS15;BC107364;RAB44;CRHBP;LIPC;OLFR568;TNN;STMN1;C1RL;FAM3B;9530026F06RIK;LIPM;ROPN1L;FAM81A;PAMR1;1110008P14RIK;ENTPD6;PPP1R16A;SHISA4;1700125H03RIK;CTPS;9130230L23RIK;CHIT1;SFRP4;GLTPD2;GM1647;ASTL;DOK4;CTAGE5;RUFY4;RGS9BP;CLDN9;ALPK2;SLC27A3;CCDC150;GCM1;NLRX1;KCNE3;ZFP747;MGST3;1700092C10RIK;LTBP4;CLCNKB;RASAL1;4930542C21RIK;ENHO…
H3K4me1_NT2-D1_hg19	91/2000	0.042003	0.337199	-1.36644	1.48543	KCNG1;ECM1;CLIC3;DOC2A;FAM57B;HSPB7;GPR20;NAT14;MYLK3;TM7SF2;SMPD4;SOX18;SMPD1;ADAMTSL2;KRTAP5-2;SLC25A42;GALNT9;PLEKHJ1;S100A2;SH2D3C;SHISA4;GPBAR1;FOXL2;RTN4RL2;IL17RE;DGKZ;BSCL2;SFRP4;SLC9A5;CDC34;DOK4;RUFY4;CLDN9;GPRIN1;SLC27A3;TLR5;SLC22A20;MATN4;RTN4R;ISYNA1;BEAN1;UHRF1;TSGA10IP;NAIF1;LYPD2;C2CD4B;PRDM13;HDAC9;NEUROD1;IGSF21;CD79A;MUC2;POLD2;KCNN1;SUSD3;BRD9;FOXB2;BTBD17;IRX5;CCDC137;RNF26;…
H3K27me3_keratinocyte_hg19	100/2221	0.0425591	0.337199	-1.26801	1.37843	PRDM8;TUSC5;EPO;OTP;ENDOU;ATCAY;SOX18;NDST4;PIEZO2;PROK2;ROPN1L;FAM81A;CER1;IFITM5;KCTD19;PRM2;SLC30A3;KCNH7;SHISA4;KAZN;MYL4;SFRP4;MTNR1A;SLC9A5;CLDN9;SFRP5;CFD;EPHA10;GLT8D2;C2CD4B;SLC5A2;ZMAT4;USP50;KCNN1;NPTX1;NPTX2;PPARGC1A;TMEM132D;SRD5A2;BMP3;RGL3;MKX;SLC26A3;CNIH3;PCSK1;MOXD1;MYOM1;DOC2A;DPYS;PTPRO;DUSP15;HHEX;SLC22A16;RSPO3;KRTAP5-2;DLGAP1;SULT4A1;TRIM67;CHST8;ACTL6B;APOA4;GFRA3;C1QL3;SS…
H3K27me3_astrocyte_hg19	91/2000	0.042003	0.337199	-1.19242	1.29626	MYOM1;PGLYRP4;MOXD1;TUSC5;DOC2A;FAM57B;FLT3;SPO11;RASGRF2;PTPRO;IFNA2;CXCL1;ADRA1D;DUSP15;PHRF1;SERTM1;RXFP1;ARHGAP44;SYDE2;CRHBP;GRM2;LIPC;ATCAY;TNN;PIEZO2;CNGA2;FAM81A;SULT4A1;IFITM5;CHST8;KCTD19;UNC5A;SLC30A3;KCNH7;ENTPD8;KAZN;TAAR3;GFRA3;PRSS12;LOR;TOX3;SFRP4;NRG3;MPPED1;CDH12;ITGA8;L3MBTL4;PDZRN3;SMTNL1;RTN4R;KCNE3;CLEC12B;C2CD4B;BHLHE22;PLCXD2;NEUROD1;CD79A;TMEM27;PAK1;NEUROD4;PRSS50;ZMAT4;…
H3K4me1_liver_mm9	158/3706	0.059528	0.454176	-1.20227	0.948919	TES;A630076J17RIK;5033404E19RIK;IRS3;SERTM1;RPS15;C1RL;GM6787;9530026F06RIK;CAR4;SPINK4;UNC13B;KCTD19;GM16157;S100A2;ENTPD8;DYRK1B;SHISA4;9130230L23RIK;BSCL2;PYURF;SFRP4;SLC9A5;ZC2HC1A;CTAGE5;1810011H11RIK;RGS9BP;RUFY4;VOPP1;ALPK2;ZFP575;GM11549;NLRX1;NECAB3;ZCCHC5;KCNE3;EPHA10;ZFP747;1700092C10RIK;PSG16;GPR85;LTBP4;RASAL1;GLYAT;LIN7B;A130010J15RIK;TMEM25;ADH1;ZNHIT1;ADAMTS13;SCUBE1;ZFP52;ZMAT4;K…
H3K27me3_MCF-7_hg19	47/989	0.070835	0.494644	-1.33798	0.941823	KCNG1;MOXD1;PCSK1;FLT3;CLEC12B;ILDR2;LPO;PTGS2;HDAC9;NEUROD1;SLC25A48;IGSF21;NEUROD4;MFSD4;FAM19A2;KCNN1;RSPO3;SLC17A7;NPTX2;GALNT9;RPTN;RPRM;NTNG1;CHST8;LINGO1;STARD4;SLC36A2;SLC30A3;BCL11A;ZBTB16;NR2F1;HTR5A;OXR1;PRSS12;MOS;TOX3;TMEM233;IL6;SLC9A5;VGF;TNFSF4;XCL1;CCDC3;CPVL;MS4A2;LGR5;UMODL1
H3K27me3_GM12878_hg19	139/3221	0.0562492	0.437258	-1.12645	0.931837	KCNG1;PRDM8;FAAH;ACSM1;CPNE6;OTP;SYDE2;ARHGAP44;SLC25A48;CRHBP;ATCAY;SOX18;BSG;STMN1;FAM3B;FAM19A2;ROPN1L;PAMR1;FAM81A;PKNOX2;UNC13B;SPINK4;SLC30A3;KCNH7;SHISA4;ENTPD8;TBR1;NPNT;DGKZ;SFRP4;GLTPD2;RGS9BP;SFRP5;STX1A;CFD;RTN4R;BEAN1;EPHA10;MGST3;ILDR2;GLT8D2;BHLHE22;BHLHE23;PLCXD2;NEUROD1;NEUROD2;ZMAT4;KCNN1;USP50;NPTX1;NTNG1;ANKRD34C;GSDMA;BTBD17;TNFRSF9;TMEM132A;GDF3;MAFA;AIF1L;BMP3;TMEM233;FAM16…
H3K27me3_H1-hESC_hg19	89/2000	0.0660024	0.468845	-1.22814	0.930295	KCNG1;MOXD1;PCSK1;LY6K;DENND1B;CD40;EPO;FLT3;RASGRF2;PTPRO;SLC35F4;HSPB1;CXCL1;DUSP15;SERTM1;FAM3B;PIEZO2;PROK2;RSPO3;HORMAD2;FAM81A;GALNT9;CHST8;GPR39;SLC30A3;FOXL2;MAT1A;VPS37B;GFRA3;PDYN;NPNT;C1QL3;TOX3;SFRP4;OLFM1;MTNR1A;SLC9A5;NOV;MPPED1;CCKBR;NRG3;PITPNM3;RGN;ITGA8;PKP1;MYZAP;TLR5;PDZRN3;MATN4;INA;SHANK1;HCN4;CFD;BEAN1;USH1C;GLT8D2;ILDR2;FAM109B;C2CD4B;HDAC9;KLK7;LRRC52;ENHO;SCUBE1;PTCHD2;K…
H3K4me1_lung_mm9	89/2000	0.0660024	0.468845	-1.22636	0.92895	SUV39H2;MOXD1;PCSK1;ACSM3;FLT3;1500015O10RIK;EPO;POMT1;GPR20;CXCL1;GPATCH3;SERTM1;TM7SF2;GPRC6A;SLC25A48;NSDHL;CES2E;NDST4;PROK2;MPV17;FAM81A;SULT4A1;A330076C08RIK;IFITM5;SPINK4;UTP15;4732490B19RIK;GM16157;MRPS27;1110008P14RIK;ITGA4;KAZN;SHISA4;ZFP937;GFRA3;SFRP4;TOX3;CTAGE5;NOV;9330158H04RIK;GPRIN1;ZFP493;PKP1;GM11468;GM6213;GM9767;L3MBTL4;GM11549;PDZRN3;RTN4R;ISYNA1;COL13A1;GRP;EPHA10;UHRF1;YTH…
H3K9me3_CD14-positive monocyte_hg19	89/2000	0.0660024	0.468845	-1.22611	0.928757	KCNG1;PCSK1;DOC2A;EPO;FAM57B;DPYS;RASGRF2;PTPRO;SLC35F4;CCDC129;ADRA1D;DUSP15;SERTM1;OSBPL10;SYDE2;CRHBP;MFSD4;SOX18;DDI1;FAM3B;PIEZO2;DLGAP1;HORMAD2;PAMR1;SULT4A1;FAM81A;PKNOX2;ACTL6B;ENTPD8;KAZN;SHISA4;RTN4RL2;NPNT;DGKZ;C1QL3;PRSS12;GLTPD2;TOX3;SLC9A5;CCKBR;GPRIN1;ITGA8;PKP1;MYZAP;DSCAML1;INA;RGS17;SLC45A2;BEAN1;EPHA10;GRP;COL13A1;SPESP1;ADCY4;GLT8D2;PRDM13;FTHL17;HDAC9;NEUROD2;IGSF21;FRZB;STC2…
H3K27me3_myotube_hg19	89/2000	0.0660024	0.468845	-1.19112	0.902256	MOXD1;RTP3;TUSC5;DOC2A;EPO;CIB3;TMEM180;RXFP1;THTPA;ARHGAP44;CRHBP;ATCAY;SOX18;NDST4;KRTAP5-2;DLGAP1;CTSG;PAMR1;IFITM5;RPTN;MSMB;SFTPB;GPR39;SLC30A3;ACTL6B;GKN1;ARHGEF19;ENTPD8;APOA4;RTN4RL2;IPCEF1;GFRA3;DGKZ;PRAP1;PRODH2;CHIT1;TOX3;SLC9A5;ETV3L;NRG3;ACOX2;RGS9BP;MMP17;MYZAP;NUP62CL;SLC27A3;SMTNL1;CFD;FAM71F1;GLYAT;BHLHE22;SLC5A2;PTGS2;MIR204;OTOA;TMEM27;PAK1;NEUROD4;FUT7;CUX1;MLANA;FRZB;PTCHD2;C…
H3K27me3_brain_mm9	88/2000	0.0815367	0.559885	-1.07097	0.621188	TES;EPO;FLT3;RASGRF2;DPYS;SLC35F4;HSPB1;CXCL1;SH3RF1;SYDE2;SPRED3;ATCAY;ZFP385C;MFSD4;SOX18;PROK2;TEKT5;FAM81A;SULT4A1;PAMR1;4732490B19RIK;KCTD19;1110008P14RIK;SLC30A3;ITGA4;KCNH7;MTUS2;GM16596;GFRA3;C1QL3;PRSS12;LOR;GRIP2;SFRP4;MPPED1;NOV;GPRIN1;NME8;3110070M22RIK;MMP17;GM9767;NUP62CL;MFGE8;INA;L3MBTL4;GM5087;RTN4R;RGS17;2310034G01RIK;NECAB3;TSHZ3;YTHDC2;9030612E09RIK;FAM109B;GSTT2;C2CD4B;BHLHE2…
H3K4me1_olfactory bulb_mm9	87/2000	0.0997521	0.673736	-1.23979	0.489615	PRDM8;MOXD1;2410017I17RIK;ECM1;4930524O05RIK;1500015O10RIK;EPO;1600012H06RIK;CPNE6;CXCL1;IRS3;1700119H24RIK;PPP1R2-PS3;TM7SF2;RAB44;HHEX;EFHD2;PROK2;BANF1;4833422C13RIK;IFITM5;UNC13B;BATF2;KCTD19;GM16157;1700029J03RIK;RBM19;PPP1R16A;KAZN;2810442N19RIK;MIR759;PRSS12;MTNR1A;SLC9A5;NOV;CCKBR;1810011H11RIK;PKP1;MYZAP;STX1A;EPHA10;A330070K13RIK;RAB1B;1700092C10RIK;NAIF1;GLT8D2;TMEM160;PTGS2;HOXB13;KLK…
H3K4me1_kidney_mm9	86/2000	0.120859	0.803126	-1.2752	0.279579	PRDM8;MOXD1;SUV39H2;FAAH;CD40;RTP3;ACSM3;1500015O10RIK;RASGRF2;HSPB7;4931429P17RIK;TMEM180;CXCL1;A630076J17RIK;LRRC71;GPATCH3;SNORD49A;TM7SF2;SNAPC5;MFSD4;CES2E;SMPD1;STMN1;ROPN1L;MPV17;SFTPB;SLC36A2;2810442N19RIK;APOA4;1700125H03RIK;IL17RE;TUBG2;AP3B2;TMEM177;PYURF;CCKBR;9330158H04RIK;GM11468;ZFP493;GM6213;TLR5;GM11549;CCDC150;SMTNL1;ISYNA1;2310034G01RIK;UHRF1;NOTCH4;LTBP4;GLT8D2;RASAL1;LIN7B;AS…
H3K9me3_ES-Bruce4_mm9	27/570	0.144686	0.933585	-1.66871	0.114679	LY6K;SPO11;GM13752;RPL10L;OLFR1055;E330021D16RIK;ENDOU;OLFR547;ADAD1;FAM3B;FAM19A1;PDE6A;TMC1;CD209E;ACSL5;MIR101C;ZFP936;4930515B02RIK;OLFR796;CLDN13;3110070M22RIK;PSG-PS1;5330411J11RIK;GM20110;ALPK2;FKBP6;OLFR194
H3K4me1_cortical plate_mm9	85/2000	0.145023	0.933585	-1.35458	0.0930905	SUV39H2;ECM1;CD40;FAAH;DPYS;HSPB7;CIB3;CCDC129;SAYSD1;5033404E19RIK;OLFR1414;SERTM1;OSBPL10;SLC22A12;SLC25A48;ARHGAP42;HHAT;MIR1956;MFSD4;TNN;RSPO3;MIR3074-2;TOPBP1;ATP5SL;1700029J03RIK;GM10012;GM11346;PPP1R16A;TNNC2;KAZN;ACSL5;MSL3L2;FOXL2;MIR759;1700125H03RIK;TUBG2;CYP2D26;DOK4;CTAGE5;GM11468;MYZAP;ZFP575;L3MBTL4;CCDC150;COX19;BEAN1;OLFR1391;PSG16;LTBP4;TMEM25;ENHO;SCUBE1;POLD2;KCNN1;RRP36;OTOF…
H3K36me3_kidney_mm9	51/1187	0.194532	1	-1.35701	0	GM16982;ACSM1;1700119H24RIK;MIR107;NAT14;SH3RF1;SNORD49A;SNAPC5;RPS15;AV051173;ROPN1L;RPS11;ATP5SL;MIR194-1;CCDC154;4933411K16RIK;MIR135A-1;KAZN;NDUFC1;THOC5;1700109H08RIK;MEP1A;RPL37A;SNORD43;SLC27A3;2310011J03RIK;SNORA20;4930533B01RIK;GLYAT;TMEM25;RBM15B;RRP36;GM4984;D930016D06RIK;APOPT1;RPS2;RILP;MIR1A-2;CYP4B1;KLHDC8B;NR1D1;AF357399;SCARNA8;MIR1964;ADCY10;RPS28;MIR1960;LRRN4CL;GM3086;9430060I…
H3K27me3_HeLa-S3_hg19	83/2000	0.202885	1	-1.18163	0	KCNG1;MOXD1;PGLYRP4;PGLYRP3;TUSC5;ACSM3;ACSM1;PTPRO;MRGPRG;SLC22A12;SLC25A48;SLC22A16;FAM3B;CNGA2;SULT4A1;TTC23L;CER1;MSMB;ADIG;SLC30A8;SLC30A3;MTUS2;MAT1A;TAAR3;PRODH2;AP3B2;LCE1C;SCN10A;SLC9A5;MIR449A;XCL1;DSG4;DSCAML1;L3MBTL4;SMTNL1;SHANK1;FAM71F1;KCNE1;EPB42;KCNE3;GRP;ADCY4;ADAM20;C2CD4B;GLYAT;KLK7;ENHO;LCE3D;NEUROD2;LCE3B;NEUROD4;PRSS50;PTCHD2;ZMAT4;TBX20;USP50;KCNN1;FSD2;TMEM132D;NTNG1;GRXC…
H3K36me3_liver_mm9	82/2000	0.236574	1	-1.28452	0	ECM1;4930524O05RIK;RTP3;GM16982;GM16548;ACSM1;1600012H06RIK;MTMR14;CXCL1;PHRF1;MIR107;SNORD49A;RPS15;SNAPC5;CLDN20;2310036O22RIK;AV051173;ROPN1L;CYP2C70;4833422C13RIK;RPS11;ACAD10;IFITM5;ATP5SL;ADIG;PLEKHJ1;MIR194-1;CCDC154;MRPS27;GM10012;MIR135A-1;RHOF;SLC2A4RG-PS;1700109H08RIK;BSCL2;CTAGE5;ACOX2;3110070M22RIK;ATF5;SLC27A3;SLC27A5;GM9047;SNORA20;4933422A05RIK;COX19;ISYNA1;4930533B01RIK;MIR1968;P…
H3K9me3_ES-E14_mm9	8/155	0.242346	1	-1.31275	0	ENDOU;OLFR866;SLC22A16;5330411J11RIK;MIR101C;ZFP936;OLFR1055;ZFP882
H3K9me3_brain_mm9	23/522	0.259842	1	-1.41805	0	2410017I17RIK;PLEKHA2;VMN2R109;1700097N02RIK;RPL10L;OLFR1356;HSPB1;MTUS2;PRDM13;4930515B02RIK;CYP2C29;SDR16C6;VGF;DMRTA1;3110070M22RIK;TBX20;VMN2R56;RGL3;GM5334;NUP62CL;LGR5;FKBP6;FOXA2
H3K27me3_K562_hg19	132/3318	0.274139	1	-1.10384	0	PGLYRP3;CPNE6;CIB3;OTP;PHRF1;SLC25A48;HHAT;TNN;PIEZO2;ROPN1L;TEKT5;FAM81A;PAMR1;RPTN;KRT6A;PRM2;SLC30A3;SHISA4;KAZN;IPCEF1;NPNT;PDYN;LOR;GRIP2;SFRP4;MTNR1A;RUFY4;FETUB;PKP1;HIST1H2BG;ATF5;FKBP6;GCM1;SLC45A2;NRN1;COL13A1;GLT8D2;C2CD4B;GLYAT;NLK;LRRC52;NEUROD1;NEUROD2;TMEM27;NEUROD4;ZMAT4;OTOF;NPTX1;NTSR2;ANKRD34C;GSDMA;BTBD17;SRD5A2;FAM26D;ZBTB16;TNFRSF9;ARHGEF38;NR2F1;COQ4;BMP3;FAM160A1;SLC6A7;HO…
H3K4me1_HepG2_hg19	80/2000	0.312765	1	-1.15285	0	DDX3Y;MOXD1;PNLIPRP2;ECM2;TES;FLT3;QPRT;TMEM180;WISP3;AQP7;SAYSD1;LRRC71;SLC22A12;SLC25A48;GRM2;HHAT;B3GALT2;MPV17;FAM81A;TTC23L;IFITM5;TRIM67;GPBAR1;MIR759;TUBG2;PRODH2;SSTR3;AP3B2;MTNR1A;MIR449A;NOV;MEP1A;CLDN9;RGS9BP;FETUB;MYZAP;ATF5;MFGE8;SLC22A20;JDP2;CFD;NRN1;CDCA3;TSGA10IP;MGST3;CLCNKB;GLT8D2;HSD17B14;PLG;GLYAT;FAM83H;TMEM25;TMEM27;ADAMTS13;CEACAM20;PDE6C;SNCB;HOXC9;NTSR2;RPRM;NTNG1;NPDC1;…
H3K27me3_skeletal muscle myoblast_hg19	80/2000	0.312765	1	-1.14027	0	KCNG1;PCSK1;FAAH;DOC2A;FLT3;EPO;FAM57B;RASGRF2;PTPRO;IFNA2;SLC35F4;TMEM180;ADRA1D;CXCL1;SERTM1;ARHGAP44;GRM2;HHEX;ATCAY;MFSD4;NDST4;FAM19A2;PIEZO2;KRTAP5-2;DLGAP1;FAM81A;IFITM5;TRIM67;CHST8;UNC5A;KCNH7;GKN1;GFRA3;C1QL3;PRODH2;TOX3;SCN10A;NRG3;MPPED1;RGS9BP;DMRTA1;MMP17;XCL1;FETUB;MYZAP;MATN4;INA;L3MBTL4;SMTNL1;FAM71F1;CLEC12B;LYPD2;PTGS2;HDAC9;NEUROD1;CD79A;LMAN1;IGSF21;PRSS50;MLANA;KCNN1;SNCB;FA…
H3K27me3_fibroblast of dermis_hg19	80/2000	0.312765	1	-1.07105	0	DOC2A;ACSM3;FAM57B;TMEM180;CIB3;MRGPRG;ARHGAP44;LAMP5;GRM2;ATCAY;SOX18;FAM3B;RSPO3;DLGAP1;SULT4A1;TTC23L;IFITM5;TRIM67;CHST8;TMCO5B;PRM2;ACTL6B;ARHGEF19;ENTPD8;MAT1A;GFRA3;DGKZ;AP3B2;TOX3;MTNR1A;NRG3;CCKBR;MPPED1;MIR483;ITGA8;AGTR2;PPEF1;RTN4R;SLC45A2;EPHA10;PRDM13;RASAL1;GLYAT;SLC5A2;MIR204;ENHO;NEUROD1;FAM83H;CD79A;PTCHD2;ZMAT4;TBX20;USP50;KCNN1;NPTX1;NPTX2;MUC4;CPA5;KCNJ3;SRSF12;AOC3;TFAP2D;FA…
H3K27me3_mononuclear cell_hg19	79/2000	0.354699	1	-1.16874	0	PRDM8;PCSK1;PTPRO;SLC35F4;IFNA2;HSPB1;SPRED3;ARHGAP44;SLC25A48;CRHBP;ATCAY;PIEZO2;HORMAD2;DLGAP1;SULT4A1;TRIM67;KCTD19;SLC36A2;ACTL6B;SLC30A3;KCNH7;KAZN;RTN4RL2;PDYN;OTOR;LOR;OLFM1;MYH2;MIR449A;MIR483;DMRTA1;CDH12;PDZRN3;L3MBTL4;HCN4;FAM71F1;ISYNA1;GRP;COL13A1;GPR85;ADCY4;USH1C;GLT8D2;HSD17B14;LPO;RASAL1;PTGS2;NEUROD2;FRZB;PTCHD2;ZMAT4;NPTX1;HOXC9;PPARGC1A;NTSR2;FOXB2;NTNG1;GRXCR1;LINGO1;TMEM132A…
H3K36me3_small intestine_mm9	79/2000	0.354699	1	-1.2135	0	2410017I17RIK;ECM1;GM16982;CLIC3;1700119H24RIK;PHRF1;MIR107;SH3RF1;OSBPL10;SNAPC5;RPS15;CLDN20;2310036O22RIK;FLOT1;AV051173;ARFIP2;MIR3074-2;ROPN1L;RPS11;ACAD10;IFITM5;ATP5SL;MIR194-1;CCDC154;MRPS27;ARHGEF19;KAZN;APOA4;2010107G12RIK;RHOF;CEL;PRAP1;1700109H08RIK;BSCL2;ASTL;RPL37A;SNORD43;GM9047;SNORA20;COX19;ISYNA1;PCNA;4930533B01RIK;CDCA3;ZFP747;ADCY4;RFNG;MIR1968;LIN7B;A130010J15RIK;TAF1D;RBM15B…
H3K4me2_myocyte_mm9	79/2000	0.354699	1	-1.13222	0	PCSK1;SUV39H2;ECM2;ISOC2B;POMT1;TMEM180;GPR20;B230118H07RIK;ADRA1D;GPATCH3;SNAPC5;MIR1956;MFSD4;2310036O22RIK;AV051173;MPV17;FAM81A;ATP5SL;TRIM67;GM10373;MEF2C;SLC30A3;SH2D3C;SHISA4;ZFP937;HOGA1;PPAPDC2;PRSS12;VAULTRC5;4933404O12RIK;NOV;RPL37A;ITPKA;ITGA8;ZFP493;HIST1H2BG;MYZAP;SLC27A3;CCDC150;2310011J03RIK;FAM71F1;ISYNA1;1700086L19RIK;2310034G01RIK;CDCA3;ZFP747;NAIF1;GLT8D2;TMEM160;PTGS2;PLCXD2;…
H3K4me1_mononuclear cell_hg19	79/2000	0.354699	1	-1.13569	0	MOXD1;ECM2;CALCOCO2;IFNA2;CIB3;HSPB1;OSBPL10;TM7SF2;HHAT;B3GALT2;BSG;FAM3B;GNAT1;UTY;RPTN;SFTPB;GPBAR1;TBR1;RTN4RL2;CTPS;IL17RE;TUBG2;VPS37B;IPCEF1;C1QL3;ETV3L;NOV;VGF;CDH12;MYZAP;SLC22A20;INA;CFD;ZCCHC5;NRN1;UHRF1;LRRC17;GLT8D2;HSD17B14;FAM109B;C2CD4B;RASAL1;PRDM13;BHLHE22;HOXB13;PTGS2;SPTA1;CD79A;NEUROD4;FUT7;TBX20;KCNN1;SUSD3;VILL;HOXC9;RILP;NPDC1;IFNB1;BCL11A;TNFRSF9;NR2F1;IL31RA;DKKL1;GDF3;N…
H3K27me3_NT2-D1_hg19	79/2000	0.354699	1	-1.01078	0	KCNG1;MOXD1;FAAH;TES;DOC2A;TFRC;EPO;FAM57B;PTPRO;SLC35F4;AQP7;ADRA1D;CXCL1;LRRC71;DUSP15;OSBPL10;ARHGAP44;HHAT;MFSD4;BSG;FAM3B;PIEZO2;PROK2;HORMAD2;CER1;TRIM67;SLC30A3;ITGA4;SHISA4;TBR1;GFRA3;KCNAB3;C1QL3;LOR;TOX3;OLFM1;SLC9A5;NOV;VGF;CCKBR;CLDN9;GPRIN1;L3MBTL4;STX1A;SHANK1;ST6GALNAC6;EPHA10;GRP;USH1C;ILDR2;GLT8D2;FAM109B;PTCHD2;KCNN1;SLC17A7;NPTX1;KCNJ3;NTSR2;NPDC1;LINGO1;ANKRD34C;SRD5A2;ARHGEF3…
H3K27me3_A549_hg19	113/2891	0.361547	1	-0.972897	0	KCNG1;FAAH;TUSC5;EPO;CPNE6;LRRC71;PHRF1;RXFP1;LAMP5;CRHBP;CDH4;ATCAY;NDST4;ROPN1L;FAM81A;UNC13B;STARD4;SLC30A3;TBR1;MAT1A;KRT76;DGKZ;MYL4;CHIT1;ERN1;SLC9A5;RGS9BP;SFRP5;GPRIN1;AGTR2;SLC27A3;BEAN1;KCNE3;COL13A1;GLT8D2;RASAL1;ENHO;NEUROD2;OTOA;ZMAT4;USP50;KCNN1;CPA5;TMEM132D;NTNG1;GRXCR1;SLC10A6;GSDMA;ANKRD34C;SRD5A2;ARHGEF38;NR2F1;IGFL3;DHCR24;MAFA;AIF1L;SLC6A7;TNFSF4;CD207;TNFSF9;SLC26A3;DDX3Y;PC…
H3K27me3_GM06990_hg19	8/179	0.370111	1	-1.21505	0	NEUROD1;DMRTA1;RSPO3;PLCD3;SNCB;SERINC2;YPEL4;IL17C
H3K9me3_myotube_hg19	78/2000	0.398655	1	-1.16256	0	DDX3Y;FAAH;KDM5D;FLT3;RASGRF2;DPYS;IFNA2;MRGPRG;GPR20;OTP;SDR9C7;ADRA1D;SLC22A12;CRHBP;ENDOU;SLC25A48;ARHGAP42;FAM19A2;UTY;GALNT9;CER1;PKNOX2;TMC1;SH2D3C;MTUS2;ENTPD8;KAZN;VPS37B;TUBG2;PPAPDC2;NPNT;LOR;SCN10A;NRG3;MEP1A;DMRTA1;FETUB;HIST1H2BG;MYZAP;CEP63;INA;IL9R;CCDC150;JDP2;SHANK1;HCN4;SPESP1;FAM109B;PRDM13;C2CD4B;BHLHE22;HOXB13;BHLHE23;HDAC9;MIR204;NEUROD1;ENHO;LCE3B;TBX20;PACSIN2;NPTX2;RPRM;N…
H3K4me1_G1E_mm9	97/2521	0.435279	1	-0.988937	0	FAAH;ISOC2B;CPNE6;CIB3;AQP7;GPATCH3;5033404E19RIK;RAB44;CRHBP;C1RL;NUDT15;SPINK4;UNC13B;SECTM1B;1110008P14RIK;SLC30A3;SHISA4;NPNT;1700109H08RIK;PYURF;GM1647;ZC2HC1A;RUFY4;LTB4R1;STX1A;CCDC150;ISYNA1;ZFP345;1700092C10RIK;NOTCH4;PSG16;LIN7B;A830009L08RIK;ENHO;FUT7;ADAMTS13;USP50;ZFP580;ZBTB18;GSTM4;GSDMA;BTBD10;AIF1L;ADCY10;PPFIBP1;MTL5;3000002C10RIK;ATG16L2;SERPINI1;PIGS;MTMR14;POMT1;LRRC39;OLFR14…
H3K4me1_H1-hESC_hg19	75/2000	0.537279	1	-1.04119	0	PRDM8;DDX3Y;PCSK1;CIITA;KDM5D;CLIC3;FLT3;PTPRO;GPR22;GPR20;HSPB1;MYLK3;THTPA;TNN;B3GALT2;SMPD1;BSG;PIEZO2;FAM3B;ROPN1L;SLC25A42;PAMR1;CER1;BATF2;TNNC2;SHISA4;TBR1;FOXL2;MAT1A;TUBG2;GLTPD2;SFRP4;MTNR1A;NOV;DOK4;ASTL;NUP210L;SFRP5;MFGE8;TLR5;MATN4;COX19;NECAB3;LRRC17;HSD17B14;FAM109B;GLT8D2;C2CD4B;BHLHE22;KLK7;TCEAL8;ZNHIT1;HOXC9;RILP;PPARGC1A;NTSR2;BTBD17;HTR5A;GNMT;ADCY10;BMP3;NLRP12;SELL;UBXN11;…
H3K36me3_thymus_mm9	46/1235	0.555252	1	-1.15842	0	ECM1;GM16982;PCNA;NECAB3;CDCA3;RAB1B;B230118H07RIK;NAT14;SNORD49A;SNAPC5;RPS15;RBM15B;RRP36;D930016D06RIK;GM4984;BANF1;APOPT1;RPS2;RPS11;RILP;MIR194-1;CCDC154;1700097N02RIK;GPBAR1;DYRK1B;KLHDC8B;RHOF;SLC2A4RG-PS;1700109H08RIK;AF357399;SCARNA8;MIR1964;MIR301;RPS28;4930590J08RIK;MIR1960;ASTL;TMEM138;RPL37A;SNORD43;SLC27A3;GM3086;NOL12;SNORA20;R3HDM2;GM9047
H3K4me3_megakaryocyte_mm9	91/2441	0.560981	1	-0.910126	0	MOXD1;SUV39H2;FLT3;CXCL1;ADRA1D;GPATCH3;SH3RF1;THTPA;GRM2;ARHGAP42;CDH4;SMPD4;SLC22A16;MFSD4;2310036O22RIK;STMN1;9530026F06RIK;SLC25A42;EAR1;FAM81A;ATP5SL;CAR4;A330035P11RIK;1110008P14RIK;ACTL6B;SH2D3C;MTUS2;TBR1;GFRA3;PDYN;1700010I14RIK;4932412D23RIK;C1QL3;TOX3;SFRP4;MTNR1A;ZC2HC1A;NOV;GPRIN1;ITGA8;ZFP493;NUP62CL;ZFP575;TLR5;L3MBTL4;IL9R;2310034G01RIK;1700086L19RIK;4933425L06RIK;ZFP345;NECAB3;NO…
H3K27me3_splenic B cell_mm9	14/391	0.613538	1	-1.2019	0	FOXB2;UNC5A;NR2F1;ADRA1D;OTP;LOR;NEUROD2;LHX2;VOPP1;SLC17A7;MKX;HOXC9;FOXA2;TRIM67
H3K4me1_fibroblast of lung_hg19	73/2000	0.629185	1	-1.10621	0	DDX3Y;ECM1;FAAH;KDM5D;ECM2;ACSM3;PTGDR2;QPRT;HSPB7;TMEM180;HSPB1;LRRC71;GPATCH3;OSBPL10;SNAPC5;SPRED3;BSG;ANKRD1;UTY;NUDT15;TRIM67;SFTPB;PLEKHG4;BATF2;GPR39;KCTD19;S100A2;ITGA4;SH2D3C;SHISA4;DGKZ;SSTR3;AP3B2;BSCL2;SFRP4;MTNR1A;CTAGE5;NOV;ACOX2;RGN;ALPK2;TLR5;MFGE8;SLC27A3;CFD;KCNE1;ISYNA1;SLC45A2;ZCCHC5;HSD17B14;PLCXD2;TCEAL8;TMEM25;RBM15B;FRZB;TXNDC8;RILP;GSTM4;NPDC1;FAM26D;TMEM132A;HPS1;IL31RA;…
H3K4me1_astrocyte_hg19	73/2000	0.629185	1	-1.15678	0	PIGS;PCSK1;CD40;CIITA;ECM2;POMT1;TMEM180;CIB3;GPR20;HSPB1;LRRC71;DUSP15;SERTM1;OSBPL10;SNAPC5;SLC25A48;NDST4;BSG;PIEZO2;ARFIP2;HORMAD2;ROPN1L;TOPBP1;TTC23L;ATP5SL;TRIM67;SPINK4;BATF2;SFTPB;ITGA4;HOGA1;TUBG2;DGKZ;DOK4;RUFY4;ITGA8;RGN;PKP1;ALPK2;HIST1H2BG;TLR5;ISYNA1;ZCCHC5;PCNA;CDCA3;YTHDC2;HSD17B14;RASAL1;C2CD4B;RBM15B;PTCHD2;FRZB;ZMAT4;TBX20;DCDC2B;SNCB;RILP;NPDC1;SRPK3;ARHGEF38;IL31RA;IGFL3;MIR…
H3K4me3_limb_mm9	73/2000	0.629185	1	-0.962094	0	EPO;FLT3;RASGRF2;HSPB1;CXCL1;PPP1R2-PS3;SERTM1;ARHGAP42;EVA1C;B3GALT2;AV051173;PROK2;FAM19A1;ATP5SL;GALNT9;UNC13B;UTP15;STARD4;SLC30A3;KCNH7;GM11346;PPP1R16A;ARHGEF19;MTUS2;MSL3L2;PPAPDC2;C1QL3;ERN1;TMEM177;SFRP4;CCKBR;NOV;GPRIN1;PKP1;MYZAP;NUP62CL;TLR5;L3MBTL4;STX1A;NAPB;2310034G01RIK;LRRC57;GRP;A330070K13RIK;YTHDC2;RAB1B;PTGS2;LIN7B;4930404I05RIK;NEUROD1;STC2;ZMAT4;TBX20;ADAD1;RRP36;BRD9;SULT5A…
H3K4me3_ES-Bruce4_mm9	73/2000	0.629185	1	-0.976788	0	EPO;FLT3;1500015O10RIK;RASGRF2;RPL10L;B230118H07RIK;SERTM1;1700001G11RIK;ATCAY;SOX18;EVA1C;AV051173;RSPO3;GM4961;SLC25A44;ATP5SL;STARD4;ARHGEF19;ZFP937;TUBG2;THOC5;GM16596;AP3B2;C1QL3;1700010I14RIK;GRIP2;4933404O12RIK;LTA;PKP1;CEP63;MYZAP;NUP62CL;L3MBTL4;GM5087;GM11549;HCN4;2310034G01RIK;LRRC57;GRP;SPESP1;YTHDC2;NOTCH4;RAB1B;MGST3;ADCY4;GSTT2;HSD17B14;PTGS2;4930404I05RIK;NEUROD1;CD79A;PRSS50;RRP3…
H3K4me3_testis_mm9	73/2000	0.629185	1	-1.00879	0	PNLIPRP2;SUV39H2;DOC2A;EPO;FLT3;RASGRF2;RPL10L;GM364;HSPB1;CXCL1;SERTM1;LMOD2;SYDE2;ARHGAP42;EVA1C;GM6787;FAM19A2;BANF1;PAMR1;ATP5SL;GALNT9;UTP15;STARD4;KCNH7;MTUS2;MSL3L2;1700125H03RIK;TUBG2;C1QL3;1700109H08RIK;4933404O12RIK;SFRP4;CCKBR;GPRIN1;NME8;ITGA8;GM9767;CEP63;ZFP575;L3MBTL4;GM11549;JDP2;2310034G01RIK;LRRC57;YTHDC2;RAB1B;ADCY4;PKD1L3;PTGS2;LIN7B;4930542C21RIK;PRSS50;ZMAT4;TBX20;ASZ1;RRP36…
H3K4me3_placenta_mm9	73/2000	0.629185	1	-0.785423	0	ADRA1D;DUSP15;PPP1R2-PS3;SERTM1;RRP9;GRM2;CDH4;MFSD4;FLOT1;PROK2;TOPBP1;SLC25A42;ATP5SL;GALNT9;STARD4;ITGA4;C230035I16RIK;MTUS2;FOXL2;4933404O12RIK;TMEM177;BSCL2;OLFM1;SFRP4;TOX3;GPRIN1;MMP17;ITPKA;ITGA8;MYZAP;CEP63;GM11549;JDP2;STX1A;COX19;2310034G01RIK;LRRC57;NECAB3;YTHDC2;MGST3;RAB1B;LTBP4;FAM109B;ILDR2;LIN7B;4930404I05RIK;FRZB;PTCHD2;ZMAT4;TBX20;ADAD1;KCNN1;RRP36;MBNL3;HIST1H3C;RPRM;AI661453;…
H3K4me3_embryonic fibroblast_mm9	72/2000	0.673115	1	-0.987963	0	MYOM1;ECM1;FLT3;CXCL1;PPP1R2-PS3;SERTM1;1700001G11RIK;THTPA;SOX18;EVA1C;GM6787;FAM19A1;PROK2;ZFP882;ATP5SL;TNPO3;UNC13B;KCNH7;MSL3L2;MTUS2;PPAPDC2;GM16596;C1QL3;4933404O12RIK;BSCL2;SFRP4;NOV;CCKBR;9330158H04RIK;ITGA8;PKP1;GM9767;MYZAP;NUP62CL;ZFP575;TLR5;L3MBTL4;GM11549;GM5087;STX1A;COX19;YTHDC2;GSTT2;LIN7B;STC2;ZMAT4;RRP36;BRD9;SLC17A7;EIF2S3Y;VILL;SNCB;TMEM132D;NTNG1;GSTM4;GABBR2;GM20556;ZBTB16…
H3K4me1_erythroblast_mm9	95/2632	0.685316	1	-0.860924	0	MYOM1;MOXD1;FLT3;RASGRF2;POMT1;GPATCH3;ZFP119A;SNORD49A;OLFR324;HHAT;SMPD4;MIR3074-2;SLC25A42;4930578N18RIK;SULT4A1;SMIM12;ATP5SL;UNC13B;CHST8;SPINK4;MRPS27;SH2D3C;MSL3L2;SHISA4;MTUS2;2810442N19RIK;TUBG2;HOGA1;NPNT;1700010I14RIK;GIP;MIR1938;4933404O12RIK;PYURF;ZC2HC1A;TMEM138;SFRP5;METTL7A3;ITGA8;ZFP493;NUP62CL;INA;CCDC150;RTN4R;PSMB11;2310034G01RIK;GM10782;EPHA10;PKD1L3;GTF2E1;ACNAT1;A130010J15R…
H3K36me3_kidney epithelial cell_hg19	7/215	0.700266	1	-1.07519	0	RBM15B;ADAMTS13;RPL37A;ZYX;TUBB4B;RPS11;SNORD49A
H3K4me2_mammary epithelial cell_hg19	71/2000	0.714948	1	-0.933609	0	LY6K;ECM2;CLIC3;DOC2A;FLT3;EPO;RASGRF2;LRRC71;ABCA13;NAT14;RRP9;SNAPC5;SMPD1;ANKRD1;ARFIP2;PROK2;DLGAP1;ROPN1L;BANF1;TOPBP1;SULT4A1;FAM81A;TTC23L;ADIG;UTP15;RAB2B;BATF2;KCTD19;MRPS27;ENTPD8;HOGA1;THOC5;PRAP1;LCE1C;NRG3;HIST1H2BG;TLR5;MATN4;BEAN1;NRN1;KCNE3;RAB1B;GTF2E1;KLK7;TMEM25;ENHO;MTHFSD;CUX1;PTCHD2;FRZB;TBX20;RRP36;NPTX2;NTSR2;RPRM;GSTM4;GABBR2;FAM26D;IRX5;CCDC137;TMEM61;GNMT;SYT17;FAM160A1…
H3K4me1_mammary epithelial cell_hg19	71/2000	0.714948	1	-1.01405	0	PGLYRP4;ECM1;CLIC3;DOC2A;FLT3;EPO;RASGRF2;SLC35F4;WISP3;CIB3;TMEM180;GPR20;LRRC71;ABCA13;SERTM1;GRM2;MFSD4;BSG;ANKRD1;DLGAP1;ROPN1L;SULT4A1;TTC23L;ADIG;TRIM67;KCTD19;SLC36A2;GKN1;ARHGEF19;ENTPD8;TUBG2;PRSS12;PRAP1;LCE1C;RGN;TLR5;SLC27A3;MFGE8;L3MBTL4;JDP2;STX1A;FAM109B;C2CD4B;RASAL1;KLK7;TMEM25;ENHO;LCE3D;ZNHIT1;PTCHD2;FRZB;TBX20;BRD9;VILL;NPTX2;NTSR2;NTNG1;GSTM4;FAM26D;TRPV1;SLURP1;GNMT;BMP3;SLC…
H3K9me3_astrocyte_hg19	71/2000	0.714948	1	-1.0131	0	DDX3Y;PCSK1;PGLYRP4;FAAH;PGLYRP3;IFNA1;MAGEB16;IFNA2;OTP;LRRC71;SH3RF1;SNORD49A;SLC25A48;ADAMTSL2;FAM19A2;PIEZO2;FAM19A1;CTSG;UTY;CER1;PKNOX2;TMC1;GPR39;TIGD4;MRPS27;SLC30A3;SH2D3C;KAZN;PPAPDC2;NPNT;MYH2;MYZAP;CEP63;L3MBTL4;IL9R;JDP2;HCN4;SLC45A2;GRP;SPESP1;YTHDC2;FAM109B;C2CD4B;BHLHE22;HOXB13;NEUROD1;ENHO;LCE3D;RBM15B;LCE3B;PTCHD2;ZMAT4;NPTX1;SNCB;NPTX2;LINGO1;IFNB1;USP9Y;LGI2;SYT13;MIR216A;MAFA…
H3K4me1_MEL cell line_mm9	150/4170	0.742678	1	-0.7565	0	SPON2;FAAH;CPNE6;A630076J17RIK;ZFP119A;MRGPRH;1700025M24RIK;TM7SF2;EVA1C;STMN1;C1RL;GM6787;FAM3B;ROPN1L;QK;SLC25A42;SLC25A44;SPINK4;A330035P11RIK;CCDC154;MEF2C;ACSL5;PDYN;1700010I14RIK;9130230L23RIK;CYP2D26;BSCL2;GLTPD2;CTAGE5;NUP210L;CLDN9;RGS9BP;RUFY4;SFRP5;LTB4R1;VOPP1;STX1A;CFD;NLRX1;NECAB3;9330182O14RIK;NOTCH4;1700092C10RIK;PSG16;OLFR1391;LTBP4;GSTT2;GLT8D2;LPO;RASAL1;GLYAT;HOXB13;4930404I05…
H3K27me3_osteoblast_hg19	70/2000	0.754212	1	-0.984226	0	TUSC5;DOC2A;EPO;FAM57B;RASGRF2;CPNE6;SDR9C7;DUSP15;RXFP1;MYLK3;LRRC30;LIPC;ATCAY;PIEZO2;FAM3B;KRTAP5-2;DLGAP1;TEKT5;IFITM5;MSMB;TMCO5B;KCTD19;PRM2;ITGA4;ARHGEF19;ENTPD8;FOXL2;RTN4RL2;DGKZ;TOX3;CCKBR;NRG3;SFRP5;MMP17;FETUB;L3MBTL4;CFD;FAM71F1;CLEC12B;CLCNKB;PRDM13;PKD1L3;BHLHE22;ASB15;CD79A;MLANA;ZMAT4;TBX20;CEACAM20;USP50;KCNN1;SRSF12;SLC10A6;SRD5A2;TNFRSF9;ARHGEF38;TTC9B;CCK;HS3ST6;HTR5A;HCRTR1;…
H3K9ac_heart_mm9	70/2000	0.754212	1	-0.887881	0	MYOM1;SUV39H2;DENND1B;CD40;SAYSD1;A630076J17RIK;CXCL1;ADRA1D;GPATCH3;EVA1C;STMN1;AV051173;GM6787;BANF1;TOPBP1;PAMR1;FAM81A;ATP5SL;TNPO3;RAB2B;STARD4;1110008P14RIK;C230035I16RIK;PPP1R16A;RBM19;ARHGEF19;2810442N19RIK;BC048403;C1QL3;VAULTRC5;ERN1;SFRP4;ZC2HC1A;NOV;3110070M22RIK;TLR5;NUP62CL;GM11549;CCDC150;HCN4;2310034G01RIK;MGST3;PKD1L3;PLCXD2;TMEM25;ADH1;ZFP52;NT5DC3;XIRP2;NPTX1;EIF2S3Y;GSTM4;SLC1…
H3K4me3_bone marrow macrophage_mm9	70/2000	0.754212	1	-0.758692	0	FLT3;HSPB1;A430078G23RIK;SYDE2;THTPA;ARHGAP42;C1RL;AV051173;GM6787;FAM81A;ZFP882;ATP5SL;UNC13B;UTP15;A330035P11RIK;STARD4;KCNH7;PPP1R16A;MTUS2;MSL3L2;FOXL2;C1QL3;4933404O12RIK;BSCL2;ERN1;SFRP4;OLFM1;CTAGE5;GPRIN1;9330158H04RIK;PITPNM3;ITGA8;MYZAP;GM11549;JDP2;STX1A;2310034G01RIK;LRRC57;YTHDC2;MGST3;PKD1L3;LIN7B;PTCHD2;TBX20;RRP36;BRD9;POLR2H;EIF2S3Y;MBNL3;RPRM;NTNG1;NPDC1;AI661453;GABBR2;GM20556;…
H3K9me3_GM12878_hg19	69/2000	0.79053	1	-0.970817	0	PCSK1;FAAH;RASGRF2;IFNA2;ADRA1D;SH3RF1;SNORD49A;SLC22A12;ENDOU;CDH4;HORMAD2;DLGAP1;FAM170A;FAM81A;TTC23L;GALNT9;UNC13B;CSNK1G3;MTUS2;VPS37B;DGKZ;NRG3;RPL37A;FETUB;CD48;NUP62CL;SFT2D1;INA;CCDC150;NAPB;SLC45A2;EPHA10;SPESP1;NAIF1;C2CD4B;PRDM13;FTHL17;NEUROD1;MTHFSD;LCE3D;ANKAR;TBX20;ASZ1;FSD2;NPTX2;MBNL3;FAM71B;RPRM;SRSF12;FOXB2;ANKRD34C;IRX5;IFNB1;ARHGEF38;DKKL1;SYT13;HTR5A;HSPBAP1;ACTL9;DHRS2;MYO…
H3K4me3_brain_mm9	69/2000	0.79053	1	-0.814498	0	EPO;RASGRF2;HSPB1;CXCL1;PPP1R2-PS3;SERTM1;THTPA;ARHGAP42;EVA1C;GM6787;FLOT1;FAM19A1;PAMR1;ATP5SL;TNPO3;CAR4;UTP15;STARD4;PPP1R16A;MSL3L2;C1QL3;AP3B2;4933404O12RIK;ERN1;TMEM177;SFRP4;NOV;ITGA8;PKP1;HIST1H2BG;MYZAP;L3MBTL4;STX1A;JDP2;HCN4;ISYNA1;LRRC57;YTHDC2;MGST3;RAB1B;ADCY4;GLT8D2;PTGS2;4930404I05RIK;PRSS50;STC2;ZMAT4;TBX20;OTOF;RRP36;BRD9;MBNL3;TMEM132D;GSTM4;NR1D1;HS3ST6;HTR5A;HSPBAP1;MYO19;AI…
H3K4me1_thymus_mm9	69/2000	0.79053	1	-0.802442	0	SPON2;MOXD1;GM20324;GPR20;OLFR523;ENDOU;HHEX;SMPD4;EVA1C;2310036O22RIK;AV051173;FLOT1;MPV17;RPS11;ATP5SL;UNC13B;KCTD19;ITGA4;ACTL6B;SLC30A3;GM11346;PPP1R16A;RBM19;BC048403;CTPS;KCNAB3;C1QL3;KLHL40;TMEM177;SFRP4;ZC2HC1A;DOK4;1700016D06RIK;CLDN9;DMRTA1;GPRIN1;MMP17;VOPP1;GM9767;TLR5;SLC27A3;INA;CDCA3;ILDR2;4921531C22RIK;RFNG;PKD1L3;PRSS43;ADAMTS13;PRSS50;APOPT1;4930515G16RIK;FOXB2;IRX5;BTBD17;CCDC1…
H3K4me1_A549_hg19	103/2951	0.805546	1	-0.775954	0	ACSM3;EPO;CPNE6;SAYSD1;LRRC71;MYLK3;TM7SF2;SLC25A48;HHAT;STMN1;FAM19A2;FAM81A;ATP5SL;S100A2;NPNT;SFRP4;CTAGE5;NUP210L;RUFY4;FETUB;ALPK2;UBE2V1;CFD;COX19;NECAB3;BEAN1;NRN1;EPHA10;GLT8D2;ILDR2;C2CD4B;RASAL1;LIN7B;NEUROD1;CD79A;TMEM27;NEUROD4;FUT7;STC2;KCNN1;NPTX1;HIST1H3C;NTSR2;GSTM4;IL31RA;IGFL3;INHBC;ADCY10;BMP3;IL6;SELL;ALB;PXMP2;CNIH3;CDK14;DDX3Y;ECM1;CD40;ECM2;CLIC3;CALCOCO2;TMEM180;SPRED3;UTY…
H3K36me3_testis_mm9	68/2000	0.823628	1	-0.911074	0	FAAH;GM16982;RPL10L;POMT1;RMND1;SAYSD1;1700119H24RIK;DUSP15;MIR107;SNORD49A;RPS15;MED10;PROK2;ROPN1L;ADIG;MIR194-1;RAB2B;A330035P11RIK;PRM2;KCTD19;CCDC154;MIR135A-1;GPBAR1;DYRK1B;SLC2A4RG-PS;1700010I14RIK;1700109H08RIK;4933404O12RIK;BC049730;MIR449A;NUP210L;NME8;1700039E15RIK;SNORD43;ATF5;SNORA20;GM9047;1700086L19RIK;CDCA3;ADAM1B;C2CD4B;MIR1968;1700010B08RIK;CACNG8;DCDC2B;ANKAR;ADAD1;RRP36;D93001…
H3K4me3_olfactory bulb_mm9	68/2000	0.823628	1	-0.840215	0	FLT3;RASGRF2;HSPB1;PPP1R2-PS3;SERTM1;ARHGAP42;EVA1C;AV051173;TOPBP1;ATP5SL;TNPO3;CHST8;UTP15;STARD4;MSL3L2;MTUS2;FOXL2;SSTR3;4933404O12RIK;TMEM177;ERN1;SFRP4;NOV;ITPKA;MMP17;ITGA8;CEP63;NUP62CL;TLR5;L3MBTL4;JDP2;ISYNA1;LRRC57;EPHA10;A330070K13RIK;YTHDC2;MGST3;ADCY4;PKD1L3;4930404I05RIK;RBM15B;STC2;RRP36;BRD9;EIF2S3Y;MBNL3;KCNJ3;AI661453;GSTM4;SRPK3;GABBR2;ZBTB16;HTR5A;HSPBAP1;BTBD10;HCRTR1;AIF1L;…
H3K4me1_spleen_mm9	68/2000	0.823628	1	-0.781041	0	MOXD1;FLT3;RASGRF2;B230118H07RIK;GPATCH3;IRS3;DUSP15;GPRC6A;RAB44;CRHBP;ARHGAP42;NSDHL;MIR3074-2;ROPN1L;FAM81A;PAMR1;GALNT9;ATP5SL;BATF2;SLC36A2;PPP1R16A;SHISA4;MSL3L2;MTUS2;KAZN;2810442N19RIK;GFRA3;NPNT;C1QL3;4933404O12RIK;3110070M22RIK;LTA;GM6213;L3MBTL4;RTN4R;HCN4;NECAB3;EPHA10;RAB1B;LTBP4;ILDR2;4930404I05RIK;PRSS50;PTCHD2;PACSIN2;NPTX1;SNCB;HOXC9;NPTX2;PPARGC1A;RILP;RPRM;GM20556;GM19689;ZBTB1…
H3K36me3_C2C12_mm9	12/407	0.83645	1	-1.01248	0	BSCL2;SNAPC5;RPS28;TAF1D;ANKRD1;SNORD43;TUBB4B;RPS11;GM3086;MIR1938;DYNAP;SNORD49A
H3K36me3_brain_mm9	67/2000	0.853341	1	-0.945283	0	ECM1;GM16982;CLIC3;1600012H06RIK;POMT1;AF357425;MIR107;NAT14;TM7SF2;SNAPC5;RPS15;ARFIP2;MIR3074-2;BANF1;MPV17;RPS11;MIR194-1;CCDC154;MIR135A-1;DYRK1B;GPBAR1;RHOF;CEL;THOC5;SLC2A4RG-PS;1700109H08RIK;BSCL2;NUP210L;GPRIN1;3110070M22RIK;RPL37A;SNORD43;SNORA20;GM9047;PCNA;CDCA3;RFNG;LIN7B;CACNG8;RBM15B;DCDC2B;RRP36;GM4984;D930016D06RIK;ZFP580;RPS2;RILP;AOC3;CCDC137;MIR1A-2;ADRM1;NR2F1;D330041H03RIK;TT…
H4K20me1_astrocyte_hg19	67/2000	0.853341	1	-0.862771	0	PIGS;PCSK1;CIITA;TFRC;CALCOCO2;FAM57B;RASGRF2;CXCL1;GPATCH3;SPRED3;SOX18;C1RL;RSPO3;BANF1;GNAT1;NUDT15;SPINK4;UTP15;PLEKHG4;RAB2B;NPNT;AP3B2;GLTPD2;VGF;RUFY4;TMEM138;PITPNM3;ACPT;HIST1H2BG;CEP63;SLC27A3;RGS17;SLC45A2;EPHA10;ADCY4;PRDM13;BHLHE22;BHLHE23;PTGS2;LIN7B;NEUROD1;IGSF21;MLANA;PTCHD2;NPTX1;HOXC9;HIST1H3C;SRSF12;NPDC1;TMEM132A;NR2F1;HS3ST6;NR1D1;TRPV1;AIF1L;COQ4;SCARNA8;FAM212A;LRRN4CL;ID2…
H3K36me3_spleen_mm9	67/2000	0.853341	1	-0.858896	0	ECM1;GM16982;CLIC3;NAT14;SNORD49A;TM7SF2;A430078G23RIK;RPS15;SNAPC5;CLDN20;FLOT1;MIR3074-2;ROPN1L;RPS11;IFITM5;ATP5SL;MIR194-1;CCDC154;GM10012;GPBAR1;DYRK1B;SLC2A4RG-PS;1700109H08RIK;NUP210L;ASTL;RPL37A;SNORD43;SLC27A3;2310011J03RIK;ST6GALNAC6;GM9047;SNORA20;ISYNA1;NECAB3;ZFP747;RAB1B;ADCY4;RFNG;A130010J15RIK;CD79A;RBM15B;POLD2;RRP36;GM4984;D930016D06RIK;RPS2;RILP;S1PR4;BCL11A;PLEKHA2;MIR1A-2;TME…
H3K9me3_skeletal muscle myoblast_hg19	67/2000	0.853341	1	-0.733626	0	DDX3Y;FAAH;KDM5D;EPO;RASGRF2;CIB3;OTP;ADRA1D;SLC22A12;CRHBP;HHEX;PIEZO2;FAM19A2;PROK2;HORMAD2;DLGAP1;FAM81A;RPTN;GALNT9;GPR39;GKN1;DYRK1B;VPS37B;NPNT;DGKZ;MYL4;CCKBR;DMRTA1;HIST1H2BG;IL9R;CCDC150;SLC45A2;KCNE1;GRP;SPESP1;FAM109B;C2CD4B;PTGS2;LCE3D;IGSF21;RBM15B;TBX20;SNCB;FAM71B;RPRM;KCNJ3;FOXB2;GABBR2;ANKRD34C;USP9Y;TMEM61;LYSMD4;CCK;MIR216A;ACTL9;SLC6A7;LHX2;POLE2;GPR182;NT5C1B;ECHDC2;MKX;PPP1R…
H3K9ac_ES-Bruce4_mm9	67/2000	0.853341	1	-0.82998	0	DENND1B;RASGRF2;ADRA1D;IRS3;GPATCH3;DUSP15;SH3RF1;ZFP119A;SPRED3;ARHGAP42;MIR1956;EVA1C;EFHD2;RSPO3;PROK2;FAM81A;GALNT9;TNPO3;KCNH7;ARHGEF19;MTUS2;BC048403;C1QL3;AP3B2;GRIP2;VAULTRC5;OLFM1;CCKBR;MPPED1;ITPKA;LTA;ZFP575;L3MBTL4;GM11549;ZFP787;2310034G01RIK;GRP;ILDR2;RFNG;PKD1L3;CD79A;PRSS50;ZNHIT1;ZMAT4;ADAD1;BRD9;EIF2S3Y;RILP;GSTM4;GABBR2;1110036E04RIK;CCDC137;DKKL1;MTSS1L;MYO19;AF357399;GNMT;COQ…
H3K36me3_myocyte_mm9	6/236	0.876835	1	-0.948588	0	SNAPC5;ANKRD1;ZYX;SNORD43;RPS11;SNORD49A
H3K36me3_splenic B cell_mm9	66/2000	0.87961	1	-0.795081	0	ECM1;CLIC3;GM16982;MTMR14;1700001G11RIK;SNORD49A;TM7SF2;RPS15;HHEX;SMPD1;2310036O22RIK;AV051173;MIR3074-2;RPS11;ACAD10;ATP5SL;ADIG;PLEKHJ1;MIR194-1;MRPS27;RBM19;MIR135A-1;NDUFC1;SLC2A4RG-PS;1700109H08RIK;ASTL;SLC27A3;2310011J03RIK;SNORA20;GM9047;ST6GALNAC6;4933422A05RIK;COX19;ISYNA1;YTHDC2;ADCY4;MIR378B;DEDD2;CD79A;TRP53I11;RBM15B;DCDC2B;RRP36;D930016D06RIK;GM4984;APOPT1;RPS2;RILP;SRPK3;BCL11A;PL…
H3K4me1_endothelial cell of umbilical vein_hg19	66/2000	0.87961	1	-0.773734	0	PRDM8;PIGS;ECM1;KDM5D;DOC2A;RASGRF2;POMT1;TMEM180;CSN3;SAYSD1;LRRC71;RXFP1;RRP9;OSBPL10;SNAPC5;HHAT;C1RL;PROK2;ROPN1L;HORMAD2;SLC25A42;FAM81A;ATP5SL;TRIM67;UTP15;SPINK4;BATF2;ITGA4;ENTPD8;MIR759;CTPS;TUBG2;GFRA3;AP3B2;SFRP4;VGF;TMEM138;RGS9BP;ITGA8;ATF5;TLR5;UHRF1;GLT8D2;HSD17B14;BHLHE22;ZNHIT1;STC2;TBX20;BRD9;HOXC9;S1PR4;RPRM;USP9Y;GNMT;SYT17;HCRTR1;IL6;SELL;ATG16L2;LHX2;ASB9;ECHDC2;SERPINI1;OCI…
H3K27ac_testis_mm9	66/2000	0.87961	1	-0.696152	0	FAAH;RPL10L;AQP7;CXCL1;B230118H07RIK;PPP1R2-PS3;1700001G11RIK;SYDE2;THTPA;SNAPC5;C1RL;AV051173;BANF1;HORMAD2;UTY;1700109I08RIK;SLC25A44;ATP5SL;4933402J10RIK;STARD4;RBM19;2810442N19RIK;NDUFC1;HOGA1;VPS37B;1700109H08RIK;4933404O12RIK;BSCL2;CTAGE5;DMRTA1;NME8;TSSK5;NUP62CL;JDP2;STX1A;COX19;WFDC15A;LRRC57;YTHDC2;RAB1B;LMAN1;RBM15B;ZFP52;PACSIN2;ADAD1;BRD9;EIF2S3Y;MBNL3;HIST1H3C;CCDC178;LRRC69;1110036…
H3K4me3_heart_mm9	107/3158	0.886597	1	-0.572783	0	TES;PPP1R2-PS3;SERTM1;CDH4;FAM19A2;GM6787;PROK2;PAMR1;ATP5SL;STARD4;PPP1R16A;THOC5;ERN1;BSCL2;SFRP4;OLFM1;MTNR1A;CTAGE5;GPRIN1;PKP1;HIST1H2BG;ALPK2;ZFP575;GM11549;LRRC57;NECAB3;EPHA10;MGST3;YTHDC2;ILDR2;RASAL1;LIN7B;4930404I05RIK;SPTA1;ZMAT4;KCNN1;EIF2S3Y;SULT5A1;GM20556;UBE2A;AIF1L;IFT20;SLC6A7;RHEB;LHX2;PXMP2;NAPEPLD;TNFSF9;MAP3K10;ZFP473;SPRN;MOXD1;RASGRF2;CXCL1;B230118H07RIK;DUSP15;1700001G11…
H3K4me3_liver_mm9	97/2880	0.887101	1	-0.59812	0	EPO;C1RL;FAM19A2;GM6787;ATP5SL;UNC13B;STARD4;SLC30A3;PPP1R16A;CTPS;THOC5;1700010I14RIK;BSCL2;SFRP4;GLTPD2;MTNR1A;GPRIN1;9330158H04RIK;VOPP1;ZFP575;STX1A;APOL7A;COX19;ISYNA1;LRRC57;YTHDC2;MGST3;PSG16;RASAL1;LIN7B;4930404I05RIK;STC2;KCNN1;ZFP580;SULT5A1;NTNG1;1110036E04RIK;HPS1;TMEM132A;UBE2A;NR1D1;HSPBAP1;AIF1L;MTL5;NAPEPLD;TNFSF9;RGL3;MKX;C030039L03RIK;ZFP473;RTP3;RASGRF2;CXCL1;DUSP15;1700001G11R…
H3K4me3_brown adipose tissue_mm9	65/2000	0.902479	1	-0.618945	0	MYOM1;ECM2;DOC2A;FLT3;RASGRF2;CXCL1;RRP9;GM6787;EFHD2;ATP5SL;TNPO3;PELP1;UTP15;BATF2;STARD4;PPP1R16A;RBM19;MTUS2;MSL3L2;RHOF;GM16596;THOC5;C1QL3;4933404O12RIK;BSCL2;SFRP4;NOV;GPRIN1;ITGA8;HIST1H2BG;ZFP575;TLR5;GM11549;JDP2;2310034G01RIK;LRRC57;NECAB3;COL13A1;YTHDC2;RAB1B;ADCY4;FAM109B;RASAL1;PKD1L3;LIN7B;4930404I05RIK;RBM15B;PTCHD2;STC2;RRP36;BRD9;EIF2S3Y;MBNL3;AI661453;GABBR2;GM20554;TMEM132A;CY…
H3K36me3_heart_mm9	65/2000	0.902479	1	-0.789186	0	SUV39H2;GM16982;ECM2;LRRC39;GM20324;B230118H07RIK;CXCL1;1700119H24RIK;GM17751;MIR107;CCR1L1;LMOD2;SNAPC5;RAB44;ARHGAP42;B3GALT2;ZFP882;SLC25A44;IFITM5;UTP15;MIR194-1;A330035P11RIK;MEF2C;4930417O22RIK;C230035I16RIK;MSL3L2;MIR759;PPAPDC2;1700109H08RIK;TMEM177;PYURF;9330158H04RIK;HIST1H2BG;SNORA20;YTHDC2;ASB15;LRRC52;SPTA1;ZFP52;D930016D06RIK;POLR2H;BC037032;HIST1H3C;RILP;CTLA2B;SLC10A6;BCL11A;MIR1A…
H3K9me1_endothelial cell of umbilical vein_hg19	64/2000	0.922076	1	-0.698416	0	ECM1;FAAH;ECM2;MTMR14;PTPRO;OTP;PHRF1;SERTM1;ENDOU;MED10;STAB1;FAM3B;PIEZO2;UTY;RPS11;ACAD10;SULT4A1;TTC23L;PELP1;UTP15;PLEKHG4;SLC30A8;TBR1;RTN4RL2;TUBG2;THOC5;GIP;VGF;TMEM138;MYZAP;ATF5;MFGE8;SLC27A3;DSCAML1;LRRC57;NLRX1;CDCA3;ADCY4;FAM109B;HDAC9;DEDD2;P2RY4;STC2;POLD2;TBX20;RPS2;CDRT4;PLEKHA2;ADRM1;NR2F1;MICAL2;DHCR24;GCG;NR1D1;MIR216A;MAFA;AIF1L;IFT20;MAPK11;RPS28;MTL5;ECHDC2;MKX;IL17C
H4K20me1_GM12878_hg19	64/2000	0.922076	1	-0.573834	0	KCNG1;PRDM8;LY6K;RTP3;FLT3;HSPB7;DUSP15;PHRF1;TM7SF2;B3GALT2;PIEZO2;FAM19A2;RSPO3;ARFIP2;BANF1;RPS11;ACAD10;FAM81A;SLC25A44;KAZN;RTN4RL2;MIR133B;RHOF;GFRA3;AP3B2;DGKZ;CDC34;VGF;MIR483;INA;STX1A;SHANK1;COX19;KCNE1;EPHA10;KCNE3;LYPD2;PRDM13;TMEM25;NEUROD1;IGSF21;PACSIN2;RPS2;RILP;SRSF12;SRPK3;GABBR2;LGI2;HPS1;DKKL1;IGF2;HS3ST6;MAFA;FAM160A1;RPS28;WEE1;FAM212A;USH1G;ATG16L2;RHEB;TNFSF9;OCIAD2;RNF186…
H3K9ac_ES-E14_mm9	64/2000	0.922076	1	-0.563975	0	CALCOCO2;IRS3;DUSP15;SH3RF1;ARHGAP42;MIR1956;MFSD4;EFHD2;PROK2;RSPO3;ARFIP2;TOPBP1;GALNT9;TNPO3;STARD4;UNC5A;SH2D3C;KAZN;MTUS2;TUBG2;GRIP2;VAULTRC5;OLFM1;TOX3;PYURF;NOV;CCKBR;GPRIN1;3110070M22RIK;LTA;PKP1;ZFP575;GM11549;FKBP6;2310011J03RIK;ZFP787;2310034G01RIK;1700086L19RIK;SPESP1;MGST3;YTHDC2;GLT8D2;PKD1L3;PLCXD2;LIN7B;GTF2E1;ZFP52;4930432K21RIK;DCDC2B;NT5DC3;BRD9;EIF2S3Y;GM20556;MICAL2;MIR301B;…
H3K4me3_small intestine_mm9	64/2000	0.922076	1	-0.614113	0	PNLIPRP2;RASGRF2;CXCL1;DUSP15;THTPA;AV051173;FAM81A;ATP5SL;PELP1;PPP1R16A;MSL3L2;1700010I14RIK;BSCL2;SFRP4;GPRIN1;ITGA8;PKP1;CEP63;NUP62CL;ZFP575;TLR5;GM11549;JDP2;LRRC57;YTHDC2;LTBP4;ILDR2;GLT8D2;PKD1L3;PTGS2;4930404I05RIK;CD79A;RBM15B;ADH1;PTCHD2;TBX20;CEACAM20;RRP36;KCNN1;SLC17A7;BRD9;MBNL3;RPRM;KCNJ3;GABBR2;GM20556;GM20554;ARHGEF38;TMEM132A;DKKL1;CYP4B1;HS3ST6;UBE2A;AIF1L;GNMT;SLC6A7;USH1G;PX…
H4K20me1_H1-hESC_hg19	63/2000	0.938604	1	-0.517296	0	SPON2;TES;DOC2A;MTMR14;SLC35F4;CPNE6;PTPRO;OTP;NAT14;SERTM1;TM7SF2;SNAPC5;LAMP5;CRHBP;ATCAY;PIEZO2;RSPO3;SLC25A44;CER1;TRIM67;UNC13B;SFTPB;PLEKHG4;SLC30A3;ITGA4;DYRK1B;GPBAR1;NDUFC1;NPNT;GLTPD2;SFRP4;CCKBR;CLDN9;ACPT;ITGA8;HIST1H2BG;DSCAML1;BEAN1;CDCA3;TSHZ3;ILDR2;C2CD4B;BHLHE23;NEUROD1;IGSF21;ZMAT4;SLC17A7;RPRM;ANKRD34C;ARHGEF38;CRYBB2;MICAL2;HS3ST6;NR1D1;COQ4;IFT20;LRIT2;ID2;ATG2A;MAP3K10;PLCD3…
H3K4me1_keratinocyte_hg19	63/2000	0.938604	1	-0.717112	0	SPON2;PGLYRP4;LY6K;CIITA;ACSM3;FLT3;HSPB1;LRRC71;ABCA13;SPRED3;HHAT;BSG;ANKRD1;TOPBP1;TRIM67;PELP1;SLC36A2;ITGA4;GKN1;TBR1;HOGA1;MAT1A;TUBG2;CTPS;LCE1C;GLTPD2;HIST1H2BG;ATF5;MATN4;NECAB3;GPR85;HSD17B14;GLT8D2;C2CD4B;KLK7;LCE3D;RBM15B;FRZB;STC2;RILP;NPDC1;FAM26D;PLEKHA2;ARHGEF38;NR2F1;KLHDC8B;TRPV1;CEACAM19;GNMT;BMP3;SELL;ATG16L2;LHX2;LRRN4CL;ID2;POLE2;SERHL;NT5C1B;ECHDC2;CPVL;LGR5;CNIH3;IL17C
H3K4me1_fibroblast of dermis_hg19	63/2000	0.938604	1	-0.735482	0	MYOM1;CD40;ACSM3;DOC2A;QPRT;TMEM180;GPR20;HSPB1;TM7SF2;SPRED3;SNAPC5;RPS15;ARHGAP44;HHAT;B3GALT2;NDST4;BSG;FAM81A;ATP5SL;ADIG;BATF2;SFTPB;KCTD19;SH2D3C;DYRK1B;HOGA1;NPNT;DGKZ;BSCL2;SFRP4;NOV;RGN;PKP1;MYZAP;HIST1H2BG;NUP62CL;CFD;PSMB11;NAPB;SLC45A2;KCNE1;ZCCHC5;PCNA;RAB1B;GPR85;HSD17B14;ZNHIT1;ANKAR;KCNN1;VILL;TXNDC8;RILP;RPRM;NPDC1;GSTM4;SRPK3;SYT17;SELL;XPNPEP2;POLE2;SERHL;RGL3;NOL12
H4K20me1_keratinocyte_hg19	63/2000	0.938604	1	-0.569864	0	TFRC;FLT3;OTP;LRRC30;TM7SF2;RPS15;PROK2;CNGA2;ARFIP2;BANF1;NUDT15;FAM81A;ACAD10;TRIM67;PLEKHG4;SFTPB;SLC36A2;S100A2;ENTPD6;NDUFC1;CTPS;MIR133B;NPNT;GFRA3;PDYN;DGKZ;AP3B2;TOX3;ASTL;VGF;MPPED1;GPRIN1;HIST1H2BG;UBE2V1;SLC27A3;SNORA20;COX19;COL13A1;GRP;ILDR2;BHLHE22;DEDD2;NEUROD1;TBX20;PACSIN2;SUSD3;FSD2;RPS2;SNCB;NTSR2;CDRT4;HS3ST6;TUBB4B;NYX;AIF1L;FAM160A1;SLC6A7;RPS28;FAM212A;HOTTIP;CD207;LGR5;NEU…
H3K36me3_MEL cell line_mm9	110/3352	0.944321	1	-0.546099	0	SPON2;SAYSD1;PHRF1;MRGPRH;1700025M24RIK;C1RL;MPV17;RPS11;ATP5SL;CSNK1G3;MIR194-1;RAB2B;DYRK1B;1700109H08RIK;CHIT1;MYL4;GLTPD2;PYURF;ZC2HC1A;CTAGE5;DOK4;3110070M22RIK;SLC27A3;SNORA20;GM13212;NECAB3;1700092C10RIK;PSG16;GLT8D2;RASAL1;TMEM25;ZNHIT1;FUT7;KCNN1;D930016D06RIK;VILL;EIF2S3Y;GSTM4;1110036E04RIK;GSDMA;MIR1A-2;IL31RA;UBE2A;MIR1964;SCARNA8;IL6;RPS28;SELL;MTL5;UBXN11;ATG16L2;MIR1960;E230016K23…
H3K4me3_ES-E14_mm9	104/3190	0.947177	1	-0.390127	0	EPO;ISOC2B;RPL10L;GPATCH3;ZFP119A;NSDHL;GM6787;PROK2;ARFIP2;MPV17;PAMR1;ATP5SL;PLEKHJ1;GM16157;UNC5A;KCNH7;HOGA1;GRIP2;OLFM1;PYURF;MTNR1A;SLC9A5;GPRIN1;3110070M22RIK;PKP1;GM11549;FKBP6;RTN4R;ZFP345;EPHA10;CDCA3;MGST3;YTHDC2;NOTCH4;FAM109B;NLK;HOXB13;PLCXD2;GTF2E1;SCUBE1;STC2;KCNN1;GSTM4;CCDC137;ZBTB16;GM20554;PXMP2;NAPEPLD;CDK14;C030039L03RIK;SPRN;DENND1B;GM20324;POMT1;CXCL1;ADRA1D;DUSP15;SMPD1;2…
H3K4me2_CH12.LX_mm9	62/2000	0.95232	1	-0.494852	0	PCSK1;SUV39H2;DENND1B;ECM2;FLT3;LRRC39;B230118H07RIK;CSN3;MIR1956;FAM81A;ATP5SL;BATF2;ITGA4;ACTL6B;MSL3L2;SHISA4;TUBG2;SFRP4;GM1647;CTAGE5;DOK4;OLFR796;ITGA8;TLR5;DSCAML1;RTN4R;2310034G01RIK;ISYNA1;MGST3;LTBP4;GLYAT;SPTA1;ENHO;PAK1;ZNHIT1;NEUROD4;ZFP52;CUX1;KCNN1;SLC17A7;ZFP580;I730030J21RIK;NPDC1;GSTM4;1110036E04RIK;GM20556;DKKL1;MTSS1L;OOSP1;TTC9B;HS3ST6;MAFA;OXR1;GM13582;SYT17;AIF1L;AF357399;I…
H3K4me1_Panc1_hg19	62/2000	0.95232	1	-0.689605	0	PRDM8;PIGS;LY6K;CLIC3;MIR10A;QPRT;TMEM180;GPR20;HSPB1;SLC25A48;NDST4;C1RL;FAM19A2;GNAT1;TTC23L;TNPO3;PLEKHG4;BATF2;SLC30A3;SHISA4;MAT1A;HOGA1;CTPS;BSCL2;GLTPD2;SFRP4;NUP210L;CTAGE5;ALPK2;SLC27A3;TLR5;SLC22A20;HCN4;CFD;COX19;COL13A1;USH1C;GLT8D2;ILDR2;RASAL1;PRDM13;BHLHE22;PTGS2;NEUROD4;ANKAR;MICALCL;MBNL3;SNCB;MUC6;SRPK3;IL31RA;HS3ST6;SYT8;GNMT;IL6;TSPAN13;POLE2;ASB9;CPVL;PPP1R14D;LGR5;NEUROG3
H3K9ac_CH12.LX_mm9	61/2000	0.963517	1	-0.648522	0	DENND1B;GM20324;CSN3;GPATCH3;DUSP15;2310036O22RIK;AV051173;BANF1;MPV17;ATP5SL;PLEKHJ1;UTP15;RAB2B;MRPS27;1110008P14RIK;RBM19;MSL3L2;VAULTRC5;ERN1;GM1647;SLC9A5;DOK4;MMP17;LTA;CEP63;GM11549;2310011J03RIK;ISYNA1;2310034G01RIK;LRRC57;ZFP747;MGST3;YTHDC2;LTBP4;RFNG;NLK;4930404I05RIK;ASB15;SPTA1;LMAN1;ZFP52;CUX1;RRP36;BRD9;ZFP580;I730030J21RIK;HIST1H3C;1110036E04RIK;MTSS1L;OOSP1;TUBB4B;OXR1;MYO19;BTBD…
H3K4me2_fibroblast of lung_hg19	61/2000	0.963517	1	-0.569297	0	KCNG1;SUV39H2;FLT3;TMEM180;GPR20;CXCL1;LRRC71;RRP9;ARHGAP44;SYDE2;SLC22A16;NDST4;SMPD1;ARFIP2;ROPN1L;HORMAD2;TTC23L;PELP1;CHST8;BATF2;KCTD19;MRPS27;UNC5A;HOGA1;THOC5;C1QL3;AP3B2;BSCL2;SFRP4;RUFY4;TMEM138;ITPKA;PKP1;HIST1H2BG;TLR5;COLEC11;ZCCHC5;KCNE3;HSD17B14;BHLHE22;HOXB13;HDAC9;ENHO;MTHFSD;FAM83H;FRZB;ZMAT4;GSTM4;GABBR2;CCDC137;TUBB4B;AIF1L;GNMT;IFT20;BMP3;MTL5;CAPN10;SERHL;TNFSF9;CPVL;LGR5
H3K9me3_H1-hESC_hg19	61/2000	0.963517	1	-0.71155	0	PGLYRP4;MIR10A;ACSM3;FLT3;ACSM1;RPL10L;MRGPRG;CCDC129;SDR9C7;SNORD49A;OSBPL10;SLC22A12;ARHGAP44;HHEX;EFHD2;PROK2;SULT4A1;CER1;GALNT9;RPTN;KRT6A;TMC1;GPR39;ENTPD6;MTUS2;TUBG2;LCE1C;ETV3L;DMRTA1;ITPKA;JDP2;HCN4;SLC45A2;C2CD4B;FTHL17;HOXB13;MIR204;LCE3D;RBM15B;LCE3B;PACSIN2;CEACAM20;RPS2;HIST1H3C;IFNB1;USP9Y;TNFRSF9;MIR301B;NR1D1;ACTL9;DHRS2;SLURP1;TMEM233;TMEM114;HOTTIP;GPR182;TNFSF9;ECHDC2;TNP1;CN…
H3K4me3_skeletal muscle myoblast_hg19	61/2000	0.963517	1	-0.553113	0	SUV39H2;CD40;ECM2;DOC2A;FLT3;TMEM180;CXCL1;LRRC71;SNORD49A;SYDE2;GRM2;ARFIP2;PROK2;ROPN1L;BANF1;DLGAP1;MPV17;PAMR1;ACAD10;FAM81A;TTC23L;CHST8;KCTD19;MRPS27;UNC5A;THOC5;AP3B2;BSCL2;MTNR1A;ITPKA;MYZAP;TLR5;SFT2D1;CCDC150;LRRC57;ZCCHC5;KCNE3;ADCY4;GLT8D2;HOXB13;PLCXD2;ENHO;MTHFSD;TMEM25;ZNHIT1;PTCHD2;PPARGC1A;GSTM4;GABBR2;CCDC137;GNMT;FAM160A1;BMP3;MTL5;ATG16L2;CAPN10;NAPEPLD;TNFSF9;CNIH3;LGR5;LPIN3
H3K4me1_K562_hg19	119/3684	0.968034	1	-0.488979	0	EPO;ACSM1;AQP7;LRRC71;MYLK3;BSG;FAM19A2;IFITM5;ENPP7;SPINK4;SLC30A3;ENTPD8;CTPS;PPAPDC2;IPCEF1;BSCL2;GLTPD2;TMEM138;PKP1;HIST1H2BG;ATF5;CCDC150;CFD;SLC45A2;TSHZ3;COL13A1;KCNE3;MGST3;GLT8D2;ILDR2;FAM109B;RASAL1;C2CD4B;NLK;LIN7B;PLCXD2;DEDD2;NEUROD1;CD79A;SCUBE1;ZNHIT1;ZMAT4;USP50;OTOF;GSTM4;ANKRD34C;BTBD17;TNFRSF9;SH2D1A;NR2F1;KLHDC8B;GDF3;HSPBAP1;MAFA;INHBC;ISX;ADCY10;BMP3;SLC6A7;UBXN11;ATG16L2;N…
H3K4me3_kidney_mm9	60/2000	0.972505	1	-0.436735	0	FLT3;CXCL1;PPP1R2-PS3;1700001G11RIK;GM6787;UTP15;BATF2;STARD4;PPP1R16A;MTUS2;MSL3L2;PRSS12;PRODH2;4933404O12RIK;TMEM177;BSCL2;ERN1;SFRP4;NOV;GPRIN1;CEP63;HIST1H2BG;NUP62CL;ZFP575;GM11549;JDP2;RGS17;2310034G01RIK;LRRC57;YTHDC2;MGST3;RAB1B;ADCY4;FAM109B;PKD1L3;PTGS2;LIN7B;4930404I05RIK;TMEM25;RBM15B;STC2;RRP36;BRD9;MBNL3;GABBR2;GM20556;ARHGEF38;HPS1;GRRP1;HS3ST6;AIF1L;GM3604;5830415F09RIK;PXMP2;TNF…
H3K4me1_skeletal muscle myoblast_hg19	60/2000	0.972505	1	-0.48636	0	PIGS;CIITA;CLIC3;GPR20;HSPB1;CXCL1;LRRC71;MYLK3;SNORD49A;SPRED3;SNAPC5;BSG;TTC23L;BATF2;APOBEC2;TNNC2;SH2D3C;CTPS;HOGA1;NPNT;DGKZ;BSCL2;MYH2;VGF;DMRTA1;RPL37A;TLR5;MFGE8;NUP62CL;ST6GALNAC6;CFD;ZCCHC5;PCNA;KCNE3;COL13A1;RAB1B;HSD17B14;DEDD2;FRZB;DCDC2B;FSD2;RILP;RPRM;AOC3;GSTM4;FAM26D;TMEM132A;IL31RA;MIR301B;SYT17;GNMT;TMEM233;IL6;ATG16L2;XPNPEP2;LRRN4CL;POLE2;NOL12;CNIH3;R3HDM2
H3K4me2_HepG2_hg19	60/2000	0.972505	1	-0.5286	0	KCNG1;MOXD1;KDM5D;FLT3;CXCL1;SAYSD1;ARHGAP42;SMPD1;FAM19A2;DLGAP1;BANF1;ROPN1L;TOPBP1;TTC23L;SPINK4;MRPS27;ARHGEF19;GPBAR1;ENTPD8;THOC5;SSTR3;MEP1A;RUFY4;MYZAP;ATF5;INA;CFD;RTN4R;GCM1;COX19;BEAN1;LRRC57;TSGA10IP;UHRF1;LRRC17;GLT8D2;RFNG;PKD1L3;GLYAT;MTHFSD;PTCHD2;CEACAM20;SNCB;NTSR2;SRSF12;GSTM4;GABBR2;CCDC137;LGI2;MICAL2;NR1D1;MAFA;AIF1L;SYT17;RPS28;NLRP12;HOTTIP;ATG2A;MAP3K10;YPEL4
H3K36me3_Caco-2_hg19	8/382	0.974012	1	-0.658989	0	MIR483;MIR301B;SNORD43;RPS2;TUBB4B;NLK;RPS11;SNORD49A
H4K20me1_skeletal muscle myoblast_hg19	59/2000	0.979599	1	-0.431229	0	PCSK1;SPON2;TES;TFRC;FAM57B;GPR22;MRGPRG;GPR20;HSPB1;TM7SF2;RPS15;MED10;BANF1;SLC25A42;GNAT1;RPS11;FAM81A;ACAD10;ADIG;TRIM67;PLEKHG4;RAB2B;DYRK1B;MIR759;RHOF;NPNT;GFRA3;SSTR3;MIR449A;CDC34;VGF;MIR483;FETUB;INA;BEAN1;BHLHE23;NEUROD4;MLANA;PACSIN2;SLC17A7;RPS2;RILP;AOC3;GABBR2;ANKRD34C;TMEM132A;IGF2;CRYBB2;TTC9B;HS3ST6;HTR5A;TUBB4B;AIF1L;COQ4;RPS28;ATG16L2;ID2;YPEL4;NEUROG3
H3K4me2_endothelial cell of umbilical vein_hg19	59/2000	0.979599	1	-0.522732	0	MOXD1;FLT3;RASGRF2;TMEM180;LRRC71;RXFP1;RRP9;SLC25A48;B3GALT2;PIEZO2;BANF1;ROPN1L;HORMAD2;FAM81A;TTC23L;UTP15;BATF2;RAB2B;KCTD19;MRPS27;GFRA3;THOC5;AP3B2;PRSS12;BSCL2;SFRP4;TMEM138;RUFY4;MMP17;RGN;ITGA8;L3MBTL4;KCNE3;RAB1B;HSD17B14;ILDR2;BHLHE22;HOXB13;MTHFSD;ENHO;ZNHIT1;PTCHD2;FRZB;TBX20;SUSD3;BRD9;HOXC9;RPRM;GSTM4;CCDC137;GNMT;CAPN10;SERHL;PXMP2;ATG2A;TNFSF9;MKX;PLCD3;CNIH3
H3K4me2_osteoblast_hg19	59/2000	0.979599	1	-0.563251	0	SUV39H2;CIITA;CD40;DOC2A;FLT3;RASGRF2;DPYS;TMEM180;GPR20;LRRC71;RXFP1;NAT14;RRP9;SLC25A48;EFHD2;ARFIP2;ROPN1L;BANF1;HORMAD2;TOPBP1;FAM81A;TTC23L;SFTPB;BATF2;KCTD19;MRPS27;HOGA1;GFRA3;AP3B2;NUP210L;RUFY4;ITPKA;PKP1;MYZAP;HIST1H2BG;SLC27A3;TLR5;ZCCHC5;RAB1B;C2CD4B;BHLHE22;HDAC9;MTHFSD;PAK1;FRZB;TBX20;SUSD3;TXNDC8;SNCB;GSTM4;SRPK3;LINGO1;FAM26D;BMP3;FAM212A;MTL5;TNFSF4;TNFSF9;PLCD3
H3K4me3_G1E_mm9	77/2531	0.979663	1	-0.408529	0	1500015O10RIK;ISOC2B;TMEM180;OLFR1411;GPR20;IRS3;GPATCH3;ZFP119A;SH3RF1;RRP9;SMPD4;2310036O22RIK;AV051173;FLOT1;MPV17;4930578N18RIK;PLEKHJ1;UNC13B;UTP15;A330035P11RIK;RAB2B;H2-T10;1110008P14RIK;MRPS27;SHISA4;RHOF;NPNT;THOC5;4932412D23RIK;MTNR1A;ZC2HC1A;TMEM138;LTB4R1;3110070M22RIK;ITGA8;ZFP493;STX1A;ZFP787;1700086L19RIK;YTHDC2;MGST3;TMEM160;PTGS2;LIN7B;GTF2E1;ENHO;TCEAL8;SPTA1;TMEM25;PACSIN2;KCNN…
H3K36me3_CH12.LX_mm9	129/4031	0.980118	1	-0.400976	0	IRS3;PHRF1;PPP1R2-PS3;TM7SF2;RRP9;AI115009;RPS15;ENDOU;BSG;ROPN1L;RPS11;SLC25A44;ACAD10;ATP5SL;IFITM5;PLEKHJ1;MIR194-1;CCDC154;MIR135A-1;ENTPD6;KAZN;TBR1;CEL;1700109H08RIK;BSCL2;CDC34;ASTL;3110070M22RIK;ATF5;SLC27A3;SNORA20;4933422A05RIK;ISYNA1;NECAB3;CDCA3;ZFP747;YTHDC2;HOXB13;LIN7B;DEDD2;OTOA;GM4984;ZFP580;D930016D06RIK;I730030J21RIK;FAM71B;LRRC69;SRPK3;CCDC137;MIR1A-2;HPS1;UBE2A;SCARNA8;COQ4;4…
H3K36me3_SK-N-SH_hg19	17/707	0.98113	1	-0.563879	0	DYRK1B;TUBB4B;NLK;SNORD49A;SPRED3;SNAPC5;RPS28;RBM15B;ADAMTS13;RPL37A;ZYX;SNORD43;RPS2;POLR2H;RPS11;ATF5;ATP5SL
H3K4me1_myotube_hg19	58/2000	0.985102	1	-0.463611	0	PRDM8;MYOM1;LY6K;CLIC3;QPRT;TMEM180;HSPB1;AQP7;SAYSD1;MYLK3;RRP9;SNAPC5;UTY;NUDT15;PAMR1;RPTN;TTC23L;TRIM67;ADIG;BATF2;ITGA4;SH2D3C;DYRK1B;GPBAR1;TBR1;SSTR3;BSCL2;NOV;HIST1H2BG;CFD;KCNE1;SLC45A2;ISYNA1;PCNA;ZCCHC5;COL13A1;CDCA3;RAB1B;ILDR2;HSD17B14;LIN7B;DCDC2B;MBNL3;RILP;ATP6V1C1;USP9Y;ARHGEF38;IL31RA;MIR301B;INHBC;TMEM233;IL6;LRRN4CL;VEPH1;SERPINI1;RNF186;CPVL;CDK14
H3K4me2_astrocyte_hg19	58/2000	0.985102	1	-0.525768	0	SUV39H2;CD40;CIITA;ECM2;FLT3;SLC35F4;TMEM180;CXCL1;LRRC71;RRP9;MFSD4;NDST4;PIEZO2;ARFIP2;ROPN1L;HORMAD2;BANF1;TTC23L;BATF2;KCTD19;MRPS27;GFRA3;THOC5;PRSS12;AP3B2;OLFM1;TMEM138;PKP1;MYZAP;HIST1H2BG;ALPK2;SLC22A20;ZCCHC5;RAB1B;ILDR2;RASAL1;TMEM160;HDAC9;TMEM25;FAM83H;ENHO;TBX20;OTOF;HOXC9;SNCB;NTSR2;GSTM4;LINGO1;CCDC137;SYT13;SYT17;GNMT;BMP3;HOTTIP;MTL5;ATG16L2;CPVL;LGR5
H3K36me3_ES-Bruce4_mm9	58/2000	0.985102	1	-0.519551	0	ECM1;GM16982;TFRC;1600012H06RIK;HSPB1;PHRF1;1700001G11RIK;RRP9;SNORD49A;RPS15;SNAPC5;THTPA;CLDN20;2310036O22RIK;AV051173;MIR3074-2;ACAD10;RPTN;IFITM5;ATP5SL;PELP1;MIR194-1;CCDC154;MRPS27;KAZN;1700109H08RIK;ACPT;UBE2V1;ATF5;SLC27A3;GM9047;SNORA20;ISYNA1;PCNA;MIR1968;NLK;GTF2E1;LIN7B;TCEAL8;SPTA1;LMAN1;RRP36;D930016D06RIK;RPS2;RILP;MIR1A-2;D330041H03RIK;DHCR24;TUBB4B;HSPBAP1;AF357399;MIR1964;SCARNA…
H3K4me3_myocyte_mm9	58/2000	0.985102	1	-0.344537	0	ECM1;ISOC2B;HSPB1;CXCL1;ZFP119A;SNORD49A;HHEX;MIR1956;EVA1C;SMPD1;MPV17;4833422C13RIK;ATP5SL;TNPO3;PELP1;PKNOX2;UTP15;MRPS27;H2-T10;CMC2;PPP1R16A;DYRK1B;HOGA1;CTPS;GM16596;ZFP493;NRN1;YTHDC2;PTGS2;GTF2E1;A130010J15RIK;DEDD2;TCEAL8;TMEM25;ZNHIT1;HSPH1;KCNN1;ZFP580;BRD9;POLR2H;HOXC9;RILP;ATP6V1C1;NPDC1;CCDC137;NR2F1;LYSMD4;KLHDC8B;BTBD10;AF357399;GM3604;COQ4;RPS28;FAM212A;UBXN11;PLCD3;YPEL5;ZFP473
H3K9me3_keratinocyte_hg19	58/2000	0.985102	1	-0.521184	0	PCSK1;FAAH;FLT3;RASGRF2;MAGEB16;IFNA2;MRGPRG;ADRA1D;OTP;SNORD49A;SLC22A12;HHEX;SLC22A16;DDI1;FAM19A2;PIEZO2;FAM19A1;FAM170A;KRT6A;GPR39;S100A2;KAZN;VPS37B;TUBG2;OLFM1;CTAGE5;NUP62CL;INA;IL9R;HCN4;SLC45A2;FAM109B;C2CD4B;FTHL17;HOXB13;NEUROD1;LCE3B;P2RY4;ZMAT4;TBX20;NPTX2;SLC15A5;FOXB2;SRPK3;ANKRD34C;SRD5A2;IFNB1;IL31RA;CCK;SYT13;MYO19;TMEM233;IL6;HOTTIP;USH1G;NT5C1B;TNFSF9;CNIH3
H3K36me3_ES-E14_mm9	58/2000	0.985102	1	-0.369781	0	ECM1;GM16982;DOC2A;AF357425;SNORD49A;SNAPC5;RPS15;CLDN20;B3GALT2;MED10;2310036O22RIK;ARFIP2;TOPBP1;ACAD10;IFITM5;MIR194-1;CCDC154;GM10012;KAZN;CEL;SLC2A4RG-PS;1700109H08RIK;NUP210L;RPL37A;3110070M22RIK;UBE2V1;SLC27A3;ATF5;GM9047;SNORA20;ISYNA1;NECAB3;PCNA;RFNG;MIR1968;NLK;CACNG8;RBM15B;D930016D06RIK;RPS2;RILP;ATP6V1C1;CCDC137;D330041H03RIK;KLHDC8B;TUBB4B;HSPBAP1;AF357399;MIR1964;SCARNA8;MIR301;RP…
H3K4me2_skeletal muscle myoblast_hg19	58/2000	0.985102	1	-0.505211	0	SUV39H2;KDM5D;TMEM180;CXCL1;LRRC71;ARHGAP44;SLC25A48;ARFIP2;ROPN1L;FAM81A;TTC23L;UTP15;CHST8;BATF2;HOGA1;THOC5;AP3B2;DGKZ;BSCL2;OLFM1;TMEM138;RUFY4;RPL37A;ITGA8;HIST1H2BG;TLR5;L3MBTL4;ZCCHC5;KCNE3;RAB1B;ILDR2;BHLHE22;HOXB13;GTF2E1;MTHFSD;PAK1;ZNHIT1;PTCHD2;DCDC2B;RRP36;FSD2;SNCB;RPRM;GSTM4;AOC3;NR2F1;GNMT;FAM212A;ATG16L2;LHX2;XPNPEP2;POLE2;VEPH1;ECHDC2;TNFSF9;MKX;CNIH3;LGR5
H3K4me1_T-cell acute lymphoblastic leukemia_hg19	58/2000	0.985102	1	-0.398759	0	RTP3;CLIC3;DOC2A;ACSM3;FLT3;MTMR14;CXCL1;NAT14;CD3D;SNAPC5;SMPD1;BSG;C1RL;FAM19A2;ARFIP2;ROPN1L;CTSG;BANF1;SLC25A42;MPV17;FAM81A;PLEKHJ1;MIR759;IL17RE;CTPS;GFRA3;TMEM177;TMEM138;RUFY4;ITPKA;TLR5;INA;IL9R;COX19;CDCA3;HSD17B14;GTF2E1;ENHO;PTCHD2;BRD9;NPDC1;NR2F1;MICAL2;KLHDC8B;HTR5A;IFT20;MAPK11;RPS28;PPFIBP1;IL6;UBXN11;MTL5;ID2;ASB9;ATG2A;ECHDC2;PLCD3;UMODL1
H3K4me2_H1-hESC_hg19	57/2000	0.989298	1	-0.442396	0	SUV39H2;EPO;SPO11;RASGRF2;CXCL1;LRRC71;PHRF1;MYLK3;SMPD1;ARFIP2;ROPN1L;HORMAD2;SLC25A42;TTC23L;CER1;BATF2;RAB2B;KCTD19;MRPS27;THOC5;GFRA3;PRSS12;MYH2;ASTL;MPPED1;SFRP5;PKP1;MYZAP;SFT2D1;MATN4;LRRC57;UHRF1;HOXB13;CUZD1;PLCXD2;HDAC9;KLK7;MTHFSD;ENHO;NEUROD4;ZNHIT1;SUSD3;NTSR2;GSTM4;BTBD17;CCDC137;PLEKHA2;LGI2;UBE2A;NYX;BTBD10;GNMT;ATG2A;CD248;PLCD3;CPVL;LGR5
H3K4me3_cortical plate_mm9	57/2000	0.989298	1	-0.328378	0	RASGRF2;GPR22;CXCL1;B230118H07RIK;SAYSD1;1700001G11RIK;EVA1C;AV051173;ACAD10;ATP5SL;UTP15;UNC13B;STARD4;MSL3L2;GM16596;AP3B2;1700010I14RIK;4933404O12RIK;ERN1;TMEM177;NOV;MYZAP;NUP62CL;TLR5;ZFP575;MFGE8;L3MBTL4;NAPB;ISYNA1;LRRC57;YTHDC2;MGST3;RAB1B;PSG16;C2CD4B;PKD1L3;PTGS2;A830009L08RIK;TMEM25;RBM15B;ZMAT4;4930432K21RIK;RRP36;EIF2S3Y;SRPK3;PLEKHA2;AIF1L;GM3604;5830415F09RIK;SERHL;PXMP2;NAPEPLD;TN…
H3K4me2_K562_hg19	57/2000	0.989298	1	-0.445948	0	ECM1;CD40;DOC2A;SPO11;LRRC71;GPATCH3;PCSK5;RRP9;ARHGAP44;FAM19A2;ARFIP2;BANF1;TOPBP1;NUDT15;UTP15;RAB2B;KCTD19;MRPS27;SLC30A8;UNC5A;SLC30A3;SH2D3C;SHISA4;GFRA3;MIR449A;DOK4;TLR5;STX1A;JDP2;RTN4R;SLC45A2;NLRX1;RAB1B;USH1C;GLT8D2;RASAL1;PLCXD2;GTF2E1;MTHFSD;PTCHD2;ASZ1;NT5DC3;MUC4;GSTM4;GABBR2;SH2D1A;UBE2A;BTBD10;IFT20;PPFIBP1;UBXN11;MTL5;PXMP2;ATG2A;ZYX;TNFSF9;PLCD3
H2AFZ_H1-hESC_hg19	57/2000	0.989298	1	-0.26672	0	PIGS;CD40;TES;FLT3;SPO11;RASGRF2;IFNA2;WISP3;GPATCH3;SH3RF1;LMOD2;RPS15;NDST4;BSG;BANF1;TOPBP1;NUDT15;TTC23L;TRIM67;PELP1;BATF2;GPR39;DYRK1B;CTPS;HOGA1;ASTL;CCKBR;FETUB;UBE2V1;SPACA5;SLC22A20;KCNE3;TSGA10IP;YTHDC2;ADCY4;HSD17B14;GLT8D2;ILDR2;RASAL1;C2CD4B;PLCXD2;TAF1D;FUT7;ZNHIT1;TBX20;FSD2;NPTX1;MBNL3;SLC15A5;GSTM4;FAM26D;HPS1;CRYBB2;DHCR24;BTBD10;P2RX3;CPVL
H3K9me1_keratinocyte_hg19	57/2000	0.989298	1	-0.329546	0	SUV39H2;CD40;CALCOCO2;TMEM180;CXCL1;PHRF1;CD3D;MIR107;ARFIP2;BANF1;SLC25A42;TOPBP1;RPS11;PAMR1;ATP5SL;KRT6A;PPP1R16A;GPBAR1;TBR1;IL17RE;PPAPDC2;KRT76;TUBG2;KCNAB3;AP3B2;DOK4;PITPNM3;FETUB;MYZAP;SLC27A3;ISYNA1;NECAB3;LRRC57;PCNA;UHRF1;FAM109B;BHLHE22;LIN7B;PLCXD2;TMEM25;RBM15B;P2RY4;NT5DC3;FSD2;RPS2;LRRC69;RNF26;ARHGEF38;TMEM132A;HPS1;CRYBB2;COQ4;IFT20;RPS28;FAM212A;SERHL;NOL12
H3K36me3_megakaryocyte_mm9	91/3028	0.991046	1	-0.309606	0	CLIC3;GM16982;GM16548;1600012H06RIK;MTMR14;RMND1;IRS3;PHRF1;MIR107;1700001G11RIK;TM7SF2;RPS15;HHEX;CLDN20;BSG;EFHD2;FLOT1;MIR3074-2;MPV17;SLC25A44;ACAD10;ATP5SL;IFITM5;SMIM12;ADIG;PLEKHJ1;MSMB;H2-T10;ENTPD6;RBM19;ACSL5;TBR1;1700125H03RIK;VPS37B;MIR101C;SLC2A4RG-PS;CDC34;ASTL;1810011H11RIK;3110070M22RIK;ACPT;ATF5;SLC22A20;2310011J03RIK;GM9047;SNORA20;ST6GALNAC6;RTN4R;4933422A05RIK;ISYNA1;NECAB3;CD…
H4K20me1_mammary epithelial cell_hg19	56/2000	0.992439	1	-0.206238	0	PTPRO;GPR20;PHRF1;TM7SF2;SNAPC5;ENDOU;SLC25A48;SOX18;PROK2;FAM81A;SLC25A44;CER1;KRT6A;CHST8;CSNK1G3;KRTAP13-1;ENTPD6;MIR133B;PDYN;CDC34;CCKBR;ACOX2;ACPT;AGTR2;ATF5;INA;JDP2;SNORA20;ISYNA1;PRDM13;C2CD4B;LPO;BHLHE22;HDAC9;NEUROD1;ENHO;RBM15B;PRSS50;FRZB;NT5DC3;SUSD3;NTNG1;NPDC1;LINGO1;ANKRD34C;SRD5A2;IFNB1;TTC9B;HS3ST6;HOTTIP;LRIT2;LHX2;CAPN10;IL17C;LGR5;SPRN
H3K4me1_HCT116_hg19	56/2000	0.992439	1	-0.365201	0	LY6K;DENND1B;ECM1;FAAH;CLIC3;TES;TFRC;GPR20;HSPB1;LRRC71;OSBPL10;TM7SF2;SOX18;NUDT15;PLEKHG4;GPR39;STARD4;S100A2;ARHGEF19;SHISA4;NDUFC1;RTN4RL2;HOGA1;IL17RE;PPAPDC2;THOC5;GLTPD2;SFRP4;SLC9A5;VGF;CTAGE5;CLDN9;GPRIN1;VOPP1;MYZAP;SLC27A3;TLR5;STX1A;JDP2;CFD;NLRX1;MGST3;NAIF1;PLCXD2;SUSD3;MICALCL;RILP;TMEM132A;DKKL1;NR1D1;HSPBAP1;SYT8;COQ4;MAPK11;FAM160A1;OCIAD2
H3K4me1_CD14-positive monocyte_hg19	56/2000	0.992439	1	-0.410653	0	KCNG1;MOXD1;LY6K;DOC2A;ACSM3;PTGDR2;IFNA2;CIB3;GPR20;LRRC71;SERTM1;TM7SF2;SNORD49A;HHAT;NSDHL;B3GALT2;STMN1;STAB1;HORMAD2;CTSG;TTC23L;TRIM67;BATF2;SHISA4;MIR759;IL17RE;TUBG2;GFRA3;PRSS12;AP3B2;NOV;RUFY4;MYZAP;ATF5;SLC27A3;SLC22A20;COL13A1;RAB1B;USH1C;HSD17B14;C2CD4B;RASAL1;TMEM25;NEUROD4;PTCHD2;LINGO1;DKKL1;GNMT;AIF1L;BMP3;HOTTIP;POLE2;TNFSF9;OCIAD2;CNIH3;NEUROG3
H3K9me3_HeLa-S3_hg19	56/2000	0.992439	1	-0.419811	0	FAAH;TES;RPL10L;ABCA13;SNORD49A;OSBPL10;SLC22A12;ENDOU;B3GALT2;MED10;FAM3B;ARFIP2;PAMR1;SULT4A1;GALNT9;TTC23L;UNC13B;SLC30A8;GKN1;DYRK1B;TUBG2;OTOR;LCE1C;SCN10A;SLC9A5;CLDN9;TMEM138;FETUB;MYZAP;JDP2;SLC45A2;ZCCHC5;KCNE3;FAM109B;HDAC9;LRRC52;FAM83H;LCE3D;RBM15B;ADAMTS13;LCE3B;FSD2;VILL;LELP1;PPARGC1A;ANKRD34C;ADRM1;SYT13;MIR216A;TUBB4B;SLURP1;SELL;ATG16L2;TNFSF4;NT5C1B;ANKS4B
H3K4me3_thymus_mm9	56/2000	0.992439	1	-0.178763	0	SUV39H2;CXCL1;GPATCH3;1700001G11RIK;SYDE2;THTPA;MIR3074-2;SLC25A44;ATP5SL;PELP1;UTP15;STARD4;PPP1R16A;MSL3L2;SHISA4;4933404O12RIK;ERN1;BSCL2;ITGA8;PKP1;CEP63;TLR5;ZFP575;IL9R;STX1A;COX19;NAPB;ISYNA1;2310034G01RIK;LRRC57;TSHZ3;YTHDC2;PKD1L3;NLK;LIN7B;4930404I05RIK;FRZB;STC2;RRP36;NPTX1;EIF2S3Y;MBNL3;HIST1H3C;NPDC1;GM20556;ZBTB16;TMEM132A;MTSS1L;NR1D1;MYO19;AIF1L;WEE1;LHX2;TNFSF9;CNIH3;ZFP473
H3K36me3_G1E_mm9	89/3013	0.994188	1	-0.232114	0	ECM2;CLIC3;1600012H06RIK;MTMR14;QPRT;RMND1;HSPB1;GPATCH3;IRS3;PHRF1;PPP1R2-PS3;SH3RF1;1700001G11RIK;MYLK3;HHEX;BSG;STMN1;FLOT1;EFHD2;MIR3074-2;SLC25A42;RPS11;ACAD10;SLC25A44;IFITM5;ATP5SL;ADIG;PLEKHJ1;MIR135A-1;ENTPD6;RBM19;ACSL5;TBR1;RHOF;KCNAB3;BSCL2;CDC34;3110070M22RIK;ACPT;UBE2V1;ATF5;SLC22A20;2310011J03RIK;GM9047;SNORA20;ST6GALNAC6;4933422A05RIK;ZFP787;ISYNA1;NLRX1;CDCA3;CEBPE;ZFP747;YTHDC2;…
H3K4me1_osteoblast_hg19	55/2000	0.994749	1	-0.341759	0	SPON2;CD40;QPRT;TMEM180;GPR20;CXCL1;DUSP15;ABCA13;RRP9;SNAPC5;SPRED3;HHAT;ARFIP2;ROPN1L;SLC25A42;RPTN;BATF2;PLEKHG4;SFTPB;ITGA4;SHISA4;DYRK1B;HOGA1;CTPS;TUBG2;GFRA3;BSCL2;DOK4;NUP210L;ACOX2;CCKBR;RUFY4;RGN;PKP1;ALPK2;ATF5;TLR5;SLC45A2;ILDR2;C2CD4B;ZNHIT1;SNCB;TXNDC8;RILP;TMEM132A;IL31RA;HCRTR1;RPS28;SELL;ATG16L2;XPNPEP2;VEPH1;POLE2;TNFSF9;LGR5
H3K27ac_GM12878_hg19	55/2000	0.994749	1	-0.30498	0	TMEM180;PHRF1;SNAPC5;GRM2;ARHGAP42;SOX18;SMPD1;ACAD10;TTC23L;RAB2B;TIGD4;TUBG2;IPCEF1;THOC5;GFRA3;BSCL2;MPPED1;PITPNM3;L3MBTL4;STX1A;NECAB3;LRRC57;CDCA3;TSHZ3;RAB1B;MGST3;HSD17B14;TMEM160;GTF2E1;FAM83H;TMEM25;MTHFSD;IGSF21;ZNHIT1;STC2;RRP36;BRD9;S1PR4;ATP6V1C1;GSTM4;RNF26;LYSMD4;CCK;HS3ST6;TUBB4B;MAFA;AIF1L;MAPK11;RPS28;UBXN11;TNFSF4;ZYX;ECHDC2;PLCD3;UMODL1
H3K4me2_fibroblast of dermis_hg19	55/2000	0.994749	1	-0.261698	0	KCNG1;LY6K;SUV39H2;CD40;DOC2A;FLT3;TMEM180;LRRC71;RXFP1;RRP9;SLC25A48;NDST4;ROPN1L;BANF1;HORMAD2;FAM81A;TTC23L;UTP15;SFTPB;GPR39;KCTD19;MRPS27;HOGA1;THOC5;AP3B2;SFRP4;TMEM138;ITPKA;PKP1;ALPK2;MYZAP;HIST1H2BG;ZCCHC5;RAB1B;HSD17B14;BHLHE22;HDAC9;FAM83H;ENHO;MTHFSD;FRZB;PTCHD2;TBX20;SUSD3;SNCB;GSTM4;CCDC137;GNMT;BMP3;PPFIBP1;MTL5;CAPN10;XPNPEP2;MAP3K10;LPIN3
H3K4me2_GM12878_hg19	55/2000	0.994749	1	-0.247627	0	KCNG1;DENND1B;CLIC3;ECM2;ACSM3;DOC2A;FLT3;DUSP15;NAT14;PCSK5;ARHGAP42;SMPD1;B3GALT2;ROPN1L;FAM81A;TTC23L;PELP1;UNC13B;RAB2B;UNC5A;ENTPD8;TUBG2;THOC5;IPCEF1;DOK4;MYZAP;MFGE8;IL9R;RTN4R;HSD17B14;GLT8D2;RASAL1;PTGS2;BHLHE23;FAM83H;TMEM25;ENHO;MTHFSD;ZNHIT1;PTCHD2;BRD9;SNCB;HOXC9;NPDC1;GSTM4;CCDC137;DKKL1;MICAL2;HSPBAP1;SYT17;GNMT;BMP3;USH1G;UBXN11;PLCD3
H4K20me1_fibroblast of dermis_hg19	55/2000	0.994749	1	-0.252629	0	MIR10A;OTP;LRRC71;DUSP15;PHRF1;SNAPC5;SYDE2;MFSD4;MED10;ADAMTSL2;ARFIP2;BANF1;TRIM67;RAB2B;TIGD4;SLC30A3;TBR1;RTN4RL2;AP3B2;DGKZ;VGF;CLDN9;GPRIN1;PITPNM3;SLC27A3;ATF5;INA;SLC27A5;COX19;ISYNA1;PRDM13;RFNG;NLK;NEUROD1;RBM15B;PTCHD2;OTOF;APOPT1;RPS2;GABBR2;IRX5;HS3ST6;NR1D1;AIF1L;COQ4;SLC6A7;RPS28;HOTTIP;FAM212A;LHX2;ID2;COL20A1;MKX;YPEL5;CDK14
H3K27ac_limb_mm9	55/2000	0.994749	1	-0.257717	0	MYOM1;KDM5D;1500015O10RIK;B230118H07RIK;PCSK5;MYLK3;ZFP119A;1700001G11RIK;THTPA;SNAPC5;B3GALT2;STAB1;ADAMTSL2;FLOT1;GM6787;BANF1;UTY;ZFP882;TNPO3;CER1;ADIG;MEF2C;C230035I16RIK;CMC2;NDUFC1;VPS37B;BSCL2;ZFP493;GM14812;HIST1H2BG;AGTR2;PDZRN3;ZFP787;ISYNA1;LRRC57;YTHDC2;RAB1B;FAM109B;LMAN1;BRD9;MBNL3;GSTM4;1110036E04RIK;HPS1;UBE2A;WEE1;5830415F09RIK;RHEB;CAPN10;OSTC;POLE2;YPEL5;LPIN3;C030039L03RIK;ZF…
H3K9me3_mononuclear cell_hg19	2/198	0.994892	1	-0.316376	0	SLC45A2;SELL
H3K4me3_H7_hg19	37/1452	0.99566	1	-0.364225	0	HCN4;PIGS;FAAH;NRN1;BEAN1;SLC35F4;ADRA1D;CXCL1;RASAL1;ARHGAP42;ZNHIT1;BSG;TBX20;C1RL;KCNN1;MBNL3;PPARGC1A;GSTM4;IRX5;PLEKHA2;ZBTB16;SHISA4;GFRA3;PRSS12;FAM160A1;SFRP4;SLC6A7;NOV;MPPED1;RHEB;ITGA8;MAP3K10;CEP63;SNORD43;SPACA5;CNIH3;LPIN3
H3K36me3_BJ_hg19	32/1302	0.996309	1	-0.250181	0	HSPB1;RFNG;CUZD1;SNORD49A;SPRED3;SNAPC5;RPS15;RBM15B;ADAMTS13;POLD2;ARFIP2;RPS2;RPS11;RILP;ATP5SL;CCDC154;CCDC137;ADRM1;DYRK1B;TRPV1;RHOF;TUBB4B;SCARNA8;RPS28;FAM212A;LRRN4CL;RPL37A;ZYX;CD248;SNORD43;ATF5;SLC27A5
H3K27me3_T-cell acute lymphoblastic leukemia_hg19	54/2000	0.996417	1	-0.267106	0	RTP3;DOC2A;ACSM3;HSPB1;HHEX;BSG;FAM19A2;ARFIP2;ROPN1L;UTY;MPV17;MSMB;PELP1;PLEKHJ1;UNC13B;KRTAP13-1;GKN1;ARHGEF19;FOXL2;DGKZ;LCE1C;ERN1;GLTPD2;RPL37A;UBE2V1;SNORD43;MFGE8;CCDC150;RTN4R;UHRF1;LRRC17;CLCNKB;GLYAT;SLC5A2;BHLHE23;DEDD2;LCE3D;POLR2H;TXNDC8;S1PR4;ATP6V1C1;NTNG1;GSDMA;ARHGEF38;DKKL1;CYP4B1;FAM160A1;FAM212A;OSTC;CD207;NAPEPLD;ANKS4B;SERPINI1;SLC26A3
H3K4me3_bone marrow_mm9	54/2000	0.996417	1	-0.098672	0	B230118H07RIK;ABCA13;THTPA;C1RL;AV051173;ATP5SL;PELP1;UTP15;UNC13B;BATF2;STARD4;S100A2;C230035I16RIK;RBM19;MSL3L2;ZFP937;THOC5;1700010I14RIK;4933404O12RIK;BSCL2;TMEM177;SFRP4;3110070M22RIK;ITGA8;FCER2A;MYZAP;MFGE8;NAPB;COX19;ISYNA1;LRRC57;TSHZ3;YTHDC2;MGST3;RAB1B;PKD1L3;PTGS2;LIN7B;4930404I05RIK;RBM15B;4930432K21RIK;RRP36;BRD9;ZFP580;POLR2H;PPARGC1A;1110036E04RIK;BCL11A;HPS1;HSPBAP1;GM3604;SELL;O…
H3K9me3_A549_hg19	54/2000	0.996417	1	-0.355089	0	PCSK1;PGLYRP4;FAAH;PGLYRP3;ACSM3;FLT3;EPO;RMND1;IFNA2;ADRA1D;SNORD49A;ARHGAP44;SLC25A48;SMPD1;ANKRD1;HORMAD2;SULT4A1;GALNT9;CER1;TMC1;TMCO5B;ENTPD6;VPS37B;TUBG2;LCE1C;DMRTA1;MYZAP;JDP2;SLC45A2;YTHDC2;LTBP4;LPO;BHLHE22;BHLHE23;PTGS2;NEUROD1;LCE3D;OTOA;ANKAR;RPS2;LELP1;NPTX2;ANKRD34C;IFNB1;BCL11A;LYSMD4;NR1D1;SYT13;MYO19;SELL;RHEB;CD207;NAPEPLD;ANKS4B
H3K36me3_G1E-ER4_mm9	83/2903	0.997185	1	-0.133046	0	CLIC3;ECM2;1600012H06RIK;ISOC2B;MTMR14;RMND1;LRRC39;QPRT;IRS3;PHRF1;PPP1R2-PS3;MIR107;MYLK3;1700001G11RIK;HHEX;CLDN20;STMN1;BSG;EFHD2;FLOT1;MIR3074-2;SLC25A42;SLC25A44;ACAD10;ATP5SL;IFITM5;ADIG;PLEKHJ1;MSMB;ENTPD6;RBM19;ACSL5;TBR1;KCNAB3;1700109H08RIK;MIR1938;CDC34;ASTL;CLDN13;3110070M22RIK;ACPT;UBE2V1;ATF5;SLC22A20;2310011J03RIK;GM9047;SNORA20;ST6GALNAC6;4933422A05RIK;ZFP787;ISYNA1;NLRX1;NECAB3;…
H4K20me1_B cell_hg19	53/2000	0.997598	1	-0.144492	0	SUV39H2;TFRC;CALCOCO2;IFNA2;NAT14;SNORD49A;RRP9;TM7SF2;RPS15;GRM2;HHEX;SMPD1;C1RL;BANF1;GNAT1;FAM81A;ENTPD6;RTN4RL2;KCNAB3;VGF;ITPKA;HIST1H2BG;SLC27A3;STX1A;UHRF1;NAIF1;ADCY4;PRDM13;TMEM160;BHLHE23;NEUROD1;ADAMTS13;POLD2;NT5DC3;KCNN1;NPTX1;RPS2;SNCB;SRSF12;NPDC1;HSPBAP1;TUBB4B;HCRTR1;IFT20;COQ4;IL6;RPS28;FAM212A;UBXN11;LHX2;PXMP2;ATG2A;OCIAD2
H3K4me3_lung_mm9	53/2000	0.997598	1	-0.158957	0	DOC2A;RASGRF2;CXCL1;B230118H07RIK;A430078G23RIK;THTPA;NDST4;FAM19A1;ATP5SL;UTP15;BATF2;STARD4;ARHGEF19;MSL3L2;BC048403;THOC5;4933404O12RIK;ERN1;BSCL2;SFRP4;NOV;HIST1H2BG;NUP62CL;ZFP575;NAPB;2310034G01RIK;LRRC57;YTHDC2;RAB1B;ADCY4;FAM109B;PKD1L3;PTGS2;LIN7B;RBM15B;ADH1;ZMAT4;4930432K21RIK;RRP36;EIF2S3Y;MBNL3;SULT5A1;NTNG1;BCL11A;ZBTB16;ARHGEF38;GRRP1;CYP4B1;AIF1L;GM3604;PXMP2;TNFSF9;ZFP473
H3K4me2_myotube_hg19	53/2000	0.997598	1	-0.229696	0	KCNG1;SUV39H2;ECM2;FLT3;TMEM180;CXCL1;LRRC71;SLC25A48;HHEX;ARFIP2;TOPBP1;TTC23L;CHST8;BATF2;MRPS27;UNC5A;THOC5;DGKZ;AP3B2;BSCL2;TMEM138;HIST1H2BG;CCDC150;RAB1B;BHLHE22;HOXB13;PTGS2;NLK;MTHFSD;FAM83H;TMEM25;PAK1;ZNHIT1;PTCHD2;RRP36;RPS2;SNCB;RPRM;GSTM4;FAM26D;CCDC137;LGI2;UBE2A;GNMT;BMP3;FAM212A;ATG16L2;LHX2;VEPH1;TNFSF9;RGL3;CPVL;CNIH3
H3K4me2_CD14-positive monocyte_hg19	53/2000	0.997598	1	-0.0991801	0	TM7SF2;ARHGAP44;SLC25A48;ROPN1L;HORMAD2;GNAT1;MPV17;FAM81A;TTC23L;SFTPB;BATF2;STARD4;KCTD19;MRPS27;TUBG2;PRSS12;AP3B2;ETV3L;RGS9BP;RUFY4;HIST1H2BG;NAIF1;USH1C;GLT8D2;PLCXD2;GTF2E1;FAM83H;SPTA1;MTHFSD;ENHO;TMEM25;NEUROD4;PTCHD2;TBX20;NT5DC3;POLD2;SLC17A7;RPS2;NPTX2;NTSR2;DKKL1;IL31RA;MICAL2;UBE2A;GNMT;SYT17;IL6;RPS28;CAPN10;SERHL;TNFSF9;PLCD3;CNIH3
H3K27ac_ES-E14_mm9	53/2000	0.997598	1	-0.144659	0	PGLYRP4;POMT1;GPATCH3;SH3RF1;1700001G11RIK;ZFP119A;ARHGAP42;MIR1956;EFHD2;FLOT1;ARFIP2;TOPBP1;ACAD10;ZFP882;TNPO3;ATP5SL;PELP1;TRIM67;PLEKHJ1;UTP15;RAB2B;STARD4;MRPS27;C230035I16RIK;CTPS;THOC5;PRODH2;TMEM177;PYURF;NME8;UBE2V1;2310011J03RIK;ZFP787;WFDC15A;YTHDC2;HSD17B14;4921531C22RIK;KRT42;GTF2E1;SPTA1;HSPH1;ZFP52;POLD2;BRD9;4930526L06RIK;DHCR24;ACTL9;CAPN10;RHEB;POLE2;PXMP2;1700028E10RIK;CPSF4L
H3K4me3_cerebellum_mm9	53/2000	0.997598	1	-0.0379428	0	TES;FLT3;GPR22;B230118H07RIK;SERTM1;1700001G11RIK;TM7SF2;ARHGAP42;ATCAY;AV051173;PROK2;ATP5SL;UTP15;UNC13B;STARD4;MSL3L2;KCNAB3;GM16596;AP3B2;4933404O12RIK;CCKBR;VGF;CDH12;ZFP575;GM11549;L3MBTL4;HCN4;YTHDC2;MGST3;RAB1B;PTGS2;LIN7B;TMEM25;RBM15B;4930432K21RIK;RRP36;OTOF;BRD9;MBNL3;NPTX2;BCL11A;GRRP1;HPS1;D330041H03RIK;UBE2A;HTR5A;AIF1L;5830415F09RIK;PXMP2;NAPEPLD;YPEL4;ZFP473;SPRN
H4K20me1_A549_hg19	53/2000	0.997598	1	-0.0912418	0	PIGS;ECM1;FLT3;EPO;FAM57B;OTP;NAT14;SLC25A48;PIEZO2;PROK2;BANF1;GNAT1;TRIM67;PLEKHG4;MIR194-1;LOR;SLC9A5;MPPED1;MYZAP;UBE2V1;SLC27A5;SHANK1;ILDR2;HDAC9;NEUROD1;RRP36;SUSD3;FSD2;SLC17A7;VILL;MBNL3;SRD5A2;ZBTB16;LGI2;TMEM61;CRYBB2;TRPV1;HS3ST6;HTR5A;OXR1;GNMT;AIF1L;IL6;TSPAN13;FAM212A;USH1G;LRIT2;LRRN4CL;ID2;TNFSF9;MKX;PLCD3;NEUROG3
H3K4me3_BE2C_hg19	40/1594	0.997762	1	-0.226853	0	PIGS;DENND1B;COLEC11;LRRC57;NRN1;DOC2A;GLT8D2;TMEM160;BHLHE22;PHRF1;DUSP15;SH3RF1;TMEM25;LAMP5;ARHGAP42;ZNHIT1;SNCB;TTC23L;RPRM;PLEKHJ1;PELP1;GSTM4;NPDC1;SLC30A3;PLEKHA2;BCL11A;TUBB4B;HSPBAP1;AP3B2;PRSS12;XPNPEP2;RHEB;MIR483;MAP3K10;PKP1;OCIAD2;MYZAP;SPACA5;CNIH3;JDP2
H3K27ac_liver_mm9	88/3076	0.997817	1	-0.01469	0	DDX3Y;RTP3;ACSM1;QPRT;CXCL1;B230118H07RIK;MYLK3;ZFP119A;A430078G23RIK;SYDE2;THTPA;SNAPC5;SLC25A48;CES2E;C1RL;GM6787;BANF1;CYP2C70;UTY;MPV17;SLC25A44;ZFP882;ATP5SL;PELP1;RAB2B;A330035P11RIK;GPR39;BATF2;GM16157;RBM19;APOA4;NDUFC1;CTPS;MAT1A;PPAPDC2;PRODH2;MUP3;BSCL2;TMEM177;CTAGE5;8430437L04RIK;ATF5;PDZRN3;COX19;COLEC11;APOL7A;ISYNA1;LRRC57;YTHDC2;RAB1B;PSG16;PKD1L3;RFNG;LMAN1;1700001C19RIK;RBM15B;…
H3K9me3_U2OS_hg19	24/1078	0.998136	1	-0.34728	0	IQCF6;RGS17;FAAH;SLC45A2;SLC30A8;SPESP1;YTHDC2;FAM109B;CCDC129;OTP;VPS37B;TUBG2;SYT13;UBE2A;FTHL17;ABCA13;SLC22A12;SLC6A7;SLC22A16;RHEB;ZMAT4;HORMAD2;HIST1H3C;KCNJ3
H3K9me3_NT2-D1_hg19	39/1583	0.998365	1	-0.247688	0	PRDM8;LY6K;SLC45A2;FAAH;ACSM3;FLT3;SPESP1;ACSM1;FAM109B;ADAM20;C2CD4B;CCDC129;ABCA13;MS4A4A;SLC22A12;RBM15B;BSG;C1RL;ANKRD1;FAM19A1;RILP;IQCF6;IFNB1;TMEM132A;TBR1;CCK;TUBG2;NR1D1;SYT13;THOC5;OXR1;KLK11;GLTPD2;ACOX2;RHEB;ID2;FETUB;CD248;PLCD3
H3K36me3_GM06990_hg19	29/1255	0.998381	1	-0.156362	0	CD40;ADCY4;LTBP4;NLK;MIR107;SNORD49A;RPS15;ADAMTS13;POLD2;BANF1;RPS2;RPS11;RILP;PLEKHG4;RNF26;TMEM132A;HPS1;DYRK1B;TRPV1;TUBB4B;TMEM177;SCARNA8;ADCY10;RPS28;LRRN4CL;RPL37A;TNFSF9;SNORD43;SNORA20
H3K9me3_mammary epithelial cell_hg19	52/2000	0.99842	1	-0.252799	0	FAAH;MAGEB16;RPL10L;OTP;OSBPL10;SLC22A12;NSDHL;CDH4;TNN;PIEZO2;FAM19A1;CNGA2;DLGAP1;GALNT9;KRT6A;UNC13B;GPR39;MTUS2;VPS37B;MYH2;SNORD43;NUP62CL;PPEF1;L3MBTL4;IL9R;SLC45A2;NRN1;SPESP1;FAM109B;PRDM13;NEUROD1;RBM15B;LCE3B;P2RY4;TBX20;NPTX2;FOXB2;TMEM132D;SRPK3;SLC10A6;TFAP2D;SRD5A2;IL31RA;CCK;KLHDC8B;SYT13;ACTL9;TMEM233;NLRP12;TMEM114;LHX2;NT5C1B
H3K4me1_HeLa-S3_hg19	52/2000	0.99842	1	-0.0144039	0	PIGS;PGLYRP4;ECM1;ACSM3;POMT1;HSPB1;MYLK3;RRP9;C1RL;FAM19A2;NUDT15;FAM81A;BATF2;S100A2;MIR759;CTPS;TUBG2;HOGA1;AP3B2;OLFM1;CTAGE5;FETUB;TLR5;CFD;COX19;NAPB;NAIF1;RASAL1;TCEAL8;ADAMTS13;DCDC2B;KCNN1;PPARGC1A;SLC10A6;FAM26D;TMEM132A;IL31RA;DKKL1;MIR301B;HSPBAP1;NYX;HOTTIP;UBXN11;SELL;ATG16L2;VEPH1;POLE2;ASB9;RGL3;OCIAD2;PPP1R14D;LPIN3
H2AFZ_mammary epithelial cell_hg19	52/2000	0.99842	1	0.0209683	0	ECM2;FLT3;RXFP1;NAT14;SYDE2;ARHGAP42;SLC22A16;ANKRD1;ARFIP2;ROPN1L;DLGAP1;MPV17;ACAD10;SLC25A44;RAB2B;KCTD19;MRPS27;S100A2;RBM19;ARHGEF19;HOGA1;PRSS12;LCE1C;ERN1;BSCL2;CTAGE5;DOK4;RGS9BP;ITPKA;MYZAP;UBE2V1;PDZRN3;HSD17B14;TMEM25;FAM83H;LMAN1;LCE3D;PTCHD2;TBX20;RRP36;BRD9;VILL;GSTM4;SRD5A2;IGFL3;BTBD10;GNMT;PPFIBP1;HOTTIP;TMEM114;MTL5;ATG2A
H3K4me3_T-cell acute lymphoblastic leukemia_hg19	52/2000	0.99842	1	0.00134702	0	DOC2A;POMT1;TMEM180;CXCL1;NAT14;RRP9;SMPD1;ARFIP2;ROPN1L;BANF1;MPV17;FAM81A;RAB2B;MRPS27;NDUFC1;TUBG2;THOC5;GFRA3;TMEM138;ITPKA;CEP63;TLR5;JDP2;RTN4R;LRRC57;GTF2E1;MTHFSD;PAK1;PTCHD2;BRD9;CCDC137;MICAL2;KLHDC8B;MAFA;TUBB4B;BTBD10;IFT20;MAPK11;PPFIBP1;IL6;RPS28;FAM212A;MTL5;ATG16L2;CAPN10;ID2;PXMP2;ATG2A;MAP3K10;ECHDC2;PLCD3;UMODL1
H2AFZ_myotube_hg19	52/2000	0.99842	1	-0.0273163	0	KCNG1;ACSM3;LRRC39;SAYSD1;CXCL1;GPATCH3;ABCA13;NSDHL;HHEX;ARFIP2;HORMAD2;ROPN1L;TOPBP1;RPS11;ACAD10;TTC23L;RAB2B;MRPS27;S100A2;GFRA3;ERN1;TMEM177;OLFM1;RGS9BP;MYZAP;KCNE3;LRRC17;GTF2E1;MTHFSD;LMAN1;RBM15B;TAF1D;ZNHIT1;HSPH1;PTCHD2;NT5DC3;RRP36;MICALCL;GSTM4;RNF26;DHCR24;INHBC;MIR216B;SYT17;GNMT;IFT20;BMP3;FAM212A;LHX2;CAPN10;TNFSF9;CCDC3
H3K36me3_myotube_hg19	52/2000	0.99842	1	-0.0669317	0	DDX3Y;PIGS;HSPB1;ADRA1D;SNORD49A;CLDN20;ARFIP2;UTY;SLC25A42;ACAD10;SLC25A44;TTC23L;ADIG;MIR194-1;RAB2B;DYRK1B;MIR483;MMP17;UBE2V1;ATF5;STX1A;JDP2;ST6GALNAC6;SNORA20;FAM71F1;SLC45A2;ISYNA1;PCNA;FAM109B;RFNG;SLC5A2;CUZD1;DCDC2B;RPS2;POLR2H;LRRC69;PLEKHA2;ADRM1;MIR301B;DHCR24;TRPV1;NR1D1;TUBB4B;MYO19;CEACAM19;AIF1L;SCARNA8;ADCY10;RPS28;LRRN4CL;ATG2A;OCIAD2
H3K4me1_GM12878_hg19	52/2000	0.99842	1	-0.0409683	0	DENND1B;ACSM3;FLT3;QPRT;POMT1;CIB3;HSPB1;OSBPL10;MS4A4A;LAMP5;RPS15;LIPC;B3GALT2;BSG;FAM19A2;UNC13B;BATF2;CTPS;IL17RE;GFRA3;ETV3L;RPL37A;SLC22A20;IL9R;NLRX1;ZCCHC5;YTHDC2;HSD17B14;GLT8D2;FAM109B;RASAL1;TCEAL8;RBM15B;ZNHIT1;PTCHD2;ANKAR;USP50;FSD2;SNCB;RPRM;NPDC1;GSTM4;IFNB1;ARHGEF38;DKKL1;MIR301B;NYX;GNMT;BMP3;POLE2;OCIAD2;NOL12
H3K4me3_LNCaP clone FGC_hg19	39/1591	0.99855	1	-0.096183	0	DENND1B;LRRC57;TSHZ3;DOC2A;UHRF1;PLCXD2;HDAC9;TMEM25;ARHGAP42;ZNHIT1;STC2;FAM19A2;TTC23L;RPRM;PELP1;IRX5;PLEKHA2;HPS1;TMEM61;KLHDC8B;UBE2A;HTR5A;TUBB4B;HSPBAP1;AP3B2;GNMT;SYT17;FAM160A1;NOV;ATG16L2;USH1G;SELL;RHEB;ITPKA;ITGA8;MYZAP;MFGE8;SFT2D1;JDP2
H3K4me3_BJ_hg19	48/1883	0.998615	1	-0.0957632	0	PIGS;RGS17;BEAN1;DPYS;RASGRF2;ADCY4;TMEM180;ADRA1D;CXCL1;NAT14;RXFP1;DEDD2;TMEM25;GRM2;PTCHD2;STC2;BSG;RSPO3;MBNL3;NPTX2;SNCB;NUDT15;HIST1H3C;TTC23L;KCNJ3;NTNG1;STARD4;IRX5;PLEKHA2;SHISA4;RTN4RL2;GFRA3;PRSS12;GNMT;FAM160A1;NOV;TMEM138;RHEB;PKP1;SNORD43;CEP63;SPACA5;SLC27A3;TLR5;INA;CNIH3;JDP2;LPIN3
H3K4me3_spleen_mm9	51/2000	0.998979	1	-0.00327764	0	1700001G11RIK;SYDE2;THTPA;FLOT1;FAM81A;SLC25A44;TNPO3;ATP5SL;UTP15;STARD4;MTUS2;MSL3L2;TUBG2;PRSS12;4933404O12RIK;ERN1;TMEM177;DOK4;ITGA8;VOPP1;FCER2A;NUP62CL;ZFP575;JDP2;NAPB;2310034G01RIK;ISYNA1;LRRC57;YTHDC2;RAB1B;PKD1L3;CD79A;LMAN1;RBM15B;RRP36;ZFP580;BRD9;POLR2H;MBNL3;RPRM;NTNG1;1110036E04RIK;ZBTB16;TMEM132A;UBE2A;AIF1L;WEE1;SELL;TNFSF9;CD248;C030039L03RIK
H3K4me2_keratinocyte_hg19	51/2000	0.998979	1	0.0803253	0	PIGS;SPON2;SUV39H2;FLT3;DPYS;CXCL1;LRRC71;RRP9;SMPD1;ANKRD1;ARFIP2;BANF1;DLGAP1;ROPN1L;TOPBP1;FAM81A;TTC23L;MRPS27;HOGA1;THOC5;LCE1C;TMEM138;TLR5;MATN4;NECAB3;USH1C;GLT8D2;GTF2E1;TMEM25;ENHO;LCE3D;ZNHIT1;PTCHD2;FRZB;TBX20;RRP36;BRD9;NPTX1;SNCB;NTSR2;GSTM4;GABBR2;FAM26D;PLEKHA2;IGFL3;GNMT;AIF1L;BMP3;IL6;CAPN10;MAP3K10
H3K79me2_C2C12_mm9	51/2000	0.998979	1	0.141471	0	RMND1;HSPB1;RRP9;ARHGAP42;SMPD4;MED10;AV051173;FLOT1;ARFIP2;BANF1;MIR3074-2;RPS11;SLC25A44;SMIM12;PLEKHJ1;UTP15;RAB2B;RBM19;GM16596;THOC5;DGKZ;ASTL;RPL37A;SNORD43;2310011J03RIK;COX19;LRRC57;PCNA;CDCA3;RAB1B;RFNG;PTGS2;GTF2E1;MTHFSD;PAK1;PACSIN2;BRD9;A830052D11RIK;RPS2;POLR2H;BC037032;CCDC137;ADRM1;KLHDC8B;NR1D1;TUBB4B;AF357399;IFT20;OSTC;ID2;PLCD3
H3K9me1_K562_hg19	51/2000	0.998979	1	0.0702478	0	PGLYRP3;TES;TMEM180;SAYSD1;CD3D;LRRC30;CLDN20;BANF1;FAM81A;TNPO3;GPR39;SLC36A2;S100A2;ACTL6B;PPP1R16A;SHISA4;FOXL2;APOA4;CTPS;TAAR3;AP3B2;VGF;GPRIN1;MYZAP;TLR5;ATF5;CFD;EPB42;CEBPE;GPR85;USH1C;HSD17B14;LPO;RASAL1;CD79A;RBM15B;P2RY4;FRZB;ASZ1;FSD2;POLR2H;SNCB;MUC4;NR1D1;NYX;INHBC;HCRTR1;TSPAN13;VEPH1;LRIT3;PPP1R14D
H3K36me3_MCF-7_hg19	32/1395	0.999162	1	-0.0188874	0	ECM1;NECAB3;HSPB1;MIR107;NAT14;SNORD49A;TM7SF2;FAM83H;RPS15;SNAPC5;RBM15B;ADAMTS13;SMPD4;MED10;BRD9;BANF1;POLR2H;RPS11;RILP;HPS1;TMEM132A;ADRM1;DYRK1B;TRPV1;TUBB4B;BSCL2;SCARNA8;NUP210L;LRRN4CL;RPL37A;SLC27A3;SNORA20
H3K9me3_MCF-7_hg19	1/190	0.999169	1	0.0279274	0	SLC45A2
H3K4me3_erythroblast_mm9	72/2674	0.999192	1	0.202653	0	PIGS;DENND1B;DOC2A;GM16548;RASGRF2;GM20324;GPATCH3;DUSP15;PPP1R2-PS3;ZFP119A;TM7SF2;THTPA;MFSD4;EVA1C;FLOT1;AV051173;RSPO3;HORMAD2;MPV17;ATP5SL;A330035P11RIK;MRPS27;PPP1R16A;ENTPD6;MSL3L2;SHISA4;ENTPD8;MTUS2;BC048403;SFRP4;OLFM1;ZC2HC1A;VGF;GPRIN1;ZFP493;ZFP575;STX1A;ZFP787;ISYNA1;2310034G01RIK;NECAB3;YTHDC2;PKD1L3;LIN7B;GTF2E1;A130010J15RIK;MTHFSD;TMEM25;SCUBE1;ZFP52;NT5DC3;SLC17A7;ZFP580;EIF2S3…
H3K4me2_A549_hg19	73/2720	0.999333	1	0.110676	0	MOXD1;ECM1;CD40;CLIC3;DOC2A;SLC35F4;TMEM180;GPR20;LRRC71;RRP9;TM7SF2;MFSD4;ARFIP2;ROPN1L;BANF1;SLC25A42;FAM81A;TTC23L;RAB2B;BATF2;MRPS27;ACTL6B;UNC5A;RTN4RL2;MAT1A;THOC5;BSCL2;SFRP4;OLFM1;CCKBR;RUFY4;GPRIN1;MYZAP;CEP63;TLR5;L3MBTL4;SFT2D1;ST6GALNAC6;LRRC57;RAB1B;GLT8D2;TMEM160;HOXB13;BHLHE23;MTHFSD;SPTA1;NEUROD1;ENHO;NEUROD4;ZNHIT1;PTCHD2;MICALCL;HOXC9;SNCB;RPRM;NTSR2;GSTM4;FAM26D;BTBD17;PLEKHA2;…
H4K20me1_endothelial cell of umbilical vein_hg19	50/2000	0.999353	1	0.0120811	0	PCSK1;TFRC;HSPB1;PHRF1;TM7SF2;SNAPC5;HHEX;ARFIP2;HORMAD2;GNAT1;RPS11;SULT4A1;FAM81A;ACAD10;ADIG;CSNK1G3;NDUFC1;TUBG2;MIR449A;NUP210L;RGS9BP;SNORD43;UBE2V1;MYZAP;ATF5;JDP2;SNORA20;COX19;ISYNA1;CDCA3;DEDD2;TBX20;RRP36;RPS2;NPDC1;GABBR2;ANKRD34C;USP9Y;IGF2;TTC9B;TUBB4B;SCARNA8;IFT20;RPS28;HOTTIP;CAPN10;LHX2;PXMP2;MKX;VIP
H2AFZ_CD14-positive monocyte_hg19	50/2000	0.999353	1	0.144138	0	DENND1B;LY6K;PGLYRP3;DOC2A;FLT3;TMEM180;CXCL1;SAYSD1;GPATCH3;RPS15;SLC25A48;ARHGAP42;NSDHL;TOPBP1;RPS11;SLC25A44;ACAD10;ATP5SL;PLEKHJ1;UNC13B;RAB2B;KCTD19;AP3B2;MYL4;OLFM1;GPRIN1;MYZAP;ALPK2;NRN1;LRRC17;GLT8D2;HOXB13;GTF2E1;TMEM25;PTCHD2;POLD2;RRP36;BRD9;NPDC1;NYX;BTBD10;SYT17;FAM212A;HOTTIP;P2RX3;CAPN10;MKX;NOL12;PPP1R14D;YPEL4
H3K79me3_C2C12_mm9	50/2000	0.999353	1	0.154561	0	TES;1600012H06RIK;SNORD49A;RPS15;ARHGAP42;SMPD4;MED10;AV051173;FLOT1;ARFIP2;BANF1;QK;RPS11;SLC25A44;ACAD10;RAB2B;STARD4;GM16596;RPL37A;SNORD43;2310011J03RIK;COX19;LRRC57;PCNA;TSHZ3;NAIF1;RFNG;NLK;MTHFSD;PAK1;POLD2;PACSIN2;BRD9;APOPT1;A830052D11RIK;RPS2;POLR2H;ATP6V1C1;CCDC137;KLHDC8B;SYT13;TUBB4B;AF357399;IFT20;MIR301;RPS28;OSTC;GM6634;NOL12;PLCD3
H3K4me3_myotube_hg19	50/2000	0.999353	1	-0.030451	0	SPON2;SUV39H2;ECM2;FLT3;TMEM180;CXCL1;MYLK3;SLC25A48;FAM3B;ARFIP2;ROPN1L;DLGAP1;TOPBP1;ACAD10;TTC23L;MRPS27;THOC5;AP3B2;BSCL2;CTAGE5;TMEM138;ITPKA;MYZAP;TLR5;NUP62CL;SFT2D1;CCDC150;SLC45A2;RAB1B;FAM109B;RFNG;HDAC9;MTHFSD;TMEM25;PTCHD2;TBX20;RRP36;FSD2;RPS2;SNCB;RPRM;GSTM4;AOC3;PLEKHA2;TMEM61;LHX2;VEPH1;NAPEPLD;CNIH3;LPIN3
H3K9me3_osteoblast_hg19	50/2000	0.999353	1	0.00131042	0	FAAH;MIR10A;IFNA1;IFNA2;ADRA1D;CSN3;MS4A4A;CDH4;NDST4;FAM19A2;FAM19A1;DLGAP1;SULT4A1;CER1;GALNT9;RPTN;UNC13B;PRM2;ENTPD8;MIR759;NPNT;SSTR3;LCE1C;TOX3;MYH2;NRG3;MYZAP;PPEF1;L3MBTL4;HCN4;EPB42;PRDM13;BHLHE22;HOXB13;MIR204;LCE3D;TBX20;XIRP2;RPRM;FOXB2;TMEM132D;CDRT4;ANKRD34C;IFNB1;SYT13;TYR;ADCY10;TMEM233;TMEM114;NT5C1B
H3K9me3_fibroblast of lung_hg19	60/2323	0.999402	1	-0.025515	0	FAAH;IFNA1;RPL10L;SLC35F4;IFNA2;MRGPRG;CCDC129;ADRA1D;SNORD49A;SLC22A12;B3GALT2;DDI1;EFHD2;DLGAP1;SULT4A1;CER1;KRTAP13-1;SLC30A8;KCNH7;KAZN;MTUS2;VPS37B;TUBG2;NPNT;LCE1C;MIR483;MYZAP;DSG4;MS4A2;SLC45A2;SPESP1;FAM109B;PRDM13;FTHL17;HOXB13;KLK7;MIR204;NEUROD1;RBM15B;LCE3B;MUC2;TBX20;PACSIN2;RPS2;VILL;SLC15A5;KCNJ3;NTNG1;GRXCR1;CDRT4;IFNB1;USP9Y;DHCR24;SYT13;TMEM233;SELL;POLE2;TNFSF4;NT5C1B;NAPEPLD
H3K4me3_astrocyte of the cerebellum_hg19	37/1594	0.999508	1	0.0813489	0	DENND1B;LY6K;LRRC57;KCNE3;CXCL1;LRRC71;TMEM25;RPS15;SYDE2;SLC25A48;PTCHD2;PIEZO2;DLGAP1;TTC23L;NPDC1;IRX5;SLC30A3;PLEKHA2;KLHDC8B;RTN4RL2;UBE2A;CTPS;HSPBAP1;NPNT;AP3B2;PRSS12;GNMT;SYT17;FAM160A1;BMP3;TMEM138;RHEB;SNORD43;MKX;MFGE8;PDZRN3;JDP2
H3K36me3_erythroblast_mm9	83/3059	0.999551	1	0.187298	0	2410017I17RIK;GM16982;1600012H06RIK;MTMR14;LRRC39;RMND1;5033404E19RIK;IRS3;PHRF1;MIR107;PPP1R2-PS3;MYLK3;1700001G11RIK;RPS15;CLDN20;STMN1;BSG;EFHD2;FLOT1;ARFIP2;SLC25A42;ACAD10;SLC25A44;IFITM5;ATP5SL;SMIM12;ADIG;MSMB;PLEKHJ1;H2-T10;GM10012;MIR135A-1;RBM19;ACSL5;TBR1;VPS37B;KCNAB3;CDC34;CLDN13;3110070M22RIK;ACPT;HIST1H2BG;UBE2V1;ATF5;SLC22A20;2310011J03RIK;GM9047;SNORA20;ST6GALNAC6;4933422A05RIK;I…
H3K9ac_NT2-D1_hg19	49/2000	0.999598	1	0.235507	0	PIGS;SUV39H2;MOXD1;FLT3;EPO;CXCL1;SAYSD1;LRRC71;MYLK3;SPRED3;PROK2;ARFIP2;ROPN1L;TOPBP1;PAMR1;ACAD10;TTC23L;MRPS27;S100A2;THOC5;PRSS12;CCKBR;ACOX2;TMEM138;MYZAP;SFT2D1;SLC22A20;TSGA10IP;GLT8D2;FAM109B;PLCXD2;PTCHD2;TBX20;POLD2;RRP36;BRD9;GSTM4;NPDC1;LGI2;TMEM61;BTBD10;GNMT;SYT17;IL6;UBXN11;NAPEPLD;MAP3K10;ECHDC2;CPVL
H4K20me1_K562_hg19	49/2000	0.999598	1	0.0888598	0	FLT3;GPATCH3;SYDE2;SNAPC5;CDH4;SMPD4;ARFIP2;KRTAP5-2;BANF1;PAMR1;SLC25A44;TRIM67;KRT6A;UTP15;RAB2B;MRPS27;TIGD4;ACTL6B;DYRK1B;FOXL2;KRT76;GFRA3;ASTL;GPRIN1;HIST1H2BG;MATN4;STX1A;COLEC11;SLC45A2;KCNE1;LRRC57;CDCA3;GLT8D2;ILDR2;RFNG;HOXB13;MICALCL;CPA5;OXR1;MOS;FAM160A1;OSTC;TNFSF4;ID2;ATG2A;CCDC3;SERPINI1;LPIN3;NEUROG3
H4K20me1_HepG2_hg19	49/2000	0.999598	1	0.196968	0	FAM57B;MTMR14;GRM2;SLC25A48;B3GALT2;MED10;NUDT15;ACAD10;GALNT9;TRIM67;KRT6A;UTP15;KAZN;DGKZ;MIR483;HIST1H2BG;NRN1;CDCA3;EPHA10;RAB1B;RFNG;ENHO;NEUROD1;NT5DC3;KCNN1;OTOF;APOPT1;RPS2;HIST1H3C;NTNG1;NPDC1;GABBR2;ZBTB16;RNF26;UBE2A;TRPV1;HTR5A;DHRS2;BTBD10;HCRTR1;IFT20;MAPK11;LHX2;COL20A1;ATG2A;MKX;VIP;LPIN3;UMODL1
H3K27ac_cortical plate_mm9	49/2000	0.999598	1	0.23254	0	GPR22;PTPRO;1700001G11RIK;THTPA;SNAPC5;ARHGAP42;HHAT;EVA1C;FLOT1;BANF1;ZFP882;ATP5SL;CAR4;A330035P11RIK;CMC2;FOXL2;NDUFC1;SSTR3;VGF;VOPP1;CD48;GM9767;ZFP787;LRRC57;YTHDC2;RAB1B;4930404I05RIK;DEDD2;RBM15B;ZFP52;APOPT1;SNCB;ZFP386;ATP6V1C1;SRPK3;BTBD17;ZBTB16;HPS1;HTR5A;MYO19;5830415F09RIK;TSPAN13;RHEB;CAPN10;ZYX;YPEL5;YPEL4;C030039L03RIK;ZFP473
H2AFZ_fibroblast of dermis_hg19	49/2000	0.999598	1	0.209726	0	KCNG1;MOXD1;CLIC3;PTPRO;GPATCH3;NAT14;ARHGAP42;SMPD1;ANKRD1;HORMAD2;MPV17;TOPBP1;RPS11;SLC25A44;ACAD10;ATP5SL;RAB2B;MRPS27;RBM19;HOGA1;AP3B2;TMEM177;BSCL2;ERN1;SFRP4;RGN;PKP1;STX1A;KCNE3;SPESP1;HOXB13;HDAC9;LMAN1;PAK1;ZNHIT1;PTCHD2;RRP36;BRD9;SNCB;NPTX2;TXNDC8;MBNL3;GSTM4;MICAL2;DHCR24;NR1D1;OSTC;ATG2A;CPVL
H3K27ac_brown adipose tissue_mm9	49/2000	0.999598	1	0.117488	0	ECM1;FAM57B;A430078G23RIK;THTPA;SYDE2;B3GALT2;C1RL;ZFP882;ATP5SL;RAB2B;CMC2;MSL3L2;VOPP1;HIST1H2BG;UBE2V1;CFD;COX19;LRRC57;YTHDC2;RAB1B;RFNG;LRRC52;DEDD2;RBM15B;ZFP52;RRP36;BRD9;EIF2S3Y;RILP;1110036E04RIK;ZBTB16;GRRP1;CYP4B1;BTBD10;COQ4;ADCY10;MAPK11;5830415F09RIK;ATG16L2;CAPN10;RHEB;OSTC;CPSF4L;A830018L16RIK;NOL12;YPEL5;LPIN3;C030039L03RIK;ZFP473
H3K36me3_astrocyte_hg19	49/2000	0.999598	1	0.294615	0	ECM1;PHRF1;SNAPC5;SPRED3;UTY;ACAD10;SLC25A44;TTC23L;PLEKHJ1;ADIG;MIR194-1;PLEKHG4;DYRK1B;RHOF;ITPKA;UBE2V1;ATF5;SFT2D1;JDP2;SNORA20;ISYNA1;NECAB3;YTHDC2;FAM109B;SLC5A2;CUZD1;TCEAL8;ZNHIT1;POLD2;FSD2;RPS2;POLR2H;LRRC69;PLEKHA2;USP9Y;NR2F1;MIR301B;LYSMD4;TRPV1;UBE2A;TUBB4B;SCARNA8;COQ4;ADCY10;RPS28;CAPN10;VEPH1;OCIAD2;NOL12
H3K79me2_astrocyte_hg19	49/2000	0.999598	1	0.134227	0	ECM1;RASGRF2;MTMR14;HSPB1;NAT14;SPRED3;SNAPC5;SYDE2;SMPD1;C1RL;ARFIP2;BANF1;MPV17;NUDT15;UNC13B;MIR194-1;PLEKHG4;TUBG2;THOC5;BSCL2;TMEM138;MMP17;HIST1H2BG;RGS17;NECAB3;CDCA3;FAM109B;RFNG;PTGS2;RBM15B;ADAMTS13;ANKAR;POLR2H;CCDC137;HPS1;TMEM132A;MIR301B;NR1D1;HSPBAP1;TUBB4B;MYO19;COQ4;RPS28;ATG16L2;VEPH1;POLE2;MAP3K10;CCDC3;NOL12
H3K4me2_T-cell acute lymphoblastic leukemia_hg19	49/2000	0.999598	1	0.266931	0	DOC2A;ACSM3;FLT3;POMT1;CXCL1;NAT14;HHEX;ARHGAP42;SMPD1;ARFIP2;CTSG;ROPN1L;MPV17;FAM81A;MIR759;TUBG2;GFRA3;THOC5;RUFY4;TMEM138;ITPKA;CEP63;HIST1H2BG;TLR5;IL9R;ST6GALNAC6;RTN4R;NECAB3;GTF2E1;LIN7B;MTHFSD;BRD9;POLR2H;HIST1H3C;CCDC137;MICAL2;KLHDC8B;MAFA;HSPBAP1;MAPK11;RPS28;IL6;PPFIBP1;MTL5;ID2;MAP3K10;PLCD3;CPVL;UMODL1
H3K4me3_G1E-ER4_mm9	68/2605	0.999607	1	0.332174	0	DENND1B;ISOC2B;POMT1;LRRC39;GPATCH3;OLFR1414;IRS3;ZFP119A;RRP9;BC107364;CLDN20;SMPD4;ZFP385C;MFSD4;2310036O22RIK;PROK2;ARFIP2;ROPN1L;HORMAD2;MPV17;SLC25A42;SMIM12;TNPO3;GPR39;ENTPD6;SHISA4;BC048403;RHOF;4932412D23RIK;SCN10A;PKP1;MYZAP;SLC27A5;STX1A;FAM71F1;ZFP345;YTHDC2;SPESP1;LTBP4;PKD1L3;CD79A;CACNG8;ZFP52;4930432K21RIK;NT5DC3;POLD2;RRP36;BRD9;VILL;BC037032;KLK1B22;HPS1;MTSS1L;KLHDC8B;HS3ST6;MY…
H3K9ac_A549_hg19	48/2000	0.999755	1	0.231826	0	MOXD1;SUV39H2;CD40;DOC2A;TMEM180;GPR20;GLT8D2;HSD17B14;LRRC71;HOXB13;ENHO;MTHFSD;NSDHL;ZNHIT1;PTCHD2;C1RL;FAM19A2;BANF1;ROPN1L;SNCB;ACAD10;FAM81A;SLC25A44;TTC23L;ATP6V1C1;GSTM4;STARD4;KCTD19;SLC30A3;CCDC137;TMEM61;KLHDC8B;RTN4RL2;LYSMD4;AP3B2;BSCL2;FAM212A;MTL5;TMEM138;CAPN10;GPRIN1;ECHDC2;MYZAP;TLR5;SFT2D1;DSCAML1;INA;LPIN3
H3K36me3_skeletal muscle myoblast_hg19	48/2000	0.999755	1	0.137739	0	DDX3Y;SUV39H2;ZCCHC5;HSPB7;HSPB1;FAM109B;RFNG;SLC5A2;MIR107;PLCXD2;SPRED3;ENDOU;NSDHL;ADAMTS13;SMPD4;POLD2;C1RL;BRD9;UTY;RPS2;POLR2H;ACAD10;TTC23L;PLEKHJ1;UNC13B;GPR39;S100A2;CCDC137;PLEKHA2;USP9Y;ADRM1;TMEM132A;MIR301B;NR1D1;TUBB4B;COQ4;IL6;RPS28;CDC34;FAM212A;OSTC;MIR483;ID2;GPRIN1;ATG2A;UBE2V1;ATF5;SNORA20
H3K79me2_MEL cell line_mm9	48/2000	0.999755	1	0.261529	0	DENND1B;2310034G01RIK;LRRC57;KDM5D;CDCA3;YTHDC2;GM20324;NAIF1;FAM109B;SAYSD1;PKD1L3;GPATCH3;SH3RF1;SPTA1;MIR1956;GM6787;ROPN1L;ZFP580;QK;TOPBP1;EIF2S3Y;MPV17;TNPO3;UTP15;MRPS27;RBM19;DYRK1B;MIR301B;D330041H03RIK;KLHDC8B;HSPBAP1;VAULTRC5;AF357399;COQ4;BSCL2;MIR301;PPFIBP1;5830415F09RIK;SERHL;3110070M22RIK;PXMP2;TNFSF9;VOPP1;CD48;OCIAD2;SFT2D1;ZFP398;STX1A
H3K9me3_fibroblast of dermis_hg19	48/2000	0.999755	1	0.244321	0	SLC45A2;FAAH;LRRC57;ECM2;IFNA1;IFNA2;NAIF1;PRDM13;FTHL17;MS4A4A;MIR204;SNORD49A;NEUROD1;ARHGAP44;LCE3B;SMPD1;ZMAT4;XIRP2;FAM19A1;HORMAD2;RPS2;NUDT15;SULT4A1;CER1;FOXB2;SRPK3;MRPS27;IFNB1;RNF26;ENTPD6;KAZN;MIR301B;GCG;LYSMD4;DHCR24;VPS37B;SYT13;NR1D1;MYO19;MIR217;LCE1C;AIF1L;TMEM233;LHX2;SNORD43;MYZAP;MS4A2;RNF186
H2AFZ_skeletal muscle myoblast_hg19	48/2000	0.999755	1	0.358686	0	KCNG1;KCNE3;DOC2A;FLT3;CIB3;HSD17B14;C2CD4B;SAYSD1;CXCL1;GTF2E1;MYLK3;LMAN1;ARHGAP42;ZNHIT1;CUX1;SLC22A16;PTCHD2;NDST4;ARFIP2;DLGAP1;HORMAD2;ROPN1L;MICALCL;HOXC9;SULT4A1;ACAD10;TTC23L;TNPO3;GSTM4;GABBR2;MRPS27;RBM19;MICAL2;LYSMD4;GNMT;ERN1;BMP3;FAM212A;ACOX2;DOK4;NAPEPLD;ATG2A;TNFSF9;TLR5;PLCD3;NOL12;PDZRN3;JDP2
H3K4me3_H1-hESC_hg19	48/2000	0.999755	1	0.371518	0	LRRC57;NECAB3;GLT8D2;CXCL1;LRRC71;BHLHE23;HOXB13;HDAC9;NAT14;LRRC52;TMEM25;MTHFSD;SYDE2;MFSD4;FRZB;POLD2;NT5DC3;PROK2;ARFIP2;HORMAD2;ROPN1L;MPV17;PPARGC1A;TTC23L;NTSR2;PLEKHJ1;GSTM4;KCTD19;ANKRD34C;TIGD4;PLEKHA2;LGI2;TMEM61;GPBAR1;KLHDC8B;TUBB4B;PRSS12;GNMT;FAM160A1;MYH2;FAM212A;CCKBR;PKP1;MAP3K10;MYZAP;PLCD3;LGR5;SFT2D1
H3K9ac_MEL cell line_mm9	48/2000	0.999755	1	0.250242	0	DENND1B;SUV39H2;FAAH;KCNE3;YTHDC2;GM20324;POMT1;RASAL1;GPATCH3;ZFP119A;SH3RF1;THTPA;ENHO;SMPD4;ZFP52;2310036O22RIK;RRP36;ZFP580;BANF1;BRD9;MPV17;BC037032;SMIM12;ATP6V1C1;ATP5SL;UTP15;GSTM4;UNC13B;BATF2;A330035P11RIK;GM20756;1110036E04RIK;MRPS27;HOGA1;BTBD10;AF357399;PPFIBP1;ZC2HC1A;MTL5;DOK4;SERHL;3110070M22RIK;SERPINI1;MYZAP;TLR5;MFGE8;CC2D1B;ZFP473
H3K4me3_mammary epithelial cell_hg19	98/3567	0.999759	1	0.423956	0	RRP9;ARHGAP44;ARFIP2;BANF1;ROPN1L;FAM81A;PAMR1;RAB2B;SLC30A3;UNC5A;SHISA4;KAZN;CTPS;THOC5;LCE1C;BSCL2;MTNR1A;SLC9A5;TMEM138;HIST1H2BG;ISYNA1;BEAN1;NRN1;KCNE3;ILDR2;GTF2E1;KLK7;TMEM25;ZNHIT1;STC2;ZMAT4;NPTX1;HOXC9;HIST1H3C;PPARGC1A;NTSR2;GSTM4;CCDC137;IL31RA;KLHDC8B;UBE2A;FAM160A1;BMP3;IL6;HOTTIP;MTL5;RHEB;LHX2;NAPEPLD;MAP3K10;MKX;CNIH3;PIGS;SUV39H2;CLIC3;FLT3;RASGRF2;ADRA1D;DUSP15;NAT14;SNORD49A;…
H3K4me3_HEK293_hg19	51/2116	0.999816	1	0.322319	0	PIGS;ADRA1D;CXCL1;SOX18;ANKRD1;RSPO3;TTC23L;PELP1;GPR39;STARD4;DGKZ;PRSS12;NOV;MPPED1;CCKBR;TMEM138;ITGA8;SNORD43;CEP63;SPACA5;SFT2D1;JDP2;HCN4;ISYNA1;BEAN1;BHLHE23;FAM83H;TMEM25;ZNHIT1;PTCHD2;STC2;TBX20;KCNN1;MBNL3;NPTX2;NPDC1;LINGO1;IRX5;FAM26D;PLEKHA2;ZBTB16;MTSS1L;BMP3;FAM160A1;IL6;HOTTIP;RHEB;NAPEPLD;MAP3K10;CNIH3;LPIN3
H3K4me3_skeletal muscle cell_hg19	40/1754	0.999817	1	0.250947	0	PIGS;DENND1B;GPR85;CXCL1;NAT14;SERTM1;OSBPL10;SLC25A48;ARHGAP42;ZNHIT1;FAM19A2;DLGAP1;NPTX1;MBNL3;NUDT15;ATP5SL;CSNK1G3;KCTD19;BCL11A;PLEKHA2;SHISA4;KLHDC8B;TUBB4B;NPNT;HSPBAP1;GFRA3;AP3B2;PRSS12;BTBD10;SYT17;SFRP4;BMP3;FAM160A1;IL6;LHX2;TMEM138;RHEB;MYZAP;SNORD43;JDP2
H3K4me3_cardiac muscle cell_hg19	50/2087	0.999826	1	0.315103	0	PIGS;LY6K;TMEM180;ADRA1D;LRRC71;DUSP15;TM7SF2;ARHGAP44;RSPO3;DLGAP1;BANF1;NUDT15;TTC23L;TNPO3;PELP1;STARD4;SHISA4;SFRP4;NRG3;TMEM138;ITGA8;SPACA5;NUP62CL;SFT2D1;L3MBTL4;JDP2;COLEC11;BEAN1;ILDR2;DEDD2;TMEM25;ZNHIT1;PTCHD2;STC2;MBNL3;HIST1H3C;RPRM;GSTM4;LINGO1;IRX5;PLEKHA2;GNMT;AIF1L;SYT17;FAM160A1;MTL5;RHEB;MAP3K10;CCDC3;LPIN3
H3K9me3_endothelial cell of umbilical vein_hg19	47/2000	0.999854	1	0.191298	0	DDX3Y;PNLIPRP2;FAAH;SLC45A2;TSHZ3;RPL10L;MRGPRG;CCDC129;BHLHE22;HOXB13;SLC22A12;LCE3D;IGSF21;CDH4;LCE3B;NDST4;FAM19A2;FAM19A1;XIRP2;FAM170A;DLGAP1;NPTX2;PPARGC1A;RPRM;TMEM132D;NTNG1;GRXCR1;TFAP2D;SRD5A2;USP9Y;KAZN;MTUS2;ACTL9;LCE1C;TMEM233;TOX3;MTNR1A;MYH2;TMEM114;LHX2;CDH12;TNFSF9;CNTN3;MYZAP;AGTR2;SNORD43;IL9R
H3K36me3_osteoblast_hg19	47/2000	0.999854	1	0.233539	0	SPON2;KCNE1;ECM1;ISYNA1;NLRX1;NAIF1;NLK;PHRF1;CUZD1;GTF2E1;RPS15;SMPD4;SMPD1;BRD9;FSD2;POLR2H;SLC25A42;ACAD10;SLC25A44;TTC23L;ATP5SL;PLEKHJ1;ADIG;PLEKHG4;IRX5;CCDC137;PLEKHA2;ENTPD6;MIR301B;NR1D1;TUBB4B;COQ4;BSCL2;TMEM177;ADCY10;RPS28;FAM212A;CAPN10;ID2;NT5C1B;UBE2V1;OCIAD2;ATF5;SFT2D1;SLC27A5;JDP2;SNORA20
H3K4me3_astrocyte_hg19	47/2000	0.999854	1	0.401862	0	SUV39H2;BEAN1;FLT3;RAB1B;TMEM180;CXCL1;LRRC71;HDAC9;SERTM1;SYDE2;TMEM25;MTHFSD;HHEX;NDST4;TBX20;PROK2;ROPN1L;HORMAD2;FAM81A;ACAD10;TTC23L;RPRM;GSTM4;KCTD19;MRPS27;TIGD4;SLC30A3;CCDC137;PLEKHA2;LGI2;FOXL2;THOC5;PRSS12;GNMT;SYT17;BSCL2;BMP3;FAM212A;RPL37A;ITPKA;ATG2A;PKP1;MAP3K10;MYZAP;HIST1H2BG;LGR5;SFT2D1
H3K9ac_H1-hESC_hg19	47/2000	0.999854	1	0.451739	0	RTN4R;PIGS;MOXD1;CD40;FLT3;RAB1B;ADCY4;SAYSD1;PLCXD2;CUZD1;NAT14;MTHFSD;ZNHIT1;PTCHD2;EFHD2;ARFIP2;RRP36;PROK2;ROPN1L;HORMAD2;ACAD10;ATP6V1C1;TTC23L;FOXB2;NTNG1;GSTM4;GPR39;MRPS27;TIGD4;BTBD17;LGI2;KAZN;KLHDC8B;IL17RE;SYT13;THOC5;TUBB4B;BTBD10;COQ4;FAM160A1;PPFIBP1;UBXN11;TMEM138;HIST1H2BG;SFT2D1;SLC22A20;L3MBTL4
H3K4me2_B cell_hg19	47/2000	0.999854	1	0.409665	0	SUV39H2;BEAN1;LRRC57;KCNE3;EPO;RAB1B;SPESP1;RASGRF2;IFNA2;HSD17B14;GLT8D2;HOXB13;GTF2E1;RRP9;ENHO;FAM83H;MTHFSD;TMEM25;SCUBE1;MFSD4;FRZB;B3GALT2;TBX20;ROPN1L;FSD2;TOPBP1;NPTX2;FAM81A;TTC23L;GABBR2;MRPS27;ANKRD34C;UNC5A;ACTL6B;CCDC137;TUBB4B;GFRA3;GNMT;ERN1;RPS28;GPRIN1;SERHL;MAP3K10;HIST1H2BG;MYZAP;CCDC3;CNIH3
H3K79me2_keratinocyte_hg19	47/2000	0.999854	1	0.367103	0	RTN4R;LY6K;ECM1;CDCA3;SPESP1;MTMR14;HSPB1;SAYSD1;CXCL1;RFNG;PTGS2;PCSK5;SPRED3;MTHFSD;SYDE2;RBM15B;ADAMTS13;ZNHIT1;C1RL;ANKAR;BANF1;MPV17;POLR2H;NUDT15;KRT6A;MIR194-1;S100A2;IRX5;TMEM132A;IGFL3;TUBG2;IL17RE;TUBB4B;THOC5;PRSS12;COQ4;GLTPD2;RPS28;ATG16L2;TMEM138;CAPN10;GPRIN1;TNFSF9;MAP3K10;SPACA5;NOL12;ST6GALNAC6
H3K27ac_kidney_mm9	47/2000	0.999854	1	0.384504	0	COX19;LRRC57;YTHDC2;RAB1B;ACSM1;QPRT;CXCL1;SLC5A2;ZFP119A;THTPA;SNAPC5;TMEM27;C1RL;ADAMTSL2;GM6787;RRP36;BRD9;BANF1;ACAD10;SLC25A44;ZFP882;ATP5SL;PELP1;GPR39;1110036E04RIK;STARD4;GM20556;ZBTB16;ENTPD6;ARHGEF19;NDUFC1;UBE2A;VPS37B;BTBD10;PRODH2;9130230L23RIK;ERN1;BSCL2;5830415F09RIK;CTAGE5;CAPN10;RHEB;YPEL5;NOL12;JDP2;LPIN3;ZFP473
H3K27ac_olfactory bulb_mm9	47/2000	0.999854	1	0.276527	0	HCN4;PCSK1;ZFP787;LRRC57;KDM5D;YTHDC2;RAB1B;ISOC2B;MGST3;RFNG;1700001G11RIK;4930404I05RIK;LAMP5;THTPA;SNAPC5;RBM15B;ZFP52;4930432K21RIK;GM6787;FLOT1;EIF2S3Y;MPV17;SULT4A1;PPARGC1A;ZFP882;SLC25A44;ATP5SL;PELP1;SRPK3;GABBR2;TMEM132A;HPS1;ADRM1;NDUFC1;UBE2A;SSTR3;TMEM177;BSCL2;ERN1;5830415F09RIK;CAPN10;VOPP1;HIST1H2BG;JDP2;C030039L03RIK;ZFP473;SPRN
H3K9ac_astrocyte_hg19	47/2000	0.999854	1	0.359041	0	SUV39H2;COLEC11;ZCCHC5;KCNE3;ACSM3;FLT3;RAB1B;TMEM180;HSD17B14;CXCL1;ADRA1D;HDAC9;RRP9;SYDE2;TMEM25;SNAPC5;ARHGAP44;GRM2;HHEX;ZNHIT1;PTCHD2;NDST4;SMPD1;EFHD2;RRP36;ROPN1L;HORMAD2;BRD9;SLC25A42;FAM81A;TTC23L;GSTM4;MRPS27;PLEKHA2;LGI2;PPAPDC2;UBE2A;GFRA3;PRSS12;FAM160A1;FAM212A;RGN;TNFSF9;HIST1H2BG;PLCD3;CPVL;SFT2D1
H3K27ac_CH12.LX_mm9	47/2000	0.999854	1	0.417317	0	SUV39H2;DENND1B;2310034G01RIK;YTHDC2;ISOC2B;POMT1;GSTT2;4921531C22RIK;RASAL1;GPATCH3;ASB15;1700001G11RIK;TAF1D;HSPH1;POLD2;GM6787;ZFP580;BRD9;ROPN1L;TOPBP1;I730030J21RIK;ZFP882;TNPO3;PLEKHJ1;GSTM4;RAB2B;STARD4;MRPS27;CCDC137;CMC2;C230035I16RIK;HPS1;SH2D3C;OOSP1;CTPS;HSPBAP1;VAULTRC5;IL6;5830415F09RIK;CAPN10;SERHL;POLE2;MAP3K10;CDK14;C030039L03RIK;CC2D1B;ZFP473
H3K36me3_H7_hg19	42/1851	0.99989	1	0.370807	0	ECM1;ISYNA1;CDCA3;QPRT;NLK;MIR107;DEDD2;SNORD49A;SPRED3;RPS15;TCEAL8;RBM15B;ADAMTS13;ARFIP2;BANF1;POLR2H;RPS2;RPS11;RILP;ATP5SL;CCDC137;RNF26;DYRK1B;MIR301B;DHCR24;TUBG2;TRPV1;TUBB4B;MYO19;TMEM177;SCARNA8;WEE1;RPS28;LRRN4CL;RPL37A;ZYX;SNORD43;ATF5;SLC27A3;NOL12;SFT2D1;SNORA20
H4K20me1_osteoblast_hg19	46/2000	0.999915	1	0.438331	0	CLIC3;LRRC57;YTHDC2;RAB1B;RMND1;SAYSD1;OTP;HOXB13;NLK;SNAPC5;HHEX;ADAMTS13;CNGA2;POLR2H;NPTX1;NUDT15;HIST1H3C;ACAD10;RILP;PLEKHJ1;NPDC1;UNC13B;FOXB2;CDRT4;RAB2B;GABBR2;STARD4;RNF26;HPS1;TTC9B;NR1D1;HTR5A;SSTR3;AIF1L;FAM160A1;MIR449A;ASTL;ID2;ATG2A;MAP3K10;HIST1H2BG;NOL12;SLC27A3;PLCD3;INA;SHANK1
H4K20me1_myotube_hg19	46/2000	0.999915	1	0.356477	0	CFD;NAPB;MYOM1;COX19;MGST3;LRRC17;GPR22;GPR85;GLT8D2;PCSK5;ABCA13;ENDOU;ADAMTS13;HSPH1;B3GALT2;FAM19A2;USP50;FSD2;ROPN1L;BANF1;NUDT15;HIST1H3C;FAM81A;ACAD10;UNC13B;PLEKHG4;RAB2B;USP9Y;ACSL5;TRPV1;HSPBAP1;OTOR;COQ4;ADCY10;VGF;LRRN4CL;XPNPEP2;CAPN10;TNFSF4;VEPH1;DMRTA1;HIST1H2BG;UBE2V1;SERINC2;CDK14;SNORA20
H4K20me1_CD14-positive monocyte_hg19	46/2000	0.999915	1	0.492685	0	CFD;CD40;NLRX1;CLIC3;TFRC;UHRF1;FAM57B;IFNA2;RMND1;GPR22;LTBP4;GPATCH3;RFNG;NAT14;TM7SF2;SNORD49A;LMAN1;RBM15B;HHEX;ADAMTS13;ZNHIT1;NT5DC3;BANF1;ROPN1L;RPS2;NUDT15;MBNL3;RILP;SLC25A44;ACAD10;SRSF12;ENTPD6;TMEM132A;CEL;NR1D1;PPAPDC2;GNMT;COQ4;VGF;ATG16L2;TMEM138;ID2;OSTC;ITPKA;SLC22A20;CC2D1B
H3ac_C2C12_mm9	46/2000	0.999915	1	0.572732	0	DENND1B;2310034G01RIK;ECM1;PCNA;YTHDC2;LTBP4;CXCL1;GPATCH3;RFNG;PLCXD2;GTF2E1;ZFP119A;HHEX;ZNHIT1;ZFP52;CUX1;NDST4;POLD2;GM6787;RSPO3;RRP36;ARFIP2;QK;TOPBP1;RPS2;HOXC9;PELP1;UTP15;1110008P14RIK;MRPS27;BC048403;HSPBAP1;MYO19;VAULTRC5;AIF1L;MIR1938;GM3604;COQ4;NOV;CAPN10;POLE2;3110070M22RIK;PKP1;ECHDC2;MKX;SFT2D1
H3K4me3_fibroblast of dermis_hg19	46/2000	0.999915	1	0.329791	0	KCNG1;COLEC11;FAAH;CD40;KCNE3;FLT3;RAB1B;TMEM180;BHLHE22;RFNG;LRRC71;RXFP1;HDAC9;NAT14;ENHO;MTHFSD;FRZB;PTCHD2;NDST4;RRP36;ARFIP2;RSPO3;BRD9;ROPN1L;BANF1;RPS2;TTC23L;RPRM;GSTM4;BATF2;KCTD19;MRPS27;SLC30A3;ZBTB16;NR2F1;THOC5;TUBB4B;BSCL2;CAPN10;LHX2;SERHL;MAP3K10;MYZAP;TLR5;SFT2D1;LPIN3
H4K20me1_fibroblast of lung_hg19	46/2000	0.999915	1	0.56794	0	PGLYRP4;ISYNA1;FAAH;PGLYRP3;FAM57B;PTPRO;PRDM13;LRRC71;PHRF1;HDAC9;DEDD2;SNAPC5;RPS15;RBM15B;MED10;RSPO3;FSD2;RPS2;SLC25A42;RPS11;SNCB;SLC25A44;CER1;CSNK1G3;ANKRD34C;ADRM1;ARHGEF19;NR2F1;GCG;LYSMD4;TUBB4B;AP3B2;AIF1L;IFT20;SFRP4;RPS28;HOTTIP;MEP1A;ID2;RPL37A;XCL1;MYZAP;ATF5;JDP2;SNORA20;NEUROG3
H3K9ac_T-cell acute lymphoblastic leukemia_hg19	46/2000	0.999915	1	0.414301	0	PIGS;DENND1B;NECAB3;KDM5D;DOC2A;FLT3;TMEM180;ILDR2;CXCL1;TMEM160;GTF2E1;NAT14;MTHFSD;ARHGAP42;PAK1;HHEX;ADAMTS13;PTCHD2;ARFIP2;ROPN1L;BANF1;FAM81A;MRPS27;CCDC137;SH2D3C;RBM19;MICAL2;MIR759;KLHDC8B;RTN4RL2;CCK;IL17RE;TUBB4B;GFRA3;MYO19;MAPK11;PPFIBP1;RPS28;UBXN11;TMEM138;ID2;ASB9;ITPKA;MAP3K10;PLCD3;TLR5
H3K36me3_fibroblast of dermis_hg19	46/2000	0.999915	1	0.391247	0	SPON2;ISYNA1;MIR10A;CALCOCO2;RAB1B;HSPB1;ADRA1D;RFNG;CUZD1;GTF2E1;LIN7B;SNORD49A;SMPD1;ANKAR;RRP36;FSD2;MICALCL;RPS2;ACAD10;PLEKHJ1;ADIG;UTP15;SRPK3;CSNK1G3;CCDC137;PPP1R16A;DYRK1B;MIR301B;PPAPDC2;NR1D1;THOC5;TUBB4B;COQ4;IL6;FAM212A;LRRN4CL;CAPN10;OSTC;ZYX;UBE2V1;OCIAD2;ATF5;SFT2D1;SLC27A5;JDP2;SNORA20
H3K4me3_Caco-2_hg19	46/2029	0.999948	1	0.409076	0	PIGS;RGS17;NRN1;BEAN1;FLT3;RASGRF2;ILDR2;SAYSD1;CXCL1;DUSP15;ARHGAP42;ZNHIT1;PTCHD2;STC2;MBNL3;NUDT15;TTC23L;PELP1;NPDC1;LINGO1;MIR194-1;SLC30A3;PLEKHA2;ZBTB16;SHISA4;MTSS1L;ENTPD8;AP3B2;GNMT;SFRP4;FAM160A1;MTNR1A;HOTTIP;MTL5;CCKBR;TMEM138;POLE2;ALPK2;CEP63;SNORD43;SPACA5;MFGE8;SFT2D1;CNIH3;JDP2;NEUROG3
H3K4me3_osteoblast_hg19	45/2000	0.999951	1	0.431118	0	SUV39H2;CD40;ZCCHC5;RAB1B;TMEM180;LRRC71;RFNG;HDAC9;MTHFSD;TMEM25;ENHO;SLC25A48;HHEX;ZNHIT1;SLC22A16;FRZB;PTCHD2;POLD2;ARFIP2;BANF1;ROPN1L;TOPBP1;SNCB;TTC23L;RPRM;GSTM4;KCTD19;MRPS27;THOC5;DGKZ;GNMT;BSCL2;BMP3;MTL5;TMEM138;LHX2;RUFY4;ITPKA;PKP1;TNFSF9;MAP3K10;MYZAP;HIST1H2BG;PLCD3;SFT2D1
H2AFZ_B cell_hg19	45/2000	0.999951	1	0.580159	0	LY6K;DENND1B;NECAB3;NRN1;KCNE3;TMEM180;GLT8D2;HSD17B14;SAYSD1;BHLHE22;GPATCH3;SH3RF1;RPS15;FAM83H;TAF1D;NSDHL;EFHD2;RRP36;ROPN1L;BRD9;HORMAD2;MPV17;SNCB;RPS11;ACAD10;SLC25A44;TTC23L;GSTM4;ARHGEF38;HPS1;MICAL2;AP3B2;BTBD10;AIF1L;ERN1;FAM212A;MTL5;DOK4;CAPN10;OSTC;MMP17;MYZAP;UBE2V1;OCIAD2;UMODL1
H3K4me2_HeLa-S3_hg19	45/2000	0.999951	1	0.440894	0	CFD;ECM1;COL13A1;ACSM3;CEBPE;GPR20;PHRF1;MTHFSD;PTCHD2;NT5DC3;ANKRD1;FAM19A2;KCNN1;ARFIP2;ROPN1L;BANF1;SLC25A42;RILP;UTP15;BATF2;RAB2B;MRPS27;SLC30A3;SHISA4;MICAL2;NDUFC1;FOXL2;CTPS;PRSS12;AIF1L;GLTPD2;OLFM1;FAM212A;TSPAN13;CAPN10;TMEM138;FETUB;ECHDC2;HIST1H2BG;CEP63;MYZAP;MFGE8;TLR5;ATF5;LPIN3
H3K36me3_fibroblast of lung_hg19	45/2000	0.999951	1	0.476951	0	SPON2;ISYNA1;LRRC57;RAB1B;HSPB7;HSD17B14;FAM109B;HSPB1;ADRA1D;RFNG;NLK;TM7SF2;SNORD49A;TCEAL8;SPRED3;SMPD4;BRD9;BANF1;POLR2H;ACAD10;ADIG;PLEKHG4;ANKRD34C;PLEKHA2;CCDC137;USP9Y;DYRK1B;MTSS1L;MIR301B;UBE2A;KCNAB3;CEACAM19;COQ4;FAM212A;LRRN4CL;OSTC;GPRIN1;NT5C1B;MAP3K10;CD248;UBE2V1;ATF5;SLC27A5;JDP2;SNORA20
H3K4me3_GM12866_hg19	45/2000	0.999951	1	0.451294	0	PIGS;DDX3Y;RTN4R;CD40;MIR10A;NRN1;QPRT;FAM109B;GLT8D2;RFNG;PLCXD2;NAT14;FAM83H;ARHGAP42;PAK1;ZNHIT1;PTCHD2;TBX20;RSPO3;MBNL3;NUDT15;S1PR4;PELP1;RPRM;NPDC1;PLEKHA2;KAZN;CTPS;SYT17;BMP3;FAM160A1;SLC9A5;UBXN11;RHEB;ITPKA;PXMP2;NAPEPLD;ECHDC2;MAP3K10;SNORD43;SPACA5;TLR5;L3MBTL4;LPIN3;UMODL1
H3K79me2_HepG2_hg19	45/2000	0.999951	1	0.568056	0	LRRC57;NLRX1;EPO;ACSM1;MTMR14;QPRT;POMT1;TMEM180;RFNG;NAT14;DEDD2;TCEAL8;MTHFSD;ADAMTS13;SOX18;B3GALT2;ARFIP2;RRP36;BANF1;APOPT1;POLR2H;TOPBP1;ACAD10;ENPP7;GSTM4;BATF2;USP9Y;HPS1;MIR301B;KLHDC8B;TUBG2;IL17RE;THOC5;INHBC;MYO19;IFT20;GLTPD2;RPS28;ATG16L2;TMEM138;ID2;PXMP2;ECHDC2;NOL12;LPIN3
H3K4me3_GM12865_hg19	29/1451	0.999953	1	0.406939	0	PIGS;RGS17;ILDR2;FAM109B;BHLHE22;PHRF1;DUSP15;BHLHE23;PLCXD2;TMEM25;ZNHIT1;RPS2;MBNL3;NUDT15;TTC23L;PLEKHJ1;GSTM4;PLEKHA2;UBE2A;CTPS;AP3B2;SLC9A5;HOTTIP;UBXN11;RUFY4;SNORD43;SPACA5;MFGE8;UMODL1
H3K36me3_K562_hg19	64/2634	0.999958	1	0.664244	0	ECM1;CALCOCO2;QPRT;GPATCH3;PHRF1;MIR107;NAT14;RRP9;RPS15;MED10;BSG;BANF1;SLC25A42;RPS11;SLC25A44;TNPO3;UTP15;PLEKHG4;MIR194-1;BATF2;APOBEC2;DYRK1B;NDUFC1;FOXL2;BSCL2;TMEM177;TMEM138;GPRIN1;SNORD43;UBE2V1;ATF5;SLC27A5;RAB1B;LRRC17;NAIF1;DEDD2;FAM83H;RBM15B;ADAMTS13;POLD2;BRD9;APOPT1;RPS2;POLR2H;RILP;HIST1H3C;CCDC137;RNF26;HPS1;SH2D1A;TMEM132A;MIR301B;MICAL2;DHCR24;TUBB4B;SCARNA8;RPS28;FAM212A;MTL5…
H3K4me3_fibroblast of pedal digit skin_hg19	46/2043	0.999959	1	0.480483	0	PIGS;RGS17;CD40;NRN1;BEAN1;COL13A1;RASGRF2;TMEM180;ILDR2;ADRA1D;CXCL1;RXFP1;TMEM25;NEUROD1;PAK1;ZNHIT1;PTCHD2;STC2;PACSIN2;RSPO3;MBNL3;NUDT15;TTC23L;RPRM;PELP1;PLEKHA2;SHISA4;CTPS;PRSS12;SFRP4;FAM160A1;SLC9A5;NOV;MTL5;TMEM138;RHEB;NAPEPLD;PKP1;SNORD43;CEP63;SPACA5;OCIAD2;SFT2D1;INA;CNIH3;JDP2
H3K36me3_endothelial cell of umbilical vein_hg19	73/2929	0.999962	1	0.656322	0	PIGS;ECM1;HSPB1;PHRF1;NAT14;MIR107;SNORD49A;SPRED3;SNAPC5;RPS15;HHEX;SMPD4;SOX18;BANF1;RPS11;NUDT15;ACAD10;SLC25A44;ATP5SL;TTC23L;PLEKHJ1;ADIG;PLEKHG4;CCDC154;PPP1R16A;DYRK1B;NDUFC1;BSCL2;TMEM177;RPL37A;SNORD43;MYZAP;ATF5;JDP2;SNORA20;ISYNA1;RAB1B;YTHDC2;ADCY4;FAM109B;NLK;CUZD1;TCEAL8;TAF1D;RBM15B;ADAMTS13;ZNHIT1;RRP36;FSD2;POLR2H;RPS2;RILP;CCDC137;RNF26;USP9Y;HPS1;TMEM132A;MIR301B;KLHDC8B;LYSMD4…
H3K36me3_bronchial epithelial cell_hg19	35/1681	0.999967	1	0.535651	0	ECM1;HSPB1;RFNG;NAT14;MIR107;SNORD49A;FAM83H;RPS15;RBM15B;ADAMTS13;MED10;POLD2;ARFIP2;BANF1;POLR2H;RPS2;RPS11;RILP;ATP5SL;KRT6A;PLEKHG4;S100A2;CCDC137;HPS1;DYRK1B;KLHDC8B;TUBB4B;TMEM177;RPS28;FAM212A;LRRN4CL;RPL37A;ZYX;SNORD43;ATF5
H3K36me3_keratinocyte_hg19	64/2651	0.999968	1	0.656146	0	ECM1;CXCL1;MIR107;NAT14;TM7SF2;SNORD49A;SPRED3;SNAPC5;NSDHL;SMPD4;EFHD2;BANF1;RPS11;ACAD10;ATP5SL;KRT6A;PLEKHJ1;ADIG;MIR194-1;S100A2;ENTPD6;PPP1R16A;DYRK1B;KCNAB3;THOC5;TMEM177;RPL37A;UBE2V1;SNORD43;ATF5;JDP2;SNORA20;ISYNA1;NECAB3;ADCY4;RFNG;NLK;CUZD1;FAM83H;RBM15B;ADAMTS13;POLD2;POLR2H;RPS2;RILP;LRRC69;GLYATL3;CCDC137;ADRM1;HPS1;MIR301B;IGFL3;NR1D1;TUBB4B;GNMT;SCARNA8;ADCY10;RPS28;FAM212A;LRRN4C…
H3K27ac_spleen_mm9	44/2000	0.999973	1	0.5648	0	COX19;ISYNA1;LRRC57;YTHDC2;RAB1B;CXCL1;B230118H07RIK;RFNG;4930404I05RIK;DEDD2;THTPA;CD79A;HHAT;C1RL;GM6787;FLOT1;RRP36;BRD9;POLR2H;EIF2S3Y;ATP5SL;PELP1;UTP15;BATF2;A330035P11RIK;1110036E04RIK;STARD4;ZBTB16;PPP1R16A;GRRP1;BTBD10;BSCL2;ERN1;TSPAN13;5830415F09RIK;RHEB;CAPN10;YPEL5;NOL12;MFGE8;JDP2;IL9R;C030039L03RIK;ZFP473
H3K79me2_fibroblast of dermis_hg19	44/2000	0.999973	1	0.683193	0	SPON2;MTMR14;ADCY4;FAM109B;ADRA1D;CXCL1;PTGS2;NAT14;SPRED3;SNAPC5;MTHFSD;ARHGAP42;SMPD4;CUX1;SMPD1;C1RL;RRP36;BANF1;APOPT1;POLR2H;SLC25A42;MICALCL;MPV17;TOPBP1;ACAD10;UTP15;PLEKHG4;IRX5;NR2F1;MIR301B;LYSMD4;TUBG2;PPAPDC2;HSPBAP1;THOC5;IFT20;BSCL2;RPS28;ATG16L2;CAPN10;TMEM138;ATG2A;NOL12;ST6GALNAC6
H3K9me3_T-cell acute lymphoblastic leukemia_hg19	44/2000	0.999973	1	0.63317	0	DDX3Y;RGS17;FAAH;SLC45A2;TES;TFRC;ACSM3;FLT3;RASGRF2;YTHDC2;HDAC9;GTF2E1;CD3D;TCEAL8;ARHGAP44;LMAN1;TAF1D;ASZ1;DDI1;FAM3B;ANKRD1;NUDT15;RPRM;FOXB2;ANKRD34C;IRX5;USP9Y;ZBTB16;TUBG2;OXR1;BTBD10;IFT20;LRIT2;SELL;MEP1A;RHEB;ID2;NAPEPLD;SNORD43;HIST1H2BG;SERPINI1;L3MBTL4;CCDC150;FOXA2
H3K79me2_K562_hg19	44/2000	0.999973	1	0.486763	0	MYOM1;ECM1;PCNA;KCNE3;MTMR14;TMEM180;NAT14;MYLK3;DEDD2;MTHFSD;SOX18;SMPD1;BANF1;POLR2H;MPV17;NUDT15;SLC25A44;ACAD10;GSTM4;BATF2;RAB2B;IRX5;CCDC137;ENTPD6;MTSS1L;HSPBAP1;THOC5;TUBB4B;IFT20;GLTPD2;RPS28;UBXN11;ATG16L2;NUP210L;SERHL;GPRIN1;PXMP2;ATG2A;TNFSF9;CEP63;NOL12;PLCD3;LPIN3;CCDC150
H3K4me3_SK-N-SH_hg19	44/2000	0.999973	1	0.700763	0	PIGS;RGS17;BEAN1;FAM57B;RASGRF2;GPR22;FAM109B;DUSP15;TMEM25;ARHGAP44;SYDE2;ZNHIT1;STC2;SUSD3;RPS2;MBNL3;NUDT15;TTC23L;PELP1;TRIM67;GSTM4;LINGO1;STARD4;IRX5;BCL11A;PLEKHA2;KLHDC8B;RTN4RL2;CTPS;PRSS12;DGKZ;GNMT;FAM160A1;IL6;SLC6A7;MTL5;TMEM138;RHEB;SNORD43;CEP63;SPACA5;SFT2D1;CNIH3;JDP2
H3K4me3_keratinocyte_hg19	85/3344	0.999978	1	0.718306	0	DENND1B;LY6K;SUV39H2;CLIC3;DOC2A;FLT3;RASGRF2;TMEM180;CXCL1;NAT14;PCSK5;SYDE2;SMPD1;DLGAP1;BANF1;ROPN1L;PAMR1;ACAD10;FAM81A;TTC23L;TRIM67;KRT6A;UTP15;RAB2B;STARD4;MRPS27;SLC30A3;ARHGEF19;SHISA4;KAZN;THOC5;AP3B2;PRSS12;LCE1C;OLFM1;TMEM138;SNORD43;CEP63;HIST1H2BG;MYZAP;TLR5;SFT2D1;L3MBTL4;JDP2;RGS17;BEAN1;NECAB3;RAB1B;GLT8D2;HSD17B14;ILDR2;BHLHE22;GTF2E1;TMEM25;MTHFSD;TMEM27;ZNHIT1;PTCHD2;STC2;PACS…
H3K36me3_HepG2_hg19	55/2389	0.999981	1	0.675062	0	PHRF1;SNORD49A;RPS15;SMPD4;ARFIP2;BANF1;SLC25A42;RPS11;NUDT15;ACAD10;SLC25A44;ATP5SL;TTC23L;CER1;ADIG;PLEKHG4;CSNK1G3;DYRK1B;TMEM177;CDC34;CTAGE5;ACOX2;MIR483;ITPKA;RPL37A;UBE2V1;SNORD43;ATF5;JDP2;SNORA20;ISYNA1;YTHDC2;CUZD1;TCEAL8;ADAMTS13;POLD2;RRP36;BRD9;RPS2;POLR2H;RILP;GLYATL3;CCDC137;PLEKHA2;TMEM132A;MIR301B;LYSMD4;TRPV1;TUBB4B;MAFA;DHRS2;SCARNA8;ID2;ECHDC2;LGR5
H3K4me3_WERI-Rb-1_hg19	32/1606	0.999982	1	0.585836	0	PIGS;HCN4;DENND1B;FLT3;UHRF1;MGST3;TMEM25;RPS15;LAMP5;FRZB;KCNN1;OTOF;TTC23L;PELP1;PLEKHJ1;PLEKHA2;SHISA4;HSPBAP1;AP3B2;PRSS12;FAM160A1;USH1G;TMEM138;RHEB;MYZAP;SPACA5;SERPINI1;YPEL5;PDZRN3;LGR5;JDP2;LPIN3
H3K4me3_CH12.LX_mm9	110/4143	0.999984	1	0.91011	0	CSN3;GPATCH3;NSDHL;ARFIP2;BANF1;MPV17;SLC25A42;PAMR1;FAM81A;ATP5SL;PLEKHJ1;A330035P11RIK;RAB2B;STARD4;1110008P14RIK;CMC2;PPP1R16A;SHISA4;NPNT;SLC9A5;ASTL;ALPK2;GM11549;STX1A;RTN4R;ISYNA1;LRRC57;ZFP345;YTHDC2;MGST3;LTBP4;GSTT2;GTF2E1;4930542C21RIK;SPTA1;ENHO;TMEM25;ZFP580;EIF2S3Y;GSTM4;1110036E04RIK;BTBD17;CCDC137;HPS1;BTBD10;AIF1L;PPFIBP1;PXMP2;NAPEPLD;MAP3K10;SERPINI1;CDK14;CNIH3;C030039L03RIK;C…
H2AFZ_keratinocyte_hg19	43/2000	0.999985	1	0.641293	0	KCNG1;COX19;CD40;ECM2;ACSM3;FLT3;MTMR14;CXCL1;LRRC71;NAT14;TMEM25;SYDE2;LMAN1;CUX1;PTCHD2;PACSIN2;ARFIP2;FSD2;BRD9;TOPBP1;SLC25A44;FAM81A;ATP5SL;ATP6V1C1;GSTM4;TIGD4;MRPS27;GSDMA;RBM19;ARHGEF19;KAZN;TUBG2;AP3B2;PRSS12;ERN1;BSCL2;FAM212A;CAPN10;TMEM138;OSTC;HIST1H2BG;TLR5;UMODL1
H3K4me3_C2C12_mm9	43/2000	0.999985	1	0.70678	0	2310034G01RIK;ISYNA1;CDCA3;MGST3;YTHDC2;POMT1;GPATCH3;ZFP119A;TMEM25;HHEX;SMPD1;RSPO3;ROPN1L;BANF1;MPV17;SLC25A42;ZFP882;TNPO3;ATP5SL;PLEKHJ1;CCDC137;RNF26;NR2F1;MIR301B;ZFP937;BC048403;HSPBAP1;KCNAB3;BTBD10;OXR1;MYO19;4933404O12RIK;AF357399;GM3604;TMEM177;RPS28;LHX2;POLE2;ECHDC2;PKP1;SNORD43;SERPINI1;PLCD3
H3K36me3_T-cell acute lymphoblastic leukemia_hg19	43/2000	0.999985	1	0.646137	0	COX19;KCNE1;CALCOCO2;RAB1B;QPRT;C2CD4B;RFNG;NLK;GTF2E1;CUZD1;NAT14;DEDD2;TCEAL8;ZNHIT1;ANKAR;RRP36;ARFIP2;BANF1;APOPT1;BRD9;POLR2H;RPS2;MPV17;HIST1H3C;ATP5SL;TIGD4;MIR301B;DYRK1B;PPAPDC2;TRPV1;VPS37B;RHOF;KCNAB3;TUBB4B;C1QL3;RPS28;LRRN4CL;OSTC;ID2;NAPEPLD;MAP3K10;HIST1H2BG;SMTNL1
H3K79me2_endothelial cell of umbilical vein_hg19	43/2000	0.999985	1	0.764146	0	NECAB3;CDCA3;CALCOCO2;MTMR14;SPESP1;ADCY4;CXCL1;RFNG;PTGS2;PLCXD2;NAT14;SPRED3;TMEM25;SNAPC5;MTHFSD;TCEAL8;RBM15B;ADAMTS13;SOX18;SMPD1;ANKAR;C1RL;BANF1;MPV17;MICALCL;POLR2H;PLEKHG4;RAB2B;TMEM132A;KLHDC8B;NR1D1;PPAPDC2;TUBB4B;THOC5;HSPBAP1;MYO19;RPS28;IL6;ATG16L2;NRG3;PXMP2;MAP3K10;SPACA5
H4K20me1_T-cell acute lymphoblastic leukemia_hg19	43/2000	0.999985	1	0.645461	0	KDM5D;NECAB3;CDCA3;FLT3;CALCOCO2;FAM57B;MTMR14;RFNG;GPATCH3;GTF2E1;NAT14;CLDN20;SMPD1;RRP36;BANF1;CTSG;HIST1H3C;MUC4;ACAD10;PELP1;RAB2B;SRPK3;TIGD4;IRX5;ENTPD6;MICAL2;RTN4RL2;LYSMD4;NR1D1;TRPV1;HTR5A;GFRA3;IFT20;ERN1;COQ4;IL6;ID2;ATG2A;HIST1H2BG;UBE2V1;NOL12;INA;LPIN3
H3K27ac_small intestine_mm9	43/2000	0.999985	1	0.704993	0	ZFP787;FAAH;ISYNA1;ECM1;YTHDC2;RAB1B;B230118H07RIK;THTPA;SNAPC5;STAB1;C1RL;GM6787;RRP36;BRD9;ZFP882;ATP5SL;TNPO3;ZFP386;AOC3;UNC13B;BATF2;RAB2B;1110036E04RIK;ZBTB16;HPS1;CYP4B1;NDUFC1;4933404O12RIK;BSCL2;ERN1;5830415F09RIK;MIR1960;RHEB;CAPN10;9330158H04RIK;POLE2;ZYX;VOPP1;NOL12;YPEL5;C030039L03RIK;2310011J03RIK;ZFP473
H3K4me3_mononuclear cell_hg19	43/2000	0.999985	1	0.702483	0	SUV39H2;NECAB3;CLIC3;CEBPE;RAB1B;TMEM180;PTGS2;MTHFSD;FAM83H;LMAN1;NSDHL;ZNHIT1;PTCHD2;NT5DC3;POLD2;MPV17;TOPBP1;TTC23L;GSTM4;NPDC1;STARD4;TIGD4;RNF26;RBM19;DHCR24;KLHDC8B;THOC5;TUBB4B;SYT17;BSCL2;IFT20;RPS28;PPFIBP1;FAM212A;TMEM138;RGS9BP;CAPN10;GPRIN1;ITPKA;NAPEPLD;TNFSF9;UBE2V1;HIST1H2BG
H3K27ac_ES-Bruce4_mm9	43/2000	0.999985	1	0.652228	0	SAYSD1;PHRF1;1700001G11RIK;TM7SF2;SPRED3;SNAPC5;THTPA;SPTA1;TAF1D;ZFP52;C1RL;GM6787;RRP36;BRD9;ZFP882;ATP5SL;ZFP386;GALNT9;PLEKHJ1;1110036E04RIK;GM11346;C230035I16RIK;D330041H03RIK;NDUFC1;HSPBAP1;GM13580;PYURF;WEE1;B930092H01RIK;5830415F09RIK;RHEB;CAPN10;TMEM138;POLE2;E230016K23RIK;MAP3K10;ZFP493;CEP63;MFGE8;ATF5;C030039L03RIK;2310011J03RIK;ZFP473
H3K4me3_NT2-D1_hg19	43/2000	0.999985	1	0.847277	0	TSHZ3;FLT3;SLC35F4;GLT8D2;CXCL1;RASAL1;LRRC71;NAT14;HDAC9;MTHFSD;SYDE2;TMEM25;ARHGAP42;ZNHIT1;POLD2;TBX20;RRP36;ARFIP2;BRD9;ROPN1L;MPV17;ACAD10;PAMR1;FAM81A;TTC23L;GSTM4;TIGD4;MRPS27;UNC5A;TMEM61;MICAL2;THOC5;PRSS12;BTBD10;SLC9A5;CCKBR;MYZAP;UBE2V1;TLR5;CPVL;SFT2D1;LGR5;LPIN3
H3K79me2_CH12.LX_mm9	43/2000	0.999985	1	0.676248	0	PIGS;SUV39H2;KDM5D;1600012H06RIK;GM20324;NAIF1;GPATCH3;PKD1L3;ASB15;ZFP119A;A130010J15RIK;TAF1D;4930432K21RIK;GM6787;ARFIP2;EIF2S3Y;POLR2H;RPS2;PLEKHJ1;UTP15;CSNK1G3;STARD4;GM20756;MRPS27;GM10012;ENTPD6;KLHDC8B;MIR101C;UBE2A;HSPBAP1;TUBB4B;MYO19;AF357399;MYL4;MIR301;TSPAN13;CAPN10;ID2;MAP3K10;CD48;ZFP398;C030039L03RIK;ZFP473
H3K27ac_thymus_mm9	43/2000	0.999985	1	0.847801	0	DDX3Y;DENND1B;ECM1;YTHDC2;RAB1B;GM20324;B230118H07RIK;SAYSD1;CD3D;SNAPC5;HHAT;ZFP52;GM6787;AV051173;MIR3074-2;BRD9;I730030J21RIK;FAM71B;TNPO3;PLEKHJ1;A330035P11RIK;S100A2;ITGA4;SH2D1A;D330041H03RIK;IL17RE;TUBB4B;VAULTRC5;MAPK11;5830415F09RIK;TSPAN13;SELL;RHEB;CAPN10;TMEM138;ZYX;MAP3K10;NOL12;ATF5;IL9R;C030039L03RIK;2310011J03RIK;ZFP473
H3K4me3_fibroblast of skin of abdomen_hg19	45/2074	0.999987	1	0.749789	0	PIGS;LY6K;NRN1;BEAN1;TMEM180;ILDR2;ADRA1D;CXCL1;LRRC71;PLCXD2;DEDD2;TMEM25;ARHGAP44;SLC25A48;ZNHIT1;PTCHD2;TBX20;MBNL3;NUDT15;HIST1H3C;TTC23L;RPRM;PELP1;GSTM4;RAB2B;STARD4;IRX5;PLEKHA2;BCL11A;SHISA4;PRSS12;SFRP4;FAM160A1;SLC9A5;HOTTIP;TMEM138;SERHL;ECHDC2;PKP1;OCIAD2;CEP63;SPACA5;MFGE8;JDP2;LPIN3
H3K4me3_fibroblast of upper leg skin_hg19	42/1975	0.999987	1	0.813544	0	PIGS;NRN1;CLIC3;BEAN1;TMEM180;ILDR2;ADRA1D;CXCL1;DEDD2;SLC25A48;ZNHIT1;PTCHD2;BSG;TBX20;RSPO3;MBNL3;NUDT15;HIST1H3C;TTC23L;RPRM;PELP1;GSTM4;NPDC1;STARD4;IRX5;PLEKHA2;SHISA4;PRSS12;FAM160A1;HOTTIP;MTL5;ACOX2;TMEM138;DMRTA1;PKP1;SNORD43;SPACA5;SFT2D1;INA;CNIH3;JDP2;LPIN3
H3K4me3_GM06990_hg19	38/1852	0.999991	1	0.63008	0	PIGS;MGST3;QPRT;GPATCH3;BHLHE22;DUSP15;PCSK5;FAM83H;LAMP5;NEUROD1;FUT7;ZNHIT1;PTCHD2;C1RL;PACSIN2;DLGAP1;MBNL3;TTC23L;PELP1;UNC13B;RAB2B;PLEKHA2;ENTPD8;TUBB4B;GFRA3;AP3B2;SFRP4;BMP3;UBXN11;TMEM138;SERHL;SNORD43;CEP63;SPACA5;MFGE8;TLR5;L3MBTL4;UMODL1
H3K4me3_cardiac fibroblast_hg19	69/2902	0.999992	1	0.864889	0	PIGS;LY6K;DENND1B;FAAH;KDM5D;RASGRF2;DPYS;TMEM180;CXCL1;SYDE2;SLC25A48;SOX18;BSG;RSPO3;DLGAP1;NUDT15;TTC23L;PELP1;CHST8;RAB2B;STARD4;SLC30A3;SHISA4;KAZN;RTN4RL2;PPAPDC2;CTPS;PRSS12;OLFM1;SFRP4;NOV;TMEM138;PKP1;SPACA5;SNORD43;NUP62CL;SFT2D1;JDP2;RGS17;BEAN1;ILDR2;RFNG;DEDD2;TMEM25;ZNHIT1;PTCHD2;STC2;APOPT1;MICALCL;MBNL3;SNCB;PPARGC1A;HIST1H3C;RPRM;NPDC1;GSTM4;IRX5;PLEKHA2;ZBTB16;TUBB4B;GNMT;FAM160…
H2AFZ_endothelial cell of umbilical vein_hg19	42/2000	0.999992	1	0.844008	0	KCNG1;RTN4R;COX19;FLT3;USH1C;HSD17B14;GPATCH3;HOXB13;NAT14;RPS15;TMEM25;LMAN1;ZNHIT1;PTCHD2;STAB1;PIEZO2;ARFIP2;BRD9;MPV17;NPTX1;SNCB;ACAD10;SLC25A44;TTC23L;ATP5SL;GSTM4;KCTD19;TIGD4;MRPS27;ENTPD8;LYSMD4;DGKZ;BTBD10;AP3B2;GNMT;DOK4;NAPEPLD;PLCD3;TLR5;NOL12;PDZRN3;CNIH3
H2AFZ_fibroblast of lung_hg19	42/2000	0.999992	1	0.819563	0	KCNG1;COX19;LRRC57;CEBPE;MTMR14;NAIF1;SAYSD1;HDAC9;TMEM25;ZNHIT1;ZMAT4;NDST4;RRP36;HORMAD2;TOPBP1;PAMR1;SLC25A44;ACAD10;TNPO3;GSTM4;SPINK4;RAB2B;SLC10A6;KCTD19;SLC30A3;IFNB1;HPS1;KLHDC8B;DHCR24;MAT1A;THOC5;GFRA3;INHBC;TMEM177;SFRP4;XPNPEP2;TMEM138;PKP1;UBE2V1;TLR5;NOL12;CPVL
H3K79me2_myocyte_mm9	42/2000	0.999992	1	0.892427	0	COX19;LRRC57;NAIF1;GTF2E1;ZFP119A;SNORD49A;RPS15;SMPD4;4930432K21RIK;MED10;NT5DC3;AV051173;ARFIP2;A830052D11RIK;APOPT1;BANF1;RPS2;BC037032;RPS11;SLC25A44;ATP6V1C1;SMIM12;PELP1;MRPS27;CCDC137;PPP1R16A;TMEM132A;KLHDC8B;NR1D1;VPS37B;TUBB4B;GM16596;DGKZ;AF357399;MIR301;RPS28;OSTC;GM6634;SNORD43;CEP63;PLCD3;NOL12
H3K27ac_MEL cell line_mm9	42/2000	0.999992	1	0.783143	0	COX19;FAAH;KDM5D;KCNE3;ZFP747;YTHDC2;RAB1B;PKD1L3;THTPA;GM6329;C1RL;GM6787;FLOT1;RRP36;HORMAD2;BRD9;BANF1;APOPT1;POLR2H;UTY;4930578N18RIK;MBNL3;HOXC9;SLC25A44;ZFP882;TNPO3;ZFP386;RAB2B;STARD4;GM20756;C230035I16RIK;HPS1;BC048403;CTPS;4933404O12RIK;MTL5;CAPN10;POLE2;TNFSF9;NOL12;C030039L03RIK;ZFP473
H3K4me3_fibroblast of foreskin _hg19	28/1505	0.999992	1	0.735568	0	DENND1B;RGS17;LRRC57;CXCL1;PHRF1;SNORD49A;ARHGAP42;ZNHIT1;C1RL;APOPT1;TTC23L;ATP5SL;TNPO3;GSTM4;UNC13B;NPDC1;CSNK1G3;IRX5;PLEKHA2;CTPS;AP3B2;IL6;MTL5;RHEB;MYZAP;NOL12;PDZRN3;JDP2
H3K36me3_cardiac mesoderm_hg19	57/2514	0.999993	1	0.897612	0	ECM1;HSPB1;MIR107;SNORD49A;SNAPC5;RPS15;NSDHL;SMPD4;MED10;ARFIP2;BANF1;RPS11;ATP5SL;CCDC154;DYRK1B;NDUFC1;TMEM177;NUP210L;DOK4;RPL37A;SNORD43;ATF5;SLC27A3;SNORA20;ISYNA1;SLC45A2;NECAB3;CDCA3;RAB1B;RFNG;NLK;TCEAL8;RBM15B;ZNHIT1;ADAMTS13;POLD2;RRP36;POLR2H;RPS2;RILP;CCDC137;RNF26;HPS1;TMEM132A;MIR301B;DHCR24;KLHDC8B;TRPV1;TUBB4B;MYO19;GNMT;SCARNA8;ADCY10;RPS28;LRRN4CL;ID2;R3HDM2
H3K27ac_heart_mm9	70/2941	0.999993	1	0.91058	0	MYOM1;SPON2;KDM5D;1500015O10RIK;RASGRF2;CXCL1;B230118H07RIK;MYLK3;ZFP119A;1700001G11RIK;THTPA;SNAPC5;GM6787;EFHD2;BANF1;UTY;ZFP882;ACAD10;ATP5SL;PELP1;UTP15;SPINK4;BATF2;A330035P11RIK;STARD4;GM11346;ARHGEF19;MSL3L2;NDUFC1;BSCL2;ERN1;CTAGE5;MIR483;9330158H04RIK;HIST1H2BG;JDP2;COLEC11;COX19;ISYNA1;LRRC57;YTHDC2;RAB1B;LYPD2;4930404I05RIK;SPTA1;LMAN1;RBM15B;RRP36;GM826;BRD9;RILP;GSTM4;ZBTB16;MIR1A-2;…
H3K4me3_MEL cell line_mm9	106/4088	0.999994	1	1.09059	0	ISOC2B;SAYSD1;GPATCH3;ZFP119A;RRP9;NSDHL;C1RL;GM6787;MPV17;SLC25A44;ATP5SL;A330035P11RIK;1110008P14RIK;PPP1R16A;HOGA1;THOC5;4932412D23RIK;ERN1;ZC2HC1A;CTAGE5;3110070M22RIK;UBE2V1;STX1A;COX19;ISYNA1;LRRC57;ZFP345;KCNE3;ZFP747;YTHDC2;PSG16;RASAL1;HOXB13;GTF2E1;LIN7B;4930404I05RIK;ZFP52;ZFP580;EIF2S3Y;HOXC9;GSTM4;1110036E04RIK;HPS1;HSPBAP1;BTBD10;AIF1L;IFT20;RPS28;PPFIBP1;RHEB;ID2;OSTC;ATG2A;NAPEPLD…
H3K4me3_HL-60_hg19	38/1881	0.999995	1	0.753797	0	PIGS;TES;NRN1;GPATCH3;DUSP15;PCSK5;ARHGAP42;PTCHD2;STC2;BSG;TBX20;RSPO3;CTSG;TTC23L;RPRM;UNC13B;IRX5;BCL11A;PLEKHA2;ENTPD6;MTSS1L;ENTPD8;RTN4RL2;TUBG2;CTPS;AP3B2;PRSS12;HOTTIP;TMEM138;MAP3K10;SNORD43;SPACA5;ATF5;MFGE8;TLR5;NUP62CL;CNIH3;JDP2
H3K4me3_astrocyte of the spinal cord_hg19	40/1965	0.999996	1	0.922119	0	PIGS;DENND1B;CD40;CALCOCO2;ILDR2;CXCL1;LRRC71;TMEM25;ZNHIT1;PTCHD2;STC2;ZMAT4;BSG;PACSIN2;RSPO3;NUDT15;TTC23L;RPRM;PELP1;STARD4;IRX5;BCL11A;PLEKHA2;ZBTB16;SHISA4;KAZN;PPAPDC2;PRSS12;ERN1;FAM160A1;MTL5;TMEM138;RHEB;SERHL;SPACA5;CEP63;SNORD43;OCIAD2;JDP2;LPIN3
H3K9ac_endothelial cell of umbilical vein_hg19	41/2000	0.999996	1	0.819316	0	SUV39H2;ECM1;RASGRF2;RAB1B;TMEM180;GLT8D2;TMEM160;DUSP15;MTHFSD;TMEM25;ARHGAP42;ZNHIT1;SMPD1;NT5DC3;ROPN1L;MPV17;SLC25A42;TTC23L;GSTM4;KCTD19;TIGD4;BCL11A;PLEKHA2;THOC5;PRSS12;GNMT;BSCL2;FAM160A1;MTL5;ATG16L2;NOV;TMEM138;ITGA8;ATG2A;NAPEPLD;TNFSF9;UBE2V1;PLCD3;SFT2D1;JDP2;LPIN3
H3K79me2_HeLa-S3_hg19	41/2000	0.999996	1	0.886398	0	PIGS;ECM1;SLC45A2;RAB1B;TMEM180;HSPB1;GPATCH3;PTGS2;PLCXD2;SYDE2;MTHFSD;NDST4;B3GALT2;SMPD1;RRP36;ARFIP2;MPV17;NUDT15;PPARGC1A;HIST1H3C;FAM81A;RPRM;NPDC1;PLEKHG4;BATF2;FAM26D;IRX5;ACSL5;THOC5;HSPBAP1;MYO19;GLTPD2;RPS28;ATG16L2;TMEM138;CAPN10;ID2;RGL3;HIST1H2BG;SPACA5;ST6GALNAC6
H3K27ac_K562_hg19	41/2000	0.999996	1	0.944097	0	SUV39H2;CD40;ISYNA1;LRRC57;KCNE3;EPB42;RAB1B;USH1C;CXCL1;SAYSD1;PHRF1;GTF2E1;LIN7B;TMEM25;SYDE2;ZNHIT1;ADAMTS13;CUX1;TOPBP1;NUDT15;HOXC9;SLC25A44;GSTM4;SPINK4;RAB2B;KCTD19;STARD4;MRPS27;PLEKHA2;SH2D1A;SH2D3C;RBM19;THOC5;BTBD10;COQ4;ADCY10;TMEM138;OSTC;ZYX;CEP63;SFT2D1
H3K9ac_HepG2_hg19	41/2000	0.999996	1	0.911374	0	DDX3Y;COX19;PTGDR2;GLT8D2;RFNG;PCSK5;MTHFSD;TMEM25;ARHGAP42;B3GALT2;SMPD1;FAM19A2;EFHD2;FAM3B;ARFIP2;RRP36;SUSD3;POLR2H;RPS2;TTC23L;ENPP7;SPINK4;GSTM4;RAB2B;MRPS27;CCDC137;NR1D1;BTBD10;IFT20;GLTPD2;SFRP4;RGS9BP;TNFSF4;ID2;ASB9;NAPEPLD;ZYX;VOPP1;TNFSF9;CEP63;LPIN3
H3K9ac_liver_mm9	41/2000	0.999996	1	0.860035	0	RTN4R;SUV39H2;2310034G01RIK;POMT1;CXCL1;IRS3;DUSP15;A130010J15RIK;ZFP52;STMN1;NT5DC3;BRD9;TOPBP1;EIF2S3Y;VILL;MPV17;4833422C13RIK;PAMR1;TNPO3;RAB2B;GM20556;RBM19;PPP1R16A;MSL3L2;HS3ST6;HSPBAP1;MAFA;VAULTRC5;TMEM177;IFT20;TOX3;MAPK11;RPS28;MTNR1A;ZC2HC1A;CTAGE5;POLE2;3110070M22RIK;HIST1H2BG;GM11549;CNIH3
H3K36me3_U2OS_hg19	41/2000	0.999996	1	0.835711	0	CDCA3;UHRF1;GPATCH3;NLK;CUZD1;MIR107;DEDD2;SNAPC5;GRM2;CLDN20;RBM15B;ADAMTS13;SMPD4;SOX18;ANKAR;DCDC2B;RRP36;TOPBP1;NUDT15;RILP;PLEKHJ1;LRRC69;PLEKHG4;MIR194-1;CCDC137;PPP1R16A;ADRM1;DYRK1B;MIR301B;TRPV1;KCNAB3;BSCL2;SCARNA8;WEE1;NUP210L;LRRN4CL;ID2;MKX;ATF5;CPVL;SNORA20
H3K27ac_embryonic fibroblast_mm9	41/2000	0.999996	1	0.844093	0	ECM1;1500015O10RIK;YTHDC2;RAB1B;CXCL1;RFNG;4930404I05RIK;SPTA1;THTPA;LMAN1;RBM15B;C1RL;PACSIN2;RRP36;BRD9;BANF1;POLR2H;ZFP882;TNPO3;AOC3;STARD4;CMC2;RBM19;UBE2A;BTBD10;OLFR958;SYT17;BSCL2;COQ4;4930590J08RIK;SLC9A5;CAPN10;RHEB;MIR483;3110070M22RIK;VOPP1;YPEL5;NOL12;2310011J03RIK;C030039L03RIK;ZFP473
H3K9ac_fibroblast of lung_hg19	41/2000	0.999996	1	0.902278	0	KCNG1;ECM2;RASGRF2;TMEM180;CXCL1;TMEM160;SAYSD1;PLCXD2;PCSK5;HDAC9;GTF2E1;NSDHL;HHEX;ZNHIT1;POLD2;ROPN1L;RPS2;MPV17;TOPBP1;MBNL3;PAMR1;PLEKHJ1;GSTM4;STARD4;MRPS27;THOC5;TUBB4B;AP3B2;AIF1L;BSCL2;ERN1;RPS28;SLC9A5;NUP210L;TMEM138;SNORD43;HIST1H2BG;SPACA5;PLCD3;TLR5;SFT2D1
H3K27ac_cerebellum_mm9	41/2000	0.999996	1	0.979683	0	DDX3Y;COX19;LRRC57;FLT3;YTHDC2;RAB1B;ISOC2B;RASAL1;THTPA;SNAPC5;RBM15B;ATCAY;ZFP52;EFHD2;BRD9;SNCB;SULT4A1;ATP5SL;PELP1;GABBR2;SRPK3;A330035P11RIK;GRRP1;HPS1;NDUFC1;UBE2A;PPAPDC2;HSPBAP1;BTBD10;GNMT;BSCL2;COQ4;5830415F09RIK;ATG16L2;TNFSF9;VOPP1;HIST1H2BG;LGR5;C030039L03RIK;ZFP473;SPRN
H2AFZ_osteoblast_hg19	41/2000	0.999996	1	1.0562	0	KCNG1;COX19;ECM1;KCNE3;FLT3;GPR22;CIB3;GPATCH3;HDAC9;NSDHL;ARHGAP42;NDST4;SMPD1;POLD2;RRP36;ARFIP2;ROPN1L;TOPBP1;RPS11;SLC25A44;PPARGC1A;FAM81A;ACAD10;TTC23L;GSTM4;RAB2B;KCTD19;MRPS27;NYX;BTBD10;MYL4;RGS9BP;CAPN10;OSTC;RGN;ATG2A;NAPEPLD;PKP1;PLCD3;NOL12;TLR5
H3K9me3_K562_hg19	41/2000	0.999996	1	0.981938	0	SLC45A2;FAAH;LRRC57;CEBPE;SPESP1;YTHDC2;DPYS;RPL10L;SAYSD1;GTF2E1;SNORD49A;SNAPC5;SLC22A12;BSG;ADAD1;ARFIP2;RPS2;ACAD10;HIST1H3C;CPA5;TTC23L;GALNT9;CSNK1G3;BATF2;BTBD17;TNFRSF9;ENTPD8;NDUFC1;VPS37B;PPAPDC2;MYO19;SSTR3;BTBD10;CEACAM19;ADCY10;WEE1;CDC34;UBXN11;RHEB;POLE2;CCDC150
H2AFZ_T-cell acute lymphoblastic leukemia_hg19	41/2000	0.999996	1	1.06248	0	NAPB;RAB1B;SAYSD1;PHRF1;PLCXD2;NAT14;LMAN1;RBM15B;NSDHL;ARHGAP42;TAF1D;ZNHIT1;EFHD2;ARFIP2;RRP36;BRD9;CTSG;MPV17;TOPBP1;MBNL3;SLC25A44;FAM81A;ACAD10;TNPO3;PLEKHJ1;BATF2;RAB2B;MRPS27;PLEKHA2;LYSMD4;VPS37B;IPCEF1;ERN1;ATG16L2;CAPN10;TMEM138;ECHDC2;CPVL;PLCD3;CNIH3;IL9R
H3K36me3_mammary epithelial cell_hg19	41/2000	0.999996	1	0.96078	0	ISYNA1;YTHDC2;PTGS2;PHRF1;CUZD1;OSBPL10;SNAPC5;FAM83H;ZNHIT1;TBX20;BANF1;FSD2;RPS2;POLR2H;SLC25A42;NUDT15;ACAD10;SLC25A44;TTC23L;ATP5SL;CSNK1G3;CCDC137;PLEKHA2;ADRM1;TMEM132A;DYRK1B;MIR301B;LYSMD4;NR1D1;THOC5;TUBB4B;TMEM177;RPS28;OSTC;ZYX;ACPT;UBE2V1;OCIAD2;ATF5;JDP2;SNORA20
H3K4me3_HepG2_hg19	89/3586	0.999996	1	1.1611	0	PIGS;MOXD1;PNLIPRP2;DPYS;WISP3;SNORD49A;RRP9;MED10;FAM3B;ARFIP2;RSPO3;PROK2;DLGAP1;FAM81A;TTC23L;PELP1;CHST8;SPINK4;UTP15;ARHGEF19;SHISA4;ENTPD8;RTN4RL2;THOC5;AP3B2;PRSS12;C1QL3;SFRP4;TMEM138;CLDN9;RUFY4;VOPP1;SNORD43;SPACA5;CEP63;HIST1H2BG;ALPK2;MFGE8;SFT2D1;INA;CFD;RTN4R;RGS17;COX19;LRRC57;TSGA10IP;MGST3;RAB1B;GLT8D2;RFNG;MTHFSD;TMEM25;ENHO;FAM83H;PAK1;ZNHIT1;PTCHD2;MBNL3;SNCB;HIST1H3C;RPRM;GST…
H3K4me3_fibroblast of the aortic adventitia_hg19	31/1648	0.999996	1	0.963681	0	PIGS;LY6K;ECM2;BEAN1;ILDR2;LRRC71;SPRED3;ARHGAP44;SLC25A48;ARHGAP42;ZNHIT1;PTCHD2;MBNL3;NUDT15;HIST1H3C;TTC23L;RPRM;PELP1;GSTM4;STARD4;IRX5;PLEKHA2;SHISA4;PRSS12;GNMT;FAM160A1;TMEM138;POLE2;SPACA5;CEP63;NUP62CL
H3K4me3_fibroblast of gingiva_hg19	42/2061	0.999997	1	0.977507	0	PIGS;BEAN1;TMEM180;ILDR2;ADRA1D;CXCL1;LRRC71;HOXB13;DEDD2;TMEM25;ZNHIT1;PTCHD2;TBX20;RSPO3;MBNL3;NUDT15;HIST1H3C;TTC23L;RPRM;PELP1;GSTM4;STARD4;IRX5;PLEKHA2;SHISA4;RTN4RL2;PRSS12;GNMT;AIF1L;BMP3;FAM160A1;HOTTIP;TMEM138;RHEB;PKP1;SNORD43;SPACA5;CEP63;OCIAD2;MFGE8;SFT2D1;CNIH3
H3K4me3_SK-N-MC_hg19	24/1414	0.999998	1	0.929798	0	LRRC57;ITGA4;BTBD17;KCNE3;PLEKHA2;HPS1;ADRA1D;CXCL1;BHLHE22;TUBB4B;PHRF1;HSPBAP1;MYO19;HDAC9;NEUROD1;IGSF21;CUX1;ATG16L2;RHEB;ECHDC2;ROPN1L;CNIH3;JDP2;PLEKHJ1
H3K27ac_T-cell acute lymphoblastic leukemia_hg19	40/2000	0.999998	1	1.0112	0	PIGS;SUV39H2;DENND1B;LRRC57;TMEM180;ILDR2;TMEM160;CD3D;GTF2E1;NAT14;SNAPC5;MTHFSD;ARHGAP42;RBM15B;ZNHIT1;SMPD4;PTCHD2;SMPD1;CTSG;RPS2;SLC25A42;SLC25A44;RAB2B;CCDC137;RNF26;USP9Y;RBM19;TUBG2;TUBB4B;BTBD10;COQ4;ERN1;MAPK11;RPS28;PPFIBP1;TMEM138;ID2;ASB9;NAPEPLD;CEP63
H4K20me1_HeLa-S3_hg19	40/2000	0.999998	1	0.938923	0	ECM1;LRRC57;GPR22;NAIF1;ADAM20;NLK;LIN7B;ABCA13;TM7SF2;HHAT;B3GALT2;DCDC2B;ANKRD1;RRP36;CNGA2;PPARGC1A;SULT4A1;SLC25A44;KRT6A;GRXCR1;SLC10A6;GSDMA;CYP4B1;NDUFC1;MIR759;TRPV1;MAT1A;HTR5A;AIF1L;ADCY10;ACOX2;OSTC;RPL37A;ACPT;HIST1H2BG;MYZAP;ATF5;PPP1R14D;PPEF1;ST6GALNAC6
H3K79me2_fibroblast of lung_hg19	40/2000	0.999998	1	1.02206	0	NECAB3;SPESP1;MTMR14;FAM109B;GTF2E1;SPRED3;SYDE2;ARHGAP42;HHEX;CLDN20;ADAMTS13;SMPD1;ANKAR;C1RL;BANF1;MICALCL;MPV17;POLR2H;NUDT15;ACAD10;MIR194-1;CCDC137;MIR301B;TUBG2;PPAPDC2;HSPBAP1;THOC5;TUBB4B;IFT20;BSCL2;RPS28;ATG16L2;TMEM138;GPRIN1;PXMP2;MMP17;ATG2A;ECHDC2;OCIAD2;LPIN3
H3K4me3_fibroblast of mammary gland_hg19	40/2005	0.999998	1	0.959535	0	PIGS;DENND1B;LY6K;CALCOCO2;ILDR2;BHLHE22;HOXB13;DEDD2;SLC25A48;ARHGAP42;HSPH1;ZNHIT1;PTCHD2;NDST4;MBNL3;TTC23L;PELP1;GSTM4;IRX5;BCL11A;PLEKHA2;ZBTB16;ENTPD6;SHISA4;RTN4RL2;PPAPDC2;CTPS;PRSS12;GNMT;SFRP4;FAM160A1;IL6;TMEM138;POLE2;ZYX;SNORD43;SPACA5;TLR5;SFT2D1;JDP2
H3K4me3_GM12864_hg19	20/1279	0.999999	1	0.904395	0	PIGS;NRN1;KDM5D;DOC2A;PLEKHA2;DKKL1;CTPS;BHLHE22;SYT17;ARHGAP42;ZNHIT1;UBXN11;PTCHD2;ECHDC2;FSD2;SNORD43;SPACA5;NUDT15;TLR5;CDK14
H3K4me3_brain microvascular endothelial cell_hg19	42/2101	0.999999	1	1.07899	0	PIGS;DENND1B;LY6K;NRN1;BEAN1;RASGRF2;ILDR2;PLCXD2;TMEM25;SLC25A48;ZNHIT1;PTCHD2;STC2;C1RL;BSG;RSPO3;MICALCL;MBNL3;HIST1H3C;TTC23L;RPRM;STARD4;IRX5;PLEKHA2;ZBTB16;SHISA4;PRSS12;GNMT;SYT17;FAM160A1;BMP3;NOV;MTL5;TMEM138;RHEB;NAPEPLD;MAP3K10;PKP1;SPACA5;CNIH3;JDP2;LPIN3
H3K4me3_GM12878_hg19	88/3640	0.999999	1	1.19187	0	KCNG1;PIGS;DENND1B;FLT3;DUSP15;PHRF1;NAT14;RRP9;MS4A4A;LAMP5;ARHGAP42;SMPD1;C1RL;BSG;FAM19A2;ROPN1L;DLGAP1;BANF1;NUDT15;FAM81A;TTC23L;PELP1;RAB2B;BATF2;SH2D3C;TUBG2;CTPS;GFRA3;THOC5;AP3B2;SLC9A5;MPPED1;DOK4;RUFY4;TMEM138;PITPNM3;CEP63;SNORD43;SPACA5;MFGE8;SFT2D1;L3MBTL4;JDP2;ST6GALNAC6;RGS17;NRN1;CDCA3;RAB1B;HSD17B14;ILDR2;RASAL1;PTGS2;LIN7B;DEDD2;TMEM25;MTHFSD;FAM83H;ZNHIT1;CUX1;PTCHD2;RRP36;BRD…
H3K4me3_MCF-7_hg19	36/1890	0.999999	1	1.04478	0	PIGS;RGS17;FLT3;MGST3;CIB3;ILDR2;RASAL1;PTGS2;NAT14;OSBPL10;ZNHIT1;PACSIN2;NUDT15;RILP;KCNJ3;PELP1;NTSR2;GSTM4;RAB2B;BATF2;IRX5;PLEKHA2;BCL11A;SHISA4;ENTPD8;UBE2A;CTPS;PRSS12;FAM160A1;TMEM138;POLE2;PKP1;SNORD43;SPACA5;OCIAD2;CNIH3
H3K4me3_choroid plexus epithelial cell_hg19	41/2069	0.999999	1	1.02574	0	PIGS;LY6K;BEAN1;TMEM180;ILDR2;CXCL1;LIN7B;PLCXD2;DEDD2;TMEM25;ARHGAP44;SLC25A48;ZNHIT1;PTCHD2;STC2;BSG;RSPO3;BANF1;MBNL3;NUDT15;TTC23L;RPRM;GSTM4;STARD4;SLC30A3;PLEKHA2;SHISA4;PRSS12;GNMT;FAM160A1;NOV;MTL5;TMEM138;RHEB;ITGA8;MAP3K10;SNORD43;SPACA5;TLR5;JDP2;LPIN3
H3K36me3_H1-hESC_hg19	39/2000	0.999999	1	1.14521	0	ISYNA1;NECAB3;RAB1B;YTHDC2;MTMR14;SNORD49A;SNAPC5;ENHO;CACNG8;RBM15B;DCDC2B;STMN1;BANF1;POLR2H;SLC25A42;NUDT15;ACAD10;SLC25A44;RILP;TTC23L;ATP5SL;ADIG;CCDC137;USP9Y;DYRK1B;MIR301B;TRPV1;TUBB4B;KCNAB3;TMEM177;RPS28;LRRN4CL;ID2;UBE2V1;OCIAD2;ATF5;IL17C;JDP2;SNORA20
H3K4me3_GM12875_hg19	39/2000	0.999999	1	1.16542	0	PIGS;MOXD1;NRN1;GLT8D2;DUSP15;NAT14;PCSK5;SNORD49A;ARHGAP42;PAK1;ZNHIT1;PTCHD2;BSG;POLD2;PIEZO2;DLGAP1;TTC23L;RPRM;PELP1;NPDC1;UNC13B;KCTD19;PLEKHA2;MICAL2;TUBG2;CTPS;GFRA3;INHBC;TMEM177;FAM160A1;UBXN11;ATG16L2;LHX2;SERHL;NAPEPLD;MAP3K10;SNORD43;JDP2;UMODL1
H3K79me2_CD14-positive monocyte_hg19	39/2000	0.999999	1	1.05388	0	CFD;FAAH;ECM2;NLRX1;QPRT;TMEM180;FAM109B;CXCL1;PTGS2;RRP9;MTHFSD;TCEAL8;LMAN1;HHEX;FUT7;SMPD1;ARFIP2;RRP36;BANF1;TOPBP1;MPV17;POLR2H;SLC25A42;NUDT15;UTP15;GSTM4;STARD4;S100A2;THOC5;BSCL2;IFT20;TMEM177;COQ4;RPS28;TMEM138;RPL37A;TLR5;CDK14;ST6GALNAC6
H3ac_myocyte_mm9	39/2000	0.999999	1	1.20863	0	SUV39H2;DENND1B;2310034G01RIK;SAYSD1;CXCL1;4921531C22RIK;GPATCH3;RFNG;GTF2E1;1700001G11RIK;SH3RF1;MTHFSD;MIR1956;EVA1C;POLD2;EFHD2;ARFIP2;ROPN1L;QK;TOPBP1;TNPO3;UTP15;CCDC137;PPP1R16A;ADRM1;RBM19;BC048403;HSPBAP1;THOC5;NPNT;MYO19;BTBD10;AF357399;IFT20;5830415F09RIK;TNFSF9;PKP1;2310011J03RIK;CC2D1B
H3K9ac_fibroblast of dermis_hg19	39/2000	0.999999	1	1.08313	0	SUV39H2;RAB1B;RFNG;PLCXD2;NAT14;SYDE2;MTHFSD;ZNHIT1;NDST4;RRP36;ARFIP2;BRD9;ROPN1L;RPS2;TOPBP1;NUDT15;RILP;GSTM4;NTNG1;BATF2;STARD4;MRPS27;BCL11A;ZBTB16;RBM19;SHISA4;THOC5;TUBB4B;ERN1;BSCL2;COQ4;HOTTIP;XPNPEP2;RGN;TNFSF9;OCIAD2;SLC27A3;YPEL4;LPIN3
H3K9ac_keratinocyte_hg19	39/2000	0.999999	1	1.14905	0	SUV39H2;LY6K;NECAB3;RAB1B;TMEM180;GLT8D2;CXCL1;NLK;RRP9;SNORD49A;SYDE2;TMEM25;MTHFSD;ARHGAP42;SMPD1;B3GALT2;ARFIP2;BRD9;TOPBP1;SLC25A42;ACAD10;TTC23L;GSTM4;RAB2B;MRPS27;KLHDC8B;HOGA1;THOC5;PRSS12;GNMT;IL6;LRRN4CL;MYZAP;CCDC3;HIST1H2BG;TLR5;PLCD3;SFT2D1;UMODL1
H3K36me3_NT2-D1_hg19	39/2000	0.999999	1	1.03508	0	ECM1;GPATCH3;NLK;PHRF1;MIR107;NAT14;TM7SF2;RRP9;SNAPC5;CLDN20;ADAMTS13;SMPD4;DCDC2B;RRP36;BRD9;RPS2;POLR2H;RILP;PLEKHJ1;MIR194-1;PLEKHG4;MRPS27;PPP1R16A;DYRK1B;MIR301B;NDUFC1;TRPV1;THOC5;MYO19;SCARNA8;COQ4;BSCL2;NUP210L;LRRN4CL;ID2;RPL37A;COL20A1;ATF5;SNORA20
H3K9ac_mammary epithelial cell_hg19	39/2000	0.999999	1	1.23314	0	SUV39H2;UHRF1;CXCL1;PHRF1;LIN7B;RRP9;SNORD49A;ENHO;NSDHL;ZNHIT1;B3GALT2;ARFIP2;TOPBP1;RILP;TTC23L;GSTM4;UTP15;GPR39;RAB2B;MRPS27;NR2F1;KLHDC8B;THOC5;TUBB4B;PRSS12;GNMT;BSCL2;FAM160A1;GLTPD2;IL6;RPS28;TMEM138;POLE2;ATG2A;VOPP1;HIST1H2BG;SFT2D1;JDP2;ST6GALNAC6
H3K9ac_GM12878_hg19	39/2000	0.999999	1	1.05608	0	DENND1B;MOXD1;FLT3;RAB1B;TMEM180;ILDR2;HSD17B14;DUSP15;NAT14;PLCXD2;MTHFSD;SYDE2;TMEM25;HHEX;ZNHIT1;FUT7;SMPD1;C1RL;RRP36;KCNN1;ARFIP2;BRD9;ROPN1L;SNCB;ACAD10;GSTM4;RAB2B;CCDC137;TMEM132A;KLHDC8B;THOC5;TUBB4B;ERN1;MAPK11;DOK4;NAPEPLD;ECHDC2;JDP2;UMODL1
H3K4me3_HCT116_hg19	40/2040	0.999999	1	1.1034	0	PIGS;DENND1B;RGS17;CD40;MGST3;ILDR2;GPR20;RASAL1;PHRF1;OSBPL10;TMEM25;ARHGAP42;ZNHIT1;BSG;C1RL;KCNN1;RPS2;MBNL3;PELP1;NPDC1;STARD4;S100A2;PLEKHA2;SHISA4;UBE2A;HOGA1;CTPS;TUBB4B;MYO19;PRSS12;SFRP4;FAM160A1;HOTTIP;MTL5;TMEM138;RHEB;SNORD43;SPACA5;TLR5;JDP2
H3K36me3_GM12878_hg19	54/2531	0.999999	1	1.26022	0	ECM1;PHRF1;NAT14;RPS15;ENDOU;SMPD4;PIEZO2;BANF1;SLC25A42;RPS11;NUDT15;ACAD10;SLC25A44;ATP5SL;PLEKHJ1;ADIG;MIR194-1;CSNK1G3;DYRK1B;TMEM177;NUP210L;ITPKA;SNORD43;UBE2V1;ATF5;JDP2;SNORA20;COLEC11;ISYNA1;YTHDC2;CUZD1;TCEAL8;ADAMTS13;POLD2;RRP36;BRD9;RPS2;POLR2H;RILP;LRRC69;GLYATL3;CCDC137;PLEKHA2;HPS1;ARHGEF38;MIR301B;TRPV1;TUBB4B;SCARNA8;RPS28;LRRN4CL;CAPN10;OSTC;OCIAD2
H3K4me3_kidney epithelial cell_hg19	37/1936	0.999999	1	1.176	0	PIGS;ADCY4;ILDR2;CXCL1;LRRC71;DUSP15;NAT14;ZNHIT1;PTCHD2;STC2;BSG;TBX20;RSPO3;MBNL3;NUDT15;HIST1H3C;TTC23L;TRIM67;STARD4;PLEKHA2;ZBTB16;RTN4RL2;AP3B2;PRSS12;DGKZ;BMP3;FAM160A1;MTNR1A;CCKBR;TMEM138;RHEB;ZYX;SNORD43;CEP63;SPACA5;CNIH3;JDP2
H3K4me3_epithelial cell of esophagus_hg19	41/2093	0.999999	1	1.23045	0	PIGS;DENND1B;LY6K;CD40;MGST3;ILDR2;CXCL1;PLCXD2;PTCHD2;STC2;BSG;TBX20;PACSIN2;FAM19A2;RSPO3;HOXC9;NUDT15;TTC23L;RPRM;PELP1;TRIM67;GSTM4;RAB2B;IRX5;PLEKHA2;ENTPD6;SHISA4;UBE2A;CTPS;PRSS12;ERN1;BMP3;FAM160A1;IL6;NOV;TMEM138;RHEB;RGS9BP;CEP63;OCIAD2;JDP2
H3K4me3_fibroblast of pulmonary artery_hg19	41/2093	0.999999	1	1.19742	0	PIGS;DENND1B;MGST3;ILDR2;LRRC71;RXFP1;PLCXD2;SLC22A16;PTCHD2;C1RL;RPS2;MBNL3;HOXC9;NUDT15;HIST1H3C;TTC23L;RPRM;GSTM4;NPDC1;RAB2B;STARD4;KCTD19;IRX5;BCL11A;PLEKHA2;ZBTB16;SHISA4;RTN4RL2;UBE2A;MYO19;FAM160A1;SFRP4;RHEB;TMEM138;SNORD43;CEP63;SPACA5;OCIAD2;TLR5;JDP2;LPIN3
H3K9ac_CD14-positive monocyte_hg19	38/2000	0.999999	1	1.20409	0	CFD;SUV39H2;QPRT;ADCY4;TMEM180;GLT8D2;SAYSD1;CXCL1;RFNG;PTGS2;PLCXD2;ENHO;MTHFSD;FAM83H;NSDHL;B3GALT2;ROPN1L;GNAT1;MPV17;NPDC1;STARD4;MRPS27;IRX5;RTN4RL2;KLHDC8B;IL17RE;TUBB4B;THOC5;BTBD10;SYT17;BSCL2;IFT20;SFRP4;USH1G;NAPEPLD;SLC27A3;PLCD3;DSCAML1
H2AFZ_K562_hg19	38/2000	0.999999	1	1.20109	0	COX19;LY6K;CD40;LRRC57;SPO11;UHRF1;YTHDC2;LRRC39;USH1C;RASAL1;GPATCH3;LRRC71;LIN7B;NAT14;RXFP1;FAM83H;ZNHIT1;PTCHD2;FRZB;MPV17;TOPBP1;RILP;ATP5SL;TTC23L;RPRM;SPINK4;GSTM4;KCTD19;MRPS27;ACTL6B;SLC30A3;TMEM132A;MAT1A;TMEM138;ANKS4B;UBE2V1;STX1A;CC2D1B
H3K79me2_T-cell acute lymphoblastic leukemia_hg19	38/2000	0.999999	1	1.15139	0	PIGS;PRDM8;SPON2;NLRX1;NECAB3;QPRT;TMEM180;C2CD4B;SAYSD1;NAT14;GTF2E1;MTHFSD;TCEAL8;TMEM25;ARHGAP42;HHEX;ADAMTS13;C1RL;BANF1;POLR2H;MPV17;SLC25A42;RPS11;TUBG2;NR1D1;PPAPDC2;HSPBAP1;MYO19;ERN1;IFT20;RPS28;ATG16L2;TMEM138;HIST1H2BG;PLCD3;CPVL;UMODL1;ST6GALNAC6
H3K79me2_liver_mm9	38/2000	0.999999	1	1.39275	0	NAPB;FAAH;RTP3;TFRC;ACSM1;GM20324;NAIF1;PLG;GTF2E1;SH3RF1;LMAN1;HHEX;1700001C19RIK;SMPD4;B3GALT2;AV051173;ARFIP2;RRP36;BANF1;D930016D06RIK;EIF2S3Y;SLC25A42;MPV17;TNPO3;IFITM5;UTP15;A330035P11RIK;CCDC137;ACSL5;HSPBAP1;MYO19;AF357399;ERN1;RGL3;NOL12;SFT2D1;SLC27A5;R3HDM2
H3K27ac_CD14-positive monocyte_hg19	38/2000	0.999999	1	1.34156	0	DENND1B;NECAB3;KCNE3;CEBPE;TMEM180;SAYSD1;PTGS2;PLCXD2;MTHFSD;PAK1;NSDHL;ZNHIT1;B3GALT2;SMPD1;POLD2;RRP36;RPS2;UNC13B;GSTM4;BATF2;MRPS27;TIGD4;IFNB1;LYSMD4;KLHDC8B;THOC5;BTBD10;TMEM177;BSCL2;PPFIBP1;RPS28;POLE2;ID2;TNFSF4;NAPEPLD;ATF5;JDP2;CCDC150
H3K9ac_HeLa-S3_hg19	38/2000	0.999999	1	1.30883	0	RTN4R;SUV39H2;LRRC57;COL13A1;TMEM180;SAYSD1;HOXB13;MTHFSD;RBM15B;ARHGAP42;NSDHL;ZNHIT1;PTCHD2;SMPD1;RRP36;ARFIP2;KCNN1;GSTM4;BATF2;RAB2B;GPR39;STARD4;MRPS27;SLC30A3;CCDC137;MICAL2;RTN4RL2;THOC5;GLTPD2;FAM160A1;TSPAN13;FAM212A;CAPN10;NAPEPLD;CEP63;MYZAP;SFT2D1;LPIN3
H3K79me2_osteoblast_hg19	38/2000	0.999999	1	1.33792	0	KCNG1;NLRX1;NECAB3;MTMR14;ADCY4;SAYSD1;RFNG;PTGS2;NAT14;SPRED3;SYDE2;RBM15B;ADAMTS13;ANKRD1;BANF1;SLC25A42;TOPBP1;POLR2H;GPR39;S100A2;MIR301B;SHISA4;HSPBAP1;THOC5;TUBB4B;BSCL2;RPS28;IL6;FAM212A;TSPAN13;DOK4;ATG16L2;TMEM138;PXMP2;RPL37A;OCIAD2;PLCD3;LPIN3
H3K27ac_fibroblast of dermis_hg19	38/2000	0.999999	1	1.20249	0	PIGS;SPON2;ZCCHC5;RAB1B;POMT1;SAYSD1;NLK;PHRF1;MTHFSD;SPRED3;ADAMTS13;FRZB;SMPD1;NDST4;RRP36;ROPN1L;TOPBP1;RPS2;TTC23L;UTP15;BATF2;STARD4;MRPS27;ENTPD6;RBM19;FOXL2;KLHDC8B;HOGA1;ERN1;BSCL2;XPNPEP2;RGS9BP;POLE2;RPL37A;NAPEPLD;HIST1H2BG;SERPINI1;SFT2D1
H3K27ac_brain_mm9	38/2000	0.999999	1	1.25083	0	NAPB;ZFP787;COX19;ISYNA1;LRRC57;YTHDC2;RAB1B;4930404I05RIK;THTPA;SNAPC5;LMAN1;ATCAY;GM6787;BANF1;MIR3074-2;BRD9;UTY;ZFP882;CPA5;UNC13B;GABBR2;BTBD17;GM11346;CMC2;TMEM132A;SYT13;BSCL2;B930092H01RIK;5830415F09RIK;CAPN10;OSTC;VOPP1;HIST1H2BG;OCIAD2;PDZRN3;C030039L03RIK;SPRN;ZFP473
H3K4me3_endothelial cell of umbilical vein_hg19	82/3497	1	1	1.45598	0	KCNG1;PIGS;LY6K;MOXD1;FLT3;DPYS;RASGRF2;TMEM180;ADRA1D;CXCL1;LRRC71;DUSP15;NAT14;RRP9;SYDE2;ARHGAP42;SOX18;BSG;PIEZO2;RSPO3;DLGAP1;ROPN1L;MPV17;NUDT15;FAM81A;SULT4A1;ACAD10;TTC23L;PELP1;STARD4;MRPS27;UNC5A;SHISA4;THOC5;NPNT;AP3B2;BSCL2;NOV;RPL37A;RGN;HIST1H2BG;CEP63;SNORD43;SPACA5;TLR5;PDZRN3;SFT2D1;L3MBTL4;JDP2;BEAN1;RAB1B;ILDR2;HOXB13;GTF2E1;DEDD2;MTHFSD;ZNHIT1;PTCHD2;FRZB;STC2;TBX20;HOXC9;MBNL…
H2AFZ_A549_hg19	70/3109	1	1	1.46459	0	KCNG1;DENND1B;TFRC;ACSM3;QPRT;SAYSD1;GPATCH3;NAT14;SH3RF1;HHEX;ARFIP2;ROPN1L;TOPBP1;MPV17;TNPO3;ATP5SL;BATF2;RAB2B;KCTD19;TIGD4;MRPS27;SHISA4;HOGA1;MAT1A;IPCEF1;OTOR;ERN1;OLFM1;GPRIN1;UBE2V1;MYZAP;TLR5;L3MBTL4;CFD;NAPB;NECAB3;RAB1B;YTHDC2;GLT8D2;TMEM160;BHLHE22;HOXB13;LIN7B;SPTA1;ZNHIT1;NEUROD4;PTCHD2;STC2;ZMAT4;TBX20;SUSD3;NPTX1;RPRM;NTSR2;GSTM4;LINGO1;TMEM132A;MICAL2;SYT13;GDF3;NYX;BTBD10;MAPK1…
H3K4me3_fibroblast of villous mesenchyme_hg19	37/1982	1	1	1.38736	0	PIGS;DENND1B;MGST3;TMEM180;ILDR2;ADRA1D;DUSP15;RXFP1;DEDD2;TMEM25;ZNHIT1;PTCHD2;RSPO3;NUDT15;HIST1H3C;TTC23L;RPRM;GSTM4;STARD4;IRX5;PLEKHA2;ZBTB16;SHISA4;CTPS;GNMT;HOTTIP;MTL5;TMEM138;RHEB;TNFSF9;ALPK2;SNORD43;CEP63;SPACA5;TLR5;CNIH3;JDP2
H3K36me3_HeLa-S3_hg19	44/2234	1	1	1.32646	0	FAM109B;HSPB1;PHRF1;GTF2E1;SNORD49A;DEDD2;TM7SF2;FAM83H;ADAMTS13;BRD9;FSD2;RPS2;SLC25A42;RPS11;NUDT15;ACAD10;SLC25A44;TTC23L;ADIG;PLEKHG4;GLYATL3;CSNK1G3;CCDC137;PLEKHA2;ADRM1;DYRK1B;MIR301B;LYSMD4;TRPV1;PPAPDC2;NR1D1;TUBB4B;THOC5;COQ4;RPS28;CAPN10;ID2;SNORD43;UBE2V1;MYZAP;OCIAD2;ATF5;JDP2;SNORA20
H3K4me3_WI38_hg19	52/2521	1	1	1.38085	0	PIGS;PRDM8;DENND1B;ECM2;FLT3;CXCL1;ADRA1D;PHRF1;SPRED3;RPS15;SYDE2;ARHGAP42;MPV17;SLC25A42;NUDT15;ATP5SL;UNC13B;SHISA4;KCNAB3;AP3B2;PRSS12;SLC9A5;TMEM138;MMP17;SNORD43;MYZAP;CEP63;PDZRN3;JDP2;RGS17;LRRC57;ILDR2;RFNG;HDAC9;PAK1;TAF1D;ZNHIT1;PTCHD2;SNCB;RPRM;BCL11A;PLEKHA2;NR2F1;HSPBAP1;AIF1L;SYT17;BMP3;IL6;ATG16L2;MTL5;RHEB;LGR5
H3K79me2_myotube_hg19	37/2000	1	1	1.36676	0	PIGS;SLC45A2;TMEM160;NAT14;LIN7B;SPRED3;MTHFSD;ADAMTS13;C1RL;ANKAR;ANKRD1;ARFIP2;BANF1;MPV17;TOPBP1;POLR2H;NUDT15;ACAD10;ATP5SL;MIR194-1;GPR39;MRPS27;S100A2;HPS1;TMEM132A;MIR301B;IL17RE;NR1D1;THOC5;NPNT;HSPBAP1;BSCL2;RPS28;TMEM138;RPL37A;ATG2A;ST6GALNAC6
H3K36me3_CD14-positive monocyte_hg19	37/2000	1	1	1.28854	0	ISYNA1;ACSM1;YTHDC2;MTMR14;ADCY4;PHRF1;MIR107;NAT14;MYLK3;DEDD2;RPS15;ENDOU;RBM15B;FSD2;SLC25A42;NUDT15;ACAD10;SLC25A44;RILP;ATP5SL;ADIG;TIGD4;CCDC137;PLEKHA2;TRPV1;KCNAB3;TUBB4B;MAFA;ADCY10;LRRN4CL;ATG2A;ATF5;IL17C;SLC22A20;JDP2;SNORA20;R3HDM2
H3K4me3_bronchial epithelial cell_hg19	33/1859	1	1	1.25079	0	PIGS;LY6K;CD40;BEAN1;KDM5D;ILDR2;ADRA1D;CXCL1;NAT14;PLCXD2;ZNHIT1;TBX20;RPS2;MBNL3;NUDT15;PAMR1;PPARGC1A;HIST1H3C;TTC23L;NPDC1;GSTM4;STARD4;PLEKHA2;SHISA4;AP3B2;PRSS12;FAM160A1;PXMP2;RGN;SNORD43;CEP63;CNIH3;JDP2
H3K79me2_A549_hg19	59/2787	1	1	1.44078	0	KCNG1;CALCOCO2;MTMR14;SAYSD1;CXCL1;GPATCH3;NAT14;SYDE2;CLDN20;C1RL;ARFIP2;BANF1;NUDT15;UNC13B;PLEKHG4;MIR194-1;S100A2;GKN1;DYRK1B;TUBG2;HOGA1;THOC5;GLTPD2;TMEM138;MMP17;NUP62CL;ST6GALNAC6;NLRX1;NECAB3;CDCA3;PTGS2;TCEAL8;MTHFSD;RBM15B;ZNHIT1;ADAMTS13;ANKAR;RRP36;MICALCL;POLR2H;HOXC9;NPDC1;IRX5;CCDC137;HPS1;NR2F1;DKKL1;NR1D1;UBE2A;TUBB4B;SYT17;IFT20;COQ4;RPS28;ID2;ATG2A;TNFSF9;MAP3K10;LPIN3
H3K4me3_retinal pigment epithelial cell_hg19	37/2021	1	1	1.29112	0	PIGS;DENND1B;DPYS;ILDR2;ADRA1D;BHLHE22;LRRC71;RXFP1;PTCHD2;TBX20;PACSIN2;DLGAP1;HIST1H3C;TTC23L;KCNJ3;PELP1;TMEM132D;GSTM4;RAB2B;STARD4;IRX5;BCL11A;PLEKHA2;ENTPD6;SHISA4;ENTPD8;PRSS12;BMP3;FAM160A1;IL6;CCKBR;TMEM138;ZYX;SPACA5;NUP62CL;JDP2;LPIN3
H3K9me3_HepG2_hg19	31/1809	1	1	1.17841	0	SLC45A2;FAAH;ACSM3;TSHZ3;MAGEB16;RPL10L;MRGPRG;ARHGAP44;SPTA1;CDH4;DDI1;DLGAP1;CTSG;UTY;GALNT9;NTNG1;GPR39;GRXCR1;PRM2;KRTAP13-1;IFNB1;MTUS2;TUBG2;NRG3;TNFSF4;DMRTA1;CD207;NOX3;CNTN3;LGR5;IL9R
H3K4me3_Jurkat_hg19	38/2071	1	1	1.38966	0	PIGS;RGS17;FLT3;RASAL1;ARHGAP42;ZNHIT1;MED10;BSG;C1RL;PACSIN2;CTSG;RPS2;PELP1;GPR39;IRX5;PLEKHA2;ZBTB16;RTN4RL2;TUBG2;UBE2A;CTPS;ERN1;FAM160A1;SLC9A5;HOTTIP;UBXN11;RHEB;TMEM138;SERHL;POLE2;NAPEPLD;SNORD43;CEP63;SPACA5;MFGE8;CNIH3;JDP2;UMODL1
H3K27ac_bone marrow_mm9	36/2000	1	1	1.42867	0	DDX3Y;NAPB;2310034G01RIK;ISYNA1;YTHDC2;RAB1B;GSTT2;NLK;ZFP119A;A430078G23RIK;THTPA;CD79A;C1RL;RRP36;BRD9;BANF1;EIF2S3Y;MBNL3;ATP5SL;PELP1;1110036E04RIK;ZBTB16;MICAL2;UBE2A;4933404O12RIK;BSCL2;TMEM177;ADCY10;5830415F09RIK;RUFY4;OSTC;VOPP1;NOL12;JDP2;2310011J03RIK;ZFP473
H3K27ac_myotube_hg19	36/2000	1	1	1.45364	0	LY6K;ECM1;TMEM160;GPATCH3;PHRF1;PLCXD2;PCSK5;GTF2E1;TMEM25;TCEAL8;MTHFSD;ARHGAP42;NSDHL;SMPD1;STMN1;C1RL;ROPN1L;TOPBP1;ATP6V1C1;ATP5SL;TTC23L;PLEKHJ1;PLEKHG4;MRPS27;TIGD4;HPS1;IL31RA;SHISA4;UBE2A;THOC5;ERN1;SFRP4;MYH2;IL6;ATF5;SFT2D1
H3K27ac_placenta_mm9	36/2000	1	1	1.33826	0	ECM1;YTHDC2;RAB1B;4921531C22RIK;THTPA;SNAPC5;C1RL;SERPINB9G;GM6787;RRP36;BRD9;UTY;MBNL3;RILP;ZFP882;ATP5SL;MIR194-1;GKN1;CRYBB2;MYO19;BSCL2;IFT20;5830415F09RIK;CTAGE5;RHEB;CAPN10;NAPEPLD;HIST1H2BG;MKX;YPEL5;MFGE8;NOL12;PDZRN3;C030039L03RIK;2310011J03RIK;ZFP473
H3K79me2_mammary epithelial cell_hg19	36/2000	1	1	1.44491	0	PIGS;LY6K;NLRX1;CALCOCO2;MTMR14;CXCL1;SAYSD1;PTGS2;PCSK5;ARHGAP42;ZNHIT1;ADAMTS13;C1RL;ANKAR;RRP36;BANF1;MPV17;POLR2H;HOXC9;ATP5SL;IRX5;S100A2;TMEM132A;IGFL3;TUBG2;NR1D1;THOC5;TUBB4B;SYT8;GLTPD2;RPS28;DOK4;ID2;GPRIN1;POLE2;SPACA5
H3K79me2_H1-hESC_hg19	36/2000	1	1	1.50526	0	COX19;CDCA3;CALCOCO2;MGST3;MTMR14;RFNG;GPATCH3;NAT14;SNORD49A;SPRED3;MTHFSD;CLDN20;ADAMTS13;RRP36;ARFIP2;BANF1;APOPT1;RPS2;MPV17;ACAD10;MIR301B;LYSMD4;PPAPDC2;HSPBAP1;THOC5;AP3B2;COQ4;IFT20;RPS28;TMEM138;CLDN9;CAPN10;ATG2A;HIST1H2BG;NOL12;SLC22A20
H3K79me2_GM12878_hg19	36/2000	1	1	1.39984	0	NLRX1;TMEM180;ILDR2;NAT14;DEDD2;MTHFSD;TMEM25;SMPD1;NT5DC3;BRD9;BANF1;MPV17;POLR2H;NUDT15;FAM81A;ATP5SL;ENPP7;GSTM4;UTP15;CCDC137;DYRK1B;MIR301B;LYSMD4;TUBG2;THOC5;TUBB4B;MYO19;IFT20;RPS28;TMEM138;PXMP2;ATG2A;ECHDC2;MAP3K10;HIST1H2BG;ST6GALNAC6
H3K27ac_bone marrow macrophage_mm9	36/2000	1	1	1.39729	0	SUV39H2;NAPB;KDM5D;YTHDC2;RAB1B;B230118H07RIK;ZFP119A;RBM15B;C1RL;GM6787;RRP36;ZFP580;BRD9;POLR2H;I730030J21RIK;ATP5SL;TNPO3;A330035P11RIK;SLC10A6;STARD4;CMC2;HPS1;CTPS;VPS37B;BSCL2;ERN1;WEE1;5830415F09RIK;CAPN10;RHEB;POLE2;CD48;YPEL5;NOL12;C030039L03RIK;ZFP473
H3K27ac_astrocyte_hg19	36/2000	1	1	1.48376	0	SUV39H2;DENND1B;ECM2;ZCCHC5;NLRX1;POMT1;SAYSD1;PCSK5;MTHFSD;NSDHL;NT5DC3;POLD2;RRP36;ARFIP2;HORMAD2;TOPBP1;PAMR1;TTC23L;ATP6V1C1;PELP1;UTP15;STARD4;MRPS27;BCL11A;RNF26;ENTPD6;IL31RA;KLHDC8B;TUBB4B;THOC5;ERN1;BSCL2;FAM212A;LRRN4CL;DMRTA1;ATG2A
H2AFZ_HepG2_hg19	36/2000	1	1	1.44683	0	CFD;DENND1B;PTGDR2;RASGRF2;GLT8D2;NAT14;GTF2E1;LIN7B;CD3D;TMEM25;ARHGAP42;HSPH1;SMPD1;POLD2;BSG;ARFIP2;BANF1;POLR2H;TOPBP1;TTC23L;ATP6V1C1;TNPO3;GSTM4;BATF2;MRPS27;NPNT;BTBD10;CAPN10;RGS9BP;RGN;NAPEPLD;ECHDC2;UBE2V1;SPACA5;PLCD3;CPVL
H3K9ac_myotube_hg19	35/2000	1	1	1.57238	0	PIGS;SUV39H2;RAB1B;ILDR2;SAYSD1;TMEM160;GTF2E1;TM7SF2;MTHFSD;RBM15B;ZNHIT1;RRP36;ARFIP2;TOPBP1;MPV17;RPS2;ACAD10;PLEKHJ1;GSTM4;MRPS27;TIGD4;PLEKHA2;RBM19;THOC5;ERN1;BSCL2;RPS28;XPNPEP2;ID2;VEPH1;RGN;NAPEPLD;HIST1H2BG;SFT2D1;SHANK1
H3K9ac_skeletal muscle myoblast_hg19	35/2000	1	1	1.47907	0	SUV39H2;MOXD1;ECM2;ZCCHC5;RAB1B;CXCL1;PLCXD2;MTHFSD;NSDHL;ZNHIT1;CUX1;RRP36;ARFIP2;ROPN1L;BRD9;ACAD10;PLEKHJ1;GSTM4;MRPS27;APOBEC2;KLHDC8B;PPAPDC2;THOC5;TUBB4B;BSCL2;RPS28;TMEM138;GPRIN1;ATG2A;SERPINI1;UBE2V1;SPACA5;PLCD3;TLR5;SFT2D1
H3K27ac_osteoblast_hg19	35/2000	1	1	1.56286	0	SUV39H2;ZCCHC5;ACSM3;RAB1B;POMT1;SAYSD1;NLK;MTHFSD;NSDHL;ZNHIT1;SMPD1;B3GALT2;EFHD2;PACSIN2;RRP36;ARFIP2;RPS2;TOPBP1;RILP;ACAD10;NTNG1;GSTM4;MRPS27;IL31RA;HOGA1;THOC5;COQ4;BSCL2;RPS28;TNFSF4;POLE2;HIST1H2BG;ATF5;SFT2D1;JDP2
H3K27ac_B cell_hg19	35/2000	1	1	1.50469	0	RAB1B;TMEM180;HSD17B14;SAYSD1;DUSP15;PLCXD2;NAT14;MTHFSD;TMEM25;PAK1;NSDHL;HSPH1;SMPD1;MPV17;TOPBP1;RPS2;SLC25A44;GSTM4;BATF2;STARD4;MRPS27;RNF26;RBM19;LYSMD4;KLHDC8B;IPCEF1;THOC5;IFT20;TMEM177;XPNPEP2;POLE2;NAPEPLD;HIST1H2BG;CEP63;NOL12
H3K27ac_keratinocyte_hg19	35/2000	1	1	1.54654	0	PIGS;SUV39H2;DENND1B;LRRC57;COL13A1;RAB1B;SPESP1;TMEM180;FAM109B;HSPB1;PCSK5;NAT14;SNAPC5;MTHFSD;NSDHL;ZNHIT1;FAM19A2;RRP36;BRD9;TOPBP1;ACAD10;SLC25A44;UTP15;RAB2B;TRPV1;PRSS12;COQ4;RPS28;LRRN4CL;NAPEPLD;ECHDC2;TNFSF9;HIST1H2BG;TLR5;SFT2D1
H3K4me3_B cell_hg19	58/2843	1	1	1.57546	0	PIGS;DENND1B;CD40;TES;DUSP15;PHRF1;PCSK5;OSBPL10;RPS15;MFSD4;STMN1;FAM19A2;HORMAD2;TTC23L;PLEKHJ1;UNC13B;SLC30A8;SHISA4;RTN4RL2;TUBG2;PPAPDC2;GFRA3;AP3B2;DGKZ;TMEM177;TMEM138;MMP17;SPACA5;SNORD43;MFGE8;SFT2D1;JDP2;LRRC57;YTHDC2;SPESP1;BHLHE23;HOXB13;PLCXD2;PTCHD2;TBX20;FSD2;S1PR4;HIST1H3C;NPDC1;GSTM4;PLEKHA2;MYO19;GNMT;BMP3;FAM160A1;UBXN11;MTL5;RHEB;NAPEPLD;MAP3K10;TNFSF9;SERPINI1;CDK14
H3K9ac_K562_hg19	74/3409	1	1	1.72158	0	CD40;TMEM180;CXCL1;LRRC71;RRP9;SMPD1;EFHD2;ARFIP2;MPV17;TOPBP1;UTP15;RAB2B;BATF2;KCTD19;MRPS27;TIGD4;SLC30A3;S100A2;RBM19;SHISA4;RTN4RL2;APOA4;AP3B2;SLC9A5;TMEM138;GPRIN1;CEP63;TLR5;SFT2D1;JDP2;IL9R;STX1A;CFD;ISYNA1;KCNE3;CDCA3;RAB1B;USH1C;TMEM160;NLK;LIN7B;GTF2E1;HDAC9;DEDD2;MTHFSD;TMEM25;PTCHD2;NT5DC3;PACSIN2;KCNN1;BRD9;MUC4;ATP6V1C1;GSTM4;CCDC137;UBE2A;HSPBAP1;INHBC;BTBD10;OXR1;PPFIBP1;USH1G;M…
H3K27ac_HCT116_hg19	34/2000	1	1	1.58566	0	RTN4R;NECAB3;LRRC57;YTHDC2;NAIF1;SAYSD1;PHRF1;DEDD2;TMEM25;MTHFSD;SNAPC5;ARHGAP42;RBM15B;HSPH1;RRP36;ARFIP2;TOPBP1;NUDT15;ACAD10;ATP6V1C1;TTC23L;UTP15;GPR39;STARD4;MRPS27;TMEM132A;ARHGEF19;NR1D1;RGS9BP;GPRIN1;SERPINI1;SNORD43;TLR5;SFT2D1
H3K4me3_NB4_hg19	34/2000	1	1	1.50535	0	PIGS;PRDM8;NRN1;PTGDR2;MGST3;ILDR2;ABCA13;DEDD2;FUT7;HSPH1;BSG;C1RL;PACSIN2;RPS2;HOXC9;RILP;PELP1;PLEKHJ1;UNC13B;RAB2B;STARD4;IRX5;ITGA4;PLEKHA2;ZBTB16;IL31RA;NR2F1;CTPS;UBE2A;PRSS12;TMEM138;ECHDC2;SPACA5;CEP63
H3K36me3_A549_hg19	64/3112	1	1	1.66708	0	LY6K;CALCOCO2;CXCL1;PHRF1;OSBPL10;SPRED3;HHEX;SMPD4;DDI1;BANF1;ACAD10;SLC25A44;TTC23L;ATP5SL;PLEKHJ1;ADIG;MIR194-1;CSNK1G3;S100A2;SLC30A3;PPAPDC2;VPS37B;RHOF;THOC5;GLTPD2;GPRIN1;UBE2V1;ATF5;SFT2D1;INA;JDP2;SNORA20;ISYNA1;NLRX1;NECAB3;UHRF1;YTHDC2;ADCY4;NLK;CUZD1;TCEAL8;ZNHIT1;ANKAR;BRD9;FSD2;RPS2;POLR2H;PLEKHA2;CCDC137;MIR301B;LYSMD4;TTC9B;NR1D1;TRPV1;MAFA;TUBB4B;CEACAM19;AIF1L;COQ4;RPS28;OSTC;MA…
H3K4me3_cardiac mesoderm_hg19	82/3727	1	1	1.76185	0	PIGS;PRDM8;DENND1B;CD40;ACSM3;EPO;FLT3;RASGRF2;SLC35F4;SAYSD1;CXCL1;ADRA1D;LRRC71;DUSP15;SYDE2;ARHGAP42;MED10;C1RL;BSG;DLGAP1;TNPO3;PELP1;RAB2B;SLC30A8;ITGA4;KCNH7;SHISA4;RTN4RL2;PRSS12;MYL4;CCKBR;NOV;TMEM138;CLDN9;ITGA8;RGN;SPACA5;HIST1H2BG;SNORD43;CEP63;ATF5;JDP2;HCN4;NRN1;LRRC57;MGST3;GLT8D2;ILDR2;FAM109B;C2CD4B;RASAL1;BHLHE22;HOXB13;BHLHE23;HSPH1;FRZB;STC2;KCNN1;MBNL3;NPTX2;SNCB;PPARGC1A;NTSR…
H3K27ac_A549_hg19	60/2991	1	1	1.68702	0	SUV39H2;CLIC3;TMEM180;CXCL1;LRRC71;SYDE2;NSDHL;ARHGAP42;SOX18;ARFIP2;ROPN1L;SLC25A44;ACAD10;FAM81A;TTC23L;RAB2B;STARD4;MRPS27;TIGD4;SLC30A3;RBM19;RTN4RL2;THOC5;TMEM138;TLR5;SFT2D1;RTN4R;LRRC57;RAB1B;HSD17B14;GLT8D2;RASAL1;HOXB13;LIN7B;MTHFSD;ENHO;ZNHIT1;PTCHD2;ZMAT4;POLD2;RRP36;BRD9;ATP6V1C1;GSTM4;CCDC137;PLEKHA2;TMEM61;LYSMD4;KLHDC8B;SYT13;UBE2A;TUBB4B;SYT17;AIF1L;FAM212A;MTL5;ATG2A;ZYX;NAPEPLD;…
H3K4me3_epithelial cell of proximal tubule_hg19	24/1655	1	1	1.49484	0	KCNG1;PIGS;DENND1B;CSNK1G3;PLEKHA2;CXCL1;HSPBAP1;HOXB13;GFRA3;MYO19;AP3B2;NAT14;AIF1L;TMEM25;SYDE2;BMP3;RHEB;STC2;ASB9;SPACA5;CPVL;CNIH3;TTC23L;JDP2
H3K4me3_foreskin fibroblast_hg19	69/3309	1	1	1.70717	0	PIGS;PRDM8;DENND1B;LY6K;CD40;ECM2;CLIC3;DPYS;ADRA1D;CXCL1;LRRC71;SLC25A48;ARHGAP42;B3GALT2;C1RL;BSG;PIEZO2;NUDT15;TTC23L;ATP5SL;PLEKHJ1;PELP1;STARD4;KCTD19;SHISA4;CTPS;GFRA3;PRSS12;SFRP4;TMEM138;ITGA8;PKP1;SNORD43;SPACA5;MYZAP;TLR5;RGS17;LRRC57;ILDR2;BHLHE22;PTGS2;DEDD2;HSPH1;ZNHIT1;PTCHD2;TBX20;PACSIN2;RPS2;HOXC9;HIST1H3C;PPARGC1A;GSTM4;GABBR2;IRX5;PLEKHA2;ZBTB16;ADRM1;NR2F1;KLHDC8B;UBE2A;GNMT;F…
H2AFZ_HeLa-S3_hg19	32/2000	1	1	1.69714	0	ECM1;TFRC;YTHDC2;MTMR14;GPR20;SAYSD1;LIN7B;TCEAL8;MTHFSD;ARHGAP42;MED10;BSG;POLD2;KCNN1;MPV17;GSTM4;BATF2;TIGD4;HPS1;RBM19;TMEM61;FOXL2;TUBG2;NYX;BTBD10;FAM160A1;MIR449A;TMEM138;ATG2A;UBE2V1;CPVL;CCDC150
H3K27me3_HepG2_hg19	32/2000	1	1	1.73633	0	LRRC57;KDM5D;DPYS;YTHDC2;PTPRO;SAYSD1;DEDD2;TMEM25;TCEAL8;FAM19A2;ARFIP2;BANF1;TOPBP1;NUDT15;TTC23L;TRIM67;BATF2;SRPK3;USP9Y;HPS1;KLHDC8B;NYX;MIR216A;BTBD10;MYO19;MOS;GLTPD2;CAPN10;CLDN9;HIST1H2BG;SNORD43;PPP1R14D
H2AFZ_GM12878_hg19	32/2000	1	1	1.63369	0	ECM2;MIR10A;NECAB3;MTMR14;GLT8D2;C2CD4B;SAYSD1;GPATCH3;NAT14;MS4A4A;FAM83H;TMEM25;PTCHD2;RRP36;FSD2;ROPN1L;S1PR4;GSTM4;RAB2B;KCTD19;RBM19;HPS1;UBE2A;BTBD10;AP3B2;BSCL2;BMP3;MAPK11;SFRP4;IL6;ATG16L2;MTL5
H3K79me2_heart_mm9	32/2000	1	1	1.5862	0	PCNA;RASGRF2;1600012H06RIK;GM20324;RFNG;SNAPC5;CUX1;B3GALT2;MED10;AV051173;MIR3074-2;APOPT1;BANF1;QK;BC037032;ACAD10;IFITM5;ATP6V1C1;PELP1;ZBTB18;A330035P11RIK;CSNK1G3;GM10012;MICAL2;KLHDC8B;GM16596;MIR1964;FAM160A1;RHEB;OSTC;PLCD3;R3HDM2
H3K4me3_A549_hg19	85/3895	1	1	1.83816	0	PIGS;DENND1B;CD40;CLIC3;DOC2A;SLC35F4;TMEM180;GPR20;CXCL1;LRRC71;SERTM1;RRP9;MFSD4;SLC22A16;SMPD1;NDST4;ARFIP2;ROPN1L;BANF1;SLC25A42;NUDT15;FAM81A;TTC23L;TRIM67;PELP1;UTP15;RAB2B;BATF2;KCTD19;STARD4;MRPS27;TIGD4;ENTPD6;DYRK1B;KAZN;RTN4RL2;AP3B2;PRSS12;BSCL2;MYZAP;TLR5;MFGE8;SFT2D1;L3MBTL4;JDP2;LRRC57;RAB1B;GLT8D2;TMEM160;NLK;PTGS2;GTF2E1;MTHFSD;ENHO;ZNHIT1;PTCHD2;SNCB;HOXC9;RPRM;NTSR2;GSTM4;GABBR…
H3K27ac_mammary epithelial cell_hg19	31/2000	1	1	1.76522	0	LY6K;NLRX1;NECAB3;YTHDC2;RAB1B;PCSK5;NAT14;KLK7;MTHFSD;ZNHIT1;CUX1;TOPBP1;HOXC9;TTC23L;UTP15;GPR39;RAB2B;IRX5;TRPV1;THOC5;TUBB4B;PRSS12;BSCL2;FAM160A1;RPS28;TSPAN13;TMEM138;VOPP1;HIST1H2BG;SFT2D1;LPIN3
H2AFZ_astrocyte_hg19	31/2000	1	1	1.72698	0	DENND1B;COX19;FLT3;MTMR14;SAYSD1;GPATCH3;RPS15;MTHFSD;LMAN1;ZNHIT1;TBX20;PIEZO2;BRD9;ROPN1L;PAMR1;FAM81A;TTC23L;GSTM4;RAB2B;MRPS27;RBM19;BTBD10;SYT17;BMP3;IL6;DOK4;CAPN10;ATG2A;UBE2V1;PDZRN3;LGR5
H3K27ac_endothelial cell of umbilical vein_hg19	30/2000	1	1	1.74708	0	PIGS;SUV39H2;NECAB3;LRRC57;RAB1B;SAYSD1;PCSK5;MTHFSD;ARHGAP42;NSDHL;ZNHIT1;POLD2;RRP36;TOPBP1;RPS2;RNF26;ENTPD6;KLHDC8B;TUBG2;TUBB4B;MIR216A;THOC5;ERN1;BSCL2;TSPAN13;RGS9BP;POLE2;NAPEPLD;MYZAP;SFT2D1
H3K27ac_Panc1_hg19	30/2000	1	1	1.62398	0	CDCA3;RAB1B;CXCL1;PHRF1;GTF2E1;DEDD2;SNAPC5;TMEM25;ZNHIT1;POLR2H;ACAD10;TTC23L;ATP5SL;UTP15;TMC1;BATF2;MRPS27;SHISA4;CTPS;NR1D1;HSPBAP1;THOC5;COQ4;DMRTA1;NAPEPLD;CEP63;UBE2V1;OCIAD2;SFT2D1;LPIN3
H3K27ac_skeletal muscle myoblast_hg19	30/2000	1	1	1.69089	0	PIGS;SPON2;RAB1B;RMND1;FAM109B;SAYSD1;PHRF1;PCSK5;PLCXD2;MTHFSD;SNAPC5;ARHGAP42;ZNHIT1;ROPN1L;TOPBP1;ATP6V1C1;MRPS27;APOBEC2;TIGD4;ADRM1;DHCR24;UBE2A;THOC5;ERN1;SFRP4;IL6;NAPEPLD;SFT2D1;PDZRN3;JDP2
H3K27ac_MCF-7_hg19	30/2000	1	1	1.75286	0	DENND1B;LRRC57;TFRC;MGST3;CIB3;SAYSD1;RASAL1;OSBPL10;DEDD2;TAF1D;PTCHD2;BANF1;TOPBP1;HOXC9;ACAD10;ATP6V1C1;ATP5SL;TNPO3;NPDC1;HPS1;ENTPD6;ARHGEF19;COQ4;TMEM177;TMEM138;RGS9BP;OSTC;RPL37A;SNORD43;SFT2D1
H3K27ac_HepG2_hg19	30/2000	1	1	1.68754	0	PIGS;COX19;LRRC57;UHRF1;POMT1;PLCXD2;SNAPC5;SYDE2;TMEM25;RRP36;SLC25A42;ACAD10;SLC25A44;TTC23L;GSTM4;UNC13B;RAB2B;STARD4;USP9Y;HPS1;ISX;SFRP4;GLTPD2;RPS28;ATG2A;SNORD43;HIST1H2BG;UBE2V1;SFT2D1;JDP2
H3K4me3_Panc1_hg19	65/3295	1	1	1.8068	0	PIGS;PRDM8;DENND1B;CD40;CLIC3;FLT3;PCSK5;RRP9;NDST4;SMPD1;ARFIP2;FAM81A;ACAD10;TTC23L;ATP5SL;PELP1;BATF2;RAB2B;CSNK1G3;MRPS27;SHISA4;TBR1;TUBG2;AP3B2;TMEM177;RGS9BP;ITPKA;SNORD43;SPACA5;TLR5;SFT2D1;LRRC57;KCNE3;UHRF1;RAB1B;MGST3;USH1C;HSD17B14;GLT8D2;PTGS2;GTF2E1;MTHFSD;TCEAL8;ZNHIT1;PTCHD2;POLD2;SNCB;MBNL3;NTSR2;GABBR2;IRX5;TMEM61;KLHDC8B;MYO19;SYT17;FAM160A1;BMP3;HOTTIP;FAM212A;MTL5;CAPN10;OCIA…
H3K79me2_skeletal muscle myoblast_hg19	29/2000	1	1	1.71618	0	PIGS;RGS17;SPESP1;HSPB1;RFNG;NAT14;SPRED3;SNAPC5;SYDE2;CLDN20;ADAMTS13;SMPD1;ANKAR;BANF1;MPV17;TOPBP1;S100A2;CCDC137;MIR301B;KLHDC8B;NR1D1;HSPBAP1;THOC5;BSCL2;MYL4;IFT20;COQ4;RPS28;GPRIN1
H3K4me3_K562_hg19	94/4606	1	1	1.99031	0	PIGS;CD40;MIR10A;SPO11;RMND1;TMEM180;CXCL1;LRRC71;CD3D;ARHGAP44;SYDE2;ARHGAP42;SOX18;SMPD1;BSG;FAM19A2;ARFIP2;ROPN1L;TOPBP1;NUDT15;SLC25A44;TTC23L;PELP1;SPINK4;UTP15;RAB2B;KCTD19;MRPS27;SLC30A3;ACTL6B;ENTPD8;IL17RE;CTPS;THOC5;AP3B2;SLC9A5;TMEM138;MYZAP;CEP63;TLR5;SFT2D1;JDP2;RTN4R;ISYNA1;NLRX1;EPB42;MGST3;RAB1B;USH1C;GLT8D2;ILDR2;PTGS2;GTF2E1;HDAC9;PLCXD2;TMEM25;ZNHIT1;CUX1;PTCHD2;NT5DC3;KCNN1;BR…
H3K27ac_H1-hESC_hg19	23/2000	1	1	1.78474	0	UNC13B;RAB2B;STARD4;LRRC57;MRPS27;FLT3;ENTPD6;ARHGEF19;GLT8D2;SAYSD1;UBE2A;BTBD10;MTHFSD;NLRP12;ZNHIT1;ATG16L2;TMEM138;POLE2;MED10;PXMP2;ZYX;MPV17;PDZRN3
H3K27ac_HeLa-S3_hg19	24/2000	1	1	1.6556	0	UTP15;BATF2;RAB2B;MRPS27;COL13A1;TMEM180;SAYSD1;UBE2A;OXR1;MTHFSD;GLTPD2;ARHGAP42;ZNHIT1;CUX1;NAPEPLD;ARFIP2;RRP36;BRD9;TOPBP1;SFT2D1;SLC25A44;FAM81A;ATP6V1C1;PELP1
H3K27ac_fibroblast of lung_hg19	62/3617	1	1	1.89286	0	PIGS;ECM1;MIR10A;ECM2;HSPB7;HSPB1;CXCL1;SAYSD1;PHRF1;ARHGAP42;NSDHL;SMPD1;ROPN1L;TOPBP1;ACAD10;PAMR1;ATP5SL;PELP1;PLEKHJ1;UNC13B;GPR39;BATF2;MRPS27;ITGA4;S100A2;PPAPDC2;THOC5;PRSS12;BSCL2;ERN1;TMEM138;CEP63;ALPK2;SNORD43;SFT2D1;JDP2;LRRC57;NECAB3;YTHDC2;HSD17B14;PLCXD2;MTHFSD;RBM15B;ZNHIT1;POLD2;MICALCL;RPS2;TXNDC8;HIST1H3C;RILP;NPDC1;DHCR24;KLHDC8B;UBE2A;MYO19;IL6;LRRN4CL;RHEB;POLE2;TNFSF4;NAPEP…
H3K4me3_fibroblast of lung_hg19	113/5182	1	1	2.10146	0	PRDM8;LY6K;LRRC71;SLC25A48;ARHGAP42;NDST4;BSG;C1RL;PIEZO2;ARFIP2;ROPN1L;NUDT15;STARD4;KCTD19;SLC30A3;SHISA4;KAZN;CTPS;THOC5;BSCL2;SFRP4;MTNR1A;TMEM138;PKP1;HIST1H2BG;NRN1;BEAN1;YTHDC2;ILDR2;BHLHE22;PLCXD2;GTF2E1;DEDD2;TMEM25;ZNHIT1;HSPH1;PACSIN2;HOXC9;HIST1H3C;GSTM4;BCL11A;ZBTB16;HSPBAP1;AIF1L;BMP3;FAM160A1;IL6;MTL5;RHEB;OSTC;PXMP2;TNFSF9;MAP3K10;CNIH3;PIGS;DENND1B;SUV39H2;ECM2;KDM5D;MIR10A;DOC2A…
H3K4me3_HeLa-S3_hg19	67/3589	1	1	1.93528	0	PIGS;LY6K;CLIC3;SAYSD1;ARHGAP42;SMPD1;ANKRD1;FAM19A2;RSPO3;ARFIP2;BANF1;SLC25A42;UTP15;RAB2B;BATF2;MRPS27;SLC30A3;SHISA4;ENTPD8;RTN4RL2;CTPS;THOC5;PRSS12;TMEM138;CEP63;SPACA5;HIST1H2BG;MYZAP;TLR5;MFGE8;SFT2D1;JDP2;LRRC57;COL13A1;RAB1B;PLCXD2;LIN7B;MTHFSD;PAK1;ZNHIT1;CUX1;PTCHD2;NT5DC3;KCNN1;RRP36;APOPT1;RPS2;MBNL3;NPDC1;GSTM4;PLEKHA2;CCDC137;TMEM61;MICAL2;AIF1L;FAM160A1;HOTTIP;FAM212A;MTL5;RHEB;C…
H3K4me3_CD14-positive monocyte_hg19	71/3639	1	1	1.90201	0	SUV39H2;DENND1B;ECM2;FLT3;CXCL1;RPS15;NSDHL;ARHGAP42;STMN1;RSPO3;HORMAD2;ROPN1L;MPV17;ACAD10;TTC23L;BATF2;GPR39;KCTD19;SHISA4;GFRA3;PRSS12;AP3B2;RUFY4;TMEM138;RGS9BP;MYZAP;SPACA5;SNORD43;SLC27A3;RGS17;LRRC57;NRN1;COL13A1;RAB1B;NAIF1;USH1C;ILDR2;RASAL1;RFNG;PLCXD2;GTF2E1;ENHO;SPTA1;FAM83H;TMEM25;NEUROD4;FUT7;PTCHD2;POLD2;TBX20;RRP36;APOPT1;RPS2;S1PR4;PPARGC1A;GSTM4;CCDC137;PLEKHA2;DKKL1;DHCR24;UBE…

## Sheet: ESCAPE
ESCAPE: database for integrating high-content published data collected from human and mouse embryonic stem cells
Term	Overlap	P-value	Adjusted P-value	Z-score	Combined Score	Genes
mMEF_K27me3_17603471	169/2444	5.33381e-19	1.40279e-16	-1.08037	39.4368	PRDM8;FAAH;EPO;CPNE6;MRGPRG;OTP;IRS3;MRGPRH;ARHGAP44;SLC25A48;CRHBP;CDH4;ATCAY;SOX18;STMN1;FAM19A2;PROK2;GNAT1;PAMR1;FAM81A;CAR4;PKNOX2;UNC13B;KCTD19;UNC5A;SLC30A3;KCNH7;MTUS2;TBR1;NPNT;PDYN;LOR;OLFM1;RGS9BP;CLDN9;SFRP5;GPRIN1;PKP1;RTN4R;NRN1;COL13A1;EPHA10;KCNE3;NOTCH4;LTBP4;GSTT2;C2CD4B;PRDM13;RASAL1;BHLHE22;HOXB13;BHLHE23;LIN7B;TMEM25;NEUROD1;IGSF21;NEUROD2;TRP53I11;ADAMTS13;FUT7;SCUBE1;ZMAT4;…
DNMT3B-19796622_DOWN	41/473	1.18498e-07	4.45216e-06	-2.64889	32.64	A730045E13RIK;RTP3;4930533B01RIK;IGH-VX24;B230209E15RIK;OLFR669;ABCA13;OLFR889;BC107364;OLFR547;CLDN20;LCE3B;VMN2R30;ORLY;3110004A20RIK;OLFR262;PROK2;MICALCL;GM765;4930578N18RIK;CPA5;NTNG1;PRM2;2610028H24RIK;1810065E05RIK;USP9Y;IL31RA;OLFR1489;OLFR538;CYP2C29;GM5409;4933438K21RIK;4930546C10RIK;A630009H07RIK;1810011H11RIK;OLFR353;CSPRS;OLFR971;TSSK5;CDH12;GM5860
TCEA3-19796622_DOWN	67/972	6.4598e-08	2.83154e-06	-2.34915	30.0096	GM14488;PNLIPRP2;RTP3;TUSC5;4930524O05RIK;IFNA1;ACSM1;OLFR1213;TCP10A;BC107364;CLDN20;HHAT;VMN2R30;ORLY;PROK2;GNAT1;GM765;4930578N18RIK;4930430O22RIK;PRM2;ANG4;4933411K16RIK;NCTC1;OLFR318;C1QL3;CYP2D26;GM5409;OLFR635;A630009H07RIK;ETV3L;1810011H11RIK;OLFR553;ACPT;CDH12;RTN4R;A730045E13RIK;KCNE1;4933406F09RIK;KCNE3;4930533B01RIK;LPO;SLC5A2;OLFR669;KLK7;4930542C21RIK;OLFR547;OLFR701;SLC17A7;MICALCL…
CHiP_REST-21632747	122/1932	3.18903e-11	2.79572e-09	-1.21441	23.9181	KCNG1;TUSC5;OTP;GPATCH3;ABCA13;CDH4;CNTNAP5C;FAM19A2;ROPN1L;CAR4;1700012B07RIK;UNC5A;KCNH7;1700125H03RIK;2010107G12RIK;THOC5;PDYN;1700010I14RIK;GRIP2;OLFM1;SCN10A;TCL1;GPRIN1;UBE2V1;MIR3085;STX1A;RTN4R;EPHA10;PRDM13;BHLHE23;4930404I05RIK;ENHO;NEUROD1;IGSF21;NEUROD2;OTOA;NEUROD4;MIR1971;NPTX1;NPTX2;NTSR2;ZP4-PS;ANKRD34C;ARHGEF38;IL31RA;NR2F1;TRPV1;MAFA;ISX;TMEM233;LRIT2;LHX2;SLC26A3;1700008K24RIK;…
KLF4-19796622_UP	163/2994	5.64956e-10	3.71459e-08	-1.30246	22.2831	KCNG1;LY6K;TES;TUSC5;AQP7;CRHBP;RAB44;HHAT;C1RL;FAM3B;FAM19A1;QK;ROPN1L;PAMR1;FAM81A;KRT6A;1700097N02RIK;1700015G11RIK;PPAPDC2;GRIP2;9130230L23RIK;CYP2D26;MYL4;TCL1;VOPP1;FETUB;PKP1;HIST1H2BG;OLFR153;5430401F13RIK;CCDC150;APOL7B;RTN4R;A;A730045E13RIK;KCNE1;NLRX1;COL13A1;NOTCH4;ILDR2;LYPD2;PRDM13;C2CD4B;BHLHE22;KRT42;SLC5A2;KLK7;IGSF21;NEUROD2;AA414992;PACSIN2;NPTX1;VILL;HOXC9;SULT5A1;TMEM132D;CTL…
mESC_H3K27me3_17603471	162/2753	2.2128e-12	2.90984e-10	-0.997935	21.9124	KCNG1;PRDM8;FAAH;CPNE6;MRGPRG;OTP;CRHBP;SLC25A48;HHAT;CDH4;SOX18;FAM19A2;PROK2;GNAT1;PAMR1;CAR4;PKNOX2;1110008P14RIK;UNC5A;SLC30A3;MTUS2;SHISA4;TBR1;NPNT;PDYN;LOR;SFRP4;OLFM1;SLC9A5;DOK4;RUFY4;RGS9BP;SFRP5;GPRIN1;LTB4R1;VOPP1;PKP1;ZFP575;RTN4R;NRN1;COL13A1;TSHZ3;EPHA10;KCNE3;PRDM13;RASAL1;BHLHE22;HOXB13;BHLHE23;LIN7B;TMEM25;IGSF21;NEUROD2;FUT7;SCUBE1;STC2;KCNN1;NPTX1;NPTX2;HOXC9;NTSR2;TMEM132D;NT…
GADD45A-19796622_UP	58/839	4.65673e-07	1.3608e-05	-1.83136	20.5201	LY6K;CALCOCO2;ISOC2B;SLC35F4;RPL10L;GM364;GPR20;1810063I02RIK;OSBPL10;FAM19A1;PAMR1;KRT6A;TRIM67;BATF2;APOBEC2;1700097N02RIK;SH2D3C;OLFR1489;THOC5;4932412D23RIK;TMPRSS11C;9130230L23RIK;GRIP2;GIP;MYL4;TCL1;ACOX2;ITGA8;HIST1H2BG;CCDC150;WFDC15A;CLCNKB;FTHL17;KRT42;PTGS2;PCDHB20;E330021D16RIK;OLFR589;ADH1;MLANA;SERPINB9G;CEACAM20;XIRP2;SLC5A4B;MUC4;FOXB2;CDRT4;CTLA2B;LINGO1;GRRP1;SH2D1A;DKKL1;CEACAM…
SALL4-19796622_UP	43/552	8.64651e-07	2.27403e-05	-1.76322	18.8512	CIITA;CD40;COL13A1;NOTCH4;IGH-VX24;CLCNKB;GPR20;OLFR1414;GLYAT;KRT42;HOXB13;KLK7;NEUROD1;1700001C19RIK;MFSD4;VILL;MUC4;FAM81A;CPA5;KRT6A;FOXB2;BATF2;2610028H24RIK;AF067061;BTBD17;1810065E05RIK;GM11346;SH2D3C;OLFR1489;HS3ST6;IL17RE;GFRA3;TMPRSS11C;9130230L23RIK;GIP;SLC6A7;UBXN11;9630013K17RIK;CD207;OLFR1372-PS1;CPSF4L;CPVL;SLC27A5
SOX2-19796622_DOWN	106/1898	3.04646e-07	1.00152e-05	-1.41474	16.2856	LY6K;5033404E19RIK;ABCA13;CRHBP;SOX18;STMN1;PROK2;RPS11;CAR4;1700097N02RIK;ACSL5;1700015G11RIK;THOC5;PDYN;DGKZ;4932412D23RIK;LOR;SFRP4;TCL1;GPRIN1;LTB4R1;PKP1;FKBP6;APOL7B;4933422A05RIK;ISYNA1;COL13A1;KCNE3;CLCNKB;BHLHE22;KRT42;PLCXD2;IGSF21;AA414992;ZMAT4;USP50;SLC5A4B;NPTX1;VILL;NTNG1;BCL11A;SH2D1A;GM11961;DHCR24;SLC6A7;UBXN11;MTL5;GPR182;CNIH3;CALCOCO2;1500015O10RIK;FAM57B;QPRT;HSPB1;G6PD2;HOR…
hESC_H3K27me3_20682450	86/1374	5.10803e-08	2.68682e-06	-1.24546	15.9757	PRDM8;MOXD1;SPON2;FLT3;EPO;RASGRF2;ADRA1D;OTP;CRHBP;HHEX;CDH4;MFSD4;SOX18;FAM19A2;PROK2;RSPO3;FAM81A;PKNOX2;ITGA4;UNC5A;SLC30A3;KCNH7;TBR1;FOXL2;RTN4RL2;NPNT;PRSS12;DGKZ;C1QL3;SFRP4;GLTPD2;VGF;NRG3;RGS9BP;SFRP5;PITPNM3;MMP17;ITPKA;ITGA8;DSCAML1;INA;L3MBTL4;CFD;HCN4;NRN1;GRP;TSHZ3;EPHA10;ADCY4;LTBP4;PRDM13;HOXB13;NEUROD1;IGSF21;NEUROD2;SCUBE1;TBX20;KCNN1;SLC17A7;NPTX1;NPTX2;HOXC9;SNCB;FOXB2;GABBR2…
ASCL1-19796622_DOWN	72/1203	3.04432e-06	6.15888e-05	-1.64519	15.9502	DDX3Y;CIITA;RTP3;TUSC5;DBPHT2;DPYS;RPL10L;HSPB1;5033404E19RIK;ABCA13;TCP10A;RXFP1;THTPA;HHEX;VMN2R30;PROK2;OLFR164;RPTN;IFITM5;TRIM67;KCTD19;THOC5;PDYN;GFRA3;GIP;TCL1;SFRP5;LTB4R1;ITPKA;ITGA8;HIST1H2BG;TLR5;SLC22A20;DSCAML1;SLC27A5;SMTNL1;WFDC15A;2310034G01RIK;COL13A1;NOTCH4;LTBP4;CLCNKB;HSD17B14;1700029F12RIK;HOXB13;FTHL17;BHLHE23;LIN7B;E330021D16RIK;NEUROD1;CACNG8;PRSS50;MLANA;D130079A08RIK;ZMA…
NANOG-19796622_UP	45/646	7.58533e-06	0.000124684	-1.58475	14.2465	LY6K;NLRX1;COL13A1;NOTCH4;HSPB7;GM364;ADCY4;GPR20;PRDM13;PKD1L3;CD79A;1700001C19RIK;CACNG8;CEACAM20;PROK2;A830052D11RIK;SLC5A4B;SLC25A42;MUC4;FAM81A;KRT6A;CHST8;AOC3;CCDC154;SLC36A2;APOBEC2;TTC9B;HS3ST6;KCNAB3;9130230L23RIK;OLFR1002;GIP;ISX;MYL4;AU021092;XPNPEP2;SFRP5;LTB4R1;RGN;CPVL;NUP62CL;LGR5;SLC22A20;SLC27A5;SHANK1
NR5A2-19796622_DOWN	73/1288	1.52629e-05	0.000223008	-1.66404	13.9918	KCNG1;PRDM8;MYOM1;TUSC5;DPYS;SLC35F4;OLFR1213;TCP10A;CLDN20;SLC22A16;MFSD4;FAM3B;PROK2;DLGAP1;CHST8;A330035P11RIK;SLC30A3;4930550L24RIK;RTN4RL2;PRAP1;LOR;9130230L23RIK;TMPRSS11C;ACOX2;1810011H11RIK;LTB4R1;MMP17;FETUB;PKP1;OLFR153;HIST1H2BG;TLR5;5430401F13RIK;ATF5;MATN4;PDZRN3;COLEC11;PSMB11;SPESP1;NOTCH4;CLCNKB;ADCY4;PRDM13;HOXB13;PTGS2;BHLHE23;PCDHB20;DEDD2;ADH1;OLFR701;2410141K09RIK;SERPINB9G;A…
mNPC_K27me3_17603471	48/676	2.3261e-06	5.09804e-05	-1.41383	13.9744	RTN4R;HCN4;COL13A1;EPHA10;FLT3;OLFR1411;OTP;C2CD4B;PRDM13;BHLHE22;HOXB13;BHLHE23;ARHGAP44;IGSF21;NEUROD2;1700001C19RIK;SCUBE1;MFSD4;SOX18;PTCHD2;PROK2;HOXC9;SULT4A1;CHST8;NTNG1;AI661453;FOXB2;GABBR2;TFAP2D;SLC30A3;UNC5A;BCL11A;SH2D3C;HS3ST6;MAFA;AP3B2;HCRTR1;CCKBR;VGF;MPPED1;DOK4;RGS9BP;SFRP5;PITPNM3;INA;DSCAML1;SERINC2;NEUROG3
MSC-19796622_DOWN	59/1006	4.17246e-05	0.000457232	-1.80367	13.8708	LY6K;TUSC5;SLC35F4;IGH-VX24;OLFR1213;HSPB1;1810063I02RIK;CLDN20;SLC22A16;D330025C20RIK;FAM3B;RSPO3;HORMAD2;PAMR1;CCDC154;KCTD19;GFRA3;1700010I14RIK;1700109H08RIK;OLFR1002;GIP;CYP2D26;ACOX2;MPPED1;OLFR353;ITGA8;TLR5;DSCAML1;CCDC150;APOL7B;A;WFDC15A;NLRX1;NOTCH4;HOXB13;E330021D16RIK;2410141K09RIK;ZMAT4;SERPINB9G;TBX20;ADAD1;OLFR262;4930578G10RIK;XIRP2;HOXC9;4930515G16RIK;CPA5;IFNB1;BCL11A;USP9Y;OXR…
CDX2-19796622_DOWN	160/3318	1.70664e-06	4.08043e-05	-1.3251	13.3924	TUSC5;TFRC;EPO;DBPHT2;RPL10L;OLFR1213;5033404E19RIK;RXFP1;RRP9;CRHBP;ATCAY;SOX18;STMN1;PROK2;SLC25A42;PAMR1;RPTN;IFITM5;CAR4;PKNOX2;SECTM1B;1700097N02RIK;ACSL5;4930550L24RIK;CTPS;THOC5;PDYN;1700010I14RIK;DGKZ;4932412D23RIK;SFRP4;TCL1;1810011H11RIK;GPRIN1;LTB4R1;FETUB;ZFP850;APOL7B;4933422A05RIK;ISYNA1;COL13A1;NOTCH4;YTHDC2;CLCNKB;LTBP4;LYPD2;GSTT2;PRDM13;RASAL1;HOXB13;KRT42;A130010J15RIK;NEUROD1;…
TCF3-19796622_DOWN	137/2789	4.56488e-06	8.00375e-05	-1.38996	13.1115	EPO;DBPHT2;ACSM1;RPL10L;MRGPRG;5033404E19RIK;RXFP1;CRHBP;ATCAY;SOX18;FAM3B;PROK2;OLFR164;PAMR1;IFITM5;ENPP7;1700097N02RIK;ACSL5;1700015G11RIK;THOC5;PDYN;4932412D23RIK;PRAP1;LOR;GRIP2;SFRP4;GLTPD2;TCL1;FETUB;HIST1H2BG;ZFP850;FKBP6;APOL7B;ZFP345;YTHDC2;CLCNKB;GSTT2;BHLHE23;KRT42;PLCXD2;NEUROD2;ADH1;AA414992;ZMAT4;USP50;SLC5A4B;CPA5;TMEM132D;GSDMA;SH2D1A;GM11961;GDF3;NR1D1;I830134H01RIK;UBXN11;91302…
OTX2-19796622_UP	76/1339	9.66776e-06	0.000149566	-1.42883	12.5848	PRDM8;PNLIPRP2;LY6K;MOXD1;CLIC3;TUSC5;DOC2A;FAM57B;SPO11;1500015O10RIK;DPYS;GM364;SH3RF1;HHAT;VMN2R30;FAM3B;PROK2;CTSG;DLGAP1;HORMAD2;CAR4;PKNOX2;H2-T10;TNNC2;MAT1A;GFRA3;4932412D23RIK;C1QL3;TEX18;OLFR1002;GIP;MYL4;CHIT1;TOX3;CCKBR;DMRTA1;RGN;5430401F13RIK;SLC22A20;PDZRN3;A;PSMB11;WFDC15A;A730045E13RIK;KCNE3;ILDR2;LYPD2;ENHO;1700001C19RIK;FRZB;TBX20;ASZ1;4930578G10RIK;SUSD3;FSD2;SLC5A4B;CPA5;NTNG…
MSC-19796622_UP	50/796	3.2283e-05	0.000369149	-1.46553	11.584	MOXD1;SPO11;GPR20;BC049702;CRHBP;SOX18;ORLY;A630010A05RIK;PKNOX2;TRIM67;H2-T10;GM11346;TNNC2;ACSL5;4932412D23RIK;AP3B2;LOR;TMPRSS11C;MYL4;SFRP4;A630009H07RIK;TCL1;SFRP5;ACPT;ZFP493;MS4A2;PDZRN3;KCNE3;KRT42;CD79A;OLFR701;4930432K21RIK;STC2;SLC5A4B;AOC3;1810065E05RIK;GM11961;TTC9B;SYT13;AU021092;SLC6A7;OLFR459;9630013K17RIK;ID2;MKX;A830018L16RIK;CPVL;TNP1;NEUROG3;FOXA2
SFPI1-19796622_DOWN	89/1700	3.11004e-05	0.000369149	-1.36616	10.7985	PRDM8;MYOM1;MOXD1;CALCOCO2;DBPHT2;DPYS;RPL10L;5033404E19RIK;1810063I02RIK;G6PD2;CRHBP;PROK2;HORMAD2;DLGAP1;SLC25A42;FAM81A;IFITM5;PKNOX2;TRIM67;CHST8;4930430O22RIK;SECTM1B;A330035P11RIK;GM11346;TNNC2;FOXL2;THOC5;GFRA3;C1QL3;4932412D23RIK;TMPRSS11C;LOR;GRIP2;OLFR1002;GIP;BSCL2;TOX3;SFRP4;TCL1;MPPED1;ACOX2;CCKBR;RGS9BP;CLDN9;SFRP5;LTB4R1;ITPKA;ZFP493;FETUB;PDZRN3;SLC22A20;RGS17;2310034G01RIK;GRP;NO…
CHiP_RNF2-22325148	102/1920	4.33184e-06	8.00375e-05	-1.10337	10.4081	OTP;CDH4;SOX18;FAM19A2;PROK2;GNAT1;PKNOX2;MEF2C;UNC5A;SLC30A3;TBR1;NPNT;DGKZ;LOR;TCL1;RUFY4;RGS9BP;SFRP5;GPRIN1;PKP1;RTN4R;NRN1;COL13A1;TSHZ3;EPHA10;PRDM13;HOXB13;DEDD2;IGSF21;NEUROD2;SCUBE1;STC2;KCNN1;NPTX1;HOXC9;NPTX2;TMEM132D;NTNG1;SRD5A2;BTBD17;BCL11A;ZBTB16;IGF2;NR2F1;MAFA;BMP3;LHX2;ID2;RGL3;MKX;CNIH3;DOC2A;FLT3;RASGRF2;HSPB1;ADRA1D;DUSP15;SLC22A12;MFSD4;MED10;RSPO3;DLGAP1;CHST8;FOXL2;RTN4RL…
CHiP_SUZ12-18692474	98/1909	2.51804e-05	0.000331123	-1.26899	10.1684	PRDM8;OTP;CRHBP;HHAT;CDH4;SOX18;PROK2;CAR4;PKNOX2;UNC13B;MEF2C;UNC5A;SLC30A3;KCNH7;TBR1;NPNT;LOR;RUFY4;SFRP5;PKP1;NRN1;COL13A1;EPHA10;KCNE3;PRDM13;HOXB13;IGSF21;NEUROD2;STC2;KCNN1;NPTX1;NPTX2;HOXC9;NTSR2;TMEM132D;NTNG1;SRD5A2;BCL11A;ZBTB16;IGF2;NR2F1;MAFA;BMP3;LHX2;RGL3;MKX;SERINC2;CNIH3;PCSK1;MOXD1;FLT3;RASGRF2;PTPRO;SLC35F4;ADRA1D;MFSD4;RSPO3;DLGAP1;CHST8;FOXL2;RTN4RL2;GFRA3;PRSS12;C1QL3;TOX3;M…
T-19796622_DOWN	58/1008	7.91642e-05	0.000832808	-1.43175	10.1521	KCNG1;GM364;G6PD2;ENDOU;PROK2;CAR4;APOBEC2;1700097N02RIK;TNNC2;ARHGEF19;PDYN;4932412D23RIK;PRAP1;LOR;NOV;MPPED1;CLDN9;ITPKA;ITGA8;ZFP493;FCER2A;5430401F13RIK;CCDC150;PSMB11;NECAB3;GRP;CLCNKB;LYPD2;GSTT2;ILDR2;BHLHE22;4930542C21RIK;E330021D16RIK;NEUROD1;IGSF21;PAK1;CACNG8;OLFR701;SERPINB9G;A830052D11RIK;NPTX1;NPTX2;RPRM;KCNJ3;CDRT4;BCL11A;GRRP1;NR2F1;SYT13;4933438K21RIK;MAPK11;SLC6A7;OLFR459;TMEM1…
ZSCAN4C-19796622_UP	76/1387	3.00407e-05	0.000369149	-1.2752	10.0796	PRDM8;LY6K;TES;CALCOCO2;GM364;SOX18;HORMAD2;DLGAP1;CYP2C70;CAR4;TRIM67;UNC13B;H2-T10;AF067061;4930550L24RIK;RHOF;AP3B2;C1QL3;4932412D23RIK;TEX18;GRIP2;1700109H08RIK;TOX3;GLTPD2;CLDN9;LTB4R1;RGN;TLR5;NUP62CL;PDZRN3;APOL7B;A;SLC45A2;NLRX1;COL13A1;KCNE3;GPR85;ADCY4;PTGS2;E330021D16RIK;TMEM25;OLFR503;1700001C19RIK;FRZB;TBX20;ASZ1;OLFR262;A830052D11RIK;AF067063;MICALCL;HOXC9;MBNL3;S1PR4;BC043934;KLK1B…
MYC-19796622_DOWN	73/1373	0.000105679	0.000992632	-1.44227	9.97348	MYOM1;CIITA;DPYS;RASGRF2;GM364;CPNE6;HSPB1;OLFR1414;OLFR889;FAM3B;DLGAP1;ROPN1L;PAMR1;A330035P11RIK;4732490B19RIK;AF067061;GM11346;1700097N02RIK;SH2D3C;SHISA4;RHOF;IL17RE;PDYN;GFRA3;4932412D23RIK;TMPRSS11C;LOR;TOX3;NOV;GPRIN1;ITGA8;FETUB;5430401F13RIK;TLR5;SLC22A20;CCDC150;APOL7B;WFDC15A;GRP;SPESP1;PSG16;ILDR2;GSTT2;BHLHE22;FTHL17;PCDHB20;ZMAT4;SERPINB9G;ASZ1;4930578G10RIK;ADAD1;XIRP2;A830052D11R…
RXRA-19796622_DOWN	41/672	0.000287301	0.00219525	-1.61578	9.89091	PRDM8;CIITA;A730045E13RIK;GRP;SPO11;USH1C;OLFR1213;GSTT2;LYPD2;OLFR1414;OLFR589;OLFR503;OLFR701;VMN2R30;ORLY;ASZ1;PROK2;MBNL3;KCNJ3;GM11346;SH2D1A;4932412D23RIK;C1QL3;CEACAM19;TMPRSS11C;GM5409;MOS;SFRP4;TOX3;SLC6A7;NOV;CCKBR;OLFR353;9130209A04RIK;OLFR971;CD207;CDH12;A830018L16RIK;MS4A2;PDZRN3;SPRN
ZSCAN4C-19796622_DOWN	71/1319	9.25469e-05	0.000936147	-1.40292	9.78361	MOXD1;SUV39H2;DOC2A;1500015O10RIK;QPRT;SLC35F4;OLFR1213;B230209E15RIK;5033404E19RIK;TCP10A;TM7SF2;CRHBP;VMN2R30;C1RL;PROK2;4930578N18RIK;FAM81A;IFITM5;MEF2C;PRM2;SLC36A2;GM11346;SH2D3C;GFRA3;THOC5;OTOR;GM5409;NOV;MPPED1;GPRIN1;DMRTA1;ITPKA;ITGA8;FCER2A;SLC27A3;SLC22A20;SMTNL1;RGS17;A730045E13RIK;MGST3;NOTCH4;CLCNKB;LYPD2;HSD17B14;4921531C22RIK;KRT42;OLFR669;A130010J15RIK;PCDHB20;4930542C21RIK;IGS…
MYOD1-19796622_DOWN	66/1217	0.000133882	0.00121417	-1.41131	9.47512	EPO;DPYS;RPL10L;5033404E19RIK;OLFR889;THTPA;CRHBP;SOX18;PROK2;CTSG;SLC25A42;PAMR1;KCTD19;1700097N02RIK;THOC5;PDYN;GFRA3;SFRP4;CCKBR;NOV;DMRTA1;ITGA8;HIST1H2BG;TLR5;DSCAML1;SMTNL1;4933422A05RIK;WFDC15A;2310034G01RIK;ZFP345;GRP;CLCNKB;HSD17B14;FTHL17;HOXB13;BHLHE23;4930542C21RIK;NEUROD1;CD79A;TAF1D;ADH1;PRSS50;MLANA;ZMAT4;SERPINB9G;ASZ1;CEACAM20;USP50;RPRM;KCNJ3;CDRT4;2610028H24RIK;BCL11A;CCDC137;U…
CHiP_EZH2-18974828	120/2443	1.96806e-05	0.000272421	-1.1358	9.32282	KCNG1;PRDM8;FAAH;OTP;CRHBP;CDH4;SOX18;PROK2;CAR4;PKNOX2;SLC30A3;TBR1;NPNT;LOR;SFRP4;RUFY4;RGS9BP;SFRP5;GPRIN1;LTB4R1;PKP1;ZFP575;RTN4R;NRN1;EPHA10;COL13A1;TSHZ3;KCNE3;PRDM13;HOXB13;NEUROD1;IGSF21;NEUROD2;TRP53I11;FUT7;SCUBE1;ZMAT4;STC2;NPTX1;NPTX2;HOXC9;NTSR2;NTNG1;TMEM132D;SRD5A2;BCL11A;ZBTB16;IGF2;NR2F1;MICAL2;MAFA;BMP3;LHX2;ID2;TNFSF9;RGL3;MKX;CNIH3;SERINC2;MOXD1;DOC2A;FLT3;DPYS;RASGRF2;PTPRO;…
DPPA5A-19796622_DOWN	34/563	0.00108105	0.00546763	-1.75551	9.14428	KCNG1;PNLIPRP2;CIITA;A730045E13RIK;KCNE1;TUSC5;4933406F09RIK;ACSM1;TCP10A;KLK7;PCDHB20;HHAT;ADH1;LCE3B;ORLY;4930578G10RIK;PROK2;CYP2C70;4930578N18RIK;NTNG1;CCDC154;PRM2;2610028H24RIK;NR2F1;IL31RA;PRAP1;4933438K21RIK;A630009H07RIK;CSPRS;OLFR553;LRIT3;GM8978;CDH12;2010001E11RIK
POU5F1-19796622_UP	68/1252	0.000101689	0.000990524	-1.3012	9.00073	KCNG1;PRDM8;DENND1B;DOC2A;SPO11;FAM57B;1500015O10RIK;RASGRF2;CPNE6;IGH-VX24;IRS3;SH3RF1;ENDOU;FAM3B;PROK2;NUDT15;PKNOX2;MEF2C;SH2D3C;TNNC2;IL17RE;PRAP1;OLFM1;TOX3;CCKBR;MPPED1;RGS9BP;DMRTA1;ITGA8;ZFP493;MATN4;PDZRN3;4933422A05RIK;CEBPE;TSGA10IP;ILDR2;PRDM13;BHLHE22;4930542C21RIK;CD79A;ADH1;ZFP52;SERPINB9G;4930578G10RIK;ADAD1;A830052D11RIK;HOXC9;KCNJ3;1110036E04RIK;IRX5;BCL11A;USP9Y;SH2D1A;NR2F1;S…
CHiP_EED-16625203	48/831	0.000296978	0.00219525	-1.46863	8.99017	PRDM8;PCSK1;RGS17;NRN1;GRP;FLT3;RASGRF2;9030612E09RIK;PTPRO;ADRA1D;OTP;HOXB13;NEUROD2;CDH4;SCUBE1;SOX18;FRZB;TBX20;NPTX1;HOXC9;SNCB;HIST1H3C;CAR4;CHST8;FOXB2;E130018O15RIK;IRX5;SLC30A3;SRD5A2;BCL11A;IGF2;TBR1;FOXL2;RTN4RL2;NPNT;MAFA;PRSS12;BMP3;USH1G;CCKBR;LHX2;SFRP5;DMRTA1;PKP1;RGL3;CNIH3;MATN4;NEUROG3
ASCL2-19796622_DOWN	74/1425	0.000187252	0.00158862	-1.35958	8.76237	LY6K;DPYS;RASGRF2;GM364;RPL10L;5033404E19RIK;TCP10A;THTPA;SLC22A16;MFSD4;PROK2;PAMR1;RPTN;CAR4;TRIM67;MEF2C;CCDC154;1700097N02RIK;4930550L24RIK;THOC5;PDYN;GFRA3;TEX18;GIP;SFRP4;NOV;1810011H11RIK;MPPED1;LTB4R1;ITPKA;ITGA8;LTA;FETUB;HIST1H2BG;5430401F13RIK;TLR5;DSCAML1;SHANK1;SMTNL1;APOL7B;WFDC15A;2310034G01RIK;A730045E13RIK;NOTCH4;CLCNKB;USH1C;HSD17B14;BHLHE22;FTHL17;HOXB13;BHLHE23;FAM83H;NEUROD1;…
MYCN-19796622_DOWN	39/674	0.0010299	0.00531103	-1.6679	8.73641	PNLIPRP2;A730045E13RIK;RTP3;OLFR1213;B230209E15RIK;IRS3;OLFR1414;OLFR669;TCP10A;BC107364;CLDN20;SLC22A16;VMN2R30;ORLY;3110004A20RIK;HOXC9;4930578N18RIK;CPA5;NTNG1;KLK1B22;4930430O22RIK;CTLA2B;1110036E04RIK;PRM2;1700097N02RIK;NCTC1;GFRA3;OLFR538;OTOR;PRAP1;SPEER8-PS1;GM5409;4933438K21RIK;A630009H07RIK;1810011H11RIK;CSPRS;OLFR553;TSSK5;RNF186
CHiP_RNF2-16625203	64/1219	0.000386767	0.0026082	-1.39817	8.31784	PRDM8;PCSK1;MOXD1;SUV39H2;FLT3;RASGRF2;ADRA1D;OTP;PCSK5;CDH4;SOX18;PROK2;ROPN1L;CAR4;CHST8;UNC13B;E130018O15RIK;SLC30A3;RTN4RL2;TBR1;FOXL2;NPNT;PDYN;PRSS12;C1QL3;TCL1;SFRP5;DMRTA1;PKP1;HIST1H2BG;INA;FKBP6;9630013D21RIK;NRN1;GRP;9030612E09RIK;HOXB13;NEUROD1;NEUROD2;1700001C19RIK;SCUBE1;FRZB;D130079A08RIK;TBX20;NPTX1;HOXC9;HIST1H3C;RPRM;AI661453;FOXB2;IRX5;SRD5A2;BCL11A;IGF2;CCK;MAFA;BMP3;LHX2;RHEB…
CHiP_PHC1-16625203	51/922	0.000501948	0.00321981	-1.42742	8.19117	PRDM8;FLT3;ADRA1D;OTP;PCSK5;CDH4;HHEX;SOX18;PROK2;PLEKHJ1;CHST8;UNC13B;E130018O15RIK;SLC30A3;RTN4RL2;TBR1;FOXL2;NPNT;SFRP5;DMRTA1;PKP1;AGTR2;MATN4;INA;9630013D21RIK;NRN1;CDCA3;9030612E09RIK;HOXB13;NEUROD2;1700001C19RIK;FRZB;D130079A08RIK;TBX20;NPTX1;HOXC9;AI661453;FOXB2;IRX5;SRD5A2;BCL11A;IGF2;DHCR24;MAFA;LHX2;RHEB;TNFSF9;RGL3;CNIH3;FOXA2;NEUROG3
NR0B1-19796622_UP	26/375	0.000653551	0.00390645	-1.42859	7.92172	4933406F09RIK;SPO11;USH1C;IRS3;GLYAT;PTGS2;1700001C19RIK;TBX20;OLFR164;4930578N18RIK;KCNJ3;CAR4;TRIM67;BCL11A;GM11346;1700097N02RIK;SH2D3C;4930550L24RIK;AP3B2;TOX3;OLFR353;2010001E11RIK;CNIH3;FOXA2;SPRN;SHANK1
NR0B1-19796622_DOWN	33/545	0.00121988	0.00572906	-1.41433	7.30108	TUSC5;DBPHT2;CALCOCO2;NOTCH4;OLFR1414;TCP10A;OLFR889;E330021D16RIK;OLFR589;CLDN20;SLC22A16;VMN2R30;2410141K09RIK;ASZ1;FSD2;HOXC9;4930515G16RIK;FAM81A;A330035P11RIK;2310079G19RIK;4732490B19RIK;USP9Y;RTN4RL2;1700015G11RIK;PRAP1;1700109H08RIK;GRIP2;SLC6A7;OLFR459;ITPKA;CD207;CPVL;5430401F13RIK
CHiP_SUZ12-16625203	65/1271	0.000670321	0.00391766	-1.30325	7.22293	PRDM8;PCSK1;MOXD1;FAAH;FLT3;RASGRF2;PTPRO;ADRA1D;OTP;PCSK5;CRHBP;CDH4;HHEX;SOX18;SMPD1;PROK2;CAR4;CHST8;UNC13B;E130018O15RIK;SLC30A3;RTN4RL2;TBR1;FOXL2;NPNT;PRSS12;C1QL3;OLFR679;CCKBR;SFRP5;DMRTA1;MMP17;ITPKA;PKP1;MATN4;RTN4R;9630013D21RIK;RGS17;NRN1;GRP;9030612E09RIK;HOXB13;NEUROD2;SCUBE1;FRZB;TBX20;SLC17A7;NPTX1;NPTX2;HOXC9;NTSR2;FOXB2;IRX5;SRD5A2;BCL11A;IGF2;MAFA;BMP3;LHX2;RHEB;RGL3;LGR5;CNIH3…
NR2F2-19796622_UP	67/1279	0.000300491	0.00219525	-1.16772	7.14817	PRDM8;MYOM1;MOXD1;LY6K;CD40;CLIC3;TES;CALCOCO2;SPO11;SLC35F4;GM364;GPR20;BC049702;ENDOU;SOX18;ROPN1L;HORMAD2;UTY;PKNOX2;KCTD19;APOBEC2;AF067061;1700097N02RIK;SH2D3C;TNNC2;SHISA4;4930550L24RIK;PRSS12;AP3B2;4932412D23RIK;1700109H08RIK;GRIP2;GIP;CHIT1;TOX3;TCL1;OLFR353;GPRIN1;MFGE8;NUP62CL;TLR5;SLC27A5;JDP2;GM9047;SLC45A2;KCNE3;SPESP1;KRT42;PTGS2;CD79A;ASZ1;4930578G10RIK;SUSD3;AF067063;4930515G16RIK…
SALL4-19060217_UP	29/441	0.000726913	0.00413653	-1.28208	7.03594	RGS17;NOTCH4;SPESP1;MAGEB16;GM364;GPR85;GSTT2;KRT42;PTGS2;4930432K21RIK;GM6787;ANKRD1;SLC5A4B;4930526L06RIK;FAM81A;CAR4;UNC13B;APOBEC2;GM15128;MTUS2;ACSL5;SYT17;IL6;TCL1;CLDN9;MMP17;FETUB;CPSF4L;ZFP850
TUBA1A-19796622_UP	22/304	0.000985907	0.00518587	-1.33548	7.02704	AOC3;TMEM132D;KCNG1;PRM2;CIITA;CLIC3;HSPB7;GPR85;GLYAT;OLFR1232;ABCA13;OTOR;CHIT1;CD79A;UROC1;CYM;ACPT;MS4A2;4930578N18RIK;YPEL4;FOXA2;RPRM
CHiP_SUZ12-18974828	95/1932	0.000151457	0.00132777	-1.0497	6.9535	PRDM8;PCSK1;MOXD1;FAAH;FLT3;RASGRF2;PTPRO;TMEM180;ADRA1D;OTP;CRHBP;HHAT;CDH4;MFSD4;SOX18;PROK2;RSPO3;CAR4;PKNOX2;CHST8;ITGA4;SLC30A3;TBR1;FOXL2;NPNT;KCNAB3;PRSS12;C1QL3;SLC9A5;CCKBR;NRG3;RGS9BP;SFRP5;PITPNM3;DMRTA1;MMP17;LTB4R1;ITPKA;LTA;PKP1;SLC27A3;DSCAML1;PDZRN3;INA;MATN4;HCN4;RGS17;NRN1;GRP;COL13A1;TSHZ3;KCNE3;PRDM13;HOXB13;NEUROD2;SCUBE1;FRZB;ZMAT4;STC2;TBX20;SUSD3;NPTX1;NPTX2;SNCB;HOXC9;RPR…
ID1-19796622_UP	24/350	0.00119102	0.00572906	-1.32546	6.84227	NTNG1;4930430O22RIK;ACSM3;COL13A1;NOTCH4;SLC35F4;GRRP1;IGH-VX24;PRDM13;OLFR1414;DHRS2;GRIP2;GIP;E330021D16RIK;ENDOU;CD79A;HHAT;A630009H07RIK;3110004A20RIK;SFRP5;RGN;ZFP493;SLC27A5;GM9047
EOMES-19796622_DOWN	100/2111	0.000359811	0.00249027	-1.13169	6.7849	RPL10L;5033404E19RIK;CRHBP;ATCAY;FAM3B;PROK2;FAM19A1;PAMR1;MEF2C;PRM2;1700097N02RIK;PDYN;4932412D23RIK;LOR;SFRP4;GPRIN1;VOPP1;FETUB;APOL7B;COL13A1;PSG16;CLCNKB;LTBP4;ILDR2;BHLHE22;BHLHE23;4930542C21RIK;NEUROD1;IGSF21;AA414992;ZMAT4;A830052D11RIK;SLC5A4B;NPTX1;NPTX2;NTNG1;BTBD17;BCL11A;GDF3;SPEER8-PS1;CYP2C29;SLC6A7;CD207;SERPINI1;MOXD1;RTP3;1500015O10RIK;FLT3;DPYS;RASGRF2;SLC35F4;G6PD2;VMN2R30;DL…
SMAD7-19796622_UP	40/684	0.000739228	0.00413653	-1.19735	6.57093	SLC45A2;KCNE1;DOC2A;ACSM1;CPNE6;AQP7;GPR20;CXCL1;PRDM13;BHLHE22;OLFR589;NEUROD1;SOX18;ROPN1L;BC037032;PKNOX2;AOC3;IRX5;BTBD17;GM11346;NR2F1;MICAL2;TTC9B;FOXL2;GFRA3;9130230L23RIK;4930546C10RIK;TOX3;NOV;1810011H11RIK;LHX2;XPNPEP2;9630013K17RIK;GPRIN1;CSPRS;GPR182;CPVL;PDZRN3;C030039L03RIK;NEUROG3
TUBA1A-19796622_DOWN	23/347	0.00224022	0.00892692	-1.37009	6.46503	APOL7B;4930430O22RIK;COLEC11;MYOM1;WFDC15A;A330035P11RIK;RTP3;USP9Y;RTN4RL2;B230209E15RIK;OLFR538;TCP10A;SPEER8-PS1;CLDN20;OLFR701;MTL5;2410141K09RIK;CDH12;AF067063;CCDC3;MICALCL;HOXC9;4930515G16RIK
ZFAND3-19796622_DOWN	19/257	0.00168734	0.00739618	-1.31291	6.44219	NTNG1;SRPK3;COLEC11;1110036E04RIK;SLC36A2;2610028H24RIK;CXCL1;4930550L24RIK;GLYAT;PTGS2;CYP2D26;AU021092;OLFR459;HHAT;9630013K17RIK;CSPRS;ASB9;5430401F13RIK;GM9047
[truncated: 215 more rows]

## Sheet: ENCODE TF
ENCODE TF ChIP-seq
Term	Overlap	P-value	Adjusted P-value	Z-score	Combined Score	Genes
[truncated: 816 more rows]

## Sheet: GO_BP
GO Biological Process
[truncated: 3,287 more rows]

## Sheet: GO_CC
GO Cellular Component
[truncated: 364 more rows]

## Sheet: GO_MF
GO Molecular Function
[truncated: 693 more rows]
