# Supplementary material for: Integrated analysis of genetic, behavioral, and biochemical data implicates neural stem cell-induced changes in immunity, neurotransmission and mitochondrial function in Dementia with Lewy Body mice
Source: Acta Neuropathol Commun. 2017 Mar 10;5:21. doi: 10.1186/s40478-017-0421-0 (PMC5345195; doi:10.1186/s40478-017-0421-0)
Supplement: Additional file 12: — ModuleAnnotation_enrichR_M3. Annotation result of M3 performed in enrichR. EnrichR currently contains annotated gene sets from 102 gene set libraries organized in 8 categories. Details of the gene set libraries in EnrichrR can be found in publications. Each tab of the file contains gene sets of a particular library that was found to be enriched in the module. The first column represent the gene set (Term), the second column shows the ratio of overlapping module genes with the gene set (Overlap), the following four columns are related to statistics (P-value, Adjusted P-value, Z-score, Combined Score) and the fifth column shows the symbols of the overlapping genes. The gene sets are ranked by combined score. (XLSX 1032 kb) [file 40478_2017_421_MOESM12_ESM.xlsx]

## Sheet: CHEA
ChEA: transcription factor regulation inferred from integrating genome-wide ChIP-X experiments
Term	Overlap	P-value	Adjusted P-value	Z-score	Combined Score	Genes
SUZ12_20075857_ChIP-Seq_MESC_Mouse	189/4356	0	0	-0.865472	117.521	SPON1;THSD7B;TMEM200A;PCDH11X;IRS4;KNDC1;IL1RAP;ADARB2;CLDN1;GLDN;RXFP3;FADS3;NRBP2;EFR3A;BAIAP2L1;RASSF5;CPNE2;EPHB2;CAR10;PHLDA3;PUS3;CADPS2;NKX6-2;DGAT1;KCNK10;PAQR4;DSCAM;OSR1;HPCAL1;ZFP618;UNC5D;VWA5B2;ANK1;PRLR;AR;ADCYAP1;PAPPA;SIDT1;PRR16;DGKK;OPTN;PARM1;NXPH4;NPR3;TSHZ2;TWIST2;PDGFA;AEBP1;C2CD4C;PCDH19;FAM149A;SLC5A5;VTN;PDGFC;NKX2-1;SMYD2;NDN;PPAPDC1A;RIMKLB;MPDZ;NTSR1;SPHKAP;FZD4;CAV2;C…
SUZ12_18692474_ChIP-Seq_MESC_Mouse	87/1909	2.12e-28	2.0665e-26	-1.6783	99.2567	ACHE;PTPRU;SPON1;KCNC1;KCNK9;KCNC2;KCNC4;PCDH11X;MAST1;IRS4;HTR2C;GRIK1;OXT;ADARB2;HAPLN4;GLDN;RXFP3;SHH;ATP7B;GYG;PSD2;RASSF5;CPNE2;RNF152;CAR10;CADPS2;FOXD1;NKX6-2;DSCAM;OSR1;UNC5D;SSTR1;SEZ6L;GFRA2;ANK1;C1QL2;C1QL1;AR;TMEM178;ALDH1A2;PAPPA;SIDT1;PRR16;LANCL3;CAMK2D;LUZP2;NXPH4;NPR3;KCNA3;TWIST2;GDPD1;AEBP1;SLC5A5;PROKR2;GNG4;SLITRK1;SLC17A6;NDN;PPAPDC1A;NTSR1;GABRA5;FZD4;B3GAT2;PCDH8;IQSEC3;SL…
SUZ12_18974828_ChIP-Seq_MESC_Mouse	88/1934	1.11e-28	1.433e-26	-1.60949	95.7766	ACHE;PTPRU;SPON1;KCNC1;KCNK9;THSD7B;KCNC2;KCNC4;PCDH11X;IRS4;HTR2C;GRIK1;OXT;ADARB2;ZCCHC16;HAPLN4;CLDN1;GLDN;RXFP3;SHH;ATP7B;BAIAP2L1;RASSF5;CPNE2;RNF152;CAR10;CADPS2;TRPC5;FOXD1;NKX6-2;DSCAM;OSR1;UNC5D;SSTR1;SEZ6L;GFRA2;C1QL2;C1QL1;AR;TMEM178;VSNL1;ALDH1A2;PAPPA;SIDT1;PRR16;LANCL3;PDE5A;CAMK2D;LUZP2;NXPH4;NPR3;KCNA3;TWIST2;GDPD1;AEBP1;PROKR2;CYP4X1;GNG4;SMYD2;NDN;NTSR1;USP25;CAV2;GABRA5;FZD4;B3…
MTF2_20144788_ChIP-Seq_MESC_Mouse	123/2981	0	0	-1.1986	92.6054	SPON1;THSD7B;PCDH11X;IRS4;KNDC1;GLDN;RXFP3;FADS3;BAIAP2L1;ANPEP;RASSF5;CPNE2;EPHB2;CAR10;CADPS2;NKX6-2;DGAT1;PAQR4;DSCAM;OSR1;HPCAL1;UNC5D;ANK1;AR;PAPPA;SIDT1;PRR16;DGKK;NXPH4;NPR3;TSHZ2;TWIST2;PDGFA;AEBP1;PCDH19;VTN;KIF3A;NKX2-1;NDN;SCN3B;PPAPDC1A;MPDZ;NTSR1;CAV2;FZD4;SLC16A12;BTBD11;RAB27B;NR2F2;ZFHX4;SLC16A14;EFNA1;GJB2;DAB2;PLCXD3;KLHDC8A;GJB6;GNAS;LHX6;LHX5;FBN1;ACHE;PTPRU;KCNC1;KCNK9;PODXL2…
SUZ12_18555785_ChIP-Seq_MESC_Mouse	55/1058	1.52869e-20	8.49515e-19	-2.03281	84.5845	ACHE;SPON1;KCNK9;THSD7B;PODXL2;KCNC2;KCNC4;IRS4;GRIK1;KNDC1;ADARB2;GLDN;RXFP3;SHH;TMEM108;RNF152;CAR10;CADPS2;TRPC5;FOXD1;NKX6-2;PAQR4;OSR1;HPCAL1;UNC5D;C1QL2;C1QL1;ARL4C;AR;TMEM178;SIDT1;PRR16;PDE5A;CAMK2D;NPR3;KCNA3;GNG4;NTSR1;GABRA5;B3GAT2;PCDH8;IQSEC3;NR2F2;NMNAT2;ZFHX4;POU4F3;HEYL;GJB2;PLCXD3;GJB6;MAB21L1;CACHD1;LHX5;FBN1;HCN1
SUZ12_16625203_ChIP-ChIP_MESC_Mouse	57/1270	1.89651e-18	8.19712e-17	-2.22002	82.2298	PTPRU;SPON1;PODXL2;KCNC4;MAST1;IRS4;SLC6A20A;GRIK1;OXT;ADARB2;HAPLN4;SHH;BAIAP2L1;RASSF5;SCD1;CAR10;DACT1;CADPS2;TRPC5;FOXD1;NKX6-2;PAQR4;OSR1;UNC5D;SSTR1;SEZ6L;GFRA2;UCHL5;C1QL1;AR;ALDH1A2;SIDT1;CAMK2D;LUZP2;NPR3;KCNA3;TWIST2;AEBP1;SLC17A6;GABRA5;B3GAT2;ABCA4;PCDH8;NR2F2;NMNAT2;POU4F3;HEYL;CD24A;GJB2;PLCXD3;ETNK2;MAB21L1;MAB21L2;LHX6;LHX5;CBLN2;FBN1
BMI1_23680149_ChIP-Seq_NPCS_Mouse	50/1056	3.5049e-17	1.23946e-15	-1.83096	62.8462	KCNC4;STMN2;IRS4;ELAVL4;SLC6A20A;RXFP3;SHH;FEZF1;AI504432;FOXD1;ITGA3;OSR1;ZFP618;VWA5B2;1190002N15RIK;C1QL1;ADCYAP1;PAPPA;ALDH1A2;STEAP2;NXPH4;NPR3;KCNA3;GREB1L;TWIST2;ZFP804B;TMTC4;PROKR2;CYP4X1;SLITRK1;NKX2-1;SLC17A6;NDN;SCN3B;RIMKLB;RBM11;MPZL2;PCDH8;NR2F2;ZFHX4;TMEM196;POU4F3;GJB2;ETNK2;GNAS;TRIM36;LHX6;LHX5;CBLN2;HCN1
TP53_20018659_ChIP-ChIP_R1E_Mouse	50/1122	3.52866e-16	9.15099e-15	-1.89924	61.3929	PTPRU;SPON1;KCNK9;KCNC2;DGKA;HSPB8;IRS4;HTR2C;OXT;EPS8;SHH;PSD2;1700007K13RIK;CAR10;PHLDA3;FOXD1;NKX6-2;OSR1;HPCAL1;UNC5D;SSTR1;SEZ6L;GFRA2;C1QL2;C1QL1;AR;TMEM178;PAPPA;DPYD;SIDT1;SLC22A6;NPR3;PDGFA;SCN3B;GABRA5;PCDH8;NR2F2;SULF2;POU4F3;CD24A;GJB2;MAB21L1;OGN;MAB21L2;CACHD1;GNAS;LHX6;LHX5;CBLN2;FBN1
EED_16625203_ChIP-ChIP_MESC_Mouse	39/830	1.5128e-13	2.02923e-12	-2.23582	60.1959	PTPRU;SPON1;PODXL2;KCNC4;KCNA3;IRS4;TWIST2;SLC6A20A;GRIK1;OXT;HAPLN4;SHH;ATP7B;SLC17A6;CAR10;TRPC5;FOXD1;GABRA5;OSR1;B3GAT2;PCDH8;SLC16A12;NR2F2;UNC5D;SSTR1;NMNAT2;SEZ6L;GFRA2;POU4F3;AR;CD24A;MAB21L1;ALDH1A2;MAB21L2;SIDT1;LHX6;LHX5;CBLN2;FBN1
JARID2_20064375_ChIP-Seq_MESC_Mouse	51/1117	6.85693e-17	2.22279e-15	-1.76814	59.6571	PTPRU;SPON1;KCNC1;KCNK9;KCNC2;KCNC4;SLC6A20A;OXT;HAPLN4;SHH;RASSF5;CPNE2;CADPS2;FOXD1;NKX6-2;KCNK10;DSCAM;SSTR1;SEZ6L;ANK1;GFRA2;C1QL2;C1QL1;AR;TMEM178;PAPPA;ALDH1A2;SIDT1;PRR16;NPR3;KCNA3;TWIST2;PCDH19;ADCY6;NKX2-1;PPAPDC1A;GABRA5;B3GAT2;PCDH8;IQSEC3;NR2F2;ZFHX4;HEYL;CD24A;GJB2;CACHD1;GNAS;LHX6;LHX5;CBLN2;FBN1
RNF2_16625203_ChIP-ChIP_MESC_Mouse	49/1219	3.05381e-14	4.94971e-13	-2.00885	56.9192	PTPRU;SPON1;KCNC4;IRS4;SLC6A20A;GRIK1;HAPLN4;SHH;ATP7B;BAIAP2L1;SCD1;CAR10;DACT1;CADPS2;TRPC5;FOXD1;NKX6-2;OSR1;UNC5D;SSTR1;SEZ6L;GFRA2;AR;GAP43;ALDH1A2;SIDT1;LANCL3;CAMK2D;NPR3;KCNA3;TWIST2;AEBP1;ACAT1;ZNRF2;MPDZ;USP25;FZD4;ABCA4;PCDH8;NR2F2;NMNAT2;POU4F3;CD24A;MAB21L1;MAB21L2;LHX6;LHX5;CBLN2;FBN1
EZH2_18974828_ChIP-Seq_MESC_Mouse	53/1302	1.55384e-15	3.35803e-14	-1.80936	56.1351	PTPRU;SPON1;KCNK9;KCNC2;KCNC4;PCDH11X;IRS4;GRIK1;HAPLN4;RND1;RXFP3;FADS3;SHH;TMEM108;CAR10;FOXD1;NKX6-2;OSR1;UNC5D;SSTR1;SEZ6L;GFRA2;C1QL2;C1QL1;AR;KIN;TMEM178;PAPPA;ALDH1A2;SIDT1;CAMK2D;NPR3;TWIST2;AEBP1;PROKR2;FZD4;GABRA5;OLFR1180;B3GAT2;PCDH8;BTBD11;NR2F2;NMNAT2;ZFHX4;POU4F3;CD24A;KLHDC8A;MAB21L1;CACHD1;GNAS;LHX6;LHX5;FBN1
RNF2_18974828_ChIP-Seq_MESC_Mouse	53/1302	1.55384e-15	3.35803e-14	-1.79829	55.7915	PTPRU;SPON1;KCNK9;KCNC2;KCNC4;PCDH11X;IRS4;GRIK1;HAPLN4;RND1;RXFP3;FADS3;SHH;TMEM108;CAR10;FOXD1;NKX6-2;OSR1;UNC5D;SSTR1;SEZ6L;GFRA2;C1QL2;C1QL1;AR;KIN;TMEM178;PAPPA;ALDH1A2;SIDT1;CAMK2D;NPR3;TWIST2;AEBP1;PROKR2;FZD4;GABRA5;OLFR1180;B3GAT2;PCDH8;BTBD11;NR2F2;NMNAT2;ZFHX4;POU4F3;CD24A;KLHDC8A;MAB21L1;CACHD1;GNAS;LHX6;LHX5;FBN1
JARID2_20075857_ChIP-Seq_MESC_Mouse	54/1258	9.79885e-17	2.93212e-15	-1.64907	55.1829	PTPRU;SPON1;KCNC1;KCNK9;THSD7B;KCNC2;KCNC4;SLC6A20A;HAPLN4;SHH;CPNE2;QRFPR;FEZF1;CAR10;FOXD1;NKX6-2;OSR1;ELOVL3;SSTR1;SEZ6L;VWA5B2;GFRA2;C1QL2;C1QL1;TMEM178;PAPPA;ALDH1A2;SIDT1;NPR3;KCNA3;GREB1L;TWIST2;PROKR2;GNG4;NKX2-1;PPAPDC1A;LINGO2;B3GAT2;PCDH8;BTBD11;NR2F2;ZFHX4;POU4F3;CD24A;FAM155A;KLHDC8A;MAB21L1;MAB21L2;GNAS;LHX6;LHX5;PVRL1;CBLN2;FBN1
PHC1_16625203_ChIP-ChIP_MESC_Mouse	39/922	3.32001e-12	3.91359e-11	-2.15311	51.597	PTPRU;SPON1;CAMK2D;KCNC4;NPR3;IRS4;TWIST2;SLC6A20A;HAPLN4;SHH;ZNRF2;ATP7B;BAIAP2L1;CADPS2;FOXD1;NKX6-2;FZD4;OSR1;PCDH8;NR2F2;UNC5D;SSTR1;SEZ6L;PAICS;GFRA2;POU4F3;AR;CD24A;GJB2;GAP43;MAB21L1;ALDH1A2;MAB21L2;SIDT1;SLC29A4;LHX6;LHX5;CBLN2;FBN1
STAT3_24763339_ChIP-Seq_IMN-ESCS_Mouse	67/1788	1.14929e-17	4.47073e-16	-1.39447	49.2861	PTPRU;TUBA1B;PSMD7;CCKAR;SPIN1;GNPNAT1;CPNE2;QRFPR;ARL5A;CADPS2;TMEM194B;MYOF;2900052N01RIK;HPCAL1;AGTRAP;GFRA2;C1QL2;CKAP4;C1QL1;F5;ARL4C;AR;ADCYAP1;GAP43;DAAM1;TMX1;ALDH1A2;PAPPA;DPYD;SIDT1;EEF1E1;OPTN;CHODL;NUFIP1;NPR3;TSHZ2;GREB1L;FBLN1;GLRX;ADAMTS10;ZNRF2;TTR;TMEM65;PDGFC;LDHD;SPP1;CDH24;AASDHPPT;B230217C12RIK;USP25;CRBN;CK137956;MCF2;PCDH8;IQSEC3;BTBD11;NR2F2;MIAT;POU4F3;EFNA1;KLHDC8A;MAB21…
REST_21632747_ChIP-Seq_MESC_Mouse	80/2339	9.5892e-19	4.66275e-17	-1.21108	45.5418	PTPRU;SPON1;KCNC1;KCNK9;KCNC2;STMN2;ELAVL4;CHD5;ADARB2;GLDN;RXFP3;TMEM145;EFR3A;RIMS3;PSMD7;ATP7B;GYG;PSD2;SPEER4B;VWC2L;QRFPR;CAR10;PUS3;DSCAM;2900052N01RIK;UNC5D;1190002N15RIK;ANK1;PRLR;C1QL2;SAP30;ARL4C;ADCYAP1;RAP2A;DPYD;CRH;TERF2IP;SLC29A4;CNTNAP4;PARM1;KCNA3;TWIST2;BC022687;SLC5A5;FSTL5;CTIF;VTN;GLRA2;3632451O06RIK;GLRA3;TMEM65;GNG4;SLITRK1;CAMK2N2;SLC17A6;SCN3B;TRPM3;VAT1L;AASDHPPT;LINGO2;…
SRY_25088423_ChIP-ChIP_EMBRYONIC GONADS_Mouse	102/3083	6.75529e-23	5.25562e-21	-0.968767	45.2366	UBXN2A;GPR68;TRIL;FBXO25;STMN2;KNDC1;FAM122A;RIMS3;BAIAP2L1;STRA13;EPHB2;PTGDS;PUS3;CADPS2;AI504432;PAQR4;DSCAM;UNC5D;ANK1;AR;SIDT1;GLYR1;RWDD2A;ZFP868;NXPH4;SLC41A3;NPR3;TWIST2;CMTM2A;ADAMTS10;SLC5A5;SLC9A3R2;VTN;TRPM3;NTSR1;PLXNA3;CAV2;ERLIN2;NR2F2;PAICS;EFNA1;NASP;LHX6;GNB3;UNC119;LHX5;SLC22A8;FBN1;ACHE;PODXL2;KCNC2;HSPB8;ELAVL4;MYL6B;OPLAH;COX7C;RND1;SHH;PSD2;NKRF;SUMO2;DNER;RAC3;HORMAD1;RNF1…
OLIG2_23332759_ChIP-Seq_OLIGODENDROCYTES_Mouse	69/2040	5.33646e-16	1.29743e-14	-1.40899	45.0536	ZCCHC12;MRPS15;SPON1;KCNK9;THSD7B;GPR68;ELAVL4;GRIK1;IL1RAP;TRH;GLDN;SULT1C2;FAM122A;EFR3A;CCKAR;RFK;VWC2L;CHAC1;RNF152;NKX6-2;GLRX3;DSCAM;OSR1;AHSA2;SEZ6L;GFRA2;UCHL5;RAP2A;TUBB2B;GAP43;ARMCX1;DAAM1;TMX1;GPD2;DPYD;PDE5A;EEF1E1;FREM1;CNTNAP4;CAMK2D;KCNA3;GDPD1;PROKR2;TTR;SLITRK1;SLC17A6;PPAPDC1A;MPDZ;SAMD3;TRPM3;USP25;IQSEC3;NR2F2;DNAJC15;PAICS;TMEM196;HCRTR2;NAP1L4;COQ3;HEYL;DAB2;MAB21L2;CALU;CA…
OLIG2_26023283_ChIP-Seq_AINV15_Mouse	69/2000	2.05653e-16	5.71422e-15	-1.28601	42.1757	CDA;SPON1;A730017C20RIK;ZCCHC10;CMAS;SPARC;ELAVL4;CHD5;IL1RAP;PSMD7;RASSF4;ANPEP;SLC39A6;CPNE2;SCD1;EPHB2;PTGDS;MAGI1;PUS3;CADPS2;FOXD1;NKX6-2;MYOC;AKR1E1;2900052N01RIK;AGTRAP;SSTR1;KCTD4;GFRA2;INMT;ARL4C;TMEM178;TUBB2B;GAP43;ARMCX1;GAL;DAAM1;GPD2;SLC25A10;TAGLN3;CRB1;SEMA3B;GDPD1;FBLN1;GLRX;ADAMTS10;FAM149A;GNG4;NT5DC2;TRPM3;NTSR1;SUSD2;LIMK1;MIAT;PAICS;ZFHX4;BC026585;FANCF;CD24A;HEYL;SPSB2;BC02…
WT1_25993318_ChIP-Seq_PODOCYTE_Human	105/3464	7.79119e-21	5.05129e-19	-0.999899	42.1252	SPON1;FAM13B;FBXO25;STMN2;IL1RAP;ADARB2;SLC4A5;RXFP3;FADS3;COMTD1;EPHB2;PHLDA3;MAGI1;CADPS2;TMEM194B;PAQR4;DSCAM;TANGO2;OSR1;HPCAL1;SLC6A13;PRLR;CPED1;ARMCX1;DAAM1;GPD2;PAPPA;FREM1;OPTN;CCDC25;SLC41A3;NPR3;TSHZ2;TWIST2;CD99L2;AEBP1;TMTC4;SLC9A3R2;CTIF;PDGFC;SMYD2;ASIC2;MPDZ;TRPM3;NTSR1;FDFT1;PPP1R26;CK137956;ABCA4;IQSEC3;BTBD11;RAB27B;NR2F2;SYT9;GJB2;MAP3K19;GNAS;LHX5;RPS24;ZCCHC12;PTPRU;KCNK9;TE…
REST_18959480_ChIP-ChIP_MESC_Mouse	73/2868	5.10628e-11	4.604e-10	-1.88391	40.502	RAB3C;PTPRU;KCNC1;KCNC2;MAST1;STMN2;ELAVL4;ADARB2;RND1;SHH;RIMS3;ATP7B;CCKAR;PSD2;DNER;TMEM108;CPNE2;ENPP3;SCD1;CAR10;MAGI1;PUS3;SLC13A3;AI504432;FOXD1;RPL21;DSCAM;UNC5D;1190002N15RIK;ANK1;C1QL2;IQCG;CKAP4;SAP30;ADCYAP1;CRH;TERF2IP;PDE5A;PAFAH1B3;CNTNAP4;HCN3;DDX25;TWIST2;BC022687;CRYBA4;SLC5A5;FSTL5;GLRA3;GNG4;SLITRK1;PDGFC;RDH16;SLC17A6;TAC2;SCN3B;TRPM3;AASDHPPT;PCDH8;LIMK1;IQSEC3;BTBD11;493047…
MEIS1_26253404_ChIP-Seq_OPTIC CUPS_Mouse	67/2000	2.31941e-15	4.74868e-14	-1.28969	39.5655	PTPRU;A730017C20RIK;CMAS;KCNC2;E130311K13RIK;PTPRK;CLDN1;ATIC;BAIAP2L1;GYG;ENPP3;ARL5A;DACT1;TMEM194B;MIR135A-2;ELOVL3;ZFP618;SEZ6L;KCTD4;F5;ARL4C;B430319G15RIK;ADCYAP1;RAP2A;GAP43;DAAM1;ALDH1A2;GPD2;DPYD;PDE5A;EEF1E1;CRB1;PARM1;RWDD2A;ZFP868;NAA20;LUZP2;CCDC25;NPR3;TWIST2;PDGFA;HSPA13;ZNRF2;HAUS8;SLITRK1;SMYD2;HIATL1;MPDZ;VAT1L;NTSR1;RBM11;PCDH8;ABCA4;ERLIN2;OLFR818;ZFHX4;TMEM196;BC026585;FANCF;…
AR_19668381_ChIP-Seq_PC3_Human	92/3519	2.12198e-14	3.74357e-13	-1.07317	30.7072	RAB3C;SPON1;KCNC1;KCNK9;PCDH11X;FBXO25;OXT;KNDC1;PTPRK;OPLAH;ADARB2;ZCCHC16;FADS3;AKAP12;SULT1C2;ATIC;PSMD7;CCKAR;RASSF5;DNER;TMEM108;SPIN1;RAC3;ENPP3;CPNE2;EPHB2;PHLDA3;MAGI1;CADPS2;TRPC5;SLC13A3;FOXD1;RPL21;DSCAM;ELOVL3;HPCAL1;GFRA2;ANK1;IQCG;CDC25A;ARL4C;EPN3;AR;RAP2A;SLC25A18;RCN2;ALDH1A2;GPD2;PAPPA;BOLA2;SLC29A4;SLC25A10;KDELR2;TAGLN3;EEF1E1;CDH18;CAMK2D;NUFIP1;LUZP2;SLC22A2;TSHZ2;PDGFA;GLRA…
YAP1_20516196_ChIP-Seq_MESC_Mouse	70/2329	8.68568e-14	1.25138e-12	-1.08582	29.7589	PTPRU;SPON1;KCNK9;THSD7B;STMN2;ELAVL4;HTR2C;MYL6B;ADARB2;COX7C;SHH;EFR3A;PSMD7;BAIAP2L1;SPEER4B;RFK;SPIN1;TMEM108;CPNE2;EPHB2;CAR10;MAGI1;GLRX3;ANXA5;SSTR1;SEZ6L;1190002N15RIK;GFRA2;ANK1;PRLR;ARL4C;ADCYAP1;TMEM178;GAP43;DPYD;FRG1;EEF1E1;DGKK;CDH18;CNTNAP4;LUZP2;TWIST2;TMEM72;PCDH19;SLITRK1;KIF3A;SPP1;SMYD2;NDN;MGAT2;PPAPDC1A;CRBN;B3GAT2;SLC16A12;BTBD11;NR2F2;NMNAT2;DNAJC15;ZFHX4;SLC16A14;CD24A;DA…
NR3C1_23031785_ChIP-Seq_PC12_Mouse	34/918	2.24453e-09	1.55915e-08	-1.61938	29.1109	CRB1;RAB3C;CAMK2D;KCNC1;KCNK9;KCNA3;ELAVL4;FBLN1;COX7C;SLITRK1;NT5DC2;PDGFC;SMYD2;EPHB2;SCN3B;NTSR1;TRPM3;USP25;ABCA4;LIMK1;NR2F2;SSTR1;NMNAT2;GFRA2;CDC25A;SULF2;DAB2;GAP43;GAL;MAB21L1;DPYD;PVRL3;FMOD;HCN1
NR0B1_18358816_ChIP-ChIP_MESC_Mouse	51/1691	2.37885e-10	1.88852e-09	-1.44412	29.0088	NRSN2;CMAS;SPARC;STMN2;OXT;PYGM;TRH;OPLAH;AKAP12;TMEM145;COMTD1;CCKAR;DNER;SUMO2;GNPNAT1;ENPP3;SCD1;EPHB2;MAGI1;PAQR4;AGTRAP;TM4SF5;CDC25A;IQCG;C1QL1;KIN;TUBB2B;ARMCX1;TAGLN3;PAFAH1B3;PDGFA;FBLN1;SLC7A3;PPCS;PDGFC;SPP1;CDH24;FAHD1;SUSD2;PCDH8;PAICS;SULF2;GSTA4;TSPAN17;CALU;RAB18;LHX5;CHPT1;DZIP1;PVRL3;PVRL1
SMARCA4_23332759_ChIP-Seq_OLIGODENDROCYTES_Mouse	71/2522	1.15263e-12	1.49457e-11	-1.07266	26.7378	RAB3C;KCNK9;THSD7B;TRIL;GRIK1;IL1RAP;TRH;PTPRK;ADARB2;AKAP12;FAM122A;NRBP2;EFR3A;PSMD7;CCKAR;RFK;VWC2L;CHAC1;MAGI1;NKX6-2;OSR1;AHSA2;HPCAL1;UNC5D;SEZ6L;GFRA2;IQCG;RAP2A;GAP43;DAAM1;TMX1;GPD2;SARNP;DPYD;FIBIN;TERF2IP;FREM1;CNTNAP4;CAMK2D;PARM1;KCNA3;TWIST2;GDPD1;PDGFA;HSPBP1;CTIF;ZNRF2;TTR;SLITRK1;PDGFC;SLC17A6;PPAPDC1A;MPDZ;TRPM3;NTSR1;BEND6;USP25;FZD4;NR2F2;DNAJC15;TMEM196;SULF2;NAP1L4;DAB2;MAB2…
SMAD4_21799915_ChIP-Seq_A2780_Human	73/2464	4.75038e-14	7.10731e-13	-0.948832	26.5412	ZCCHC12;PTPRU;KCNK9;THSD7B;KCNC2;SUV39H1;HSPB8;KCNC4;STMN2;ELAVL4;HTR2C;GRIK1;ZCCHC16;CLDN1;FAM122A;SHH;RASSF5;VWC2L;GNPNAT1;CPNE2;FEZF1;MAGI1;TRPC5;FOXD1;KCNK10;GLRX3;RPL21;SPINK7;OSR1;ANXA5;UNC5D;SSTR1;GFRA2;C1QL2;F5;ARL4C;AR;GAP43;DAAM1;GPD2;SARNP;DPYD;CRH;CRB1;SLC22A6;PARM1;GREB1L;GLRX;PCDH19;FSTL5;GLRA2;SMYD2;PPAPDC1A;TRPM3;VAT1L;LINGO2;SPHKAP;FZD4;MCF2;KCNJ13;GABRA3;ABCA4;KCNJ16;BTBD11;ZFHX…
JUN_21703547_ChIP-Seq_K562_Human	47/1585	2.11188e-09	1.49367e-08	-1.40512	25.3196	CHODL;RAB3C;ZCCHC10;KCNK9;GPR68;HSPB8;KCNC4;NPR3;STMN2;ELAVL4;ADARB2;CLDN1;RXFP3;FSTL5;SHH;RANBP3L;BAIAP2L1;SLITRK1;SLC39A6;HIATL1;SAMD3;DSCAM;GABRA5;MCF2;B3GAT2;HPCAL1;SLC16A12;RAB27B;ZFHX4;CDC25A;AGT;POU4F3;KIN;HEYL;RAP2A;TUBB2B;DAB2;GSTA4;GPD2;PAPPA;MAB21L2;TERF2IP;DGKK;OPTN;CDH18;GPR19;CNTNAP4
POU5F1_18347094_ChIP-ChIP_MESC_Mouse	59/2109	1.43412e-10	1.18696e-09	-1.22189	25.1122	SPARC;DDX42;STMN2;IRS4;ELAVL4;TRH;PTPRK;AKAP12;SUMO2;SPIN1;GNPNAT1;ENPP3;SCD1;DACT1;MAGI1;CADPS2;MYOC;ITGA3;AGTRAP;KCTD4;TUBB2B;ARMCX1;GPD2;DPYD;B3GNT4;VAMP1;MTFR1;TAGLN3;STEAP2;TSHZ2;GDPD1;PDGFA;SRI;AEBP1;SLC7A3;GLRA2;PPCS;KIF3A;PDGFC;SPP1;MGAT2;PPAPDC1A;MTA3;MCF2;PCDH8;LIMK1;MPP5;ZFHX4;BC026585;SULF2;CD24A;COQ3;GJB2;GSTA4;TRIM36;UNC119;DZIP1;RPS24;GPR19
ARNT_22903824_ChIP-Seq_MCF7_Human	36/1029	3.1691e-09	2.08946e-08	-1.39885	24.7369	SPARC;KCNK9;KCNC2;SEMA3B;TSHZ2;CD99L2;PTPRK;TRH;ZCCHC16;GLDN;SHH;ALS2CL;MPDZ;USP25;SPHKAP;DSCAM;OSR1;ABCA4;MYOF;NR2F2;MIAT;SSTR1;PRLR;HCRTR2;SLC16A14;SULF2;ARL4C;AR;FAM155A;DAB2;GPD2;SARNP;SIDT1;PVRL3;PVRL1;CNTNAP4
STAT3_23295773_ChIP-Seq_U87_Human	86/3165	2.21342e-14	3.74357e-13	-0.847028	24.2365	RAB3C;KCNK9;THSD7B;ELAVL4;HTR2C;IL1RAP;PTPRK;CLDN1;GLDN;RND1;AKAP12;EPS8;SHH;EFR3A;PSMD7;RASSF5;RFK;DNER;TMEM108;VWC2L;ENPP3;EPHB2;RNF152;MAGI1;CADPS2;SLC13A3;SLC13A4;KCNK10;ITGA3;MYOF;UNC5D;ANK1;SYTL4;SLC25A18;DAAM1;GPD2;PAPPA;FRG1;CRH;PRR16;EEF1E1;FREM1;CDH18;CNTNAP4;CHODL;LUZP2;TSHZ2;KCNA3;GMPS;PDGFA;CREBL2;TMTC4;FSTL5;GLRA2;HAUS8;NT5DC2;PDGFC;SMYD2;SHOC2;ASL;SAMD3;TRPM3;VAT1L;NTSR1;SPHKAP;CAV…
TCF3_18467660_ChIP-ChIP_MESC_Mouse	41/1388	2.60704e-08	1.42837e-07	-1.5244	24.0269	KCNC1;KCNC4;NPR3;KCNA3;STMN2;PDGFA;KNDC1;AEBP1;TRH;ACAT1;SLC7A3;SLC9A3R2;ZNRF2;BAIAP2L1;TMEM65;RASSF5;PDGFC;RAC3;CPNE2;CHML;MPDZ;DACT1;PHLDA3;CADPS2;USP25;FOXD1;NKX6-2;RPL21;NR2F2;C1QL2;SULF2;NAP1L4;GJB2;KLHDC8A;SLC29A4;TRIM36;LANCL3;SLC25A10;KDELR2;PDE5A;PVRL1
GRHL2_25758223_ChIP-Seq_PLACENTA_Mouse	35/1000	5.21795e-09	3.27384e-08	-1.3928	24.0045	ZCCHC10;PODXL2;NPR3;MYL6B;SLC4A5;ZNRF2;TFG;SPP1;TMEM108;STRA13;AASDHPPT;BEND6;DACT1;CRBN;ITGA3;ANXA5;AHSA2;KCNJ16;MIR7-1;ERLIN2;NR2F2;UNC5D;PAICS;ZFHX4;INMT;POU4F3;NAP1L4;RAP2A;TMX1;HEATR5B;GPD2;PAPPA;CACHD1;CBLN2;GLYR1
POU3F1_26484290_ChIP-Seq_ESC_Mouse	60/2000	6.62981e-12	7.16388e-11	-1.01208	23.6416	RAB3C;A730017C20RIK;KCNK9;2900060B14RIK;GPR68;TECR;FBXO25;STMN2;ELAVL4;E130311K13RIK;CHD5;GRIK1;KNDC1;PTPRK;OLFR1132;FAM122A;RNF152;DACT1;AKR1E1;2900052N01RIK;SSTR1;KCTD4;C1QL2;F5;2810002D19RIK;DAAM1;DPYD;CRH;FIBIN;VAMP1;PDE5A;AIDA;CNTNAP4;CD63;NUFIP1;GREB1L;CREBL2;ASAP2;NKX2-1;NDN;NTSR1;PCDH8;LIMK1;TRPV2;KCNJ16;NMNAT2;DNAJC15;ZFHX4;EFNA1;COQ3;SPSB2;ETNK2;OGN;ZFP354B;UNC119;ESF1;2610524H06RIK;SLC…
RCOR1_19997604_ChIP-ChIP_NEURONS_Mouse	62/2378	6.98727e-10	5.12839e-09	-1.19912	22.8893	SUV39H1;STMN2;OLFR967;ADARB2;OLFR1132;OLFR1057;OLFR1497;C1QTNF2;ATIC;TFG;CAR10;PGR15L;MAGI1;TIPIN;OLFR1362;SLC13A4;COG7;NKX6-2;MYOC;SLC6A13;OLFR1447;B130024G19RIK;UCHL5;SAP30;KIN;ARMCX1;ALDH1A2;LANCL3;SLC29A4;TAGLN3;EEF1E1;DGKK;OLFR191;CRB1;OLFR1153;GMPS;PDGFA;OLFR1034;TMTC4;ZNRF2;GLRA2;GLRA3;GNG4;SLC17A6;MGAT2;OLFR1184;OLFR1180;KCNJ16;OLFR1106;OLFR818;SYT9;MPP5;HSPE1;ZFHX4;OLFR979;BMP5;OLFR974;O…
ZFP281_18757296_ChIP-ChIP_E14_Mouse	54/2004	3.25565e-09	2.11075e-08	-1.23349	21.8002	SPARC;KCNC2;MAST1;STMN2;MYL6B;RND1;ATP7B;TFG;RASSF5;PHLDA3;MAGI1;FOXD1;ITGA3;SLC6A13;F5;ARL4C;EPN3;TUBB2B;GAP43;VSNL1;GPD2;SLC29A4;RDH5;SLC25A10;TMEM9;PAFAH1B3;CD63;CAMK2D;NXPH4;PDGFA;FBLN1;GLRX;CD99L2;ADAMTS10;CYP4X1;PPCS;PDGFC;SHOC2;MTA3;PCDH8;GABRA3;LIMK1;BTBD11;NMNAT2;PAICS;SULF2;EFNA1;SPSB2;CDK2;CACHD1;GNAS;UNC119;LHX5;GPR19
CTBP1_25329375_ChIP-Seq_LNCAP_Human	38/1145	4.5455e-09	2.89869e-08	-1.24399	21.5912	CHODL;RAB3C;TSHZ2;TMEM72;IRS4;ADARB2;COX7C;ADAMTS10;EFR3A;KIF3A;SMYD2;TMEM108;HORMAD1;QRFPR;RNF152;USP25;GLRX3;DSCAM;GABRA5;SUSD2;NR2F2;UNC5D;SSTR1;SYT9;MPP5;ZFHX4;F5;SULF2;DAAM1;TMX1;MAB21L1;DPYD;FRG1;CACHD1;LHX5;PVRL3;CDH18;HCN1
SMARCD1_25818293_ChIP-Seq_ESC_Mouse	61/2119	2.22986e-11	2.16854e-10	-0.946191	21.0545	THSD7B;FAM13B;KCNC2;PCDH11X;CHD5;PYGM;IL1RAP;PTPRK;ZCCHC16;SLC4A5;RPS18;TMEM108;CAR10;MAGI1;COG7;MYOF;UNC5D;SEZ6L;GFRA2;ANK1;PRLR;DAAM1;ALDH1A2;PAPPA;DPYD;PRR16;TLCD1;CNTNAP4;GREB1L;CMTM2A;ZFP804B;FSTL5;CTIF;ZNRF2;GLRA2;GLRA3;HAUS8;MPDZ;VAT1L;LINGO2;CAV2;GABRA5;KCNJ13;GABRA3;IQSEC3;BTBD11;RAB27B;NMNAT2;SYT9;DNAJC15;ZFHX4;SULF2;CD24A;FAM155A;MAP3K15;GJB6;R3HCC1;CACHD1;ITGBL1;DZIP1;HCN1
RAD21_21589869_ChIP-Seq_MESC_Mouse	59/2036	3.80935e-11	3.61424e-10	-0.93388	20.3035	ACHE;NRSN2;KCNC1;KCNK9;HSPB8;CHD5;SLC6A20A;RXFP3;FADS3;SULT1C2;NRBP2;TUBA1B;PSMD7;ATP7B;RASSF5;RAC3;QRFPR;EPHB2;CAR10;DACT1;ITGA3;TM4SF5;GFRA2;INMT;ALDH1A2;BOLA2;SIDT1;VAMP1;PDE5A;TLCD1;TAGLN3;PAFAH1B3;CNTNAP4;DDX25;SEMA3B;TMEM72;CREBL2;PRELP;ASAP2;PDGFC;LDHD;CGREF1;OLFR1340;SUSD2;PCDH8;TRPV2;SLC16A12;BC026585;CD24A;GSTA4;NDUFAF4;1500009L16RIK;R3HCC1;CALU;ITGBL1;2610524H06RIK;FMOD;POLR3K;GPR19
TET1_21490601_ChIP-Seq_MESC_Mouse	58/1994	4.923e-11	4.55964e-10	-0.941707	20.2548	PTPRU;MRPS15;HSPB8;MYL6B;OPLAH;HAPLN4;GLDN;ATIC;TFG;1700007K13RIK;RAC3;HORMAD1;SCD1;MAGI1;ANXA5;GFRA2;UCHL5;TMEM178;TUBB2B;HEATR5B;GPD2;PDE5A;ZSCAN29;GLYR1;CD63;HCN3;CAMK2D;PARM1;GDPD1;BC022687;C2CD4C;RANBP3L;ALS2CL;PPCS;GNG4;NKX2-1;NDN;SHOC2;RIMKLB;TRPM3;NTSR1;FAHD1;CAV2;B3GAT2;IQSEC3;PAICS;EFNA1;CD24A;AIMP2;HEYL;GJB2;ETNK2;MAB21L2;GNAS;ESF1;LHX5;DZIP1;GPR19
SALL4_18804426ESC_ChIP-ChIP_MESC_Mouse	33/1062	2.07067e-07	9.0286e-07	-1.44217	20.0717	CMAS;KCNC1;CBFB;KCNA3;STMN2;PDGFA;CREBL2;TRH;SLC7A3;AKAP12;GLRA2;CCKAR;TMEM65;PDGFC;SPP1;GNPNAT1;ENPP3;FOXD1;NKX6-2;AGTRAP;SULF2;SPSB2;CD24A;TUBB2B;ARMCX1;GSTA4;CALU;TRIM36;KDELR2;MTFR1;TAGLN3;PVRL1;GPR19
MNX1_26342078_ChIP-Seq_MIN6-4N_Mouse	58/2000	5.50796e-11	4.65782e-10	-0.927483	19.9291	SPARC;KCNC1;ELAVL4;PTPRK;OPLAH;AKAP12;NRBP2;PSMD7;DNER;SLC39A6;PTGDS;FEZF1;RNF152;PHLDA3;MAGI1;OLFR1362;FOXD1;KCNK10;MYOC;ITGA3;MIR135A-2;OSR1;F5;RAP2A;TUBB2B;GAP43;VSNL1;FRG1;SIDT1;NXPH4;TWIST2;PRELP;ASAP2;AEBP1;C2CD4C;PROKR2;SLITRK1;CAMK2N2;NKX2-1;FDFT1;B230217C12RIK;CK137956;B3GAT2;PCDH8;TRPV2;KCNJ16;BTBD11;SYT9;MPP5;BC029722;ZFP354B;R3HCC1;LHX6;UNC119;CHPT1;DZIP1;CD200;CBLN2
RARA_24833708_ChIP-Seq_LIVER_Mouse	58/2000	5.50796e-11	4.65782e-10	-0.925248	19.8811	ACHE;RAB3C;FAM13B;HFE;SUV39H1;MYL6B;COX7C;RND1;NRBP2;TFG;PSD2;RFK;SNORD11;STRA13;FOXD1;DGAT1;AKR1E1;PAQR4;ITGA3;SPINK7;HPCAL1;TUBB2B;SLC25A10;TTLL12;OPTN;RWDD2A;ZFP868;BC022687;FBLN1;GLRX;PRELP;AEBP1;HSPA13;C2;DNAJC21;GM5797;NDN;TRY5;FDFT1;B230217C12RIK;USP25;CCDC136;SLC16A12;ZFHX4;BC026585;SULF2;SPSB2;G6PC3;GSTA4;ETNK2;KLHDC8A;OLFR771;OLFR730;R3HCC1;RAB18;UNC119;SLC22A8;PVRL3
STAT3_18555785_ChIP-Seq_MESC_Mouse	58/1997	5.20761e-11	4.604e-10	-0.917381	19.7227	RAB3C;CMAS;DDX42;ELAVL4;PYGM;TRH;OPLAH;COX7C;SPEER4C;ATIC;RIMS3;PSMD7;TFG;GM5458;TMEM108;CPNE2;HORMAD1;ARL5A;GLRX3;OSR1;MYOF;2900052N01RIK;HPCAL1;VMN1R64;CKAP4;RAP2A;GAP43;DAAM1;TMX1;PAPPA;TERF2IP;VAMP1;CDH18;NAA20;VTN;4732416N19RIK;GLRA3;ALS2CL;HAUS8;KIF3A;PDGFC;GM5797;SCN3B;MTA3;PEX19;GABRA5;SUSD2;TRPV2;BTBD11;NMNAT2;SYT9;PAICS;SULF2;COQ3;NDUFAF4;RPS24;PVRL1;GPR19
KLF4_19030024_ChIP-ChIP_MESC_Mouse	44/1502	9.98959e-09	5.8878e-08	-1.16154	19.3371	SPON1;NXPH4;DGKA;KCNC4;MAST1;NPR3;STMN2;PDGFA;TRH;SLC5A5;AKAP12;SHH;TUBA1B;ZNRF2;PPCS;RPS18;PDGFC;SPP1;METTL5;CLEC4B2;NKX6-2;CRBN;RPL21;TPM4;OSR1;PCDH8;IQSEC3;NR2F2;UNC5D;SSTR1;PRLR;PAICS;SULF2;POU4F3;EFNA1;COQ3;TUBB2B;G6PC3;NASP;LHX6;LHX5;PDE5A;TLCD1;GPR19
AR_22383394_ChIP-Seq_PROSTATE CANCER_Human	53/1857	6.81591e-10	5.09883e-09	-0.983757	18.7841	KCNC2;TMEM200A;STMN2;ELAVL4;HTR2C;GRIK1;IL1RAP;ADARB2;CLDN1;GLDN;AKAP12;SLC39A6;SNORA33;DACT1;MAGI1;CADPS2;GLRX3;DSCAM;MYOF;ANXA5;UNC5D;SSTR1;PRLR;ARL4C;DAAM1;DPYD;SIDT1;AIDA;CNTNAP4;TSHZ2;TMEM72;GREB1L;FAM149A;FSTL5;RANBP3L;SLITRK1;MPDZ;USP25;CRBN;NR2F2;ZFHX4;SLC16A14;EFNA1;FAM155A;PLCXD3;OGN;MAB21L2;TRIM36;ESF1;CAMK1;SLC24A5;PVRL1;FBN1
POU5F1_18692474_ChIP-Seq_MESC_Mouse	97/4232	7.17451e-12	7.54293e-11	-0.80211	18.6954	CDA;CMAS;SPARC;DGKA;STMN2;TMEM145;BAIAP2L1;PSMD7;RPS18;1700007K13RIK;ENPP3;CHAC1;EPHB2;PHLDA3;MAGI1;NKX6-2;RPL21;DSCAM;KCTD4;ANK1;CDC25A;SAP30;ARMCX1;GPD2;STEAP2;TSHZ2;PDGFA;CREBL2;OLFR1034;SLC9A3R2;KIF3A;PDGFC;LDHD;SMYD2;PPAPDC1A;FDFT1;IQSEC3;PAICS;BC026585;GNAS;GNB3;LHX5;C77370;GPR19;MRPS15;PPP1R11;ELAVL4;DDX42;CHD5;TRH;AKAP12;CCKAR;RFK;SPIN1;GNPNAT1;SCD1;CNTD1;FOXD1;AGTRAP;SSTR1;INMT;ARL4C;TUB…
NANOG_18347094_ChIP-ChIP_MESC_Mouse	51/1908	1.18184e-08	6.66285e-08	-1.11336	18.3974	CMAS;SPARC;PPP1R11;KCNC4;DDX42;STMN2;ELAVL4;TRH;BAIAP2L1;CCKAR;RPS18;SPIN1;TMEM108;GNPNAT1;ENPP3;DACT1;MAGI1;TPM4;RPL21;AGTRAP;1190002N15RIK;TUBB2B;ARMCX1;HAX1;B3GNT4;TAGLN3;TSHZ2;PDGFA;SLC7A3;GLRA2;KIF3A;PDGFC;SPP1;CCT8;CHML;AASDHPPT;FAHD1;MCF2;PCDH8;KCNJ16;SULF2;CD24A;SPSB2;GSTA4;OLFR730;CALU;CACHD1;TRIM36;CHPT1;DZIP1;GPR19
SOX2_19030024_ChIP-ChIP_MESC_Mouse	29/863	2.46995e-07	1.04436e-06	-1.33071	18.3266	OLFR1153;KCNC1;DDX25;LUZP2;KCNA3;TRH;COX7C;ZCCHC16;SLC7A3;ZNRF2;RFK;MGAT2;HORMAD1;ARL5A;FDFT1;PLXNA3;PUS3;NKX6-2;COG7;GABRA5;MCF2;AHSA2;KCNJ16;SULF2;NAP1L4;ARMCX1;MAB21L2;CACHD1;DGKK
PRDM14_21183938_ChIP-Seq_MESC_Mouse	55/1944	4.29908e-10	3.34468e-09	-0.92294	18.012	RAB3C;ZCCHC10;CMAS;SPARC;KCNC2;TMEM200A;HSPB8;STMN2;TRH;OPLAH;AKAP12;EPS8;EFR3A;PSD2;SNORD11;SPIN1;GNPNAT1;CPNE2;SCD1;DACT1;CCDC160;MAGI1;TIPIN;NKX6-2;GLRX3;MYOF;2900052N01RIK;ANXA5;AGTRAP;CKAP4;ARL4C;TUBB2B;ALDH1A2;GPD2;TERF2IP;PAFAH1B3;AI837181;TSHZ2;PDGFA;ASAP2;1600014K23RIK;OLFR1034;LDHD;SPP1;NDN;MTA3;AASDHPPT;LIMK1;ABCA4;KCNJ16;BTBD11;NMNAT2;SULF2;FAM155A;PVRL3
RCOR3_21632747_ChIP-Seq_MESC_Mouse	75/2851	5.92749e-12	6.74119e-11	-0.739074	17.3093	PTPRU;NRSN2;GPR68;STMN2;CHD5;TRH;RND1;TMEM145;COMTD1;RIMS3;CCKAR;GYG;PSD2;SPEER4B;VWC2L;SCD1;EPHB2;CAR10;DACT1;SLC13A3;2900052N01RIK;UNC5D;ANK1;C1QL2;UCHL5;2810002D19RIK;ADCYAP1;TMX1;GPD2;SIDT1;SLC29A4;TLCD1;TTLL12;NUFIP1;CCDC25;TSHZ2;KCNA3;GMPS;FSTL5;CTIF;VTN;ZNRF2;RANBP3L;3632451O06RIK;GLRA3;PPCS;GNG4;LDHD;SLC17A6;ASL;PPAPDC1A;MTA3;TRPM3;LINGO2;SLMO2;OLFR1340;PCDH8;LIMK1;ABCA4;IQSEC3;BTBD11;MIA…
REST_19997604_ChIP-ChIP_NEURONS_Mouse	53/2118	4.89313e-08	2.5722e-07	-1.13339	17.1972	KCNK9;PPP1R11;HFE;STMN2;E130311K13RIK;HTR2C;COX7C;OLFR1057;GLDN;EPS8;C1QTNF2;TFG;DNER;OLFR31;CAR10;FOXD1;OLFR1447;B130024G19RIK;1190002N15RIK;ARL4C;ARMCX1;MTFR1;EEF1E1;CAMK2D;OLFR1153;GDPD1;CRYBA4;TMTC4;GLRA2;GNG4;MGAT2;CHML;TRPM3;NTSR1;FDFT1;OLFR1184;MCF2;B3GAT2;IQSEC3;NR2F2;OLFR818;MPP5;HSPE1;ZFHX4;BC026585;OLFR979;BMP5;SULF2;OLFR1508;CACHD1;RAB18;OLFR572;CHPT1
TFAP2C_20629094_ChIP-Seq_MCF7_Human	38/1203	1.61089e-08	8.95195e-08	-1.00526	16.3141	PTPRU;CAMK2D;SPARC;SUV39H1;DGKA;TECR;SLC41A3;NPR3;SEMA3B;GREB1L;CHD5;ADARB2;EPS8;BAIAP2L1;RASSF4;RDH16;CDH24;PLXNA3;MAGI1;SLC13A4;TPM4;ITGA3;OSR1;MYOF;HPCAL1;BTBD11;NR2F2;DNAJC15;PRLR;SULF2;AIMP2;PLCXD3;RBMXL1;SARNP;ORAI3;SIDT1;GNAS;CHPT1
TCF4_23295773_ChIP-Seq_U87_Human	92/3812	1.81219e-12	2.274e-11	-0.655541	16.0653	ACHE;RAB3C;PTPRU;THSD7B;MAST1;CHRM5;FBXO25;STMN2;GRIK1;IL1RAP;PTPRK;ADARB2;ZCCHC16;AKAP12;RIMS3;CPNE2;QRFPR;DACT1;MAGI1;CADPS2;TRPC5;SPINK7;OSR1;MYOF;ANXA5;HPCAL1;TM4SF5;UNC5D;SEZ6L;GFRA2;CDC25A;AR;DAAM1;HEATR5B;TMX1;GPD2;DPYD;FRG1;CRH;SIDT1;FIBIN;LANCL3;PDE5A;AIDA;FREM1;CDH18;ZSCAN29;CAMK2D;SLC22A2;TSHZ2;GDPD1;GMPS;SRI;FAM149A;C2;FSTL5;PROKR2;ZNRF2;GLRA3;PPCS;KIF3A;PDGFC;RDH16;SLC17A6;NDN;PPAPDC…
MYBL2_22936984_ChIP-ChIP_MESC_Mouse	54/2250	1.34086e-07	6.28429e-07	-1.1098	15.848	KCNK9;PPP1R11;DGKA;STMN2;KNDC1;AKAP12;TUBA1B;SPIN1;ENPP3;HORMAD1;CAR10;PUS3;CNTD1;TPM4;ANXA5;1190002N15RIK;IQCG;RAP2A;TUBB2B;FRG1;TLCD1;PAOX;NXPH4;TSHZ2;GDPD1;CREBL2;AEBP1;PCDH19;ADAMTS10;SLC7A3;ACAT1;TTR;CAMK2N2;NT5DC2;PDGFC;SPP1;BC037034;PLXNA3;CRBN;HSPE1;CD24A;SPSB2;GSTA4;OGN;CALU;CACHD1;GNAS;GNB3;2610524H06RIK;LHX5;ACTR10;RPS24;SNORD61;CUL4B
EGR1_20690147_ChIP-Seq_ERYTHROLEUKEMIA_Human	134/6207	1.66951e-14	3.09257e-13	-0.541772	15.6055	SPON1;CMAS;GPR68;FBXO25;IRS4;KNDC1;ADARB2;SLC4A5;GLDN;RXFP3;FADS3;TMEM145;NRBP2;BAIAP2L1;RIMS3;RASSF5;ANPEP;SLC39A6;STRA13;CPNE2;EPHB2;PTGDS;PUS3;CADPS2;NKX6-2;PAQR4;TPM4;DSCAM;HPCAL1;ANK1;SAP30;AR;ADCYAP1;RBMXL1;GPD2;BOLA2;PRR16;TTLL12;CBFB;NXPH4;NPR3;PDGFA;FBLN1;CREBL2;AEBP1;PCDH19;HSPBP1;ADAMTS10;SLC9A3R2;LDHD;RDH16;SMYD2;CDH24;ASL;SCN3B;NTSR1;PLXNA3;FZD4;IQSEC3;BTBD11;NR2F2;ZFHX4;EFNA1;KLHDC8…
SOX2_20726797_ChIP-Seq_SW620_Human	62/2564	1.10982e-08	6.44358e-08	-0.934811	15.4782	CMAS;MYL6B;CLDN1;AKAP12;NRBP2;SHH;BAIAP2L1;RASSF5;SLC39A6;CHAC1;EPHB2;FOXD1;DGAT1;ITGA3;ANXA5;F5;SAP30;EPN3;RAP2A;TUBB2B;GAP43;GAL;VSNL1;DPYD;CDC42EP2;TERF2IP;VAMP1;KDELR2;TLCD1;STEAP2;CAMK2D;CBFB;CCDC25;GDPD1;PDGFA;FBLN1;GLRX;SRI;ACAT1;ZNRF2;TMEM65;PPCS;GNG4;PDGFC;ASL;FDFT1;PLXNA3;USP25;TRPV2;RAB27B;NR2F2;BMP5;SULF2;GJB2;DAB2;R3HCC1;CACHD1;GNAS;TRIM36;LHX6;CAMK1;PVRL3
RUNX2_22187159_ChIP-Seq_PCA_Human	84/3423	8.792e-12	9.00024e-11	-0.665456	15.3928	CMAS;SPARC;TMEM200A;TRIL;PCDH11X;IRS4;ELAVL4;STMN2;HTR2C;GRIK1;TRH;PTPRK;OPLAH;ADARB2;ZCCHC16;SHH;EFR3A;ATIC;PSMD7;ATP7B;DNER;SPIN1;MAGI1;TRPC5;FOXD1;NKX6-2;GLRX3;RPL21;KCNK10;DSCAM;OSR1;ANXA5;UNC5D;SEZ6L;GFRA2;SYTL4;ARL4C;RAP2A;TUBB2B;RCN2;GAL;DAAM1;GPD2;FRG1;LANCL3;DGKK;OPTN;CDH18;CNTNAP4;CAMK2D;PARM1;LUZP2;SLC22A2;CCDC25;SLC41A3;GREB1L;TWIST2;TMEM72;CD99L2;SRI;PCDH19;FAM149A;SLC5A5;SLC7A3;FSTL…
PPARG_20887899_ChIP-Seq_3T3-L1 PREADIPOCYTE _Mouse	88/3565	1.87592e-12	2.28042e-11	-0.624683	15.3073	RAB3C;ZCCHC10;SPARC;KCNC2;HSPB8;MAST1;DDX42;PTPRK;RND1;FADS3;EPS8;SPEER4C;SHH;SCD1;D630023F18RIK;MAGI1;FOXD1;TPM4;AKR1E1;ITGA3;OSR1;ANXA5;PRLR;INMT;UCHL5;TMEM178;GAP43;MBLAC1;ARMCX1;DAAM1;ALDH1A2;GPD2;FRG1;B3GNT4;PRR16;TERF2IP;SLC29A4;TTLL12;EEF1E1;AI837181;CDH18;CAMK2D;NAA20;ZFP868;SLC22A2;NPR3;GMPS;TWIST2;CREBL2;GLRX;PRELP;CRYBA4;ASAP2;PCDH19;HSPA13;ADCY6;ZNRF2;RANBP3L;4732416N19RIK;TMEM65;PDGF…
KLF4_18358816_ChIP-ChIP_MESC_Mouse	45/1700	1.17143e-07	5.69609e-07	-1.04768	15.0639	RAB3C;KCNC2;CCDC25;DGKA;HSPB8;NPR3;STMN2;PDGFA;FBLN1;OPLAH;AKAP12;PROKR2;TMEM65;SUMO2;SPP1;SMYD2;RAC3;NDN;CHML;SCD1;FAHD1;TPM4;RPL21;ITGA3;SUSD2;LIMK1;ANXA5;AGTRAP;TM4SF5;GFRA2;SULF2;ARL4C;RAP2A;TUBB2B;ETNK2;GPD2;BOLA2;B3GNT4;CALU;CDC42EP2;RDH5;MTFR1;SLC25A10;TLCD1;PVRL1
SOX9_25088423_ChIP-ChIP_EMBRYONIC GONADS_Mouse	54/1903	5.6673e-10	4.32271e-09	-0.778929	15.0017	ACHE;PTPRU;MRPS15;SPARC;KCNK9;THSD7B;PODXL2;HSPB8;FBXO25;ELAVL4;MYL6B;RIMS3;NKRF;EPHB2;PTGDS;PAQR4;GLRX3;CKAP4;GAL;DPYD;TERF2IP;RDH5;SLC25A10;TMEM9;AI837181;CAMK2D;NXPH4;NPR3;SEMA3B;CD99L2;ADAMTS10;SLC9A3R2;SHOC2;TAC2;SCN3B;MTA3;PLXNA3;CAV2;SUSD2;BTBD11;RAB27B;NR2F2;MPP5;PAICS;AGT;SULF2;NAP1L4;EFNA1;ETNK2;APEX1;RAB18;GNB3;SLC22A8;PVRL1
ESRRB_18555785_ChIP-Seq_MESC_Mouse	40/1434	1.66568e-07	7.36306e-07	-1.05258	14.8641	HCN3;NRSN2;CBFB;KCNC2;NPR3;GMPS;CHD5;PYGM;GLRX;COX7C;HAPLN4;ACAT1;SLC9A3R2;COMTD1;ATP7B;RASSF5;PDGFC;SPIN1;RAC3;ENPP3;ARL5A;MTA3;PHLDA3;MAGI1;SLMO2;FAHD1;DGAT1;SUSD2;ANXA5;DNAJC15;PAICS;SLC16A14;CKAP4;BC026585;NAP1L4;KLHDC8A;SLC25A10;CHPT1;TLCD1;AI837181
SETDB1_19884257_ChIP-Seq_MESC_Mouse	60/2353	3.01767e-09	2.02392e-08	-0.831842	14.7366	KCNK9;PODXL2;STMN2;CHD5;TRH;RND1;EPS8;SULT1C2;COMTD1;PSD2;SPIN1;TMEM108;RAC3;GNPNAT1;HORMAD1;DACT1;PHLDA3;GLRX3;ITGA3;OSR1;GFRA2;PRLR;F5;ARL4C;TERF2IP;AIDA;CD63;SLC22A2;NXPH4;NPR3;CREBL2;FBLN1;SLC7A3;PROKR2;3632451O06RIK;CYP4X1;RDH16;NKX2-1;SCN3B;AASDHPPT;ZFP677;FAHD1;SUSD2;BTBD11;NR2F2;NMNAT2;SYT9;HSPE1;SLC16A14;SULF2;CD24A;PLCXD3;GSTA4;GNAS;ITGBL1;2610524H06RIK;LHX5;PVRL3;ACTR10;POLR3K
ASH2L_23239880_ChIP-Seq_MESC_Mouse	83/3336	6.06534e-12	6.74119e-11	-0.623393	14.6	MRPS15;ZCCHC10;PPP1R11;HSPB8;DGKA;FBXO25;ELAVL4;E130311K13RIK;SLC6A20A;CBWD1;ZFP607;TRH;PTPRK;SLC4A5;AKAP12;TMEM222;TUBA1B;RPS18;RFK;SPIN1;ENPP3;EPHB2;DACT1;PUS3;TIPIN;SLC13A4;AKR1E1;MYOF;2900052N01RIK;KCTD4;1190002N15RIK;C1QL2;INMT;ARL4C;GAP43;TUBB2B;ARMCX1;HAX1;TMX1;CRH;TERF2IP;SLC29A4;TLCD1;TTLL12;PAFAH1B3;CHODL;NUFIP1;CCDC25;TSHZ2;BC022687;CREBL2;GLRX;ASAP2;HSPA13;ADAMTS10;PDGFC;SPP1;SMYD2;HI…
KLF5_20875108_ChIP-Seq_MESC_Mouse	53/2000	7.91868e-09	4.81307e-08	-0.82315	13.8695	SPARC;TRIL;STMN2;SLC4A5;PLCZ1;SPIN1;CPNE2;MAGI1;TIPIN;SLC13A4;ITGA3;MYOF;ANXA5;HPCAL1;MIR7-1;UNC5D;PRLR;C1QL2;UCHL5;TUBB2B;RBMXL1;HAX1;RCN2;TMX1;SLC25A10;CNTNAP4;GDPD1;SRI;ASAP2;RPAP2;ADAMTS10;ACAT1;RANBP3L;PPCS;ERI2;NT5DC2;PPAPDC1A;FDFT1;BEND6;FZD4;B3GAT2;PCDH8;LIMK1;BTBD11;TMEM196;HCRTR2;FAM155A;GSTA4;MAB21L2;TRIM36;LHX5;CHPT1;DZIP1
SIN3B_21632747_ChIP-Seq_MESC_Mouse	104/4302	4.07075e-14	6.33408e-13	-0.466097	13.0916	2900060B14RIK;STMN2;FAM122A;TMEM145;NRBP2;RIMS3;BAIAP2L1;PSMD7;RPS18;ENPP3;CPNE2;CAR10;PUS3;NKX6-2;RPL21;OSR1;2900052N01RIK;ANK1;CDC25A;SAP30;ADCYAP1;TMX1;PAPPA;ORAI3;STEAP2;CCDC25;PDGFA;SLC5A5;VTN;CTIF;PPCS;KIF3A;NKX2-1;SCN3B;TRPM3;CK137956;FUCA2;IQSEC3;ERLIN2;NR2F2;SYT9;KLHDC8A;NDUFAF4;ITGBL1;LHX6;LHX5;RPS24;PTPRU;KCNC1;KCNK9;HSPB8;MAST1;E130311K13RIK;TRH;PTPRK;HAPLN4;GYG;PSD2;SPEER4B;VWC2L;SCD…
PAX3-FKHR_20663909_ChIP-Seq_RHABDOMYOSARCOMA_Human	33/1063	2.11361e-07	9.03511e-07	-0.926538	12.8946	CHODL;CAMK2D;KCNC2;LUZP2;CRYBA4;ADARB2;RASSF4;PDGFC;EPHB2;MPDZ;NTSR1;TRPM3;DACT1;MAGI1;FOXD1;CRBN;SPHKAP;NR2F2;UNC5D;SSTR1;ZFHX4;IQCG;BMP5;SULF2;ARL4C;FAM155A;MAB21L1;DPYD;FRG1;ITGBL1;PDE5A;PVRL1;CBLN2
RARB_24833708_ChIP-Seq_LIVER_Mouse	53/2000	7.91868e-09	4.81307e-08	-0.765182	12.8928	KCNC2;UBXN2A;SUV39H1;MYL6B;IL1RAP;COX7C;NRBP2;TMEM145;TUBA1B;GYG;STRA13;DGAT1;AKR1E1;SLC6A13;2510002D24RIK;ARL4C;TUBB2B;CDC42EP2;TERF2IP;SLC29A4;PDE5A;GLYR1;CBFB;ZFP868;TWIST2;FBLN1;AEBP1;HSPA13;DCAF15;GLRA3;DNAJC21;SPP1;METTL5;VAT1L;B230217C12RIK;ZFP677;CCDC136;LIMK1;ZFHX4;SULF2;EFNA1;GJB2;KLHDC8A;OLFR771;OLFR730;R3HCC1;RAB18;2610524H06RIK;CCDC65;PVRL3;POLR3K;RSL24D1;HCN1
TCF3_18347094_ChIP-ChIP_MESC_Mouse	54/2221	8.96738e-08	4.41558e-07	-0.866516	12.6797	CMAS;SPARC;HSPB8;DDX42;STMN2;TRH;AKAP12;TMEM145;SHH;SPIN1;TMEM108;ENPP3;DACT1;MAGI1;TPM4;ANXA5;AGTRAP;TUBB2B;ARMCX1;HAX1;GPD2;B3GNT4;TMEM9;TAGLN3;PAFAH1B3;CD63;CBFB;NPR3;TSHZ2;PDGFA;CREBL2;AEBP1;SLC7A3;GLRA2;KIF3A;PDGFC;SPP1;SMYD2;CCT8;PPAPDC1A;MTA3;MCF2;PCDH8;SLC16A12;NR2F2;SULF2;CD24A;SPSB2;NASP;GSTA4;CACHD1;TRIM36;DZIP1;GPR19
NANOG_18358816_ChIP-ChIP_MESC_Mouse	34/1232	1.79909e-06	6.71519e-06	-1.04106	12.4002	SPARC;STMN2;PDGFA;SLC7A3;RXFP3;AKAP12;CCKAR;PDGFC;SPP1;GNPNAT1;SHOC2;ENPP3;CCT8;CHML;SCD1;AASDHPPT;CNTD1;SUSD2;AGTRAP;TM4SF5;BC026585;SULF2;SPSB2;CD24A;TUBB2B;ARMCX1;GSTA4;GPD2;ALDH1A2;TSPAN17;LHX5;TLCD1;PVRL3;GPR19
MYC_20876797_ChIP-ChIP_MEDULLOBLASTOMA_Human	38/1406	7.1987e-07	2.77955e-06	-0.963963	12.3322	CHODL;PTPRU;CBFB;DDX25;NXPH4;MAST1;CHRM5;GMPS;IRS4;HTR2C;PTPRK;TRH;SHH;GLRA3;SLITRK1;PPCS;ANPEP;TRPM3;FDFT1;PUS3;SLC13A3;RPL21;TPM4;AGTRAP;BTBD11;UNC5D;MPP5;KCTD4;ANK1;GFRA2;POU4F3;DAB2;NASP;GSTA4;CRH;TLCD1;CAMK1;PVRL3
KLF4_25985364_ChIP-Seq_ATHEROSCLEROSIS LESION_Mouse	36/1211	1.62988e-07	7.36306e-07	-0.87156	12.3078	RAB3C;SPON1;PARM1;THSD7B;ZFP868;PYGM;PTPRK;1600014K23RIK;ADARB2;ADAMTS10;SPEER4C;ATIC;VMN2R32;PDGFC;DNER;EPHB2;SLMO2;GLRX3;ITGA3;MIR135A-2;CCDC136;MCF2;AGTRAP;BTBD11;SSTR1;1190002N15RIK;ZFHX4;SULF2;POU4F3;SPSB2;PAPPA;UNC119;LHX5;POLR3K;CD200;CBLN2
WT1_20215353_ChIP-ChIP_NEPHRON PROGENITOR_Mouse	44/1663	1.64964e-07	7.36306e-07	-0.869379	12.277	CD63;CBFB;KCNC2;HSPB8;SLC41A3;KCNA3;PDGFA;GLRX;AEBP1;RND1;FADS3;SLC9A3R2;ISLR;PDGFC;SPIN1;CDH24;SHOC2;TAC2;CHML;ARL5A;RNF152;MAGI1;USP25;PEX19;FAHD1;TPM4;ITGA3;FZD4;ANXA5;NR2F2;MPP5;SULF2;EPN3;EFNA1;CD24A;AR;HEYL;TMEM178;RAP2A;TUBB2B;G6PC3;GPD2;PAFAH1B3;ACTR10
NANOG_16518401_ChIP-PET_MESC_Mouse	62/3520	0.000219116	0.000564479	-1.63919	12.2605	CDA;ACHE;ZCCHC10;CMAS;SPARC;PPP1R11;HSPB8;AKAP12;EPS8;ISLR;DNER;1700007K13RIK;SCD1;PHLDA3;DACT1;CADPS2;AI504432;TRPC5;TPM4;PAQR4;2900052N01RIK;ANXA5;UNC5D;CDC25A;CKAP4;AR;ADCYAP1;ALDH1A2;GPD2;PAPPA;DPYD;STEAP2;OPTN;CBFB;NPR3;SEMA3B;KCNA3;ADAMTS10;PDGFC;LDHD;SPP1;CCT8;MTA3;TRPM3;AASDHPPT;B230217C12RIK;CRBN;MCF2;PCDH8;ABCA4;KCNJ16;BTBD11;NMNAT2;SYT9;HCRTR2;SULF2;APEX1;GNAS;GNB3;PVRL3;POLR3K;PVRL1
STAT3_19079543_ChIP-ChIP_MESC_Mouse	28/948	4.40177e-06	1.5153e-05	-1.10443	12.2562	PTPRU;KCNK9;ADARB2;PSMD7;SPEER4B;NT5DC2;CAR10;CADPS2;FOXD1;TPM4;ITGA3;OSR1;MCF2;SLC6A13;NR2F2;SULF2;POU4F3;OLFR974;ARL4C;NASP;CDC42EP2;GNAS;UNC119;LHX5;PVRL3;FREM1;GSTM6;RPS24
AR_25329375_ChIP-Seq_VCAP_Human	49/1906	7.39015e-08	3.73347e-07	-0.819807	12.1338	RAB3C;KCNK9;HFE;MAST1;KLHL33;TRH;EPS8;NRBP2;SHH;EFR3A;DNER;VWC2L;HORMAD1;DACT1;PHLDA3;KCNK10;DSCAM;UNC5D;SEZ6L;C1QL2;SLC25A18;GAL;DAAM1;DPYD;CDC42EP2;CNTNAP4;LUZP2;SRI;ASAP2;ACAT1;ALS2CL;TMEM65;SLITRK1;MPDZ;VAT1L;FZD4;TRPV2;MPP5;DNAJC15;PAICS;ZFHX4;SULF2;FAM155A;DAB2;TSPAN17;DZIP1;RSL24D1;RPS24;GPR19
TRIM28_19339689_ChIP-ChIP_MESC_Mouse	70/3072	1.18172e-08	6.66285e-08	-0.73306	12.1132	PTPRU;KCNC4;FBXO25;IL1RAP;AKAP12;TMEM145;COMTD1;PSMD7;RASSF5;RFK;DNER;GNPNAT1;CPNE2;PHLDA3;MAGI1;AI504432;FOXD1;NKX6-2;DGAT1;ITGA3;VBP1;1190002N15RIK;GFRA2;PRLR;CDC25A;C1QL2;IQCG;UCHL5;C1QL1;SAP30;ARL4C;KIN;RCN2;ALDH1A2;TERF2IP;MTFR1;SLC25A10;PDE5A;OPTN;CAMK2D;CBFB;NPR3;KCNA3;FBLN1;GLRX;SLC5A5;SLC9A3R2;VTN;ALS2CL;PDGFC;METTL5;CDH24;HIATL1;MGAT2;CHML;GABRA5;FZD4;PCDH8;IQSEC3;SYT9;HSPE1;HCRTR2;SLC1…
NANOG_18692474_ChIP-Seq_MESC_Mouse	70/3052	9.16498e-09	5.48489e-08	-0.713934	11.936	ZCCHC10;CMAS;STMN2;ELAVL4;CBWD1;TRH;RXFP3;AKAP12;PSMD7;BAIAP2L1;CCKAR;RASSF4;SPIN1;GNPNAT1;CPNE2;ENPP3;SCD1;FOXD1;NKX6-2;TPM4;RPL21;DSCAM;VBP1;AGTRAP;KCTD4;SAP30;RAP2A;TUBB2B;ARMCX1;HAX1;ALDH1A2;GPD2;STEAP2;TSHZ2;PDGFA;FBLN1;GLRX;SLC7A3;GLRA2;PARD6A;KIF3A;PDGFC;LDHD;SPP1;SMYD2;SHOC2;CCT8;CHML;MTA3;FDFT1;MCF2;SUSD2;KCNJ16;BTBD11;SULF2;POU4F3;CD24A;SPSB2;GSTA4;ETNK2;KLHDC8A;TSPAN17;CACHD1;GNAS;TRIM…
AHR_22903824_ChIP-Seq_MCF7_Human	23/690	4.90148e-06	1.65798e-05	-1.07189	11.7987	DSCAM;KCNC2;OSR1;ABCA4;MYOF;SEMA3B;TSHZ2;CD99L2;NR2F2;MIAT;SSTR1;SLC16A14;GLDN;HCRTR2;SULF2;ARL4C;FAM155A;SHH;DAB2;ALS2CL;SIDT1;MPDZ;CNTNAP4
SOX9_24532713_ChIP-Seq_HFSC_Mouse	40/1384	6.78933e-08	3.47507e-07	-0.773587	11.5052	PTPRU;SPARC;RWDD2A;CBFB;HSPB8;KCNC4;PDGFA;PRELP;IL1RAP;PTPRK;OPLAH;CLDN1;HSPA13;CTIF;ZNRF2;ATIC;BAIAP2L1;TMEM65;NT5DC2;TMEM108;RNF152;TRPM3;PHLDA3;DGAT1;KCNK10;ABCA4;MYOF;ANXA5;BTBD11;ANK1;SLC16A14;BC026585;SULF2;VSNL1;DAAM1;TMX1;DPYD;FRG1;PRR16;TTLL12
BACH1_22875853_ChIP-PCR_HELA AND SCP4_Human	37/1352	7.59934e-07	2.89818e-06	-0.852159	10.8662	SPON1;KCNC1;HFE;HTR2C;GRIK1;IL1RAP;CLDN1;C2;AKAP12;ASL;TRPM3;DACT1;SLC13A3;MYOC;MCF2;KCNJ16;UNC5D;ANK1;PAICS;CDC25A;CKAP4;IQCG;F5;SAP30;FANCF;EFNA1;AR;VSNL1;NASP;DPYD;FRG1;GNAS;CRH;ITGBL1;LHX5;MTFR1;CUL4B
FOXM1_26456572_ChIP-Seq_MCF7_Human	51/2000	5.04334e-08	2.61581e-07	-0.700061	10.6105	KCNC2;GPR68;PTPRK;CLDN1;GLDN;EPS8;COMTD1;SHH;ATIC;PLCZ1;SLC39A6;VWC2L;SNORA33;MAGI1;CADPS2;KCNK10;OSR1;PRLR;UCHL5;ARL4C;DAAM1;GPD2;SIDT1;MTFR1;PDE5A;OPTN;CDH18;CRB1;NUFIP1;LUZP2;SEMA3B;GREB1L;SLITRK1;LDHD;SMYD2;MTA3;MPDZ;NTSR1;CAV2;KCNJ13;RAB27B;NR2F2;BMP5;SULF2;FAM155A;DAB2;ETNK2;MAB21L2;CACHD1;PVRL3;CBLN2
CHD1_19587682_ChIP-ChIP_MESC_Mouse	25/843	1.33462e-05	4.36274e-05	-1.05309	10.5728	DGKA;DDX42;ZNRF2;TFG;SUMO2;SPP1;CCT8;ARL5A;FDFT1;PUS3;SLMO2;RPL21;VBP1;NAP1L4;COQ3;RAP2A;ARMCX1;HAX1;G6PC3;NASP;GSTA4;VAMP1;POLR3K;GPR19;CUL4B
E2F1_17053090_ChIP-ChIP_MCF7_Human	44/1726	4.40752e-07	1.80179e-06	-0.786987	10.4093	KCNC1;KCNC2;LUZP2;PCDH11X;CHRM5;DDX42;PCDH19;ADAMTS10;ADCY6;GLDN;ACAT1;EPS8;VTN;GLRA2;PLCZ1;NKRF;RBBP9;GNPNAT1;STRA13;RBM11;TRPC5;KCNK10;RPL21;PCDH8;GABRA3;SLC6A13;KCNJ16;SYTL4;CKAP4;SULF2;EPN3;RAP2A;MAP3K15;SLC25A18;DAAM1;GJB6;GNAS;ITGBL1;LHX5;TLCD1;POLR3K;GPR19;CNTNAP4;CUL4B
TCF3_18692474_ChIP-Seq_MESC_Mouse	35/1351	4.88974e-06	1.65798e-05	-0.909934	10.0159	CMAS;HSPB8;PDGFA;TRH;SLC7A3;TMEM145;BAIAP2L1;KIF3A;PDGFC;LDHD;SPP1;SMYD2;SPIN1;STRA13;ENPP3;MAGI1;FOXD1;NKX6-2;RPL21;MCF2;PCDH8;BTBD11;CDC25A;SAP30;SULF2;ARMCX1;GPD2;TSPAN17;CACHD1;SIDT1;GNAS;TRIM36;C77370;PVRL3;PAFAH1B3
KLF4_18555785_ChIP-Seq_MESC_Mouse	57/2444	1.47423e-07	6.82707e-07	-0.679683	9.64959	MRPS15;PPP1R11;MAST1;DDX42;E130311K13RIK;CBWD1;KNDC1;OPLAH;AKAP12;COMTD1;TUBA1B;ATIC;BAIAP2L1;RASSF5;DNER;SUMO2;SLC39A6;SPIN1;PHLDA3;MAGI1;DGAT1;RPL21;ANXA5;GFRA2;UCHL5;CKAP4;RAP2A;MTFR1;PAFAH1B3;OPTN;CAMK2D;CBFB;NXPH4;CRYBA4;ZNRF2;PROKR2;PARD6A;ALS2CL;TMEM65;HIATL1;SHOC2;FDFT1;CRBN;LIMK1;HSPE1;PAICS;BC026585;SULF2;ETNK2;TSPAN17;CDK2;3010026O09RIK;CALU;UNC119;ESF1;LHX5;PVRL3
POU3F2_20337985_ChIP-ChIP_501MEL_Human	42/1702	1.81258e-06	6.71519e-06	-0.8072	9.61468	CHODL;RAB3C;CAMK2D;KCNC2;LUZP2;HFE;NPR3;GMPS;STMN2;ELAVL4;AKAP12;AADACL2;FSTL5;ZNRF2;PROKR2;GLRA3;TMEM65;DNER;SPP1;HORMAD1;CADPS2;B3GAT2;ANXA5;UNC5D;MPP5;ZFHX4;BMP5;KIN;COQ3;TMEM178;RAP2A;DAB2;HEATR5B;MAB21L1;ALDH1A2;PAPPA;OGN;MAB21L2;GNAS;PRR16;EEF1E1;PVRL3
TBX3_20139965_ChIP-Seq_MESC_Mouse	29/1068	1.38581e-05	4.49234e-05	-0.957937	9.58948	HSPB8;KCNA3;CREBL2;TRH;EPS8;FSTL5;ZNRF2;SMYD2;PPAPDC1A;MTA3;RNF152;TRPM3;DACT1;MAGI1;FAHD1;BTBD11;NR2F2;SEZ6L;ANK1;SULF2;ARL4C;DAAM1;PAPPA;CRH;TRIM36;LHX6;TMEM9;POLR3K;RPS24
FOXP2_21765815_ChIP-ChIP_NEURO2A_Mouse	30/1164	2.55179e-05	8.00523e-05	-1.01379	9.5629	SUV39H1;MAST1;GMPS;GDPD1;ELAVL4;SRI;COX7C;ZCCHC16;BRS3;GLRA2;ZNRF2;PROKR2;C1QTNF2;3632451O06RIK;TMEM65;SCN3B;PGR15L;PUS3;OLFR1184;SLC13A3;FAHD1;RPL21;MAGEE1;HPCAL1;KCTD4;NAP1L4;GJB6;CALU;PDE5A;CBLN2
MITF_21258399_ChIP-Seq_MELANOMA_Human	125/5578	1.25689e-14	2.44466e-13	-0.328869	9.55027	RAB3C;GPR68;FBXO25;IL1RAP;ADARB2;FADS3;NRBP2;COMTD1;RIMS3;SLC39A6;STRA13;CPNE2;CHAC1;PTGDS;PHLDA3;CADPS2;TMEM194B;HPCAL1;SAP30;DAAM1;ORAI3;SIDT1;TTLL12;GLYR1;CBFB;TSHZ2;GMPS;PDGFA;CREBL2;CD99L2;AEBP1;C2CD4C;FAM149A;TMTC4;LDHD;RIMKLB;TRPM3;NTSR1;FZD4;CCDC136;ABCA4;TRPV2;ERLIN2;DNAJC15;PAICS;AIMP2;GJB2;DAB2;PLCXD3;G6PC3;NDUFAF4;CALU;GNAS;RPS24;CD200;MRPS15;NRSN2;ZCCHC10;PODXL2;PPP1R11;SUV39H1;MAST1…
BMI1_19503595_ChIP-Seq_MEFC_Mouse	21/661	2.487e-05	7.8654e-05	-0.975154	9.21565	TIPIN;MRPS15;SLC13A4;TPM4;FZD4;ITGA3;LIMK1;KCNA3;GLRX;SLC16A14;SLC7A3;FANCF;AKAP12;FAM122A;CCKAR;ETNK2;CDK2;FIBIN;CCDC65;CHAC1;STEAP2
CNOT3_19339689_ChIP-ChIP_MESC_Mouse	39/1547	2.62502e-06	9.45495e-06	-0.794331	9.1896	PTPRU;SPON1;CBFB;TWIST2;E130311K13RIK;CREBL2;FBLN1;KNDC1;VTN;COMTD1;PSMD7;RFK;DNER;SMYD2;SLC39A6;CPNE2;CHML;EPHB2;SCN3B;BC037034;PHLDA3;NKX6-2;DGAT1;TPM4;GABRA5;IQSEC3;RAB27B;HSPE1;1190002N15RIK;IQCG;SLC16A14;C1QL1;SAP30;KIN;RCN2;KLHDC8A;GNAS;UNC119;SLC25A10
SOX2_18358816_ChIP-ChIP_MESC_Mouse	23/785	3.51214e-05	0.000107132	-1.00166	9.15664	SPARC;TPM4;SUSD2;PCDH8;STMN2;PDGFA;AGTRAP;SLC7A3;SULF2;CD24A;TUBB2B;ARMCX1;CCKAR;GSTA4;PDGFC;SPP1;TRIM36;CDH24;CPNE2;TAGLN3;ENPP3;CHML;GPR19
BCL6_25482012_ChIP-Seq_CML-JURL-MK1_Human	50/2000	1.23475e-07	5.85754e-07	-0.616986	8.85397	ACHE;RAB3C;ZCCHC12;KCNC4;MAST1;PYGM;TRH;COX7C;HAPLN4;SLC4A5;EPS8;EFR3A;C1QTNF2;ATIC;RIMS3;CCKAR;CPNE2;SNORA33;DACT1;MYOC;DSCAM;HPCAL1;SLC6A13;SSTR1;CDC25A;CKAP4;HAX1;SARNP;ORAI3;FRG1;STEAP2;NUFIP1;SEMA3B;CREBL2;ADCY6;CYP4X1;TMEM65;PLXNA3;KCNJ13;BTBD11;NMNAT2;NAP1L4;GJB2;DAB2;NASP;R3HCC1;GNB3;UNC119;FMOD;SLC24A5
TFAP2A_17053090_ChIP-ChIP_MCF7_Human	47/1904	4.26563e-07	1.76524e-06	-0.662699	8.77893	CD63;CMAS;KCNC2;PCDH11X;ADAMTS10;ADCY6;ACAT1;BRS3;VTN;PLCZ1;RDH16;SLC39A6;RAC3;SLC17A6;CPNE2;CCT8;RNF152;TRPC5;MAGEE1;RPL21;ITGA3;GABRA5;PCDH8;SLC6A13;RAB27B;TM4SF5;SSTR1;SYT9;EPN3;SPSB2;ADCYAP1;MAP3K15;GAL;DAAM1;MAB21L1;ALDH1A2;BOLA2;GNAS;ITGBL1;VAMP1;UNC119;LHX5;TLCD1;ACTR10;SLC24A5;CBLN2;CNTNAP4
TOP2B_26459242_ChIP-Seq_MCF7_Human	50/2000	1.23475e-07	5.85754e-07	-0.593132	8.51166	CMAS;HSPB8;ELAVL4;SHH;PSMD7;BAIAP2L1;ANPEP;RFK;SPIN1;DACT1;MAGI1;GLRX3;DSCAM;SSTR1;GFRA2;AR;ADCYAP1;GAP43;PRR16;SLC29A4;KDELR2;CDH18;CNTNAP4;RWDD2A;SLC41A3;TSHZ2;GMPS;PDGFA;PCDH19;ZNRF2;ERI2;LDHD;NDN;SAMD3;TRPM3;VAT1L;FDFT1;BEND6;CRBN;SPHKAP;CAV2;B3GAT2;NR2F2;DNAJC15;HCRTR2;PLCXD3;MAB21L1;TSPAN17;GNAS;TRIM36
ERG_20887958_ChIP-Seq_HPC-7_Mouse	50/1969	7.78679e-08	3.88341e-07	-0.571898	8.44201	MRPS15;CMAS;FBXO25;FADS3;EFR3A;ATIC;RFK;PUS3;TMEM194B;TIPIN;TPM4;RPL21;HPCAL1;F5;2810002D19RIK;MBLAC1;ARMCX1;RCN2;DAAM1;GPD2;ORAI3;TERF2IP;VAMP1;RDH5;MTFR1;KDELR2;TLCD1;TMEM9;AI837181;PAOX;PARM1;NUFIP1;CBFB;NAA20;CCDC25;GMPS;SRI;ADCY6;ZNRF2;KIF3A;MGAT2;MTA3;PLXNA3;PEX19;FUCA2;PAICS;NAP1L4;CALU;POLR3K;RPS24
ZNF217_24962896_ChIP-Seq_MCF7_Human	40/1522	7.21682e-07	2.77955e-06	-0.658797	8.42813	NUFIP1;THSD7B;KCNC2;LUZP2;TWIST2;PDGFA;PTPRK;ASAP2;ADARB2;GLDN;FSTL5;SHH;ZNRF2;ATIC;TMEM65;SLITRK1;SPIN1;SLC39A6;MTA3;MPDZ;VAT1L;CADPS2;USP25;DSCAM;OSR1;MYOF;NR2F2;SSTR1;PRLR;TMEM196;HCRTR2;BMP5;ARL4C;EFNA1;DAB2;DAAM1;ETNK2;GPD2;SIDT1;CDH18
EOMES_20176728_ChIP-ChIP_TROPHOBLAST STEM CELLS_Mouse	42/1744	3.26783e-06	1.16623e-05	-0.725296	8.23875	TRABD;CD63;MRPS15;CAMK2D;SPARC;PPP1R11;CCDC25;DGKA;CHRM5;BC022687;CREBL2;KNDC1;RND1;SLC9A3R2;NRBP2;TMEM145;PSMD7;TMEM65;GNPNAT1;FDFT1;D630023F18RIK;NKX6-2;BTBD11;NR2F2;PRLR;PAICS;CKAP4;SULF2;ARL4C;SPSB2;RAP2A;DAB2;KLHDC8A;GPD2;CALU;GNAS;CRH;RAB18;TTLL12;EEF1E1;POLR3K;CNTNAP4
BRD4_25478319_ChIP-Seq_HGPS_Human	57/2326	2.94686e-08	1.59212e-07	-0.501882	7.85598	GPR68;HSPB8;KCNC4;AKAP12;FAM122A;ISLR;TFG;RNF152;TSTD3;ITGA3;OSR1;MYOF;AHSA2;HPCAL1;KCTD4;ANK1;PRLR;ARL4C;ADCYAP1;RAP2A;DAAM1;PAPPA;DPYD;PRR16;PDE5A;EEF1E1;STEAP2;NUFIP1;CBFB;NAA20;TMEM72;ASAP2;PROKR2;ALS2CL;ERI2;PDGFC;SHOC2;CCT8;PPAPDC1A;NTSR1;BEND6;USP25;SLMO2;SPHKAP;CAV2;BTBD11;NR2F2;MIAT;DNAJC15;ZFHX4;SPSB2;DAB2;G6PC3;MAB21L1;R3HCC1;ITGBL1;PVRL1
SETDB1_19884255_ChIP-Seq_MESC_Mouse	47/2020	2.07642e-06	7.54887e-06	-0.662215	7.81024	CMAS;PODXL2;DDX25;DGKA;KCNC4;STMN2;CHD5;FBLN1;GLRX;CD99L2;OPLAH;ADAMTS10;GLDN;SLC5A5;TMTC4;AKAP12;EPS8;COMTD1;GNG4;SUMO2;HIATL1;PUS3;FOXD1;PAQR4;RPL21;SUSD2;B3GAT2;PCDH8;LIMK1;BTBD11;UNC5D;HSPE1;1190002N15RIK;ANK1;SLC16A14;EFNA1;GJB2;TUBB2B;ARMCX1;DAAM1;ALDH1A2;BOLA2;GNAS;ESF1;2610524H06RIK;C77370;ACTR10
ESR1_22446102_ChIP-Seq_UTERI_Mouse	40/1916	0.000123103	0.000339625	-0.974496	7.78395	PTPRU;SPON1;CAMK2D;A730017C20RIK;ZCCHC10;TSHZ2;TWIST2;CREBL2;PRELP;AEBP1;ISLR;ZNRF2;PSMD7;BAIAP2L1;PSD2;ANPEP;DNER;GNPNAT1;MPDZ;MAGI1;SLC13A4;DSCAM;CAV2;ABCA4;IQSEC3;ANXA5;BTBD11;TM4SF5;ERLIN2;DNAJC15;KCTD4;PRLR;SULF2;AR;GPD2;OGN;FRG1;CCDC65;PVRL3;FMOD
EP300_21415370_ChIP-Seq_HL-1_Mouse	24/1014	0.000533044	0.00127996	-1.16694	7.77292	MAGI1;SPON1;COG7;OSR1;ABCA4;NPR3;SLC16A12;STMN2;UNC5D;PTPRK;ANK1;1190002N15RIK;C1QL2;RND1;SULF2;ARL4C;VSNL1;DAAM1;GYG;ALDH1A2;MAB21L2;MPDZ;NTSR1;HCN1
NR1H3_23393188_ChIP-Seq_ATHEROSCLEROTIC-FOAM_Human	19/599	6.10667e-05	0.000178609	-0.846611	7.30652	PEX19;RWDD2A;CRBN;PODXL2;ABCA4;GLDN;AGT;SULT1C2;TUBA1B;ATIC;ANPEP;TSPAN17;SPP1;RAC3;STRA13;SLC25A10;SHOC2;CAMK1;OPTN
PPARD_21283829_ChIP-Seq_MYOFIBROBLAST_Human	78/3447	2.05307e-09	1.47897e-08	-0.386461	6.96763	CMAS;THSD7B;TMEM200A;TRIL;KCNC4;DDX42;STMN2;IL1RAP;TRH;SLC4A5;RND1;AKAP12;TMEM222;EFR3A;BAIAP2L1;VWC2L;RAC3;SNORA33;DACT1;MAGI1;SLC13A3;NKX6-2;GLRX3;ELOVL3;UNC5D;CKAP4;ARL4C;ADCYAP1;SLC25A18;MBLAC1;HAX1;PAPPA;ORAI3;DPYD;FRG1;CRH;RDH5;SLC25A10;PDE5A;STEAP2;CDH18;PAOX;HCN3;CAMK2D;PARM1;NUFIP1;CBFB;NAA20;DDX25;TSHZ2;TWIST2;TMEM72;CREBL2;CD99L2;FBLN1;ACAT1;FSTL5;RANBP3L;SLITRK1;SAMD3;VAT1L;BEND6;CGRE…
MYC_19079543_ChIP-ChIP_MESC_Mouse	34/1458	5.29277e-05	0.000156039	-0.704818	6.17801	PTPRU;ZCCHC10;PODXL2;CCDC25;DDX42;STMN2;KNDC1;OXT;ADAMTS10;AKAP12;RANBP3L;PSMD7;RPS18;SUMO2;STRA13;CCT8;PUS3;TIPIN;RPL21;B3GAT2;AGTRAP;DNAJC15;PAICS;UCHL5;2510002D24RIK;ARL4C;NASP;APEX1;CALU;GNAS;TLCD1;EEF1E1;POLR3K;RPS24
CTCF_18555785_ChIP-Seq_MESC_Mouse	37/1568	1.94535e-05	6.20281e-05	-0.613417	5.94274	PTPRU;MAST1;CHRM5;E130311K13RIK;OXT;CBWD1;CLDN1;RXFP3;EPS8;COMTD1;GLRA2;TMEM65;RASSF5;DNER;RAC3;CDH24;B230217C12RIK;CRBN;LIMK1;ERLIN2;CDC25A;BC026585;SLC16A14;UCHL5;C1QL1;DAB2;ALDH1A2;BOLA2;FRG1;GNAS;CCDC65;PDE5A;TLCD1;FMOD;PAFAH1B3;GSTM6;PVRL1
RARG_19884340_ChIP-ChIP_MEF_Mouse	13/390	0.000551498	0.00129514	-0.893669	5.94212	CNTD1;DGAT1;OSR1;AEBP1;INMT;EFNA1;SPSB2;ZNRF2;ALS2CL;OGN;CALU;ITGBL1;EPHB2
EP300_20729851_ChIP-Seq_FORBRAIN MIDBRAIN LIMB HEART_Mouse	42/2093	0.000190947	0.00050188	-0.766024	5.8196	CRB1;SPARC;SLC41A3;SEMA3B;ELAVL4;PDGFA;GRIK1;PTPRK;ADAMTS10;ADCY6;FADS3;ZNRF2;TTR;GYG;RASSF4;RFK;SPIN1;TMEM108;SLC17A6;STRA13;TRPM3;DACT1;MAGI1;NKX6-2;TPM4;ABCA4;NR2F2;SEZ6L;1190002N15RIK;ANK1;ZFHX4;BC026585;SULF2;RAP2A;TUBB2B;DAAM1;MAB21L1;MAB21L2;RDH5;PVRL3;RPS24;GPR19
NR4A2_19515692_ChIP-ChIP_MN9D_Mouse	9/207	0.000658515	0.00151575	-0.881235	5.72084	PTPRU;RAB3C;TUBB2B;MAST1;ELAVL4;SLC17A6;LHX5;CAR10;HAPLN4
NANOG_18700969_ChIP-ChIP_MESC_Mouse	11/344	0.00196672	0.00388353	-1.00689	5.58928	AKAP12;GSTA4;ITGA3;MCF2;PCDH8;SPP1;PDGFA;SCD1;PVRL3;SLC7A3;SULF2
POU5F1_16518401_ChIP-PET_MESC_Mouse	31/1550	0.001365	0.00282439	-0.949904	5.57543	CDA;CD63;HSPB8;MAST1;SEMA3B;FBXO25;IL1RAP;TRH;SLC7A3;AKAP12;SHH;PSMD7;KIF3A;PDGFC;SCN3B;FOXD1;DSCAM;ABCA4;2900052N01RIK;BTBD11;NMNAT2;SYT9;C1QL2;SULF2;EPN3;G6PC3;GAL;PAPPA;GNAS;TERF2IP;LHX5
HTT_18923047_ChIP-ChIP_STHdh_Human	16/566	0.000763001	0.00171565	-0.87047	5.54312	OLFR1184;CRBN;ELOVL3;PCDH8;SLC16A12;CD99L2;MPP5;C2;C1QL1;EPN3;PLCXD3;TTR;GJB6;LANCL3;ENPP3;FBN1
KDM5B_21448134_ChIP-Seq_MESC_Mouse	85/3724	2.25382e-10	1.82653e-09	-0.270462	5.44192	PTPRU;SPON1;ZCCHC10;FAM13B;MAST1;DDX42;STMN2;CBWD1;ADARB2;RXFP3;AKAP12;SHH;ATIC;PSMD7;TFG;SUMO2;SNORD11;GNPNAT1;ENPP3;SCD1;CAR10;PUS3;TRPC5;CNTD1;TIPIN;FOXD1;TPM4;VBP1;OSR1;AHSA2;MIR7-1;ANK1;CDC25A;UCHL5;SAP30;GAP43;DAAM1;TMX1;SARNP;FRG1;MTFR1;AIDA;EEF1E1;GLYR1;PAOX;CAMK2D;NUFIP1;CBFB;NAA20;ZFP868;CCDC25;GDPD1;GREB1L;GMPS;SLC5A5;ZFP804B;GLRA3;CYP4X1;ERI2;DNAJC21;NKX2-1;SLC17A6;METTL5;CCT8;RIMKLB;…
SOX2_21211035_ChIP-Seq_LN229_Gbm	72/3420	1.51499e-07	6.93332e-07	-0.369355	5.2381	RAB3C;PTPRU;KCNK9;KCNC2;IRS4;ELAVL4;STMN2;HTR2C;CHD5;PYGM;KNDC1;IL1RAP;SHH;BAIAP2L1;PSMD7;CCKAR;RASSF4;TMEM108;EPHB2;MAGI1;CADPS2;FOXD1;KCNK10;DSCAM;HPCAL1;SLC6A13;GFRA2;C1QL2;INMT;ARL4C;EPN3;ADCYAP1;TMEM178;GAP43;VSNL1;DAAM1;PAPPA;DPYD;FRG1;PRR16;CDH18;PAOX;CHODL;TSHZ2;FBLN1;CRYBA4;SRI;TMTC4;FSTL5;ZNRF2;SLITRK1;RDH16;SMYD2;CCT8;MPDZ;TRPM3;USP25;MAGEE1;CAV2;SLC16A12;TRPV2;BTBD11;NR2F2;SULF2;CDK2;…
EZH2_23942234_ChIP-Seq_MYOBLASTS AND MYOTUBES_Mouse	25/935	6.81977e-05	0.000197977	-0.596317	5.08501	ACHE;PTPRU;TRIL;DGKA;KCNC4;MAST1;FBXO25;IRS4;SLC6A20A;HAPLN4;ADCY6;DCAF15;ZNRF2;MTA3;FOXD1;DGAT1;B3GAT2;ABCA4;MIAT;VWA5B2;CD24A;GNAS;RDH5;LHX5;TTLL12
RCOR2_21632747_ChIP-Seq_MESC_Mouse	13/401	0.000706943	0.00160819	-0.787857	5.068	NUFIP1;HSPB8;2900052N01RIK;FBLN1;SLC5A5;SULF2;2810002D19RIK;CTIF;PSMD7;SIDT1;ASL;RPS24;AASDHPPT
CEBPB_24764292_ChIP-Seq_MC3T3_Mouse	48/2000	6.95418e-07	2.7325e-06	-0.395181	5.06238	MRPS15;SLC41A3;FBXO25;PDGFA;RPAP2;SLC9A3R2;FAM122A;NRBP2;TUBA1B;PARD6A;PPCS;ANPEP;CAMK2N2;RFK;NT5DC2;SNORD11;SPIN1;RAC3;CDH24;GNPNAT1;BC037034;PHLDA3;USP25;FAHD1;MAGEE1;AKR1E1;PAQR4;OSR1;KCNJ13;RAB27B;DNAJC15;1190002N15RIK;2510002D24RIK;SAP30;ARL4C;RAP2A;BC029722;ARMCX1;KLHDC8A;TMX1;APEX1;NDUFAF4;MAB21L1;BOLA2;LHX6;UNC119;PVRL3;OPTN
SOX2_18692474_ChIP-Seq_MESC_Mouse	69/3319	4.44656e-07	1.80179e-06	-0.368782	4.87779	CDA;CMAS;ELAVL4;TRH;COX7C;AKAP12;TMEM145;NRBP2;BAIAP2L1;PSMD7;CCKAR;RPS18;SUMO2;SPIN1;GNPNAT1;ENPP3;SCD1;MAGI1;FOXD1;NKX6-2;RPL21;AGTRAP;KCTD4;CDC25A;INMT;CKAP4;SAP30;TUBB2B;ARMCX1;ALDH1A2;BOLA2;VAMP1;MTFR1;PAFAH1B3;STEAP2;NXPH4;SLC41A3;TSHZ2;PDGFA;FBLN1;SLC7A3;KIF3A;NT5DC2;PDGFC;LDHD;SPP1;SMYD2;CHML;FDFT1;OLFR1340;MCF2;SUSD2;ABCA4;BTBD11;BC026585;SULF2;CD24A;SPSB2;GSTA4;TSPAN17;CDK2;CACHD1;GNAS;…
PDX1_19855005_ChIP-ChIP_MIN6_Mouse	18/669	0.000641295	0.0014849	-0.734278	4.78192	AKR1E1;LIMK1;DDX42;CBWD1;PAICS;AGT;AKAP12;EFNA1;APH1C;PARD6A;GNG4;CALU;VAMP1;MTFR1;SHOC2;TAGLN3;PVRL3;AASDHPPT
SMAD1_18555785_ChIP-Seq_MESC_Mouse	17/610	0.000616842	0.00143684	-0.705364	4.61683	PPP1R11;SLC41A3;ELAVL4;AGTRAP;MYL6B;TRH;SYT9;CLDN1;CKAP4;SULF2;EPS8;PDGFC;SPP1;GNAS;TMEM108;ENPP3;GPR19
TP53_18474530_ChIP-ChIP_U2OS_Human	22/827	0.000196374	0.000509262	-0.608571	4.61452	LINGO2;PTPRU;KCNK9;THSD7B;KCNC2;OSR1;FBLN1;UNC5D;CLDN1;HCRTR2;C1QL2;FAM122A;RANBP3L;BAIAP2L1;PDGFC;TRIM36;EPHB2;PPAPDC1A;RNF152;PVRL1;CD200;CDH18
LYL1_20887958_ChIP-Seq_HPC-7_Mouse	21/752	0.000144594	0.000393337	-0.583475	4.57493	PEX19;CMAS;FAHD1;KCNC1;TPM4;UBXN2A;SLC41A3;GRIK1;CRYBA4;FBLN1;NMNAT2;SRI;SLC16A14;FAM155A;PSMD7;GNAS;SLC29A4;CHAC1;TMEM9;EPHB2;PHLDA3
ZFP281_18358816_ChIP-ChIP_MESC_Mouse	16/578	0.000944047	0.00202892	-0.675155	4.18613	PTPRU;KCNK9;KCNC2;ITGA3;PDGFA;NR2F2;UCHL5;SLC5A5;SULF2;ARL4C;GAP43;CYP4X1;DPYD;SLC25A10;SHOC2;TMEM9
RUNX1_22412390_ChIP-Seq_EML_Mouse	43/1770	2.0069e-06	7.36493e-06	-0.351591	4.15538	CD63;ZCCHC10;FAM13B;GPR68;HFE;SLC41A3;KCNA3;DDX42;PDGFA;BC022687;SLC6A20A;ASAP2;AEBP1;TRH;HAUS8;TMEM65;KIF3A;SUMO2;SPP1;RBBP9;CPNE2;CHAC1;BEND6;MPZL2;TPM4;AHSA2;RAB27B;1190002N15RIK;CKAP4;SAP30;NAP1L4;ARL4C;KIN;TMEM178;SLC25A18;KLHDC8A;GPD2;GNAS;TRIM36;GNB3;RDH5;TLCD1;OPTN
PIAS1_25552417_ChIP-Seq_VCAP_Human	20/749	0.000360662	0.000899343	-0.575986	4.03988	MAGI1;RAB3C;KCNC2;SLC16A12;UNC5D;ZFHX4;HCRTR2;BMP5;EPS8;AR;DAB2;EFR3A;RANBP3L;TMEM65;DAAM1;PAPPA;CACHD1;STEAP2;CD200;HCN1
E2F1_18555785_ChIP-Seq_MESC_Mouse	85/4172	3.94266e-08	2.10095e-07	-0.257614	3.961	MRPS15;ZCCHC10;SUV39H1;E130311K13RIK;DDX42;STMN2;CBWD1;TRH;PTPRK;OPLAH;COX7C;RND1;AKAP12;EPS8;COMTD1;TUBA1B;ATIC;PSMD7;TFG;RPS18;RFK;GNPNAT1;STRA13;CHAC1;PHLDA3;PUS3;TIPIN;COG7;RPL21;AKR1E1;VBP1;HPCAL1;AGTRAP;CDC25A;2510002D24RIK;TUBB2B;ARMCX1;RCN2;HAX1;DAAM1;GPD2;FRG1;VAMP1;SLC25A10;MTFR1;TLCD1;TMEM9;TAGLN3;EEF1E1;PAFAH1B3;AI837181;STEAP2;PAOX;NUFIP1;GMPS;PDGFA;FBLN1;SRI;SLC7A3;PPCS;LDHD;SPP1;RB…
DROSHA_22980978_ChIP-Seq_HELA_Human	14/456	0.000747783	0.00169121	-0.563609	3.59713	KCNK9;GPR68;TSHZ2;TMEM72;CHD5;FBLN1;KNDC1;ASAP2;ADARB2;PRLR;INMT;PSD2;TMEM108;EPHB2
CDX2_19796622_ChIP-Seq_MESC_Mouse	11/334	0.00157367	0.00320501	-0.618776	3.55366	CDA;APH1C;RCN2;DAAM1;RASSF4;B3GAT2;HSPB8;ABCA4;CAMK1;RNF152;C2
DMRT1_23473982_ChIP-Seq_TESTES_Mouse	49/2072	7.97416e-07	3.0116e-06	-0.267685	3.40309	PPP1R11;HSPB8;DDX42;SLC4A5;FADS3;EPS8;ATIC;SUMO2;SPIN1;TMEM108;TIPIN;SLC13A4;DSCAM;ITGA3;ZFP618;1190002N15RIK;CDC25A;SAP30;TMX1;FRG1;PRR16;FREM1;NUFIP1;TSHZ2;GMPS;TWIST2;GREB1L;PDGFA;C2CD4C;HSPBP1;ADCY6;ZNRF2;9330171B17RIK;TRPM3;FDFT1;CCDC136;PCDH8;IQSEC3;NR2F2;MPP5;SULF2;TSPAN17;CDK2;NDUFAF2;GNAS;SLC22A8;ACTR10;PVRL1;CUL4B
KLF1_20508144_ChIP-Seq_FETAL-LIVER-ERYTHROID_Mouse	28/1144	0.000110612	0.000307342	-0.417427	3.37596	ACHE;TMEM200A;KLHL33;CD99L2;PRELP;FAM122A;SPEER4C;SUMO2;VMN1R3;NDN;GNPNAT1;SCD1;MTA3;USP25;2900052N01RIK;NR2F2;ANK1;ZFHX4;C1QL2;CD24A;ADCYAP1;TMX1;SARNP;CDC42EP2;SIDT1;TRIM36;MTFR1;POLR3K
PPARG_20176806_ChIP-Seq_THIOMACROPHAGE_Mouse	22/837	0.000230724	0.000590472	-0.445413	3.31146	PARM1;NUFIP1;DGAT1;PODXL2;HPCAL1;TMEM72;OPLAH;DNAJC15;HSPA13;ADAMTS10;BC026585;RND1;C1QL1;RIMS3;HAUS8;KLHDC8A;RASSF5;CRH;SLC29A4;CHPT1;CCT8;SCD1
RUNX1_17652178_ChIP-ChIP_JURKAT_Human	23/1003	0.00103913	0.00218499	-0.533334	3.26728	TPM4;HPCAL1;KCNA3;STMN2;PYGM;SRI;SSTR1;AEBP1;ADARB2;COX7C;ZFHX4;FSTL5;RCN2;RASSF4;RASSF5;MAB21L1;OGN;LHX5;PTGDS;MTA3;STEAP2;SAMD3;HCN1
SOX11_23321250_ChIP-ChIP_Z138-A519-JVM2_Human	25/1134	0.00109504	0.00229017	-0.511031	3.10662	PTPRU;HCN3;CAMK2D;NPR3;DDX42;OXT;CBWD1;ADAMTS10;SLC5A5;RND1;PARD6A;GNG4;SUMO2;METTL5;CPNE2;FOXD1;TPM4;PCDH8;NR2F2;HSPE1;ANK1;PRLR;APEX1;B3GNT4;CRH
MYC_19915707_ChIP-ChIP_AK7_Human	55/2979	0.00016415	0.000437358	-0.382255	2.95665	CDA;SPON1;A730017C20RIK;ZCCHC10;CMAS;PODXL2;HFE;MAST1;ELAVL4;E130311K13RIK;EPS8;SPEER4B;RFK;DNER;CPNE2;SCD1;PTGDS;CAR10;COG7;DGAT1;RPL21;ITGA3;INMT;ARL4C;KIN;BC035947;VSNL1;DAAM1;DPYD;SIDT1;TERF2IP;EEF1E1;AI837181;GDPD1;CMTM2A;SLC9A3R2;ZNRF2;TMEM65;LDHD;SMYD2;HIATL1;BC037034;LIMK1;BTBD11;RAB27B;OLFR1508;GJB2;DAB2;GNAS;LHX6;UNC119;LHX5;DZIP1;SLC22A8;FBN1
STAT5_23275557_ChIP-Seq_MAMMARY-EPITHELIUM_Mouse	29/1197	9.93175e-05	0.000282004	-0.359548	2.9388	TRABD;SPARC;DGKA;KLHL33;CBWD1;PTPRK;CMTM2A;OPLAH;HSPA13;HSPBP1;SLC5A5;ACAT1;RASSF4;GM5458;ENPP3;SCD1;AASDHPPT;USP25;CAV2;AHSA2;MPP5;PRLR;SYTL4;SLC16A14;OGN;TRIM36;ESF1;SLC25A10;EEF1E1
ZIC3_20872845_ChIP-ChIP_MESC_Mouse	11/365	0.00305329	0.00571024	-0.555336	2.86858	RAP2A;DDX25;DGKA;PDGFC;AGTRAP;GNPNAT1;TAGLN3;ENPP3;TRH;SLC7A3;HCN1
NFIB_24661679_ChIP-Seq_E16.5 LUNG_Mouse	16/573	0.000864613	0.00188952	-0.436297	2.73621	ABCA4;KCNJ16;BTBD11;PCDH19;FAM122A;GAP43;GNG4;RASSF4;PDGFC;NDUFAF2;LANCL3;STRA13;TTLL12;AIDA;POLR3K;VAT1L
PBX1_22567123_ChIP-ChIP_OVCAR3_Human	45/2299	0.000193639	0.00050554	-0.34135	2.59081	CRB1;CMAS;CBFB;KCNC2;KCNC4;NPR3;CHRM5;KCNA3;IRS4;CBWD1;SLC7A3;SULT1C2;VTN;COMTD1;ZNRF2;C1QTNF2;GLRA3;TMEM108;GNPNAT1;MGAT2;HORMAD1;PPAPDC1A;DACT1;TRPC5;CNTD1;FAHD1;SLC13A4;DSCAM;SLC6A13;TM4SF5;UNC5D;NMNAT2;C1QL2;CKAP4;SAP30;EFNA1;AR;HEYL;MAP3K15;KLHDC8A;MAB21L1;BOLA2;MTFR1;CCDC65;GPR19
SCL_21571218_ChIP-Seq_MEGAKARYOCYTES_Human	40/1784	2.75568e-05	8.57568e-05	-0.256109	2.3982	MRPS15;TMEM200A;CCDC25;HSPB8;TECR;GDPD1;TMEM72;KLHL33;GRIK1;IL1RAP;ASAP2;OPLAH;ADARB2;ALS2CL;PSD2;PTGDS;TRPM3;BEND6;TPM4;GABRA3;IQSEC3;TRPV2;HPCAL1;RAB27B;ERLIN2;VWA5B2;DNAJC15;ANK1;FAM155A;RAP2A;DAB2;GAL;PAPPA;FRG1;KDELR2;PDE5A;TMEM9;PVRL1;GPR19;HCN1
GATA4_25053715_ChIP-Seq_YYC3_Human	45/2000	7.91287e-06	2.63086e-05	-0.227155	2.39549	PTPRU;CBFB;NAA20;NPR3;TSHZ2;FBXO25;PDGFA;IL1RAP;SRI;ASAP2;CLDN1;EPS8;SULT1C2;VTN;COMTD1;RANBP3L;TTR;CCKAR;TMEM65;PDGFC;CHML;EPHB2;MTA3;NTSR1;DACT1;SLMO2;DGAT1;KCNJ13;MYOF;MPP5;HSPE1;PRLR;EFNA1;FAM155A;DAB2;RBMXL1;APEX1;ORAI3;FRG1;CACHD1;GNB3;MTFR1;CCDC65;KDELR2;CHPT1
FOXA1_25329375_ChIP-Seq_VCAP_Human	44/2000	1.70248e-05	5.47327e-05	-0.237251	2.32815	ZCCHC10;KCNK9;KCNC2;NXPH4;HSPB8;CHRM5;TMEM72;GREB1L;CREBL2;SRI;ASAP2;C2CD4C;CLDN1;HSPA13;FAM149A;COMTD1;PPCS;SNORD11;NKX2-1;ASL;CHML;DACT1;PLXNA3;BEND6;SLC13A3;PEX19;COG7;FOXD1;DSCAM;CAV2;RAB27B;ERLIN2;MPP5;PRLR;PAICS;C1QL1;SULF2;GAP43;CRH;CCDC65;DZIP1;ACTR10;RSL24D1;CNTNAP4
MYCN_18555785_ChIP-Seq_MESC_Mouse	47/2261	3.47774e-05	0.000107132	-0.253527	2.3176	CAMK2D;CMAS;MAST1;GDPD1;DDX42;BC022687;CREBL2;FBLN1;AKAP12;ZNRF2;TUBA1B;APH1C;ATP7B;TMEM65;PPCS;SUMO2;SLC39A6;SPIN1;GNPNAT1;MGAT2;CCT8;HORMAD1;CHAC1;PHLDA3;MAGI1;GABRA5;MPP5;HSPE1;PAICS;IQCG;BC026585;UCHL5;CKAP4;SAP30;KIN;G6PC3;NASP;DAAM1;APEX1;ALDH1A2;BOLA2;3010026O09RIK;ESF1;MTFR1;TTLL12;PVRL1;GPR19
NEUROD2_26341353_ChIP-Seq_CORTEX_Mouse	46/2000	3.59613e-06	1.26027e-05	-0.204003	2.30148	CHODL;PTPRU;CD63;RWDD2A;PODXL2;GPR68;FBLN1;AEBP1;ADARB2;TUBA1B;ATP7B;CYP2D11;CAMK2N2;SNORD11;SPIN1;PPAPDC1A;DACT1;B230217C12RIK;USP25;SLMO2;SLC13A3;SPINK7;MIR135A-2;SUSD2;CCDC136;PCDH8;LIMK1;MIAT;NMNAT2;ANK1;ZFHX4;BC026585;AGT;CD24A;BC029722;KLHDC8A;MAB21L1;ZFP354B;1500009L16RIK;BOLA2;B3GNT4;RAB18;GNB3;SLC29A4;TAGLN3;SLC22A8
SMAD4_21741376_ChIP-Seq_HESC_Human	51/2738	0.000233266	0.000593075	-0.297569	2.21099	ACHE;PTPRU;MRPS15;KCNK9;THSD7B;HSPB8;KCNC4;CLDN1;BRS3;ATIC;TFG;PLCZ1;TMEM108;QRFPR;EPHB2;MAGI1;SLC13A3;MYOF;ANXA5;AHSA2;UNC5D;KCTD4;PRLR;GAP43;DAAM1;PAPPA;PRR16;FIBIN;FREM1;CNTNAP4;CRB1;CCDC25;NXPH4;ASAP2;PCDH19;FAM149A;TMEM65;GNG4;SMYD2;NKX2-1;PPAPDC1A;FZD4;NMNAT2;DNAJC15;SULF2;CACHD1;LHX5;FMOD;SLC24A5;CD200;FBN1
RUNX2_24764292_ChIP-Seq_MC3T3_Mouse	46/2000	3.59613e-06	1.26027e-05	-0.180759	2.03925	CAMK2D;SPARC;CBFB;HSPB8;KLHL33;CREBL2;OXT;CBWD1;GLRX;AEBP1;C2;RXFP3;FADS3;4732416N19RIK;TMEM65;RASSF5;PDGFC;LDHD;SPP1;CPNE2;EPHB2;RIMKLB;PHLDA3;PEX19;CRBN;TPM4;OSR1;CCDC136;MYOF;ANXA5;RAB27B;ERLIN2;ZFHX4;SAP30;2810002D19RIK;B430319G15RIK;SPSB2;TMEM178;DAAM1;KLHDC8A;TSPAN17;CCDC65;SLC22A8;FMOD;AI837181;GSTM6
CDX2_20551321_ChIP-Seq_CACO-2_Human	13/504	0.00486357	0.00867858	-0.403542	1.91557	SPON1;SPARC;NR2F2;NMNAT2;SRI;ANK1;RND1;EPS8;SHH;ATIC;BOLA2;PVRL1;AASDHPPT
RXRA_24833708_ChIP-Seq_LIVER_Mouse	45/2000	7.91287e-06	2.63086e-05	-0.15765	1.66252	CD63;HCN3;KCNC2;HFE;CHRM5;MYL6B;PRELP;SRI;AEBP1;COX7C;CLDN1;C2;AKAP12;NRBP2;ATP7B;TFG;DNAJC21;SNORD11;TAC2;RBM11;D630023F18RIK;B230217C12RIK;OLFR1340;SLC13A4;FOXD1;AKR1E1;SUSD2;HPCAL1;SLC16A12;SLC6A13;BTBD11;MIAT;POU4F3;TUBB2B;G6PC3;ETNK2;OLFR771;R3HCC1;VAMP1;UNC119;SLC25A10;TTLL12;PVRL3;POLR3K;RPS24
NR3C1_21868756_ChIP-Seq_MCF10A_Human	26/1132	0.000491434	0.00118738	-0.234298	1.57823	ACHE;KCNC2;SLC22A2;ASAP2;OPLAH;SLC5A5;AKAP12;EPS8;FSTL5;EFR3A;ATIC;GLRA3;BAIAP2L1;SLITRK1;PDGFC;CHML;DACT1;LIMK1;HPCAL1;BTBD11;PAICS;GFRA2;ARL4C;PRR16;DZIP1;CBLN2
TET1_21451524_ChIP-Seq_MESC_Mouse	42/1839	1.13687e-05	3.74782e-05	-0.151556	1.54462	MRPS15;SVS3B;NXPH4;FBXO25;GREB1L;PDGFA;ZFP607;AEBP1;HSPBP1;GLDN;NRBP2;VTN;TUBA1B;RIMS3;PARD6A;KIF3A;CPNE2;CHAC1;EPHB2;PTGDS;BEND6;PHLDA3;CGREF1;ITGA3;CAV2;CCDC136;ELOVL3;NMNAT2;HAX1;KLHDC8A;OLFR730;CDK2;CALU;RAB18;TERF2IP;2610524H06RIK;LHX5;TLCD1;AI837181;POLR3K;PVRL1;ZSCAN29
TCF7L2_21901280_ChIP-Seq_H4IIE_Rat	16/645	0.00276354	0.00526968	-0.285058	1.49535	MAGI1;SLC13A4;FAHD1;HPCAL1;CD99L2;PTPRK;HCRTR2;TMTC4;BAIAP2L1;SARNP;PDGFC;DPYD;TTLL12;RNF152;OPTN;CNTNAP4
NACC1_18358816_ChIP-ChIP_MESC_Mouse	18/769	0.00284311	0.00536878	-0.279819	1.46266	TPM4;KCNC2;STMN2;AGTRAP;PAICS;SULF2;AKAP12;TUBB2B;GSTA4;PDGFC;SPP1;CALU;SMYD2;SHOC2;TLCD1;ENPP3;CCT8;DZIP1
SMAD3_18955504_ChIP-ChIP_HaCaT_Human	40/1936	0.000151854	0.000407388	-0.184473	1.43995	PTPRU;LUZP2;HSPB8;CHRM5;CBWD1;SRI;PTPRK;CLDN1;EPS8;ZNRF2;BAIAP2L1;RASSF5;RFK;SUMO2;RDH16;SMYD2;SPIN1;CPNE2;CHML;RNF152;DACT1;MPZL2;MAGI1;TPM4;GLRX3;ITGA3;LIMK1;RAB27B;MPP5;HSPE1;UCHL5;SULF2;EFNA1;RAP2A;TUBB2B;VSNL1;GPD2;BOLA2;ITGBL1;TLCD1
SMAD2_18955504_ChIP-ChIP_HaCaT_Human	40/1936	0.000151854	0.000407388	-0.173636	1.35536	PTPRU;LUZP2;HSPB8;CHRM5;CBWD1;SRI;PTPRK;CLDN1;EPS8;ZNRF2;BAIAP2L1;RASSF5;RFK;SUMO2;RDH16;SMYD2;SPIN1;CPNE2;CHML;RNF152;DACT1;MPZL2;MAGI1;TPM4;GLRX3;ITGA3;LIMK1;RAB27B;MPP5;HSPE1;UCHL5;SULF2;EFNA1;RAP2A;TUBB2B;VSNL1;GPD2;BOLA2;ITGBL1;TLCD1
SOX2_18555785_ChIP-Seq_MESC_Mouse	13/497	0.00434932	0.00786924	-0.275821	1.33629	RPL21;PDGFA;TRH;BC026585;SULF2;TUBB2B;CCKAR;GSTA4;SUMO2;SPP1;PVRL3;STEAP2;FDFT1
CUX1_19635798_ChIP-ChIP_MULTIPLE HUMAN CANCER TYPES_Human	48/3052	0.00940273	0.0156981	-0.283684	1.17849	CHODL;ACHE;HCN3;MRPS15;KCNK9;PPP1R11;SUV39H1;NPR3;STMN2;GLRX;CD99L2;COX7C;GLRA3;ATP7B;PARD6A;CCKAR;RPS18;SLC17A6;CCT8;AASDHPPT;DACT1;FDFT1;USP25;COG7;RPL21;VBP1;ANXA5;KCNJ16;RAB27B;SSTR1;NMNAT2;PAICS;CDC25A;AGT;NAP1L4;GSTA4;VSNL1;ALDH1A2;CDK2;FRG1;ITGBL1;GNB3;VAMP1;PDE5A;EEF1E1;POLR3K;RPS24;GPR19
BCL3_23251550_ChIP-Seq_MUSCLE_Mouse	21/858	0.000774361	0.00172129	-0.13316	0.847524	PTPRU;FAHD1;ANXA5;PYGM;OPLAH;MPP5;HSPBP1;SLC4A5;SPSB2;FAM122A;DAB2;GYG;APEX1;GJB6;ESF1;SHOC2;TMEM9;ACTR10;PVRL1;GPR19;GLYR1
SALL4_22934838_ChIP-ChIP_CD34+_Human	29/1419	0.00141198	0.00290613	-0.144269	0.842667	RAB3C;SLC41A3;DDX42;PRELP;CLDN1;GLDN;C2;TMTC4;GLRA2;GLRA3;GNG4;RASSF5;DNER;GNPNAT1;CDH24;MTA3;DACT1;SLC13A3;MYOC;CAV2;SLC16A12;SLC6A13;BTBD11;ANK1;ZFHX4;SLC16A14;SLC25A18;CRH;LHX6
FOXP2_23625967_ChIP-Seq_PFSK-1 AND SK-N-MC_Human	21/863	0.00083122	0.00183719	-0.128044	0.806616	USP25;NRSN2;CRBN;NAA20;SUSD2;CREBL2;SAP30;CTIF;TMEM222;RAP2A;PARD6A;GAL;GSTA4;GNG4;RFK;PAPPA;PDGFC;SLC29A4;CHAC1;EEF1E1;FEZF1
ELF5_23300383_ChIP-Seq_T47D_Human	24/1087	0.0013396	0.00278665	-0.135342	0.796204	ZCCHC10;TMEM200A;OSR1;ABCA4;STMN2;ERLIN2;HSPE1;COX7C;SLC16A14;FANCF;EPN3;COQ3;ZNRF2;EFR3A;RAP2A;DAB2;CYP4X1;FRG1;SMYD2;GNB3;MPDZ;RPS24;FBN1;HCN1
PPARG_19300518_ChIP-PET_3T3-L1 preadipocyte _Mouse	8/272	0.0122539	0.0198616	-0.19884	0.779246	PUS3;DGAT1;CAV2;GPD2;HSPB8;CHPT1;ADCY6;AGT
CEBPA_26348894_ChIP-Seq_LIVER_Mouse	43/2000	3.58024e-05	0.000107132	-0.0840495	0.768335	MRPS15;PARM1;FAM13B;TRIL;PYGM;ADAMTS10;SLC7A3;ACAT1;BRS3;TMEM145;COMTD1;PPCS;RFK;STRA13;CPNE2;RIMKLB;AASDHPPT;FOXD1;ABCA4;MYOF;ANXA5;HPCAL1;MIR7-1;NR2F2;UNC5D;MPP5;DNAJC15;KCTD4;TMEM196;C1QL1;GAP43;HAX1;HEATR5B;TMX1;ALDH1A2;R3HCC1;RAB18;ITGBL1;LHX5;DZIP1;STEAP2;RPS24;GLYR1
CEBPD_23245923_ChIP-Seq_MEF_Mouse	13/504	0.00486357	0.00867858	-0.134279	0.637409	MAGI1;CAMK2D;ZFP618;NR2F2;ZFHX4;GAP43;SLITRK1;SPP1;NDN;CBLN2;RPS24;TRPM3;CDH18
PAX6_23342162_ChIP-ChIP_BETA-FORBRAIN-LENS_Mouse	23/1001	0.001013	0.00215332	-0.081301	0.499249	RAB3C;OLFR1340;RWDD2A;BC022687;GRIK1;SSTR1;OLFR1057;UCHL5;C2;GJB2;GLRA3;PSD2;APEX1;ALDH1A2;NT5DC2;1700007K13RIK;SPIN1;RAB18;LHX6;METTL5;OLFR572;PVRL3;SLC22A8
TP53_16413492_ChIP-PET_HCT116_Human	10/449	0.0303085	0.0441573	-0.158609	0.494858	CAMK2D;KCNC2;SLITRK1;PDGFC;GNAS;FBLN1;ANK1;OPTN;PVRL1;PHLDA3
GATA6_25053715_ChIP-Seq_YYC3_Human	43/2000	3.58024e-05	0.000107132	-0.0529347	0.4839	ZCCHC10;CMAS;CBFB;NAA20;DGKA;TECR;TSHZ2;DDX42;MYL6B;HSPBP1;COMTD1;ZNRF2;RASSF4;CDH24;CHML;CADPS2;USP25;TMEM194B;ITGA3;MYOF;RAB27B;NR2F2;HSPE1;FANCF;ARL4C;EPN3;EFNA1;FAM155A;RAP2A;DAB2;VSNL1;DAAM1;KLHDC8A;GPD2;GNB3;UNC119;RDH5;KDELR2;CHPT1;TLCD1;AIDA;TMEM9;RPS24
POU5F1_18700969_ChIP-ChIP_MESC_Mouse	12/567	0.0263649	0.0388483	-0.144042	0.467862	AKAP12;ARMCX1;DAB2;GSTA4;GPD2;PDGFC;STMN2;SPP1;GNAS;PDGFA;SCD1;SLC7A3
FOXA2_19822575_ChIP-Seq_HepG2_Human	64/2968	3.61951e-07	1.51397e-06	-0.0327104	0.438345	RAB3C;PTPRU;NRSN2;KCNC1;FBXO25;IL1RAP;PTPRK;ADARB2;CLDN1;SLC4A5;RND1;FADS3;AKAP12;ATP7B;RASSF4;ANPEP;RFK;STRA13;CHAC1;ARL5A;FEZF1;SLC13A3;ITGA3;ANXA5;HPCAL1;SEZ6L;F5;EPN3;KIN;TMEM178;RAP2A;VSNL1;DAAM1;CDC42EP2;PDE5A;OPTN;CDH18;SLC22A2;SLC41A3;NPR3;TSHZ2;CREBL2;FBLN1;ASAP2;FAM149A;C2;SLC9A3R2;GNG4;PDGFC;LDHD;MTA3;VAT1L;FDFT1;LINGO2;USP25;SLC16A12;KCNJ16;BTBD11;NR2F2;EFNA1;FAM155A;G6PC3;CACHD1;CHPT1
GATA3_24758297_ChIP-Seq_MCF7_Human	43/2000	3.58024e-05	0.000107132	-0.047467	0.433917	SPARC;KCNK9;PODXL2;TRIL;KCNC4;SEMA3B;PRELP;SRI;DCAF15;COMTD1;GNPNAT1;CHML;PPAPDC1A;MTA3;SNORA33;NTSR1;FDFT1;MAGI1;CADPS2;USP25;TPM4;OSR1;KCNJ13;ABCA4;MYOF;TRPV2;NR2F2;BMP5;SULF2;EFNA1;PLCXD3;DAAM1;ETNK2;KLHDC8A;APEX1;NDUFAF4;GPD2;ORAI3;SIDT1;MTFR1;KDELR2;CHPT1;CUL4B
VDR_24763502_ChIP-Seq_THP-1_Human	28/1288	0.000695564	0.00159161	-0.0644116	0.415004	TWIST2;PDGFA;PYGM;CD99L2;ASAP2;FSTL5;SHH;TUBA1B;TMEM65;ANPEP;PDGFC;LDHD;CHML;EPHB2;VAT1L;FDFT1;DGAT1;OSR1;LIMK1;HPCAL1;AGTRAP;MIR7-1;APEX1;RDH5;SLC25A10;TLCD1;FMOD;PVRL1
LMO2_20887958_ChIP-Seq_HPC-7_Mouse	38/1741	7.55837e-05	0.000216192	-0.0481341	0.406221	ACHE;NRSN2;CMAS;KCNC1;UBXN2A;HFE;SLC41A3;GRIK1;FBLN1;CRYBA4;SRI;HSPBP1;ADCY6;COMTD1;TUBA1B;4732416N19RIK;PSMD7;GNG4;SPIN1;CDH24;EPHB2;MTA3;PHLDA3;PEX19;TPM4;4930470P17RIK;NMNAT2;SEZ6L;SLC16A14;F5;FAM155A;TUBB2B;CDK2;CDC42EP2;SLC29A4;2610524H06RIK;TMEM9;SLC22A8
CREM_20920259_ChIP-Seq_GC1-SPG_Mouse	125/5776	1.47313e-13	2.02923e-12	-0.0139112	0.374537	SPON1;CMAS;FAM13B;TMEM200A;UBXN2A;GLDN;EPS8;FAM122A;EFR3A;BAIAP2L1;PSMD7;TFG;RPS18;1700007K13RIK;SLC39A6;MAGI1;TIPIN;NKX6-2;DGAT1;TPM4;RPL21;DSCAM;OSR1;CDC25A;SAP30;KDELR2;STEAP2;OPTN;CBFB;ZFP868;CCDC25;SLC41A3;GMPS;PDGFA;HSPBP1;ACAT1;TMTC4;KIF3A;DNAJC21;SMYD2;HIATL1;RIMKLB;FDFT1;CK137956;SLC16A12;TRPV2;BTBD11;ERLIN2;NR2F2;PAICS;FANCF;AIMP2;DAB2;G6PC3;NASP;NDUFAF4;CDK2;NDUFAF2;CALU;LHX5;RPS24;PTP…
GATA2_20887958_ChIP-Seq_HPC-7_Mouse	37/1708	0.000108717	0.000304251	-0.0457037	0.370093	ACHE;CRB1;CD63;CMAS;KCNC1;UBXN2A;HSPB8;SLC41A3;GRIK1;FBLN1;HSPA13;C2;4732416N19RIK;PSMD7;CYP4X1;CCT8;CHAC1;EPHB2;RNF152;PHLDA3;USP25;SLMO2;PEX19;TPM4;FZD4;ELOVL3;4930470P17RIK;NMNAT2;SEZ6L;FAM155A;MBLAC1;KLHDC8A;CDC42EP2;SLC29A4;TMEM9;CAMK1;SLC22A8
FOXP1_21924763_ChIP-Seq_HESC_Human	82/3724	2.5237e-09	1.72232e-08	-0.0107716	0.192564	PTPRU;MRPS15;PPP1R11;UBXN2A;TRIL;MAST1;MYL6B;PTPRK;CLDN1;EPS8;TMEM145;NRBP2;COMTD1;SHH;RASSF4;RFK;RAC3;STRA13;ENPP3;CHAC1;PHLDA3;FOXD1;TPM4;PAQR4;ELOVL3;HPCAL1;UCHL5;SAP30;EPN3;RAP2A;GAP43;DAAM1;FRG1;BOLA2;CDC42EP2;TLCD1;AIDA;TTLL12;PAOX;HCN3;NAA20;SEMA3B;GDPD1;GMPS;CREBL2;PRELP;PCDH19;RPAP2;SLC5A5;FSTL5;TMEM65;CAMK2N2;DNAJC21;SPP1;CDH24;HIATL1;METTL5;SHOC2;MGAT2;CCT8;CRBN;GABRA5;SUSD2;B3GAT2;PCD…
NANOG_21062744_ChIP-ChIP_HESC_Human	19/840	0.0031709	0.00590181	-0.0355482	0.182451	NRSN2;AGTRAP;SRI;1190002N15RIK;ZFHX4;RXFP3;TUBA1B;TUBB2B;ARMCX1;PSMD7;G6PC3;CCKAR;NASP;GSTA4;TRIM36;ESF1;MTFR1;PVRL3;GPR19
NFE2L2_20460467_ChIP-Seq_MEF_Mouse	24/1055	0.0009068	0.0019597	-0.0235597	0.146894	D630023F18RIK;RAB3C;FOXD1;AKR1E1;HFE;ABCA4;NR2F2;PTPRK;VWA5B2;TMTC4;EFR3A;GSTA4;KLHDC8A;PAPPA;PDGFC;DPYD;SUMO2;CACHD1;TMEM108;KDELR2;CHPT1;POLR3K;GSTM6;FDFT1
CLOCK_20551151_ChIP-Seq_293T_Human	11/407	0.0066524	0.0116044	-0.0312365	0.139202	SLC9A3R2;DAB2;ZNRF2;DGAT1;NPR3;STMN2;SLC39A6;NR2F2;HSPE1;PVRL3;INMT
POU5F1_18555785_ChIP-Seq_MESC_Mouse	13/555	0.0102521	0.0168985	-0.0329475	0.134443	PPP1R11;LIMK1;STMN2;DNAJC15;PAICS;KIN;COQ3;ETNK2;BOLA2;DNER;VAMP1;METTL5;SCD1
NRF2_20460467_ChIP-Seq_MEF_Mouse	24/1055	0.0009068	0.0019597	-0.0129987	0.0810467	D630023F18RIK;RAB3C;FOXD1;AKR1E1;HFE;ABCA4;NR2F2;PTPRK;VWA5B2;TMTC4;EFR3A;GSTA4;KLHDC8A;PAPPA;PDGFC;DPYD;SUMO2;CACHD1;TMEM108;KDELR2;CHPT1;POLR3K;GSTM6;FDFT1
MYC_18555785_ChIP-Seq_MESC_Mouse	25/1200	0.00229787	0.00442511	-0.0141665	0.0767888	CD63;NUFIP1;CBFB;COX7C;AKAP12;COMTD1;PSMD7;ATIC;PPCS;RPS18;AASDHPPT;PHLDA3;B230217C12RIK;PUS3;SLMO2;FAHD1;RPL21;HSPE1;PAICS;NAP1L4;HAX1;3010026O09RIK;TLCD1;EEF1E1;RPS24
EKLF_21900194_ChIP-Seq_ERYTHROCYTE_Mouse	28/1239	0.00038813	0.000961672	-0.0101376	0.0704242	ACHE;CD63;GMPS;ACAT1;ATIC;GYG;RPS18;NT5DC2;SMYD2;HIATL1;STRA13;TAC2;ARL5A;TIPIN;TPM4;DNAJC15;ANK1;UCHL5;NAP1L4;CD24A;HAX1;NASP;UNC119;ESF1;KDELR2;TTLL12;RPS24;CUL4B
GFI1B_20887958_ChIP-Seq_HPC-7_Mouse	40/1871	7.55663e-05	0.000216192	-0.00353805	0.0298588	TRABD;MRPS15;PARM1;NUFIP1;RWDD2A;CBFB;NAA20;SRI;OPLAH;ADAMTS10;VTN;ZNRF2;ATIC;RPS18;RFK;SHOC2;MGAT2;PHLDA3;TMEM194B;FAHD1;TPM4;FZD4;B3GAT2;TRPV2;ERLIN2;HSPE1;CDC25A;UCHL5;EFNA1;KIN;SPSB2;RAP2A;RCN2;GPD2;ORAI3;3010026O09RIK;CALU;LANCL3;VAMP1;RSL24D1
TRIM28_17542650_ChIP-ChIP_NTERA2_Human	22/3568	0.999229	0.999229	4.69989	-0.0036235	TRABD;PTPRU;KCNC1;DSCAM;HSPB8;PCDH8;LIMK1;ABCA4;KCNA3;UNC5D;FANCF;SULF2;EPS8;RAP2A;PAPPA;FRG1;SMYD2;RAB18;LHX5;FMOD;OPTN;CUL4B
GABP_17652178_ChIP-ChIP_JURKAT_Human	6/1001	0.963841	0.966325	1.58703	-0.0543638	PSMD7;PPP1R11;RPS18;CCDC25;CALU;COX7C
MYC_19030024_ChIP-ChIP_MESC_Mouse	77/3868	4.65484e-07	1.86673e-06	0.00719264	-0.0948804	MRPS15;ZCCHC10;SUV39H1;DGKA;DDX42;STMN2;MYL6B;TRH;PTPRK;COX7C;AKAP12;COMTD1;TUBA1B;ATIC;PSMD7;RPS18;NKRF;SUMO2;RAC3;GNPNAT1;STRA13;PUS3;MAGI1;TIPIN;TPM4;RPL21;IQCG;CDC25A;UCHL5;TUBB2B;HAX1;BOLA2;TERF2IP;SLC25A10;MTFR1;TLCD1;TMEM9;EEF1E1;CD63;HCN3;NUFIP1;DDX25;CCDC25;NXPH4;NPR3;PDGFA;SLC5A5;ACAT1;SLC7A3;APH1C;ZNRF2;PPCS;NT5DC2;SMYD2;METTL5;CCT8;AASDHPPT;SLMO2;PEX19;FAHD1;GABRA5;HSPE1;PAICS;SULF2;C…
MYCN_19997598_ChIP-ChIP_NEUROBLASTOMA_Human	1/234	0.924179	0.928955	1.62968	-0.120099	ETNK2
ETV2_25802403_ChIP-Seq_MESC_Mouse	22/1000	0.00217956	0.00421816	0.0229192	-0.12533	SLC22A6;CAMK2D;KLHL33;ERLIN2;PTPRK;COX7C;TMEM196;GLDN;CKAP4;COMTD1;GAP43;TMX1;RFK;MAB21L1;ORAI3;TMEM108;STEAP2;OPTN;CBLN2;FBN1;MPZL2;HCN1
E2F4_21247883_ChIP-Seq_LYMPHOBLASTOID_Human	64/2998	5.07424e-07	2.01416e-06	0.0136638	-0.179205	PTPRU;GPR68;KCNC4;ADARB2;FADS3;EPS8;TMEM222;COMTD1;TUBA1B;PSMD7;ATP7B;RASSF4;RASSF5;GNPNAT1;CPNE2;CHAC1;PHLDA3;TIPIN;PAQR4;GLRX3;RPL21;AGTRAP;UCHL5;CKAP4;KIN;RAP2A;RCN2;DPYD;CDC42EP2;TERF2IP;VAMP1;TLCD1;AIDA;TMEM9;OPTN;ZSCAN29;CNTNAP4;CD63;HCN3;CBFB;KCNA3;RPAP2;ACAT1;PARD6A;PPCS;SHOC2;MGAT2;RIMKLB;VAT1L;PEX19;FAHD1;BTBD11;NR2F2;MPP5;FANCF;NAP1L4;NASP;APEX1;CDK2;CACHD1;CHPT1;POLR3K;PVRL1;FBN1
CIITA_25753668_ChIP-Seq_RAJI_Human	3/459	0.880495	0.887338	1.6147	-0.193003	MRPS15;PEX19;CD99L2
CREB1_15753290_ChIP-ChIP_HEK293T_Human	8/957	0.826305	0.83925	1.29097	-0.226239	MRPS15;PSMD7;FOXD1;NUFIP1;PPP1R11;RPS18;CALU;CDC25A
IRF8_22096565_ChIP-ChIP_GC-B_Mouse	6/772	0.851863	0.860714	1.56023	-0.234024	AI504432;PPP1R11;DGKA;RBBP9;UCHL5;FDFT1
EWS-ERG_20517297_ChIP-Seq_CADO-ES1_Human	23/1038	0.00160019	0.00324205	0.0426829	-0.244639	CRB1;SLMO2;TMEM194B;CRBN;KCNK9;MYL6B;PRELP;ERLIN2;UNC5D;MPP5;SLC16A14;FAM149A;FAM122A;ATIC;FRG1;FIBIN;TMEM108;VAMP1;LHX5;MTFR1;ENPP3;CAMK1;AIDA
DNAJC2_21179169_ChIP-ChIP_NT2_Human	20/899	0.00300357	0.00564438	0.0511785	-0.264956	CHODL;PODXL2;GPR68;OSR1;NXPH4;HPCAL1;ELAVL4;ADAMTS10;POU4F3;FAM122A;TMEM178;ISLR;GAP43;BAIAP2L1;ANPEP;MAB21L1;NT5DC2;GNAS;LHX6;RBM11
STAT3_20064451_ChIP-Seq_CD4+T_Mouse	21/2204	0.778745	0.795096	1.19019	-0.2729	CHODL;CMAS;KCNC1;DGAT1;GLRX;ZFP618;MYL6B;NMNAT2;1190002N15RIK;ADAMTS10;ADCY6;ADCYAP1;ZNRF2;DAB2;KLHDC8A;RFK;1500009L16RIK;CHAC1;DZIP1;RNF152;CDH18
ESR1_21235772_ChIP-Seq_MCF-7_Human	7/228	0.0150934	0.023674	0.0730998	-0.27364	EFNA1;DAB2;DSCAM;HSPB8;LHX6;SYTL4;RND1
SRF_21415370_ChIP-Seq_HL-1_Mouse	30/1634	0.00539735	0.00958708	0.0613998	-0.285346	MRPS15;PPP1R11;DGKA;GMPS;GDPD1;DDX42;CREBL2;ZFP607;ADAMTS10;RND1;ACAT1;COMTD1;PSMD7;PARD6A;RBBP9;STRA13;MAGI1;ZFP677;CRBN;ANXA5;AGTRAP;CDC25A;RCN2;APEX1;FRG1;SIDT1;TRIM36;CCDC65;TMEM9;STEAP2
POU5F1_16153702_ChIP-ChIP_HESC_Human	13/622	0.0233377	0.0350516	0.0891838	-0.298849	GABRA5;OSR1;STMN2;HTR2C;CD99L2;NR2F2;SSTR1;SULT1C2;GAP43;RPS18;MAB21L1;LHX5;STEAP2
CTNNB1_24651522_ChIP-Seq_LGR5+ INTESTINAL STEM _Human	1/162	0.832667	0.843509	1.86726	-0.317779	GSTA4
EST1_17652178_ChIP-ChIP_JURKAT_Human	9/1001	0.772145	0.792518	1.4313	-0.332834	PUS3;PSMD7;DAAM1;RPS18;APEX1;CCDC25;CCT8;COX7C;SAP30
IKZF1_21737484_ChIP-ChIP_HCT116_Human	1/155	0.819291	0.834305	1.89259	-0.342856	TRPV2
CCND1_20090754_ChIP-ChIP_RETINA_Mouse	40/2137	0.0010061	0.0021504	0.0567411	-0.34851	SLC41A3;GDPD1;DDX42;MYL6B;RND1;VTN;APH1C;PARD6A;TFG;RFK;RBBP9;STRA13;SHOC2;AASDHPPT;DACT1;FDFT1;PUS3;FAHD1;TPM4;AKR1E1;ITGA3;NR2F2;B130024G19RIK;PAICS;CDC25A;SAP30;EFNA1;SPSB2;RAP2A;TUBB2B;ARMCX1;HAX1;NASP;CDK2;FRG1;CDC42EP2;TLCD1;PAFAH1B3;POLR3K;GPR19
HOXB4_20404135_ChIP-ChIP_EML_Mouse	34/1824	0.00251283	0.00481522	0.0653935	-0.348938	ZCCHC10;CCDC25;DDX42;CBWD1;CRYBA4;FSTL5;ZNRF2;TFG;RPS18;NKRF;DNER;SUMO2;SLC39A6;ASL;MGAT2;CCT8;AASDHPPT;AI504432;AKR1E1;VBP1;TRPV2;RAB27B;MPP5;CDC25A;IQCG;COQ3;TUBB2B;HAX1;CALU;GNAS;VAMP1;ACTR10;GPR19;CUL4B
TCF4_18268006_ChIP-ChIP_LS174T_Human	11/470	0.0174383	0.0267067	0.0970082	-0.351445	EFNA1;ATIC;VSNL1;OSR1;GPD2;ABCA4;NMNAT2;EPHB2;ARL5A;AGT;C1QL2
FOXP3_17237761_ChIP-ChIP_TREG_Mouse	2/257	0.774868	0.79322	1.52107	-0.352363	PARM1;PTPRK
SCL_19346495_ChIP-Seq_HPC-7_Human	2/252	0.765552	0.78992	1.59321	-0.375716	SLC41A3;HPCAL1
VDR_20736230_ChIP-Seq_LYMPHOBLASTOID_Human	7/230	0.0157394	0.0242002	0.107296	-0.399292	KIN;DAAM1;MAP3K19;SRI;CD200;FDFT1;SULF2
EGR1_19032775_ChIP-ChIP_M12_Human	7/276	0.0364763	0.0527483	0.138977	-0.408901	CGREF1;C1QTNF2;MYOC;LIMK1;SEMA3B;GMPS;CLDN1
CTNNB1_20615089_ChIP-ChIP_FETAL BRAIN_Human	6/637	0.702663	0.728896	1.31021	-0.414322	SPON1;FRG1;CBWD1;MGAT2;ADARB2;SLC4A5
EOMES_21245162_ChIP-Seq_HESC_Human	21/932	0.00206846	0.00406379	0.0794371	-0.437352	CDA;HCN3;MRPS15;CMAS;FZD4;PCDH8;DDX42;SLC6A13;GDPD1;DNAJC15;AKAP12;COMTD1;GAL;DAAM1;ALDH1A2;RAB18;TLCD1;DZIP1;EPHB2;OPTN;DACT1
SALL4_18804426_ChIP-ChIP_XEN_Mouse	20/1005	0.00958631	0.0159136	0.106121	-0.439403	FAHD1;KCNC1;ITGA3;SUV39H1;KCNA3;ELAVL4;HSPE1;PAICS;EFNA1;SPSB2;DAB2;BAIAP2L1;TTR;CYP4X1;GSTA4;RFK;CDK2;SHOC2;TMEM9;PAFAH1B3
ELF1_17652178_ChIP-ChIP_JURKAT_Human	1/133	0.769904	0.792309	2.00812	-0.467498	PPCS
E2F4_17652178_ChIP-ChIP_JURKAT_Human	10/1002	0.665202	0.701257	1.38324	-0.490885	COMTD1;RAP2A;PEX19;NASP;SUV39H1;NXPH4;DNER;UCHL5;IQCG;SAP30
HIF1A_21447827_ChIP-Seq_MCF7_Human	3/321	0.686814	0.715793	1.47895	-0.494509	AKAP12;DAAM1;SAP30
ESR1_20079471_ChIP-ChIP_T-47D_Human	2/216	0.688192	0.715793	1.5101	-0.504921	SPINK7;MPDZ
SRY_22984422_ChIP-ChIP_TESTIS_Rat	2/197	0.639508	0.676001	1.47311	-0.576811	RAB3C;RPS24
IRF8_21731497_ChIP-ChIP_J774_Mouse	8/319	0.0279296	0.0409986	0.197225	-0.629978	D630023F18RIK;AI504432;HAX1;GPR68;SLITRK1;HTR2C;CBWD1;ZFHX4
ZNF652_21678463_ChIP-ChIP_ZR75-1_Human	1/112	0.710249	0.734806	2.09156	-0.644514	ADCY6
NANOG_16153702_ChIP-ChIP_HESC_Human	28/1686	0.0230546	0.0347607	0.196914	-0.661488	ZCCHC12;SPARC;PYGM;CBWD1;FBLN1;CRYBA4;CD99L2;CLDN1;FSTL5;ZNRF2;ATP7B;RPS18;ENPP3;MPDZ;TRPM3;SLC13A4;COG7;RPL21;OSR1;PCDH8;UNC5D;FANCF;BMP5;ARMCX1;MAB21L1;LHX5;EEF1E1;STEAP2
GATA2_21666600_ChIP-Seq_HMVEC_Human	9/837	0.57425	0.610337	1.36903	-0.675951	MAGI1;DAB2;SPARC;DAAM1;ANPEP;ORAI3;ABCA4;ITGBL1;ASAP2
CRX_20693478_ChIP-Seq_ADULT RETINA_Mouse	15/668	0.00872207	0.0146878	0.171386	-0.723375	SPARC;A730017C20RIK;VBP1;MCF2;SEMA3B;GDPD1;GRIK1;SEZ6L;INMT;POU4F3;COQ3;HAX1;PSD2;PRR16;TRIM36
IRF1_21803131_ChIP-Seq_MONOCYTES_Human	4/345	0.52811	0.565936	1.32637	-0.755068	MAB21L2;GLRX;OPTN;F5
KLF4_18264089_ChIP-ChIP_MESC_Mouse	1/104	0.683661	0.714903	2.31013	-0.775299	TRPM3
KLF2_18264089_ChIP-ChIP_MESC_Mouse	1/103	0.680171	0.713171	2.30803	-0.780195	TRPM3
KLF5_18264089_ChIP-ChIP_MESC_Mouse	1/103	0.680171	0.713171	2.32398	-0.785586	TRPM3
NKX2-5_21415370_ChIP-Seq_HL-1_Mouse	27/1507	0.0107913	0.0176379	0.204312	-0.82495	CDA;RWDD2A;CCDC25;CREBL2;GLRX;ZFP607;RXFP3;ZNRF2;TMEM65;TFG;SMYD2;AASDHPPT;PHLDA3;RPL21;FUCA2;CKAP4;SPSB2;APEX1;ORAI3;R3HCC1;TERF2IP;SLC25A10;CHPT1;TTLL12;PVRL3;FMOD;STEAP2
WT1_19549856_ChIP-ChIP_Wilms tumor-derived CCG99_11	6/199	0.0254528	0.0379353	0.256685	-0.839839	EFNA1;RASSF5;CALU;CD99L2;GFRA2;DACT1
NUCKS1_24931609_ChIP-Seq_HEPATOCYTES_Mouse	14/588	0.00692319	0.0119694	0.195897	-0.866923	CAMK2D;CBFB;ITGA3;DGKA;PTPRK;ASAP2;SAP30;EFNA1;VTN;PARD6A;CDK2;NDUFAF2;SMYD2;STRA13
ZFP322A_24550733_ChIP-Seq_MESC_Mouse	1990-01-01	0.63114	0.668974	2.16729	-0.871273	SULF2
TBP_23326641_ChIP-Seq_C3H10T1-2_Mouse	18/1057	0.049462	0.0682296	0.327932	-0.880457	ACHE;HCN3;DGKA;HSPB8;MYL6B;NR2F2;SLC5A5;TMTC4;EFNA1;SPSB2;G6PC3;RPS18;1700007K13RIK;GNAS;RBBP9;TLCD1;FDFT1;PLXNA3
MEF2A_21415370_ChIP-Seq_HL-1_Mouse	12/1048	0.486345	0.52262	1.37899	-0.894831	MAGI1;TMEM145;COMTD1;NUFIP1;KCNK9;PPP1R11;DAAM1;SLC16A12;STMN2;PDE5A;UNC5D;NAP1L4
SMAD3_21741376_ChIP-Seq_HESC_Human	26/1460	0.0130776	0.0211086	0.237609	-0.916712	CHODL;CRB1;MRPS15;THSD7B;HSPB8;ADARB2;CLDN1;EPS8;PLCZ1;GNG4;TMEM108;MAGI1;SLC13A3;FZD4;MYOF;AHSA2;DNAJC15;PRLR;SULF2;DAAM1;GPD2;CACHD1;FIBIN;FMOD;FREM1;FBN1
GATA1_19941826_ChIP-Seq_K562_Human	17/967	0.0435332	0.0616187	0.334297	-0.931615	ACHE;CAV2;TSHZ2;IRS4;NR2F2;ANK1;COX7C;INMT;UCHL5;FADS3;TUBA1B;DAB2;ANPEP;CHPT1;TTLL12;TMEM9;ARL5A
PPARD_23176727_ChIP-Seq_KERATINOCYTES_Mouse	6/194	0.0229017	0.0346645	0.286896	-0.964555	PTPRU;CGREF1;APH1C;VSNL1;CHAC1;AEBP1
TAF7L_23326641_ChIP-Seq_C3H10T1-2_Mouse	16/912	0.0498363	0.0685029	0.365808	-0.980686	CAMK2D;SPARC;DGAT1;CAV2;CD99L2;HSPE1;CDC25A;ADCY6;NAP1L4;COQ3;CALU;NELFB;SLC25A10;SCD1;PAOX;PHLDA3
SOX2_16153702_ChIP-ChIP_HESC_Human	21/1278	0.0488768	0.0679038	0.379994	-1.02206	USP25;PPP1R11;PCDH8;MAST1;CHRM5;PYGM;CD99L2;SSTR1;SAP30;BMP5;FANCF;SLC25A18;RPS18;APEX1;MAB21L1;SLC17A6;RBBP9;LHX5;STEAP2;PVRL1;TRPM3
SPI1_23127762_ChIP-Seq_K562_Human	29/1389	0.00103244	0.00218271	0.169181	-1.0366	CAMK2D;SPARC;KCNC1;PODXL2;GPR68;SUV39H1;TSHZ2;FBLN1;ASAP2;HAPLN4;VTN;TFG;RPS18;RASSF5;LDHD;ASL;TRPM3;VAT1L;CCDC136;AGTRAP;ANK1;SULF2;TMX1;ORAI3;BOLA2;FRG1;RAB18;OPTN;RPS24
SMAD4_19686287_ChIP-ChIP_HaCaT_Human	9/405	0.0390739	0.0558814	0.360364	-1.03948	EFNA1;PTPRU;RAP2A;BAIAP2L1;DDX42;ITGBL1;CBWD1;SRI;PTPRK
AUTS2_25519132_ChIP-Seq_293T-REX_Human	21/1000	0.00455608	0.00820516	0.218406	-1.049	CGREF1;MRPS15;SPARC;KLHL33;BTBD11;TMEM196;C1QL2;C2;POU4F3;FADS3;GJB2;MAB21L1;TMEM108;PDE5A;TLCD1;PAFAH1B3;FREM1;FEZF1;GPR19;GLYR1;MPZL2
CEBPB_23403033_ChIP-Seq_LIVER_Mouse	5/382	0.413351	0.447893	1.31771	-1.05839	VTN;PPP1R11;SUV39H1;HSPB8;AGTRAP
ELK1_19687146_ChIP-ChIP_Hela_Human	11/916	0.428992	0.46355	1.46602	-1.12714	DAB2;RBMXL1;G6PC3;PPP1R11;NASP;TFG;TMX1;RPS18;DGKA;RAB27B;RPS24
CHD7_19251738_ChIP-ChIP_MESC_Mouse	2/141	0.462415	0.498281	1.63614	-1.13972	CAV2;STEAP2
MYCN_21190229_ChIP-Seq_SHEP-21N_Human	7/373	0.123607	0.154113	0.614891	-1.14989	GAP43;NUFIP1;KCNC2;RASSF5;CHPT1;CDC25A;CDH18
STAT4_19710469_ChIP-ChIP_TH1 _Mouse	29/1939	0.0633976	0.0859291	0.493017	-1.20998	KCNC1;CBFB;HFE;DGKA;SEMA3B;KCNA3;SRI;BRS3;COMTD1;RASSF4;RASSF5;LDHD;RBBP9;SHOC2;USP25;AI504432;DGAT1;PAQR4;ANXA5;COQ3;SPSB2;RAP2A;DAB2;BOLA2;LHX6;TERF2IP;ACTR10;SLC24A5;1110046J04RIK
TAL1_20566737_ChIP-Seq_PRIMARY FETAL LIVER ERYTHROID _Mouse	38/1875	0.000319192	0.000801069	0.169966	-1.21178	PTPRU;SLC22A6;CMAS;FAM13B;GPR68;CRYBA4;GLRX;IL1RAP;TRH;FADS3;FAM122A;COMTD1;APH1C;LDHD;SMYD2;SCD1;MTA3;FDFT1;FAHD1;SLC13A4;NKX6-2;DSCAM;SUSD2;FUCA2;TRPV2;RAB27B;VWA5B2;SLC16A14;CD24A;SLC25A18;DAAM1;ORAI3;GNAS;RAB18;CDC42EP2;UNC119;TTLL12;EEF1E1
ESR1_17901129_ChIP-ChIP_ liver_Mouse	9/444	0.0618714	0.084449	0.491437	-1.21464	EFNA1;SLC22A6;CYP2D11;TTR;ETNK2;MAB21L2;GNPNAT1;PTGDS;OPTN
HSF1_23293686_ChIP-Seq_STHDH STRIATAL_Mouse	17/1156	0.144782	0.177108	0.704036	-1.21868	FAHD1;SPARC;GPR68;CCDC25;HSPB8;AHSA2;TRPV2;CHD5;HSPE1;SULF2;EPN3;SPSB2;1700007K13RIK;OGN;GNAS;CCT8;MPDZ
JUND_26020271_ChIP-Seq_SMOOTH MUSCLE_Human	40/2000	0.000289144	0.000730369	0.169282	-1.22255	CDA;CAMK2D;KCNC1;TRIL;HSPB8;MAST1;IL1RAP;SRI;PTPRK;ISLR;DNAJC21;SNORD11;HIATL1;VAT1L;BEND6;PHLDA3;COG7;CRBN;TPM4;ITGA3;OSR1;LIMK1;MYOF;ANXA5;TRPV2;TM4SF5;NR2F2;MIAT;KCTD4;SLC16A14;GAL;VAMP7;GSTA4;DPYD;R3HCC1;PRR16;ITGBL1;ESF1;CD200;CUL4B
STAT6_20620947_ChIP-Seq_CD4 POS T_Human	8/508	0.203545	0.236355	0.853204	-1.23068	CAMK2D;RASSF5;KCNA3;RAB27B;IL1RAP;TLCD1;CLDN1;DACT1
FOXO1_23066095_ChIP-Seq_LIVER_Mouse	5/347	0.338312	0.374939	1.25666	-1.23277	ALS2CL;NAA20;TECR;DNER;LHX6
THAP11_20581084_ChIP-Seq_MESC_Mouse	11/864	0.357339	0.391563	1.31844	-1.23618	RAB3C;CNTD1;CMAS;DGAT1;RPS18;RBBP9;CREBL2;MYL6B;COX7C;CDC25A;UCHL5
SPI1_20517297_ChIP-Seq_HL60_Human	26/1249	0.00191636	0.00382289	0.222794	-1.24024	RAB3C;CBFB;HSPB8;TECR;TMEM72;KCNA3;CLDN1;HSPA13;ADAMTS10;ALS2CL;SAMD3;BEND6;PUS3;SLC13A3;GLRX3;KCNJ13;HPCAL1;KCTD4;FAM155A;KLHDC8A;APEX1;CALU;CAMK1;PVRL1;RPS24;PAOX
FOXM1_23109430_ChIP-Seq_U2OS_Human	4/267	0.341725	0.377644	1.28458	-1.25093	AIMP2;RAP2A;HSPA13;RND1
GBX2_23144817_ChIP-Seq_PC3_Human	6/286	0.10138	0.129301	0.616264	-1.26064	CADPS2;KCNK9;B3GAT2;BTBD11;IL1RAP;AGT
ZNF274_21170338_ChIP-Seq_K562_Hela	7/327	0.0746037	0.0987104	0.555092	-1.28535	TMEM145;FAM155A;PSMD7;GLRX3;SSTR1;PAFAH1B3;STEAP2
PPARD_23208498_ChIP-Seq_MDA-MB-231_Human	7/516	0.344356	0.379475	1.33589	-1.29443	SLMO2;EFR3A;CAMK2D;CCKAR;IL1RAP;COX7C;BMP5
PPARG_23326641_ChIP-Seq_C3H10T1-2_Mouse	13/838	0.14143	0.173552	0.743485	-1.30205	PTPRU;SLMO2;CAMK2D;DDX42;ERLIN2;TUBA1B;RAP2A;TFG;HEATR5B;SUMO2;RAB18;ARL5A;GPR19
KLF5_25053715_ChIP-Seq_YYC3_Human	39/2000	0.000552682	0.00129514	0.196645	-1.30752	PTPRU;SPON1;SPARC;SLC22A2;KCNC4;MAST1;TSHZ2;PDGFA;SRI;ASAP2;RXFP3;TMEM222;PROKR2;TFG;SLITRK1;GNPNAT1;CHAC1;MTA3;BEND6;TMEM194B;FOXD1;ITGA3;ABCA4;NR2F2;MIAT;NMNAT2;HSPE1;SAP30;FAM155A;GAP43;RCN2;VSNL1;FRG1;TRIM36;ITGBL1;VAMP1;ACTR10;OPTN;CDH18
IRF1_19129219_ChIP-ChIP_H3396 _Human	5/196	0.0698326	0.0933502	0.561213	-1.33086	AKAP12;TMEM65;RASSF5;CHRM5;CHAC1
KDM6A_18722178_ChIP-ChIP_U937 AND SAOS2_Human	7/479	0.280554	0.316335	1.17397	-1.35119	MRPS15;HAX1;NUFIP1;RPS18;PPCS;TERF2IP;POLR3K
ZNF263_19887448_ChIP-Seq_K562_Human	1971-01-01	0.545677	0.581557	2.51237	-1.36182	METTL5
ERG_21242973_ChIP-ChIP_JURKAT_Human	7/321	0.0692316	0.0928659	0.578207	-1.37416	NRBP2;GJB2;FRG1;NPR3;MAB21L2;CDH24;TRIM36
MYC_22102868_ChIP-Seq_BL_Human	11/797	0.268514	0.304525	1.15927	-1.37838	TRABD;TUBA1B;TUBB2B;RIMS3;CBFB;GPR68;LIMK1;MYL6B;CHAC1;HSPE1;CDC25A
HCFC1_20581084_ChIP-Seq_MESC_Mouse	5/306	0.252359	0.288728	1.12022	-1.39161	TIPIN;CNTD1;RPS18;CCT8;CDC25A
SPI1_22096565_ChIP-ChIP_GC-B_Mouse	20/1676	0.389991	0.424948	1.62873	-1.39385	AI504432;CBFB;PPP1R11;VBP1;DGKA;GMPS;TRPV2;CKAP4;SLC5A5;TMTC4;RAP2A;TUBB2B;TFG;ALDH1A2;GPD2;VAMP1;RBBP9;HIATL1;CPNE2;OPTN
EWS-FLI1_20517297_ChIP-Seq_SK-N-MC_Human	8/574	0.302587	0.339212	1.3202	-1.42731	CRBN;DSCAM;LIMK1;SMYD2;ERLIN2;DNAJC15;BEND6;HCN1
THRA_23701648_ChIP-Seq_CEREBELLUM_Mouse	3/179	0.318394	0.353922	1.37819	-1.4315	SLC41A3;GNAS;ZCCHC16
EGR1_19374776_ChIP-ChIP_THP-1_Human	1968-01-01	0.530483	0.566917	2.53093	-1.43641	HAX1
POU5F1_18358816_ChIP-ChIP_MESC_Mouse	14/753	0.0435608	0.0616187	0.516679	-1.43987	PTPRU;PPP1R11;MCF2;DGKA;STMN2;PDGFA;SLC7A3;SULF2;ALDH1A2;PDGFC;1700007K13RIK;VAMP1;MTFR1;AASDHPPT
ESR2_21235772_ChIP-Seq_MCF-7_Human	9/424	0.0493202	0.0682296	0.538996	-1.44714	EFNA1;RIMS3;DSCAM;HSPB8;LDHD;SEMA3B;GREB1L;BTBD11;CHPT1
HNF4A_19761587_ChIP-ChIP_CACO-2_Human	18/1126	0.0786278	0.103332	0.638721	-1.44978	ACHE;CDA;NUFIP1;PAQR4;PPP1R11;SUV39H1;SSTR1;HSPE1;EPS8;EFNA1;VTN;COQ3;GNG4;ANPEP;SMYD2;RDH5;RNF152;STEAP2
AR_21909140_ChIP-Seq_LNCAP _Human	6/298	0.116627	0.14668	0.756653	-1.4524	TIPIN;CDK2;RAC3;SLC16A14;CDC25A;CBLN2
TCFAP2C_20176728_ChIP-ChIP_TROPHOBLAST STEM CELLS_Mouse	49/2667	0.000418384	0.00103007	0.214663	-1.47648	PTPRU;DGKA;FBXO25;KNDC1;MYL6B;FADS3;TFG;RPS18;RASSF4;TMEM108;SCD1;FOXD1;NKX6-2;ITGA3;ANXA5;1190002N15RIK;ANK1;ARL4C;KIN;RAP2A;HAX1;RCN2;CRH;TTLL12;OPTN;TRABD;NXPH4;SEMA3B;GDPD1;PDGFA;CRYBA4;AEBP1;ADAMTS10;KIF3A;NT5DC2;MTA3;FDFT1;PAICS;SULF2;EFNA1;ETNK2;KLHDC8A;APEX1;ZFP354B;CALU;GNAS;RAB18;POLR3K;CUL4B
CTBP2_25329375_ChIP-Seq_LNCAP_Human	21/1053	0.00789707	0.0134147	0.34392	-1.48278	PTPRU;SLC22A6;DSCAM;KCNA3;IRS4;PDGFA;UNC5D;TRH;VWA5B2;ZFHX4;GFRA2;SULF2;R3HCC1;SMYD2;PRR16;SPIN1;MTFR1;PVRL3;RSL24D1;MPDZ;HCN1
PRDM16_22522345_ChIP-ChIP_PALATE MESENCHYMAL_Mouse	2/122	0.391727	0.425648	1.74225	-1.48813	SARNP;SYT9
NANOG_18555785_ChIP-Seq_MESC_Mouse	9/542	0.150478	0.182925	0.882947	-1.49984	ARMCX1;GSTA4;MCF2;GPD2;PDGFC;CHPT1;CHAC1;SCD1;SULF2
NR1I2_20693526_ChIP-Seq_LIVER_Mouse	15/939	0.101955	0.129609	0.735349	-1.50249	CCDC25;SLC16A12;SLC6A13;PTPRK;ADARB2;CLDN1;SULF2;ZNRF2;ALS2CL;RASSF4;BOLA2;KDELR2;ASL;PVRL3;PTGDS
VDR_23401126_ChIP-Seq_LCL-AND-THP1_Human	4/239	0.273463	0.309236	1.30636	-1.53321	IQSEC3;NMNAT2;ASAP2;SULF2
TRP63_18441228_ChIP-ChIP_KERATINOCYTES_Mouse	4/143	0.0775736	0.102292	0.675909	-1.54102	VSNL1;HSPB8;CLDN1;SULF2
ETS2_20176728_ChIP-ChIP_TROPHOBLAST STEM CELLS_Mouse	4/215	0.217122	0.250624	1.11745	-1.54633	RAP2A;ITGA3;CRH;PAOX
SMARCA4_20176728_ChIP-ChIP_TROPHOBLAST STEM CELLS_Mouse	21/1118	0.0144684	0.0228788	0.411374	-1.55398	NKX6-2;ANXA5;SRI;ADARB2;DNAJC15;AKR1B7;SLC9A3R2;ARL4C;RAP2A;DAB2;HAX1;TMEM65;KLHDC8A;CALU;CRH;RAB18;GNPNAT1;EEF1E1;GPR19;DACT1;FDFT1
HOXD13_18407260_ChIP-ChIP_invivo in developing limbs_Mouse	4/196	0.175116	0.208318	0.99248	-1.55689	RAB3C;BTBD11;ANK1;FBN1
IRF8-22096565_A_ChIP-ChIP_GC-B_Human	4/203	0.190261	0.222257	1.03614	-1.55827	DGKA;TERF2IP;TLCD1;FANCF
MYBL1_21750041_ChIP-ChIP_SPERMATOCYTES_Mouse	3/161	0.265196	0.301641	1.30044	-1.55859	CNTD1;SLC13A3;PPP1R11
NOTCH1_21737748_ChIP-Seq_TLL_Human	5/245	0.138898	0.170986	0.887111	-1.56679	PUS3;KIF3A;ESF1;PCDH19;PHLDA3
CEBPA_23403033_ChIP-Seq_LIVER_Mouse	10/589	0.122094	0.152715	0.84325	-1.58462	PPP1R11;SARNP;NDUFAF4;E130311K13RIK;AGTRAP;PTPRK;OPLAH;FEZF1;INMT;RPS24
GATA3_20176728_ChIP-ChIP_TROPHOBLAST STEM CELLS_Mouse	15/834	0.0474891	0.0662124	0.58369	-1.58465	CD63;CNTD1;TRPC5;PODXL2;CREBL2;UNC5D;SULF2;SLC9A3R2;VTN;MAB21L1;CRH;RAB18;ITGBL1;FMOD;OPTN
YY1_21170310_ChIP-Seq_MESC_Mouse	8/464	0.146269	0.178366	0.931228	-1.60536	4732416N19RIK;MRPS15;GAP43;PSMD7;GNG4;CCDC25;SHOC2;EEF1E1
STAT3_1855785_ChIP-Seq_MESC_Mouse	9/572	0.186096	0.219061	1.06598	-1.61859	CD63;HCN3;CMAS;TFG;AGTRAP;TRH;OPLAH;EEF1E1;SULF2
STAT1_20625510_ChIP-Seq_HELA_Human	11/656	0.115602	0.146003	0.895054	-1.7222	GAP43;ZCCHC10;KCNC2;CAV2;DPYD;KCNC4;DNER;KCNA3;PYGM;SLC16A14;NTSR1
ASXL1_24218140_ChIP-Seq_BMDM_Mouse	12/807	0.186399	0.219061	1.14944	-1.74532	FADS3;FAM122A;4732416N19RIK;2900060B14RIK;VPS51;RASSF5;CBWD1;SHOC2;CPNE2;HSPE1;1190002N15RIK;FDFT1
SREBP1_19666523_ChIP-Seq_LIVER_Mouse	13/738	0.0701187	0.0934116	0.738891	-1.75172	TRH;RND1;EFNA1;HEYL;RAP2A;GNG4;GNPNAT1;MTFR1;SHOC2;SCD1;CCT8;RNF152;AI837181
NFE2L2_22581777_ChIP-Seq_LYMPHOBLASTOID_Human	9/527	0.134063	0.165557	0.974337	-1.75228	CTIF;AIMP2;CAMK2D;SPARC;GSTA4;TSPAN17;NR2F2;NMNAT2;MPDZ
WDR5_24793694_ChIP-Seq_LNCAP_Human	11/757	0.219361	0.25246	1.29252	-1.77915	EFR3A;PSMD7;PAQR4;SARNP;FRG1;HPCAL1;KCNJ16;HIATL1;DNAJC15;C2;HCN1
GATA2_21571218_ChIP-Seq_MEGAKARYOCYTES_Human	21/1111	0.0136012	0.0218632	0.471281	-1.80169	CRBN;DGKA;SLC22A2;TMEM72;FBXO25;RAB27B;CRYBA4;KNDC1;PTPRK;MIAT;FAM149A;EPS8;PSD2;GSTA4;FRG1;SPP1;UNC119;LHX6;CHPT1;CPNE2;RPS24
SREBP2_21459322_ChIP-Seq_LIVER_Mouse	22/1095	0.00613144	0.0107438	0.398016	-1.80438	CADPS2;SLC13A4;SEMA3B;FBXO25;AHSA2;GREB1L;C2CD4C;VMN1R124;HAPLN4;AIMP2;EFR3A;PROKR2;TMEM65;VSNL1;CAMK2N2;GNB3;TLCD1;AI837181;MTA3;FEZF1;PHLDA3;GLYR1
SOX17_20123909_ChIP-Seq_XEN_Mouse	36/1947	0.00216594	0.00421276	0.333496	-1.8241	CDA;SUV39H1;ELAVL4;SRI;PTPRK;OPLAH;ADAMTS10;RND1;SLC9A3R2;SHH;ATP7B;BAIAP2L1;SMYD2;GNPNAT1;SHOC2;SCD1;DACT1;PEX19;TPM4;B3GAT2;PAICS;POU4F3;ARL4C;COQ3;DAB2;HAX1;RCN2;NASP;GSTA4;DPYD;OGN;CDK2;GNAS;CRH;VAMP1;CUL4B
ZFP42_18358816_ChIP-ChIP_MESC_Mouse	27/1480	0.00870062	0.0146878	0.435997	-1.84023	HCN3;PPP1R11;DDX25;DGKA;OXT;RPS18;RASSF5;SUMO2;LDHD;RBBP9;AASDHPPT;PUS3;CADPS2;CNTD1;PEX19;FAHD1;VBP1;SUSD2;TRPV2;DNAJC15;IQCG;GSTA4;GNAS;TERF2IP;MTFR1;TTLL12;TMEM9
ESR1_15608294_ChIP-ChIP_MCF7_Human	1998-04-01	0.0256213	0.0380408	0.565409	-1.84838	CMAS;OXT;NMNAT2;AGT
TP53_22127205_ChIP-Seq_IMR90_Human	19/975	0.0138584	0.0220939	0.487052	-1.85686	CGREF1;CAMK2D;RPL21;KCNC2;UBXN2A;B3GAT2;DDX42;KNDC1;CLDN1;SLC5A5;NAP1L4;NRBP2;EFR3A;PSD2;PDGFC;MGAT2;EPHB2;PVRL1;PHLDA3
MYC_18940864_ChIP-ChIP_HL60_Human	12/746	0.128271	0.158909	1.02068	-1.87746	EFR3A;GAP43;RPL21;PAQR4;NASP;NKX2-1;SLC17A6;AGTRAP;NR2F2;TRH;RPS24;RND1
TBX5_21415370_ChIP-Seq_HL-1_Mouse	28/2296	0.31813	0.353922	1.85495	-1.92669	PTPRU;NXPH4;SLC41A3;MAST1;SEMA3B;GDPD1;E130311K13RIK;PTPRK;RND1;TMTC4;COMTD1;PARD6A;ALS2CL;ARL5A;MPDZ;SLC13A3;PEX19;PAQR4;MPP5;1190002N15RIK;BC026585;SAP30;RAP2A;VSNL1;HEATR5B;TTLL12;CAMK1;AI837181
E2F1_21310950_ChIP-Seq_MCF7_Human	21/1145	0.0182304	0.0278103	0.538313	-1.92842	HCN3;TIPIN;PAQR4;PODXL2;DSCAM;SUV39H1;GMPS;MYL6B;ANK1;CDC25A;AGT;EPS8;COMTD1;ATIC;GLRA3;NASP;GPD2;BOLA2;EEF1E1;SCN3B;RPS24
DMRT1_21621532_ChIP-ChIP_FETAL_Ovary	3/132	0.18278	0.216114	1.27181	-1.94835	AIMP2;ZFP354B;ACTR10
NOTCH1_17114293_ChIP-ChIP_T-ALL_Human	3/134	0.18824	0.220558	1.29938	-1.96414	COX7C;HSPA13;CDC25A
SMAD_19615063_ChIP-ChIP_ovarian surface epithelium_Human	3/124	0.161399	0.193182	1.19774	-1.96924	CAMK2D;NASP;SAMD3
FOXO3_23340844_ChIP-Seq_DLD1_Human	11/695	0.151716	0.183855	1.16416	-1.97163	MAGI1;EFNA1;TMEM200A;NAA20;PAPPA;ELOVL3;TERF2IP;PTPRK;PRLR;GPR19;SULF2
VDR_24787735_ChIP-Seq_THP-1_Human	15/805	0.037058	0.0531939	0.69182	-2.02967	CAMK2D;TPM4;OSR1;TWIST2;PTPRK;ASAP2;FSTL5;SHH;TMEM65;NASP;GJB6;PDGFC;LDHD;CHML;FMOD
MEIS1_20887958_ChIP-Seq_HPC-7_Mouse	29/1452	0.00196382	0.00388353	0.365771	-2.0304	ACHE;NRSN2;CCDC25;TECR;SLC41A3;MAST1;TMEM72;SLC6A20A;CREBL2;CRYBA4;GLRX;ADCY6;COMTD1;PARD6A;CCT8;EPHB2;PTGDS;PHLDA3;PLXNA3;TPM4;TRPV2;MPP5;KCTD4;GFRA2;UCHL5;CKAP4;KIN;SLC22A8;GSTM6
CDKN2AIP_20523734_ChIP-Seq_CORTICAL_Neurons	3/123	0.158782	0.190637	1.26607	-2.09837	SPON1;DSCAM;NKX2-1
TFEB_21752829_ChIP-Seq_HELA_Human	13/808	0.116892	0.14668	1.1013	-2.11395	MRPS15;FAHD1;FAM13B;AGTRAP;COMTD1;C1QTNF2;RCN2;PPCS;APEX1;RFK;CAMK1;RIMKLB;GLYR1
DCP1A_22483619_ChIP-Seq_HELA_Human	14/759	0.0459253	0.0644943	0.783162	-2.14679	TRABD;RPL21;DGAT1;PPP1R11;GDPD1;COQ3;ZNRF2;FRG1;RAB18;ASL;MGAT2;ACTR10;RPS24;BEND6
TCFCP2L1_18555785_ChIP-Seq_MESC_Mouse	37/1987	0.00168028	0.00338667	0.378671	-2.15384	NUFIP1;KCNC2;HSPB8;KCNC4;DDX42;HTR2C;FBLN1;OPLAH;SLC5A5;RANBP3L;BAIAP2L1;PDGFC;SPIN1;STRA13;MGAT2;AASDHPPT;MCF2;LIMK1;HSPE1;KCTD4;POU4F3;KIN;RAP2A;DAB2;ARMCX1;DAAM1;ETNK2;HEATR5B;APEX1;CDK2;UNC119;SLC25A10;CHPT1;PDE5A;TAGLN3;CAMK1;GSTM6
HOXB7_26014856_ChIP-Seq_BT474_Human	39/2000	0.000552682	0.00129514	0.327588	-2.17817	SPARC;NAA20;PRELP;C2CD4C;COMTD1;TUBA1B;ATIC;GNG4;ANPEP;DNER;SUMO2;ENPP3;CHML;QRFPR;EPHB2;MTA3;COG7;NKX6-2;SPINK7;B3GAT2;MYOF;ERLIN2;MPP5;KCTD4;PRLR;CDC25A;SULF2;EFNA1;KIN;DAB2;SLC25A18;ARMCX1;G6PC3;ALDH1A2;FRG1;SIDT1;ESF1;CHPT1;ACTR10
ELK1_22589737_ChIP-Seq_MCF10A_Human	17/928	0.031722	0.0460443	0.728743	-2.24318	ACHE;SLC13A4;KCNK9;MYOF;ANXA5;KCNJ16;MIAT;TMTC4;SLC25A18;TMX1;RPS18;PDGFC;SMYD2;FIBIN;NTSR1;CDH18;CNTNAP4
GATA2_19941826_ChIP-Seq_K562_Human	32/2410	0.162582	0.194001	1.37244	-2.25065	ACHE;CMAS;SUV39H1;TSHZ2;CRYBA4;COX7C;HSPA13;ACAT1;FADS3;RANBP3L;RIMS3;ATP7B;ANPEP;RFK;CPNE2;ARL5A;MAGI1;SLC13A3;FAHD1;TPM4;CAV2;CCDC136;PCDH8;HPCAL1;NR2F2;ANK1;UCHL5;ORAI3;TSPAN17;CHPT1;TMEM9;FBN1
YY1_22570637_ChIP-Seq_MALME-3M_Human	16/1049	0.124298	0.154479	1.20765	-2.25553	SLC13A3;KCNC4;IQSEC3;SEMA3B;BTBD11;PRELP;ASAP2;HSPBP1;SLC16A14;C2;AADACL2;PPCS;APEX1;GNB3;PVRL1;NTSR1
SALL1_21062744_ChIP-ChIP_HESC_Human	3/105	0.114207	0.144712	1.18388	-2.28845	SPSB2;DGKA;CHML
EGR1_23403033_ChIP-Seq_LIVER_Mouse	16/944	0.0633629	0.0859291	0.935507	-2.29595	2900060B14RIK;TANGO2;HFE;HSPB8;TSHZ2;SLC6A13;AKR1B7;SHH;TUBA1B;CYP2D11;NDUFAF4;SPEER4B;RDH16;GNPNAT1;ENPP3;GM10319
SIN3A_21632747_ChIP-Seq_MESC_Mouse	23/1186	0.00765551	0.0131189	0.529895	-2.29641	PEX19;CBFB;IQSEC3;GDPD1;GLRX;HAPLN4;SLC5A5;SAP30;TMEM145;PARD6A;3632451O06RIK;PPCS;KIF3A;PDGFC;3010026O09RIK;CALU;SLC29A4;GNPNAT1;SCD1;SCN3B;PAFAH1B3;STEAP2;TRPM3
SFPI1_20887958_ChIP-Seq_HPC-7_Mouse	48/2369	5.2949e-05	0.000156039	0.265963	-2.33127	MRPS15;PARM1;CMAS;CBFB;NAA20;SLC41A3;GMPS;DDX42;BC022687;RPAP2;ADAMTS10;ADCY6;ZNRF2;EFR3A;ATIC;ANPEP;SMYD2;SHOC2;CPNE2;MGAT2;PHLDA3;TMEM194B;TIPIN;RPL21;FZD4;TRPV2;HPCAL1;ERLIN2;UCHL5;2810002D19RIK;KIN;RAP2A;G6PC3;RCN2;DAAM1;ETNK2;TMX1;GPD2;ORAI3;BOLA2;CALU;VAMP1;UNC119;KDELR2;TLCD1;POLR3K;RSL24D1;PAOX
PADI4_21655091_ChIP-ChIP_MCF7_Human	18/1037	0.0426854	0.0608227	0.841207	-2.3552	RAB3C;HCN3;SLC13A4;PPP1R11;ABCA4;DDX42;GDPD1;GLRX;RANBP3L;RCN2;TMEM65;APEX1;FRG1;ESF1;MTFR1;AIDA;AASDHPPT;MPZL2
MYB_21317192_ChIP-Seq_ERMYB_Mouse	15/923	0.0918719	0.118731	1.13905	-2.42719	LIMK1;HPCAL1;TRPV2;GLRX;IL1RAP;NAP1L4;CD24A;G6PC3;NASP;DAAM1;NKRF;NDUFAF4;NT5DC2;DNAJC21;TMEM108
CTNNB1_20460455_ChIP-Seq_HCT116_Human	16/988	0.0857406	0.111177	1.11199	-2.44263	MAGI1;RAB3C;CADPS2;CAMK2D;MYOC;TSHZ2;BTBD11;NR2F2;ASAP2;MPP5;AIMP2;RAP2A;PDGFC;SHOC2;EPHB2;NTSR1
ELF1_20517297_ChIP-Seq_JURKAT_Human	17/1020	0.0642272	0.0867513	1.00031	-2.44547	NRSN2;KCNJ13;HSPB8;KCNC4;TMEM72;FBXO25;AGTRAP;BTBD11;PRELP;KCTD4;HAPLN4;SLC16A14;FADS3;C1QTNF2;ORAI3;B3GNT4;GNB3
RBPJ_21746931_ChIP-Seq_IB4-LCL_Human	25/2013	0.299048	0.336213	2.24411	-2.4461	CBFB;KCNC4;SLC41A3;TECR;SEMA3B;KCNA3;CREBL2;ADCY6;C1QTNF2;SNORD110;PPCS;ERI2;SPP1;CDH24;KCNJ13;PRLR;FANCF;EFNA1;GAL;KLHDC8A;APEX1;GNB3;AIDA;TMEM9;GPR19
FOXM1_25889361_ChIP-Seq_OE33 AND U2OS_Human	15/932	0.097463	0.125126	1.18196	-2.45662	MAGI1;FAHD1;NAA20;HSPE1;HSPA13;CDC25A;IQCG;RND1;EPS8;AIMP2;TUBA1B;VPS51;ERI2;SARNP;RDH5
TCF21_26020271_ChIP-Seq_SMOOTH MUSCLE_Human	39/2000	0.000552682	0.00129514	0.37224	-2.47508	CDA;CD63;RWDD2A;GPR68;HSPB8;CREBL2;FBLN1;PTPRK;FADS3;SULT1C2;ANPEP;PDGFC;SUMO2;GNPNAT1;PPAPDC1A;DACT1;CNTD1;TPM4;LIMK1;MYOF;AGTRAP;TM4SF5;NR2F2;KCTD4;INMT;SULF2;HEYL;RAP2A;DAB2;DAAM1;TSPAN17;CDK2;CDC42EP2;FIBIN;ITGBL1;RDH5;TLCD1;STEAP2;FBN1
GATA4_21415370_ChIP-Seq_HL-1_Mouse	29/2039	0.100818	0.129008	1.2317	-2.52239	HCN3;MRPS15;CBFB;PPP1R11;SLC22A2;GMPS;GDPD1;CREBL2;ZFP607;ACAT1;PSMD7;PARD6A;BAIAP2L1;TFG;TMEM108;MPDZ;DACT1;PHLDA3;MAGI1;FUCA2;MPP5;EFNA1;DAAM1;APEX1;UNC119;PDE5A;PAFAH1B3;STEAP2;GPR19
ERG_20517297_ChIP-Seq_VCAP_Human	17/1062	0.0847747	0.110292	1.15625	-2.54909	TIPIN;SPARC;CAV2;HFE;SEMA3B;ERLIN2;HSPA13;FAM149A;EFNA1;EFR3A;RANBP3L;PAPPA;CDC42EP2;CALU;GNB3;MTFR1;TLCD1
PRDM5_23873026_ChIP-Seq_MEF_Mouse	19/1029	0.0225395	0.0342494	0.75793	-2.55732	RWDD2A;DGAT1;PPP1R11;CAV2;TMEM200A;CCDC25;HFE;FUCA2;PDGFA;CD99L2;ERLIN2;PTPRK;AIMP2;EFR3A;R3HCC1;SPIN1;SLC29A4;FDFT1;CUL4B
TRIM28_21343339_ChIP-Seq_HEK293_Human	1990-03-01	0.0814745	0.106354	1.14849	-2.57374	CAV2;GNG4;LDHD
FOXP3_21729870_ChIP-Seq_TREG_Human	19/1404	0.213283	0.246925	1.84238	-2.57687	TRABD;MRPS15;PPP1R11;RPL21;CCDC25;CHRM5;SRI;HSPA13;UCHL5;RAP2A;HAUS8;FRG1;SLC39A6;ESF1;CCT8;AIDA;PVRL3;PAFAH1B3;SAMD3
TP63_23658742_ChIP-Seq_EP156T_Human	75/3652	2.08888e-07	9.0286e-07	0.186201	-2.59149	ZCCHC10;CMAS;KCNC1;THSD7B;KCNC2;TMEM200A;KCNC4;FBXO25;DDX42;TRH;PTPRK;AKAP12;NRBP2;COMTD1;SHH;EFR3A;PSMD7;CCKAR;TFG;PSD2;DNER;FEZF1;RNF152;PHLDA3;MAGI1;TMEM194B;MYOC;DSCAM;HPCAL1;KCTD4;ANK1;F5;ARL4C;EPN3;VSNL1;HEATR5B;TMX1;GPD2;DDX25;TSHZ2;GMPS;TWIST2;PDGFA;CD99L2;ASAP2;GLRA2;RANBP3L;TTR;SLITRK1;GNG4;LDHD;SMYD2;SLC17A6;HIATL1;CHML;SCN3B;PPAPDC1A;MPDZ;MPZL2;LINGO2;CAV2;MCF2;B3GAT2;ABCA4;BTBD11;MIA…
AR_20517297_ChIP-Seq_VCAP_Human	39/2047	0.000845082	0.00185727	0.416606	-2.61989	CD63;SPARC;FAM13B;KCNC2;SLC22A2;GLRX;ADARB2;FAM149A;EPS8;AADACL2;ISLR;EFR3A;GLRA3;BAIAP2L1;CDH24;GNPNAT1;ASL;DACT1;BEND6;SLC13A4;FOXD1;CAV2;HPCAL1;AGTRAP;MPP5;DNAJC15;KCTD4;PAICS;AGT;AR;HEYL;TUBB2B;GAP43;KLHDC8A;NDUFAF2;CRH;MTFR1;TMEM9;SLC22A8
PHF8_20622854_ChIP-Seq_HELA_Human	29/1490	0.00282035	0.00535179	0.504585	-2.63914	CBFB;TECR;GMPS;RPAP2;EPS8;TUBA1B;SNORD110;PPCS;RPS18;NT5DC2;SMYD2;CCT8;PHLDA3;DGAT1;CRBN;HSPE1;CDC25A;IQCG;NAP1L4;EFNA1;AIMP2;RBMXL1;DPYD;FRG1;CALU;GNAS;VAMP1;AIDA;SNORD61
EBNA2_21746931_ChIP-Seq_IB4-LCL_Human	21/1492	0.155335	0.187076	1.60814	-2.69563	CBFB;KCNC4;TECR;SLC41A3;SEMA3B;KCNA3;KNDC1;ADCY6;SNORD110;HAUS8;HEATR5B;KLHDC8A;APEX1;ERI2;TMEM108;GNB3;LANCL3;CDH24;CAMK1;TMEM9;GPR19
RUNX1_20887958_ChIP-Seq_HPC-7_Mouse	21/1120	0.014724	0.0231888	0.721842	-2.71707	NRSN2;TPM4;UBXN2A;SLC41A3;CRYBA4;SRI;OPLAH;HSPBP1;ADAMTS10;SLC16A14;TMEM222;ZNRF2;ATIC;HAX1;BOLA2;TMEM9;EPHB2;PTGDS;SLC22A8;PAOX;FDFT1
GLI1_17442700_ChIP-ChIP_MESC_Mouse	1973-02-01	0.196815	0.229225	1.97547	-2.90996	UNC5D;CAR10
ETS1_20019798_ChIP-Seq_JURKAT_Human	22/1607	0.17863	0.21185	1.87685	-2.91263	PUS3;MRPS15;DGAT1;PPP1R11;RPL21;MYL6B;ERLIN2;MIAT;HSPE1;COX7C;HSPA13;CDC25A;IQCG;UCHL5;SAP30;TMEM222;PSMD7;HAX1;DAAM1;RAB18;ESF1;CCT8
TCF7_22412390_ChIP-Seq_EML_Mouse	30/1529	0.00214214	0.00418739	0.545039	-2.98446	ACHE;KCNK9;THSD7B;PODXL2;SLC41A3;SEMA3B;CHD5;MYL6B;GLDN;DCAF15;BAIAP2L1;SUMO2;CPNE2;EPHB2;MAGI1;AI504432;COG7;ABCA4;LIMK1;HPCAL1;TRPV2;AGTRAP;SLC16A14;IQCG;SULF2;ETNK2;GNAS;VAMP1;SLC29A4;PDE5A
SPI1_20176806_ChIP-Seq_THIOMACROPHAGE_Mouse	23/1654	0.154901	0.187076	1.79715	-3.01246	TRABD;CD63;CMAS;PODXL2;CAV2;GDPD1;MYL6B;C2CD4C;SLC7A3;RND1;RCN2;NASP;ERI2;CAMK2N2;GPD2;PAPPA;1700007K13RIK;FRG1;CALU;TRIM36;GNB3;CHPT1;SCN3B
TP53_22573176_ChIP-Seq_HFKS_Human	23/1348	0.0286544	0.0419044	0.952922	-3.02302	SLMO2;CAMK2D;RPL21;KCNC2;UBXN2A;SLC22A2;B3GAT2;NPR3;KNDC1;IL1RAP;HSPE1;HCRTR2;SLC5A5;FAM155A;TMEM178;EFR3A;TFG;PSD2;GNG4;RDH16;VWC2L;MGAT2;VAT1L
TP63_17297297_ChIP-ChIP_HaCaT_Human	1940-01-01	0.361809	0.395348	3.29343	-3.05627	ITGA3
ZFX_18555785_ChIP-Seq_MESC_Mouse	57/3249	0.000437247	0.00106974	0.458132	-3.13378	MRPS15;CMAS;FBXO25;E130311K13RIK;DDX42;COX7C;COMTD1;ATIC;PSMD7;TFG;RPS18;RFK;ARL5A;PUS3;TIPIN;DGAT1;TPM4;VBP1;1190002N15RIK;CDC25A;C1QL1;2510002D24RIK;RCN2;SLC25A10;MTFR1;TMEM9;TAGLN3;TTLL12;EEF1E1;AI837181;STEAP2;CD63;CBFB;GMPS;FBLN1;ACAT1;ZNRF2;SMYD2;HIATL1;SHOC2;MGAT2;CCT8;MTA3;MPDZ;AASDHPPT;SLMO2;FAHD1;SYT9;PAICS;SULF2;NAP1L4;COQ3;G6PC3;TSPAN17;RAB18;UNC119;PVRL3
TTF2_22483619_ChIP-Seq_HELA_Human	29/1512	0.00344883	0.00632828	0.622619	-3.15215	MRPS15;ZCCHC10;GREB1L;IRS4;COX7C;TMEM222;TUBA1B;HAUS8;SLITRK1;RPS18;SLC39A6;MGAT2;CCT8;SLC13A4;DGAT1;IQSEC3;ANXA5;TRPV2;NR2F2;HSPE1;DNAJC15;UCHL5;G6PC3;NASP;NDUFAF4;FRG1;B3GNT4;CHPT1;RPS24
SOX9_22984422_ChIP-ChIP_TESTIS_Rat	1964-03-01	0.0368384	0.0530746	1.07856	-3.1667	RAP2A;OSR1;RBBP9
GATA1_22025678_ChIP-Seq_K562_Human	1938-01-01	0.347668	0.382041	3.32817	-3.20246	INMT
RELA_24523406_ChIP-Seq_FIBROSARCOMA_Human	22/1182	0.0137376	0.0219915	0.852009	-3.2522	ACHE;CD63;TPM4;CCDC25;AGTRAP;GLRX;AGT;C2;RND1;EPS8;AR;TFG;ERI2;PAPPA;DPYD;SPP1;RDH16;CACHD1;ITGBL1;RDH5;TLCD1;PTGDS
GABP_19822575_ChIP-Seq_HepG2_Human	33/2639	0.251948	0.288728	2.70962	-3.36608	CBFB;PPP1R11;CCDC25;HSPBP1;TMEM222;TMEM145;ATIC;PSMD7;TFG;RASSF4;NT5DC2;SLC39A6;RBBP9;SHOC2;MAGI1;SLMO2;SLC13A3;GLRX3;FZD4;OSR1;PCDH8;PAICS;EPN3;EFNA1;KIN;COQ3;VSNL1;HEATR5B;CALU;RAB18;SLC25A10;TTLL12;ZSCAN29
XRN2_22483619_ChIP-Seq_HELA_Human	24/1529	0.0564852	0.0773688	1.40253	-3.58932	TRABD;ACHE;TIPIN;RWDD2A;DDX25;TRPV2;CREBL2;MYL6B;HSPBP1;ACAT1;RND1;EFNA1;TUBA1B;NASP;GSTA4;RPS18;SARNP;SUMO2;GNAS;VAMP1;UNC119;TERF2IP;SLC25A10;RPS24
YY1_23942234_ChIP-Seq_MYOBLASTS AND MYOTUBES_Mouse	27/1466	0.00775517	0.0132314	0.83103	-3.59434	MRPS15;ZCCHC10;TMEM200A;SUV39H1;CCDC25;ADARB2;COX7C;HSPBP1;DCAF15;CTIF;TUBA1B;4732416N19RIK;PSMD7;SUMO2;PUS3;PEX19;FAHD1;UNC5D;ZFHX4;UCHL5;DAAM1;SARNP;DPYD;EEF1E1;POLR3K;STEAP2;GLYR1
DACH1_20351289_ChIP-Seq_MDA-MB-231_Human	29/1698	0.0151538	0.023674	0.97502	-3.64987	CBFB;KCNC4;ASAP2;OPLAH;RPAP2;CLDN1;COMTD1;ATIC;BAIAP2L1;PARD6A;TMEM65;NT5DC2;RAC3;SHOC2;SLMO2;TMEM194B;CNTD1;DGAT1;ITGA3;AHSA2;HSPE1;IQCG;CKAP4;VSNL1;HEATR5B;TMX1;FRG1;SLC25A10;ACTR10
ATF3_23680149_ChIP-Seq_GBM1-GSC_Human	40/2189	0.00154669	0.00316664	0.664344	-3.82335	CD63;MRPS15;PPP1R11;HSPB8;SEMA3B;DDX42;GLRX;MYL6B;ASAP2;C2;RASSF5;SPP1;CHAC1;TPM4;RPL21;ITGA3;CAV2;LIMK1;MYOF;ANXA5;SLC16A12;KCNJ16;CDC25A;UCHL5;CKAP4;SULF2;EFNA1;TUBB2B;MBLAC1;SLC25A18;ARMCX1;HAX1;GSTA4;DAAM1;KLHDC8A;APEX1;FIBIN;RDH5;TLCD1;RSL24D1
GATA1_19941827_ChIP-Seq_MEL_Mouse	31/1834	0.0140197	0.0222599	1.01522	-3.86287	ACHE;CMAS;THSD7B;SLC41A3;BC022687;SLC6A20A;TRH;ADCY6;CYP4X1;PPCS;HORMAD1;EPHB2;AASDHPPT;MPZL2;USP25;FAHD1;ABCA4;ELOVL3;HPCAL1;NMNAT2;ANK1;BC026585;DAAM1;ORAI3;SIDT1;CDC42EP2;ESF1;MTFR1;TLCD1;TMEM9;SLC22A8
CREB1_23762244_ChIP-Seq_HIPPOCAMPUS_Rat	47/2393	0.000129222	0.000353995	0.492645	-3.91467	RAB3C;CAMK2D;NUFIP1;PPP1R11;ZFP868;NAA20;CCDC25;SEMA3B;TSHZ2;BC022687;CBWD1;HSPBP1;HSPA13;DCAF15;TMEM222;FAM122A;EFR3A;PSMD7;PARD6A;PSD2;CAMK2N2;SLC39A6;TMEM108;SHOC2;CHAC1;FDFT1;USP25;FAHD1;DGAT1;PAQR4;ERLIN2;HSPE1;UCHL5;SAP30;NAP1L4;RAP2A;NASP;ETNK2;SARNP;ORAI3;CDK2;CALU;VAMP1;SLC22A8;RSL24D1;RPS24;PVRL1
CEBPB_20176806_ChIP-Seq_THIOMACROPHAGE_Mouse	28/1588	0.0115713	0.0188336	0.996682	-3.95894	ACHE;SPON1;CMAS;2900060B14RIK;SEMA3B;TMEM72;MYL6B;C2CD4C;RND1;DCAF15;ZNRF2;TUBA1B;BAIAP2L1;SCN3B;MPZL2;CGREF1;DGAT1;TRPV2;ANK1;CDC25A;HAX1;RCN2;NASP;FRG1;GNB3;CHPT1;DZIP1;RPS24
JUN_26020271_ChIP-Seq_SMOOTH MUSCLE_Human	36/2000	0.00331728	0.00611574	0.787079	-4.01165	SPARC;KCNC1;TMEM200A;TRIL;HSPB8;MAST1;PTPRK;TMTC4;ISLR;DNAJC21;SNORD11;VAT1L;BEND6;PHLDA3;COG7;CRBN;TPM4;OSR1;LIMK1;ANXA5;TM4SF5;NR2F2;MIAT;SSTR1;KCTD4;SLC16A14;GAL;GPD2;PAPPA;DPYD;R3HCC1;GNAS;PRR16;ITGBL1;CD200;CUL4B
FOXA1_25552417_ChIP-Seq_VCAP_Human	37/2000	0.00187285	0.00375536	0.730624	-4.08022	RAB3C;NRSN2;PARM1;FAM13B;NXPH4;SRI;ADARB2;HSPA13;RND1;EPS8;SHH;RANBP3L;TUBA1B;RFK;DNAJC21;FEZF1;VAT1L;AASDHPPT;USP25;DSCAM;AGTRAP;NR2F2;MPP5;EFNA1;AR;HEATR5B;PAPPA;ORAI3;MAB21L2;CDK2;NDUFAF2;CDC42EP2;TLCD1;TTLL12;FREM1;STEAP2;FBN1
TP53_23651856_ChIP-Seq_MEF_Mouse	64/3193	3.92427e-06	1.36298e-05	0.367094	-4.11265	KCNC1;FAM13B;HSPB8;DGKA;ELAVL4;TMEM222;PSD2;1700007K13RIK;SLC39A6;SPIN1;RAC3;STRA13;CPNE2;EPHB2;PHLDA3;D630023F18RIK;MAGI1;SLC13A3;TIPIN;GLRX3;E530001F21RIK;ANXA5;HPCAL1;VWA5B2;ANK1;IQCG;CDC25A;B430319G15RIK;RAP2A;GAP43;SLC25A18;VSNL1;SLC25A10;AI837181;PAOX;CRB1;CAMK2D;CBFB;TSHZ2;TWIST2;BC022687;PDGFA;ADCY6;CAMK2N2;PDGFC;RDH16;SCN3B;MTA3;MPDZ;CGREF1;FAHD1;BTBD11;NMNAT2;MIAT;DNAJC15;MPP5;TMEM196;B…
FOXM1_26100407__CHIP-SEQ_Hek293 flp-in	34/1934	0.00600392	0.010568	0.927364	-4.21944	RAB3C;PTPRU;CAMK2D;NUFIP1;KCNC2;TRIL;KCNC4;CHRM5;TMEM72;GREB1L;CREBL2;PTPRK;TMTC4;EPS8;TUBA1B;DACT1;BEND6;USP25;FOXD1;NKX6-2;FZD4;NR2F2;DNAJC15;ANK1;CDC25A;HCRTR2;UCHL5;EFNA1;GAP43;GAL;CDC42EP2;TRIM36;PDE5A;ACTR10
MECOM_23826213_ChIP-Seq_KASUMI_Mouse	30/1951	0.0450505	0.0634951	1.55687	-4.29198	TRABD;ACHE;CBFB;DGKA;KCNA3;GDPD1;GLRX;ACAT1;NRBP2;APH1C;CYP4X1;SHOC2;ASL;CPNE2;CRBN;AKR1E1;FUCA2;F5;SAP30;CD24A;ARMCX1;TMX1;GPD2;CDC42EP2;UNC119;KDELR2;TMEM9;ACTR10;SLC24A5;GPR19
RBPJ_22232070_ChIP-Seq_NCS_Mouse	1934-01-01	0.318439	0.353922	4.1966	-4.35892	DNER
E2F7_22180533_ChIP-Seq_HELA_Human	1946-02-01	0.0962764	0.124012	2.11169	-4.40791	HCN3;CDC25A
TEAD4_22529382_ChIP-Seq_TROPHECTODERM_Mouse	38/2293	0.00937455	0.0156981	1.07852	-4.48039	UBXN2A;TSHZ2;CREBL2;GLRX;PTPRK;HSPBP1;AKAP12;TMEM145;RANBP3L;ATIC;TMEM65;TMEM108;MPDZ;RNF152;CAR10;MAGI1;TRPC5;TMEM194B;KCNK10;PCDH8;ABCA4;BTBD11;NR2F2;SEZ6L;HCRTR2;SLC16A14;F5;COQ3;DAB2;DAAM1;1500009L16RIK;NDUFAF2;CACHD1;LHX5;CCDC65;FBN1;ZSCAN29;HCN1
FLI1_20887958_ChIP-Seq_HPC-7_Mouse	35/2030	0.00710415	0.0122279	1.01868	-4.48629	NUFIP1;CMAS;SLC41A3;TECR;DDX42;MYL6B;ADAMTS10;ADCY6;AKR1B7;4732416N19RIK;ATIC;CDH24;SHOC2;CCT8;EPHB2;PTGDS;MTA3;AI504432;FAHD1;TPM4;RPL21;TRPV2;4930470P17RIK;ERLIN2;PAICS;UCHL5;KIN;COQ3;RCN2;CALU;RAB18;LHX5;SLC25A10;SLC22A8;RSL24D1
HOXC9_25013753_ChIP-Seq_NEUROBLASTOMA BE2-C_Human	34/2014	0.0105738	0.0173552	1.13074	-4.58386	RAB3C;MRPS15;COX7C;RND1;ISLR;ATIC;HAUS8;SUMO2;SLC39A6;MGAT2;TIPIN;PEX19;FAHD1;COG7;FUCA2;IQCG;SLC16A14;FANCF;ARMCX1;PLCXD3;TMX1;NDUFAF4;MAB21L1;SARNP;MAB21L2;NDUFAF2;CALU;RAB18;ESF1;LHX5;CCDC65;EEF1E1;PAFAH1B3;RPS24
NCOR1_26117541_ChIP-Seq_K562_Human	33/2000	0.0157154	0.0242002	1.25415	-4.66719	TRABD;CD63;CBFB;PPP1R11;GMPS;TMEM72;GRIK1;GLRX;MYL6B;FADS3;SLC9A3R2;TUBA1B;SMYD2;RAC3;FDFT1;PLXNA3;FAHD1;TPM4;PAQR4;FZD4;TRPV2;AGTRAP;INMT;UCHL5;FAM155A;TUBB2B;SLC25A18;VAMP7;ORAI3;FRG1;CDC42EP2;SLC25A10;CHPT1
TAL1_20887958_ChIP-Seq_HPC-7_Mouse	37/2067	0.00319951	0.00592672	0.941451	-4.82803	ACHE;CD63;MRPS15;KCNC1;UBXN2A;NAA20;SLC41A3;TECR;CRYBA4;MYL6B;HSPBP1;FAM122A;NRBP2;COMTD1;ATIC;PSMD7;RPS18;RASSF4;RFK;MGAT2;EPHB2;PTGDS;MTA3;TIPIN;TPM4;GLRX3;HSPE1;UCHL5;FANCF;RCN2;TMX1;ORAI3;RAB18;UNC119;KDELR2;TMEM9;POLR3K
JARID1A_20064375_ChIP-Seq_MESC_Mouse	37/2171	0.00682358	0.0118499	1.09337	-4.84956	MRPS15;NUFIP1;ZCCHC10;PODXL2;PPP1R11;UBXN2A;DDX25;CBWD1;MYL6B;TMEM222;FAM122A;PSMD7;ATP7B;RPS18;1700007K13RIK;SLC39A6;METTL5;HIATL1;CCT8;MTA3;MPZL2;PUS3;CNTD1;PEX19;FAHD1;COG7;CRBN;ERLIN2;KIN;RAP2A;BOLA2;FRG1;3010026O09RIK;NDUFAF2;VAMP1;ESF1;POLR3K
MYC_18358816_ChIP-ChIP_MESC_Mouse	50/3413	0.0261479	0.0386751	1.4983	-4.8733	PTPRU;MRPS15;COX7C;AKAP12;COMTD1;ATIC;PSMD7;RPS18;SUMO2;SLC39A6;RAC3;HORMAD1;PHLDA3;PUS3;RPL21;IQCG;UCHL5;KIN;RAP2A;GPD2;BOLA2;TERF2IP;RDH5;VAMP1;SLC25A10;TTLL12;EEF1E1;PAFAH1B3;PAOX;NUFIP1;DDX25;GMPS;SLC5A5;APH1C;PPCS;CHML;MGAT2;CCT8;AASDHPPT;FAHD1;HSPE1;PAICS;G6PC3;GSTA4;NASP;ETNK2;APEX1;GNAS;RAB18;RPS24
STAT6_21828071_ChIP-Seq_BEAS2B_Human	1941-02-01	0.0798056	0.104527	2.16081	-4.87978	PSMD7;RAB27B
VDR_23849224_ChIP-Seq_CD4+_Human	35/2231	0.0252568	0.037788	1.53153	-5.01693	HCN3;CAMK2D;PPP1R11;CCDC25;CREBL2;HSPA13;ACAT1;TMEM222;FAM122A;COMTD1;EFR3A;PPCS;DNAJC21;MGAT2;CCT8;AASDHPPT;TIPIN;DGAT1;CRBN;TRPV2;HSPE1;PAICS;UCHL5;HAX1;NASP;HEATR5B;TMX1;SARNP;FRG1;CALU;RAB18;VAMP1;ACTR10;RSL24D1;GPR19
SPI1_22790984_ChIP-Seq_ERYTHROLEUKEMIA_Mouse	35/1962	0.00430507	0.00782557	1.05657	-5.12474	PARM1;CMAS;CBFB;ZFP868;SLC41A3;CBWD1;ADCY6;RND1;ACAT1;ATIC;TFG;SLC39A6;METTL5;MGAT2;BC037034;SLMO2;TMEM194B;CNTD1;RPL21;TM4SF5;ERLIN2;CDC25A;IQCG;G6PC3;HAX1;DAAM1;TMX1;GPD2;ORAI3;FRG1;VAMP1;KDELR2;RSL24D1;SLC24A5;OPTN
FOXO1_25302145_ChIP-Seq_T-LYMPHOCYTE_Mouse	34/2000	0.00961362	0.0159136	1.23802	-5.12613	CAMK2D;KCNC1;2900060B14RIK;GPR68;PCDH11X;CRYBA4;GLRX;SRI;1600014K23RIK;HSPBP1;ADCY6;ACAT1;BRS3;PROKR2;ALS2CL;TMEM65;PSD2;NKRF;LDHD;SLMO2;TMEM194B;CRBN;GLRX3;B3GAT2;KCNJ16;DNAJC15;UCHL5;NAP1L4;ARL4C;MAB21L1;OLFR730;CAMK1;PAOX;CUL4B
FOXO3_22982991_ChIP-Seq_MACROPHAGES_Mouse	33/2000	0.0157154	0.0242002	1.37777	-5.12723	CAMK2D;ZCCHC10;UBXN2A;ZFP868;CREBL2;ACAT1;TMTC4;FAM122A;PSMD7;TFG;ERI2;CPNE2;MGAT2;CHAC1;ARL5A;MTA3;USP25;SLMO2;TRMT10C;FZD4;AGTRAP;FAM213A;PAICS;FAM217B;TMX1;FRG1;GM15706;RAB18;VAMP1;ESF1;EEF1E1;POLR3K;GPR19
ELK3_25401928_ChIP-Seq_HUVEC_Human	33/2000	0.0157154	0.0242002	1.43467	-5.33898	TRABD;NRSN2;KCNK9;SEMA3B;SLC9A3R2;AKAP12;ISLR;TUBA1B;PPCS;RAC3;NTSR1;FDFT1;TPM4;FZD4;OSR1;HPCAL1;CKAP4;FANCF;SULF2;EFNA1;RAP2A;GAL;RBMXL1;ORAI3;GNAS;RAB18;CDC42EP2;RDH5;LHX5;SLC25A10;PDE5A;TMEM9;PVRL1
CREB1_20920259_ChIP-Seq_GC1-SPG_Mouse	56/3057	0.000173557	0.000459276	0.75701	-5.81828	THSD7B;2900060B14RIK;PPP1R11;DDX42;STMN2;OXT;CBWD1;PTPRK;RND1;TMEM222;FAM122A;EFR3A;TUBA1B;BAIAP2L1;RPS18;RFK;CHAC1;PHLDA3;CADPS2;FOXD1;DGAT1;TPM4;RPL21;MYOF;AHSA2;SLC6A13;SEZ6L;1190002N15RIK;PRLR;UCHL5;SAP30;ARL4C;RAP2A;PRR16;KDELR2;TMEM9;ZFP868;SEMA3B;TMTC4;PARD6A;TRPM3;AASDHPPT;FDFT1;USP25;B3GAT2;LIMK1;IQSEC3;ERLIN2;HSPE1;SULF2;NAP1L4;AIMP2;FAM155A;ETNK2;CALU;RAB18
GATA1_21571218_ChIP-Seq_MEGAKARYOCYTES_Human	44/2601	0.0037844	0.00691142	1.18563	-5.89802	CD63;NUFIP1;NPR3;TSHZ2;KCNA3;FBXO25;GDPD1;GRIK1;CRYBA4;KNDC1;IL1RAP;ADARB2;COX7C;HSPBP1;HSPA13;FAM149A;TMEM145;ZNRF2;DNER;SLC39A6;SPIN1;AASDHPPT;TMEM194B;CAV2;VBP1;IQSEC3;HPCAL1;AGTRAP;RAB27B;MIAT;SSTR1;ANK1;TUBB2B;DAB2;GAL;GSTA4;NDUFAF4;PAPPA;KDELR2;CHPT1;TTLL12;FMOD;FREM1;PVRL1
TCF21_23034159_ChIP-ChIP_E13 GONADS_Rat	1937-02-01	0.0673482	0.090652	2.48768	-5.97224	LHX6;HSPBP1
FOXP1_22492998_ChIP-Seq_STRATIUM_Mouse	2016-01-26	0.256003	0.292038	4.87233	-5.9972	MGAT2
HOXA2_22223247_ChIP-Seq_E11.5 EMBRYO_Mouse	1938-02-01	0.0703975	0.0934629	2.84413	-6.74112	ZFHX4;FREM1
E4F1_26484288_ChIP-Seq_MOUSE EMBRYONIC FIBROBLAST_Mouse	1930-02-01	0.0473573	0.0662124	2.6341	-7.15129	HAX1;GABRA5
HNF4A_19822575_ChIP-Seq_HepG2_Human	123/6083	2.22292e-11	2.16854e-10	0.335182	-7.4584	CDA;RAB3C;SPON1;THSD7B;IL1RAP;ADARB2;CLDN1;EPS8;COMTD1;PSMD7;RASSF4;ANPEP;RASSF5;EPHB2;PUS3;MAGI1;CADPS2;COG7;DGAT1;TPM4;HPCAL1;SLC6A13;TM4SF5;PRLR;DAAM1;PAPPA;ORAI3;SIDT1;KDELR2;TAGLN3;FREM1;STEAP2;OPTN;SLC22A2;CCDC25;SLC41A3;TSHZ2;CREBL2;FBLN1;C2;LDHD;RDH16;SMYD2;NDN;ASL;MPDZ;TRPM3;SLMO2;ABCA4;TRPV2;BTBD11;NR2F2;DNAJC15;SLC16A14;FANCF;EFNA1;DAB2;ITGBL1;PTPRU;MRPS15;NRSN2;KCNC1;PPP1R11;MAST1;DDX…
TP63_22573176_ChIP-Seq_HFKS_Human	73/4229	0.000106863	0.000301229	1.12904	-9.15389	SPARC;KCNC1;GPR68;DGKA;TECR;CHRM5;FBXO25;OXT;PYGM;TRH;ADARB2;RND1;FADS3;AKAP12;SULT1C2;TMEM222;SHH;PSMD7;ANPEP;RASSF5;SLC39A6;RAC3;RNF152;MAGI1;CADPS2;TIPIN;TPM4;GLRX3;KCNK10;PAQR4;DSCAM;ITGA3;MYOF;HPCAL1;EPN3;VSNL1;DAAM1;ALDH1A2;GPD2;LANCL3;PAFAH1B3;OPTN;CDH18;NAA20;NXPH4;TSHZ2;SEMA3B;CD99L2;FBLN1;ASAP2;FSTL5;ZNRF2;GLRA3;ALS2CL;NT5DC2;SMYD2;HIATL1;MTA3;RIMKLB;SAMD3;NTSR1;CAV2;ABCA4;NMNAT2;MIAT;S…
SPI1_23547873_ChIP-Seq_NB4_Human	51/3198	0.00585163	0.0103467	2.02807	-9.27047	NRSN2;CMAS;KCNC1;PODXL2;PPP1R11;KLHL33;PSMD7;TFG;RPS18;ANPEP;RASSF5;ARL5A;TSTD3;TMEM194B;ELOVL3;MYOF;SEZ6L;UCHL5;CPED1;HAX1;TMX1;SARNP;ORAI3;ANAPC15;GLRX;CD99L2;AEBP1;HSPBP1;VTN;PPCS;SPP1;SHOC2;ASL;MGAT2;CCT8;AASDHPPT;NTSR1;LIMK1;TRPV2;ERLIN2;NR2F2;FAM217B;NAP1L4;G6PC3;GJB6;MAB21L1;RAB18;CHPT1;RSL24D1;CUL4B;GPR19
RUNX1_21571218_ChIP-Seq_MEGAKARYOCYTES_Human	80/5071	0.000767525	0.0017159	2.90746	-18.5141	SPARC;FAM13B;GPR68;TRIL;DGKA;TECR;MAST1;DDX42;MYL6B;OXT;ADARB2;FAM122A;SHH;EFR3A;TUBA1B;PSMD7;PSD2;RASSF5;RFK;SLC39A6;SPIN1;GNPNAT1;CPNE2;EPHB2;PTGDS;ARL5A;COG7;GLRX3;ANXA5;HPCAL1;AHSA2;SLC6A13;AGTRAP;ANK1;CDC25A;UCHL5;SAP30;ARL4C;TUBB2B;RBMXL1;RCN2;TMX1;GPD2;VAMP1;TTLL12;PAFAH1B3;FREM1;TRABD;CAMK2D;NUFIP1;RWDD2A;KCNA3;TMEM72;GLRX;HSPBP1;HSPA13;ADAMTS10;ADCY6;FAM149A;ZNRF2;PPCS;GNG4;PDGFC;METTL5;…
FLI1_21571218_ChIP-Seq_MEGAKARYOCYTES_Human	91/5834	0.00045803	0.00111359	3.06566	-20.847	RAB3C;PTPRU;MRPS15;NRSN2;CMAS;SPARC;GPR68;TRIL;DDX42;CHD5;GRIK1;MYL6B;OPLAH;COX7C;FAM122A;COMTD1;TUBA1B;ATIC;PSMD7;ATP7B;TFG;TMEM108;SLC39A6;SPIN1;STRA13;COG7;NKX6-2;TPM4;GLRX3;RPL21;PAQR4;ITGA3;OSR1;HPCAL1;AHSA2;SLC6A13;AGTRAP;SEZ6L;IQCG;KIN;RAP2A;VAMP7;HAX1;HEATR5B;TMX1;PAPPA;FRG1;TERF2IP;VAMP1;SLC25A10;MTFR1;OPTN;PAOX;CHODL;NUFIP1;CCDC25;NPR3;ASAP2;HSPBP1;ADAMTS10;ADCY6;SLC9A3R2;GLRA3;ALS2CL;H…

## Sheet: TRANSFAC
TRANSFAC (TRANScription FACtor database)
Term	Overlap	P-value	Adjusted P-value	Z-score	Combined Score	Genes
HINFP (human)	96/3047	1.90986e-07	5.6341e-05	-1.60916	15.7442	ACHE;SPON1;PODXL2;PPP1R11;KCNC1;KCNC4;ELAVL4;MYL6B;KNDC1;PTPRK;BRS3;RND1;RXFP3;EPS8;FADS3;NRBP2;ISLR;BAIAP2L1;PSD2;RPS18;TMEM108;VWC2L;RAC3;GNPNAT1;STRA13;RNF152;PHLDA3;PUS3;NKX6-2;DGAT1;KCNK10;ITGA3;SSTR1;GFRA2;CDC25A;SAP30;C1QL1;AR;TUBB2B;ARMCX1;RCN2;ORAI3;FIBIN;CRH;RDH5;TERF2IP;SLC29A4;MTFR1;TMEM9;TLCD1;TTLL12;FREM1;STEAP2;GLYR1;CNTNAP4;TRABD;CD63;DDX25;NXPH4;TSHZ2;SLC41A3;GMPS;PDGFA;CD99L2;AE…
HMGA1 (mouse)	59/1748	8.73807e-06	0.000859243	-1.65412	11.6772	HFE;IRS4;OXT;CBWD1;IL1RAP;OLFR1132;OLFR967;CLDN1;AKR1B7;BRS3;TUBA1B;GM5458;SPIN1;ENPP3;TMEM194B;TRPC5;TPM4;AKR1E1;VMN1R64;1190002N15RIK;ARMCX1;VSNL1;SARNP;DPYD;VAMP1;AIDA;TMEM9;FREM1;OPTN;GLYR1;CHODL;CRB1;HCN3;FBLN1;ASAP2;PCDH19;1600014K23RIK;FSTL5;GLRA2;PDGFC;NKX2-1;GM5797;HIATL1;MTA3;SAMD3;LINGO2;SLMO2;OLFR1180;PCDH8;RAB27B;OLFR818;TMEM196;AGT;COQ3;DAB2;G6PC3;GSTA4;OLFR771;3010026O09RIK
TEAD2 (human)	51/1486	2.43613e-05	0.00127206	-1.69103	11.2743	ACHE;KCNK9;KNDC1;OPLAH;RIMS3;RASSF5;DNER;RAC3;PTGDS;EPHB2;PUS3;TIPIN;TRPC5;NKX6-2;KCNK10;HPCAL1;TUBB2B;VAMP7;TMX1;ALDH1A2;ORAI3;SLC29A4;SLC25A10;PDE5A;TLCD1;TTLL12;STEAP2;CD63;DDX25;SEMA3B;GREB1L;ASAP2;AEBP1;HSPBP1;C2;CAMK2N2;NT5DC2;SMYD2;METTL5;HIATL1;RIMKLB;RBM11;CAV2;CCDC136;LIMK1;NR2F2;HSPE1;GJB6;TSPAN17;CACHD1;PVRL1
STAT3 (human)	83/2759	8.54394e-06	0.000859243	-1.58858	11.2145	HFE;DGKA;PCDH11X;DDX42;ELAVL4;FBXO25;CBWD1;TRH;COX7C;CLDN1;SHH;RIMS3;TFG;RASSF5;SUMO2;ARL5A;PUS3;CADPS2;SLC13A3;SLC13A4;TPM4;KCNK10;ITGA3;VBP1;SLC6A13;AGTRAP;SSTR1;UCHL5;TMEM178;KIN;AR;VAMP7;TMX1;GPD2;SIDT1;FIBIN;RDH5;PDE5A;TAGLN3;EEF1E1;FREM1;STEAP2;CDH18;GLYR1;CNTNAP4;CD63;CAMK2D;SLC22A6;PARM1;DDX25;NAA20;LUZP2;CCDC25;NPR3;SRI;PCDH19;ADCY6;SLC7A3;SHOC2;CCT8;SCN3B;MPDZ;VAT1L;RBM11;USP25;SLMO2;CA…
REPIN1 (human)	50/1466	3.42818e-05	0.00144473	-1.68939	11.0483	ACHE;KCNC1;GPR68;TRIL;SUV39H1;KCNC4;ISLR;TMEM108;RAC3;CPNE2;EPHB2;CADPS2;TIPIN;TRPC5;NKX6-2;KCNK10;GLRX3;HPCAL1;ANK1;UCHL5;ALDH1A2;GPD2;PDE5A;TTLL12;PAOX;GLYR1;CNTNAP4;PDGFA;FSTL5;PDGFC;NKX2-1;NDN;BEND6;SLMO2;CCDC136;LIMK1;SLC16A12;NR2F2;HSPE1;TMEM196;PAICS;HCRTR2;EFNA1;HEYL;GJB6;MAB21L1;CACHD1;UNC119;LHX5;SLC22A8
SP1 (mouse)	72/2360	2.37621e-05	0.00127206	-1.60123	10.6756	ACHE;KCNK9;KCNC2;GPR68;KCNC4;AKAP12;FADS3;NRBP2;BAIAP2L1;RASSF5;SPIN1;GNPNAT1;RAC3;CAR10;DACT1;MAGI1;TPM4;HPCAL1;AHSA2;ZFP618;ANK1;1190002N15RIK;UCHL5;CKAP4;SAP30;C1QL1;RAP2A;SLC29A4;PDE5A;TLCD1;AI837181;PAOX;TRABD;CAMK2D;RWDD2A;CBFB;NXPH4;SLC41A3;PDGFA;CD99L2;C2CD4C;ADCY6;TMTC4;DCAF15;APH1C;ZNRF2;TMEM65;CAMK2N2;DNAJC21;NKX2-1;SHOC2;MGAT2;RIMKLB;BEND6;USP25;FZD4;LIMK1;NR2F2;ERLIN2;MPP5;HSPE1;EFNA…
TCF4 (human)	113/4210	2.58723e-05	0.00127206	-1.45625	9.70898	CDA;SPON1;CMAS;TMEM200A;CLDN1;RXFP3;EPS8;EFR3A;ENPP3;CADPS2;RPL21;KCNK10;OSR1;UNC5D;KCTD4;PRLR;ANK1;ARMCX1;PAPPA;SARNP;BOLA2;SIDT1;KDELR2;TAGLN3;OPTN;SLC22A2;TSHZ2;SLC41A3;FBLN1;PCDH19;FAM149A;C2;CTIF;ERI2;RDH16;NKX2-1;SCN3B;RBM11;ABCA4;SLC16A12;NR2F2;SYT9;TMEM196;ZFHX4;FANCF;EFNA1;COQ3;AIMP2;PLCXD3;NDUFAF4;GJB6;OGN;GNAS;PTPRU;PODXL2;ELAVL4;HTR2C;TRH;PTPRK;ZCCHC16;BRS3;AKAP12;SULT1C2;ATIC;NKRF;SU…
TEAD2 (mouse)	51/1591	0.000129059	0.00423027	-1.6323	8.9213	KCNK9;PPP1R11;KCNC2;GPR68;SUV39H1;IRS4;CHD5;SLC4A5;TUBA1B;CCKAR;PSD2;RASSF5;PTGDS;TRPC5;OSR1;ZFP618;SEZ6L;GFRA2;C1QL1;F5;AR;PAPPA;ORAI3;AIDA;CNTNAP4;PARM1;SEMA3B;PDGFA;ADCY6;FAM149A;TMTC4;SLC9A3R2;DCAF15;CTIF;CYP4X1;LDHD;TAC2;RIMKLB;MTA3;VAT1L;TRPM3;CK137956;NR2F2;HSPE1;HCRTR2;DAB2;LHX6;UNC119;GNB3;C77370;SLC24A5
REL (mouse)	55/1752	0.000117472	0.00423027	-1.58653	8.67117	CMAS;KCNC2;TECR;ELAVL4;FBXO25;MYL6B;IL1RAP;OLFR1132;OLFR967;GLDN;BRS3;RND1;FADS3;SULT1C2;EFR3A;RASSF4;RFK;VWC2L;CPNE2;CHAC1;MAGI1;ANK1;PRLR;C1QL1;AR;GPD2;B3GNT4;ZSCAN29;LUZP2;SLC22A2;CCDC25;SEMA3B;GDPD1;C2CD4C;ADCY6;PPCS;CAMK2N2;NDN;SHOC2;PPAPDC1A;MPDZ;VAT1L;AASDHPPT;CLEC4B2;B230217C12RIK;CK137956;LIMK1;ETNK2;GJB6;GNAS;TRIM36;CCDC65;OLFR572;SLC24A5;GSTM6
BCL6 (human)	46/1399	0.00016093	0.00431584	-1.57095	8.55453	HCN3;SLC22A6;CMAS;SLC41A3;ELAVL4;IL1RAP;PTPRK;PCDH19;SLC4A5;EFR3A;GLRA2;ISLR;SHH;RANBP3L;TUBA1B;ATIC;RASSF5;SUMO2;DNER;METTL5;MGAT2;PPAPDC1A;VAT1L;MAGI1;CGREF1;KCNK10;MYOC;VBP1;CAV2;MCF2;SLC16A12;AGTRAP;BTBD11;NMNAT2;GFRA2;TMEM178;DAB2;HAX1;GSTA4;TMX1;MAB21L2;FIBIN;ESF1;TTLL12;SLC22A8;SLC24A5
MIR133B (human)	48/1500	0.000212672	0.00482603	-1.60032	8.53566	CHODL;TRABD;CD63;PARM1;GPR68;SUV39H1;PCDH11X;SEMA3B;TMEM72;DDX42;CD99L2;PCDH19;ADAMTS10;SLC7A3;COMTD1;ALS2CL;PARD6A;BAIAP2L1;GNG4;RASSF5;SLC39A6;SMYD2;GNPNAT1;STRA13;PTGDS;RNF152;VAT1L;PLXNA3;NKX6-2;KCNK10;ERLIN2;CDC25A;IQCG;INMT;SULF2;C1QL1;SPSB2;DAAM1;KLHDC8A;GJB6;MAB21L2;ORAI3;NDUFAF2;CACHD1;RDH5;LHX5;TLCD1;PAFAH1B3
POU2F2 (human)	78/2792	0.000180493	0.00443713	-1.51148	8.1888	PTPRU;SPON1;CMAS;DGKA;HFE;PCDH11X;KCNC4;STMN2;ELAVL4;CBWD1;BRS3;RND1;RXFP3;RIMS3;TFG;RASSF4;RASSF5;SLC39A6;VWC2L;HORMAD1;ARL5A;TIPIN;SLC13A3;RPL21;KCNK10;PAQR4;SPINK7;VBP1;SLC6A13;KCTD4;ANK1;CKAP4;C1QL1;KIN;PRR16;RDH5;MTFR1;FREM1;STEAP2;CNTNAP4;SLC22A6;NAA20;LUZP2;SLC22A2;TMEM72;GDPD1;CREBL2;TTR;SPP1;RBBP9;MTA3;RBM11;LINGO2;CRBN;GABRA5;MCF2;KCNJ13;PCDH8;ABCA4;SLC16A12;KCNJ16;BTBD11;NMNAT2;ZFHX4;B…
CBEPB (mouse)	89/3275	0.000150858	0.00431584	-1.47755	8.04594	PTPRU;GPR68;SUV39H1;HFE;ELAVL4;STMN2;FBXO25;SLC6A20A;CHD5;ZFP607;CBWD1;OLFR1497;AKR1B7;AADACL2;ATP7B;CYP2D11;GM5458;SPIN1;OLFR31;VMN1R3;STRA13;PTGDS;QRFPR;ARL5A;PGR15L;TIPIN;NKX6-2;OLFR1362;VBP1;SLC6A13;ZFP618;OLFR1447;ANK1;GFRA2;SYTL4;INMT;F5;ADCYAP1;ARMCX1;GAL;DAAM1;ORAI3;PRR16;VAMP1;TERF2IP;OLFR191;CRB1;CAMK2D;OLFR1153;NUFIP1;DDX25;LUZP2;CCDC25;KCNA3;GREB1L;GDPD1;BC022687;CREBL2;AEBP1;SRI;VMN1…
ELK1 (human)	47/1511	0.000453085	0.00742556	-1.54557	7.57766	SLC22A2;SEMA3B;TMEM72;MYL6B;SRI;ADARB2;PCDH19;COX7C;ADAMTS10;ACAT1;RXFP3;SLC7A3;SLITRK1;SUMO2;PDGFC;RDH16;NKX2-1;CDH24;CPNE2;SAMD3;MAGI1;FOXD1;CRBN;DSCAM;GABRA5;OSR1;PCDH8;TM4SF5;NR2F2;HSPE1;TMEM196;ANK1;SLC16A14;CDC25A;SULF2;KIN;MAB21L1;APEX1;TSPAN17;NDUFAF2;PRR16;ESF1;TTLL12;FREM1;PAOX;CUL4B;GPR19
TBX5 (mouse)	51/1663	0.000356451	0.00657206	-1.50374	7.55621	ZCCHC12;SUV39H1;TRIL;SVS3B;CHRM5;GRIK1;TRH;SLC4A5;BRS3;AADACL2;RPS18;STRA13;RNF152;TMEM194B;SLC13A4;ELOVL3;SEZ6L;C1QL2;INMT;C1QL1;EPN3;GAL;VAMP1;TMEM9;FREM1;DDX25;NXPH4;PRELP;RANBP3L;PPCS;GNG4;NT5DC2;NDN;SHOC2;PPAPDC1A;TRPM3;LINGO2;CLEC4B2;B230217C12RIK;ZFP677;CK137956;FUCA2;RAB27B;BTBD11;ERLIN2;MPP5;AIMP2;CDK2;RAB18;C77370;PVRL3
E2F1 (mouse)	83/3056	0.000266199	0.00560919	-1.42503	7.38643	TMEM200A;GPR68;ZCCHC16;EPS8;TMEM145;COMTD1;TUBA1B;ATP7B;RASSF5;SLC39A6;RAC3;STRA13;HORMAD1;PUS3;MAGI1;TMEM194B;TRPC5;FOXD1;DGAT1;PAQR4;ITGA3;VBP1;ANXA5;ANK1;GFRA2;C1QL1;TMEM178;SLC25A18;GAL;TMX1;GPD2;TERF2IP;RDH5;KDELR2;TLCD1;DGKK;AI837181;ZSCAN29;HCN3;CAMK2D;NAA20;DDX25;SEMA3B;TWIST2;KCNA3;C2CD4C;AEBP1;ASAP2;ADAMTS10;ACAT1;TMTC4;GLRA2;PARD6A;ERI2;DNAJC21;SPP1;MGAT2;MPZL2;CLEC4B2;GABRA5;B3GAT2;PS…
ARID3A (mouse)	55/1893	0.000733602	0.00920365	-1.56081	7.31734	ZCCHC12;SVS3B;ELAVL4;FBXO25;GRIK1;OLFR1132;COX7C;OLFR1497;ATIC;CCKAR;TRPC5;TIPIN;KCNK10;RPL21;ELOVL3;VMN1R64;1190002N15RIK;SYTL4;ADCYAP1;KIN;VAMP7;SLC29A4;VAMP1;LANCL3;MTFR1;STEAP2;CHODL;CAMK2D;RWDD2A;SEMA3B;SRI;ZFP804B;PARD6A;GNG4;LDHD;ASL;SCN3B;TRY5;SAMD3;AASDHPPT;CLEC4B2;FAHD1;CRBN;CAV2;OLFR818;ERLIN2;DNAJC15;OLFR974;EFNA1;FAM155A;G6PC3;ZFP354B;GNAS;CACHD1;SKINT5
SND1 (human)	46/1473	0.000480081	0.00745388	-1.48194	7.26005	CHODL;SLC22A6;HFE;PCDH11X;SLC41A3;GDPD1;KNDC1;ADAMTS10;SLC4A5;PSMD7;TFG;ERI2;ANPEP;SPP1;VWC2L;NDN;ASL;CPNE2;ENPP3;MPDZ;SLC13A3;KCNK10;GABRA5;B3GAT2;IQSEC3;GABRA3;HPCAL1;SULF2;EFNA1;EPN3;ADCYAP1;HAX1;ALDH1A2;CDK2;FIBIN;CACHD1;RDH5;ITGBL1;UNC119;CHPT1;TLCD1;FREM1;OPTN;RPS24;CUL4B;CNTNAP4
Stat3 (mouse)	53/1762	0.000425091	0.00737658	-1.47236	7.22849	ACHE;SUV39H1;SVS3B;IL1RAP;OPLAH;OLFR967;GLDN;AKR1B7;RXFP3;PSMD7;CAR10;PGR15L;DACT1;MAGI1;FOXD1;AHSA2;AGTRAP;SSTR1;UNC5D;OLFR1447;KCTD4;IQCG;SLC25A18;TUBB2B;VAMP7;HAX1;VSNL1;PRR16;FIBIN;TTLL12;VMN1R195;ZFP868;CCDC25;GDPD1;CREBL2;CMTM2A;FSTL5;PARD6A;CYP4X1;PPAPDC1A;TRPM3;LINGO2;PEX19;IQSEC3;NR2F2;MPP5;GJB6;MAB21L2;CCDC65;C77370;RSL24D1;ACTR10;GPR19
Prrx2 (mouse)	62/2205	0.000752596	0.00920365	-1.52094	7.13041	SIRPB1B;ZCCHC12;ELAVL4;CLDN1;OLFR1057;OLFR1497;BRS3;EPS8;TMEM222;EFR3A;CCKAR;PLCZ1;SPIN1;OLFR31;ARL5A;CAR10;CCDC160;TIPIN;FOXD1;KCNK10;RPL21;ELOVL3;MIR7-1;UNC5D;SYTL4;C1QL2;2810002D19RIK;VAMP7;DAAM1;VSNL1;PAPPA;MTFR1;TAGLN3;ZSCAN29;PARM1;SLC22A2;SRI;APH1C;GM5797;NDN;CCT8;MGAT2;SCN3B;TRY5;SAMD3;AASDHPPT;LINGO2;OLFR1184;GABRA5;BTBD11;ERLIN2;OLFR974;SPSB2;HEYL;DAB2;OGN;ZFP354B;GNAS;CALU;PVRL3;POLR3K…
E2F6 (human)	43/1358	0.00055967	0.00825513	-1.47668	7.08351	TRABD;NAA20;UBXN2A;SUV39H1;KCNC4;PCDH11X;NPR3;PDGFA;KNDC1;SLC5A5;NRBP2;PSD2;RASSF5;NT5DC2;DNER;SLC39A6;RAC3;STRA13;EPHB2;PUS3;NKX6-2;KCNK10;ANXA5;ERLIN2;NR2F2;ANK1;CKAP4;ARL4C;KIN;FAM155A;TUBB2B;GAL;ALDH1A2;ORAI3;BOLA2;CDC42EP2;CACHD1;SLC25A10;PDE5A;AIDA;TTLL12;OPTN;GLYR1
Hand1::Tcfe2a (mouse)	8/110	0.00140403	0.0153404	-1.67158	6.98265	MAGI1;VAMP7;GPR68;SARNP;CDK2;CDH24;CPNE2;FEZF1
E2F1 (human)	107/4207	0.000351522	0.00657206	-1.38729	6.97102	GPR68;TRIL;IRS4;KNDC1;RXFP3;FADS3;NRBP2;COMTD1;TFG;CPNE2;EPHB2;PUS3;TMEM194B;TIPIN;PAQR4;OSR1;SYTL4;ANK1;CDC25A;TMX1;GPD2;ORAI3;TTLL12;STEAP2;ZSCAN29;GLYR1;CHODL;SLC22A6;RWDD2A;NPR3;TWIST2;PDGFA;CREBL2;FBLN1;AEBP1;PCDH19;ADAMTS10;SLC9A3R2;CTIF;DNAJC21;LDHD;NKX2-1;SMYD2;PPAPDC1A;CCDC136;SLC16A12;SLC16A14;EFNA1;AIMP2;GJB2;GNAS;RPS24;FBN1;ACHE;MRPS15;KCNK9;KCNC1;SUV39H1;KCNC4;ELAVL4;HTR2C;NKRF;DNER;…
TEAD1 (human)	47/1547	0.00073681	0.00920365	-1.4652	6.86909	CDA;DDX25;KCNC2;HFE;TSHZ2;NPR3;PCDH11X;IRS4;KLHL33;PCDH19;SLC4A5;ACAT1;SLC9A3R2;FSTL5;GLRA2;CYP4X1;PSD2;RASSF5;NT5DC2;DNAJC21;LDHD;MGAT2;PPAPDC1A;MTA3;VAT1L;TRPM3;PUS3;LINGO2;CADPS2;CNTD1;GABRA3;SLC6A13;AHSA2;NMNAT2;NR2F2;SSTR1;MPP5;HCRTR2;EFNA1;RBMXL1;VAMP7;GJB6;FRG1;CDK2;ESF1;CDH18;CUL4B
RELB (human)	45/1469	0.000811169	0.00920365	-1.41518	6.6346	CD63;NRSN2;GPR68;PCDH11X;SLC41A3;C2CD4C;ADARB2;PCDH19;SLC9A3R2;SHH;TTR;ALS2CL;RASSF5;RDH16;NKX2-1;VWC2L;NDN;ENPP3;VAT1L;RBM11;TIPIN;TMEM194B;SLC13A3;COG7;CRBN;GLRX3;SPINK7;VBP1;GABRA5;B3GAT2;CCDC136;MYOF;TRPV2;GFRA2;HAX1;MAB21L1;NDUFAF2;CACHD1;RAB18;TRIM36;ESF1;TTLL12;OPTN;GLYR1;GPR19
CBEPB (human)	71/2598	0.000659623	0.00920365	-1.38854	6.50967	PTPRU;RAB3C;MRPS15;TMEM200A;GPR68;UBXN2A;HFE;PCDH11X;CHRM5;ELAVL4;IL1RAP;PTPRK;ADARB2;RXFP3;EPS8;AKAP12;AADACL2;SULT1C2;PLCZ1;NKRF;TMEM108;VWC2L;HORMAD1;QRFPR;SLC13A4;RPL21;DSCAM;VBP1;GAP43;B3GNT4;SIDT1;PRR16;VAMP1;PDE5A;EEF1E1;FREM1;CRB1;SLC22A6;NUFIP1;LUZP2;CCDC25;TMEM72;SRI;C2;SLC7A3;TTR;GLRA3;SLITRK1;GNG4;SPP1;SLC17A6;MPZL2;LINGO2;CRBN;GABRA5;MCF2;SLC16A12;KCNJ16;BTBD11;NMNAT2;DNAJC15;AGT;HCR…
NFKB1 (human)	90/3497	0.000795062	0.00920365	-1.28546	6.02642	NRSN2;SPON1;KCNK9;FAM13B;GPR68;HFE;PCDH11X;DDX42;ELAVL4;KNDC1;CBWD1;SLC4A5;RND1;NRBP2;PSMD7;RASSF5;ANPEP;SLC39A6;RAC3;STRA13;EPHB2;RNF152;TMEM194B;SLC13A3;NKX6-2;GLRX3;SSTR1;SYTL4;GFRA2;INMT;CDC25A;EPN3;SLC25A18;DPYD;ORAI3;RDH5;SLC25A10;FREM1;PAFAH1B3;STEAP2;OPTN;PAOX;CNTNAP4;CHODL;CD63;SLC22A6;NXPH4;SLC22A2;SEMA3B;PDGFA;CRYBA4;C2CD4C;HSPBP1;ADCY6;GLRA2;ALS2CL;SLITRK1;GNG4;ERI2;LDHD;PDGFC;SPP1;RD…
POU2F1 (human)	42/1399	0.00173865	0.0172747	-1.38147	5.60671	CRB1;SLC22A6;LUZP2;HFE;PCDH11X;TMEM72;GDPD1;CBWD1;IL1RAP;RPAP2;TUBA1B;TMEM65;PLCZ1;RASSF5;SLC39A6;VWC2L;ARL5A;MTA3;RBM11;LINGO2;TIPIN;PAQR4;VBP1;GABRA5;MCF2;PCDH8;KCNJ16;BTBD11;ZFHX4;BMP5;C1QL1;F5;AIMP2;GJB2;DAB2;MAB21L1;RAB18;RDH5;MTFR1;FMOD;SLC24A5;FREM1
TEAD4 (human)	41/1354	0.00169027	0.0172747	-1.37971	5.59956	TRABD;ACHE;KCNC1;KCNK9;DDX25;KCNC4;PDGFA;KNDC1;AEBP1;NRBP2;RIMS3;GNG4;RASSF4;CAMK2N2;NT5DC2;DNER;PDGFC;NKX2-1;RAC3;STRA13;RIMKLB;USP25;TRPC5;NKX6-2;FZD4;SUSD2;LIMK1;HPCAL1;ANK1;GFRA2;C1QL1;ARL4C;SPSB2;RAP2A;ORAI3;GNAS;PDE5A;TLCD1;TTLL12;DGKK;PAOX
EGR1 (mouse)	47/1617	0.00176865	0.0172747	-1.33416	5.41472	TRABD;ACHE;CMAS;KCNK9;PODXL2;TMEM200A;SUV39H1;KCNA3;HTR2C;PDGFA;GRIK1;ADARB2;TUBA1B;BAIAP2L1;HAUS8;SUMO2;SPIN1;CPNE2;SCD1;MPDZ;RIMKLB;CADPS2;USP25;DSCAM;TPM4;PAQR4;IQSEC3;HPCAL1;ZFP618;NR2F2;HSPE1;1190002N15RIK;CDC25A;C1QL1;CD24A;RAP2A;TUBB2B;VAMP7;KLHDC8A;ALDH1A2;TSPAN17;GNAS;SLC29A4;UNC119;KDELR2;TLCD1;PVRL3
TFAP2A (mouse)	48/1663	0.00181531	0.0172747	-1.3025	5.2862	TRABD;CMAS;PPP1R11;KCNC2;GPR68;SEMA3B;BC022687;PRELP;KNDC1;ADCY6;SLC4A5;C2;SLC9A3R2;NRBP2;PARD6A;ALS2CL;RASSF5;METTL5;CDH24;HORMAD1;SCN3B;MTA3;BC037034;NTSR1;TRPM3;MAGI1;TRPC5;CK137956;AGTRAP;KCNJ16;UNC5D;ERLIN2;SEZ6L;GFRA2;INMT;FAM155A;KLHDC8A;MAB21L1;ALDH1A2;ORAI3;TSPAN17;GNB3;TMEM9;TLCD1;PVRL3;AI837181;OPTN;PVRL1
NFAT2 (human)	41/1376	0.00224188	0.0195389	-1.33494	5.25344	CHODL;CRB1;ZCCHC10;PODXL2;NAA20;UBXN2A;HSPB8;SLC41A3;CHRM5;TMEM72;ELAVL4;FBXO25;ADCY6;GLDN;AADACL2;GLRA3;NKRF;SMYD2;NDN;ENPP3;SAMD3;MPZL2;CADPS2;TIPIN;SLC13A3;PEX19;SLC13A4;CRBN;VBP1;KCNJ13;KCNJ16;BTBD11;NMNAT2;PRLR;AR;GAP43;VSNL1;ALDH1A2;ACTR10;RSL24D1;FREM1
CREB1 (mouse)	28/849	0.00292079	0.0226746	-1.31986	4.99768	FAM13B;CCDC25;KNDC1;AEBP1;FSTL5;APH1C;PARD6A;GNG4;GNPNAT1;SCD1;MPDZ;VAT1L;BEND6;NKX6-2;GLRX3;IQSEC3;BTBD11;SSTR1;MPP5;SEZ6L;ZFHX4;PAICS;GAP43;VAMP7;GSTA4;SIDT1;STEAP2;GPR19
ZBTB16 (human)	45/1572	0.00291175	0.0226746	-1.28593	4.86917	MRPS15;PPP1R11;NAA20;HFE;SUV39H1;PCDH11X;MAST1;ELAVL4;CREBL2;GLRX;HAPLN4;SLC7A3;SLC9A3R2;FSTL5;RANBP3L;RIMS3;ATP7B;NKRF;RASSF5;DNAJC21;LDHD;SLC39A6;SHOC2;MGAT2;MPDZ;CADPS2;TRPC5;SLC13A3;SLC13A4;SPINK7;GABRA5;MCF2;PCDH8;GABRA3;NMNAT2;DAB2;RCN2;TMX1;ORAI3;NDUFAF2;CACHD1;KDELR2;MTFR1;FMOD;ACTR10
SREBF1 (human)	68/2587	0.00225194	0.0195389	-1.23345	4.85406	MRPS15;CMAS;MAST1;TECR;DDX42;CHD5;PYGM;HAPLN4;SULT1C2;SHH;C1QTNF2;TFG;RASSF5;DNER;STRA13;PTGDS;NKX6-2;KCNK10;DSCAM;ITGA3;AHSA2;TM4SF5;UNC5D;SYTL4;ANK1;GFRA2;UCHL5;ARMCX1;SLC25A18;VSNL1;SIDT1;TERF2IP;TLCD1;EEF1E1;FREM1;PAOX;RWDD2A;CBFB;NAA20;SLC41A3;GDPD1;CREBL2;GLRX;AEBP1;HSPBP1;ADCY6;C2;SLC9A3R2;PARD6A;CAMK2N2;RDH16;CDH24;NDN;NTSR1;CGREF1;CAV2;CCDC136;ABCA4;LIMK1;EFNA1;COQ3;G6PC3;ETNK2;MAB21L1;A…
Gata1 (mouse)	52/1863	0.00234532	0.0197677	-1.2268	4.81361	SPON1;SPARC;SUV39H1;SVS3B;HSPB8;CHD5;ZFP607;GRIK1;ADARB2;OLFR967;BRS3;RND1;EFR3A;TFG;RASSF4;SCD1;VMN1R148;OLFR1447;SYTL4;CDC25A;2810002D19RIK;VAMP7;PAPPA;ALDH1A2;LANCL3;ZSCAN29;SEMA3B;GLRX;PCDH19;HSPBP1;SLC9A3R2;CTIF;3632451O06RIK;CYP4X1;TTR;DNAJC21;PPAPDC1A;AASDHPPT;RBM11;OLFR1184;SLMO2;OLFR1180;GABRA3;VMN1R127;RAB27B;PAICS;OLFR1308;TSPAN17;RAB18;PVRL3;HCN1;CUL4B
SP1 (human)	41/1406	0.00324207	0.0239103	-1.26602	4.72661	TRABD;ACHE;KCNK9;KCNC1;NXPH4;KCNC4;PDGFA;KNDC1;AEBP1;C2CD4C;ADAMTS10;ADCY6;NRBP2;ALS2CL;GNG4;CAMK2N2;NT5DC2;PDGFC;NKX2-1;RAC3;SHOC2;RNF152;RIMKLB;NTSR1;USP25;NKX6-2;FZD4;SUSD2;CCDC136;HPCAL1;ANK1;GFRA2;C1QL1;ARL4C;EFNA1;RAP2A;SLC29A4;PDE5A;TLCD1;TTLL12;PAOX
SRF (mouse)	50/1782	0.00256333	0.0210051	-1.2171	4.70163	TECR;ELAVL4;SLC6A20A;OLFR1132;OLFR967;OLFR1057;CCKAR;GM5458;VMN1R3;HORMAD1;D630023F18RIK;OLFR1161;AKR1E1;SPINK7;ELOVL3;VWA5B2;2510002D24RIK;HAX1;PAPPA;VAMP1;OLFR191;CDH18;CRB1;CD63;OLFR1153;NAA20;VMN1R31;OLFR1034;HSPBP1;ZNRF2;SLITRK1;GM5797;SLC17A6;NDN;HIATL1;SAMD3;TRPM3;PLXNA3;LINGO2;CLEC4B2;OLFR1184;OLFR1180;OLFR818;ZFHX4;OLFR1508;OLFR771;1500009L16RIK;RAB18;2610524H06RIK;SKINT5
NFKB1 (mouse)	83/3284	0.00215311	0.0195389	-1.14286	4.49756	CMAS;THSD7B;KCNK9;KCNC1;TMEM200A;HSPB8;HFE;E130311K13RIK;KNDC1;OLFR967;COX7C;ZCCHC16;HAPLN4;RND1;FADS3;RASSF5;RFK;1700007K13RIK;DNER;VWC2L;CPNE2;PTGDS;CAR10;MAGI1;TRPC5;DGAT1;TPM4;PAQR4;KCNK10;SEZ6L;ANK1;C1QL2;ARL4C;VAMP7;VSNL1;TMX1;FRG1;PRR16;TERF2IP;VAMP1;PDE5A;OPTN;PAOX;ZSCAN29;CNTNAP4;TRABD;RWDD2A;CBFB;ZFP868;SEMA3B;TMEM72;AEBP1;ADCY6;TMTC4;SLC9A3R2;PARD6A;KIF3A;ERI2;PDGFC;PPAPDC1A;MPDZ;MTA3;…
JUND (human)	40/1380	0.00399909	0.0280889	-1.24349	4.44222	PARM1;PCDH11X;MAST1;TMEM72;STMN2;KCNA3;ELAVL4;HTR2C;CBWD1;GLRX;PTPRK;CLDN1;TMTC4;CTIF;GLRA2;TTR;GLRA3;RASSF4;SLITRK1;RFK;VWC2L;GNPNAT1;CHML;TRPM3;CADPS2;SLMO2;CRBN;VBP1;MCF2;SLC6A13;PRLR;BMP5;FANCF;DPYD;PRR16;CRH;VAMP1;DZIP1;CBLN2;OPTN
HNF1A (human)	51/1855	0.00345923	0.0248896	-1.19913	4.42875	PODXL2;TMEM200A;PCDH11X;CHRM5;ZCCHC16;ATIC;SUMO2;VWC2L;CADPS2;TIPIN;TMEM194B;TRPC5;SLC13A4;KCNK10;ITGA3;OSR1;MYOF;SLC6A13;CKAP4;SAP30;EPN3;KIN;GAP43;SLC25A18;TUBB2B;ORAI3;SIDT1;LANCL3;TMEM9;CRB1;TSHZ2;TWIST2;GDPD1;TMEM72;GLRX;FAM149A;ADAMTS10;CTIF;GLRA3;GNG4;NKX2-1;SHOC2;VAT1L;KCNJ13;KCNJ16;AGT;EFNA1;R3HCC1;CACHD1;TRIM36;CD200
RUNX1 (human)	94/3857	0.00310238	0.0234667	-1.09461	4.10716	CDA;RAB3C;SPARC;PODXL2;FAM13B;GPR68;HFE;PCDH11X;FBXO25;IRS4;KLHL33;MYL6B;KNDC1;GRIK1;OPLAH;GLDN;RXFP3;EPS8;ISLR;C1QTNF2;ATP7B;TFG;RPS18;TMEM108;STRA13;HORMAD1;CHAC1;EPHB2;FEZF1;ARL5A;DACT1;PUS3;CNTD1;SLC13A3;KCNK10;TPM4;GLRX3;DSCAM;MYOC;PAQR4;VBP1;MYOF;ELOVL3;SLC6A13;TM4SF5;SSTR1;PRLR;INMT;KIN;GAP43;RCN2;GAL;TMX1;SARNP;RDH5;PDE5A;TLCD1;TAGLN3;HCN3;SLC22A6;DDX25;SLC41A3;GDPD1;CD99L2;CREBL2;CRYBA4;…
PCBP1 (human)	39/1360	0.00528103	0.0342164	-1.20102	4.05349	TRABD;ACHE;KCNC1;KCNK9;KCNC4;TWIST2;PDGFA;KNDC1;C2CD4C;ADCY6;NRBP2;ALS2CL;GNG4;RASSF4;CAMK2N2;NT5DC2;PDGFC;CDH24;RAC3;SHOC2;RNF152;RIMKLB;PUS3;USP25;FAHD1;NKX6-2;FZD4;CCDC136;SUSD2;HPCAL1;ANK1;GFRA2;ARL4C;EFNA1;RAP2A;PDE5A;TLCD1;TTLL12;PAOX
NRF1 (human)	39/1356	0.00504196	0.033804	-1.19521	4.04837	ACHE;PPP1R11;KCNK9;DDX25;DDX42;GDPD1;C2CD4C;FAM122A;PARD6A;TTR;ATP7B;TFG;KIF3A;RASSF4;NT5DC2;SPIN1;NDN;ARL5A;DACT1;MAGI1;PUS3;CGREF1;SLMO2;FAHD1;OSR1;MPP5;PAICS;SAP30;EFNA1;HEATR5B;PRR16;RAB18;ESF1;TTLL12;TLCD1;PVRL1;ZSCAN29;HCN1;GPR19
NR5A1 (mouse)	31/1020	0.00568979	0.0349685	-1.17204	3.9302	CMAS;UBXN2A;HSPB8;SUV39H1;SEMA3B;SLC41A3;TMEM72;FBLN1;AEBP1;PCDH19;AKR1B7;AKAP12;C1QTNF2;SPIN1;ENPP3;SCN3B;RNF152;MPZL2;LINGO2;FOXD1;NKX6-2;FAM155A;SPSB2;GJB2;GJB6;NDUFAF4;ZFP354B;LHX6;2610524H06RIK;CAMK1;GPR19
HOXD9 (human)	43/1543	0.00564226	0.0349685	-1.14642	3.84429	CHODL;SLC22A6;NUFIP1;SLC41A3;ELAVL4;PTPRK;ADCY6;FAM149A;BRS3;EPS8;SULT1C2;EFR3A;ATP7B;ATIC;ANPEP;NKX2-1;VWC2L;METTL5;MPZL2;MAGI1;CADPS2;PEX19;TPM4;RPL21;MCF2;KCNJ13;KCNJ16;TMEM196;ANK1;HAX1;NDUFAF4;DPYD;CALU;SIDT1;RDH5;CCDC65;TTLL12;EEF1E1;SLC22A8;RSL24D1;SLC24A5;HCN1;CUL4B
SP3 (human)	38/1332	0.00634257	0.0366874	-1.12373	3.71428	TRABD;ACHE;KCNC1;KCNK9;NXPH4;KCNC4;PDGFA;KNDC1;AEBP1;ADAMTS10;SLC9A3R2;NRBP2;ALS2CL;BAIAP2L1;GNG4;CAMK2N2;NT5DC2;DNER;RAC3;STRA13;RNF152;RIMKLB;USP25;NKX6-2;FZD4;CCDC136;SUSD2;LIMK1;HPCAL1;ANK1;GFRA2;ARL4C;SPSB2;RAP2A;PDE5A;TLCD1;TTLL12;PAOX
MYOD1 (mouse)	46/1672	0.00533544	0.0342164	-1.09931	3.71023	ACHE;GPR68;SEMA3B;GREB1L;PYGM;MYL6B;TRH;C2CD4C;PTPRK;RPAP2;ADAMTS10;FAM149A;TMTC4;SLC9A3R2;NRBP2;ALS2CL;SUMO2;NKX2-1;SPIN1;HORMAD1;CAR10;PLXNA3;PGR15L;MAGI1;B230217C12RIK;D630023F18RIK;AKR1E1;PCDH8;TM4SF5;HSPE1;BC026585;UCHL5;NAP1L4;SPSB2;TMEM178;HEYL;MAP3K15;NASP;HEATR5B;TSPAN17;GNB3;AIDA;C77370;DZIP1;AI837181;FBN1
ZBTB7A (human)	39/1373	0.00612547	0.0362919	-1.11491	3.69721	TRABD;ACHE;KCNK9;KCNC1;PCDH11X;FBXO25;PDGFA;KNDC1;AEBP1;SLC5A5;NRBP2;VTN;BAIAP2L1;PSD2;ANPEP;PDGFC;RAC3;GNPNAT1;RNF152;PLXNA3;NKX6-2;PAQR4;GLRX3;CCDC136;HPCAL1;EFNA1;GJB6;GPD2;ORAI3;GNAS;CACHD1;LANCL3;SLC25A10;PDE5A;CHPT1;TLCD1;PVRL1;PAOX;GLYR1
HMGA1 (human)	39/1379	0.00655209	0.0371705	-1.11473	3.66997	CHODL;CRB1;KCNC2;CHRM5;FBXO25;ELAVL4;RXFP3;SULT1C2;GLRA3;CCKAR;SLITRK1;RFK;SLC17A6;METTL5;ASL;MPDZ;MPZL2;MAGEE1;KCNJ13;GABRA3;BTBD11;SSTR1;SYT9;ZFHX4;PLCXD3;RCN2;HAX1;ALDH1A2;PAPPA;R3HCC1;SIDT1;PRR16;TRIM36;EEF1E1;DZIP1;SLC24A5;FREM1;STEAP2;CUL4B
HIF1A (mouse)	33/1124	0.0071712	0.0385099	-1.12527	3.66482	CDA;CRB1;THSD7B;TRIL;SEMA3B;ELAVL4;PCDH19;OLFR1057;BRS3;C2;TMEM222;ISLR;BAIAP2L1;GLRA3;CCKAR;TFG;SAMD3;PGR15L;OLFR1161;MAGI1;ZFP677;MYOC;OSR1;NMNAT2;OLFR1106;ANK1;F5;SPSB2;LHX6;SLC22A8;DGKK;FREM1;CDH18
TBP (mouse)	79/3182	0.00435342	0.0298665	-1.02019	3.5819	SIRPB1B;STMN2;IRS4;ELAVL4;OLFR1132;COX7C;CLDN1;OLFR1057;BRS3;AADACL2;TUBA1B;PSMD7;RIMS3;1700007K13RIK;SLC39A6;OLFR31;VMN1R3;PGR15L;OLFR1161;MAGI1;TMEM194B;SLC13A4;MYOC;SPINK7;VBP1;MYOF;VMN1R64;VMN1R148;OLFR1447;ARMCX1;MBLAC1;GAP43;PAPPA;FIBIN;EEF1E1;PAFAH1B3;CDH18;CRB1;SLC22A6;OLFR1153;VMN1R31;GLRX;CMTM2A;SRI;VMN1R157;OLFR1034;HSPA13;FSTL5;GLRA2;TTR;SLITRK1;PDGFC;SPP1;MGAT2;TRY5;TRPM3;CLEC4B2;OLF…
MTF1 (human)	40/1440	0.00785055	0.0408196	-1.07381	3.43468	ACHE;KCNK9;DDX25;FBXO25;GDPD1;DDX42;CHD5;PDGFA;CREBL2;CBWD1;OPLAH;SLC9A3R2;C1QTNF2;TTR;ALS2CL;SUMO2;DNER;RAC3;CDH24;SCN3B;DACT1;PUS3;CGREF1;DGAT1;ITGA3;HPCAL1;NR2F2;HSPE1;MPP5;PAICS;POU4F3;EFNA1;TUBB2B;ETNK2;PRR16;LHX5;POLR3K;CD200;PAOX;GLYR1
RBPJ (human)	42/1535	0.00830229	0.0408196	-1.01405	3.24354	CAMK2D;NPR3;ELAVL4;CBWD1;OPLAH;COX7C;ZNRF2;TTR;RASSF5;RDH16;SMYD2;CDH24;RNF152;DACT1;COG7;KCNK10;SPHKAP;GLRX3;CAV2;B3GAT2;KCNJ13;PAICS;ANK1;AGT;INMT;UCHL5;BMP5;SULF2;SAP30;EPN3;ADCYAP1;GAP43;PLCXD3;FRG1;NDUFAF2;CALU;CDC42EP2;SLC29A4;UNC119;EEF1E1;SLC24A5;CD200
RELA (mouse)	45/1656	0.0071798	0.0385099	-0.99369	3.23629	TRABD;TSHZ2;SLC41A3;SEMA3B;FBXO25;CD99L2;PRELP;PCDH19;RPAP2;PARD6A;PLCZ1;GNG4;RPS18;NKRF;ERI2;LDHD;NKX2-1;TAC2;FEZF1;CAR10;NTSR1;BEND6;DACT1;CADPS2;DGAT1;TPM4;PAQR4;RPL21;CCDC136;PCDH8;ERLIN2;SEZ6L;SULF2;BMP5;SPSB2;CD24A;RAP2A;SIDT1;PRR16;GNB3;TAGLN3;C77370;CBLN2;CNTNAP4;GPR19
SRF (human)	83/3420	0.00615117	0.0362919	-0.96506	3.20029	PODXL2;HFE;PCDH11X;CHRM5;ELAVL4;COX7C;BRS3;EPS8;AKAP12;TMEM222;BAIAP2L1;ATP7B;TFG;STRA13;HORMAD1;CHAC1;FEZF1;ARL5A;PUS3;CADPS2;TIPIN;TMEM194B;CNTD1;SLC13A3;TPM4;RPL21;MYOC;VBP1;KCTD4;SYTL4;KIN;GAP43;RCN2;VAMP7;TMX1;SARNP;GPD2;SIDT1;CDC42EP2;PRR16;CRH;MTFR1;PDE5A;FREM1;PARM1;SEMA3B;TMEM72;PRELP;CRYBA4;SRI;HSPA13;FAM149A;SLC7A3;FSTL5;ALS2CL;DNAJC21;RBBP9;MPDZ;VAT1L;CGREF1;USP25;FAHD1;SPHKAP;MAGEE1;…
ELF3 (human)	41/1488	0.00812556	0.0408196	-0.996669	3.18794	TRABD;CD63;GPR68;SLC41A3;GLRX;SRI;ASAP2;SLC4A5;C2;RND1;SLC7A3;SUMO2;SHOC2;STRA13;CPNE2;CCT8;VAT1L;CGREF1;TRPC5;TPM4;DSCAM;GLRX3;VBP1;FZD4;SUSD2;IQSEC3;LIMK1;AGTRAP;TM4SF5;PRLR;EPN3;KIN;GJB2;GJB6;CACHD1;TRIM36;UNC119;SLC25A10;AIDA;TMEM9;SLC24A5
CACYBP (mouse)	45/1656	0.0071798	0.0385099	-0.956756	3.116	CAMK2D;FAM13B;GPR68;DGKA;CCDC25;SEMA3B;TMEM72;CD99L2;CRYBA4;AEBP1;ADARB2;ADAMTS10;FAM149A;SLC7A3;CTIF;ALS2CL;PARD6A;ANPEP;PTGDS;QRFPR;RIMKLB;ARL5A;VAT1L;DACT1;MAGI1;D630023F18RIK;CGREF1;SLMO2;TRPC5;TPM4;KCNK10;PCDH8;SYT9;PAICS;SYTL4;CKAP4;EFNA1;SPSB2;GAP43;PLCXD3;TUBB2B;ITGBL1;LHX6;CHPT1;PAOX
MYB (human)	39/1409	0.00907875	0.0431973	-0.979294	3.07692	KCNC2;HSPB8;PCDH11X;TSHZ2;ELAVL4;IL1RAP;COX7C;FAM149A;SLC4A5;SULT1C2;TFG;PLCZ1;NKRF;DNAJC21;GNPNAT1;SHOC2;QRFPR;TRPM3;SAMD3;TMEM194B;PEX19;FOXD1;CRBN;MCF2;KCNJ16;NR2F2;BMP5;FANCF;ADCYAP1;TMX1;B3GNT4;SIDT1;NDUFAF2;ITGBL1;TTLL12;TAGLN3;EEF1E1;SLC24A5;FREM1
SMAD4 (mouse)	43/1580	0.00829614	0.0408196	-0.946947	3.0289	TRABD;ACHE;HCN3;PODXL2;CBFB;TWIST2;HTR2C;TMTC4;ISLR;ZNRF2;TMEM65;PDGFC;SHOC2;CPNE2;MGAT2;EPHB2;RIMKLB;MTA3;CAR10;DACT1;BEND6;MAGI1;USP25;CADPS2;SLMO2;DSCAM;AHSA2;AGTRAP;NR2F2;HSPE1;ANK1;1190002N15RIK;CKAP4;C1QL1;CD24A;ALDH1A2;CACHD1;GNAS;SLC29A4;MTFR1;KDELR2;PVRL3;HCN1
NFYA (human)	64/2549	0.00809716	0.0408196	-0.944831	3.02213	PODXL2;HFE;SUV39H1;PCDH11X;TECR;MAST1;IRS4;DDX42;GRIK1;AADACL2;EPS8;ATP7B;TFG;RASSF5;STRA13;HORMAD1;CHAC1;ENPP3;ARL5A;TMEM194B;SLC13A3;KCNK10;MYOC;SPINK7;VBP1;ANXA5;GFRA2;GAP43;RCN2;TMX1;HEATR5B;SARNP;RDH5;PDE5A;SLC22A6;CCDC25;SLC22A2;SEMA3B;GMPS;CRYBA4;ACAT1;SLC7A3;HAUS8;NT5DC2;DNAJC21;RBBP9;MGAT2;VAT1L;PEX19;MAGEE1;IQSEC3;NR2F2;MPP5;AIMP2;DAB2;NASP;NDUFAF4;CDK2;NDUFAF2;CALU;GNAS;TRIM36;ESF1;POL…
IKZF1 (mouse)	45/1674	0.0085826	0.041506	-0.899493	2.86211	ACHE;VMN1R195;FAM13B;THSD7B;PPP1R11;KCNC2;HSPB8;TSHZ2;SLC41A3;TMEM72;KCNA3;GLRX;VMN1R157;RPAP2;ADCY6;SLC5A5;SLC9A3R2;TMEM222;TTR;NKX2-1;CDH24;CHAC1;TAC2;FEZF1;CCDC160;B230217C12RIK;NKX6-2;PSG26;ABCA4;HPCAL1;VMN1R127;UNC5D;GFRA2;SLC16A14;INMT;SULF2;SPSB2;HEYL;PLCXD3;KLHDC8A;TMX1;FIBIN;LANCL3;SLC25A10;OPTN
E2F4 (human)	11/270	0.013992	0.055779	-0.979633	2.82757	ARL4C;TIPIN;TUBB2B;PAQR4;RPS18;TMX1;LHX5;ZCCHC16;PAICS;STEAP2;COX7C
ETS1 (human)	110/4827	0.0103115	0.0482841	-0.932766	2.82689	CDA;PCDH11X;KLHL33;KNDC1;ADARB2;SLC4A5;AADACL2;ISLR;RIMS3;BAIAP2L1;RASSF5;ANPEP;STRA13;CPNE2;ENPP3;PTGDS;CADPS2;NKX6-2;TPM4;KCNK10;DSCAM;ADCYAP1;SARNP;GPD2;PRR16;FREM1;GLYR1;TSHZ2;NPR3;SLC41A3;TWIST2;PDGFA;FBLN1;C2CD4C;FAM149A;C2;SLC9A3R2;ERI2;MPDZ;RIMKLB;SPHKAP;FZD4;BTBD11;NR2F2;SYT9;FANCF;BMP5;EFNA1;G6PC3;GJB6;CALU;ITGBL1;UNC119;CD200;RPS24;MRPS15;KCNC2;CHD5;PYGM;PTPRK;TRH;ZCCHC16;RND1;ATIC;ATP…
FOXA1 (mouse)	45/1705	0.0115354	0.0508109	-0.909312	2.70943	CHODL;PPP1R11;UBXN2A;CHRM5;KCNA3;MYL6B;ACAT1;TMTC4;C2;FSTL5;SULT1C2;ZNRF2;PSMD7;ATIC;1700007K13RIK;CHAC1;HORMAD1;PTGDS;MAGI1;CGREF1;TMEM194B;COG7;ABCA4;NR2F2;SYT9;VWA5B2;DNAJC15;PAICS;CDC25A;EFNA1;G6PC3;DAAM1;GPD2;3010026O09RIK;OGN;CALU;GNAS;TRIM36;MTFR1;CHPT1;DGKK;EEF1E1;CBLN2;GLYR1;CUL4B
Sox2 (mouse)	47/1797	0.0115401	0.0508109	-0.878211	2.61676	RAB3C;NUFIP1;CBFB;PPP1R11;E130311K13RIK;VMN1R31;IL1RAP;OLFR1132;VMN1R157;OLFR967;OLFR1034;HAPLN4;OLFR1497;AADACL2;TFG;SLITRK1;SPP1;RBBP9;VMN1R3;QRFPR;TRY5;PGR15L;LINGO2;MAGEE1;TPM4;OLFR1180;TRPV2;VMN1R64;VMN1R148;OLFR1447;KCTD4;VMN1R124;IQCG;SPSB2;DAB2;VAMP7;OLFR771;OLFR730;CDC42EP2;RAB18;CACHD1;UNC119;OLFR572;TMEM9;POLR3K;ZSCAN29;GPR19
SMARCA2 (human)	41/1536	0.0131511	0.0545967	-0.898997	2.61409	ZCCHC12;RAB3C;PODXL2;NAA20;HFE;CCDC25;SUV39H1;HSPB8;PCDH11X;TECR;ELAVL4;TWIST2;KCNA3;PCDH19;TMTC4;AKAP12;ALS2CL;PLCZ1;GNG4;NT5DC2;LDHD;TMEM108;STRA13;PTGDS;FDFT1;DACT1;SLMO2;FAHD1;COG7;NKX6-2;VBP1;MCF2;KCNJ16;GFRA2;AIMP2;ADCYAP1;TMX1;MAB21L2;PRR16;SLC22A8;CDH18
JUN (mouse)	45/1699	0.0109061	0.049497	-0.860063	2.58521	PTPRU;CAMK2D;VMN1R195;CMAS;NAA20;ZFP868;SLC41A3;ZFP607;CD99L2;FBLN1;CMTM2A;ACAT1;EFR3A;ATP7B;ATIC;PARD6A;PLCZ1;RASSF4;KIF3A;NKRF;SPEER4B;LDHD;SPIN1;OLFR31;RAC3;FEZF1;BEND6;LINGO2;B230217C12RIK;CADPS2;SPINK7;VBP1;IQSEC3;KCTD4;ANK1;SULF2;EPN3;SPSB2;GJB2;SARNP;R3HCC1;CRH;SIDT1;SKINT5;GLYR1
NFIC (human)	101/4403	0.0118974	0.0516136	-0.869303	2.57659	SPARC;PCDH11X;IRS4;GLDN;RXFP3;AADACL2;EPS8;ISLR;PSMD7;TFG;STRA13;CPNE2;CHAC1;COG7;NKX6-2;PAQR4;OSR1;UNC5D;RBMXL1;DAAM1;TMX1;SARNP;KDELR2;FREM1;SLC22A6;SLC22A2;CCDC25;GMPS;ACAT1;TMTC4;CTIF;DNAJC21;RDH16;ASL;PPAPDC1A;FDFT1;PLXNA3;CCDC136;IQSEC3;NR2F2;ERLIN2;SLC16A14;COQ3;GJB2;NASP;NDUFAF2;GNAS;ZCCHC12;MRPS15;PODXL2;TECR;HTR2C;TRH;COX7C;RND1;TMEM222;ATP7B;NKRF;SUMO2;TMEM108;GNPNAT1;HORMAD1;ARL5A;CNT…
NFE2 (human)	66/2681	0.0107987	0.049497	-0.823608	2.47564	ACHE;CDA;MRPS15;DGKA;SUV39H1;HFE;PCDH11X;MAST1;TECR;OXT;PYGM;NRBP2;ISLR;ATP7B;BAIAP2L1;RASSF4;RASSF5;TMEM108;STRA13;CPNE2;PTGDS;EPHB2;TRPC5;SLC13A3;NKX6-2;SLC13A4;TPM4;PAQR4;ITGA3;AHSA2;KCTD4;ANK1;INMT;ARL4C;KIN;TUBB2B;HEATR5B;ORAI3;TMEM9;TLCD1;TTLL12;OPTN;CNTNAP4;TRABD;DDX25;NXPH4;SEMA3B;PDGFA;AEBP1;HSPBP1;ADAMTS10;SLC7A3;SLC9A3R2;TTR;ALS2CL;PPCS;METTL5;PPAPDC1A;SAMD3;SPHKAP;CCDC136;ABCA4;EFNA1;…
GATA2 (human)	209/9985	0.0135104	0.0545967	-0.833826	2.42459	SPON1;STMN2;GLDN;SLC4A5;RXFP3;EPS8;AADACL2;FAM122A;ISLR;BAIAP2L1;PSMD7;TFG;RASSF4;RPS18;RASSF5;CPNE2;CHAC1;SNORA33;COG7;KCNK10;SLC6A13;VWA5B2;SYTL4;AR;DAAM1;SARNP;BOLA2;PRR16;KDELR2;TAGLN3;TTLL12;FREM1;ZSCAN29;SLC22A6;TSHZ2;PCDH19;FAM149A;C2;PPCS;PDGFC;LDHD;NKX2-1;RDH16;ASL;PPAPDC1A;NTSR1;TRPM3;RBM11;FDFT1;IQSEC3;FUCA2;ABCA4;BTBD11;RAB27B;NR2F2;TMEM196;PAICS;SLC16A14;AIMP2;GJB2;KLHDC8A;NDUFAF4;ND…
PGR (human)	39/1447	0.013395	0.0545967	-0.833403	2.42335	CHODL;PTPRU;CMAS;FAM13B;CCDC25;PCDH11X;CHD5;PYGM;SLC4A5;FAM149A;AADACL2;FAM122A;COMTD1;RPS18;RASSF5;QRFPR;EPHB2;MPDZ;VAT1L;SLMO2;SLC13A3;KCNJ13;ANXA5;AHSA2;AGTRAP;RAB27B;NR2F2;SYTL4;ANK1;AGT;INMT;NAP1L4;KLHDC8A;GJB6;CDK2;PRR16;RAB18;TRIM36;EEF1E1
TCFAP2A (human)	37/1367	0.0148749	0.058508	-0.816221	2.31692	KCNK9;CBFB;KCNC1;GREB1L;TWIST2;PDGFA;KNDC1;C2CD4C;NRBP2;GNG4;NT5DC2;ANPEP;NKX2-1;RAC3;RNF152;RIMKLB;NTSR1;PLXNA3;FAHD1;NKX6-2;PAQR4;KCNK10;HPCAL1;NR2F2;ANK1;GFRA2;C1QL1;FAM155A;RAP2A;GJB6;GNAS;PDE5A;TLCD1;TTLL12;POLR3K;PVRL1;GLYR1
CREB1 (human)	67/2749	0.0125401	0.0528474	-0.747617	2.19825	ACHE;PTPRU;GPR68;KCNC2;SUV39H1;TECR;DDX42;ELAVL4;FBXO25;BRS3;FADS3;C1QTNF2;ATIC;NKRF;HORMAD1;ENPP3;RNF152;PHLDA3;SLC13A3;COG7;RPL21;GLRX3;VBP1;AHSA2;ANK1;INMT;C1QL2;KIN;RAP2A;RCN2;HAX1;TLCD1;GLYR1;CNTNAP4;CRB1;SLC22A6;SLC41A3;AEBP1;C2CD4C;PCDH19;C2;DCAF15;PARD6A;PPCS;CAMK2N2;NT5DC2;HIATL1;MPDZ;CGREF1;KCNJ13;PCDH8;TRPV2;KCNJ16;BTBD11;MPP5;SULF2;COQ3;AIMP2;GSTA4;ETNK2;MAB21L1;APEX1;GNAS;ESF1;CCDC65…
ATF2 (human)	40/1517	0.0169358	0.0657377	-0.77439	2.10795	CDA;CD63;MRPS15;LUZP2;CHRM5;TMEM72;CREBL2;PCDH19;AKAP12;VTN;RIMS3;DNER;TMEM108;SMYD2;ENPP3;TRPM3;TRPC5;SLC13A3;NKX6-2;SLC13A4;KCNK10;VBP1;GABRA5;KCNJ13;PCDH8;MYOF;TRPV2;HPCAL1;SYTL4;HCRTR2;KIN;GAP43;HEATR5B;GJB6;ORAI3;CACHD1;VAMP1;SLC22A8;SLC24A5;RPS24
NR5A1 (human)	37/1389	0.0184619	0.0698239	-0.754156	2.0074	CD63;PCDH11X;SLC41A3;DDX42;TMEM72;CD99L2;OXT;CBWD1;GLRX;RPAP2;RANBP3L;ALS2CL;KIF3A;RPS18;CAMK2N2;SLC17A6;ARL5A;BEND6;MAGI1;SLC13A4;RPL21;KCNK10;SPINK7;FZD4;MCF2;FUCA2;C1QL2;CKAP4;SPSB2;KIN;ALDH1A2;NDUFAF4;PRR16;ESF1;TLCD1;ACTR10;CDH18
SP3 (mouse)	31/1129	0.0206741	0.0752946	-0.734873	1.90064	CD63;VMN1R195;ZCCHC10;TWIST2;GLRX;AEBP1;COX7C;ADCY6;SLC9A3R2;BAIAP2L1;MGAT2;PPAPDC1A;ARL5A;MPZL2;KCNK10;RPL21;SUSD2;SLC16A12;SLC16A14;CKAP4;FAM155A;DAB2;GJB2;PRR16;CACHD1;GNAS;SLC29A4;GNB3;TAGLN3;DGKK;PAOX
SPI1 (human)	42/1638	0.0218944	0.0756471	-0.734904	1.89728	CHODL;NRSN2;PARM1;FAM13B;SLC41A3;SEMA3B;COX7C;RXFP3;AKAP12;SULT1C2;C1QTNF2;COMTD1;ANPEP;PDGFC;SPP1;HIATL1;CHML;MPDZ;MPZL2;CADPS2;GABRA5;MCF2;OSR1;ABCA4;NR2F2;NMNAT2;GFRA2;HCRTR2;C1QL2;C1QL1;HAX1;ETNK2;GPD2;B3GNT4;GNAS;PRR16;CRH;TAGLN3;DZIP1;POLR3K;SLC24A5;HCN1
NFATC3 (mouse)	46/1801	0.0179492	0.0687662	-0.696763	1.86526	CD63;SUV39H1;DGKA;CHRM5;DDX42;VMN1R31;GLRX;CMTM2A;OLFR967;OLFR1034;CTIF;SHH;EFR3A;ATIC;RIMS3;TMEM65;GYG;SLITRK1;CAMK2N2;RDH16;VMN1R3;ENPP3;FEZF1;CCDC160;MPZL2;LINGO2;CLEC4B2;CRBN;GABRA5;PCDH8;AHSA2;UNC5D;VMN1R124;ZFHX4;ANK1;SAP30;DAB2;ARMCX1;GSTA4;DAAM1;NDUFAF4;OGN;3010026O09RIK;MAB21L2;SLC22A8;GPR19
TFAP2C (human)	39/1485	0.019263	0.0718245	-0.700081	1.84368	CHODL;TRABD;DDX25;TSHZ2;MAST1;KCNC4;ELAVL4;PDGFA;CD99L2;FBLN1;TRH;HAPLN4;FADS3;EPS8;FAM122A;RASSF5;NKX2-1;HIATL1;ASL;STRA13;TRPC5;COG7;SPHKAP;KCNJ13;LIMK1;AGTRAP;PAICS;ANK1;CDC25A;C1QL1;TMEM178;MBLAC1;ALDH1A2;DPYD;TSPAN17;GNAS;CACHD1;STEAP2;PAOX
PLAU (human)	36/1362	0.0220531	0.0756471	-0.694338	1.79256	PTPRU;CAMK2D;MRPS15;NUFIP1;GPR68;DDX42;CBWD1;RND1;TMTC4;FAM122A;FSTL5;RIMS3;PARD6A;GNG4;NKRF;ARL5A;MPDZ;FEZF1;AASDHPPT;RPL21;PCDH8;AIMP2;TUBB2B;RAP2A;NASP;GSTA4;SARNP;APEX1;B3GNT4;GNAS;CRH;TMEM9;FMOD;SLC24A5;CUL4B;GLYR1
LEF1 (human)	106/4658	0.0123183	0.0526652	-0.608841	1.79231	IRS4;STMN2;FBXO25;CLDN1;RXFP3;EFR3A;PSMD7;RASSF5;SLC39A6;STRA13;CHAC1;ENPP3;PHLDA3;CADPS2;TMEM194B;KCNK10;RPL21;DSCAM;HPCAL1;TM4SF5;UNC5D;KCTD4;SYTL4;AR;SIDT1;TTLL12;STEAP2;CHODL;TSHZ2;PCDH19;TMTC4;CTIF;PDGFC;LDHD;NKX2-1;MPDZ;RIMKLB;TRPM3;FDFT1;RBM11;SPHKAP;ABCA4;RAB27B;BTBD11;NR2F2;SYT9;TMEM196;ZFHX4;SLC16A14;BMP5;COQ3;DAB2;PLCXD3;GJB2;NDUFAF4;OGN;UNC119;ITGBL1;DZIP1;CD200;KCNC2;MAST1;ELAVL4;HTR…
TFAP2A (human)	83/3613	0.0217799	0.0756471	-0.688258	1.77686	ACHE;RAB3C;KCNK9;KCNC1;GPR68;UBXN2A;DGKA;KCNC4;CHD5;KLHL33;KNDC1;TRH;OPLAH;ZCCHC16;HAPLN4;EPS8;FADS3;ISLR;PSD2;RASSF5;RAC3;GNPNAT1;STRA13;CPNE2;PTGDS;RNF152;PUS3;NKX6-2;PAQR4;DSCAM;OSR1;HPCAL1;AGTRAP;TM4SF5;ANK1;GFRA2;ARL4C;TUBB2B;GPD2;BOLA2;ORAI3;SLC25A10;TLCD1;TTLL12;DGKK;PAOX;TRABD;CBFB;NAA20;NXPH4;SLC22A2;TSHZ2;NPR3;SLC41A3;TMEM72;GREB1L;TWIST2;GMPS;PDGFA;ADCY6;ADAMTS10;C2;TMTC4;SLC9A3R2;VTN;…
GATA1 (human)	64/2679	0.0211944	0.0753294	-0.600435	1.55266	PPP1R11;GPR68;KCNC2;HFE;CHRM5;PCDH11X;MAST1;GRIK1;HAPLN4;COX7C;SLC4A5;AADACL2;TUBA1B;RIMS3;BAIAP2L1;RPS18;VWC2L;QRFPR;SLC13A3;SLC13A4;VBP1;PRLR;GAP43;ARMCX1;MBLAC1;TMX1;PAPPA;CRH;RDH5;TAGLN3;FREM1;GLYR1;CHODL;LUZP2;NPR3;SLC41A3;CREBL2;PCDH19;FAM149A;KIF3A;NDN;CCT8;RIMKLB;TRPM3;MPZL2;PLXNA3;CGREF1;PEX19;MAGEE1;GABRA5;B3GAT2;GABRA3;KCNJ16;NMNAT2;BMP5;AIMP2;DAB2;PLCXD3;APEX1;MAB21L2;NDUFAF2;DZIP1;SL…
RELA (human)	66/2775	0.0210752	0.0753294	-0.598556	1.5478	GPR68;UBXN2A;HFE;CHD5;KNDC1;OXT;OPLAH;SLC4A5;RND1;FADS3;NRBP2;ATIC;PLCZ1;RASSF5;SLC39A6;SPIN1;PTGDS;EPHB2;PUS3;TIPIN;PAQR4;GLRX3;VBP1;UNC5D;SEZ6L;GFRA2;INMT;GAL;HAX1;VSNL1;B3GNT4;ORAI3;KDELR2;TLCD1;OPTN;PAOX;CNTNAP4;CHODL;SLC41A3;PDGFA;CD99L2;SRI;PCDH19;ADCY6;FAM149A;ALS2CL;HAUS8;PPAPDC1A;TRPM3;CGREF1;GABRA5;B3GAT2;IQSEC3;SLC16A12;TRPV2;DNAJC15;NAP1L4;SPSB2;GJB2;GJB6;CDK2;GNAS;CACHD1;UNC119;CCDC6…
FOXO3A (mouse)	18/597	0.0324834	0.0998186	-0.656107	1.51193	ZCCHC12;PAQR4;ELAVL4;C2CD4C;ADARB2;ZFHX4;ACAT1;FSTL5;SPSB2;ATP7B;SPEER4B;3010026O09RIK;OGN;2610524H06RIK;ENPP3;TTLL12;TAC2;DGKK
ARNT (human)	34/1303	0.029904	0.0948568	-0.633793	1.49283	ACHE;KCNK9;DDX25;ASAP2;EFR3A;ISLR;C1QTNF2;SLITRK1;NKRF;STRA13;PPAPDC1A;NTSR1;RBM11;MAGI1;CGREF1;FAHD1;CRBN;KCNK10;DSCAM;HPCAL1;NR2F2;IQCG;CKAP4;C1QL2;POU4F3;TUBB2B;MAB21L1;B3GNT4;GNB3;MTFR1;CCDC65;LHX5;KDELR2;CAMK1
MYC (human)	34/1302	0.0296313	0.0948568	-0.620251	1.46093	SLC22A6;GPR68;SLC22A2;SLC41A3;BRS3;TMTC4;ZNRF2;BAIAP2L1;PPAPDC1A;CGREF1;SLC13A3;MYOC;LIMK1;TRPV2;AGTRAP;SSTR1;NR2F2;UNC5D;HSPE1;PAICS;SYTL4;C1QL2;EFNA1;RAP2A;G6PC3;HEATR5B;APEX1;BOLA2;GNAS;MTFR1;DZIP1;PAFAH1B3;HCN1;GLYR1
MYC (mouse)	43/1699	0.0247148	0.0828509	-0.575071	1.43234	ACHE;SPON1;CAMK2D;PODXL2;SLC41A3;TMEM72;ELAVL4;OLFR1034;TMEM222;APH1C;COMTD1;C1QTNF2;ZNRF2;TUBA1B;ATIC;VMN2R32;LDHD;TMEM108;SMYD2;STRA13;CHAC1;HORMAD1;PPAPDC1A;TRPM3;CNTD1;B3GAT2;SLC16A12;VWA5B2;HSPE1;PAICS;INMT;FANCF;CD24A;G6PC3;VAMP7;VSNL1;APEX1;GJB6;NDUFAF2;PRR16;SLC25A10;AI837181;GLYR1
USF2 (human)	87/3792	0.0194778	0.0718245	-0.540811	1.42424	ACHE;ZCCHC10;DGKA;SUV39H1;PCDH11X;TECR;DDX42;HTR2C;OXT;KNDC1;MYL6B;PTPRK;OPLAH;SLC4A5;PSMD7;BAIAP2L1;RASSF5;RFK;VWC2L;CPNE2;CHAC1;SLC13A3;MYOC;OSR1;AGTRAP;TM4SF5;UNC5D;SSTR1;KCTD4;SEZ6L;ANK1;UCHL5;C1QL2;EPN3;ARMCX1;GPD2;BOLA2;SLC29A4;MTFR1;SLC25A10;EEF1E1;DGKK;PAFAH1B3;ZSCAN29;GLYR1;CAMK2D;NAA20;NXPH4;SLC22A2;SEMA3B;SLC41A3;GMPS;SRI;AEBP1;TMTC4;ZNRF2;GLRA3;TTR;NT5DC2;PPAPDC1A;MTA3;NTSR1;MPZL2;LIN…
IRF2 (mouse)	43/1706	0.0261817	0.086782	-0.571556	1.39709	TMEM200A;ELAVL4;GMPS;PCDH19;ZFP804B;TMEM222;FSTL5;SULT1C2;TMEM145;GYG;RFK;VMN2R32;SLC39A6;CDH24;VMN1R3;SHOC2;CCT8;HORMAD1;MPDZ;TRPM3;PGR15L;LINGO2;B230217C12RIK;CADPS2;OLFR1184;OLFR1362;GABRA3;IQSEC3;VMN1R148;OLFR1447;C1QL2;IQCG;NAP1L4;BMP5;ADCYAP1;CD24A;OLFR1508;DAB2;NASP;MAB21L2;FIBIN;TERF2IP;CUL4B
JUND (mouse)	44/1764	0.0286006	0.0937465	-0.565356	1.33829	SIRPB1B;CDA;FAM13B;CBWD1;CREBL2;ADARB2;AKAP12;FADS3;EPS8;FSTL5;FAM122A;CYP4X1;SPEER4B;RASSF5;VMN2R32;RDH16;SLC17A6;OLFR31;SCN3B;FEZF1;TRPM3;OLFR1161;B230217C12RIK;D630023F18RIK;OLFR1362;PSG26;VMN1R64;BTBD11;OLFR1447;ANK1;TMEM196;PRLR;SULF2;OLFR1508;GJB2;DAAM1;HEATR5B;NDUFAF4;DPYD;UNC119;OLFR572;SKINT5;SLC24A5;ZSCAN29
NFATC2 (human)	6/117	0.0246568	0.0828509	-0.523851	1.30476	SLC9A3R2;HEYL;PYGM;SRI;SSTR1;TMEM196
SPIB (human)	21/760	0.0478777	0.135807	-0.650619	1.29898	SLMO2;SLC13A3;NKX6-2;CRBN;MCF2;TRIL;KCNC4;TM4SF5;PRLR;IQCG;ADCY6;NAP1L4;BMP5;POU4F3;C1QTNF2;ATP7B;PPCS;TSPAN17;SLC29A4;PVRL3;CD200
MYOG (mouse)	42/1675	0.0298098	0.0948568	-0.517794	1.2196	TRABD;MRPS15;DDX25;DGKA;SEMA3B;NPR3;SLC6A20A;KLHL33;CRYBA4;OPLAH;FADS3;NRBP2;TMEM145;SHH;ALS2CL;PPCS;PDGFC;SCD1;SCN3B;EPHB2;RNF152;B230217C12RIK;DSCAM;SLC6A13;AHSA2;SEZ6L;NAP1L4;F5;FAM155A;SLC25A18;NDUFAF4;GJB6;CDC42EP2;TERF2IP;RDH5;SLC25A10;CCDC65;PVRL3;DZIP1;EEF1E1;OPTN;CBLN2
FOXA1 (human)	37/1457	0.0340923	0.103683	-0.534264	1.21087	GPR68;NAA20;CCDC25;MAST1;ELAVL4;GMPS;SRI;PTPRK;HSPA13;RND1;ZNRF2;GNG4;CDH24;HIATL1;SCN3B;ARL5A;NTSR1;CGREF1;PEX19;TRPV2;TM4SF5;DNAJC15;FANCF;G6PC3;RCN2;GSTA4;NASP;GJB6;BOLA2;TRIM36;CCDC65;TTLL12;FREM1;STEAP2;POLR3K;RPS24;CNTNAP4
Nkx3-2 (mouse)	29/1122	0.0469438	0.135769	-0.565419	1.12903	KCNC1;CBFB;DDX25;PCDH19;SLC4A5;SLC5A5;SULT1C2;TMEM145;PLCZ1;SLC17A6;OLFR31;PUS3;GLRX3;GABRA5;SUSD2;SLC16A12;SSTR1;NAP1L4;AIMP2;MAP3K15;VAMP7;SARNP;3010026O09RIK;GNB3;SKINT5;FMOD;PVRL1;GPR19;SNORD61
ETS1 (mouse)	42/1681	0.0312816	0.0977873	-0.48456	1.12658	A730017C20RIK;DDX25;GPR68;TECR;SLC6A20A;CRYBA4;SLC4A5;NRBP2;TMEM145;RANBP3L;SPP1;CDH24;CPNE2;ENPP3;MGAT2;SCN3B;MTA3;FEZF1;AASDHPPT;BEND6;PUS3;CNTD1;DSCAM;PAQR4;GLRX3;SPHKAP;GABRA5;CAV2;FUCA2;NR2F2;ERLIN2;DNAJC15;ANK1;SLC16A14;C1QL1;HEYL;AR;RAP2A;MBLAC1;ARMCX1;CCDC65;CBLN2
STAT5B (mouse)	43/1729	0.0314908	0.0977873	-0.473691	1.10131	KCNC2;ZFP868;TMEM200A;CREBL2;TRH;SRI;OPLAH;AKR1B7;RND1;TMEM222;ISLR;PSMD7;CCKAR;GLRA3;GM5458;RDH16;SPP1;RBBP9;PPAPDC1A;FEZF1;TRPM3;DACT1;PEX19;SPHKAP;B3GAT2;IQSEC3;UNC5D;SULF2;EPN3;COQ3;AIMP2;TUBB2B;GSTA4;NASP;MAB21L1;TSPAN17;B3GNT4;PRR16;OLFR572;TTLL12;PVRL3;GLYR1;GPR19
HNF4A (mouse)	14/461	0.0521776	0.142615	-0.523887	1.02032	CDA;FZD4;DGKA;KCNJ16;CHD5;BC022687;TM4SF5;SSTR1;NR2F2;HSPA13;SPSB2;TTR;RAB18;NTSR1
EIF4EBP1 (human)	8/212	0.047774	0.135807	-0.499994	0.99825	AADACL2;KCNK9;TSHZ2;KCNJ16;DZIP1;PCDH19;PPAPDC1A;ZFHX4
ETS2 (human)	34/1341	0.0417812	0.12577	-0.458572	0.950759	MRPS15;ELAVL4;CRYBA4;IL1RAP;ADCY6;ADAMTS10;TMEM222;SULT1C2;ATP7B;CCKAR;SLITRK1;SCN3B;SAMD3;MPZL2;LINGO2;SLC13A4;KCNK10;PCDH8;ERLIN2;UNC5D;NMNAT2;PAICS;FANCF;HEYL;AR;ARMCX1;SARNP;NDUFAF4;GPD2;SIDT1;SLC29A4;SLC24A5;HCN1;CUL4B
FOXO3A (human)	22/813	0.0522118	0.142615	-0.486288	0.947097	CHODL;HCN3;CGREF1;NUFIP1;GPR68;CCDC25;MAST1;TM4SF5;SRI;DNAJC15;RND1;AR;ZNRF2;GJB6;BOLA2;FIBIN;HIATL1;CCDC65;TTLL12;SCN3B;POLR3K;RPS24
FOXA2 (mouse)	36/1441	0.0439914	0.129775	-0.457107	0.933391	SIRPB1B;ZCCHC12;PPP1R11;CD99L2;CMTM2A;1600014K23RIK;OLFR1034;ISLR;C1QTNF2;PSMD7;CCKAR;TTR;ANPEP;SUMO2;HIATL1;GNPNAT1;SCD1;QRFPR;KCNJ13;TMEM196;SAP30;FANCF;ARL4C;KIN;FAM155A;SLC25A18;GJB2;VAMP7;ETNK2;NDUFAF2;PRR16;LHX6;RSL24D1;FREM1;CDH18;ZSCAN29
Nkx2-5 (mouse)	15/515	0.060423	0.15915	-0.479552	0.881373	ZFP677;ZCCHC12;GLRX3;RPL21;MIR7-1;SYTL4;TMEM222;VAMP7;ZFP354B;OLFR31;SLC17A6;TAGLN3;TRY5;GPR19;SNORD61
IRF8 (mouse)	43/1770	0.0429959	0.128119	-0.42321	0.869609	CAMK2D;SLC22A6;VMN1R195;PPP1R11;CBFB;GPR68;DGKA;TRIL;TSHZ2;CHRM5;GREB1L;CD99L2;MYL6B;PTPRK;SRI;C2;RND1;RFK;SPP1;SPIN1;ENPP3;SCN3B;TRY5;CAR10;TRPM3;LINGO2;MAGEE1;CRBN;RPL21;OSR1;PCDH8;MYOF;ANK1;SAP30;EFNA1;DAAM1;GPD2;ALDH1A2;OLFR572;TMEM9;ACTR10;AI837181;PAFAH1B3
MZF1_1-4 (human)	61/2705	0.0615925	0.159447	-0.469554	0.862122	MRPS15;KCNK9;THSD7B;GPR68;IRS4;HTR2C;PYGM;PTPRK;ZCCHC16;GLDN;EPS8;NRBP2;ISLR;PSD2;RASSF4;RPS18;RFK;DNER;RAC3;CPNE2;PTGDS;EPHB2;TMEM194B;TPM4;MIR7-1;IQCG;INMT;PAPPA;RDH5;MTFR1;PDE5A;TLCD1;TTLL12;STEAP2;OPTN;SLC22A6;DDX25;NXPH4;PDGFA;FBLN1;C2;SLC7A3;DCAF15;SHOC2;CHML;MTA3;CGREF1;GABRA5;CCDC136;IQSEC3;PCDH8;KCNJ16;NR2F2;SYT9;MPP5;GJB6;TSPAN17;GNAS;CACHD1;LHX5;SLC22A8
POU1F1 (human)	35/1408	0.0492669	0.137111	-0.406344	0.807391	CRB1;FAM13B;KCNC2;HFE;CCDC25;TSHZ2;PCDH11X;ELAVL4;IL1RAP;RPAP2;BRS3;AADACL2;RANBP3L;GLRA3;CYP4X1;SPP1;SLC17A6;CHML;CCT8;QRFPR;SAMD3;RBM11;GABRA5;KCNJ16;RAB27B;SSTR1;FANCF;ALDH1A2;NDUFAF4;OGN;FIBIN;EEF1E1;RSL24D1;FREM1;CNTNAP4
MAPK14 (human)	30/1190	0.0566158	0.150465	-0.382568	0.724592	SPON1;CBFB;DDX25;SLC41A3;ASAP2;ADARB2;FAM149A;C2;RND1;SHOC2;RBM11;PUS3;SLMO2;PEX19;DGAT1;CAV2;CCDC136;SLC6A13;NR2F2;SYT9;PRLR;TMEM178;AR;AIMP2;APEX1;R3HCC1;CRH;AIDA;EEF1E1;DGKK
Nr2e3 (mouse)	6/139	0.048777	0.13704	-0.356154	0.70785	TIPIN;VAMP7;PSD2;NDUFAF4;ORAI3;ITGBL1
Myb (mouse)	45/1902	0.0552699	0.148224	-0.31431	0.600028	RWDD2A;KCNK9;PPP1R11;GLRX;IL1RAP;FAM149A;C2;SLC5A5;NRBP2;COMTD1;ZNRF2;TUBA1B;PSD2;PLCZ1;GNG4;RFK;NKX2-1;HORMAD1;SCD1;CHAC1;CAR10;MAGI1;MAGEE1;CRBN;GLRX3;VBP1;ABCA4;SLC6A13;AGTRAP;UNC5D;HSPE1;TMEM178;CD24A;TUBB2B;VAMP7;G6PC3;NASP;SARNP;MAB21L1;CDK2;B3GNT4;TRIM36;POLR3K;FREM1;GLYR1
THRA (human)	9/271	0.0698218	0.171645	-0.315455	0.555934	EFR3A;VSNL1;SLITRK1;ANPEP;GJB6;ABCA4;DDX42;TMEM9;PAICS
JDP2 (human)	36/1488	0.0631804	0.162072	-0.296137	0.538886	HCN3;CDA;ZCCHC10;TMEM200A;ELAVL4;TMTC4;SLC9A3R2;FSTL5;CYP4X1;TFG;PLCZ1;SUMO2;CHML;SCN3B;FEZF1;AASDHPPT;SLMO2;RPL21;GLRX3;MCF2;SEZ6L;KCTD4;ANK1;HCRTR2;GAL;MAB21L1;APEX1;GNB3;UNC119;EEF1E1;RSL24D1;POLR3K;FREM1;CD200;PVRL1;GLYR1
Pdx1 (mouse)	23/907	0.0827698	0.193786	-0.3219	0.528237	CGREF1;PARM1;GABRA5;NR2F2;UCHL5;2810002D19RIK;SPSB2;HEYL;SLC25A18;RAP2A;VAMP7;PLCZ1;APEX1;PAPPA;NKX2-1;GM5797;SCN3B;DGKK;CAR10;ARL5A;POLR3K;SAMD3;GPR19
KLF5 (human)	35/1445	0.0654526	0.166453	-0.280919	0.5037	PTPRU;CBFB;KCNC1;NPR3;KCNC4;TECR;DDX42;CHD5;OXT;ZCCHC16;ADAMTS10;ADCY6;DCAF15;ALS2CL;NT5DC2;ASL;RIMKLB;PLXNA3;TRPC5;FAHD1;NKX6-2;DGAT1;FZD4;AHSA2;IQCG;CKAP4;EFNA1;GJB2;GJB6;GPD2;VAMP1;KDELR2;TLCD1;TTLL12;PAOX
RORB (human)	26/1035	0.0744107	0.17828	-0.260567	0.449322	ZCCHC10;HFE;DDX42;KLHL33;CBWD1;EFR3A;CYP4X1;TTR;SLITRK1;ANPEP;EPHB2;SCN3B;TRPM3;LINGO2;CGREF1;SLMO2;MCF2;ABCA4;GABRA3;BTBD11;SSTR1;PAICS;VSNL1;GJB6;TMEM9;FREM1
ETV4 (mouse)	42/1773	0.0616168	0.159447	-0.235584	0.432542	CDA;VMN1R195;KCNC2;LUZP2;DGKA;GMPS;GLRX;PRELP;GRIK1;C2;RXFP3;GLRA2;ATIC;CCKAR;PARD6A;VMN2R32;VMN1R3;SHOC2;PGR15L;CLEC4B2;ZFP677;B3GAT2;KCNJ13;BTBD11;SSTR1;ERLIN2;TMEM196;PRLR;F5;BMP5;OLFR974;ADCYAP1;SLC25A18;GAP43;MAP3K15;NDUFAF4;CALU;TRIM36;VAMP1;DZIP1;OLFR191;CNTNAP4
USF1 (mouse)	30/1219	0.0716866	0.174238	-0.217821	0.380605	RAB3C;SLC22A6;GPR68;CHRM5;CMTM2A;IL1RAP;TRH;ZFP804B;SHH;COMTD1;ISLR;RIMS3;CYP2D11;VMN2R32;SPP1;OLFR1161;RPL21;PSG26;CCDC136;OSR1;SLC6A13;FANCF;FAM155A;TMEM178;PAPPA;FRG1;CDC42EP2;LANCL3;CCDC65;DZIP1
RBPJ (mouse)	41/1735	0.0660892	0.166635	-0.202957	0.363688	ACHE;PTPRU;RAB3C;NUFIP1;GDPD1;FBXO25;CD99L2;CMTM2A;C2CD4C;AEBP1;VMN1R157;HSPA13;SLC5A5;RND1;FSTL5;NRBP2;NKX2-1;CHAC1;MGAT2;MTA3;LINGO2;MAGI1;B230217C12RIK;CRBN;KCNK10;CK137956;SLC16A12;VMN1R127;VMN1R148;PAICS;NAP1L4;HEYL;RCN2;ETNK2;GPD2;CDC42EP2;GNAS;RDH5;PDE5A;FBN1;GPR19
CBFB (human)	20/774	0.0877065	0.199026	-0.207192	0.334474	CHODL;TRABD;CAMK2D;PEX19;AHSA2;CHD5;C2CD4C;IL1RAP;PRLR;KIN;TMEM178;ARMCX1;ISLR;MAB21L1;TMEM108;LANCL3;ARL5A;SLC24A5;RPS24;PHLDA3
PITX2 (human)	78/3528	0.0535816	0.145014	-0.172428	0.332946	SPARC;ZCCHC10;FAM13B;UBXN2A;TRIL;HFE;HSPB8;CHRM5;IRS4;SLC4A5;FADS3;SULT1C2;ISLR;COMTD1;BAIAP2L1;PLCZ1;NKRF;SUMO2;HORMAD1;TIPIN;COG7;VBP1;TM4SF5;KCTD4;C1QL2;TMEM178;MBLAC1;TMX1;SIDT1;CDC42EP2;MTFR1;KDELR2;PAFAH1B3;CDH18;CNTNAP4;CD63;TMEM72;GDPD1;GMPS;CREBL2;SRI;C2;ACAT1;SLC7A3;ZNRF2;GLRA3;SLITRK1;GNG4;LDHD;SMYD2;HIATL1;CCT8;SCN3B;MPDZ;TRPM3;FDFT1;MPZL2;PLXNA3;CAV2;KCNJ13;LIMK1;SLC16A12;TRPV2;NMNAT…
HNF4A (human)	49/2127	0.0669578	0.167395	-0.182298	0.32584	PTPRU;MRPS15;PPP1R11;MAST1;ELAVL4;CHD5;RXFP3;SULT1C2;SLC39A6;SPIN1;ENPP3;CADPS2;SLC13A4;VBP1;MYOF;TM4SF5;KIN;RCN2;SARNP;TTLL12;CHODL;SLC22A6;DDX25;NAA20;TSHZ2;GDPD1;CD99L2;PRELP;FBLN1;SRI;TTR;KIF3A;GNG4;NT5DC2;DNAJC21;MGAT2;MPZL2;PEX19;KCNJ13;ABCA4;GABRA3;LIMK1;BTBD11;SYT9;NDUFAF4;NDUFAF2;GNB3;RSL24D1;CD200
NFYA (mouse)	41/1748	0.0720578	0.174238	-0.183613	0.320833	ZCCHC12;CRB1;VMN1R195;ZFP868;DGKA;SLC22A2;STMN2;ELAVL4;CREBL2;VMN1R157;ACAT1;SULT1C2;PDGFC;VMN1R3;STRA13;CCT8;TRY5;BC037034;PLXNA3;BEND6;FDFT1;LINGO2;OLFR1184;SLC13A4;GLRX3;MYOC;VBP1;KCNJ16;VMN1R127;NR2F2;VMN1R124;SYTL4;SLC16A14;FANCF;NAP1L4;RCN2;SARNP;OLFR572;TAGLN3;POLR3K;CDH18
Nobox (mouse)	7/201	0.085004	0.195908	-0.169578	0.276431	SPSB2;ZCCHC12;VAMP7;ZFP354B;GM5797;SCN3B;2810002D19RIK
CBEPA (mouse)	41/1764	0.0799182	0.188607	-0.133815	0.223216	CHODL;VMN1R195;LUZP2;HSPB8;PCDH11X;ELAVL4;SRI;OLFR1132;ADARB2;AADACL2;3632451O06RIK;GLRA3;VWC2L;SPP1;NDN;OLFR31;ENPP3;CHML;MGAT2;TRY5;DACT1;LINGO2;TMEM194B;COG7;OLFR1362;SLC13A4;AKR1E1;GABRA5;TRPV2;VMN1R64;VMN1R148;OLFR818;BMP5;DAB2;VSNL1;DAAM1;KLHDC8A;TMX1;C77370;CDH18;RPS24
POU2F2 (mouse)	41/1754	0.0749382	0.17828	-0.128767	0.222046	RAB3C;OLFR1153;ELAVL4;FBXO25;COX7C;OLFR1034;ADCY6;FAM149A;3632451O06RIK;CYP2D11;VWC2L;SPP1;SPIN1;OLFR31;PPAPDC1A;RIMKLB;RBM11;MYOC;AKR1E1;GABRA5;PCDH8;OLFR1106;KCTD4;HSPE1;ZFHX4;CKAP4;F5;COQ3;AIMP2;SLC25A18;DAB2;MAB21L1;ALDH1A2;CDK2;RAB18;ITGBL1;LHX6;GNB3;ACTR10;FREM1;GPR19
FOXC1 (human)	258/13142	0.0911623	0.202283	-0.116997	0.186971	SPON1;CMAS;THSD7B;TMEM200A;TRIL;STMN2;ADARB2;GLDN;SLC4A5;RXFP3;COMTD1;EFR3A;BAIAP2L1;TFG;RPS18;STRA13;CPNE2;CHAC1;EPHB2;SNORA33;TIPIN;COG7;RPL21;HPCAL1;SLC6A13;TM4SF5;UNC5D;VWA5B2;SYTL4;ANK1;AR;DAAM1;ORAI3;KDELR2;TTLL12;FREM1;ZSCAN29;RWDD2A;SLC22A2;TSHZ2;CD99L2;PCDH19;RPAP2;ADAMTS10;C2;TMTC4;SLC5A5;PPCS;PDGFC;LDHD;PPAPDC1A;SCN3B;TRPM3;RBM11;FDFT1;MAGEE1;FZD4;IQSEC3;FUCA2;ABCA4;SLC16A12;BTBD11;ERL…
MZF1 (human)	33/1389	0.0872876	0.199026	-0.104342	0.16844	TRABD;TRIL;SLC41A3;PDGFA;KNDC1;AEBP1;ZCCHC16;ADAMTS10;ADCY6;FADS3;SLC9A3R2;ATP7B;NKRF;RASSF5;NKX2-1;PPAPDC1A;FDFT1;BEND6;TIPIN;TRPC5;KCNK10;TPM4;B3GAT2;BTBD11;NMNAT2;GFRA2;C1QL2;INMT;EFNA1;TMEM178;RAB18;PDE5A;PVRL1
XBP1 (human)	16/605	0.101566	0.207179	-0.0903083	0.142161	CDA;MRPS15;HSPB8;SLC41A3;PCDH8;ADARB2;SLC16A14;SAP30;CTIF;FAM155A;PARD6A;APEX1;ORAI3;FMOD;SLC22A8;MTA3
PPARG (human)	78/3580	0.0691228	0.171355	-0.0530019	0.0934963	PTPRU;CMAS;GPR68;HFE;DGKA;PCDH11X;TECR;DDX42;ELAVL4;OXT;PYGM;COX7C;SHH;RIMS3;ATIC;NKRF;RASSF5;HORMAD1;ARL5A;PUS3;SLC13A3;SLC13A4;KCNK10;ITGA3;SLC6A13;SSTR1;KCTD4;UCHL5;HAX1;VAMP7;TMX1;B3GNT4;FIBIN;PRR16;RDH5;KDELR2;PDE5A;TLCD1;TAGLN3;EEF1E1;GLYR1;CNTNAP4;CD63;CAMK2D;SLC22A6;PARM1;DDX25;NPR3;CREBL2;SRI;PCDH19;ADCY6;SLC7A3;DCAF15;LDHD;HIATL1;MGAT2;MPDZ;PLXNA3;RBM11;USP25;SUSD2;TRPV2;BTBD11;NMNAT2;H…
POU2F1 (mouse)	40/1735	0.0905769	0.202283	-0.052101	0.083262	CRB1;RAB3C;OLFR1153;ELAVL4;COX7C;OLFR1034;ADCY6;ZFP804B;VWC2L;TMEM108;SPP1;SPIN1;OLFR31;PPAPDC1A;SAMD3;PGR15L;RBM11;SPHKAP;MYOC;AKR1E1;PCDH8;OLFR1106;KCTD4;HSPE1;ZFHX4;OLFR979;COQ3;DAB2;RCN2;OLFR730;CDK2;OLFR1308;RAB18;ITGBL1;LHX6;PDE5A;CCDC65;OLFR191;FREM1;GPR19
GATA6 (human)	34/1447	0.0932588	0.203788	-0.0452177	0.0719267	CAMK2D;KCNC2;NAA20;HFE;PCDH11X;IL1RAP;RPAP2;AADACL2;RANBP3L;PSMD7;ATIC;SLC17A6;CCT8;MPDZ;TRPM3;SAMD3;CADPS2;TMEM194B;VBP1;ABCA4;SLC6A13;PLCXD3;VAMP7;DAAM1;HEATR5B;ALDH1A2;OGN;VAMP1;MTFR1;EEF1E1;FMOD;RSL24D1;CDH18;GPR19
BRCA1 (human)	41/1809	0.105183	0.211082	-0.0375924	0.0584752	PTPRU;SPON1;DGKA;PCDH11X;TMEM72;IRS4;KNDC1;PTPRK;FAM149A;C2;AADACL2;SLC9A3R2;TTR;RIMS3;PSMD7;NKRF;SPIN1;METTL5;NDN;PPAPDC1A;FEZF1;ARL5A;USP25;TIPIN;SLC13A4;GABRA3;NMNAT2;NR2F2;SYTL4;PAICS;FAM155A;ARMCX1;RDH5;GNB3;VAMP1;CCDC65;PDE5A;CAMK1;PAFAH1B3;CBLN2;PVRL1
MAX (human)	44/1934	0.0918844	0.202283	-0.033872	0.0541304	CD63;CDA;ACHE;SLC22A2;SLC41A3;TMTC4;ZNRF2;TTR;BAIAP2L1;TFG;NT5DC2;SLC39A6;PPAPDC1A;MAGI1;USP25;CGREF1;SLC13A3;CRBN;MYOC;GABRA5;LIMK1;HPCAL1;AGTRAP;NR2F2;UNC5D;SSTR1;HSPE1;PAICS;UCHL5;C1QL2;EFNA1;TUBB2B;G6PC3;HEATR5B;GJB6;BOLA2;ESF1;MTFR1;TLCD1;DZIP1;PAFAH1B3;ZSCAN29;HCN1;GLYR1
NR2F1 (human)	26/1073	0.101041	0.207179	-0.0068346	0.0107588	ZCCHC10;HFE;DDX42;KLHL33;CBWD1;EFR3A;CYP4X1;TTR;SLITRK1;ANPEP;EPHB2;SCN3B;TRPM3;LINGO2;CGREF1;SLMO2;MCF2;ABCA4;GABRA3;BTBD11;SSTR1;PAICS;VSNL1;GJB6;TMEM9;FREM1
TP53 (human)	63/2866	0.0848988	0.195908	0.0135817	-0.0221396	GPR68;PCDH11X;IRS4;ELAVL4;GRIK1;TRH;ZCCHC16;AKAP12;SULT1C2;SHH;RIMS3;RPS18;RASSF5;VWC2L;CHAC1;ENPP3;TIPIN;ITGA3;SPINK7;MYOF;AGTRAP;GFRA2;INMT;CDC25A;AR;GAP43;MBLAC1;BOLA2;CDC42EP2;PRR16;KDELR2;TLCD1;FREM1;OPTN;CNTNAP4;NUFIP1;RWDD2A;CBFB;DDX25;SLC41A3;GDPD1;CREBL2;FAM149A;FSTL5;ZNRF2;ALS2CL;NT5DC2;VAT1L;SAMD3;MPZL2;PLXNA3;CRBN;PCDH8;ABCA4;AIMP2;CDK2;CACHD1;TRIM36;ESF1;SLC24A5;CD200;CUL4B;GPR19
NFYB (mouse)	40/1748	0.0980995	0.20671	0.0148169	-0.023358	ZCCHC12;CRB1;VMN1R195;ZFP868;DGKA;STMN2;ELAVL4;CREBL2;VMN1R157;ACAT1;SULT1C2;PDGFC;VMN1R3;STRA13;CCT8;TRY5;BC037034;PLXNA3;BEND6;FDFT1;LINGO2;OLFR1184;GLRX3;MYOC;VBP1;KCNJ16;VMN1R127;NR2F2;VMN1R124;SYTL4;SLC16A14;FANCF;NAP1L4;RCN2;SARNP;OLFR572;TAGLN3;SLC24A5;POLR3K;CDH18
TFAP2D (human)	15/1324	0.984877	0.984877	1.99385	-0.0303838	NRSN2;COG7;ADCY6;C2;AIMP2;ZNRF2;MBLAC1;ATIC;NT5DC2;GJB6;LDHD;CACHD1;MTFR1;SCN3B;POLR3K
RUNX2 (human)	34/1458	0.100347	0.207179	0.0270945	-0.0426515	CDA;CD63;SPARC;CMAS;GPR68;FBXO25;KCNA3;HAPLN4;BRS3;AADACL2;AKAP12;ZNRF2;CCKAR;RASSF4;SPP1;SLC39A6;SMYD2;HORMAD1;PPAPDC1A;MTA3;SLC13A3;GLRX3;SPINK7;MCF2;KCNJ13;KCNJ16;BTBD11;TM4SF5;CDC25A;AR;G6PC3;NASP;ITGBL1;SLC24A5
CPEB1 (mouse)	40/1748	0.0980995	0.20671	0.028493	-0.0449175	ZCCHC12;CRB1;VMN1R195;ZFP868;DGKA;STMN2;ELAVL4;CREBL2;VMN1R157;ACAT1;SULT1C2;PDGFC;VMN1R3;STRA13;CCT8;TRY5;BC037034;PLXNA3;BEND6;FDFT1;LINGO2;OLFR1184;GLRX3;MYOC;VBP1;KCNJ16;VMN1R127;NR2F2;VMN1R124;SYTL4;SLC16A14;FANCF;NAP1L4;RCN2;SARNP;OLFR572;TAGLN3;SLC24A5;POLR3K;CDH18
SREBF2 (human)	32/1361	0.10046	0.207179	0.0491872	-0.0774291	CD63;DGKA;KLHL33;HSPBP1;ADAMTS10;VTN;CTIF;TMEM145;ALS2CL;NT5DC2;PTGDS;MTA3;FDFT1;PLXNA3;CADPS2;KCNK10;TPM4;KCNJ13;LIMK1;AGTRAP;TM4SF5;PAICS;ARL4C;MBLAC1;TUBB2B;GAL;HAX1;GJB6;CDK2;GNB3;OPTN;FBN1
IKZF1 (human)	18/1373	0.949266	0.952495	1.98557	-0.0966382	TIPIN;NRSN2;COG7;DGAT1;LIMK1;TRPV2;GDPD1;TM4SF5;NAP1L4;DCAF15;COMTD1;GNG4;APEX1;LDHD;SLC29A4;HORMAD1;TTLL12;PLXNA3
NR5A2 (mouse)	40/1748	0.0980995	0.20671	0.066578	-0.104956	SIRPB1B;CMAS;PODXL2;GPR68;NXPH4;KCNC4;SEMA3B;CHD5;BC022687;PDGFA;KNDC1;HSPBP1;AKR1B7;SLC5A5;FADS3;VTN;COMTD1;PSMD7;CYP2D11;ANPEP;PTGDS;MTA3;LINGO2;SLC13A3;DGAT1;PAQR4;TM4SF5;MPP5;DNAJC15;SEZ6L;HSPE1;OLFR979;C1QL1;ETNK2;SIDT1;SLC25A10;PDE5A;RSL24D1;FREM1;FBN1
PURA (human)	13/492	0.130724	0.248797	0.0781057	-0.108654	CNTD1;PPP1R11;FBXO25;ADARB2;PCDH19;SLC4A5;SULF2;PLCZ1;PPCS;NKX2-1;SLC29A4;PTGDS;PLXNA3
LOC135440 (human)	2/247	0.941574	0.948002	2.0905	-0.111631	CHODL;SLC16A12
MZF1_5-13 (human)	3/316	0.930003	0.939558	1.90509	-0.118775	RFK;DGKK;HSPE1
FOXF2 (human)	19/1379	0.92426	0.936965	1.99292	-0.129758	TIPIN;TECR;LIMK1;GDPD1;CREBL2;DNAJC15;C2;ACAT1;FANCF;COQ3;COMTD1;G6PC3;ATIC;NKRF;SUMO2;ASL;HORMAD1;RPS24;PLXNA3
SOX10 (mouse)	12/451	0.137545	0.25935	0.0995166	-0.134305	AR;SLC25A18;GAP43;PEX19;SPARC;3632451O06RIK;VAMP7;GJB6;IRS4;KLHL33;UNC5D;HCRTR2
CRTC1 (human)	26/1086	0.111415	0.222078	0.099656	-0.149955	SLC22A6;LUZP2;CCDC25;GMPS;ADARB2;BRS3;RXFP3;TUBA1B;C1QTNF2;SPP1;VWC2L;METTL5;RNF152;MPDZ;FEZF1;TRPM3;RBM11;LINGO2;SLC13A3;NMNAT2;SEZ6L;EFNA1;LANCL3;TMEM9;TTLL12;PVRL1
LTF (human)	32/1363	0.101834	0.207179	0.0987228	-0.155407	KCNC4;SLC41A3;AEBP1;OPLAH;GLDN;C2;ZNRF2;RPS18;RASSF5;SHOC2;CHAC1;CPNE2;SAMD3;PLXNA3;SLMO2;DGAT1;GABRA3;AHSA2;TRPV2;ANK1;EFNA1;KIN;AIMP2;SARNP;CDC42EP2;GNAS;NDUFAF2;GNB3;LHX5;MTFR1;CAMK1;GLYR1
ATF1 (human)	8/264	0.122526	0.237797	0.109828	-0.15775	TUBB2B;SLC13A3;RPL21;KCNC4;MPP5;PAICS;PVRL1;NAP1L4
AHR (human)	32/1391	0.122359	0.237797	0.13014	-0.186925	ACHE;PTPRU;KCNK9;CBFB;TECR;SLC41A3;KLHL33;C2CD4C;EPS8;TTR;ATP7B;NT5DC2;SLC39A6;NKX2-1;SPIN1;TRPC5;CCDC136;LIMK1;ERLIN2;SYT9;DNAJC15;SLC16A14;CDC25A;SAP30;EFNA1;COQ3;AIMP2;GJB6;FRG1;GNAS;GNB3;PDE5A
GFI1 (human)	21/1427	0.878491	0.902978	1.88224	-0.192095	CGREF1;TIPIN;ITGA3;LIMK1;TRPV2;GDPD1;FBLN1;SRI;ACAT1;RND1;DCAF15;COMTD1;G6PC3;NKRF;NT5DC2;SUMO2;SMYD2;HORMAD1;PAFAH1B3;OPTN;PLXNA3
GLI2 (human)	34/1465	0.10504	0.211082	0.124374	-0.193464	ZCCHC12;CDA;CAMK2D;CMAS;SUV39H1;PDGFA;KNDC1;FAM149A;C2;SLC5A5;FADS3;SLC9A3R2;CTIF;RIMS3;PSMD7;PSD2;RASSF5;SPIN1;STRA13;CPNE2;RIMKLB;VAT1L;PUS3;SLC13A3;GLRX3;SUSD2;PCDH8;TRPV2;GJB2;ORAI3;B3GNT4;TSPAN17;CALU;TMEM9
Arnt::Ahr (mouse)	2/207	0.894204	0.912769	2.17174	-0.198222	VAMP7;SPIN1
STAT5B (human)	32/1379	0.113265	0.22425	0.133071	-0.19894	CHODL;PARM1;DGKA;NPR3;SLC41A3;GLRX;COX7C;GLRA2;RFK;SLC17A6;NDN;MPDZ;SAMD3;DACT1;RBM11;VBP1;GABRA5;KCNJ13;SLC6A13;KCNJ16;BTBD11;NMNAT2;PRLR;BMP5;TMEM178;HAX1;TMX1;TRIM36;TERF2IP;LANCL3;STEAP2;GLYR1
TBP (human)	55/2486	0.0945691	0.205131	0.128882	-0.204162	PCDH11X;CHRM5;ELAVL4;PYGM;CBWD1;SLC4A5;BRS3;RXFP3;EPS8;EFR3A;RASSF5;VWC2L;HORMAD1;QRFPR;CADPS2;TIPIN;SLC13A3;MYOC;SSTR1;PRLR;SAP30;ARL4C;GAP43;SLC25A18;RCN2;DAAM1;ALDH1A2;SIDT1;FIBIN;PRR16;CRH;TAGLN3;STEAP2;CNTNAP4;CRB1;TSHZ2;FAM149A;GLRA2;RANBP3L;CYP4X1;PPCS;SPP1;NDN;METTL5;LINGO2;MAGEE1;CAV2;MCF2;HCRTR2;GJB6;OGN;MAB21L2;RAB18;ESF1;SLC24A5
FOXO3 (human)	1/132	0.912407	0.928138	2.7935	-0.208325	HSPA13
WT1 (human)	59/2689	0.095699	0.206067	0.140609	-0.222099	KCNK9;PODXL2;KCNC1;KCNC4;CHD5;KNDC1;OXT;SLC4A5;RND1;NRBP2;BAIAP2L1;ATP7B;RAC3;STRA13;HORMAD1;PTGDS;RNF152;TIPIN;COG7;NKX6-2;DGAT1;MYOC;HPCAL1;TM4SF5;ANK1;GFRA2;C1QL2;RAP2A;HAX1;TLCD1;TTLL12;GLYR1;CBFB;GDPD1;PDGFA;C2CD4C;C2;TMTC4;GNG4;CAMK2N2;PDGFC;CDH24;SHOC2;NTSR1;BEND6;PLXNA3;FAHD1;CCDC136;FUCA2;NR2F2;SLC16A14;NAP1L4;FAM155A;HEYL;CDK2;GNAS;SLC22A8;RPS24;HCN1
FOXD1 (human)	2/192	0.868595	0.895928	2.21607	-0.243535	PCDH11X;HSPA13
FOXF1 (human)	31/1352	0.130387	0.248797	0.188566	-0.262318	NUFIP1;NAA20;CCDC25;PCDH11X;SLC41A3;GMPS;SRI;FAM149A;RND1;ZNRF2;RIMS3;SLITRK1;HIATL1;ENPP3;SCN3B;TRPM3;CGREF1;SLC13A3;TM4SF5;HCRTR2;FANCF;GPD2;GJB6;BOLA2;TRIM36;CCDC65;TTLL12;STEAP2;POLR3K;RPS24;CD200
ZNF281 (human)	23/986	0.153978	0.282133	0.219093	-0.277235	TRABD;ACHE;SLC13A3;MAGEE1;CBFB;SUSD2;KCNC4;LIMK1;TRPV2;PDGFA;ANK1;EFNA1;TUBB2B;GNG4;RASSF4;DPYD;PDGFC;GNAS;SLC29A4;GNPNAT1;TTLL12;OPTN;PAOX
ATF4 (human)	32/1398	0.12787	0.246547	0.205579	-0.287852	PTPRU;CAMK2D;MRPS15;SLC41A3;GDPD1;DDX42;CBWD1;RND1;TMTC4;FAM122A;PARD6A;NKRF;MPDZ;FEZF1;AASDHPPT;TIPIN;SLC13A3;DGAT1;RPL21;AGT;SLC16A14;UCHL5;AIMP2;HAX1;GSTA4;B3GNT4;GNAS;CRH;SLC29A4;RSL24D1;GLYR1;CUL4B
NFATC3 (human)	1/116	0.882522	0.903972	3.03598	-0.306504	EPHB2
RUNX2 (mouse)	28/1750	0.803406	0.843433	1.87785	-0.319751	HCN3;MRPS15;E130311K13RIK;ELAVL4;CRYBA4;HAPLN4;ZNRF2;PROKR2;1700007K13RIK;STRA13;CHML;PTGDS;QRFPR;PGR15L;LINGO2;CGREF1;TMEM194B;SLMO2;ELOVL3;SLC6A13;BTBD11;OLFR979;HEYL;SLC25A18;1500009L16RIK;OLFR572;DZIP1;PVRL1
PRDM1 (human)	33/1468	0.144861	0.270468	0.247343	-0.323426	CHODL;PTPRU;CDA;ZCCHC10;FAM13B;PCDH11X;BRS3;AADACL2;AKAP12;C1QTNF2;PDGFC;METTL5;CHML;MGAT2;DACT1;LINGO2;KCNK10;MYOC;SPINK7;GABRA5;MCF2;MYOF;LIMK1;RAB27B;BTBD11;TMEM178;NDUFAF2;PRR16;ITGBL1;RSL24D1;FREM1;CDH18;PAOX
ZNF354C (human)	23/1430	0.77507	0.819518	1.65496	-0.329401	PTPRU;RAB3C;PEX19;GPR68;TSHZ2;PCDH11X;SLC41A3;TMEM196;AGT;CDC25A;FAM149A;EPN3;SLC9A3R2;FADS3;VTN;RIMS3;RPS18;NDUFAF4;SPP1;PRR16;TMEM9;CHML;CUL4B
SRY (human)	7/469	0.760656	0.810085	1.60806	-0.338684	MBLAC1;THSD7B;SLC22A2;KCNJ16;HIATL1;CDH18;NAP1L4
FEV (human)	2/172	0.825606	0.860614	2.29739	-0.344859	FAM13B;C1QL2
MYOD1 (human)	1/109	0.866429	0.895928	3.16201	-0.347489	HFE
RORA_1 (human)	1/107	0.86144	0.894806	3.15683	-0.350878	KIN
Pax6 (human)	2/169	0.818161	0.855878	2.29254	-0.356781	ZCCHC10;HFE
Pax2 (mouse)	25/1516	0.742374	0.79348	1.65878	-0.383721	CBFB;LUZP2;IRS4;FBLN1;VMN1R157;OLFR1057;1700007K13RIK;SMYD2;TRPM3;GM6682;TRPC5;FOXD1;MAGEE1;FUCA2;ELOVL3;SLC6A13;SEZ6L;AGT;RAP2A;VAMP7;ETNK2;GJB6;DPYD;RSL24D1;STEAP2
APEX1 (human)	23/1373	0.708597	0.777086	1.65676	-0.417841	TIPIN;NRSN2;SLC22A6;NUFIP1;GPR68;HSPB8;KCNJ16;NMNAT2;RPAP2;SLC16A14;ACAT1;SULT1C2;SLC25A18;ATIC;KLHDC8A;ERI2;ALDH1A2;METTL5;KDELR2;HORMAD1;CCT8;ENPP3;PAFAH1B3
FOS (mouse)	38/1708	0.138027	0.25935	0.30997	-0.418329	A730017C20RIK;SUV39H1;SLC22A2;HFE;MYL6B;GLRX;AEBP1;OLFR1497;GLDN;RXFP3;SLC9A3R2;EFR3A;TTR;TFG;PSD2;NT5DC2;LDHD;CHAC1;PTGDS;CCDC160;RBM11;BEND6;MPZL2;OLFR1180;PSG26;MYOF;BTBD11;NMNAT2;2510002D24RIK;AR;RAP2A;GAL;OLFR730;ZFP354B;GNAS;OLFR572;TAGLN3;GSTM6
FOXJ1 (human)	25/1484	0.704788	0.775793	1.65417	-0.419943	PTPRU;SPARC;PTPRK;HSPBP1;RPAP2;FAM149A;TTR;ATIC;BAIAP2L1;ERI2;ANPEP;PDGFC;SPP1;TIPIN;AGTRAP;PRLR;ANK1;HAX1;NDUFAF4;ALDH1A2;CALU;PRR16;KDELR2;SLC24A5;RPS24
NRF1 (mouse)	37/1676	0.1522	0.280619	0.341154	-0.433524	FAM13B;SUV39H1;MAST1;GMPS;SRI;COX7C;HAPLN4;FSTL5;TMEM145;TUBA1B;PARD6A;RIMS3;KIF3A;TMEM108;SLC39A6;SPIN1;GNPNAT1;ASL;SCD1;CADPS2;CGREF1;PAQR4;RPL21;OSR1;AHSA2;TM4SF5;UNC5D;NMNAT2;PAICS;1190002N15RIK;NAP1L4;RAP2A;TERF2IP;MTFR1;TTLL12;POLR3K;RPS24
ELK1 (mouse)	29/1727	0.722451	0.781624	1.7634	-0.434468	RWDD2A;DDX25;GPR68;TECR;SEMA3B;FBXO25;BC022687;GRIK1;ATIC;RIMS3;TMEM65;HAUS8;PPCS;PDGFC;VWC2L;SMYD2;RAC3;STRA13;HORMAD1;RIMKLB;FEZF1;MYOC;CK137956;F5;EPN3;HEYL;SIDT1;GNAS;UNC119
ZFHX3 (human)	25/1504	0.728633	0.781624	1.76628	-0.435179	TSHZ2;PCDH11X;CBWD1;SLC4A5;RND1;BRS3;AKAP12;GLRA2;RIMS3;SMYD2;CHAC1;ENPP3;SLC13A3;CRBN;CAV2;GABRA5;KCNJ13;LIMK1;NR2F2;UCHL5;NAP1L4;NASP;NDUFAF2;KDELR2;TTLL12
NKX2-8 (human)	4/256	0.694928	0.770691	1.67516	-0.436324	VSNL1;LANCL3;GLRX;FREM1
USF1 (human)	32/1441	0.165032	0.291523	0.356215	-0.439084	SLC22A2;SLC41A3;TMTC4;ZNRF2;BAIAP2L1;NT5DC2;PPAPDC1A;CGREF1;SLC13A3;MYOC;GABRA5;B3GAT2;GABRA3;LIMK1;AGTRAP;NR2F2;UNC5D;SSTR1;HSPE1;PAICS;UCHL5;C1QL2;EFNA1;G6PC3;BOLA2;ITGBL1;ESF1;MTFR1;DZIP1;PAFAH1B3;HCN1;GLYR1
STAT1 (human)	28/1667	0.719049	0.781624	1.78248	-0.439169	CRB1;CMAS;TMEM72;ELAVL4;C2;RND1;GLRA2;SHH;GLRA3;SLITRK1;NKX2-1;SLC17A6;HIATL1;MPDZ;VAT1L;TIPIN;SLC13A3;TPM4;PCDH8;MPP5;SPSB2;RAP2A;HAX1;GPD2;CALU;CACHD1;ITGBL1;ESF1
NR1H2 (human)	8/479	0.657884	0.73793	1.46455	-0.445084	AIMP2;BAIAP2L1;ATIC;CAMK2N2;B3GNT4;LDHD;GMPS;MYL6B
SREBF1 (mouse)	38/1735	0.159538	0.285498	0.358792	-0.449753	CRB1;VMN1R195;SPON1;ZFP868;SLC22A2;SUV39H1;STMN2;ELAVL4;CBWD1;VMN1R157;ACAT1;SULT1C2;SPEER4B;PDGFC;VMN1R3;RBBP9;STRA13;CCT8;MTA3;TRY5;BC037034;BEND6;FDFT1;LINGO2;OLFR1184;GLRX3;MYOC;VBP1;VMN1R127;VMN1R124;SYTL4;SLC16A14;FANCF;SARNP;MTFR1;OLFR572;SLC24A5;POLR3K
THRB (human)	44/2034	0.156963	0.284073	0.364447	-0.458664	CHODL;NXPH4;KCNC4;PDGFA;FBLN1;C2CD4C;COX7C;TMTC4;SLC9A3R2;NRBP2;BAIAP2L1;HAUS8;RASSF4;ERI2;CAMK2N2;DNAJC21;SUMO2;RAC3;DACT1;TMEM194B;NKX6-2;DGAT1;RPL21;KCNK10;OSR1;AHSA2;HPCAL1;NR2F2;NMNAT2;ANK1;PAICS;CDC25A;CKAP4;EPN3;HEYL;GJB2;RBMXL1;HAX1;GJB6;CACHD1;EEF1E1;CBLN2;RPS24;PAOX
SPI1 (mouse)	37/1680	0.155501	0.283166	0.365298	-0.460905	CDA;CD63;MRPS15;SLC22A2;TSHZ2;CHRM5;SEMA3B;GDPD1;PRELP;FBLN1;GRIK1;C2CD4C;AEBP1;PCDH19;ADARB2;ADAMTS10;SLC9A3R2;SHH;VMN2R32;SPP1;SCD1;BC037034;SAMD3;COG7;KCNK10;GABRA3;IQSEC3;TMEM196;CDC25A;MAP3K15;GAP43;G6PC3;PAPPA;ALDH1A2;TSPAN17;SLC22A8;CNTNAP4
UBTF (human)	33/1493	0.166954	0.293163	0.385847	-0.473445	TRABD;PCDH11X;AEBP1;PCDH19;ACAT1;EPS8;HAUS8;NKRF;RASSF5;NT5DC2;SUMO2;RAC3;CHAC1;RIMKLB;FDFT1;USP25;FAHD1;NKX6-2;SLC13A4;IQSEC3;PCDH8;TRPV2;ANK1;AGT;RCN2;DAAM1;NASP;GPD2;SARNP;TSPAN17;CALU;SIDT1;GNAS
RXRA (human)	25/1422	0.623992	0.721558	1.45918	-0.476194	RWDD2A;CBFB;CREBL2;FBLN1;HSPBP1;C2;RND1;LDHD;SMYD2;MGAT2;COG7;ITGA3;LIMK1;NR2F2;IQCG;C1QL2;FANCF;GJB2;RBMXL1;ETNK2;APEX1;FIBIN;TAGLN3;FMOD;RPS24
RXRA (mouse)	9/507	0.591259	0.692148	1.29477	-0.476417	EPS8;ACHE;TTR;CYP2D11;NAA20;SUV39H1;CHRM5;SLC6A20A;LANCL3
CACYBP (human)	30/1350	0.173385	0.300874	0.398082	-0.478121	KCNK9;SEMA3B;KNDC1;OXT;C2CD4C;ADAMTS10;C2;SLC5A5;SLC9A3R2;TMEM145;CTIF;ALS2CL;RIMS3;PTGDS;EPHB2;RNF152;FDFT1;PAQR4;CCDC136;LIMK1;HPCAL1;TRPV2;C1QL1;MBLAC1;TUBB2B;ORAI3;TSPAN17;BOLA2;RDH5;SLC29A4
ELK4 (human)	25/1453	0.665615	0.743775	1.62413	-0.480771	PARM1;CMAS;RWDD2A;SLC22A2;HTR2C;GLDN;AKAP12;EFR3A;ISLR;TTR;ALS2CL;TFG;HAUS8;RFK;CDH24;SHOC2;TRPC5;NKX6-2;RPL21;BTBD11;C1QL2;VAMP7;DAAM1;R3HCC1;ZSCAN29
NR3C1 (human)	35/1590	0.164196	0.291523	0.390756	-0.48166	CDA;GPR68;SLC22A2;SEMA3B;TWIST2;KLHL33;GLRX;SRI;AEBP1;CLDN1;ADCY6;SLC4A5;SPIN1;PTGDS;QRFPR;TMEM194B;ANXA5;LIMK1;SLC6A13;AGTRAP;MPP5;SYTL4;C1QL2;GAL;HAX1;TMX1;GJB6;TSPAN17;CALU;CRH;ITGBL1;CHPT1;TMEM9;FREM1;STEAP2
REL (human)	6/353	0.63402	0.721558	1.47839	-0.482462	FOXD1;CACHD1;ENPP3;CPNE2;TRPM3;OPTN
KLF4 (human)	33/1485	0.159685	0.285498	0.385769	-0.483569	ACHE;CDA;NXPH4;CHD5;KNDC1;FAM149A;SLC5A5;SLC9A3R2;ISLR;ALS2CL;HAUS8;RASSF5;PTGDS;EPHB2;RNF152;NTSR1;CGREF1;PAQR4;GLRX3;SUSD2;EFNA1;TUBB2B;MBLAC1;GJB6;TSPAN17;ORAI3;SLC29A4;PDE5A;TLCD1;EEF1E1;OPTN;PVRL1;PAOX
SNAI2 (human)	25/1428	0.632224	0.721558	1.48912	-0.485964	ACHE;PTPRU;NXPH4;HFE;SUV39H1;SLC41A3;SEMA3B;TECR;GMPS;MYL6B;KNDC1;OXT;AEBP1;DCAF15;BAIAP2L1;MTA3;NTSR1;TRPV2;AGTRAP;TM4SF5;NMNAT2;MPP5;ARMCX1;CACHD1;SLC29A4
TCF3 (human)	25/1428	0.632224	0.721558	1.50092	-0.489813	ACHE;PTPRU;NXPH4;HFE;SUV39H1;SLC41A3;SEMA3B;TECR;GMPS;MYL6B;KNDC1;OXT;AEBP1;DCAF15;BAIAP2L1;MTA3;NTSR1;TRPV2;AGTRAP;TM4SF5;NMNAT2;MPP5;ARMCX1;CACHD1;SLC29A4
SNAI1 (human)	25/1428	0.632224	0.721558	1.51382	-0.494024	ACHE;PTPRU;NXPH4;HFE;SUV39H1;SLC41A3;SEMA3B;TECR;GMPS;MYL6B;KNDC1;OXT;AEBP1;DCAF15;BAIAP2L1;MTA3;NTSR1;TRPV2;AGTRAP;TM4SF5;NMNAT2;MPP5;ARMCX1;CACHD1;SLC29A4
MIR138 (human)	24/1356	0.609603	0.708003	1.44008	-0.497269	FAHD1;NAA20;CCDC25;TRPV2;TM4SF5;RAB27B;ERLIN2;HSPE1;OPLAH;ANK1;SLC16A14;C1QL2;ARL4C;AKAP12;TUBB2B;MBLAC1;ALS2CL;ATP7B;CYP4X1;KIF3A;TMX1;LHX5;PTGDS;ACTR10
IRF8 (human)	34/1550	0.173345	0.300874	0.415315	-0.49882	CHODL;DGKA;HFE;SLC22A2;KLHL33;FBLN1;PCDH19;COX7C;TMTC4;EFR3A;NT5DC2;RASSF5;RFK;SMYD2;ENPP3;FDFT1;CNTD1;SLC13A4;KCNK10;KCNJ13;CCDC136;PCDH8;HPCAL1;SSTR1;ZFHX4;SULF2;RAP2A;GJB6;MAB21L2;SLC29A4;PDE5A;EEF1E1;FREM1;GPR19
TP53 (mouse)	22/1266	0.640841	0.721558	1.57339	-0.513463	CGREF1;CADPS2;ZCCHC10;TM4SF5;C2CD4C;AEBP1;ADARB2;C1QL2;FAM122A;SPSB2;TMEM222;TMEM145;SLC25A18;CYP4X1;PARD6A;RPS18;TMX1;R3HCC1;MTFR1;PTGDS;RPS24;MPZL2
MYOG (human)	31/1404	0.177407	0.306052	0.438347	-0.519002	CRB1;HCN3;GPR68;SUV39H1;TWIST2;AEBP1;SLC7A3;AKAP12;GLRA2;TTR;DNER;RDH16;SLC39A6;SCN3B;LINGO2;PEX19;KCNK10;MAGEE1;HSPE1;SYTL4;PRLR;AGT;GJB2;ARMCX1;MAB21L1;OGN;FIBIN;RAB18;CRH;VAMP1;CDH18
GTF2I (human)	4/237	0.637115	0.721558	1.61521	-0.52711	SLC13A3;ABCA4;SMYD2;SULF2
RORB (mouse)	23/1020	0.192867	0.317349	0.471168	-0.540785	LINGO2;TIPIN;DSCAM;SVS3B;SLC6A13;AHSA2;OLFR1497;OLFR979;RND1;PSMD7;CYP2D11;GLRA3;RPS18;RFK;DNER;CDC42EP2;CHML;SKINT5;CAMK1;EEF1E1;CUL4B;PAOX;PGR15L
NR1I2 (human)	25/1387	0.574504	0.680264	1.41022	-0.543324	RWDD2A;UBXN2A;TECR;GMPS;DCAF15;ATIC;BAIAP2L1;NKRF;ANPEP;LDHD;HIATL1;ASL;PLXNA3;MCF2;LIMK1;TRPV2;TM4SF5;DNAJC15;COQ3;AIMP2;B3GNT4;CDK2;MTFR1;TLCD1;RPS24
CEBPD (human)	27/1495	0.571296	0.679565	1.41021	-0.544765	CDA;MRPS15;CMAS;RWDD2A;SLC41A3;TMEM72;SRI;SLC4A5;COMTD1;NKRF;NT5DC2;METTL5;HORMAD1;TRPC5;PEX19;ITGA3;VBP1;AGTRAP;DNAJC15;KCTD4;MPP5;RCN2;GJB6;TERF2IP;EEF1E1;FREM1;CD200
ESR1 (human)	27/1513	0.596214	0.69519	1.50123	-0.545801	CBFB;UBXN2A;NAA20;NPR3;TECR;CREBL2;FBLN1;HSPBP1;C2;RND1;ALS2CL;SMYD2;MGAT2;VAT1L;COG7;SLC16A12;TM4SF5;KCTD4;RBMXL1;ETNK2;TMX1;APEX1;FIBIN;PRR16;TLCD1;SLC22A8;RPS24
PITX1 (human)	26/1448	0.582769	0.684928	1.45147	-0.549298	CRB1;ZCCHC10;GMPS;CREBL2;SRI;FAM149A;ACAT1;RND1;AADACL2;FAM122A;LDHD;SMYD2;HIATL1;HORMAD1;MPDZ;TIPIN;COG7;TRPV2;TM4SF5;KCTD4;SLC16A14;SIDT1;PRR16;MTFR1;KDELR2;RPS24
NR2F1 (mouse)	23/1021	0.194081	0.317349	0.485245	-0.556942	LINGO2;TIPIN;DSCAM;SVS3B;SLC6A13;AHSA2;OLFR1497;OLFR979;RND1;PSMD7;CYP2D11;GLRA3;RPS18;RFK;DNER;CDC42EP2;CHML;SKINT5;CAMK1;EEF1E1;CUL4B;PAOX;PGR15L
Sox5 (mouse)	16/728	0.275731	0.406704	0.620694	-0.55842	ZFP677;COG7;MYOC;RPL21;NR2F2;AKAP12;SLC9A3R2;SULT1C2;VAMP7;PSMD7;GPD2;LHX6;OLFR572;KDELR2;CD200;NTSR1
NKX3-1 (human)	5/264	0.538367	0.653573	1.33218	-0.566577	RCN2;TMEM65;MCF2;SLC22A2;PTPRK
EGR1 (human)	16/681	0.199135	0.319266	0.497564	-0.568084	TRABD;ZCCHC12;NPR3;GMPS;GREB1L;TWIST2;PDGFA;KNDC1;C2CD4C;GFRA2;PDGFC;SLC29A4;RAC3;STRA13;TTLL12;TRPM3
CEBPB (human)	31/1420	0.19354	0.317349	0.504826	-0.579416	CHODL;PTPRU;PCDH11X;TECR;ASAP2;RND1;AKAP12;ZNRF2;CCT8;DACT1;MAGI1;PAQR4;FUCA2;GABRA3;KCNJ16;ANK1;PRLR;INMT;SPSB2;AR;PLCXD3;GSTA4;ALDH1A2;GPD2;FRG1;DPYD;TSPAN17;GNAS;RAB18;STEAP2;HCN1
FOXI1 (human)	4/217	0.569086	0.679565	1.51163	-0.583946	NT5DC2;BOLA2;CALU;ENPP3
CREM (human)	15/662	0.247853	0.374958	0.609977	-0.598352	MRPS15;SLC13A3;NKX6-2;RPL21;ADCYAP1;KIN;FAM155A;PARD6A;NASP;NDUFAF4;GNAS;CHPT1;CHAC1;SLC24A5;CUL4B
SOX10 (human)	5/139	0.121156	0.237797	0.416952	-0.598883	ARMCX1;ZCCHC10;MYL6B;CHAC1;SLC24A5
ELF5 (mouse)	11/556	0.450385	0.562981	1.0504	-0.603467	ADCYAP1;FSTL5;MAP3K15;VAMP7;KCNK10;ZFP868;OGN;TMEM9;SLC24A5;AKR1B7;BMP5
Arnt (mouse)	2/139	0.726802	0.781624	2.45518	-0.604912	VAMP7;TSHZ2
Sox17 (mouse)	11/500	0.322214	0.450489	0.758863	-0.605134	ISLR;GAP43;MAP3K15;VAMP7;SLC22A2;ANPEP;PRR16;KLHL33;TM4SF5;1600014K23RIK;PAICS
AHR (mouse)	10/454	0.33248	0.460477	0.788063	-0.611136	TIPIN;PEX19;SLC13A4;TPM4;DGAT1;SRI;DNAJC15;HAPLN4;PAFAH1B3;HSPBP1
En1 (mouse)	21/957	0.24109	0.366605	0.613138	-0.615265	ACHE;MRPS15;CAV2;TRIL;MCF2;IQSEC3;TSHZ2;ELAVL4;TRPV2;ASAP2;VWA5B2;AKR1B7;SULF2;AIMP2;GJB2;MAP3K15;BC029722;VAMP7;LHX5;RIMKLB;VAT1L
YY1 (human)	111/6042	0.533492	0.650331	1.43859	-0.618987	FAM13B;CHRM5;PCDH11X;STMN2;ADARB2;GLDN;EPS8;TMEM145;FAM122A;NRBP2;BAIAP2L1;TFG;EPHB2;CCDC160;NKX6-2;SPINK7;VWA5B2;SYTL4;CDC25A;DAAM1;BOLA2;KDELR2;TAGLN3;FREM1;STEAP2;GLYR1;CHODL;PARM1;GMPS;ACAT1;C2;TMTC4;CYP4X1;SMYD2;ASL;RBM11;SLMO2;TRPV2;PAICS;BMP5;FANCF;AIMP2;PLCXD3;DAB2;NDUFAF4;GJB6;CDK2;GNAS;ITGBL1;GNB3;DZIP1;RSL24D1;NRSN2;SUV39H1;ELAVL4;DDX42;CHD5;PYGM;PTPRK;OPLAH;AKAP12;TMEM222;TUBA1B;PSD2;…
FOXA3 (human)	4/207	0.532549	0.650331	1.45403	-0.62563	RANBP3L;GSTA4;RPL21;TRPM3
CRTC3 (human)	21/1008	0.317416	0.449804	0.799244	-0.638551	CHODL;SPON1;FAM13B;PCDH11X;TSHZ2;ELOVL3;MPP5;SLC4A5;FAM149A;BRS3;AR;RASSF4;R3HCC1;CRH;HORMAD1;SCN3B;RSL24D1;FREM1;TRPM3;GLYR1;ZSCAN29
HOXA5 (human)	59/3000	0.321288	0.450489	0.825937	-0.65862	SPON1;THSD7B;PPP1R11;TMEM200A;PCDH11X;CHRM5;SLC4A5;FAM122A;SNORD11;TMEM108;PUS3;KCNK10;SSTR1;SEZ6L;SYTL4;UCHL5;RCN2;VAMP7;PAPPA;SARNP;SIDT1;PDE5A;TTLL12;PAFAH1B3;CNTNAP4;CHODL;NAA20;SLC22A2;ASAP2;PCDH19;HSPA13;DCAF15;RDH16;SMYD2;CDH24;ASL;SAMD3;RBM11;BEND6;LINGO2;SLMO2;SPHKAP;MAGEE1;CAV2;GABRA3;TRPV2;BTBD11;TMEM196;ZFHX4;HCRTR2;HEYL;AIMP2;KLHDC8A;CDK2;OGN;ITGBL1;ESF1;SLC24A5;FBN1
NFE2L2 (human)	1984-01-01	0.78879	0.831047	3.68357	-0.681715	SLC13A4
SAMD9L (human)	29/1415	0.30806	0.440893	0.839768	-0.68773	TRABD;ACHE;CDA;NRSN2;PARM1;CBFB;SUV39H1;TECR;KLHL33;HSPA13;CTIF;EFR3A;COMTD1;RIMS3;ENPP3;PTGDS;GLRX3;DNAJC15;HCRTR2;CKAP4;INMT;BMP5;TMX1;HEATR5B;CALU;CDC42EP2;ESF1;SLC29A4;SLC24A5
MIB2 (human)	28/1490	0.486701	0.60074	1.35284	-0.689398	MRPS15;NAA20;NPR3;GDPD1;PDGFA;C2CD4C;SLC9A3R2;ALS2CL;ERI2;RASSF5;SLC39A6;NKX2-1;NDN;FEZF1;RIMKLB;VAT1L;MPZL2;SUSD2;CCDC136;LIMK1;SLC16A12;FAM155A;GJB6;TSPAN17;NDUFAF2;ESF1;TMEM9;STEAP2
CBEPA (human)	26/1366	0.463068	0.57397	1.25638	-0.697514	TMEM200A;HFE;PCDH11X;SLC41A3;STMN2;ADAMTS10;GLDN;ATP7B;RASSF5;CAMK2N2;RDH16;GNPNAT1;ENPP3;EPHB2;RNF152;FEZF1;FZD4;OSR1;KCNJ16;TM4SF5;SEZ6L;FAM155A;NDUFAF2;GNAS;SLC29A4;TTLL12
NR1H3 (human)	29/1385	0.26962	0.399688	0.770386	-0.706498	PTPRU;NRSN2;CMAS;GPR68;GMPS;OXT;PYGM;CRYBA4;SLC4A5;DCAF15;ZNRF2;ATIC;BAIAP2L1;NKRF;CAMK2N2;LDHD;TPM4;LIMK1;TRPV2;TM4SF5;G6PC3;ETNK2;TMX1;GJB6;B3GNT4;CACHD1;MTFR1;TLCD1;RPS24
NFIA (human)	29/1416	0.309372	0.440893	0.8687	-0.711424	CDA;GPR68;TRIL;TSHZ2;PYGM;GLRX;AEBP1;AKAP12;CTIF;TMEM222;FSTL5;ALS2CL;RASSF5;PHLDA3;SPINK7;PCDH8;SLC6A13;TRPV2;BTBD11;ANK1;AR;CALU;TRIM36;VAMP1;LANCL3;CHPT1;TMEM9;TAGLN3;FREM1
FOXL1 (human)	110/5755	0.353223	0.474056	0.965396	-0.720601	TMEM200A;HFE;DGKA;PCDH11X;IRS4;STMN2;IL1RAP;AADACL2;RIMS3;PSMD7;TFG;RPS18;SNORD11;STRA13;ENPP3;EPHB2;CADPS2;COG7;TM4SF5;UNC5D;KCTD4;SAP30;AR;ADCYAP1;RBMXL1;SARNP;BOLA2;SIDT1;KDELR2;FREM1;CHODL;SLC22A6;TSHZ2;CREBL2;CTIF;KIF3A;DNAJC21;HIATL1;NDN;ASL;PPAPDC1A;NTSR1;TRPM3;FDFT1;MAGEE1;CAV2;TRPV2;SLC16A12;ERLIN2;BMP5;MAP3K15;KLHDC8A;CDK2;GNAS;CALU;DZIP1;RPS24;CD200;KCNK9;PPP1R11;KCNC2;TECR;ELAVL4;CBWD…
TP63 (human)	28/1443	0.419273	0.533128	1.15272	-0.725054	CDA;DGKA;GDPD1;CREBL2;PYGM;ADCY6;RND1;SULT1C2;EFR3A;ZNRF2;BAIAP2L1;SUMO2;LDHD;HIATL1;SAMD3;PLXNA3;MAGI1;COG7;FUCA2;LIMK1;KCTD4;G6PC3;ETNK2;APEX1;CDK2;TAGLN3;RPS24;GLYR1
HIF1A (human)	32/1586	0.327256	0.45538	0.928106	-0.730068	NUFIP1;CREBL2;PYGM;SRI;SLC4A5;AKAP12;SLC9A3R2;FAM122A;GLRA2;EFR3A;NKRF;PPCS;GNG4;ERI2;SUMO2;SMYD2;METTL5;MPDZ;ARL5A;DGAT1;CAV2;FUCA2;LIMK1;AHSA2;KCTD4;IQCG;SULF2;COQ3;TLCD1;POLR3K;PAFAH1B3;CD200
NR3C1 (mouse)	34/1775	0.435227	0.548683	1.22543	-0.735543	SIRPB1B;CD63;OLFR1153;SPARC;KCNC2;SVS3B;CCDC25;NPR3;OLFR1057;AKR1B7;AADACL2;SULT1C2;SPEER4B;GM5458;LDHD;PDGFC;SPP1;GM5797;CHML;VAT1L;FDFT1;LINGO2;ZFP677;COG7;MYOC;MCF2;CCDC136;OLFR1106;DPYD;ZFP354B;CRH;GNAS;TRIM36;SLC22A8
KLF11 (human)	30/1388	0.213185	0.33012	0.665612	-0.737698	ACHE;CDA;NXPH4;CHD5;KNDC1;FAM149A;SLC5A5;SLC9A3R2;ISLR;ALS2CL;HAUS8;RASSF5;PTGDS;EPHB2;RNF152;NTSR1;CGREF1;PAQR4;GLRX3;SUSD2;EFNA1;TUBB2B;MBLAC1;GJB6;TSPAN17;ORAI3;SLC29A4;PDE5A;PVRL1;PAOX
FOS (human)	28/1394	0.350059	0.473703	1.00645	-0.751996	PTPRU;SUV39H1;FBLN1;PTPRK;FAM149A;RND1;AKAP12;ZNRF2;TTR;RASSF5;MPDZ;MTA3;SAMD3;BEND6;KCNK10;GLRX3;FUCA2;BTBD11;DNAJC15;PRLR;INMT;MBLAC1;GSTA4;GPD2;DPYD;GNAS;CDC42EP2;STEAP2
SMAD4 (human)	31/1542	0.337919	0.463656	0.98384	-0.756192	SPARC;NXPH4;SUV39H1;DDX42;KCNA3;KLHL33;GRIK1;CLDN1;ISLR;ANPEP;NKX2-1;DACT1;CGREF1;SLC13A3;KCNK10;GLRX3;SPINK7;FZD4;B3GAT2;KCNJ16;NMNAT2;ZFHX4;PRLR;C1QL2;EPN3;SPSB2;ALDH1A2;APEX1;VAMP1;KDELR2;DGKK
ESR2 (human)	1980-01-01	0.772732	0.819518	3.85807	-0.767904	SLC25A18
ZNF148 (human)	34/1591	0.213528	0.33012	0.693363	-0.768454	ACHE;CDA;CBFB;KCNC4;PDGFA;KNDC1;FAM149A;SLC5A5;SLC9A3R2;NRBP2;ALS2CL;HAUS8;PTGDS;EPHB2;RNF152;NTSR1;CGREF1;PAQR4;GLRX3;SUSD2;HPCAL1;EFNA1;TUBB2B;MBLAC1;GAL;GJB6;TSPAN17;ORAI3;GNAS;PDE5A;TTLL12;OPTN;PVRL1;PAOX
RARA (human)	27/1379	0.403606	0.517669	1.1767	-0.774763	PTPRU;RWDD2A;GPR68;GMPS;MYL6B;PRELP;PYGM;ADCY6;SLC4A5;ATIC;BAIAP2L1;NKRF;LDHD;EPHB2;LIMK1;TRPV2;TM4SF5;NMNAT2;MPP5;AIMP2;G6PC3;ETNK2;GJB6;B3GNT4;CACHD1;MTFR1;RPS24
PPARA (human)	6/271	0.386449	0.50001	1.12444	-0.779379	CBFB;PODXL2;SPINK7;PAPPA;ELAVL4;ASL
IRF2 (human)	28/1412	0.375219	0.494149	1.11433	-0.785508	HCN3;CDA;NRSN2;TRIL;ELAVL4;KLHL33;PYGM;GLRX;SLC4A5;C2;DCAF15;TMEM145;NKRF;RPS18;MGAT2;SLC13A3;PEX19;CRBN;SPINK7;KCNJ13;SLC16A12;TRPV2;TM4SF5;SLC16A14;TMEM178;GAP43;KLHDC8A;NDUFAF2
Klf4 (mouse)	5/163	0.189635	0.317349	0.685619	-0.786923	SPSB2;VAMP7;RIMS3;CUL4B;HCN1
LEF1 (mouse)	36/1730	0.252499	0.380037	0.813847	-0.787386	KCNC1;DDX25;SUV39H1;SLC22A2;SLC41A3;TWIST2;ELAVL4;KLHL33;CREBL2;ZCCHC16;EPS8;ISLR;ATIC;SUMO2;NKX2-1;CDH24;GNPNAT1;EPHB2;TRY5;TRPM3;BEND6;PUS3;TRPC5;FZD4;CK137956;GABRA5;NMNAT2;DAAM1;NASP;ETNK2;ORAI3;1500009L16RIK;SIDT1;PRR16;TRIM36;TERF2IP
MEF2A (human)	58/2800	0.195124	0.317349	0.689707	-0.791614	PCDH11X;CHRM5;ELAVL4;CBWD1;SLC4A5;EPS8;FAM122A;TFG;ANPEP;QRFPR;EPHB2;MAGI1;ITGA3;SSTR1;PRLR;IQCG;SLC25A18;RCN2;HEATR5B;SIDT1;STEAP2;CRB1;CAMK2D;SLC22A6;PARM1;NAA20;TSHZ2;KCNA3;TMEM72;SRI;HSPBP1;DCAF15;GLRA2;GLRA3;LDHD;MPDZ;RIMKLB;SAMD3;CRBN;MAGEE1;CAV2;GABRA5;MCF2;LIMK1;NMNAT2;PAICS;SLC16A14;EFNA1;AIMP2;DAB2;G6PC3;GSTA4;NDUFAF4;OGN;TRIM36;CD200;CUL4B;GPR19
POU1F1 (mouse)	37/1754	0.223859	0.343951	0.744367	-0.794431	SIRPB1B;CDA;OLFR1153;TSHZ2;CMTM2A;PARD6A;SUMO2;TAC2;SCN3B;MPDZ;TRY5;VAT1L;OLFR1184;TRPC5;DSCAM;AKR1E1;FUCA2;OLFR818;MPP5;ANK1;SLC25A18;VAMP7;DAAM1;NASP;KLHDC8A;OLFR771;PRR16;GNAS;TRIM36;RDH5;C77370;DGKK;POLR3K;CDH18;HCN1;CNTNAP4;GPR19
CRX (human)	27/1362	0.379052	0.49478	1.13021	-0.79526	TECR;GDPD1;SLC5A5;ACAT1;COMTD1;ATIC;BAIAP2L1;NKRF;SPIN1;HIATL1;ASL;HORMAD1;PLXNA3;TIPIN;COG7;ITGA3;LIMK1;TRPV2;TM4SF5;KCTD4;COQ3;MBLAC1;G6PC3;B3GNT4;CDC42EP2;KDELR2;RPS24
KLF13 (human)	29/1453	0.3591	0.477183	1.08061	-0.799493	CDA;MRPS15;KCNC2;SLC41A3;CHD5;OXT;ADAMTS10;SLC9A3R2;CTIF;ALS2CL;RIMS3;PSD2;KIF3A;MGAT2;PTGDS;PUS3;PAQR4;SUSD2;TRPV2;NMNAT2;INMT;MBLAC1;GPD2;MAB21L2;TSPAN17;CACHD1;SLC29A4;TTLL12;CNTNAP4
ETV4 (human)	28/1403	0.36259	0.479659	1.10434	-0.811337	TRABD;KCNC1;CCDC25;ASAP2;AEBP1;ADAMTS10;ADCY6;GLDN;SULT1C2;ALS2CL;SUMO2;RDH16;CDH24;TPM4;DSCAM;SUSD2;IQSEC3;TM4SF5;NR2F2;EPN3;MBLAC1;HAX1;GSTA4;GJB6;RDH5;GNB3;SLC29A4;SLC24A5
PRDM1 (mouse)	5/196	0.299951	0.431637	0.977048	-0.820888	PSMD7;PODXL2;MCF2;RASSF5;OLFR1497
YY1 (mouse)	33/1700	0.406846	0.519565	1.2667	-0.829389	CAMK2D;DDX25;SUV39H1;KCNC4;KNDC1;CREBL2;ASAP2;HSPBP1;RIMS3;KIF3A;ASL;MPDZ;BC037034;PUS3;CGREF1;SLC13A3;NKX6-2;FANCF;TMEM178;FAM155A;NASP;ETNK2;ALDH1A2;BOLA2;TERF2IP;UNC119;KDELR2;C77370;DZIP1;FREM1;AI837181;PVRL1;GLYR1
GATA3 (human)	49/2505	0.35514	0.474056	1.12217	-0.837621	SPON1;DGKA;HSPB8;PCDH11X;CHRM5;STMN2;FBXO25;OXT;IL1RAP;OPLAH;COX7C;RXFP3;AADACL2;NKRF;TIPIN;TMEM194B;SLC13A3;FOXD1;SLC13A4;ITGA3;SSTR1;KIN;RCN2;TMX1;HEATR5B;ALDH1A2;MTFR1;TLCD1;FREM1;ZSCAN29;CNTNAP4;GLRX;C2CD4C;ADCY6;C2;CYP4X1;TMEM65;TRPM3;MCF2;BTBD11;NR2F2;NMNAT2;DNAJC15;AGT;NAP1L4;PLCXD3;R3HCC1;CD200;GPR19
HIVEP1 (human)	5/218	0.378321	0.49478	1.19286	-0.839345	IQSEC3;TRPV2;STMN2;GNB3;KNDC1
JUN (human)	61/2976	0.210875	0.33012	0.761455	-0.84392	PTPRU;CDA;SPARC;HSPB8;MAST1;PCDH11X;KLHL33;TFG;RASSF5;SLC39A6;RAC3;GNPNAT1;DACT1;SLC13A3;SLC13A4;TPM4;KCNK10;DSCAM;SPINK7;ANK1;SYTL4;INMT;AR;ADCYAP1;MBLAC1;GAL;HEATR5B;PAPPA;SARNP;GPD2;DPYD;VAMP1;STEAP2;CRB1;SLC41A3;KCNA3;GLRX;AEBP1;FAM149A;ACAT1;SLC7A3;C2;SLC9A3R2;FSTL5;ALS2CL;HAUS8;SMYD2;SAMD3;BEND6;CRBN;GABRA3;FUCA2;ABCA4;KCNJ16;RAB27B;BTBD11;DNAJC15;PLCXD3;GSTA4;TSPAN17;GNAS
FOXF1 (mouse)	5/206	0.33539	0.462336	1.11745	-0.862073	EFNA1;HAX1;DPYD;PDGFC;TLCD1
AP1 (mouse)	4/183	0.439324	0.551492	1.48904	-0.88617	RAP2A;VAMP7;A730017C20RIK;2510002D24RIK
HNF1B (human)	1990-04-01	0.0912868	0.202283	0.589194	-0.941585	CHODL;GAP43;SPARC;SPP1
NR5A2 (human)	73/3815	0.386133	0.50001	1.37316	-0.951774	CDA;NRSN2;CMAS;KCNC1;GPR68;KCNC4;HTR2C;OXT;IL1RAP;COX7C;RND1;EPS8;NRBP2;SULT1C2;SHH;PSD2;PLCZ1;CPNE2;HORMAD1;CADPS2;TRPC5;CNTD1;SLC13A3;SLC13A4;TPM4;PAQR4;KCNK10;OSR1;KCTD4;SYTL4;AR;KIN;MBLAC1;TUBB2B;RDH5;SLC29A4;MTFR1;TAGLN3;CD63;SLC22A6;NUFIP1;CBFB;NXPH4;SLC22A2;TSHZ2;NPR3;SLC41A3;TMEM72;CD99L2;GLRX;HSPBP1;ADAMTS10;ACAT1;SLC9A3R2;ALS2CL;HAUS8;CAMK2N2;NKX2-1;CDH24;SCN3B;TRPM3;MCF2;SLC16A12;ERLIN…
POU3F1 (human)	4/162	0.353787	0.474056	1.39679	-1.04261	SLC22A6;MTFR1;SLC24A5;BEND6
STAT1 (mouse)	1968-01-01	0.716872	0.781624	4.50132	-1.10904	CNTD1
MIR210 (human)	1970-01-01	0.727053	0.781624	4.56166	-1.12391	SLITRK1
GABPA (human)	4/108	0.145819	0.270545	0.886948	-1.15952	AKAP12;TRABD;HPCAL1;SLC25A10
NFE2L1 (human)	1965-01-01	0.700886	0.774387	4.67311	-1.19484	TRPC5
NFIL3 (human)	1962-01-01	0.683998	0.761432	4.51469	-1.2305	HORMAD1
CEBPE (human)	4/127	0.213738	0.33012	1.19634	-1.32591	VSNL1;HEATR5B;SLC41A3;TMEM9
IRF7 (human)	1999-03-01	0.281304	0.412859	1.83911	-1.62697	ATIC;GMPS;RND1
FOXA2 (human)	1983-02-01	0.456857	0.568662	2.98668	-1.68589	DZIP1;SLC4A5
PDX1 (human)	1955-01-01	0.640801	0.721558	5.31654	-1.73501	GMPS
NCOA1 (human)	1979-02-01	0.432419	0.547484	3.02718	-1.82364	AKAP12;SEMA3B
NR4A2 (human)	1979-03-01	0.18581	0.313223	1.5802	-1.83436	C1QL2;HCRTR2;C2
SND1 (mouse)	1990-03-01	0.237452	0.362945	1.84529	-1.87021	KCNK10;RASSF5;NTSR1
MXI1 (human)	1946-01-01	0.576495	0.680264	5.85424	-2.25549	DDX42
SMAD3 (mouse)	1972-02-01	0.3883	0.500212	3.3162	-2.29721	FIBIN;FANCF
NME2 (human)	1945-01-01	0.568675	0.679565	6.12011	-2.36421	NPR3
HNF1B (mouse)	1944-01-01	0.560711	0.675142	6.15345	-2.41727	VAMP7
Esrrb (mouse)	1965-02-01	0.342734	0.466472	3.3332	-2.54176	VAMP7;TMEM108
Myf (human)	1958-02-01	0.296145	0.428248	3.12674	-2.65164	CGREF1;KNDC1
SP4 (human)	1942-01-01	0.544341	0.658117	6.53197	-2.7328	SYTL4
CBX5 (human)	1940-01-01	0.527362	0.648216	6.77624	-2.93771	GREB1L
FOXM1 (human)	1958-02-01	0.296145	0.428248	3.4854	-2.9558	PUS3;EPHB2
RUNX1 (mouse)	1953-02-01	0.262549	0.393157	3.55155	-3.31553	VAMP7;SLC24A5
Zfx (mouse)	1943-02-01	0.195742	0.317349	3.9544	-4.53868	VAMP7;CRYBA4
EBF1 (mouse)	2016-01-22	0.343134	0.466472	10.3141	-7.86513	VAMP7
Mycn (mouse)	2016-01-20	0.318675	0.449804	11.2338	-8.9752	VAMP7
Tcfcp2l1 (mouse)	2016-02-17	0.0456372	0.133297	4.49041	-9.04897	VAMP7;DSCAM
Tal1::Gata1 (mouse)	2016-01-18	0.293307	0.428248	11.0488	-9.36999	VAMP7
Lhx3 (mouse)	2016-01-16	0.266996	0.397798	12.071	-11.1272	VAMP7
PPARG::RXRA (mouse)	2016-01-12	0.211407	0.33012	13.9797	-15.4937	VAMP7
Spz1 (mouse)	2016-01-12	0.211407	0.33012	14.2494	-15.7926	VAMP7
GABPA (mouse)	2016-01-12	0.211407	0.33012	14.478	-16.0459	VAMP7
T (mouse)	2016-01-11	0.196864	0.317349	15.5602	-17.8593	VAMP7
Evi1 (mouse)	2016-01-11	0.196864	0.317349	15.8414	-18.182	VAMP7
Pou5f1 (mouse)	2016-01-10	0.182053	0.308654	16.649	-19.5715	VAMP7
Pax5 (mouse)	2016-01-10	0.182053	0.308654	16.7165	-19.6508	VAMP7
Pax4 (mouse)	2016-01-10	0.182053	0.308654	16.8088	-19.7594	VAMP7

## Sheet: HISTONE
ENCODE Histone Modifications
Term	Overlap	P-value	Adjusted P-value	Z-score	Combined Score	Genes
H3K27me3 Mobilized CD34 Primary Cells	156/4453	3.82368e-07	0.00014377	-1.73669	15.365	RAB3C;CDA;SPON1;TRIL;IRS4;IL1RAP;ADARB2;CLDN1;GLDN;RXFP3;EPS8;TMEM145;BAIAP2L1;RIMS3;RASSF5;CHAC1;PTGDS;PHLDA3;CCDC160;MAGI1;CADPS2;KCNK10;SLC6A13;UNC5D;VWA5B2;PRLR;SYTL4;ANK1;ADCYAP1;ARMCX1;PAPPA;PRR16;TAGLN3;DGKK;STEAP2;SLC22A6;SLC22A2;TSHZ2;TWIST2;PDGFA;FBLN1;CD99L2;C2CD4C;FAM149A;SLC5A5;SLC9A3R2;CYP4X1;KIF3A;CDH24;PPAPDC1A;SCN3B;NTSR1;TRPM3;PLXNA3;SPHKAP;MAGEE1;FZD4;CAV2;IQSEC3;ABCA4;SLC16A12…
H3K27me3 H1	154/4826	6.06459e-05	0.00456057	-1.8672	10.0648	RAB3C;CDA;SPON1;GPR68;TRIL;KLHL33;KNDC1;IL1RAP;ADARB2;CLDN1;GLDN;RXFP3;EPS8;TMEM145;NRBP2;BAIAP2L1;RASSF4;RASSF5;ANPEP;CPNE2;PTGDS;PHLDA3;CADPS2;TMEM194B;NKX6-2;DSCAM;OSR1;UNC5D;VWA5B2;PRLR;SYTL4;ANK1;DAAM1;SIDT1;PRR16;TAGLN3;TTLL12;DGKK;OPTN;CBFB;NPR3;CD99L2;AEBP1;C2CD4C;FAM149A;ADAMTS10;ACAT1;SLC5A5;SLC9A3R2;CYP4X1;PDGFC;RDH16;CDH24;PPAPDC1A;SCN3B;RIMKLB;NTSR1;PPP1R26;SPHKAP;CAV2;FZD4;SLC16A12;…
H3K27me3 H9	96/2453	5.29607e-05	0.00456057	-1.74299	9.39523	ACHE;PTPRU;CDA;SPON1;KCNK9;PODXL2;KCNC1;GPR68;TRIL;KCNC4;ELAVL4;HTR2C;KLHL33;GRIK1;TRH;ADARB2;ZCCHC16;HAPLN4;CLDN1;GLDN;RXFP3;EPS8;C1QTNF2;ATP7B;NKRF;RASSF5;TMEM108;CPNE2;QRFPR;RNF152;FEZF1;CADPS2;TRPC5;NKX6-2;DSCAM;OSR1;MYOF;AGTRAP;SEZ6L;VWA5B2;SYTL4;PRLR;ANK1;GFRA2;C1QL2;C1QL1;EPN3;TMEM178;ADCYAP1;GAL;SIDT1;FIBIN;PRR16;CRH;TAGLN3;DGKK;OPTN;CDH18;DDX25;LUZP2;TSHZ2;GREB1L;TWIST2;KCNA3;C2CD4C;FAM1…
H3K4me3 H1	339/13703	0.000489313	0.0167256	-2.20063	9.00236	SPON1;SPARC;CMAS;TRIL;ADARB2;CLDN1;GLDN;RXFP3;EPS8;FAM122A;COMTD1;EFR3A;BAIAP2L1;PSMD7;TFG;RASSF4;RASSF5;ANPEP;STRA13;CPNE2;CHAC1;PTGDS;EPHB2;TIPIN;TMEM194B;COG7;KCNK10;RPL21;HPCAL1;UNC5D;VWA5B2;SYTL4;ANK1;DAAM1;PAPPA;SARNP;ORAI3;PRR16;KDELR2;TAGLN3;TTLL12;FREM1;OPTN;ZSCAN29;RWDD2A;TSHZ2;TWIST2;PDGFA;CD99L2;C2CD4C;PCDH19;RPAP2;FAM149A;ADAMTS10;TMTC4;CYP4X1;SNORD110;PPCS;ERI2;PDGFC;LDHD;NKX2-1;HIA…
H3K27me3 iPS DF 6.9	70/1709	5.26457e-05	0.00456057	-1.5137	8.15928	ACHE;PTPRU;PODXL2;KCNC1;GPR68;IRS4;ELAVL4;HTR2C;OXT;GRIK1;IL1RAP;ZCCHC16;CLDN1;RXFP3;EPS8;NKRF;RASSF5;DNER;TMEM108;CPNE2;QRFPR;EPHB2;RNF152;TRPC5;DSCAM;OSR1;ANK1;C1QL2;C1QL1;ARL4C;TMEM178;B3GNT4;SIDT1;PRR16;CRH;TAGLN3;DGKK;CDH18;PAOX;PARM1;DDX25;LUZP2;TSHZ2;GREB1L;KCNA3;FAM149A;VAT1L;BEND6;CGREF1;SPHKAP;CAV2;GABRA5;B3GAT2;PCDH8;BTBD11;NMNAT2;SYT9;TMEM196;ZFHX4;SLC16A14;HCRTR2;POU4F3;PLCXD3;GJB6;M…
H3K27me3 CD4 Memory Primary Cells	68/1574	4.1161e-05	0.00456057	-1.50737	8.12516	ACHE;ZCCHC12;PTPRU;RAB3C;GRIK1;TRH;CLDN1;AKAP12;TMEM145;C1QTNF2;BAIAP2L1;PSD2;ANPEP;DNER;TMEM108;QRFPR;RNF152;DACT1;MAGI1;CADPS2;FOXD1;MYOC;MYOF;SEZ6L;VWA5B2;ANK1;GFRA2;C1QL2;C1QL1;EPN3;GAL;VSNL1;DGKK;DDX25;NPR3;GREB1L;TWIST2;FBLN1;ASAP2;C2CD4C;ADCY6;FAM149A;PROKR2;SLITRK1;GNG4;PDGFC;SPP1;SCN3B;NTSR1;RBM11;BEND6;CGREF1;FZD4;B3GAT2;SYT9;TMEM196;ZFHX4;AGT;SULF2;EFNA1;FAM155A;GJB2;DAB2;PLCXD3;GJB6;G…
H3K27me3 Duodenum Mucosa	80/1866	8.90614e-05	0.00489958	-1.52146	8.09205	ACHE;CDA;PTPRU;SPON1;KCNK9;SOWAHC;KCNC2;MAST1;KCNC4;IRS4;STMN2;TRH;ADARB2;ZCCHC16;CLDN1;BRS3;AKAP12;TMEM145;CCKAR;BAIAP2L1;RASSF5;ANPEP;CPNE2;QRFPR;FEZF1;DACT1;MAGI1;TRPC5;NKX6-2;UNC5D;SSTR1;VWA5B2;ANK1;F5;EPN3;TUBB2B;VSNL1;SIDT1;SLC29A4;DGKK;STEAP2;PARM1;LUZP2;NPR3;GREB1L;FBLN1;AEBP1;C2CD4C;PCDH19;ADAMTS10;SLC5A5;FSTL5;SLITRK1;PPAPDC1A;MPZL2;RBM11;CGREF1;GABRA5;FZD4;CAV2;B3GAT2;CCDC136;RAB27B;BT…
H3K27me3 CD8 Naive Primary Cells	85/2258	0.000192602	0.00905231	-1.51558	7.13042	ACHE;PTPRU;CDA;RAB3C;SPARC;KCNK9;KCNC2;TRIL;IRS4;ELAVL4;GRIK1;TRH;PTPRK;ADARB2;HAPLN4;ZCCHC16;CLDN1;TMEM145;SHH;C1QTNF2;BAIAP2L1;PSD2;ANPEP;TMEM108;CPNE2;CCDC160;DACT1;MAGI1;CADPS2;TRPC5;FOXD1;NKX6-2;SSTR1;VWA5B2;PRLR;ANK1;GFRA2;F5;EPN3;TMEM178;TUBB2B;VSNL1;PRR16;PDE5A;STEAP2;CRB1;LUZP2;NPR3;TWIST2;PDGFA;FBLN1;ASAP2;C2CD4C;PCDH19;ADCY6;PROKR2;RANBP3L;TTR;GLRA3;GNG4;SPP1;PPAPDC1A;VAT1L;NTSR1;TRPM3…
H3K27me3 Treg Primary Cells	38/856	9.12155e-05	0.00489958	-1.31711	7.00519	ACHE;ZCCHC12;PARM1;SOWAHC;IRS4;STMN2;AEBP1;TRH;HAPLN4;ADCY6;BRS3;SHH;GLRA3;SLITRK1;GNG4;ANPEP;CPNE2;PPAPDC1A;EPHB2;RBM11;PPP1R26;CADPS2;CGREF1;MYOF;RAB27B;GFRA2;SLC16A14;SULF2;C1QL1;EPN3;FAM155A;HEYL;PLCXD3;GAL;CCDC65;FREM1;STEAP2;HCN1
H3K27me3 iPS DF 19.11	82/2112	0.000258437	0.0107969	-1.49557	6.77267	ACHE;PTPRU;SPON1;PODXL2;KCNK9;KCNC1;GPR68;KCNC4;CHD5;HTR2C;MYL6B;OXT;GRIK1;IL1RAP;RXFP3;EPS8;FAM122A;C1QTNF2;RASSF4;RASSF5;ANPEP;DNER;TMEM108;QRFPR;PUS3;CADPS2;CNTD1;NKX6-2;DGAT1;SSTR1;SYTL4;GFRA2;C1QL1;ARL4C;TMEM178;ADCYAP1;GAL;ALDH1A2;B3GNT4;SIDT1;PRR16;CRH;TERF2IP;DGKK;PAOX;PARM1;DDX25;LUZP2;GREB1L;TWIST2;KCNA3;AEBP1;FAM149A;CAMK2N2;PPAPDC1A;SCN3B;NTSR1;MPZL2;SPHKAP;CAV2;GABRA5;B3GAT2;PCDH8;SL…
H3K27me3 Fetal Heart	36/781	0.000404204	0.0151981	-1.29834	5.43561	ZCCHC12;CDA;RAB3C;LUZP2;NPR3;GREB1L;CHD5;HTR2C;PRELP;ADARB2;ZCCHC16;BRS3;SLC5A5;RASSF5;DNER;PPAPDC1A;FEZF1;VAT1L;RBM11;TRPC5;B3GAT2;SLC16A12;VWA5B2;GFRA2;C1QL1;ADCYAP1;FAM155A;GJB2;MAB21L1;B3GNT4;PRR16;ITGBL1;TRIM36;DGKK;STEAP2;CDH18
H3K27me3 CD4+ CD25- CD45RA+ Naive Primary Cells	58/1476	0.0006679	0.0209275	-1.37432	5.31405	CDA;SPARC;PODXL2;KCNC2;HSPB8;HTR2C;KNDC1;GRIK1;TRH;PTPRK;CLDN1;RXFP3;TMEM145;C1QTNF2;CCKAR;ANPEP;CCDC160;CADPS2;DSCAM;UNC5D;SSTR1;VWA5B2;SYTL4;PRLR;EPN3;TMEM178;ARMCX1;GAL;VSNL1;PAPPA;PRR16;DGKK;STEAP2;CNTNAP4;PARM1;LUZP2;NPR3;FBLN1;ADCY6;FAM149A;GLRA3;GNG4;CAMK2N2;PDGFC;VAT1L;TRPM3;NTSR1;CGREF1;SPHKAP;GABRA5;B3GAT2;GABRA3;SLC16A12;NMNAT2;TMEM196;HCRTR2;PLCXD3;MAB21L1
H3K27me3 H1 BMP4 Derived Trophoblast Cultured Cells	94/2683	0.00118671	0.0343232	-1.50461	5.07343	ZCCHC12;ACHE;SPON1;PODXL2;KCNC1;TRIL;MAST1;STMN2;ELAVL4;HTR2C;KLHL33;KNDC1;OXT;GRIK1;ADARB2;HAPLN4;ZCCHC16;CLDN1;GLDN;TMEM145;C1QTNF2;PSD2;RASSF5;ANPEP;DNER;RAC3;PTGDS;EPHB2;PHLDA3;PUS3;TRPC5;TPM4;DSCAM;OSR1;HPCAL1;SSTR1;SEZ6L;GFRA2;INMT;C1QL2;CKAP4;C1QL1;ARL4C;TMEM178;ADCYAP1;ALDH1A2;PAPPA;B3GNT4;ORAI3;SIDT1;PRR16;CRH;TERF2IP;DGKK;PAOX;CD63;PARM1;TSHZ2;TWIST2;KCNA3;PDGFA;FBLN1;AEBP1;FAM149A;CTIF…
H3K27me3 Colonic Mucosa	93/3006	0.00196803	0.0493319	-1.57319	4.73402	ACHE;RAB3C;SPON1;SPARC;PODXL2;SOWAHC;TRIL;HSPB8;MAST1;IRS4;STMN2;OXT;GRIK1;PTPRK;ADARB2;ZCCHC16;CLDN1;GLDN;RXFP3;AKAP12;TMEM145;C1QTNF2;CCKAR;BAIAP2L1;RASSF5;ANPEP;DNER;TMEM108;QRFPR;RNF152;PHLDA3;DACT1;CADPS2;TRPC5;DSCAM;SLC6A13;UNC5D;ANK1;F5;EPN3;GAP43;VSNL1;PAPPA;B3GNT4;PRR16;CRH;PDE5A;TAGLN3;STEAP2;PARM1;DDX25;LUZP2;SEMA3B;TWIST2;GREB1L;PDGFA;FBLN1;AEBP1;C2CD4C;ADAMTS10;FAM149A;ADCY6;CYP4X1;C…
H3K27me3 iPS-15b	80/2231	0.00166248	0.0446494	-1.48137	4.60546	PTPRU;ACHE;RAB3C;SPON1;PODXL2;KCNC2;TRIL;KCNC4;STMN2;CHD5;HAPLN4;SLC4A5;GLDN;EPS8;AKAP12;ISLR;CCKAR;NKRF;ANPEP;DNER;TMEM108;VWC2L;CPNE2;EPHB2;CCDC160;NKX6-2;GLRX3;DSCAM;UNC5D;SEZ6L;IQCG;CKAP4;EPN3;TMEM178;GAL;DPYD;FIBIN;LANCL3;VAMP1;SLC29A4;STEAP2;CDH18;PAOX;CNTNAP4;HCN3;CBFB;DDX25;LUZP2;NPR3;CD99L2;AEBP1;FAM149A;ACAT1;FSTL5;CDH24;METTL5;PPAPDC1A;NTSR1;RBM11;BEND6;FZD4;CAV2;B3GAT2;SLC16A12;RAB27B…
H3K4me3 H9	320/12921	0.0119483	0.187191	-2.60882	4.37141	CDA;SPON1;CMAS;ADARB2;CLDN1;GLDN;RXFP3;EPS8;FAM122A;EFR3A;BAIAP2L1;PSMD7;TFG;RASSF4;RASSF5;ANPEP;STRA13;CPNE2;CHAC1;PTGDS;EPHB2;TIPIN;TMEM194B;COG7;KCNK10;RPL21;HPCAL1;VWA5B2;SYTL4;ANK1;DAAM1;SARNP;PAPPA;ORAI3;PRR16;KDELR2;TTLL12;FREM1;OPTN;ZSCAN29;RWDD2A;TSHZ2;TWIST2;PDGFA;CD99L2;C2CD4C;PCDH19;RPAP2;FAM149A;ADAMTS10;TMTC4;CYP4X1;SNORD110;PPCS;ERI2;PDGFC;LDHD;NKX2-1;HIATL1;ASL;PPAPDC1A;SCN3B;RIMK…
H3K27me3 Penis Foreskin Fibroblast Primary Cells	61/1649	0.00211683	0.0497455	-1.36033	4.08212	RAB3C;CMAS;KCNK9;KCNC2;TRIL;STMN2;ELAVL4;HTR2C;KLHL33;GRIK1;ADARB2;FADS3;TMEM145;ANPEP;CPNE2;QRFPR;CADPS2;SLC13A4;UNC5D;SEZ6L;ARL4C;ADCYAP1;KIN;VSNL1;CRH;TERF2IP;LANCL3;DGKK;PAOX;HCN3;PARM1;NAA20;LUZP2;TSHZ2;TMEM72;TWIST2;PCDH19;FAM149A;VTN;PROKR2;ZNRF2;CYP4X1;PPAPDC1A;VAT1L;PPP1R26;SPHKAP;B3GAT2;PCDH8;SLC16A12;TRPV2;TMEM196;HCRTR2;POU4F3;FAM155A;MAP3K15;PLCXD3;KLHDC8A;MAB21L2;GNAS;SLC24A5;HCN1
H3K4me1 Penis Foreskin Keratinocyte Primary Cells	183/6593	0.00809629	0.142973	-1.96801	3.82798	RAB3C;SPON1;UBXN2A;HFE;DGKA;IRS4;FBXO25;IL1RAP;ADARB2;CLDN1;GLDN;EPS8;BAIAP2L1;RASSF5;CPNE2;PTGDS;EPHB2;CCDC160;PUS3;MAGI1;CADPS2;TIPIN;TMEM194B;COG7;KCNK10;UNC5D;PRLR;SYTL4;ANK1;CDC25A;RBMXL1;DAAM1;GPD2;SIDT1;PRR16;KDELR2;DGKK;FREM1;STEAP2;OPTN;ZSCAN29;GLYR1;PARM1;RWDD2A;CBFB;SLC22A2;TSHZ2;TWIST2;CD99L2;C2CD4C;PCDH19;HSPBP1;FAM149A;ACAT1;CTIF;CYP4X1;SNORD110;PPCS;ERI2;PDGFC;SMYD2;RDH16;NDN;ASL;P…
H3K4me1 Neurosphere Cultured Cells Cortex Derived	209/7814	0.0196941	0.255531	-2.58914	3.53265	SPON1;TRIL;ADARB2;CLDN1;GLDN;RXFP3;COMTD1;ISLR;BAIAP2L1;RASSF5;ANPEP;PTGDS;EPHB2;TIPIN;TMEM194B;RPL21;TM4SF5;VWA5B2;SYTL4;ANK1;DAAM1;PRR16;TTLL12;FREM1;OPTN;ZSCAN29;SLC22A6;RWDD2A;TSHZ2;TWIST2;PDGFA;CD99L2;RPAP2;FAM149A;ADAMTS10;SLC5A5;CYP4X1;SNORD110;PPCS;ERI2;NKX2-1;ASL;PPAPDC1A;SCN3B;NTSR1;TRPM3;RBM11;PPP1R26;SPHKAP;MAGEE1;FZD4;IQSEC3;FUCA2;SLC16A12;RAB27B;TMEM196;PAICS;SLC16A14;AIMP2;GJB2;NDU…
H3K4me3 iPS DF 19.11	335/13632	0.0216209	0.255531	-2.53022	3.45226	CDA;CMAS;ADARB2;CLDN1;GLDN;RXFP3;EPS8;FAM122A;EFR3A;BAIAP2L1;PSMD7;TFG;RASSF4;RASSF5;ANPEP;STRA13;CPNE2;CHAC1;PTGDS;EPHB2;TIPIN;TMEM194B;COG7;PAQR4;KCNK10;RPL21;HPCAL1;UNC5D;VWA5B2;SYTL4;ANK1;DAAM1;SARNP;PAPPA;ORAI3;PRR16;KDELR2;TAGLN3;TTLL12;FREM1;OPTN;ZSCAN29;SLC22A6;RWDD2A;TSHZ2;TWIST2;PDGFA;CD99L2;C2CD4C;PCDH19;RPAP2;FAM149A;ADAMTS10;TMTC4;CYP4X1;SNORD110;PPCS;ERI2;PDGFC;LDHD;HIATL1;ASL;SCN3B…
H3K27me3 Penis Foreskin Keratinocyte Primary Cells	31/615	0.00258821	0.0572451	-1.15219	3.29573	RAB3C;SPON1;PARM1;PODXL2;KCNC2;DDX25;ELAVL4;KCNA3;HTR2C;GRIK1;ADARB2;CYP4X1;DNER;PPAPDC1A;VAT1L;PUS3;CADPS2;SPHKAP;B3GAT2;SSTR1;UNC5D;SEZ6L;PRLR;HCRTR2;FAM155A;PLCXD3;ALDH1A2;PRR16;CRH;DGKK;HCN1
H3K27me3 CD4+ CD25+ CD127- Treg Primary Cells	48/1199	0.00411026	0.0858589	-1.28066	3.14408	PTPRU;CDA;RAB3C;PARM1;SOWAHC;NPR3;SEMA3B;ELAVL4;PDGFA;ASAP2;AEBP1;C2CD4C;ADARB2;CLDN1;ADCY6;SLC7A3;TMEM145;PSD2;SLITRK1;ANPEP;PDGFC;QRFPR;DACT1;PPP1R26;CADPS2;CGREF1;NKX6-2;DSCAM;GABRA5;B3GAT2;PCDH8;MYOF;TMEM196;ZFHX4;SULF2;C1QL1;FAM155A;HEYL;AR;MAP3K15;DAB2;GAL;VSNL1;ETNK2;GJB6;PRR16;CHPT1;DGKK
H3K27me3 Rectal Smooth Muscle	59/1601	0.00836542	0.142973	-1.40054	2.72419	ACHE;RAB3C;KCNC2;KCNC4;ELAVL4;KLHL33;HTR2C;ADARB2;CLDN1;CCKAR;RASSF5;ANPEP;DNER;TMEM108;QRFPR;RNF152;NKX6-2;DSCAM;ITGA3;SSTR1;PRLR;F5;EPN3;AR;ARMCX1;VSNL1;PRR16;CRH;TAGLN3;CDH18;PARM1;DDX25;LUZP2;TSHZ2;NPR3;GREB1L;C2CD4C;FAM149A;FSTL5;PROKR2;CYP4X1;TRPM3;BEND6;GABRA5;B3GAT2;CCDC136;SLC16A12;TMEM196;HCRTR2;POU4F3;EFNA1;FAM155A;PLCXD3;ETNK2;MAB21L1;CACHD1;LHX5;FMOD;FBN1
H3K27me3 Rectal Mucosa	41/1105	0.00609478	0.120613	-1.26201	2.66937	ACHE;RAB3C;SPARC;PARM1;KCNK9;SOWAHC;LUZP2;NPR3;TSHZ2;GRIK1;FBLN1;AEBP1;C2CD4C;PTPRK;FAM149A;AKAP12;TMEM145;FSTL5;RASSF5;PPAPDC1A;QRFPR;FEZF1;MPZL2;BEND6;CGREF1;FZD4;CCDC136;UNC5D;NMNAT2;MIAT;TMEM196;HCRTR2;C1QL1;HEYL;ETNK2;GJB6;PAPPA;LHX5;PVRL3;HCN1;FBN1
H3K27me3 CD3 Primary Cells	62/1718	0.00725389	0.136373	-1.30247	2.595	CDA;RAB3C;SPON1;CHD5;GRIK1;C1QTNF2;PSD2;NKRF;ANPEP;VWC2L;CCDC160;CADPS2;SLC13A4;MYOC;ANXA5;MYOF;UNC5D;SSTR1;SEZ6L;INMT;C1QL1;EPN3;ARMCX1;CDC42EP2;PRR16;PDE5A;STEAP2;CNTNAP4;LUZP2;SEMA3B;TWIST2;FBLN1;PCDH19;ADCY6;SLC5A5;GLRA2;GLRA3;PDGFC;PPAPDC1A;NTSR1;TRPM3;RBM11;BEND6;SPHKAP;FZD4;GABRA3;SLC16A12;MIAT;TMEM196;SLC16A14;HCRTR2;SULF2;FAM155A;MAP3K15;DAB2;PLCXD3;KLHDC8A;GNAS;SLC22A8;PVRL3;HCN1;FBN1
H3K4me3 CD3 Primary Cells	269/10669	0.0373001	0.389579	-2.7292	2.57279	CDA;SPON1;SPARC;CMAS;STMN2;ADARB2;CLDN1;RXFP3;EPS8;FAM122A;EFR3A;BAIAP2L1;PSMD7;TFG;RASSF4;RASSF5;ANPEP;CPNE2;CHAC1;EPHB2;TIPIN;TMEM194B;COG7;PAQR4;RPL21;HPCAL1;UNC5D;VWA5B2;SYTL4;ANK1;DAAM1;SARNP;ORAI3;KDELR2;TAGLN3;TTLL12;OPTN;ZSCAN29;RWDD2A;TSHZ2;TWIST2;PDGFA;CD99L2;C2CD4C;PCDH19;RPAP2;FAM149A;TMTC4;PPCS;ERI2;PDGFC;RDH16;HIATL1;ASL;PPAPDC1A;SCN3B;RIMKLB;NTSR1;RBM11;MAGEE1;FZD4;FUCA2;RAB27B;ERL…
H3K27me3 CD8 Memory Primary Cells	57/1623	0.0104517	0.170862	-1.25015	2.20889	ACHE;PTPRU;CDA;RAB3C;SOWAHC;ELAVL4;STMN2;TRH;HAPLN4;CLDN1;RXFP3;TMEM145;BAIAP2L1;PSD2;ANPEP;DNER;CPNE2;QRFPR;MAGI1;CADPS2;ELOVL3;MYOF;VWA5B2;ANK1;GFRA2;F5;EPN3;GAL;PAPPA;CRH;SLC29A4;SLC22A2;NPR3;PDGFA;ASAP2;AEBP1;C2CD4C;PCDH19;ADCY6;PROKR2;CYP4X1;GNG4;PDGFC;MPZL2;CGREF1;CAV2;B3GAT2;SLC16A12;TMEM196;SLC16A14;SULF2;POU4F3;GJB2;DAB2;FMOD;DZIP1;PVRL1
H3K27me3 H1 BMP4 Derived Mesendoderm Cultured Cells	84/2482	0.0224269	0.255531	-1.37518	1.87631	ACHE;PTPRU;RAB3C;KCNK9;PODXL2;KCNC2;STMN2;CHD5;HTR2C;GRIK1;IL1RAP;HAPLN4;CLDN1;SLC4A5;BRS3;EPS8;TMEM145;CCKAR;PSD2;RASSF5;DNER;TMEM108;STRA13;QRFPR;PTGDS;DACT1;CADPS2;NKX6-2;ITGA3;OSR1;SLC6A13;TM4SF5;UNC5D;VWA5B2;SYTL4;C1QL2;C1QL1;AR;DAAM1;ALDH1A2;B3GNT4;FIBIN;PRR16;CRH;SLC29A4;DGKK;CDH18;PAOX;CNTNAP4;PARM1;LUZP2;NPR3;GREB1L;ASAP2;AEBP1;ADCY6;FAM149A;ACAT1;SLC5A5;TMTC4;CYP4X1;CAMK2N2;BEND6;SPHKAP…
H3K27me3 Adipose Nuclei	41/1174	0.0140054	0.210641	-1.20218	1.87252	CDA;KCNK9;DDX25;LUZP2;GRIK1;AEBP1;ZCCHC16;HAPLN4;GLDN;BRS3;TMEM145;FSTL5;C1QTNF2;ANPEP;PPAPDC1A;FEZF1;DACT1;CGREF1;SPHKAP;DSCAM;GABRA5;B3GAT2;GABRA3;SLC16A12;RAB27B;TM4SF5;UNC5D;NMNAT2;MIAT;TMEM196;ZFHX4;SULF2;EFNA1;HEYL;GJB2;ARMCX1;PLCXD3;MAB21L2;PRR16;SLC22A8;CDH18
H3K4me1 H1 Derived Mesenchymal Stem Cells	174/6271	0.0411561	0.407228	-2.06645	1.85646	RAB3C;SPON1;SPARC;UBXN2A;TRIL;DGKA;IRS4;KNDC1;ADARB2;GLDN;RXFP3;TMEM145;EFR3A;RIMS3;CPNE2;EPHB2;SNORA33;PHLDA3;PUS3;MAGI1;CADPS2;TIPIN;TMEM194B;KCNK10;OSR1;SLC6A13;UNC5D;VWA5B2;PRLR;ANK1;CDC25A;AR;RBMXL1;DAAM1;PAPPA;GPD2;SIDT1;PRR16;FREM1;STEAP2;OPTN;ZSCAN29;PARM1;CBFB;SLC22A2;TSHZ2;TWIST2;CD99L2;C2CD4C;PCDH19;CYP4X1;SNORD110;PPCS;ERI2;PDGFC;NKX2-1;SMYD2;CDH24;ASL;PPAPDC1A;SCN3B;RBM11;PPP1R26;MAG…
H3K27me3 iPS-20b	76/1975	0.0221335	0.255531	-1.28747	1.75664	ACHE;PTPRU;RAB3C;SPON1;PODXL2;SOWAHC;KCNC2;KCNC4;FBXO25;CHD5;GRIK1;TRH;ZCCHC16;CLDN1;BRS3;EPS8;AKAP12;CCKAR;NKRF;TMEM108;VWC2L;PTGDS;EPHB2;RNF152;FEZF1;CADPS2;TRPC5;MYOC;ITGA3;MYOF;UNC5D;SEZ6L;PRLR;IQCG;GAL;VSNL1;FRG1;DPYD;B3GNT4;PRR16;CRH;LANCL3;DGKK;STEAP2;CDH18;PAOX;CNTNAP4;LUZP2;TSHZ2;NPR3;PRELP;AEBP1;FAM149A;ADCY6;CYP4X1;PDGFC;VAT1L;BEND6;B3GAT2;CCDC136;SLC16A12;RAB27B;NMNAT2;ZFHX4;HCRTR2;SU…
H3K27me3 CD4+ CD25- Th Primary Cells	39/1021	0.0170901	0.237995	-1.17994	1.69382	ACHE;CDA;SPON1;KCNK9;HSPB8;GREB1L;ELAVL4;HTR2C;GRIK1;TRH;PCDH19;GLDN;TMEM145;SHH;CCKAR;GNG4;DACT1;BEND6;MAGI1;CADPS2;CGREF1;NKX6-2;MYOC;B3GAT2;ABCA4;TMEM196;ZFHX4;HCRTR2;SULF2;C1QL1;EPN3;FAM155A;AR;GAP43;GAL;CACHD1;SLC29A4;SLC24A5;HCN1
H3K27me3 Pancreatic Islets	40/1174	0.022319	0.255531	-1.19668	1.63277	ZCCHC12;ACHE;SPARC;THSD7B;LUZP2;TSHZ2;SLC41A3;OXT;SLC5A5;FSTL5;C1QTNF2;CYP4X1;ANPEP;RDH16;NKX2-1;SLC17A6;PPAPDC1A;TRPM3;CGREF1;SPHKAP;CAV2;GABRA5;OSR1;GABRA3;SLC6A13;TM4SF5;GFRA2;HCRTR2;POU4F3;EPN3;ADCYAP1;DAB2;VSNL1;CRH;FIBIN;PRR16;CACHD1;TRIM36;DGKK;SLC24A5
H3K27me3 Colon Smooth Muscle	33/852	0.0168874	0.237995	-1.13319	1.6267	RAB3C;GRIK1;C2CD4C;ADARB2;CLDN1;GLDN;TMEM145;SHH;BAIAP2L1;SLITRK1;GNG4;NKRF;ANPEP;RASSF5;RAC3;EPHB2;PPAPDC1A;MPZL2;CGREF1;KCNK10;GABRA5;B3GAT2;OSR1;ABCA4;UNC5D;NMNAT2;TMEM196;HEYL;TUBB2B;GJB6;CACHD1;TAGLN3;CDH18
H3K27me3 Stomach Smooth Muscle	36/993	0.0202179	0.255531	-1.14369	1.56046	RAB3C;DDX25;KCNC2;GREB1L;TWIST2;KLHL33;GRIK1;ZCCHC16;TMEM145;SULT1C2;GLRA2;SLITRK1;RASSF5;FEZF1;TRPC5;NKX6-2;SPHKAP;MAGEE1;SLC16A12;UNC5D;NMNAT2;SSTR1;VWA5B2;TMEM196;F5;FAM155A;PLCXD3;GAL;VSNL1;PRR16;LHX5;CD200;CBLN2;CDH18;CNTNAP4;SNORD61
H3K27me3 Fetal Brain	61/1801	0.033965	0.364881	-1.18209	1.19176	RAB3C;SPON1;KCNK9;KCNC2;HFE;STMN2;KLHL33;IL1RAP;HAPLN4;CCKAR;BAIAP2L1;RASSF5;QRFPR;FEZF1;CADPS2;KCNK10;ITGA3;ELOVL3;SLC6A13;UNC5D;VWA5B2;PRLR;GFRA2;C1QL1;EPN3;ADCYAP1;TUBB2B;ARMCX1;CDC42EP2;CRH;TERF2IP;PDE5A;TLCD1;STEAP2;LUZP2;GLRA3;CYP4X1;ALS2CL;SLITRK1;RDH16;PPAPDC1A;SCN3B;NTSR1;TRPM3;RBM11;BEND6;CGREF1;SPHKAP;MAGEE1;CAV2;SLC16A12;RAB27B;NMNAT2;SULF2;FAM155A;DAB2;MAB21L1;MAB21L2;GNAS;CACHD1;FBN1
H3K27me3 Stomach Mucosa	52/1479	0.0326041	0.360563	-1.16409	1.18747	ACHE;PTPRU;RAB3C;KCNK9;PODXL2;MAST1;KCNC4;HTR2C;KLHL33;GRIK1;ZCCHC16;AKAP12;TMEM145;ANPEP;DNER;CPNE2;PHLDA3;MAGI1;TRPC5;KCNK10;GLRX3;MYOC;SLC6A13;EPN3;VSNL1;FIBIN;FREM1;CDH18;TSHZ2;NPR3;FBLN1;AEBP1;SLC7A3;TTR;CAMK2N2;SPP1;MPZL2;BEND6;RBM11;SPHKAP;B3GAT2;BTBD11;MIAT;TMEM196;ZFHX4;SULF2;POU4F3;EFNA1;GJB2;DAB2;ETNK2;CACHD1
H3K4me3 iPS DF 6.9	318/13090	0.0729836	0.623678	-2.32996	1.10002	SPON1;SPARC;CMAS;TRIL;STMN2;ADARB2;CLDN1;GLDN;RXFP3;EPS8;FAM122A;COMTD1;EFR3A;BAIAP2L1;PSMD7;TFG;RASSF4;RASSF5;ANPEP;CPNE2;CHAC1;PTGDS;EPHB2;TIPIN;TMEM194B;COG7;PAQR4;KCNK10;RPL21;HPCAL1;UNC5D;VWA5B2;SYTL4;ANK1;DAAM1;PAPPA;ORAI3;PRR16;KDELR2;TAGLN3;TTLL12;OPTN;ZSCAN29;RWDD2A;TSHZ2;TWIST2;PDGFA;CD99L2;C2CD4C;PCDH19;RPAP2;FAM149A;ADAMTS10;TMTC4;CYP4X1;SNORD110;PPCS;ERI2;PDGFC;LDHD;NKX2-1;HIATL1;ASL…
H3K4me3 Neurosphere Cultured Cells Cortex Derived	284/11659	0.0818202	0.654562	-2.56898	1.08871	CMAS;ADARB2;CLDN1;GLDN;RXFP3;FAM122A;COMTD1;EFR3A;BAIAP2L1;PSMD7;TFG;RASSF4;RASSF5;ANPEP;CPNE2;CHAC1;PTGDS;EPHB2;TIPIN;TMEM194B;COG7;KCNK10;RPL21;HPCAL1;VWA5B2;SYTL4;ANK1;DAAM1;PAPPA;SARNP;ORAI3;PRR16;KDELR2;TTLL12;FREM1;OPTN;ZSCAN29;RWDD2A;TSHZ2;TWIST2;CD99L2;C2CD4C;PCDH19;RPAP2;FAM149A;ADAMTS10;TMTC4;PPCS;ERI2;PDGFC;LDHD;NKX2-1;HIATL1;ASL;SCN3B;PPAPDC1A;RIMKLB;TRPM3;RBM11;PPP1R26;SPHKAP;MAGEE1;…
H3K27me3 CD34 Primary Cells	47/1456	0.0393603	0.399985	-1.13966	1.0443	CDA;LUZP2;SEMA3B;GREB1L;IRS4;HTR2C;GRIK1;FBLN1;TRH;CLDN1;GLDN;FSTL5;C1QTNF2;GLRA3;CCKAR;BAIAP2L1;RASSF5;TMEM108;PPAPDC1A;TRPM3;CADPS2;CGREF1;SLC13A4;ITGA3;CAV2;GABRA5;B3GAT2;MYOF;SLC6A13;UNC5D;MIAT;TMEM196;ANK1;ZFHX4;GFRA2;HCRTR2;BMP5;EPN3;GJB2;PLCXD3;GAL;MAB21L1;LHX6;SLC29A4;PDE5A;CDH18;CNTNAP4
H3K4me3 Neurosphere Cultured Cells Ganglionic Eminence Derived	261/10742	0.102756	0.75006	-3.13133	0.900577	CMAS;ADARB2;CLDN1;GLDN;RXFP3;COMTD1;BAIAP2L1;PSMD7;TFG;RASSF4;RASSF5;ANPEP;CPNE2;CHAC1;PTGDS;EPHB2;TIPIN;TMEM194B;COG7;RPL21;HPCAL1;VWA5B2;SYTL4;ANK1;DAAM1;PAPPA;ORAI3;PRR16;TTLL12;OPTN;ZSCAN29;SLC22A6;RWDD2A;TSHZ2;TWIST2;CD99L2;C2CD4C;RPAP2;FAM149A;ADAMTS10;TMTC4;PPCS;ERI2;LDHD;HIATL1;ASL;SCN3B;PPAPDC1A;NTSR1;TRPM3;RBM11;PPP1R26;SPHKAP;MAGEE1;FZD4;IQSEC3;SLC16A12;RAB27B;BTBD11;ERLIN2;PAICS;TMEM1…
H3K14ac H1	99/3541	0.0583907	0.522736	-1.30658	0.847549	CDA;RAB3C;SPON1;CMAS;FAM13B;TRIL;ADARB2;EPS8;FAM122A;COMTD1;PSMD7;BAIAP2L1;SLC39A6;PHLDA3;PUS3;CADPS2;TIPIN;RPL21;HPCAL1;SAP30;RBMXL1;TMX1;SARNP;CBFB;TSHZ2;TWIST2;GMPS;AEBP1;RPAP2;TMTC4;CYP4X1;PPCS;SMYD2;RIMKLB;FDFT1;FUCA2;SLC16A12;BTBD11;SYT9;SLC16A14;EFNA1;PLCXD3;CALU;RSL24D1;PTPRU;NRSN2;MRPS15;SOWAHC;DDX42;MYL6B;PYGM;PTPRK;COX7C;RND1;SHH;TUBA1B;ATP7B;CCKAR;RFK;GNPNAT1;AHSA2;UCHL5;CKAP4;C1QL1;A…
H3K27me3 Brain Germinal Matrix	65/2004	0.0543141	0.4981	-1.18581	0.826454	RAB3C;KCNC4;STMN2;HTR2C;GRIK1;PTPRK;ZCCHC16;HAPLN4;CLDN1;BRS3;EPS8;FADS3;EFR3A;ATP7B;CCKAR;RASSF5;DNER;TMEM108;SLC39A6;GNPNAT1;QRFPR;RNF152;FEZF1;ARL5A;TRPC5;KCNK10;SLC6A13;SSTR1;EPN3;KIN;TMEM178;GAP43;CDC42EP2;TERF2IP;SLC25A10;CDH18;ZSCAN29;RWDD2A;LUZP2;GREB1L;KCNA3;PCDH19;FAM149A;PROKR2;GNG4;RDH16;PPAPDC1A;NTSR1;VAT1L;BEND6;CAV2;B3GAT2;PCDH8;SLC16A12;HSPE1;SYT9;SULF2;HEYL;GJB2;DAB2;CACHD1;UNC11…
H3K27me3 Neurosphere Cultured Cells Cortex Derived	30/724	0.0463308	0.446677	-1.0004	0.806245	PODXL2;KCNC4;FBXO25;PRELP;HAPLN4;CLDN1;SHH;C1QTNF2;CYP4X1;RDH16;QRFPR;TRPM3;RBM11;CADPS2;CGREF1;ITGA3;CAV2;SLC16A12;UNC5D;HCRTR2;C1QL1;EPN3;GAL;MAB21L1;MAB21L2;PRR16;CRH;CBLN2;CDH18;CNTNAP4
H3K27me3 Adipose Derived Mesenchymal Stem Cell Cultured Cells	48/1400	0.0523741	0.492317	-1.10947	0.786208	RAB3C;SPON1;PARM1;KCNC2;SLC22A2;MAST1;SEMA3B;ELAVL4;ADARB2;CLDN1;GLDN;SLC5A5;TMEM145;FSTL5;TTR;GLRA3;CYP4X1;BAIAP2L1;SLITRK1;CPNE2;PPAPDC1A;QRFPR;FEZF1;VAT1L;MPZL2;CGREF1;SPHKAP;DSCAM;B3GAT2;PCDH8;SLC16A12;SLC6A13;SEZ6L;TMEM196;HCRTR2;C1QL1;EPN3;FAM155A;MAP3K15;PLCXD3;SLC25A18;VSNL1;ETNK2;LHX5;TAGLN3;CBLN2;CDH18;HCN1
H3K4me2 H9	292/11812	0.113765	0.788061	-2.7235	0.648682	CDA;SPON1;CLDN1;GLDN;RXFP3;EPS8;FAM122A;COMTD1;EFR3A;BAIAP2L1;PSMD7;TFG;RASSF5;ANPEP;CPNE2;PTGDS;EPHB2;TIPIN;TMEM194B;COG7;RPL21;HPCAL1;VWA5B2;SYTL4;DAAM1;ORAI3;PRR16;KDELR2;TTLL12;FREM1;OPTN;ZSCAN29;RWDD2A;TSHZ2;TWIST2;PDGFA;CD99L2;C2CD4C;PCDH19;RPAP2;FAM149A;ADAMTS10;TMTC4;CYP4X1;SNORD110;PPCS;ERI2;PDGFC;LDHD;HIATL1;ASL;PPAPDC1A;SCN3B;RIMKLB;NTSR1;TRPM3;RBM11;PPP1R26;SPHKAP;MAGEE1;FZD4;IQSEC3;F…
H3K4me3 Mobilized CD34 Primary Cells	314/13279	0.115275	0.788061	-2.34038	0.55743	CDA;SPARC;CMAS;ADARB2;CLDN1;GLDN;RXFP3;EPS8;FAM122A;COMTD1;EFR3A;BAIAP2L1;PSMD7;TFG;RASSF4;RASSF5;ANPEP;STRA13;CPNE2;CHAC1;PTGDS;EPHB2;TIPIN;TMEM194B;COG7;RPL21;HPCAL1;VWA5B2;SYTL4;ANK1;DAAM1;SARNP;PAPPA;ORAI3;KDELR2;TAGLN3;TTLL12;FREM1;OPTN;ZSCAN29;RWDD2A;TSHZ2;TWIST2;PDGFA;CD99L2;C2CD4C;PCDH19;RPAP2;FAM149A;ADAMTS10;TMTC4;CYP4X1;SNORD110;PPCS;ERI2;PDGFC;LDHD;NKX2-1;HIATL1;ASL;SCN3B;PPAPDC1A;RIM…
H3K27me3 Peripheral Blood Mononuclear Primary Cells	59/1685	0.0784097	0.653472	-1.09957	0.467819	ACHE;SPON1;SOWAHC;KCNC2;TRIL;STMN2;HTR2C;GRIK1;CLDN1;AKAP12;TMEM145;C1QTNF2;PSD2;ANPEP;RAC3;CPNE2;QRFPR;PHLDA3;DACT1;MAGI1;NKX6-2;UNC5D;SSTR1;AR;GAL;VSNL1;PAPPA;PRR16;SLC29A4;PDE5A;CHODL;LUZP2;TSHZ2;GREB1L;AEBP1;C2CD4C;ADCY6;ADAMTS10;SLC5A5;SLC9A3R2;GLRA3;SLITRK1;PDGFC;PPAPDC1A;NTSR1;TRPM3;RBM11;MPZL2;CGREF1;SPHKAP;CCDC136;TMEM196;SLC16A14;EFNA1;PLCXD3;MAP3K15;LHX5;PVRL3;HCN1
H3K27me3 CD4 Naive Primary Cells	22/634	0.0720774	0.623678	-0.858322	0.405232	CGREF1;RAB3C;PTPRU;SPARC;FZD4;GFRA2;HEYL;TMEM178;TMEM145;BAIAP2L1;PSD2;SLITRK1;GNG4;GJB6;RASSF5;R3HCC1;CRH;ITGBL1;QRFPR;EPHB2;STEAP2;BEND6
H3K27me3 Neurosphere Cultured Cells Ganglionic Eminence Derived	19/557	0.079946	0.653472	-0.81671	0.347474	SPHKAP;SLC22A2;KCNC4;ELOVL3;STMN2;CHD5;HTR2C;KLHL33;HAPLN4;HCRTR2;C1QL2;EPN3;PROKR2;GAL;MAB21L2;RDH16;QRFPR;CDH18;VAT1L
H3K27me3 Breast Myoepithelial Cells	41/1292	0.0936078	0.733261	-0.999962	0.310242	KCNK9;KCNC2;GREB1L;KCNA3;HTR2C;OXT;GRIK1;PCDH19;HAPLN4;FSTL5;GLRA2;SHH;GLRA3;SLITRK1;GNG4;ANPEP;PPAPDC1A;FEZF1;TRPM3;CCDC160;KCNK10;SPHKAP;MAGEE1;GABRA3;SLC6A13;TM4SF5;UNC5D;NMNAT2;MIAT;TMEM196;POU4F3;PLCXD3;GAL;ALDH1A2;GJB6;FRG1;GNAS;PRR16;LHX5;SNORD61;CNTNAP4
H3K27me3 Brain Substantia Nigra	44/1351	0.10243	0.75006	-0.989502	0.284583	PTPRU;RAB3C;LUZP2;SLC22A2;HTR2C;C2CD4C;ZCCHC16;CLDN1;RXFP3;BRS3;C1QTNF2;TTR;CYP4X1;BAIAP2L1;SLITRK1;GNG4;CAMK2N2;ANPEP;QRFPR;NTSR1;CGREF1;TRPC5;SPHKAP;SLC6A13;RAB27B;BTBD11;TM4SF5;UNC5D;NMNAT2;VWA5B2;TMEM196;GFRA2;POU4F3;EPN3;FAM155A;GJB2;PLCXD3;VSNL1;GJB6;B3GNT4;SIDT1;GNAS;FIBIN;HCN1
H3K27me3 H1 Derived Mesenchymal Stem Cells	40/1212	0.10258	0.75006	-0.963254	0.277034	CDA;RAB3C;KCNK9;KCNC2;LUZP2;TSHZ2;STMN2;KCNA3;PCDH19;ZCCHC16;SLC4A5;C1QTNF2;LDHD;QRFPR;PPAPDC1A;TRPM3;RBM11;TRPC5;SPHKAP;DSCAM;SPINK7;B3GAT2;CCDC136;SLC16A12;UNC5D;SSTR1;HCRTR2;C1QL1;GJB2;PLCXD3;MAP3K15;KLHDC8A;ETNK2;ALDH1A2;B3GNT4;FIBIN;TRIM36;DGKK;STEAP2;HCN1
H3K27me3 Breast vHMEC	48/1493	0.103732	0.75006	-0.958399	0.275638	CRB1;ZCCHC12;ACHE;SPON1;PODXL2;HSPB8;ELAVL4;GREB1L;KLHL33;KNDC1;GRIK1;ADARB2;GLDN;SLC5A5;SLC7A3;SHH;RASSF5;CAMK2N2;ANPEP;PTGDS;EPHB2;TRPC5;SPHKAP;MAGEE1;GABRA5;B3GAT2;ELOVL3;SLC16A12;TRPV2;UNC5D;SEZ6L;SYTL4;PRLR;ANK1;HCRTR2;C1QL1;FAM155A;GJB2;ETNK2;GJB6;MAB21L1;B3GNT4;TRIM36;LANCL3;FMOD;CBLN2;HCN1;CNTNAP4
H3K27me3 Skeletal Muscle	38/1093	0.118706	0.797025	-0.910757	0.206623	KCNK9;LUZP2;KCNA3;HTR2C;PRELP;AEBP1;C2CD4C;ZCCHC16;BRS3;TMEM145;BAIAP2L1;SLITRK1;ANPEP;RAC3;FEZF1;TRPM3;CADPS2;TRPC5;KCNK10;SPHKAP;SLC16A12;RAB27B;UNC5D;NMNAT2;MIAT;C1QL1;EPN3;MAP3K15;DAB2;B3GNT4;MAB21L2;PRR16;ITGBL1;CCDC65;FREM1;CBLN2;CDH18;HCN1
H3K27me3 CD4+ CD25- CD45RO+ Memory Primary Cells	35/993	0.111759	0.788061	-0.835221	0.198932	PTPRU;ACHE;GREB1L;PRELP;SRI;ASAP2;TRH;AEBP1;HAPLN4;TMEM145;GNG4;ANPEP;QRFPR;EPHB2;DACT1;CADPS2;CGREF1;FZD4;CAV2;B3GAT2;MYOF;NMNAT2;VWA5B2;TMEM196;GFRA2;SLC16A14;SULF2;EPN3;EFNA1;FAM155A;GAL;GJB6;PAPPA;PRR16;ITGBL1
H3K4me3 Colon Smooth Muscle	276/11542	0.150658	0.925324	-2.53175	0.196493	CDA;CMAS;CLDN1;GLDN;RXFP3;EPS8;FAM122A;COMTD1;ISLR;EFR3A;BAIAP2L1;PSMD7;TFG;RASSF4;RASSF5;ANPEP;STRA13;CPNE2;CHAC1;PTGDS;EPHB2;TIPIN;TMEM194B;COG7;PAQR4;RPL21;HPCAL1;UNC5D;VWA5B2;SYTL4;ORAI3;PRR16;KDELR2;TAGLN3;TTLL12;ZSCAN29;RWDD2A;SLC22A2;PDGFA;CD99L2;C2CD4C;PCDH19;RPAP2;FAM149A;ADAMTS10;TMTC4;SNORD110;PPCS;ERI2;LDHD;NKX2-1;HIATL1;ASL;PPAPDC1A;SCN3B;RIMKLB;RBM11;PPP1R26;MAGEE1;FUCA2;SLC16A12;RA…
H3K27me3 Duodenum Smooth Muscle	39/1054	0.125303	0.82656	-0.89171	0.169855	PTPRU;ACHE;CDA;PODXL2;NPR3;STMN2;GREB1L;TWIST2;GRIK1;AEBP1;TRH;C2CD4C;CLDN1;GLDN;SLC5A5;AKAP12;TMEM145;RASSF5;ANPEP;TMEM108;TRPM3;BEND6;CADPS2;CGREF1;NKX6-2;KCNK10;B3GAT2;PCDH8;ABCA4;UNC5D;TMEM196;C1QL1;EFNA1;FAM155A;HEYL;GJB2;GJB6;DGKK;SLC24A5
H3K4me1 H1 BMP4 Derived Trophoblast Cultured Cells	163/6403	0.146853	0.925324	-1.72279	0.133709	RAB3C;CDA;SPON1;SPARC;GPR68;TRIL;DGKA;IRS4;IL1RAP;CLDN1;EPS8;EFR3A;BAIAP2L1;PSMD7;RASSF5;CHAC1;PTGDS;MAGI1;PUS3;CADPS2;TIPIN;TMEM194B;COG7;TM4SF5;PRLR;ANK1;CDC25A;RBMXL1;PAPPA;GPD2;ORAI3;SIDT1;PRR16;KDELR2;TAGLN3;DGKK;FREM1;STEAP2;ZSCAN29;GLYR1;PARM1;RWDD2A;SLC22A2;CCDC25;TSHZ2;TWIST2;C2CD4C;PCDH19;FAM149A;ACAT1;TMTC4;SLC5A5;SNORD110;PPCS;ERI2;PDGFC;NDN;ASL;PPAPDC1A;SCN3B;TRPM3;SLMO2;SPHKAP;CAV2;…
H3K4me1 iPS DF 6.9	143/5549	0.148961	0.925324	-1.54854	0.120185	FAM13B;GPR68;TRIL;KLHL33;IL1RAP;ADARB2;CLDN1;GLDN;FADS3;FAM122A;ISLR;EFR3A;RIMS3;SLC39A6;PTGDS;TMEM194B;TIPIN;TPM4;PAQR4;DSCAM;VWA5B2;PRLR;ANK1;CDC25A;RBMXL1;GPD2;PRR16;DGKK;FREM1;OPTN;ZSCAN29;PARM1;RWDD2A;CBFB;CCDC25;SLC41A3;GMPS;AEBP1;FAM149A;ACAT1;CYP4X1;SNORD110;PPCS;ERI2;CDH24;ASL;PPAPDC1A;SCN3B;RIMKLB;FDFT1;SLMO2;SPHKAP;CAV2;FZD4;FUCA2;SLC16A12;SYT9;TMEM196;SLC16A14;PLCXD3;GJB2;KLHDC8A;GJB6…
H3K9me3 Mobilized CD34 Primary Cells	21/665	0.15258	0.925324	-0.754949	0.0585929	KCNK10;SPHKAP;TSHZ2;PCDH8;IRS4;HTR2C;GRIK1;SSTR1;SYT9;GLDN;TMEM178;PLCXD3;VAMP7;PLCZ1;FRG1;MAB21L2;RDH16;TRIM36;FEZF1;SNORD61;PLXNA3
H3K9me3 Colonic Mucosa	19/572	0.149184	0.925324	-0.723681	0.0561661	CDA;PTPRU;KCNK10;SOWAHC;NXPH4;TRIL;PCDH8;KCNA3;HTR2C;UNC5D;ANPEP;MAB21L1;DNER;TMEM108;RDH16;TRIM36;QRFPR;DGKK;FEZF1
H3K4me3 H1 Derived Mesenchymal Stem Cells	307/12936	0.168562	1	-1.89449	0	CDA;SPON1;SPARC;CMAS;ADARB2;CLDN1;GLDN;RXFP3;EPS8;FAM122A;COMTD1;EFR3A;BAIAP2L1;PSMD7;TFG;RASSF4;RASSF5;ANPEP;STRA13;CPNE2;CHAC1;TIPIN;TMEM194B;COG7;PAQR4;RPL21;HPCAL1;UNC5D;VWA5B2;SYTL4;ANK1;DAAM1;SARNP;ORAI3;PRR16;KDELR2;TAGLN3;TTLL12;FREM1;OPTN;ZSCAN29;RWDD2A;TSHZ2;TWIST2;PDGFA;CD99L2;C2CD4C;PCDH19;RPAP2;FAM149A;ADAMTS10;TMTC4;CYP4X1;SNORD110;PPCS;ERI2;PDGFC;NKX2-1;RDH16;HIATL1;ASL;PPAPDC1A;SC…
H3K27me3 Brain Hippocampus Middle	49/1581	0.175908	1	-0.871999	0	PTPRU;CDA;RAB3C;SPON1;KCNK9;PODXL2;IRS4;OXT;ZCCHC16;CLDN1;BRS3;RXFP3;TMEM145;CCKAR;DNER;CADPS2;TRPC5;NKX6-2;UNC5D;ANK1;F5;EPN3;ADCYAP1;TUBB2B;VSNL1;B3GNT4;SIDT1;LUZP2;SLC22A2;TSHZ2;NPR3;GREB1L;TWIST2;FBLN1;SLC5A5;PROKR2;ALS2CL;GNG4;SLITRK1;CAMK2N2;NTSR1;CGREF1;SPHKAP;CAV2;PCDH8;RAB27B;TMEM196;GJB2;TRIM36
H3K27me3 Brain Inferior Temporal Lobe	30/868	0.176378	1	-0.748126	0	KCNK9;HSPB8;GREB1L;TWIST2;IRS4;HTR2C;CLDN1;RXFP3;ALS2CL;CYP4X1;GNG4;ANPEP;RASSF5;NDN;KCNK10;ABCA4;TM4SF5;NMNAT2;MIAT;VWA5B2;ANK1;SYTL4;EPN3;PLCXD3;GAL;VSNL1;B3GNT4;CACHD1;FIBIN;CBLN2
H3K36me3 H1	23/874	0.184131	1	-0.755825	0	NKX6-2;PODXL2;KCNK9;KCNC1;TWIST2;GREB1L;HPCAL1;TRH;C1QL2;POU4F3;ADCYAP1;GJB2;ALDH1A2;GJB6;FRG1;B3GNT4;SNORD11;GNAS;RDH5;GNB3;CHML;SNORA33;NTSR1
H3K9me3 Penis Foreskin Fibroblast Primary Cells	10/326	0.186613	1	-0.581578	0	CHODL;FSTL5;PLCXD3;GLRA3;VAMP7;SPHKAP;LUZP2;MAB21L2;RDH16;NKX2-1
H3K9me3 Rectal Smooth Muscle	8/283	0.188512	1	-0.432109	0	CDA;ACHE;TRPC5;CRH;HTR2C;DGKK;ZCCHC16;RXFP3
H3K9me3 Fetal Brain	4/115	0.189197	1	-0.303176	0	CHODL;VAMP7;ANPEP;FRG1
H3K27me3 Brain Cingulate Gyrus	33/932	0.198408	1	-0.72891	0	RAB3C;LUZP2;TRIL;TSHZ2;GREB1L;OXT;HAPLN4;CLDN1;ADAMTS10;RXFP3;PPAPDC1A;VAT1L;TRPM3;CGREF1;SPHKAP;CAV2;B3GAT2;PCDH8;SLC16A12;TM4SF5;UNC5D;NMNAT2;MIAT;SEZ6L;EPN3;HEYL;TUBB2B;VSNL1;MAB21L2;B3GNT4;CACHD1;PDE5A;DGKK
H3K36me3 iPS DF 19.11	101/4036	0.204581	1	-1.05452	0	RAB3C;SPON1;FAM13B;GPR68;KLHL33;GLDN;EPS8;FADS3;RIMS3;BAIAP2L1;SNORD11;SLC39A6;CPNE2;PTGDS;CADPS2;NKX6-2;HPCAL1;TM4SF5;UNC5D;ANK1;SAP30;RBMXL1;PAPPA;ZSCAN29;GLYR1;TSHZ2;TWIST2;GMPS;FBLN1;AEBP1;C2CD4C;FAM149A;PPCS;ERI2;SMYD2;NDN;PPAPDC1A;SCN3B;FDFT1;SLMO2;SPHKAP;FZD4;SYT9;GJB2;NASP;CALU;GNAS;RSL24D1;FBN1;SOWAHC;KCNC2;HSPB8;DDX42;OXT;PYGM;TRH;AKAP12;TMEM222;SULT1C2;C1QTNF2;ATP7B;RFK;DNER;SUMO2;TMEM…
H3K9me3 CD4 Memory Primary Cells	1980-03-01	0.207897	1	-0.120527	0	PLCZ1;LUZP2;FRG1
H3K23me2 H1	254/10263	0.207916	1	-2.11676	0	SPON1;SPARC;ADARB2;CLDN1;GLDN;RXFP3;EPS8;FAM122A;ISLR;EFR3A;BAIAP2L1;PSMD7;TFG;RASSF4;RASSF5;ANPEP;CPNE2;CHAC1;PTGDS;EPHB2;TIPIN;COG7;PAQR4;KCNK10;RPL21;HPCAL1;VWA5B2;ANK1;SARNP;ORAI3;PRR16;TTLL12;FREM1;OPTN;ZSCAN29;RWDD2A;TSHZ2;C2CD4C;RPAP2;FAM149A;TMTC4;CYP4X1;SNORD110;PPCS;ERI2;PDGFC;LDHD;ASL;SCN3B;PPAPDC1A;RIMKLB;NTSR1;TRPM3;RBM11;PPP1R26;SPHKAP;MAGEE1;FZD4;IQSEC3;FUCA2;SLC16A12;RAB27B;ERLIN2…
H3K27me3 Brain Anterior Caudate	42/1470	0.210684	1	-0.770566	0	RAB3C;KCNK9;THSD7B;KCNC2;SLC22A2;NPR3;IRS4;GREB1L;TWIST2;STMN2;OXT;GRIK1;AEBP1;C2CD4C;CLDN1;ADAMTS10;SULT1C2;BAIAP2L1;RASSF5;CAMK2N2;ANPEP;FEZF1;NKX6-2;SPHKAP;CAV2;GABRA5;MYOF;GABRA3;SLC16A12;TM4SF5;NMNAT2;MIAT;VWA5B2;PRLR;TMEM196;EPN3;GJB2;GAL;MAB21L2;LHX5;PDE5A;HCN1
H3K4me3 Stomach Smooth Muscle	278/11420	0.217665	1	-2.56402	0	CDA;CMAS;ADARB2;CLDN1;RXFP3;COMTD1;BAIAP2L1;PSMD7;TFG;RASSF4;RASSF5;ANPEP;STRA13;CPNE2;CHAC1;PTGDS;EPHB2;TIPIN;TMEM194B;COG7;RPL21;HPCAL1;UNC5D;VWA5B2;SYTL4;ANK1;ORAI3;PRR16;KDELR2;TAGLN3;TTLL12;OPTN;ZSCAN29;RWDD2A;SLC22A2;TWIST2;PDGFA;CD99L2;C2CD4C;PCDH19;RPAP2;ADAMTS10;TMTC4;CYP4X1;PPCS;ERI2;PDGFC;LDHD;NKX2-1;HIATL1;ASL;PPAPDC1A;SCN3B;NTSR1;RBM11;PPP1R26;MAGEE1;FUCA2;SLC16A12;RAB27B;TMEM196;PAI…
H3K36me3 H1 BMP4 Derived Trophoblast Cultured Cells	71/2756	0.218154	1	-0.917481	0	ACHE;CDA;NRSN2;SPON1;KCNC1;GPR68;IRS4;DDX42;OXT;SLC4A5;AKAP12;EFR3A;ATP7B;BAIAP2L1;RASSF5;ANPEP;DNER;TMEM108;GNPNAT1;QRFPR;SNORA33;SLC13A4;TPM4;PAQR4;GLRX3;OSR1;ANXA5;UNC5D;VWA5B2;GFRA2;INMT;CDC25A;CKAP4;UCHL5;C1QL1;ADCYAP1;TUBB2B;ALDH1A2;FRG1;CDC42EP2;FIBIN;CHODL;SLC22A2;TWIST2;ADAMTS10;SLC9A3R2;CTIF;PROKR2;SNORD110;PPCS;PDGFC;NKX2-1;NDN;VAT1L;B3GAT2;CCDC136;PCDH8;LIMK1;BTBD11;NMNAT2;HSPE1;PAICS…
H3K9me3 Neurosphere Cultured Cells Cortex Derived	13/340	0.218171	1	-0.503527	0	MAGEE1;HTR2C;CD99L2;PCDH19;INMT;MAP3K15;NKRF;ANPEP;NDN;LANCL3;DGKK;HCN1;SNORD61
H3K4me2 Muscle Satellite Cultured Cells	218/8584	0.219236	1	-2.31173	0	CMAS;CLDN1;GLDN;RXFP3;ISLR;BAIAP2L1;PSMD7;STRA13;CPNE2;CHAC1;PTGDS;EPHB2;SNORA33;TIPIN;TMEM194B;COG7;RPL21;SLC6A13;TM4SF5;UNC5D;VWA5B2;SYTL4;ANK1;DAAM1;ORAI3;TAGLN3;FREM1;ZSCAN29;RWDD2A;TSHZ2;CD99L2;C2CD4C;RPAP2;ADAMTS10;TMTC4;SNORD110;PPCS;ERI2;PDGFC;LDHD;NKX2-1;PPAPDC1A;SCN3B;RBM11;PPP1R26;SPHKAP;MAGEE1;FZD4;IQSEC3;FUCA2;SLC16A12;ERLIN2;PAICS;TMEM196;SLC16A14;AIMP2;GJB2;NDUFAF4;GJB6;NDUFAF2;UNC…
H3K4me1 Fetal Lung	207/8234	0.224532	1	-2.46387	0	ADARB2;CLDN1;GLDN;EPS8;FAM122A;ISLR;PSMD7;ANPEP;CPNE2;CHAC1;PTGDS;EPHB2;SNORA33;TIPIN;COG7;RPL21;SLC6A13;VWA5B2;OPTN;ZSCAN29;TSHZ2;C2CD4C;RPAP2;FAM149A;ADAMTS10;TMTC4;CYP4X1;SNORD110;PPCS;ERI2;LDHD;NKX2-1;ASL;PPAPDC1A;SCN3B;TRPM3;RBM11;SPHKAP;SLC16A12;RAB27B;NR2F2;TMEM196;SLC16A14;GJB2;KLHDC8A;NDUFAF4;GJB6;NDUFAF2;CALU;UNC119;SLC22A8;GPR19;ZCCHC12;MRPS15;NRSN2;ZCCHC10;KCNC1;SUV39H1;KCNC4;GRIK1;PY…
H3K27me3 Mesenchymal Stem Cell Derived Adipocyte Cultured Cells	45/1437	0.22826	1	-0.700152	0	CHODL;RAB3C;KCNK9;LUZP2;MAST1;IRS4;GREB1L;KCNA3;C2CD4C;CLDN1;SLC4A5;GLDN;TMEM145;FSTL5;GLRA2;TTR;GLRA3;BAIAP2L1;CCKAR;CPNE2;PPAPDC1A;TRPM3;VAT1L;RBM11;SPHKAP;GABRA5;B3GAT2;ABCA4;GABRA3;SLC16A12;UNC5D;NMNAT2;SSTR1;TMEM196;SLC16A14;HCRTR2;PLCXD3;ARMCX1;VSNL1;ETNK2;B3GNT4;CRH;CBLN2;CDH18;HCN1
H3K4me3 H1 BMP4 Derived Mesendoderm Cultured Cells	278/11547	0.230491	1	-2.3315	0	SPON1;CMAS;ADARB2;CLDN1;SLC4A5;RXFP3;EPS8;FAM122A;EFR3A;PSMD7;TFG;RASSF4;RASSF5;ANPEP;STRA13;CPNE2;CHAC1;PTGDS;EPHB2;SNORA33;TIPIN;TMEM194B;COG7;PAQR4;KCNK10;RPL21;UNC5D;SYTL4;DAAM1;SARNP;ORAI3;PRR16;KDELR2;TTLL12;OPTN;ZSCAN29;RWDD2A;TSHZ2;TWIST2;PDGFA;CD99L2;C2CD4C;PCDH19;RPAP2;FAM149A;ADAMTS10;TMTC4;CYP4X1;SNORD110;PPCS;ERI2;PDGFC;NKX2-1;RDH16;HIATL1;ASL;PPAPDC1A;SCN3B;RIMKLB;TRPM3;FDFT1;RBM11;…
H3K4me3 H1 Derived Neuronal Progenitor Cultured Cells	283/12121	0.232043	1	-2.19177	0	SPON1;CMAS;TRIL;CLDN1;GLDN;RXFP3;EPS8;FAM122A;COMTD1;EFR3A;BAIAP2L1;PSMD7;TFG;RASSF4;RASSF5;ANPEP;CPNE2;PTGDS;EPHB2;TIPIN;TMEM194B;COG7;RPL21;TM4SF5;VWA5B2;SYTL4;DAAM1;SARNP;PAPPA;ORAI3;PRR16;KDELR2;FREM1;OPTN;ZSCAN29;RWDD2A;TSHZ2;TWIST2;PDGFA;CD99L2;C2CD4C;PCDH19;RPAP2;FAM149A;TMTC4;CYP4X1;SNORD110;PPCS;ERI2;PDGFC;RDH16;HIATL1;ASL;PPAPDC1A;SCN3B;RIMKLB;TRPM3;RBM11;SPHKAP;MAGEE1;FZD4;FUCA2;SLC16A…
H3K27me3 IMR90	53/1741	0.239954	1	-0.669424	0	PTPRU;CDA;SPON1;PODXL2;MAST1;HTR2C;GRIK1;TRH;AADACL2;TMEM145;ISLR;DNER;QRFPR;CADPS2;TRPC5;KCNK10;UNC5D;SEZ6L;VWA5B2;PRLR;C1QL1;F5;ADCYAP1;GAL;VSNL1;B3GNT4;SIDT1;CRH;TAGLN3;STEAP2;CDH18;PARM1;DDX25;TSHZ2;GREB1L;KCNA3;PRELP;CRYBA4;FAM149A;SPP1;TRPM3;MPZL2;B3GAT2;PCDH8;SLC16A12;SYT9;TMEM196;HCRTR2;MAP3K15;PLCXD3;FMOD;PVRL1;HCN1
H2BK20ac H1	56/1923	0.277095	1	-0.747774	0	CDA;TRIL;DGKA;MAST1;KCNC4;PYGM;RND1;AKAP12;TMEM145;SULT1C2;ISLR;C1QTNF2;COMTD1;BAIAP2L1;DACT1;MAGI1;DGAT1;TPM4;ITGA3;AHSA2;PRLR;CDC25A;TMEM178;GAP43;VSNL1;CDC42EP2;PRR16;CRH;KDELR2;TAGLN3;TLCD1;HCN3;SLC22A2;TMEM72;GLRX;AEBP1;C2CD4C;ADAMTS10;ADCY6;FAM149A;SLC9A3R2;CYP4X1;SLITRK1;NKX2-1;SMYD2;MPZL2;BEND6;CAV2;GABRA5;PCDH8;TRPV2;RAB27B;ZFHX4;EFNA1;CACHD1;FMOD
H4K20me1 H9	30/1136	0.280926	1	-0.498744	0	CDA;NAA20;NPR3;HTR2C;PRELP;FAM149A;SLC7A3;SULT1C2;SHH;KIF3A;SLC39A6;SPIN1;SHOC2;MGAT2;SCN3B;DACT1;CGREF1;CNTD1;SPHKAP;PCDH8;PAICS;HCRTR2;PLCXD3;MAB21L1;RDH5;LHX5;KDELR2;TMEM9;FREM1;GLYR1
H3K9me3 Duodenum Mucosa	5/138	0.282307	1	-0.166158	0	LINGO2;MAB21L2;PCDH8;RDH16;CDH18
H3K9ac Penis Foreskin Keratinocyte Primary Cells	217/8794	0.283743	1	-1.40514	0	SPON1;CMAS;ADARB2;CLDN1;GLDN;EPS8;FAM122A;COMTD1;EFR3A;PSMD7;TFG;RASSF5;CPNE2;PTGDS;EPHB2;TIPIN;TMEM194B;COG7;KCNK10;HPCAL1;UNC5D;SYTL4;DAAM1;SARNP;PAPPA;PRR16;KDELR2;TAGLN3;FREM1;OPTN;ZSCAN29;SLC22A6;RWDD2A;TSHZ2;TWIST2;CD99L2;C2CD4C;PCDH19;RPAP2;FAM149A;TMTC4;CYP4X1;SNORD110;PPCS;ERI2;PDGFC;NKX2-1;HIATL1;PPAPDC1A;SCN3B;RIMKLB;RBM11;FDFT1;MAGEE1;FZD4;FUCA2;SLC16A12;RAB27B;PAICS;AIMP2;GJB2;NDUFAF…
H3K4me1 iPS DF 19.11	154/5890	0.297447	1	-1.32948	0	SPON1;UBXN2A;DGKA;IRS4;FBXO25;KNDC1;IL1RAP;ADARB2;GLDN;TMEM145;BAIAP2L1;CPNE2;PTGDS;EPHB2;PHLDA3;PUS3;CADPS2;TMEM194B;NKX6-2;COG7;PAQR4;KCNK10;HPCAL1;SLC6A13;UNC5D;PRLR;CDC25A;ADCYAP1;DAAM1;GPD2;PRR16;DGKK;ZSCAN29;GLYR1;PARM1;TSHZ2;NPR3;TWIST2;PDGFA;PCDH19;FAM149A;ADAMTS10;ACAT1;VTN;CYP4X1;PPCS;ERI2;SMYD2;PPAPDC1A;SCN3B;FDFT1;SLMO2;SPHKAP;CAV2;FZD4;TRPV2;SLC16A12;ERLIN2;ZFHX4;TMEM196;EFNA1;PLCXD3…
H3K36me3 Chondrocytes from Bone Marrow Derived Mesenchymal Stem Cell Cultured Cells	5/187	0.2991	1	-0.0852842	0	PARD6A;SNORD11;GNB3;KCTD4;SNORA33
H3K9me3 Th17 Primary Cells	1998-05-01	0.299136	1	-0.0140534	0	EPS8;CRH;TRIM36;GRIK1;ZFHX4
H3K27me3 CD4+ CD25int CD127+ Tmem Primary Cells	36/1106	0.309288	1	-0.474683	0	ZCCHC12;ACHE;CDA;RAB3C;SPARC;KCNC2;ELAVL4;ASAP2;TRH;PTPRK;ADARB2;CLDN1;ADCY6;TMEM145;C1QTNF2;PSD2;ANPEP;SPP1;NTSR1;BEND6;MAGI1;CADPS2;CGREF1;FZD4;B3GAT2;MYOF;NR2F2;NMNAT2;VWA5B2;ANK1;PRLR;GAL;GJB6;PRR16;TRIM36;DGKK
H3K4me1 Neurosphere Cultured Cells Ganglionic Eminence Derived	179/7002	0.32357	1	-1.6094	0	RAB3C;SPON1;SPARC;FAM13B;GPR68;HFE;DGKA;CHRM5;FBXO25;KLHL33;ADARB2;CLDN1;GLDN;RXFP3;COMTD1;ISLR;BAIAP2L1;RIMS3;RASSF5;ANPEP;SLC39A6;EPHB2;SNORA33;MAGI1;PUS3;TIPIN;TMEM194B;NKX6-2;TPM4;TM4SF5;VWA5B2;PRLR;SYTL4;ANK1;CDC25A;SAP30;SIDT1;PRR16;TTLL12;DGKK;STEAP2;OPTN;ZSCAN29;SLC22A6;RWDD2A;SLC41A3;TWIST2;PDGFA;CD99L2;AEBP1;C2CD4C;RPAP2;FAM149A;ADAMTS10;SLC5A5;SLC9A3R2;CYP4X1;SNORD110;PPCS;ERI2;SMYD2;N…
H3K4me1 H9	74/2822	0.325875	1	-0.944768	0	ZCCHC12;ACHE;CDA;NRSN2;GPR68;DGKA;TRIL;HFE;HTR2C;KLHL33;RND1;NRBP2;SULT1C2;ISLR;EFR3A;SHH;C1QTNF2;RIMS3;ATIC;GNPNAT1;RNF152;PUS3;SLC13A3;SLC13A4;KCNK10;DSCAM;IQCG;EPN3;ADCYAP1;SLC25A18;GPD2;TMEM9;PAFAH1B3;ZSCAN29;HCN3;NUFIP1;LUZP2;NXPH4;CCDC25;SEMA3B;TMEM72;GMPS;PRELP;GLRX;HSPBP1;FAM149A;ALS2CL;SNORD110;KIF3A;GNG4;NT5DC2;PDGFC;ASL;CHML;TRPM3;MPZL2;SLMO2;FAHD1;GABRA5;SUSD2;FUCA2;LIMK1;TRPV2;NMNAT2…
H3K27me3 Chondrocytes from Bone Marrow Derived Mesenchymal Stem Cell Cultured Cells	21/726	0.332481	1	-0.359838	0	CGREF1;PARM1;KCNK10;SPHKAP;THSD7B;ELAVL4;SLC16A12;ADARB2;GLDN;BMP5;TMEM145;SHH;SLC25A18;MAP3K15;TTR;GAL;CCKAR;EPHB2;HCN1;RBM11;CNTNAP4
H3K4me1 Mobilized CD34 Primary Cells	293/11973	0.33369	1	-2.4385	0	CDA;SPON1;ADARB2;CLDN1;GLDN;RXFP3;EPS8;FAM122A;COMTD1;ISLR;EFR3A;BAIAP2L1;PSMD7;RASSF4;RASSF5;STRA13;CPNE2;CHAC1;PTGDS;TIPIN;COG7;KCNK10;RPL21;HPCAL1;UNC5D;VWA5B2;ANK1;AR;DAAM1;PRR16;KDELR2;TAGLN3;TTLL12;OPTN;ZSCAN29;RWDD2A;TSHZ2;TWIST2;PDGFA;CD99L2;C2CD4C;PCDH19;RPAP2;FAM149A;ADAMTS10;TMTC4;CYP4X1;SNORD110;PPCS;ERI2;PDGFC;LDHD;NKX2-1;ASL;PPAPDC1A;SCN3B;RIMKLB;NTSR1;TRPM3;RBM11;PPP1R26;MAGEE1;FZD…
H3K4me3 Brain Hippocampus Middle	299/12209	0.353044	1	-2.31507	0	SPON1;CMAS;CLDN1;RXFP3;EPS8;BAIAP2L1;PSMD7;TFG;RASSF5;ANPEP;CPNE2;CHAC1;PTGDS;EPHB2;TIPIN;TMEM194B;COG7;RPL21;HPCAL1;VWA5B2;SYTL4;ANK1;DAAM1;PAPPA;ORAI3;PRR16;KDELR2;TTLL12;FREM1;OPTN;ZSCAN29;RWDD2A;TWIST2;PDGFA;CD99L2;C2CD4C;RPAP2;FAM149A;ADAMTS10;TMTC4;CYP4X1;SNORD110;PPCS;ERI2;PDGFC;LDHD;NKX2-1;HIATL1;ASL;SCN3B;RIMKLB;TRPM3;RBM11;PPP1R26;SPHKAP;MAGEE1;FZD4;IQSEC3;FUCA2;ABCA4;SLC16A12;RAB27B;ER…
H3K9me3 H1 Derived Mesenchymal Stem Cells	13/444	0.358072	1	-0.371738	0	NKX6-2;SPHKAP;ELAVL4;KCNA3;STMN2;SSTR1;HCRTR2;GLDN;POU4F3;ADCYAP1;HEYL;GJB6;HCN1
H3K9me3 Duodenum Smooth Muscle	1965-02-01	0.362897	1	0.0260099	0	KCNK10;KCNC2
H3K4me1 Brain Inferior Temporal Lobe	140/5526	0.372063	1	-1.29726	0	RAB3C;DGKA;IRS4;KLHL33;ADARB2;RXFP3;COMTD1;RASSF5;STRA13;EPHB2;SNORA33;CADPS2;TIPIN;TMEM194B;DGAT1;VWA5B2;PRLR;ANK1;CDC25A;ORAI3;PRR16;TTLL12;DGKK;OPTN;GLYR1;SLC22A6;PARM1;CCDC25;SLC41A3;TWIST2;AEBP1;C2CD4C;PCDH19;RPAP2;FAM149A;ADAMTS10;CTIF;CYP4X1;SNORD110;PPCS;ERI2;NKX2-1;SMYD2;ASL;PPAPDC1A;SCN3B;TRPM3;RBM11;PPP1R26;SPHKAP;MAGEE1;CAV2;FUCA2;RAB27B;PAICS;TMEM196;FANCF;COQ3;PLCXD3;GJB2;G6PC3;CDK2…
H3K4me1 Stomach Smooth Muscle	172/6508	0.37661	1	-1.67486	0	RAB3C;CDA;CMAS;FAM13B;GPR68;HFE;IRS4;FBXO25;KLHL33;KNDC1;IL1RAP;ADARB2;CLDN1;EPS8;TMEM145;COMTD1;BAIAP2L1;RIMS3;ANPEP;SLC39A6;CPNE2;CHAC1;PTGDS;PUS3;MAGI1;CADPS2;TIPIN;TMEM194B;NKX6-2;COG7;TPM4;OSR1;UNC5D;VWA5B2;PRLR;ANK1;CDC25A;RBMXL1;SIDT1;PRR16;TAGLN3;ZSCAN29;PARM1;CCDC25;SLC41A3;NPR3;CREBL2;C2CD4C;PCDH19;RPAP2;HSPBP1;FAM149A;ADAMTS10;SLC9A3R2;PPCS;ERI2;LDHD;NKX2-1;SMYD2;PPAPDC1A;SCN3B;RBM11;P…
H3K27me3 Brain Mid Frontal Lobe	23/799	0.377566	1	-0.343332	0	NKX6-2;KCNK9;SPHKAP;CAV2;LUZP2;B3GAT2;GREB1L;HTR2C;UNC5D;NMNAT2;MIAT;GLDN;EPN3;TMEM145;ANPEP;CAMK2N2;GJB6;B3GNT4;SIDT1;NDN;SCN3B;DGKK;TRPM3
H3K4me2 H1 BMP4 Derived Mesendoderm Cultured Cells	263/10539	0.380838	1	-2.22242	0	ADARB2;CLDN1;GLDN;RXFP3;EPS8;EFR3A;PSMD7;RASSF4;RASSF5;ANPEP;STRA13;CPNE2;CHAC1;PTGDS;EPHB2;SNORA33;TMEM194B;COG7;KCNK10;RPL21;HPCAL1;VWA5B2;SYTL4;ANK1;DAAM1;ORAI3;PRR16;TAGLN3;TTLL12;OPTN;ZSCAN29;TSHZ2;TWIST2;PDGFA;C2CD4C;PCDH19;RPAP2;FAM149A;ADAMTS10;TMTC4;SNORD110;PPCS;ERI2;PDGFC;LDHD;HIATL1;ASL;PPAPDC1A;SCN3B;RIMKLB;NTSR1;TRPM3;RBM11;SPHKAP;IQSEC3;FUCA2;SLC16A12;RAB27B;ERLIN2;PAICS;TMEM196;SL…
H3K4me3 Adipose Derived Mesenchymal Stem Cell Cultured Cells	261/11058	0.381729	1	-2.32322	0	CDA;CLDN1;GLDN;RXFP3;FAM122A;COMTD1;EFR3A;BAIAP2L1;PSMD7;RASSF4;RASSF5;CPNE2;CHAC1;PTGDS;EPHB2;TIPIN;TMEM194B;COG7;PAQR4;RPL21;HPCAL1;TM4SF5;VWA5B2;SYTL4;ANK1;TAGLN3;TTLL12;FREM1;ZSCAN29;RWDD2A;PDGFA;CD99L2;C2CD4C;PCDH19;RPAP2;FAM149A;ADAMTS10;TMTC4;CYP4X1;PPCS;ERI2;LDHD;NKX2-1;HIATL1;ASL;SCN3B;PPAPDC1A;RIMKLB;RBM11;PPP1R26;MAGEE1;SLC16A12;RAB27B;ERLIN2;PAICS;TMEM196;SLC16A14;AIMP2;GJB2;KLHDC8A;G…
H3K27me3 Fetal Lung	41/1304	0.382821	1	-0.414818	0	CDA;PTPRU;KCNK9;LUZP2;NPR3;C2CD4C;HAPLN4;SLC5A5;EPS8;BAIAP2L1;PSD2;RASSF5;DNER;QRFPR;FEZF1;TRPM3;DSCAM;ITGA3;B3GAT2;SLC16A12;SLC6A13;SSTR1;VWA5B2;TMEM196;GFRA2;HCRTR2;C1QL1;EPN3;TMEM178;MAP3K15;ARMCX1;ALDH1A2;MAB21L1;MAB21L2;FIBIN;PRR16;CRH;TAGLN3;CDH18;FBN1;CNTNAP4
H2BK15ac H1	102/4003	0.384687	1	-0.878821	0	ADARB2;CLDN1;GLDN;EPS8;TMEM145;EFR3A;BAIAP2L1;TFG;RASSF5;SLC39A6;PTGDS;CADPS2;DSCAM;VWA5B2;PRLR;AR;RBMXL1;GPD2;TAGLN3;TTLL12;PARM1;CCDC25;TSHZ2;SLC41A3;AEBP1;FAM149A;ADAMTS10;TMTC4;SLC5A5;VTN;PPCS;PDGFC;NTSR1;TRPM3;CAV2;CCDC136;TRPV2;SLC16A12;ERLIN2;DNAJC15;DAB2;NASP;CDK2;LHX5;SLC22A8;MRPS15;NRSN2;PODXL2;KCNC1;SOWAHC;AKAP12;SULT1C2;TUBA1B;C1QTNF2;CCKAR;PSD2;RFK;TMEM108;SPIN1;SLC13A4;AHSA2;IQCG;F5…
H4K20me1 H1	34/1257	0.388072	1	-0.438993	0	SPON1;NPR3;GREB1L;CHD5;HAPLN4;GLDN;TMEM145;SHH;COMTD1;DNER;SNORD11;MGAT2;CHML;SNORA33;FEZF1;TPM4;PCDH8;MIR7-1;SSTR1;ZFHX4;C1QL1;KIN;TUBB2B;ALDH1A2;SARNP;FRG1;MAB21L2;CRH;SLC29A4;TLCD1;PVRL3;POLR3K;FBN1;SNORD61
H3K9me3 Treg Primary Cells	1977-02-01	0.442463	1	0.174844	0	EPS8;PLCZ1
H3K4me2 H1 BMP4 Derived Trophoblast Cultured Cells	238/9903	0.444557	1	-1.78944	0	SPON1;CMAS;TRIL;ADARB2;CLDN1;RXFP3;EPS8;EFR3A;BAIAP2L1;TFG;ANPEP;STRA13;PTGDS;TIPIN;TMEM194B;COG7;RPL21;VWA5B2;SYTL4;ANK1;PRR16;OPTN;ZSCAN29;RWDD2A;SLC22A2;TSHZ2;TWIST2;PDGFA;CD99L2;C2CD4C;RPAP2;FAM149A;TMTC4;CYP4X1;SNORD110;PPCS;ERI2;NKX2-1;HIATL1;ASL;SCN3B;TRPM3;RBM11;SPHKAP;MAGEE1;FZD4;IQSEC3;SLC16A12;RAB27B;PAICS;TMEM196;SLC16A14;AIMP2;GJB2;NDUFAF4;GJB6;NDUFAF2;CALU;UNC119;GPR19;ZCCHC12;NRSN2…
H3K9me3 Chondrocytes from Bone Marrow Derived Mesenchymal Stem Cell Cultured Cells	4/129	0.457374	1	0.0391077	0	ZCCHC12;PCDH8;KCNA3;SSTR1
H3K79me2 H1	29/1200	0.459192	1	-0.282591	0	NUFIP1;CCDC25;HSPA13;COX7C;SNORD110;PSMD7;HAUS8;NT5DC2;SLC39A6;CDH24;MGAT2;CHML;SNORA33;PHLDA3;PUS3;SLMO2;SLC13A3;FAHD1;HSPE1;PRLR;KIN;TUBB2B;VSNL1;APEX1;TSPAN17;ESF1;TERF2IP;ZSCAN29;SNORD61
H3K79me2 H9	33/1252	0.460322	1	-0.305651	0	NUFIP1;DDX42;COX7C;TUBA1B;SNORD110;HAUS8;RASSF4;NT5DC2;SLC39A6;MGAT2;CHML;CCT8;PHLDA3;DACT1;SLC13A3;RPL21;FUCA2;MIAT;HSPE1;KIN;MBLAC1;TUBB2B;SARNP;FRG1;CDK2;NDUFAF2;CALU;GNAS;ESF1;UNC119;PAFAH1B3;ZSCAN29;SNORD61
H3K9ac H1	278/11686	0.460932	1	-1.71869	0	SPARC;ADARB2;CLDN1;GLDN;RXFP3;EPS8;FAM122A;EFR3A;BAIAP2L1;PSMD7;TFG;RASSF4;RASSF5;STRA13;CPNE2;CHAC1;PTGDS;EPHB2;TIPIN;TMEM194B;COG7;KCNK10;HPCAL1;VWA5B2;ANK1;SARNP;ORAI3;PRR16;KDELR2;TAGLN3;TTLL12;OPTN;ZSCAN29;RWDD2A;TSHZ2;TWIST2;CD99L2;RPAP2;FAM149A;TMTC4;CYP4X1;SNORD110;PPCS;ERI2;PDGFC;HIATL1;ASL;PPAPDC1A;SCN3B;TRPM3;RBM11;PPP1R26;SPHKAP;MAGEE1;FZD4;FUCA2;SLC16A12;RAB27B;ERLIN2;NR2F2;PAICS;TME…
H3K4me1 H1	192/7652	0.463459	1	-1.68841	0	CDA;GPR68;UBXN2A;HFE;TRIL;IRS4;STMN2;KLHL33;KNDC1;IL1RAP;CLDN1;GLDN;FADS3;TMEM145;FAM122A;NRBP2;ISLR;EFR3A;BAIAP2L1;RIMS3;RASSF4;PTGDS;EPHB2;CADPS2;TIPIN;TMEM194B;NKX6-2;COG7;TPM4;PAQR4;DSCAM;HPCAL1;UNC5D;KCTD4;VWA5B2;PRLR;GPD2;ORAI3;SIDT1;PRR16;TTLL12;ZSCAN29;CBFB;SLC22A2;CCDC25;TSHZ2;NPR3;TWIST2;FBLN1;CREBL2;C2CD4C;PCDH19;RPAP2;FAM149A;ACAT1;SLC9A3R2;VTN;SNORD110;PPCS;ERI2;LDHD;SMYD2;CDH24;ASL;…
H3K4me2 H1	269/11283	0.469293	1	-1.77642	0	CDA;ADARB2;CLDN1;GLDN;EPS8;ISLR;BAIAP2L1;PSMD7;TFG;RASSF4;RASSF5;ANPEP;STRA13;CPNE2;PTGDS;EPHB2;TIPIN;TMEM194B;COG7;PAQR4;RPL21;HPCAL1;VWA5B2;SYTL4;ANK1;DAAM1;ORAI3;PRR16;TTLL12;OPTN;ZSCAN29;RWDD2A;TSHZ2;TWIST2;PDGFA;CD99L2;C2CD4C;PCDH19;RPAP2;FAM149A;ADAMTS10;TMTC4;CYP4X1;SNORD110;PPCS;ERI2;PDGFC;NKX2-1;HIATL1;ASL;SCN3B;PPAPDC1A;NTSR1;TRPM3;RBM11;SPHKAP;MAGEE1;FZD4;IQSEC3;FUCA2;SLC16A12;RAB27B;T…
H3K4me1 CD4+ CD25- Th Primary Cells	156/6222	0.477839	1	-1.40248	0	RAB3C;UBXN2A;HFE;KNDC1;IL1RAP;ADARB2;CLDN1;EPS8;NRBP2;COMTD1;BAIAP2L1;PSMD7;RASSF4;ANPEP;STRA13;CPNE2;CHAC1;PHLDA3;PUS3;MAGI1;CADPS2;TIPIN;NKX6-2;RPL21;VWA5B2;PRLR;ANK1;CDC25A;SAP30;DAAM1;PRR16;STEAP2;ZSCAN29;RWDD2A;CBFB;CCDC25;NXPH4;NPR3;GMPS;TWIST2;PDGFA;CD99L2;C2CD4C;RPAP2;FAM149A;TMTC4;ERI2;DNAJC21;PDGFC;NKX2-1;CDH24;NTSR1;RBM11;FZD4;CAV2;CCDC136;FUCA2;SLC16A12;RAB27B;ERLIN2;TMEM196;SLC16A14;…
H3K4me1 Brain Mid Frontal Lobe	133/5193	0.482446	1	-1.02312	0	RAB3C;FAM13B;GPR68;DGKA;STMN2;KLHL33;ADARB2;CLDN1;EPS8;COMTD1;ISLR;RASSF5;SLC39A6;PTGDS;EPHB2;SNORA33;PUS3;TMEM194B;OSR1;VWA5B2;CDC25A;ADCYAP1;PRR16;TTLL12;DGKK;ZSCAN29;SLC22A6;CCDC25;TSHZ2;SLC41A3;TWIST2;CREBL2;AEBP1;C2CD4C;RPAP2;FAM149A;CYP4X1;SNORD110;PPCS;ERI2;DNAJC21;NKX2-1;ASL;SCN3B;TRPM3;SLMO2;SPHKAP;FUCA2;RAB27B;ERLIN2;DNAJC15;TMEM196;PAICS;PLCXD3;GJB2;NASP;KLHDC8A;GJB6;CDK2;NDUFAF2;ITGBL…
H3K4me1 Adult Liver	116/4939	0.486524	1	-0.851498	0	RAB3C;FAM13B;IRS4;GLDN;FADS3;ENPP3;PTGDS;EPHB2;PHLDA3;TIPIN;NKX6-2;TM4SF5;UNC5D;VWA5B2;SAP30;PRR16;TAGLN3;TTLL12;DGKK;ZSCAN29;PARM1;CCDC25;NPR3;TWIST2;PDGFA;FBLN1;CD99L2;C2CD4C;PCDH19;HSPBP1;RPAP2;CYP4X1;SNORD110;PPCS;NKX2-1;CDH24;SCN3B;TRPM3;RBM11;MAGEE1;CCDC136;SLC16A12;SYT9;ZFHX4;TMEM196;COQ3;PLCXD3;GJB2;CDK2;NDUFAF2;GNAS;CD200;GPR19;ACHE;ZCCHC12;ZCCHC10;PODXL2;SUV39H1;CHD5;GRIK1;OPLAH;COX7C;T…
H3K4me3 Penis Foreskin Keratinocyte Primary Cells	280/12296	0.490499	1	-1.31453	0	CDA;SPARC;CMAS;ADARB2;CLDN1;GLDN;RXFP3;EPS8;FAM122A;COMTD1;EFR3A;BAIAP2L1;PSMD7;TFG;RASSF4;RASSF5;ANPEP;STRA13;CPNE2;CHAC1;PTGDS;EPHB2;SNORA33;TIPIN;TMEM194B;COG7;RPL21;HPCAL1;UNC5D;VWA5B2;SYTL4;DAAM1;PAPPA;SARNP;ORAI3;PRR16;KDELR2;TAGLN3;TTLL12;FREM1;OPTN;ZSCAN29;RWDD2A;TSHZ2;TWIST2;PDGFA;CD99L2;C2CD4C;PCDH19;RPAP2;FAM149A;ADAMTS10;TMTC4;CYP4X1;SNORD110;PPCS;ERI2;PDGFC;LDHD;NKX2-1;HIATL1;ASL;PPA…
H3K4me2 IMR90	236/9864	0.492174	1	-1.76035	0	CDA;CMAS;TRIL;GLDN;RXFP3;COMTD1;ISLR;PSMD7;RASSF4;STRA13;CPNE2;PTGDS;EPHB2;TIPIN;TMEM194B;COG7;PAQR4;KCNK10;RPL21;VWA5B2;SYTL4;DAAM1;ORAI3;TAGLN3;TTLL12;OPTN;ZSCAN29;RWDD2A;TSHZ2;PDGFA;CD99L2;C2CD4C;PCDH19;RPAP2;FAM149A;TMTC4;SNORD110;PPCS;ERI2;PDGFC;LDHD;NKX2-1;HIATL1;ASL;SCN3B;RBM11;PPP1R26;MAGEE1;IQSEC3;FUCA2;SLC16A12;RAB27B;ERLIN2;PAICS;TMEM196;SLC16A14;AIMP2;GJB2;NDUFAF4;NDUFAF2;UNC119;CD200…
H3K9me3 CD4+ CD25int CD127+ Tmem Primary Cells	1935-01-01	0.497653	1	0.143986	0	PLCZ1
H3K9me3 Mesenchymal Stem Cell Derived Adipocyte Cultured Cells	9/295	0.506438	1	0.0669108	0	ZCCHC12;KCNK10;SPHKAP;DDX25;MAB21L2;TMEM108;KCNA3;RDH16;SSTR1
H3K4me3 Penis Foreskin Fibroblast Primary Cells	181/7607	0.50879	1	-1.42654	0	RAB3C;CDA;SPON1;CMAS;GPR68;UBXN2A;DGKA;IRS4;FBXO25;KNDC1;IL1RAP;CLDN1;GLDN;COMTD1;ISLR;BAIAP2L1;RIMS3;RASSF4;SLC39A6;PTGDS;EPHB2;SNORA33;CCDC160;PUS3;MAGI1;CADPS2;TIPIN;TMEM194B;COG7;KCNK10;DSCAM;HPCAL1;UNC5D;VWA5B2;PRLR;SYTL4;ANK1;CDC25A;SAP30;ARMCX1;RBMXL1;DAAM1;SIDT1;TAGLN3;FREM1;ZSCAN29;PARM1;RWDD2A;CCDC25;TSHZ2;CD99L2;CREBL2;C2CD4C;PCDH19;RPAP2;FAM149A;ADAMTS10;ACAT1;TMTC4;CYP4X1;SNORD110;PP…
H3K9me3 Adipose Derived Mesenchymal Stem Cell Cultured Cells	9/247	0.520348	1	0.104859	0	CHODL;PLCZ1;DDX25;FRG1;MAB21L2;IRS4;RDH16;HTR2C;HCRTR2
H3K4me3 Breast Myoepithelial Cells	274/11768	0.521268	1	-1.74372	0	CMAS;CLDN1;GLDN;RXFP3;ISLR;EFR3A;BAIAP2L1;PSMD7;RASSF4;RASSF5;STRA13;CPNE2;CHAC1;PTGDS;EPHB2;TIPIN;TMEM194B;COG7;RPL21;HPCAL1;UNC5D;VWA5B2;SYTL4;DAAM1;SARNP;PAPPA;ORAI3;TAGLN3;TTLL12;FREM1;OPTN;ZSCAN29;RWDD2A;TWIST2;CD99L2;C2CD4C;PCDH19;RPAP2;FAM149A;ADAMTS10;TMTC4;CYP4X1;SNORD110;PPCS;ERI2;PDGFC;LDHD;NKX2-1;HIATL1;ASL;SCN3B;PPAPDC1A;RIMKLB;RBM11;FDFT1;PPP1R26;MAGEE1;FZD4;FUCA2;SLC16A12;RAB27B;ER…
H3K4me1 IMR90	167/7093	0.552845	1	-1.28129	0	RAB3C;CDA;SPON1;SPARC;GPR68;UBXN2A;DGKA;IRS4;KLHL33;KNDC1;CLDN1;GLDN;RXFP3;EPS8;TMEM145;NRBP2;ISLR;EFR3A;BAIAP2L1;RASSF4;SNORD11;CPNE2;ENPP3;PTGDS;EPHB2;SNORA33;CADPS2;TMEM194B;NKX6-2;SLC6A13;VWA5B2;RBMXL1;SIDT1;STEAP2;OPTN;ZSCAN29;PARM1;CBFB;NXPH4;SLC41A3;GMPS;TWIST2;C2CD4C;PCDH19;HSPBP1;FAM149A;ADAMTS10;ACAT1;SLC9A3R2;CTIF;SNORD110;PPCS;ERI2;DNAJC21;LDHD;NKX2-1;CDH24;SCN3B;SLMO2;CAV2;CCDC136;IQ…
H3K4me3 Duodenum Mucosa	240/10310	0.553615	1	-1.86167	0	CDA;CMAS;ADARB2;CLDN1;GLDN;RXFP3;COMTD1;ISLR;EFR3A;PSMD7;RASSF5;CPNE2;CHAC1;PTGDS;TIPIN;TMEM194B;COG7;PAQR4;TM4SF5;VWA5B2;SYTL4;ANK1;DAAM1;TAGLN3;TTLL12;OPTN;ZSCAN29;RWDD2A;TWIST2;CD99L2;C2CD4C;PCDH19;RPAP2;FAM149A;ADAMTS10;TMTC4;CYP4X1;SNORD110;PPCS;ERI2;LDHD;NKX2-1;RDH16;HIATL1;ASL;SCN3B;PPAPDC1A;RIMKLB;RBM11;PPP1R26;SPHKAP;MAGEE1;FZD4;FUCA2;SLC16A12;ERLIN2;PAICS;TMEM196;SLC16A14;GJB2;NDUFAF4;G…
H3K18ac H1	222/9697	0.560185	1	-0.890194	0	TRIL;EPS8;FAM122A;COMTD1;ISLR;EFR3A;PSMD7;TFG;RASSF5;CPNE2;CHAC1;PTGDS;SNORA33;TIPIN;TMEM194B;COG7;KCNK10;RPL21;HPCAL1;UNC5D;DAAM1;SARNP;ORAI3;PRR16;KDELR2;TAGLN3;TTLL12;OPTN;ZSCAN29;RWDD2A;SLC22A2;TSHZ2;TWIST2;RPAP2;FAM149A;ADAMTS10;TMTC4;CYP4X1;SNORD110;PPCS;ERI2;ASL;SCN3B;RIMKLB;NTSR1;FZD4;FUCA2;SLC16A12;RAB27B;SLC16A14;AIMP2;KLHDC8A;NDUFAF4;NDUFAF2;CALU;UNC119;DZIP1;SLC22A8;CD200;ACHE;MRPS15;…
H3K27me3 Bone Marrow Derived Mesenchymal Stem Cell Cultured Cells	25/1004	0.567212	1	-0.148808	0	CHODL;LUZP2;MAST1;ELAVL4;CRYBA4;ADARB2;HAPLN4;SLC4A5;TMEM145;TTR;GLRA3;CCKAR;CCDC160;PCDH8;SLC16A12;UNC5D;VWA5B2;TMEM196;BMP5;EPN3;LHX5;CBLN2;CDH18;HCN1;CNTNAP4
H3K4me3 IMR90	266/11627	0.569629	1	-1.47931	0	SPON1;CMAS;TRIL;CLDN1;GLDN;RXFP3;EPS8;FAM122A;COMTD1;EFR3A;BAIAP2L1;PSMD7;TFG;RASSF4;RASSF5;ANPEP;CPNE2;CHAC1;PTGDS;EPHB2;TIPIN;TMEM194B;COG7;KCNK10;RPL21;HPCAL1;VWA5B2;SYTL4;DAAM1;SARNP;ORAI3;TAGLN3;TTLL12;OPTN;ZSCAN29;RWDD2A;TSHZ2;TWIST2;CD99L2;C2CD4C;PCDH19;RPAP2;FAM149A;ADAMTS10;TMTC4;SNORD110;PPCS;ERI2;PDGFC;LDHD;NKX2-1;HIATL1;ASL;SCN3B;PPAPDC1A;RIMKLB;NTSR1;RBM11;FDFT1;PPP1R26;MAGEE1;FZD4;I…
H3K4me1 Brain Anterior Caudate	141/5661	0.571784	1	-0.879318	0	RAB3C;GPR68;HFE;DGKA;KLHL33;ADARB2;CLDN1;TMEM145;COMTD1;BAIAP2L1;STRA13;EPHB2;SNORA33;PUS3;TIPIN;DGAT1;DSCAM;PRLR;CDC25A;ADCYAP1;PRR16;DGKK;FREM1;SLC22A6;CCDC25;TSHZ2;SLC41A3;NPR3;TWIST2;AEBP1;C2CD4C;RPAP2;FAM149A;ADAMTS10;CYP4X1;SNORD110;PPCS;SMYD2;SCN3B;MPDZ;RBM11;PPP1R26;SPHKAP;FUCA2;RAB27B;ERLIN2;ZFHX4;TMEM196;PAICS;FANCF;COQ3;AIMP2;PLCXD3;GJB2;G6PC3;NASP;KLHDC8A;CDK2;NDUFAF2;ITGBL1;LHX6;GPR1…
H3K4me1 Brain Hippocampus Middle	195/7798	0.575774	1	-1.46013	0	ADARB2;CLDN1;RXFP3;COMTD1;ISLR;BAIAP2L1;PSMD7;EPHB2;SNORA33;TIPIN;PAQR4;RPL21;VWA5B2;DAAM1;PRR16;KDELR2;TTLL12;FREM1;TSHZ2;TWIST2;C2CD4C;RPAP2;FAM149A;ADAMTS10;SNORD110;PPCS;ERI2;NKX2-1;ASL;SCN3B;TRPM3;PPP1R26;SPHKAP;FUCA2;RAB27B;TMEM196;SLC16A14;AIMP2;GJB2;KLHDC8A;CALU;NDUFAF2;ITGBL1;GPR19;ACHE;ZCCHC12;MRPS15;NRSN2;ZCCHC10;KCNC1;SUV39H1;KCNC4;MYL6B;GRIK1;COX7C;AKAP12;SULT1C2;TUBA1B;C1QTNF2;ATIC;…
H3K36me3 Pancreatic Islets	5/211	0.582912	1	0.384971	0	SLC13A3;SNORD11;GNB3;SNORA33;MPZL2
H3K23ac H9	84/3436	0.588583	1	-0.297341	0	CDA;MRPS15;SPARC;PODXL2;SOWAHC;GPR68;UBXN2A;DGKA;TECR;IRS4;DDX42;HTR2C;MYL6B;PTPRK;COX7C;CLDN1;FAM122A;ISLR;TUBA1B;PSMD7;BAIAP2L1;NKRF;RFK;SPIN1;GNPNAT1;STRA13;CHAC1;FEZF1;DACT1;MAGI1;SLC13A3;DGAT1;RPL21;SSTR1;KCTD4;IQCG;ADCYAP1;TUBB2B;MBLAC1;RBMXL1;VSNL1;FRG1;CRH;TERF2IP;AIDA;TLCD1;FREM1;PAFAH1B3;NXPH4;CCDC25;SEMA3B;GMPS;CD99L2;CREBL2;FBLN1;PRELP;RPAP2;FAM149A;SNORD110;TMEM65;PPCS;GNG4;MGAT2;CCT…
H3K4me3 Colonic Mucosa	284/12388	0.595957	1	-1.76317	0	CDA;CLDN1;GLDN;RXFP3;EPS8;COMTD1;ISLR;EFR3A;PSMD7;TFG;RASSF4;RASSF5;ANPEP;CPNE2;CHAC1;TIPIN;TMEM194B;COG7;PAQR4;RPL21;HPCAL1;TM4SF5;UNC5D;VWA5B2;ANK1;DAAM1;SARNP;PAPPA;KDELR2;TAGLN3;TTLL12;OPTN;ZSCAN29;RWDD2A;TSHZ2;TWIST2;PDGFA;CD99L2;C2CD4C;PCDH19;RPAP2;FAM149A;ADAMTS10;TMTC4;CYP4X1;SNORD110;PPCS;ERI2;PDGFC;LDHD;NKX2-1;RDH16;HIATL1;ASL;PPAPDC1A;SCN3B;RIMKLB;NTSR1;RBM11;FDFT1;PPP1R26;MAGEE1;FZD4;…
H3K9me3 Adipose Nuclei	3/105	0.604049	1	0.394584	0	SLITRK1;SEZ6L;HCRTR2
H3K9me3 IMR90	22/814	0.607799	1	0.0342534	0	CGREF1;NKX6-2;SPHKAP;KCNK10;PCDH8;IRS4;GREB1L;KCNA3;HTR2C;OXT;NMNAT2;SLC5A5;HEYL;GJB2;PROKR2;PLCXD3;GJB6;NKX2-1;TRIM36;DGKK;HCN1;CNTNAP4
H3K4me3 CD19 Primary Cells	248/11008	0.608526	1	-1.02483	0	CMAS;ADARB2;CLDN1;GLDN;EPS8;FAM122A;COMTD1;EFR3A;BAIAP2L1;PSMD7;TFG;RASSF4;RASSF5;ANPEP;STRA13;CPNE2;CHAC1;EPHB2;TIPIN;TMEM194B;COG7;RPL21;HPCAL1;VWA5B2;ANK1;DAAM1;SARNP;ORAI3;KDELR2;TAGLN3;TTLL12;OPTN;RWDD2A;TWIST2;PDGFA;CD99L2;C2CD4C;RPAP2;ADAMTS10;TMTC4;SNORD110;PPCS;ERI2;PDGFC;HIATL1;ASL;SCN3B;RIMKLB;RBM11;FDFT1;PPP1R26;MAGEE1;FZD4;FUCA2;RAB27B;ERLIN2;PAICS;SLC16A14;AIMP2;GJB2;NDUFAF4;GJB6;ND…
H3K4me1 CD4+ CD25- IL17+ PMA-Ionomcyin stimulated Th17 Primary Cells	106/4661	0.608549	1	-0.587187	0	RAB3C;SPARC;UBXN2A;FBXO25;KNDC1;ADARB2;EPS8;FADS3;NRBP2;BAIAP2L1;RIMS3;ANPEP;CHAC1;EPHB2;SNORA33;TIPIN;TM4SF5;VWA5B2;PRLR;ANK1;CDC25A;RWDD2A;CCDC25;CD99L2;AEBP1;C2CD4C;RPAP2;HSPBP1;ADAMTS10;TMTC4;SNORD110;KIF3A;ERI2;NKX2-1;ASL;SCN3B;RIMKLB;RBM11;CAV2;FZD4;CCDC136;FUCA2;TMEM196;SLC16A14;EFNA1;COQ3;AIMP2;NDUFAF2;GNAS;ZCCHC12;NRSN2;ZCCHC10;PODXL2;SOWAHC;SUV39H1;MYL6B;PTPRK;TRH;OPLAH;COX7C;RND1;AKAP1…
H2BK20ac IMR90	25/976	0.610552	1	0.056904	0	DGKA;HSPB8;SEMA3B;GLRX;ASAP2;PTPRK;CLDN1;BAIAP2L1;RASSF5;VAT1L;DACT1;BEND6;MAGI1;ITGA3;OSR1;HPCAL1;NR2F2;DNAJC15;ZFHX4;INMT;DAB2;PAPPA;CALU;PRR16;PVRL3
H3K9me3 Skeletal Muscle	2/108	0.619106	1	0.433574	0	SLITRK1;GRIK1
H3K9me3 Neurosphere Cultured Cells Ganglionic Eminence Derived	12/498	0.623986	1	0.098246	0	MAP3K15;PPCS;ANPEP;SUV39H1;IRS4;LANCL3;NDN;CD99L2;PCDH19;DGKK;SNORD61;CCDC160
H3K9ac H9	219/9682	0.624161	1	-1.06142	0	SPON1;CMAS;TRIL;ADARB2;CLDN1;EPS8;FAM122A;EFR3A;PSMD7;TFG;RASSF4;STRA13;CPNE2;PTGDS;SNORA33;TIPIN;TMEM194B;COG7;PAQR4;RPL21;ANK1;DAAM1;SARNP;PRR16;KDELR2;TTLL12;OPTN;ZSCAN29;RWDD2A;TSHZ2;CD99L2;RPAP2;ADAMTS10;CYP4X1;PPCS;ERI2;PDGFC;ASL;RIMKLB;TRPM3;RBM11;FZD4;FUCA2;SLC16A12;RAB27B;ERLIN2;TMEM196;PAICS;SLC16A14;AIMP2;NDUFAF4;NDUFAF2;CALU;DZIP1;CD200;GPR19;PTPRU;ZCCHC10;SUV39H1;MYL6B;PTPRK;COX7C;ZC…
H3K4me3 H1 BMP4 Derived Trophoblast Cultured Cells	293/12957	0.633029	1	-1.12233	0	CDA;SPON1;SPARC;CMAS;TRIL;CLDN1;GLDN;RXFP3;EPS8;FAM122A;EFR3A;BAIAP2L1;PSMD7;TFG;RASSF4;RASSF5;ANPEP;STRA13;CPNE2;CHAC1;PTGDS;EPHB2;TIPIN;TMEM194B;COG7;PAQR4;RPL21;HPCAL1;TM4SF5;UNC5D;VWA5B2;SYTL4;ANK1;DAAM1;SARNP;ORAI3;PRR16;KDELR2;TAGLN3;TTLL12;FREM1;OPTN;ZSCAN29;RWDD2A;SLC22A2;TSHZ2;TWIST2;CD99L2;C2CD4C;PCDH19;RPAP2;FAM149A;ADAMTS10;TMTC4;SLC5A5;SNORD110;PPCS;ERI2;PDGFC;NKX2-1;HIATL1;ASL;PPAPD…
H3K9me3 Brain Inferior Temporal Lobe	4/170	0.638878	1	0.356965	0	CHODL;PLCZ1;RDH16;HTR2C
H3K4me1 CD34 Cultured Cells	157/6532	0.642206	1	-0.847015	0	RAB3C;CDA;SPON1;UBXN2A;HFE;IRS4;ADARB2;CLDN1;GLDN;RXFP3;EPS8;NRBP2;COMTD1;BAIAP2L1;RIMS3;PSMD7;SLC39A6;PTGDS;SNORA33;MAGI1;PUS3;CADPS2;TIPIN;NKX6-2;COG7;RPL21;HPCAL1;VWA5B2;ANK1;ARMCX1;DAAM1;PRR16;STEAP2;OPTN;ZSCAN29;PARM1;RWDD2A;CCDC25;PDGFA;CREBL2;C2CD4C;RPAP2;HSPBP1;FAM149A;SNORD110;PPCS;CDH24;PPAPDC1A;RBM11;PLXNA3;PPP1R26;CAV2;FZD4;CCDC136;SLC16A12;SYT9;TMEM196;FANCF;COQ3;AIMP2;GJB2;NDUFAF4;G…
H3K9ac Pancreatic Islets	211/8839	0.652322	1	-1.19614	0	CMAS;ADARB2;CLDN1;RXFP3;EPS8;COMTD1;EFR3A;BAIAP2L1;TFG;CPNE2;CHAC1;EPHB2;TIPIN;TMEM194B;COG7;KCNK10;RPL21;HPCAL1;TM4SF5;UNC5D;SYTL4;ANK1;DAAM1;ORAI3;TTLL12;OPTN;ZSCAN29;CD99L2;C2CD4C;RPAP2;FAM149A;TMTC4;SNORD110;ERI2;PDGFC;LDHD;HIATL1;ASL;PPAPDC1A;SCN3B;RBM11;MAGEE1;FZD4;FUCA2;SLC16A12;RAB27B;ERLIN2;PAICS;TMEM196;SLC16A14;AIMP2;NDUFAF4;NDUFAF2;CALU;ITGBL1;GPR19;ACHE;ZCCHC12;NRSN2;ZCCHC10;SUV39H1;…
H3K27ac Brain Cingulate Gyrus	105/4562	0.658257	1	-0.426229	0	RAB3C;GPR68;ADARB2;FADS3;EFR3A;TFG;RASSF5;PTGDS;SNORA33;CADPS2;TIPIN;HPCAL1;CDC25A;SAP30;GPD2;SIDT1;TTLL12;SLC22A6;PARM1;CCDC25;SLC41A3;GMPS;CD99L2;CREBL2;RPAP2;ADAMTS10;FAM149A;PPCS;ERI2;PDGFC;DNAJC21;SMYD2;ASL;SCN3B;RBM11;PPP1R26;MAGEE1;FZD4;CAV2;FUCA2;SLC16A14;FANCF;COQ3;NDUFAF2;ITGBL1;RSL24D1;GPR19;ACHE;MRPS15;ZCCHC10;KCNC1;PODXL2;SOWAHC;SUV39H1;MAST1;COX7C;TUBA1B;C1QTNF2;ATIC;NKRF;RFK;RNF152…
H3K36me3 Treg Primary Cells	3/176	0.661581	1	0.437805	0	SLC13A3;RDH5;CHML
H3K9me3 CD4+ CD25- Th Primary Cells	3/118	0.666108	1	0.408699	0	SPHKAP;RDH16;NR2F2
H3K4me1 Skeletal Muscle	103/4154	0.669284	1	-0.433986	0	CDA;RAB3C;GPR68;DGKA;IRS4;KLHL33;CLDN1;RXFP3;NRBP2;ISLR;BAIAP2L1;PTGDS;EPHB2;SNORA33;PUS3;TIPIN;TMEM194B;VWA5B2;CDC25A;SAP30;SIDT1;TAGLN3;TTLL12;ZSCAN29;TWIST2;PDGFA;CD99L2;AEBP1;HSPBP1;RPAP2;FAM149A;TMTC4;ERI2;SMYD2;ASL;PPAPDC1A;SCN3B;RBM11;PPP1R26;FUCA2;RAB27B;SYT9;SLC16A14;FANCF;GJB2;PLCXD3;G6PC3;CDK2;NDUFAF2;RSL24D1;ZCCHC12;NRSN2;ZCCHC10;SUV39H1;CHD5;PYGM;COX7C;RND1;TUBA1B;ATP7B;DACT1;CNTD1;S…
H3K4me3 Brain Substantia Nigra	265/11372	0.680529	1	-1.29502	0	CDA;CMAS;ADARB2;CLDN1;RXFP3;COMTD1;ISLR;EFR3A;PSMD7;TFG;RASSF5;ANPEP;STRA13;CPNE2;CHAC1;PTGDS;EPHB2;TIPIN;TMEM194B;COG7;RPL21;HPCAL1;UNC5D;VWA5B2;SYTL4;DAAM1;SARNP;ORAI3;PRR16;KDELR2;TTLL12;FREM1;OPTN;ZSCAN29;SLC22A6;RWDD2A;TWIST2;PDGFA;CD99L2;C2CD4C;PCDH19;RPAP2;FAM149A;TMTC4;SNORD110;PPCS;ERI2;PDGFC;LDHD;NKX2-1;HIATL1;ASL;SCN3B;RIMKLB;TRPM3;RBM11;PPP1R26;SPHKAP;MAGEE1;FZD4;FUCA2;SLC16A12;RAB27B…
H3K9ac Breast Myoepithelial Cells	253/10656	0.686723	1	-1.41279	0	SPON1;SPARC;CMAS;CLDN1;GLDN;SLC4A5;FAM122A;COMTD1;ISLR;EFR3A;PSMD7;TFG;RASSF4;RASSF5;STRA13;CPNE2;CHAC1;PTGDS;EPHB2;TIPIN;TMEM194B;COG7;RPL21;HPCAL1;UNC5D;VWA5B2;DAAM1;PAPPA;ORAI3;PRR16;KDELR2;TAGLN3;TTLL12;OPTN;ZSCAN29;RWDD2A;SLC22A2;TWIST2;PDGFA;CD99L2;C2CD4C;RPAP2;FAM149A;ADAMTS10;TMTC4;SLC5A5;CYP4X1;SNORD110;PPCS;ERI2;PDGFC;LDHD;RDH16;HIATL1;ASL;PPAPDC1A;SCN3B;RIMKLB;TRPM3;FDFT1;RBM11;PPP1R26…
H3K36me3 CD4+ CD25- IL17+ PMA-Ionomcyin stimulated Th17 Primary Cells	4/183	0.686741	1	0.424026	0	SLC13A3;HAX1;MAB21L2;SNORA33
H3K4me1 Brain Cingulate Gyrus	141/5555	0.695097	1	-0.679418	0	RAB3C;GPR68;HFE;DGKA;KLHL33;ADARB2;CLDN1;RXFP3;COMTD1;ISLR;RASSF5;STRA13;CHAC1;EPHB2;SNORA33;PUS3;CADPS2;TIPIN;TMEM194B;DGAT1;VWA5B2;PRLR;CDC25A;PAPPA;TTLL12;DGKK;STEAP2;ZSCAN29;PARM1;RWDD2A;CCDC25;SLC41A3;GMPS;TWIST2;CREBL2;AEBP1;PCDH19;RPAP2;FAM149A;ADAMTS10;SNORD110;PPCS;ERI2;SMYD2;ASL;PPAPDC1A;SCN3B;MPDZ;TRPM3;RBM11;PPP1R26;SPHKAP;CAV2;CCDC136;FUCA2;RAB27B;ERLIN2;ZFHX4;TMEM196;FANCF;AIMP2;PLC…
H4K5ac H9	115/5240	0.695509	1	-0.351786	0	SPON1;CMAS;FAM13B;UBXN2A;TRIL;IRS4;IL1RAP;FAM122A;COMTD1;ISLR;EFR3A;BAIAP2L1;PSMD7;TFG;RASSF5;SLC39A6;CHAC1;TIPIN;COG7;TM4SF5;PRLR;CDC25A;RBMXL1;DAAM1;SARNP;KDELR2;DGKK;FREM1;ZSCAN29;PARM1;CBFB;CCDC25;FBLN1;CD99L2;RPAP2;VTN;PPCS;ERI2;CDH24;RIMKLB;TRPM3;FZD4;FUCA2;BTBD11;ERLIN2;DNAJC15;PAICS;FANCF;COQ3;AIMP2;G6PC3;NDUFAF2;RSL24D1;CD200;PTPRU;MRPS15;NRSN2;SOWAHC;SUV39H1;DDX42;HTR2C;OXT;PTPRK;COX7C;…
H3K9ac Brain Mid Frontal Lobe	118/5043	0.705848	1	-0.563568	0	RAB3C;CMAS;HFE;FBXO25;KLHL33;CLDN1;NRBP2;ISLR;TFG;SLC39A6;CPNE2;EPHB2;SNORA33;PUS3;TIPIN;TMEM194B;NKX6-2;CDC25A;SAP30;ARMCX1;DAAM1;GPD2;PRR16;STEAP2;OPTN;PARM1;CBFB;GMPS;CD99L2;FAM149A;CYP4X1;ERI2;DNAJC21;PDGFC;SMYD2;ASL;TRPM3;RBM11;MAGEE1;FUCA2;RAB27B;DNAJC15;TMEM196;SLC16A14;FANCF;COQ3;PLCXD3;CDK2;NDUFAF2;CALU;ITGBL1;UNC119;RSL24D1;GPR19;ZCCHC12;NRSN2;ZCCHC10;ELAVL4;OPLAH;HAPLN4;ZCCHC16;ATIC;NK…
H3K4me3 Mesenchymal Stem Cell Derived Adipocyte Cultured Cells	236/10063	0.705942	1	-1.34078	0	CDA;CMAS;CLDN1;GLDN;RXFP3;COMTD1;EFR3A;BAIAP2L1;RASSF4;CPNE2;CHAC1;PTGDS;EPHB2;TIPIN;TMEM194B;COG7;PAQR4;HPCAL1;VWA5B2;SYTL4;ORAI3;TAGLN3;TTLL12;FREM1;ZSCAN29;RWDD2A;CD99L2;PCDH19;RPAP2;ADAMTS10;TMTC4;CYP4X1;SNORD110;PPCS;ERI2;PDGFC;LDHD;NKX2-1;HIATL1;ASL;SCN3B;PPAPDC1A;RBM11;PPP1R26;MAGEE1;SLC16A12;RAB27B;ERLIN2;PAICS;TMEM196;SLC16A14;GJB2;KLHDC8A;NDUFAF4;NDUFAF2;ITGBL1;UNC119;CD200;GPR19;ACHE;M…
H3K4me3 Brain Inferior Temporal Lobe	260/10636	0.707253	1	-1.41022	0	ADARB2;CLDN1;RXFP3;COMTD1;EFR3A;BAIAP2L1;PSMD7;TFG;RASSF5;CHAC1;PTGDS;EPHB2;TIPIN;TMEM194B;COG7;RPL21;HPCAL1;VWA5B2;SYTL4;ANK1;AR;DAAM1;ORAI3;PRR16;KDELR2;TTLL12;FREM1;OPTN;ZSCAN29;RWDD2A;TWIST2;CD99L2;C2CD4C;RPAP2;FAM149A;ADAMTS10;TMTC4;CYP4X1;PPCS;ERI2;PDGFC;LDHD;NKX2-1;HIATL1;ASL;SCN3B;RIMKLB;TRPM3;RBM11;PPP1R26;SPHKAP;FZD4;FUCA2;SLC16A12;RAB27B;ERLIN2;TMEM196;PAICS;SLC16A14;AIMP2;GJB2;NDUFAF4…
H3K9me3 CD4 Naive Primary Cells	1964-01-01	0.711732	1	0.717368	0	CDH18
H3K9me3 Stomach Mucosa	1964-01-01	0.711732	1	0.631209	0	TRIM36
H3K9me3 Bone Marrow Derived Mesenchymal Stem Cell Cultured Cells	5/251	0.713943	1	0.618812	0	RPL21;PLCZ1;KCNA3;TRIM36;SSTR1
H3K36me3 CD4+ CD25- Th Primary Cells	2/131	0.720091	1	0.559582	0	SLC13A3;MGAT2
H3K36me3 Mesenchymal Stem Cell Derived Adipocyte Cultured Cells	4/254	0.722434	1	0.701498	0	SLC13A3;KCNJ13;SNORD11;SNORA33
H3K18ac H9	197/8790	0.723554	1	-0.500213	0	SPON1;CMAS;ADARB2;SLC4A5;EPS8;FAM122A;COMTD1;EFR3A;BAIAP2L1;PSMD7;TFG;PTGDS;SNORA33;COG7;RPL21;UNC5D;DAAM1;ORAI3;TTLL12;FREM1;OPTN;ZSCAN29;RWDD2A;TWIST2;PDGFA;RPAP2;FAM149A;ADAMTS10;TMTC4;CYP4X1;PPCS;ERI2;NKX2-1;ASL;SCN3B;RIMKLB;TRPM3;FZD4;FUCA2;SLC16A12;ERLIN2;PAICS;SLC16A14;AIMP2;NDUFAF4;CALU;NDUFAF2;SLC22A8;RPS24;CD200;GPR19;ACHE;TECR;MYL6B;PYGM;PTPRK;COX7C;ZCCHC16;SULT1C2;TUBA1B;ATIC;RFK;SPIN…
H3K36me3 Adipose Derived Mesenchymal Stem Cell Cultured Cells	6/314	0.724462	1	0.639329	0	SLC13A4;GNB3;MGAT2;CHML;KCTD4;SNORA33
H3K4me1 Adult Kidney	132/5652	0.727143	1	-0.508131	0	RAB3C;GPR68;UBXN2A;DGKA;HFE;TRIL;KLHL33;CLDN1;GLDN;RXFP3;RIMS3;SLC39A6;STRA13;ENPP3;PUS3;TIPIN;COG7;RPL21;OSR1;SLC6A13;TM4SF5;GPD2;TAGLN3;TTLL12;ZSCAN29;GLYR1;SLC22A6;RWDD2A;CCDC25;GMPS;TWIST2;CREBL2;RPAP2;VTN;ERI2;DNAJC21;SMYD2;ASL;PPAPDC1A;SCN3B;CCDC136;FUCA2;SLC16A12;RAB27B;SYT9;TMEM196;PAICS;SLC16A14;FANCF;PLCXD3;GJB6;CDK2;NDUFAF2;CALU;FBN1;GPR19;MRPS15;NRSN2;ZCCHC10;PODXL2;KCNC1;SUV39H1;OPLA…
H3K4me1 Breast Myoepithelial Cells	137/5445	0.729858	1	-0.449221	0	RAB3C;THSD7B;GPR68;DGKA;ADARB2;CLDN1;GLDN;FADS3;RIMS3;PSMD7;RASSF5;CPNE2;PTGDS;EPHB2;SNORA33;PUS3;PRLR;CDC25A;ADCYAP1;ARMCX1;PAPPA;SIDT1;PRR16;DGKK;FREM1;GLYR1;RWDD2A;CCDC25;SLC22A2;GMPS;TWIST2;CD99L2;CREBL2;PCDH19;HSPBP1;RPAP2;FAM149A;ADAMTS10;TMTC4;CYP4X1;SNORD110;PPCS;ERI2;DNAJC21;SMYD2;RDH16;ASL;PPAPDC1A;SCN3B;MPDZ;TRPM3;PPP1R26;FZD4;FUCA2;RAB27B;SYT9;DNAJC15;TMEM196;SLC16A14;AIMP2;PLCXD3;GJB…
H3K4me3 Brain Anterior Caudate	250/10733	0.735207	1	-1.24554	0	CDA;CLDN1;GLDN;RXFP3;COMTD1;BAIAP2L1;PSMD7;TFG;RASSF5;ANPEP;CPNE2;CHAC1;PTGDS;EPHB2;TIPIN;TMEM194B;COG7;RPL21;HPCAL1;VWA5B2;SYTL4;ANK1;ORAI3;TTLL12;FREM1;OPTN;ZSCAN29;SLC22A6;RWDD2A;TWIST2;PDGFA;CD99L2;C2CD4C;RPAP2;FAM149A;TMTC4;CYP4X1;SNORD110;PPCS;ERI2;PDGFC;LDHD;NKX2-1;HIATL1;ASL;SCN3B;RBM11;PPP1R26;SPHKAP;MAGEE1;FZD4;IQSEC3;FUCA2;SLC16A12;RAB27B;ERLIN2;NR2F2;TMEM196;PAICS;SLC16A14;AIMP2;GJB2;…
H3K9me3 CD8 Memory Primary Cells	1969-01-01	0.738075	1	0.492166	0	PLCZ1
H3K23me2 H9	174/7515	0.74322	1	-0.431757	0	RAB3C;SPARC;FAM13B;GPR68;TRIL;IRS4;IL1RAP;CLDN1;GLDN;EPS8;FADS3;FAM122A;COMTD1;EFR3A;BAIAP2L1;PSMD7;RASSF4;SLC39A6;CCDC160;PUS3;MAGI1;CADPS2;TIPIN;COG7;TPM4;PAQR4;RPL21;CDC25A;SAP30;RBMXL1;DAAM1;GPD2;SARNP;PRR16;KDELR2;DGKK;STEAP2;OPTN;ZSCAN29;PARM1;RWDD2A;CBFB;CCDC25;TSHZ2;NPR3;GMPS;TWIST2;CREBL2;PCDH19;ACAT1;CYP4X1;PPCS;ERI2;PDGFC;SMYD2;ASL;SCN3B;TRPM3;SPHKAP;FZD4;CAV2;FUCA2;ABCA4;SLC16A12;RAB2…
H3K36me3 Neurosphere Cultured Cells Ganglionic Eminence Derived	2/138	0.745996	1	0.550038	0	SNORD11;GNB3
H3K9me3 Brain Anterior Caudate	3/141	0.756454	1	0.70799	0	PLCZ1;FRG1;RDH16
H3K4me3 Brain Mid Frontal Lobe	246/10567	0.759684	1	-1.1617	0	CDA;CMAS;ADARB2;CLDN1;GLDN;RXFP3;COMTD1;EFR3A;BAIAP2L1;PSMD7;TFG;RASSF4;ANPEP;STRA13;CPNE2;PTGDS;EPHB2;TIPIN;TMEM194B;COG7;PAQR4;RPL21;VWA5B2;ANK1;SARNP;ORAI3;PRR16;KDELR2;TTLL12;FREM1;OPTN;ZSCAN29;SLC22A6;RWDD2A;SLC22A2;TWIST2;PDGFA;CD99L2;C2CD4C;RPAP2;FAM149A;TMTC4;CYP4X1;SNORD110;PPCS;ERI2;PDGFC;LDHD;NKX2-1;HIATL1;ASL;PPAPDC1A;RBM11;PPP1R26;SPHKAP;MAGEE1;FZD4;FUCA2;SLC16A12;RAB27B;ERLIN2;TMEM1…
H3K4me1 Muscle Satellite Cultured Cells	172/7385	0.76003	1	-0.942746	0	RAB3C;CDA;SPARC;FAM13B;GPR68;UBXN2A;DGKA;KLHL33;CLDN1;EPS8;NRBP2;COMTD1;ISLR;EFR3A;BAIAP2L1;PSMD7;TFG;RASSF4;SLC39A6;CPNE2;CHAC1;PTGDS;PHLDA3;PUS3;MAGI1;CADPS2;TIPIN;TMEM194B;COG7;TPM4;DGAT1;RPL21;SLC6A13;TM4SF5;VWA5B2;PRLR;ARMCX1;RBMXL1;DAAM1;SIDT1;PRR16;KDELR2;TAGLN3;TTLL12;STEAP2;OPTN;ZSCAN29;PARM1;CBFB;CCDC25;SLC41A3;GMPS;HSPBP1;FAM149A;ADAMTS10;CTIF;PPCS;KIF3A;ERI2;LDHD;NKX2-1;ASL;SCN3B;CCDC…
H3K36me3 iPS DF 6.9	100/4003	0.760547	1	0.0325221	0	SPON1;FAM13B;DGKA;CLDN1;GLDN;RXFP3;CPNE2;PTGDS;SNORA33;MAGI1;CADPS2;HPCAL1;TM4SF5;VWA5B2;ANK1;CDC25A;DAAM1;ORAI3;PRR16;OPTN;ZSCAN29;CBFB;TWIST2;GMPS;C2CD4C;FAM149A;CTIF;PPCS;ERI2;NKX2-1;SMYD2;SCN3B;PPAPDC1A;SLMO2;FZD4;CAV2;ERLIN2;SYT9;PAICS;SLC16A14;EFNA1;LHX6;LHX5;FBN1;PTPRU;NRSN2;KCNC1;SOWAHC;OXT;TRH;PTPRK;AKAP12;TMEM222;ATP7B;ATIC;PSD2;RFK;SUMO2;DNER;TMEM108;GNPNAT1;FEZF1;RNF152;DACT1;SLC13A3;…
H3K9ac Skeletal Muscle	8/508	0.763631	1	0.656548	0	SPON1;MAP3K15;MAGEE1;DSCAM;PDGFA;GFRA2;HSPA13;SLC7A3
H3K56ac H9	135/5815	0.765696	1	-0.172146	0	CDA;SPON1;FAM13B;UBXN2A;TRIL;IRS4;IL1RAP;CLDN1;FAM122A;ISLR;EFR3A;RASSF5;SLC39A6;CHAC1;PTGDS;SNORA33;PUS3;MAGI1;TIPIN;TPM4;DGAT1;RPL21;VWA5B2;RBMXL1;TMX1;SARNP;GPD2;PRR16;DGKK;FREM1;STEAP2;OPTN;ZSCAN29;PARM1;TSHZ2;TWIST2;FBLN1;AEBP1;HSPBP1;RPAP2;FAM149A;SLC9A3R2;VTN;PPCS;ERI2;TRPM3;FDFT1;CAV2;FUCA2;ABCA4;SLC16A12;ERLIN2;NR2F2;SYT9;TMEM196;PAICS;FANCF;EFNA1;NASP;CDK2;NDUFAF2;CALU;LHX6;RSL24D1;CD20…
H3K27ac iPS DF 19.11	179/7920	0.766488	1	-0.316064	0	RAB3C;SPON1;CMAS;FAM13B;UBXN2A;TRIL;KNDC1;IL1RAP;CLDN1;GLDN;EPS8;FAM122A;EFR3A;TFG;SNORA33;PUS3;CADPS2;TIPIN;DGAT1;RPL21;TM4SF5;PRLR;CDC25A;SAP30;AR;ADCYAP1;ARMCX1;RBMXL1;GPD2;ORAI3;STEAP2;OPTN;ZSCAN29;GLYR1;PARM1;CBFB;CCDC25;GMPS;TWIST2;CREBL2;HSPBP1;RPAP2;FAM149A;ADAMTS10;TMTC4;VTN;CTIF;PPCS;KIF3A;ERI2;PDGFC;NKX2-1;SMYD2;HIATL1;ASL;SCN3B;RIMKLB;TRPM3;RBM11;PPP1R26;FZD4;CAV2;CCDC136;FUCA2;SLC16A…
H3K9me3 Rectal Mucosa	1975-03-01	0.766534	1	0.462609	0	SLITRK1;RDH16;TRIM36
H3K4me1 CD4+ CD25- CD45RA+ Naive Primary Cells	89/3910	0.770675	1	0.0428881	0	ACHE;RAB3C;ZCCHC10;KCNK9;SOWAHC;HFE;FBXO25;KNDC1;PYGM;TRH;PTPRK;ADARB2;OPLAH;RND1;EPS8;NRBP2;C1QTNF2;RIMS3;BAIAP2L1;NKRF;ANPEP;DNER;STRA13;QRFPR;RNF152;PUS3;TIPIN;NKX6-2;ITGA3;ELOVL3;MYOF;ANK1;CDC25A;IQCG;C1QL1;F5;EPN3;DAAM1;ALDH1A2;B3GNT4;CDC42EP2;PDE5A;TMEM9;PAFAH1B3;NUFIP1;RWDD2A;GREB1L;PDGFA;CD99L2;ASAP2;PCDH19;FAM149A;ADCY6;ERI2;CAMK2N2;SPP1;ASL;MGAT2;VAT1L;RBM11;MPZL2;BEND6;PLXNA3;PPP1R26;P…
H3K4me1 H1 BMP4 Derived Mesendoderm Cultured Cells	127/5359	0.77866	1	-0.202002	0	RAB3C;CDA;FAM13B;GPR68;TRIL;CHRM5;STMN2;KLHL33;CLDN1;GLDN;EPS8;NRBP2;ISLR;EFR3A;PSMD7;RASSF4;CPNE2;CHAC1;PUS3;TIPIN;DGAT1;HPCAL1;CDC25A;DAAM1;GPD2;ORAI3;PRR16;TTLL12;ZSCAN29;PARM1;CCDC25;TWIST2;FAM149A;ACAT1;CYP4X1;PPCS;PDGFC;ASL;SCN3B;NTSR1;SLMO2;SPHKAP;CAV2;FUCA2;SLC16A12;NR2F2;SYT9;TMEM196;BMP5;EFNA1;PLCXD3;GJB2;GJB6;NDUFAF2;UNC119;LHX5;SLC22A8;FBN1;MRPS15;NRSN2;KCNK9;SUV39H1;ELAVL4;GRIK1;OPLA…
H3K36me3 CD4+ CD25int CD127+ Tmem Primary Cells	3/148	0.77942	1	0.763322	0	ARL4C;SARNP;MGAT2
H3K36me3 H9	50/2414	0.780605	1	0.345014	0	PTPRU;CDA;RAB3C;MRPS15;NRSN2;UBXN2A;GPR68;SOWAHC;HTR2C;COX7C;AKAP12;FAM122A;TMEM145;ISLR;C1QTNF2;PSD2;SLC39A6;PTGDS;FEZF1;ARL5A;SNORA33;IQCG;TUBB2B;FRG1;RDH5;PDE5A;TAGLN3;PAFAH1B3;OPTN;ZSCAN29;CD63;TSHZ2;SEMA3B;FAM149A;MGAT2;AASDHPPT;CGREF1;FZD4;CAV2;CCDC136;FUCA2;TRPV2;ERLIN2;HSPE1;PAICS;NAP1L4;POU4F3;HEYL;CACHD1;GNB3
H3K9me3 Stomach Smooth Muscle	3/217	0.78916	1	0.735493	0	THSD7B;MAB21L2;SSTR1
H3K4me3 Fetal Brain	258/11141	0.790268	1	-1.10775	0	SPARC;CMAS;CLDN1;GLDN;RXFP3;EFR3A;BAIAP2L1;PSMD7;TFG;RASSF4;RASSF5;ANPEP;STRA13;CPNE2;CHAC1;PTGDS;EPHB2;TIPIN;TMEM194B;COG7;RPL21;HPCAL1;VWA5B2;SYTL4;ANK1;ORAI3;KDELR2;TTLL12;FREM1;OPTN;ZSCAN29;RWDD2A;TSHZ2;TWIST2;PDGFA;CD99L2;C2CD4C;RPAP2;FAM149A;TMTC4;CYP4X1;SNORD110;PPCS;ERI2;LDHD;NKX2-1;HIATL1;ASL;PPAPDC1A;TRPM3;RBM11;PPP1R26;MAGEE1;FZD4;IQSEC3;FUCA2;SLC16A12;RAB27B;ERLIN2;PAICS;TMEM196;SLC16…
H3K23ac H1	34/1547	0.791345	1	0.596478	0	PTPRU;RWDD2A;SOWAHC;TRIL;SEMA3B;GREB1L;COX7C;TUBA1B;NT5DC2;SMYD2;CCT8;AASDHPPT;BEND6;CADPS2;TIPIN;RPL21;CAV2;AHSA2;HSPE1;SYT9;PAICS;EFNA1;GJB2;MBLAC1;GAL;VSNL1;ORAI3;TERF2IP;VAMP1;KDELR2;SLC25A10;PDE5A;AIDA;RSL24D1
H3K36me3 Breast vHMEC	2/152	0.791675	1	0.777082	0	CHODL;SNORA33
H3K4me3 Skeletal Muscle	191/8541	0.791987	1	-0.75956	0	RAB3C;CDA;CMAS;FAM13B;GPR68;UBXN2A;HFE;IRS4;FBXO25;KLHL33;IL1RAP;CLDN1;GLDN;RXFP3;FADS3;NRBP2;RIMS3;PSMD7;ANPEP;SLC39A6;STRA13;CPNE2;CHAC1;PTGDS;CCDC160;PUS3;CADPS2;TIPIN;TMEM194B;COG7;PAQR4;DGAT1;OSR1;HPCAL1;PRLR;SYTL4;CDC25A;SAP30;ARMCX1;TMX1;SIDT1;TAGLN3;TTLL12;STEAP2;RWDD2A;CBFB;CCDC25;GMPS;TWIST2;CD99L2;RPAP2;HSPBP1;FAM149A;TMTC4;CYP4X1;PPCS;KIF3A;ERI2;DNAJC21;LDHD;NKX2-1;SMYD2;HIATL1;NDN;CD…
H3K27ac Brain Hippocampus Middle	235/10263	0.792564	1	-0.49443	0	CDA;CMAS;ADARB2;CLDN1;FAM122A;COMTD1;ISLR;EFR3A;PSMD7;TFG;RASSF5;STRA13;CHAC1;EPHB2;TIPIN;TMEM194B;COG7;HPCAL1;UNC5D;VWA5B2;SYTL4;DAAM1;SARNP;ORAI3;PRR16;KDELR2;TTLL12;ZSCAN29;SLC22A6;TSHZ2;TWIST2;CD99L2;C2CD4C;RPAP2;FAM149A;ADAMTS10;CYP4X1;PPCS;ERI2;HIATL1;ASL;RBM11;PPP1R26;MAGEE1;FUCA2;RAB27B;ERLIN2;PAICS;TMEM196;SLC16A14;AIMP2;GJB2;CALU;NDUFAF2;UNC119;SLC22A8;GPR19;ACHE;ZCCHC12;NRSN2;MRPS15;KC…
H3K36me3 Bone Marrow Derived Mesenchymal Stem Cell Cultured Cells	3/153	0.794644	1	0.890147	0	SLC13A3;GNB3;SNORA33
H3K4me3 Bone Marrow Derived Mesenchymal Stem Cell Cultured Cells	208/9133	0.801051	1	-0.811382	0	CDA;SPON1;CMAS;CLDN1;GLDN;RXFP3;COMTD1;ISLR;PSMD7;RASSF4;STRA13;CPNE2;PTGDS;EPHB2;TIPIN;TMEM194B;COG7;PAQR4;KCNK10;RPL21;SYTL4;ORAI3;TAGLN3;FREM1;ZSCAN29;RWDD2A;TSHZ2;CD99L2;PCDH19;RPAP2;TMTC4;PPCS;ERI2;LDHD;HIATL1;ASL;PPAPDC1A;SCN3B;RBM11;PPP1R26;MAGEE1;SLC16A12;ERLIN2;PAICS;TMEM196;SLC16A14;GJB2;NDUFAF4;NDUFAF2;UNC119;CD200;GPR19;ACHE;ZCCHC12;MRPS15;ZCCHC10;KCNC1;KCNC2;SUV39H1;KCNC4;GRIK1;PYGM;…
H3K9ac Brain Hippocampus Middle	113/5026	0.802923	1	-0.118677	0	RAB3C;GPR68;FBXO25;IL1RAP;ADARB2;CLDN1;FAM122A;NRBP2;EFR3A;EPHB2;MAGI1;CADPS2;TIPIN;TMEM194B;COG7;RPL21;DSCAM;SAP30;ARMCX1;GPD2;PRR16;ZSCAN29;PARM1;CCDC25;GMPS;PCDH19;FAM149A;PPCS;ERI2;DNAJC21;SMYD2;NDN;ASL;RBM11;MAGEE1;CAV2;FUCA2;DNAJC15;ZFHX4;PAICS;SLC16A14;FANCF;COQ3;NDUFAF2;CALU;ITGBL1;UNC119;NRSN2;ZCCHC10;PODXL2;KCNC1;SOWAHC;OPLAH;COX7C;ZCCHC16;AKAP12;TMEM222;TUBA1B;ATP7B;ATIC;RFK;SUMO2;DNER…
H3K36me3 CD34 Primary Cells	3/156	0.803326	1	0.84933	0	SLC13A3;GNB3;SNORA33
H3K4me1 Brain Germinal Matrix	90/3743	0.80402	1	0.0441477	0	RAB3C;GPR68;DGKA;HSPB8;HFE;SUV39H1;TRIL;ELAVL4;CHD5;KNDC1;GRIK1;COX7C;CLDN1;EFR3A;TUBA1B;PSMD7;ATIC;QRFPR;RNF152;PHLDA3;PUS3;CADPS2;CNTD1;FOXD1;ITGA3;TM4SF5;VWA5B2;PRLR;CDC25A;EPN3;HAX1;VSNL1;ALDH1A2;GPD2;CDC42EP2;PRR16;VAMP1;PDE5A;FREM1;STEAP2;CDH18;ZSCAN29;HCN3;SLC22A6;NUFIP1;RWDD2A;CBFB;LUZP2;GREB1L;TWIST2;AEBP1;ADAMTS10;FAM149A;FSTL5;CYP4X1;ERI2;CAMK2N2;DNAJC21;PDGFC;SPP1;SMYD2;PPAPDC1A;VAT1L…
H3K4me3 CD4+ CD25- IL17+ PMA-Ionomcyin stimulated Th17 Primary Cells	179/8313	0.809874	1	-0.36869	0	RAB3C;CMAS;UBXN2A;HFE;DGKA;FBXO25;IL1RAP;ADARB2;CLDN1;EPS8;FADS3;FAM122A;NRBP2;EFR3A;BAIAP2L1;RIMS3;TFG;RASSF5;ANPEP;STRA13;CPNE2;SNORA33;PHLDA3;PUS3;TIPIN;TMEM194B;COG7;DGAT1;VWA5B2;CDC25A;SAP30;DAAM1;TMX1;TTLL12;ZSCAN29;GLYR1;RWDD2A;CBFB;NXPH4;CCDC25;NPR3;GMPS;PDGFA;CD99L2;HSPBP1;RPAP2;TMTC4;CTIF;SNORD110;PPCS;ERI2;DNAJC21;SMYD2;CDH24;HIATL1;ASL;SCN3B;RIMKLB;RBM11;PLXNA3;PPP1R26;MAGEE1;CAV2;FZD…
H3K9me3 Brain Substantia Nigra	1989-02-01	0.821512	1	0.684412	0	PLCZ1;RDH16
H3K9me3 CD34 Cultured Cells	6/361	0.825142	1	0.817891	0	KCNC1;MAB21L2;RDH16;NDN;KLHL33;DGKK
H3K4me1 Mesenchymal Stem Cell Derived Adipocyte Cultured Cells	133/5812	0.826249	1	-0.162197	0	RAB3C;CDA;HFE;KLHL33;CLDN1;AADACL2;FAM122A;NRBP2;COMTD1;SLC39A6;STRA13;CPNE2;PTGDS;EPHB2;SNORA33;MAGI1;CADPS2;TMEM194B;TPM4;PAQR4;OSR1;SLC6A13;PRLR;CDC25A;SIDT1;TAGLN3;TTLL12;ZSCAN29;CCDC25;SLC41A3;GMPS;CREBL2;RPAP2;HSPBP1;FAM149A;TMTC4;SNORD110;PPCS;KIF3A;ERI2;LDHD;ASL;SCN3B;PPP1R26;FUCA2;ERLIN2;NR2F2;TMEM196;FANCF;EFNA1;COQ3;GJB2;KLHDC8A;NDUFAF4;CDK2;OGN;NDUFAF2;UNC119;GPR19;MRPS15;NRSN2;ZCCHC1…
H3K36me3 Brain Germinal Matrix	2/166	0.829958	1	0.85872	0	GNB3;CAMK1
H3K4me3 Brain Germinal Matrix	250/10755	0.830543	1	-0.938966	0	CMAS;CLDN1;GLDN;EPS8;COMTD1;EFR3A;BAIAP2L1;PSMD7;TFG;RASSF4;RASSF5;ANPEP;CPNE2;CHAC1;PTGDS;EPHB2;TIPIN;TMEM194B;COG7;KCNK10;RPL21;HPCAL1;TM4SF5;VWA5B2;SYTL4;ANK1;DAAM1;ORAI3;PRR16;KDELR2;TTLL12;OPTN;ZSCAN29;RWDD2A;TSHZ2;TWIST2;CD99L2;C2CD4C;RPAP2;FAM149A;TMTC4;CYP4X1;PPCS;ERI2;PDGFC;LDHD;NKX2-1;HIATL1;ASL;PPAPDC1A;TRPM3;RBM11;PPP1R26;SPHKAP;MAGEE1;FZD4;IQSEC3;FUCA2;SLC16A12;RAB27B;ERLIN2;PAICS;TM…
H3K9me3 Colon Smooth Muscle	1992-02-01	0.831496	1	0.837472	0	AR;SSTR1
H3K4ac H1	86/4059	0.833437	1	0.251351	0	NRSN2;MRPS15;CMAS;UBXN2A;SOWAHC;DGKA;TRIL;KCNC4;COX7C;FADS3;SULT1C2;TUBA1B;EFR3A;PSMD7;ATIC;CCKAR;BAIAP2L1;TFG;SUMO2;SLC39A6;EPHB2;SNORA33;FEZF1;PHLDA3;PUS3;DGAT1;PRLR;CDC25A;UCHL5;ARL4C;GAP43;MBLAC1;RBMXL1;GAL;SARNP;GPD2;FRG1;B3GNT4;ORAI3;TERF2IP;SLC25A10;TMEM9;TTLL12;PAOX;ZSCAN29;CAMK2D;CBFB;DDX25;SLC22A2;SEMA3B;TMEM72;PDGFA;GLRX;FAM149A;ADCY6;SLC5A5;TMTC4;DCAF15;SLC9A3R2;VTN;PPCS;ERI2;NT5DC2;S…
H3K9me3 Brain Hippocampus Middle	4/170	0.83967	1	0.995189	0	CHODL;ZCCHC12;FRG1;RDH16
H3K9me3 Adult Liver	6/240	0.841408	1	0.991882	0	KCNK10;PLCZ1;SLITRK1;VWC2L;IRS4;CUL4B
H3K9me3 CD4+ CD25+ CD127- Treg Primary Cells	1996-03-01	0.843946	1	0.682022	0	ANPEP;PDGFC;CDH18
H3K36me3 Skeletal Muscle	4/174	0.848878	1	0.91696	0	SLC13A3;RDH5;CHML;SLC4A5
H3K4me1 CD8 Naive Primary Cells	141/6393	0.851139	1	0.0313391	0	RAB3C;CMAS;UBXN2A;HFE;FBXO25;IL1RAP;CLDN1;EPS8;FADS3;TMEM145;NRBP2;RIMS3;PSMD7;RASSF5;STRA13;CHAC1;PTGDS;SNORA33;TIPIN;DGAT1;VWA5B2;CDC25A;SAP30;DAAM1;TTLL12;ZSCAN29;GLYR1;RWDD2A;CCDC25;NPR3;PDGFA;CD99L2;AEBP1;C2CD4C;RPAP2;HSPBP1;ADAMTS10;TMTC4;CTIF;ERI2;PDGFC;NKX2-1;CDH24;ASL;RIMKLB;RBM11;PLXNA3;PPP1R26;CAV2;FZD4;CCDC136;FUCA2;PAICS;ZFHX4;SLC16A14;EFNA1;COQ3;AIMP2;GJB2;DAB2;GJB6;OGN;NDUFAF2;GNAS…
H3K4me3 CD4+ CD25- Th Primary Cells	225/10187	0.855306	1	-0.263211	0	CMAS;CLDN1;EPS8;FAM122A;EFR3A;BAIAP2L1;PSMD7;TFG;RASSF4;RASSF5;ANPEP;STRA13;CPNE2;CHAC1;TIPIN;TMEM194B;COG7;VWA5B2;DAAM1;ORAI3;KDELR2;TAGLN3;TTLL12;OPTN;RWDD2A;CD99L2;C2CD4C;PCDH19;RPAP2;FAM149A;TMTC4;PPCS;ERI2;HIATL1;ASL;SCN3B;RIMKLB;NTSR1;RBM11;PPP1R26;MAGEE1;FZD4;FUCA2;RAB27B;ERLIN2;PAICS;SLC16A14;AIMP2;GJB2;NDUFAF4;GJB6;NDUFAF2;CALU;UNC119;CD200;GPR19;ACHE;ZCCHC12;MRPS15;NRSN2;ZCCHC10;SUV39H1…
H3K4me1 Colonic Mucosa	189/8202	0.856707	1	-0.352395	0	RAB3C;GPR68;UBXN2A;HFE;TRIL;IRS4;KNDC1;IL1RAP;ADARB2;CLDN1;FADS3;EPS8;FAM122A;NRBP2;EFR3A;BAIAP2L1;PSMD7;TFG;STRA13;PTGDS;CCDC160;PUS3;MAGI1;CADPS2;TIPIN;TMEM194B;NKX6-2;RPL21;TM4SF5;UNC5D;ANK1;RBMXL1;PRR16;TAGLN3;DGKK;STEAP2;RWDD2A;CBFB;CCDC25;SLC41A3;GMPS;TWIST2;CD99L2;CREBL2;AEBP1;C2CD4C;PCDH19;RPAP2;FAM149A;ADAMTS10;TMTC4;SLC9A3R2;SNORD110;PPCS;ERI2;PDGFC;SMYD2;RDH16;CDH24;ASL;PPAPDC1A;SCN3B;…
H3K4me3 Chondrocytes from Bone Marrow Derived Mesenchymal Stem Cell Cultured Cells	202/8957	0.865082	1	-0.602809	0	CDA;CMAS;CLDN1;GLDN;RXFP3;COMTD1;PSMD7;RASSF4;RASSF5;CPNE2;PTGDS;EPHB2;SNORA33;TIPIN;TMEM194B;COG7;PAQR4;VWA5B2;SYTL4;DAAM1;ORAI3;TAGLN3;FREM1;OPTN;ZSCAN29;TSHZ2;CD99L2;PCDH19;RPAP2;TMTC4;CYP4X1;SNORD110;PPCS;ERI2;LDHD;NKX2-1;HIATL1;ASL;SCN3B;RBM11;PPP1R26;MAGEE1;SLC16A12;RAB27B;ERLIN2;TMEM196;SLC16A14;AIMP2;GJB2;NDUFAF4;NDUFAF2;UNC119;CD200;GPR19;ACHE;ZCCHC12;MRPS15;NRSN2;ZCCHC10;SUV39H1;MYL6B;G…
H3K4me1 Colon Smooth Muscle	89/3965	0.870721	1	0.246988	0	ACHE;CDA;RAB3C;MRPS15;NRSN2;PODXL2;SUV39H1;DGKA;KCNC4;CHD5;KNDC1;IL1RAP;COX7C;RXFP3;RND1;ISLR;ATP7B;ATIC;NKRF;RFK;STRA13;CPNE2;EPHB2;TIPIN;CNTD1;FOXD1;DGAT1;ELOVL3;SEZ6L;VWA5B2;PRLR;CDC25A;IQCG;CKAP4;C1QL1;EPN3;ARL4C;GAP43;SLC25A18;RCN2;HAX1;VSNL1;SIDT1;PRR16;SLC25A10;TAGLN3;TTLL12;PAFAH1B3;ZSCAN29;PAOX;NUFIP1;SLC22A2;CCDC25;ADAMTS10;ADCY6;FAM149A;DCAF15;RANBP3L;PARD6A;KIF3A;GNG4;NT5DC2;LDHD;ASL;…
H3K27me3 Adult Liver	18/885	0.872243	1	0.797416	0	ACHE;SPON1;IRS4;MIAT;SEZ6L;RXFP3;SLC7A3;SLC5A5;POU4F3;TUBB2B;GAL;ALDH1A2;TRIM36;ITGBL1;SLC22A8;TRPM3;DACT1;CNTNAP4
H3K9me3 Peripheral Blood Mononuclear Primary Cells	7/327	0.875196	1	0.889039	0	KCNC1;PLCZ1;SOWAHC;LUZP2;ANPEP;MAB21L2;HCN1
H3K4me3 Brain Cingulate Gyrus	262/10913	0.875317	1	-0.637432	0	SPON1;ADARB2;CLDN1;RXFP3;COMTD1;ISLR;BAIAP2L1;PSMD7;TFG;RASSF5;ANPEP;CPNE2;CHAC1;PTGDS;EPHB2;TIPIN;TMEM194B;COG7;RPL21;HPCAL1;VWA5B2;SYTL4;ANK1;ORAI3;PRR16;KDELR2;TTLL12;FREM1;OPTN;ZSCAN29;SLC22A6;RWDD2A;TWIST2;PDGFA;CD99L2;C2CD4C;RPAP2;FAM149A;ADAMTS10;TMTC4;CYP4X1;SNORD110;PPCS;ERI2;LDHD;NKX2-1;HIATL1;ASL;SCN3B;TRPM3;RBM11;PPP1R26;SPHKAP;FZD4;IQSEC3;FUCA2;SLC16A12;RAB27B;ERLIN2;TMEM196;PAICS;SL…
H3K36me3 Stomach Smooth Muscle	4/259	0.87575	1	1.18718	0	MAB21L2;GNB3;SNORA33;SLC4A5
H3K36me3 H1 BMP4 Derived Mesendoderm Cultured Cells	3/259	0.87575	1	1.0753	0	SULT1C2;SNORA33;SLC4A5
H3K9me3 Adult Kidney	1/108	0.876054	1	0.9666	0	KCNC2
H3K4me3 Rectal Smooth Muscle	220/9519	0.880051	1	-0.577254	0	CDA;ADARB2;CLDN1;GLDN;RXFP3;COMTD1;PSMD7;TFG;ANPEP;CPNE2;PTGDS;TIPIN;TMEM194B;COG7;TM4SF5;VWA5B2;SYTL4;ANK1;TAGLN3;TTLL12;OPTN;ZSCAN29;CD99L2;C2CD4C;PCDH19;RPAP2;FAM149A;TMTC4;CYP4X1;SNORD110;PPCS;ERI2;LDHD;NKX2-1;HIATL1;PPAPDC1A;SCN3B;RIMKLB;RBM11;PPP1R26;MAGEE1;FUCA2;SLC16A12;RAB27B;ERLIN2;PAICS;TMEM196;SLC16A14;AIMP2;GJB2;NDUFAF4;GJB6;NDUFAF2;CALU;ITGBL1;GPR19;ACHE;ZCCHC12;MRPS15;ZCCHC10;KCNC1…
H3K9me3 CD8 Naive Primary Cells	1/110	0.880724	1	1.12827	0	HCN1
H3K4me1 Stomach Mucosa	99/4225	0.890495	1	0.378339	0	CDA;RAB3C;FAM13B;GPR68;DGKA;KNDC1;FADS3;NRBP2;RIMS3;PSMD7;BAIAP2L1;SNORA33;SPINK7;OSR1;TM4SF5;VWA5B2;CDC25A;TMX1;TAGLN3;RWDD2A;GMPS;AEBP1;C2CD4C;RPAP2;ADAMTS10;TMTC4;SCN3B;PPAPDC1A;CCDC136;SLC16A12;NR2F2;PAICS;SLC16A14;PLCXD3;NASP;KLHDC8A;NDUFAF4;NDUFAF2;UNC119;NRSN2;MRPS15;PODXL2;KCNC1;SUV39H1;HSPB8;CHD5;OXT;COX7C;RND1;TMEM222;TUBA1B;CCKAR;RAC3;RNF152;FEZF1;DACT1;SLC13A3;FOXD1;ITGA3;VBP1;AGTRAP;…
H3K9me3 Brain Cingulate Gyrus	2/115	0.891645	1	0.894547	0	PLCZ1;FRG1
H3K9me3 Fetal Heart	18/913	0.896616	1	1.04611	0	USP25;DDX42;HSPE1;SAP30;RAP2A;PSMD7;DAAM1;SARNP;PDGFC;SLC39A6;NDUFAF2;SHOC2;AIDA;MGAT2;PVRL3;ARL5A;AASDHPPT;DACT1
H3K9ac Brain Anterior Caudate	110/4789	0.899064	1	0.24998	0	RAB3C;FAM13B;GPR68;DGKA;CHRM5;FBXO25;IL1RAP;FAM122A;EFR3A;RIMS3;STRA13;EPHB2;SNORA33;CCDC160;PUS3;MAGI1;TIPIN;SYTL4;CDC25A;DAAM1;ORAI3;SIDT1;PRR16;KDELR2;TTLL12;STEAP2;OPTN;SLC9A3R2;CYP4X1;SNORD110;PPCS;ERI2;LDHD;SMYD2;NDN;ASL;RBM11;MAGEE1;CAV2;FUCA2;RAB27B;SYT9;TMEM196;FANCF;COQ3;AIMP2;G6PC3;NASP;KLHDC8A;CDK2;NDUFAF2;UNC119;ACHE;ZCCHC12;MRPS15;NRSN2;PODXL2;SOWAHC;MYL6B;OPLAH;COX7C;TUBA1B;C1QTNF2…
H3K4me1 Penis Foreskin Fibroblast Primary Cells	91/3933	0.905441	1	0.42614	0	ZCCHC12;CDA;RAB3C;SPON1;ZCCHC10;CMAS;PODXL2;KCNC1;GPR68;HSPB8;KLHL33;GRIK1;KNDC1;TRH;RXFP3;FAM122A;TUBA1B;ATP7B;PSD2;DNER;SNORD11;GNPNAT1;QRFPR;SNORA33;CADPS2;HPCAL1;AGTRAP;UNC5D;ANK1;PRLR;GFRA2;UCHL5;F5;SAP30;SLC25A18;HAX1;VSNL1;HEATR5B;ALDH1A2;B3GNT4;ORAI3;TERF2IP;OPTN;CDH18;ZSCAN29;PARM1;LUZP2;CCDC25;TSHZ2;NPR3;GREB1L;PDGFA;C2CD4C;PCDH19;RPAP2;ADAMTS10;FAM149A;RANBP3L;ALS2CL;GNG4;CAMK2N2;SMYD2…
H3K4me3 CD4+ CD25- CD45RA+ Naive Primary Cells	221/10247	0.913526	1	0.078417	0	SPON1;CMAS;ADARB2;CLDN1;EPS8;FAM122A;EFR3A;BAIAP2L1;PSMD7;TFG;RASSF4;RASSF5;ANPEP;STRA13;CPNE2;CHAC1;TIPIN;TMEM194B;COG7;RPL21;VWA5B2;DAAM1;SARNP;ORAI3;KDELR2;TAGLN3;TTLL12;OPTN;ZSCAN29;RWDD2A;CD99L2;C2CD4C;RPAP2;ADAMTS10;TMTC4;SNORD110;PPCS;ERI2;NKX2-1;HIATL1;ASL;SCN3B;RIMKLB;NTSR1;RBM11;PPP1R26;MAGEE1;FZD4;FUCA2;RAB27B;ERLIN2;PAICS;AIMP2;GJB2;NDUFAF4;GJB6;NDUFAF2;CALU;CD200;GPR19;ACHE;ZCCHC12;M…
H3K4me1 Fetal Brain	194/8255	0.914132	1	-0.361056	0	GLDN;RXFP3;FAM122A;COMTD1;EFR3A;BAIAP2L1;PSMD7;RASSF4;RASSF5;ANPEP;STRA13;CPNE2;CHAC1;PTGDS;TIPIN;TMEM194B;RPL21;TM4SF5;VWA5B2;ANK1;ORAI3;PRR16;KDELR2;TTLL12;FREM1;OPTN;ZSCAN29;RWDD2A;TSHZ2;TWIST2;PDGFA;C2CD4C;RPAP2;FAM149A;ADAMTS10;TMTC4;CYP4X1;SNORD110;PPCS;LDHD;ASL;TRPM3;FDFT1;RBM11;FUCA2;SLC16A12;RAB27B;ERLIN2;PAICS;AIMP2;GJB2;KLHDC8A;NDUFAF4;GJB6;NDUFAF2;ACHE;MRPS15;NRSN2;ZCCHC10;MYL6B;GRIK1…
H3K4me3 CD8 Naive Primary Cells	244/11714	0.917292	1	0.384455	0	SPON1;CMAS;CLDN1;EPS8;FAM122A;COMTD1;EFR3A;BAIAP2L1;PSMD7;TFG;RASSF4;RASSF5;ANPEP;STRA13;CPNE2;CHAC1;TIPIN;TMEM194B;COG7;PAQR4;RPL21;VWA5B2;DAAM1;SARNP;ORAI3;KDELR2;TAGLN3;TTLL12;OPTN;ZSCAN29;RWDD2A;TSHZ2;PDGFA;CD99L2;C2CD4C;RPAP2;FAM149A;ADAMTS10;TMTC4;SNORD110;PPCS;ERI2;NKX2-1;HIATL1;ASL;SCN3B;RIMKLB;RBM11;PPP1R26;MAGEE1;FZD4;FUCA2;RAB27B;ERLIN2;PAICS;SLC16A14;AIMP2;GJB2;NDUFAF4;GJB6;NDUFAF2;CA…
H3K36me3 Muscle Satellite Cultured Cells	3/292	0.920001	1	1.23952	0	PARD6A;SLC13A4;SNORA33
H3K4me3 CD34 Cultured Cells	213/9748	0.920143	1	-0.226418	0	CDA;SPARC;CLDN1;EPS8;FAM122A;COMTD1;EFR3A;BAIAP2L1;PSMD7;TFG;RASSF4;RASSF5;ANPEP;STRA13;CPNE2;CHAC1;TIPIN;TMEM194B;COG7;RPL21;HPCAL1;SYTL4;DAAM1;SARNP;ORAI3;PRR16;KDELR2;TAGLN3;TTLL12;OPTN;ZSCAN29;RWDD2A;PDGFA;CD99L2;RPAP2;FAM149A;ADAMTS10;TMTC4;SNORD110;PPCS;ERI2;PDGFC;HIATL1;ASL;PPAPDC1A;SCN3B;RIMKLB;RBM11;PPP1R26;MAGEE1;FZD4;FUCA2;ERLIN2;PAICS;SLC16A14;AIMP2;GJB2;NDUFAF4;NDUFAF2;CALU;UNC119;DZ…
H3K9me3 Brain Mid Frontal Lobe	3/217	0.921438	1	1.25027	0	AR;PLCZ1;FRG1
H2BK12ac H9	104/4798	0.92165	1	0.487785	0	CDA;SPON1;UBXN2A;DGKA;IRS4;NRBP2;ISLR;EFR3A;BAIAP2L1;SLC39A6;EPHB2;PUS3;MAGI1;TIPIN;RPL21;HPCAL1;PRLR;RBMXL1;SARNP;GPD2;ORAI3;KDELR2;TTLL12;DGKK;SLC22A2;CCDC25;NXPH4;SLC41A3;GMPS;FBLN1;CREBL2;AEBP1;RPAP2;VTN;PPCS;ERI2;SMYD2;ASL;TRPM3;CCDC136;PAICS;NASP;CDK2;LHX5;SLC22A8;RSL24D1;MRPS15;NRSN2;KCNC1;SOWAHC;DDX42;HTR2C;PYGM;PTPRK;OPLAH;COX7C;HAPLN4;ZCCHC16;RND1;TUBA1B;ATIC;RFK;SUMO2;TMEM108;SPIN1;GNP…
H3K18ac IMR90	151/7334	0.923725	1	0.635049	0	CMAS;FAM13B;UBXN2A;HFE;DGKA;KNDC1;EPS8;FAM122A;NRBP2;COMTD1;ISLR;EFR3A;PSMD7;TFG;RASSF4;SLC39A6;PTGDS;PHLDA3;MAGI1;COG7;RPL21;OSR1;CDC25A;SAP30;ARMCX1;RBMXL1;DAAM1;TMX1;PAPPA;GPD2;SARNP;PRR16;KDELR2;OPTN;ZSCAN29;RWDD2A;CBFB;CCDC25;TSHZ2;NPR3;GMPS;CREBL2;AEBP1;HSPBP1;RPAP2;ADAMTS10;SLC9A3R2;VTN;PPCS;ERI2;SMYD2;HIATL1;ASL;RIMKLB;SLMO2;CCDC136;IQSEC3;FUCA2;SLC16A12;ERLIN2;DNAJC15;PAICS;FANCF;EFNA1;C…
H3K9me3 iPS DF 19.11	66/3152	0.924315	1	0.676728	0	ACHE;SPON1;PODXL2;SOWAHC;TRIL;HSPB8;CHD5;KLHL33;GRIK1;PYGM;TRH;AKAP12;TMEM222;NRBP2;TMEM145;ANPEP;DNER;TMEM108;RAC3;GNPNAT1;CPNE2;PTGDS;FEZF1;RNF152;DACT1;CNTD1;PAQR4;TM4SF5;UNC5D;UCHL5;C1QL2;INMT;ARL4C;TUBB2B;MBLAC1;VAMP7;ALDH1A2;FRG1;TERF2IP;TLCD1;PAOX;CNTNAP4;TWIST2;GREB1L;KCNA3;GMPS;SNORD110;PPCS;ERI2;NKX2-1;RDH16;PPAPDC1A;NTSR1;FDFT1;SLMO2;FAHD1;B3GAT2;TRPV2;NMNAT2;ERLIN2;SYT9;EFNA1;GJB6;TSP…
H2BK120ac H1	73/3491	0.925941	1	0.700066	0	MRPS15;SOWAHC;TRIL;DDX42;HAPLN4;COX7C;RND1;ISLR;C1QTNF2;TUBA1B;PSMD7;STRA13;CHAC1;MAGI1;CADPS2;TMEM194B;FOXD1;SLC13A4;RPL21;GLRX3;DSCAM;ITGA3;ANXA5;AHSA2;PRLR;CDC25A;UCHL5;C1QL2;TMEM178;GAL;GPD2;FRG1;ORAI3;RDH5;SLC25A10;PDE5A;AIDA;TTLL12;EEF1E1;STEAP2;OPTN;CD63;CCDC25;SEMA3B;KCNA3;GMPS;PDGFA;PRELP;GLRX;SNORD110;CYP4X1;PPCS;CAMK2N2;SPP1;NKX2-1;RIMKLB;TRPM3;MPZL2;BEND6;FZD4;GABRA5;CCDC136;HSPE1;DNA…
H3K9ac Brain Inferior Temporal Lobe	121/5416	0.927872	1	0.281786	0	RAB3C;CMAS;GPR68;UBXN2A;HFE;FBXO25;KLHL33;CLDN1;COMTD1;EFR3A;RIMS3;PSMD7;PTGDS;SNORA33;PUS3;TIPIN;COG7;RPL21;VWA5B2;CDC25A;SAP30;DAAM1;PRR16;ZSCAN29;SLC22A6;RWDD2A;GMPS;CD99L2;CREBL2;RPAP2;CYP4X1;ERI2;DNAJC21;PDGFC;ASL;SCN3B;RIMKLB;RBM11;PPP1R26;SLMO2;MAGEE1;CAV2;FUCA2;RAB27B;ERLIN2;DNAJC15;TMEM196;PAICS;FANCF;COQ3;AIMP2;GJB2;NDUFAF2;ITGBL1;UNC119;ACHE;ZCCHC12;ZCCHC10;PODXL2;SOWAHC;SUV39H1;OPLAH;…
H4K91ac H1	126/5904	0.928285	1	0.560551	0	CMAS;FAM13B;GPR68;UBXN2A;HFE;TRIL;DGKA;IL1RAP;EPS8;FAM122A;BAIAP2L1;PSMD7;TFG;CPNE2;PUS3;TIPIN;HPCAL1;UNC5D;PRLR;CDC25A;RBMXL1;SARNP;GPD2;ORAI3;TAGLN3;TTLL12;STEAP2;OPTN;CBFB;CCDC25;GMPS;PDGFA;FBLN1;AEBP1;RPAP2;ADAMTS10;TMTC4;SLC9A3R2;CYP4X1;SNORD110;PPCS;ERI2;SMYD2;NTSR1;FZD4;SLC16A12;BTBD11;ERLIN2;DNAJC15;PAICS;SLC16A14;FANCF;EFNA1;CDK2;GNAS;CALU;NDUFAF2;SLC22A8;RSL24D1;ACHE;MRPS15;NRSN2;SOWAHC…
H3K36me3 CD4+ CD25- CD45RA+ Naive Primary Cells	1/137	0.929003	1	1.20832	0	SARNP
H3K4me1 Chondrocytes from Bone Marrow Derived Mesenchymal Stem Cell Cultured Cells	133/5860	0.931057	1	0.333801	0	RAB3C;CDA;FAM13B;HFE;FBXO25;KLHL33;KNDC1;RXFP3;TMEM145;FAM122A;NRBP2;COMTD1;PSMD7;PTGDS;EPHB2;CADPS2;TIPIN;TPM4;DGAT1;PRLR;CDC25A;SAP30;SIDT1;STEAP2;OPTN;ZSCAN29;PARM1;TSHZ2;AEBP1;RPAP2;FAM149A;TMTC4;SNORD110;PPCS;LDHD;NKX2-1;SMYD2;SCN3B;RBM11;PPP1R26;MAGEE1;CCDC136;SLC16A12;ERLIN2;SYT9;TMEM196;PAICS;SLC16A14;FANCF;EFNA1;COQ3;PLCXD3;GJB2;NDUFAF4;CDK2;NDUFAF2;UNC119;DZIP1;ACHE;MRPS15;NRSN2;ZCCHC10…
H3K36me3 CD8 Naive Primary Cells	4/376	0.931205	1	1.44718	0	SLC13A3;SOWAHC;MGAT2;SNORA33
H3K9me3 Breast Myoepithelial Cells	8/447	0.93183	1	1.1821	0	ZCCHC12;PROKR2;VAMP7;NKRF;ANPEP;RDH16;IRS4;SNORD61
H3K36me3 Stomach Mucosa	3/227	0.932807	1	1.42719	0	HEATR5B;ESF1;MGAT2
H3K36me3 CD4+ CD25+ CD127- Treg Primary Cells	2/140	0.932983	1	1.45914	0	SLC13A3;CHML
H3K36me3 H1 Derived Mesenchymal Stem Cells	21/1093	0.934323	1	1.10356	0	CGREF1;SLC13A3;PODXL2;GLRX3;TRIL;PCDH8;KCNA3;OXT;C1QL2;POU4F3;TMEM145;NRBP2;TUBB2B;MAB21L1;FRG1;SPIN1;PTGDS;SLC22A8;SNORA33;FEZF1;ZSCAN29
H3K4me1 Duodenum Mucosa	121/5560	0.937626	1	0.478196	0	RAB3C;CDA;HFE;DGKA;IL1RAP;CLDN1;FADS3;FAM122A;NRBP2;ISLR;RIMS3;PSMD7;STRA13;PTGDS;SNORA33;TIPIN;OSR1;TM4SF5;VWA5B2;CDC25A;DAAM1;TAGLN3;TTLL12;ZSCAN29;PARM1;CCDC25;NXPH4;NPR3;AEBP1;RPAP2;FAM149A;ADAMTS10;TMTC4;VTN;CYP4X1;DNAJC21;NKX2-1;RDH16;CDH24;SCN3B;PLXNA3;PPP1R26;CCDC136;ERLIN2;NR2F2;SYT9;PAICS;SLC16A14;COQ3;NDUFAF2;LHX6;ACHE;NRSN2;ZCCHC10;PODXL2;KCNC1;SOWAHC;SUV39H1;DDX42;COX7C;RND1;SULT1C2;…
H3K4me3 CD4 Naive Primary Cells	208/9819	0.937917	1	0.238878	0	SPON1;CMAS;CLDN1;EPS8;COMTD1;EFR3A;BAIAP2L1;PSMD7;RASSF4;RASSF5;ANPEP;STRA13;CPNE2;CHAC1;TIPIN;TMEM194B;COG7;PAQR4;VWA5B2;DAAM1;SARNP;ORAI3;KDELR2;TAGLN3;TTLL12;OPTN;ZSCAN29;RWDD2A;CD99L2;C2CD4C;RPAP2;ADAMTS10;TMTC4;SNORD110;PPCS;ERI2;HIATL1;ASL;RIMKLB;RBM11;PPP1R26;MAGEE1;FZD4;FUCA2;RAB27B;ERLIN2;PAICS;SLC16A14;AIMP2;GJB2;GJB6;NDUFAF2;CALU;CD200;GPR19;ACHE;PTPRU;ZCCHC12;MRPS15;NRSN2;ZCCHC10;SUV3…
H3K9me3 iPS DF 6.9	8/524	0.938037	1	1.26339	0	CHODL;ADCYAP1;HEYL;ETNK2;FRG1;TRIM36;BEND6;CNTNAP4
H3K4me3 Adipose Nuclei	209/9454	0.938371	1	-0.00641362	0	CDA;ADARB2;CLDN1;RXFP3;ISLR;BAIAP2L1;PSMD7;CHAC1;PTGDS;EPHB2;TIPIN;TMEM194B;COG7;PAQR4;RPL21;HPCAL1;VWA5B2;ANK1;ORAI3;TAGLN3;TTLL12;PDGFA;CD99L2;C2CD4C;PCDH19;RPAP2;ADAMTS10;TMTC4;CYP4X1;SNORD110;PPCS;ERI2;LDHD;NKX2-1;HIATL1;ASL;PPAPDC1A;SCN3B;RBM11;PPP1R26;MAGEE1;FUCA2;SLC16A12;RAB27B;ERLIN2;PAICS;TMEM196;SLC16A14;AIMP2;GJB2;NDUFAF4;NDUFAF2;UNC119;GPR19;ACHE;MRPS15;NRSN2;ZCCHC10;SUV39H1;KCNC4;MY…
H3K36me3 Fetal Brain	3/237	0.942608	1	1.33868	0	GNAS;GNB3;CHML
H3K4me3 CD4+ CD25int CD127+ Tmem Primary Cells	203/9114	0.944469	1	0.362946	0	CMAS;CLDN1;EPS8;FAM122A;EFR3A;BAIAP2L1;PSMD7;TFG;RASSF4;RASSF5;ANPEP;STRA13;CPNE2;CHAC1;TIPIN;TMEM194B;COG7;PAQR4;RPL21;HPCAL1;VWA5B2;DAAM1;SARNP;ORAI3;KDELR2;TTLL12;OPTN;ZSCAN29;RWDD2A;PDGFA;CD99L2;RPAP2;FAM149A;ADAMTS10;TMTC4;PPCS;ERI2;HIATL1;ASL;SCN3B;RIMKLB;RBM11;PPP1R26;MAGEE1;FZD4;FUCA2;RAB27B;ERLIN2;PAICS;SLC16A14;AIMP2;GJB2;NDUFAF4;GJB6;NDUFAF2;CALU;UNC119;CD200;GPR19;ACHE;MRPS15;NRSN2;ZC…
H3K36me3 Neurosphere Cultured Cells Cortex Derived	2/151	0.945762	1	1.24516	0	GNB3;SNORA33
H2BK12ac IMR90	54/2712	0.946981	1	0.987874	0	CDA;MRPS15;HFE;HSPB8;CLDN1;EPS8;C1QTNF2;COMTD1;RASSF5;ANPEP;GNPNAT1;EPHB2;RNF152;PUS3;MAGI1;TMEM194B;TPM4;ITGA3;OSR1;ANXA5;MYOF;KCTD4;INMT;RCN2;PAPPA;PRR16;PAFAH1B3;OPTN;CD63;CAMK2D;NPR3;SEMA3B;GLRX;CTIF;VTN;PDGFC;MTA3;VAT1L;BEND6;USP25;FZD4;IQSEC3;ABCA4;KCNJ16;ERLIN2;MPP5;DNAJC15;FAM155A;G6PC3;GSTA4;NDUFAF4;CALU;CD200;FBN1
H3K14ac H9	165/8069	0.947066	1	0.675173	0	RAB3C;FAM13B;UBXN2A;ADARB2;CLDN1;GLDN;EPS8;COMTD1;PSMD7;TFG;PTGDS;PHLDA3;PUS3;CADPS2;TMEM194B;TIPIN;COG7;PAQR4;UNC5D;CDC25A;SAP30;ARMCX1;DAAM1;ORAI3;KDELR2;TTLL12;ZSCAN29;GLYR1;RWDD2A;CBFB;CCDC25;GMPS;TWIST2;CREBL2;HSPBP1;RPAP2;ADAMTS10;VTN;CYP4X1;PPCS;ERI2;DNAJC21;PDGFC;SMYD2;CDH24;ASL;TRPM3;FDFT1;SLMO2;SLC16A12;DNAJC15;PAICS;FANCF;EFNA1;COQ3;AIMP2;NASP;NDUFAF4;CDK2;NDUFAF2;CALU;LHX5;RSL24D1;CD2…
H3K9ac Adipose Nuclei	83/4011	0.948216	1	0.72158	0	RAB3C;NRSN2;ZCCHC10;FAM13B;UBXN2A;TRIL;TECR;FBXO25;IL1RAP;COX7C;EFR3A;C1QTNF2;TUBA1B;BAIAP2L1;NKRF;SLC39A6;GNPNAT1;RNF152;SNORA33;CADPS2;PAQR4;VBP1;OSR1;ELOVL3;CDC25A;SAP30;ARL4C;KIN;RBMXL1;VAMP7;HAX1;DAAM1;FIBIN;PRR16;AIDA;PAFAH1B3;OPTN;CAMK2D;NUFIP1;SEMA3B;GMPS;KCNA3;CD99L2;CREBL2;HSPBP1;HSPA13;ADAMTS10;FAM149A;DCAF15;ERI2;PDGFC;ASL;CHML;SCN3B;MTA3;AASDHPPT;MPZL2;BEND6;PLXNA3;FAHD1;MAGEE1;FUCA2…
H3K36me3 Brain Anterior Caudate	4/324	0.948688	1	1.56767	0	SARNP;GNB3;HSPE1;SNORA33
H3K36me3 CD4+ CD25- CD45RO+ Memory Primary Cells	1/159	0.953501	1	1.4473	0	MGAT2
H3K4me3 CD4 Memory Primary Cells	205/9903	0.954765	1	0.465173	0	CLDN1;EPS8;EFR3A;COMTD1;BAIAP2L1;PSMD7;TFG;RASSF4;RASSF5;STRA13;CPNE2;CHAC1;TIPIN;COG7;PAQR4;RPL21;DAAM1;SARNP;ORAI3;KDELR2;TTLL12;OPTN;ZSCAN29;RWDD2A;CD99L2;RPAP2;ADAMTS10;TMTC4;SLC5A5;PPCS;ERI2;HIATL1;ASL;SCN3B;RIMKLB;RBM11;MAGEE1;FZD4;FUCA2;RAB27B;ERLIN2;PAICS;SLC16A14;AIMP2;GJB2;NDUFAF4;GJB6;NDUFAF2;CALU;GPR19;ACHE;MRPS15;NRSN2;ZCCHC10;SUV39H1;KCNC4;MYL6B;PTPRK;COX7C;TUBA1B;ATIC;NKRF;RFK;DNER…
H4K8ac H9	92/4594	0.954874	1	0.845766	0	PTPRU;MRPS15;CMAS;SOWAHC;GPR68;UBXN2A;TRIL;MAST1;IRS4;HTR2C;KLHL33;PTPRK;COX7C;SLC4A5;AKAP12;FAM122A;SULT1C2;TUBA1B;C1QTNF2;ISLR;PSMD7;ATIC;SUMO2;SLC39A6;SPIN1;GNPNAT1;ARL5A;SNORA33;MAGI1;PUS3;CNTD1;DGAT1;AHSA2;PRLR;CDC25A;UCHL5;ARL4C;RAP2A;MBLAC1;RBMXL1;GAL;RCN2;VSNL1;FRG1;VAMP1;RDH5;TERF2IP;AIDA;TLCD1;EEF1E1;DGKK;PAFAH1B3;FREM1;OPTN;CD63;NUFIP1;DDX25;CCDC25;SEMA3B;SLC41A3;GMPS;ACAT1;SLC5A5;DCAF…
H3K9me1 IMR90	17/1017	0.956256	1	1.07772	0	NRSN2;CAV2;CCDC25;DGKA;AHSA2;RND1;COQ3;ISLR;PSMD7;KIF3A;RAB18;TMEM108;ITGBL1;ASL;CHML;SNORA33;PAFAH1B3
H3K36me3 Duodenum Smooth Muscle	3/164	0.957767	1	1.43536	0	MGAT2;CHML;SNORA33
H3K4me3 Adult Kidney	226/10083	0.958649	1	0.130733	0	CDA;RXFP3;COMTD1;ISLR;EFR3A;BAIAP2L1;PSMD7;TFG;CPNE2;CHAC1;PTGDS;TIPIN;TMEM194B;COG7;PAQR4;RPL21;TM4SF5;UNC5D;VWA5B2;DAAM1;ORAI3;TTLL12;ZSCAN29;RWDD2A;TWIST2;PDGFA;CD99L2;C2CD4C;PCDH19;RPAP2;TMTC4;SNORD110;PPCS;ERI2;LDHD;NKX2-1;HIATL1;ASL;SCN3B;PPAPDC1A;RBM11;PPP1R26;MAGEE1;SLC16A12;RAB27B;ERLIN2;PAICS;TMEM196;SLC16A14;AIMP2;GJB2;GJB6;NDUFAF2;CALU;UNC119;CD200;GPR19;ZCCHC12;ACHE;MRPS15;NRSN2;ZCCH…
H3K4me1 Peripheral Blood Mononuclear Primary Cells	64/2815	0.959095	1	1.08397	0	ACHE;SPARC;CMAS;PODXL2;SUV39H1;IL1RAP;PTPRK;COX7C;EPS8;EFR3A;NKRF;RASSF5;RFK;SNORA33;RNF152;TIPIN;FOXD1;VBP1;ANXA5;TM4SF5;SAP30;F5;EPN3;RAP2A;RCN2;VAMP7;DAAM1;TMX1;GPD2;DPYD;TERF2IP;PDE5A;DDX25;CCDC25;GMPS;HSPBP1;RPAP2;HSPA13;ADAMTS10;TMEM65;PPCS;CAMK2N2;HIATL1;SHOC2;MGAT2;RIMKLB;BEND6;PLXNA3;MAGEE1;RAB27B;FAM213A;SLC16A14;FANCF;COQ3;HEYL;NDUFAF4;GJB6;NDUFAF2;ESF1;CCDC65;CHPT1;PVRL3;POLR3K;SNORD61
H3K9ac Brain Substantia Nigra	115/5389	0.959855	1	0.651843	0	RAB3C;FBXO25;KLHL33;IL1RAP;CLDN1;TMEM145;FAM122A;RIMS3;CHAC1;EPHB2;SNORA33;PUS3;TIPIN;TMEM194B;COG7;DSCAM;CDC25A;SAP30;ARMCX1;PRR16;KDELR2;STEAP2;OPTN;PARM1;CBFB;CCDC25;SLC41A3;NPR3;CD99L2;RPAP2;FAM149A;ERI2;ASL;PPAPDC1A;RBM11;PPP1R26;MAGEE1;CAV2;FZD4;FUCA2;ZFHX4;FANCF;COQ3;PLCXD3;NASP;CDK2;NDUFAF2;ITGBL1;ACHE;NRSN2;ZCCHC10;PODXL2;SOWAHC;SUV39H1;KCNC4;OPLAH;COX7C;ZCCHC16;TMEM222;ATP7B;ATIC;NKRF;R…
H3K4me1 CD4 Memory Primary Cells	156/6807	0.960972	1	0.273509	0	RAB3C;FAM13B;UBXN2A;HFE;DGKA;KNDC1;ADARB2;CLDN1;EPS8;FADS3;TMEM145;NRBP2;EFR3A;BAIAP2L1;RIMS3;TFG;RASSF4;RASSF5;STRA13;CHAC1;SNORA33;PUS3;TIPIN;DGAT1;OSR1;VWA5B2;CDC25A;SAP30;RBMXL1;TMX1;SIDT1;KDELR2;TTLL12;ZSCAN29;GLYR1;RWDD2A;NXPH4;CCDC25;NPR3;GMPS;CREBL2;C2CD4C;HSPBP1;RPAP2;FAM149A;ADAMTS10;CTIF;ERI2;DNAJC21;NKX2-1;CDH24;ASL;RBM11;MAGEE1;CAV2;CCDC136;FUCA2;TRPV2;RAB27B;ERLIN2;TMEM196;PAICS;FAN…
H3K9me3 H9	4/344	0.961414	1	1.47407	0	SLC13A3;GABRA3;RDH16;BRS3
H2BK15ac IMR90	63/3060	0.962637	1	1.0855	0	MRPS15;HSPB8;KLHL33;PTPRK;EPS8;TUBA1B;C1QTNF2;COMTD1;RASSF5;GNPNAT1;RNF152;PHLDA3;DACT1;PUS3;CNTD1;RPL21;OSR1;ANXA5;ARL4C;TUBB2B;RCN2;VAMP7;PAPPA;GPD2;PRR16;RDH5;AIDA;PAFAH1B3;OPTN;TRABD;CD63;CAMK2D;CCDC25;SLC41A3;SEMA3B;GLRX;HSPBP1;ADAMTS10;SLC9A3R2;CTIF;VTN;MTA3;VAT1L;BEND6;FUCA2;SLC16A12;KCNJ16;RAB27B;ERLIN2;EFNA1;FAM155A;G6PC3;GSTA4;NDUFAF4;APEX1;MAB21L2;CALU;ITGBL1;LHX6;PVRL3;ACTR10;CD200;GP…
H3K36me3 Fetal Lung	7/570	0.96328	1	1.59159	0	SLC13A3;PARD6A;NR2F2;MGAT2;CHML;PTPRK;SNORA33
H3K36me3 CD34 Cultured Cells	2/172	0.963796	1	1.51743	0	GNB3;SNORA33
H3K36me3 Adult Liver	3/173	0.964486	1	1.37404	0	SNORD11;CHML;SNORA33
H4K5ac H1	202/9702	0.964572	1	0.804915	0	CDA;TRIL;EPS8;FAM122A;EFR3A;PSMD7;TFG;RASSF4;STRA13;SNORA33;TIPIN;TMEM194B;COG7;RPL21;UNC5D;AR;ORAI3;KDELR2;TTLL12;OPTN;RWDD2A;TWIST2;PDGFA;RPAP2;FAM149A;ADAMTS10;TMTC4;SNORD110;PPCS;ERI2;HIATL1;ASL;PPP1R26;FZD4;FUCA2;SLC16A12;BTBD11;RAB27B;ERLIN2;PAICS;SLC16A14;AIMP2;KLHDC8A;NDUFAF4;NDUFAF2;CALU;UNC119;DZIP1;GPR19;NRSN2;MRPS15;ZCCHC10;SUV39H1;KCNC4;TECR;MYL6B;PTPRK;COX7C;AKAP12;SULT1C2;TUBA1B;AT…
H3K9ac Muscle Satellite Cultured Cells	211/10073	0.965118	1	0.51193	0	CDA;CMAS;CLDN1;FAM122A;COMTD1;BAIAP2L1;TFG;RASSF4;RASSF5;STRA13;CPNE2;CHAC1;PTGDS;EPHB2;SNORA33;TIPIN;TMEM194B;COG7;PAQR4;RPL21;SYTL4;DAAM1;SARNP;ORAI3;TAGLN3;TTLL12;OPTN;ZSCAN29;RWDD2A;CD99L2;PCDH19;RPAP2;FAM149A;ADAMTS10;TMTC4;SNORD110;PPCS;ERI2;HIATL1;ASL;PPAPDC1A;RIMKLB;FDFT1;PPP1R26;MAGEE1;FZD4;FUCA2;SLC16A12;ERLIN2;PAICS;SLC16A14;AIMP2;NDUFAF4;NDUFAF2;UNC119;ITGBL1;DZIP1;CD200;GPR19;ACHE;MR…
H3K27ac H1	181/8921	0.965951	1	0.930209	0	FAM13B;UBXN2A;IRS4;EPS8;FADS3;TMEM145;FAM122A;EFR3A;RIMS3;PSMD7;TFG;RASSF4;SLC39A6;CHAC1;PTGDS;EPHB2;PUS3;CADPS2;TMEM194B;TIPIN;COG7;DGAT1;HPCAL1;UNC5D;PRLR;CDC25A;SAP30;AR;ARMCX1;RBMXL1;DAAM1;PAPPA;ORAI3;KDELR2;TTLL12;DGKK;OPTN;GLYR1;RWDD2A;CBFB;GMPS;FBLN1;CD99L2;CREBL2;AEBP1;C2CD4C;HSPBP1;RPAP2;FAM149A;ADAMTS10;TMTC4;CTIF;VTN;PPCS;KIF3A;ERI2;DNAJC21;PDGFC;LDHD;SMYD2;CDH24;HIATL1;PLXNA3;PPP1R26;…
H3K4me1 Duodenum Smooth Muscle	43/2384	0.966477	1	1.20816	0	HCN3;CDA;NUFIP1;FAM13B;GPR68;NXPH4;CCDC25;MYL6B;RPAP2;ADCY6;TMEM222;ISLR;ZNRF2;PPCS;ERI2;NT5DC2;DNAJC21;CDH24;MGAT2;RNF152;SNORA33;MTA3;AASDHPPT;DACT1;SLC13A3;FAHD1;COG7;CAV2;AGTRAP;RAB27B;ERLIN2;FAM213A;CDC25A;IQCG;CKAP4;SLC25A18;HAX1;HEATR5B;OGN;ESF1;SLC25A10;RSL24D1;GPR19
H3K4me1 Breast vHMEC	107/4988	0.966522	1	0.828021	0	RAB3C;CLDN1;FAM122A;NRBP2;PSMD7;RASSF4;RASSF5;SNORD11;STRA13;CPNE2;PTGDS;EPHB2;SNORA33;PUS3;CADPS2;SPINK7;OSR1;KCTD4;VWA5B2;PRLR;SAP30;PAPPA;ZSCAN29;PARM1;NXPH4;TWIST2;CD99L2;AEBP1;HSPBP1;RPAP2;SNORD110;PPCS;KIF3A;ERI2;SMYD2;RDH16;ASL;SCN3B;RIMKLB;NTSR1;PPP1R26;FZD4;RAB27B;ERLIN2;NR2F2;SYT9;ZFHX4;TMEM196;COQ3;AIMP2;PLCXD3;DAB2;CDK2;ITGBL1;LHX6;GPR19;MRPS15;NRSN2;ZCCHC10;PODXL2;SUV39H1;KCNC4;MYL6B…
H3K36me3 Brain Hippocampus Middle	6/509	0.967787	1	1.64771	0	FRG1;RDH5;GNB3;CHML;HSPE1;SNORA33
H3K36me3 CD4 Memory Primary Cells	2/273	0.967788	1	1.82432	0	SLC13A3;SNORA33
H3K27ac iPS DF 6.9	52/2682	0.967789	1	1.45297	0	RAB3C;FAM13B;SOWAHC;TECR;PTPRK;COX7C;EFR3A;COMTD1;TFG;RFK;SLC39A6;SPIN1;SNORA33;MAGI1;SLC13A4;PRLR;UCHL5;SAP30;ARL4C;MBLAC1;RBMXL1;HAX1;GPD2;CDC42EP2;TERF2IP;PDE5A;AIDA;ZSCAN29;CAMK2D;CREBL2;GLRX;HSPBP1;ADAMTS10;GLRA3;SNORD110;PPCS;RDH16;SPP1;MGAT2;MTA3;SUSD2;FUCA2;ERLIN2;DNAJC15;HSPE1;FAM213A;FANCF;COQ3;GSTA4;ESF1;PVRL3;RSL24D1
H3K9ac IMR90	209/9730	0.968432	1	0.643253	0	CDA;CMAS;CLDN1;EPS8;FAM122A;COMTD1;ISLR;EFR3A;BAIAP2L1;PSMD7;TFG;STRA13;CPNE2;PTGDS;EPHB2;TIPIN;TMEM194B;COG7;PAQR4;RPL21;HPCAL1;SYTL4;DAAM1;ORAI3;PRR16;TAGLN3;TTLL12;OPTN;ZSCAN29;RWDD2A;TSHZ2;CD99L2;RPAP2;FAM149A;ADAMTS10;TMTC4;SNORD110;PPCS;ERI2;PDGFC;HIATL1;ASL;RIMKLB;FDFT1;PPP1R26;MAGEE1;FZD4;IQSEC3;FUCA2;SLC16A12;RAB27B;ERLIN2;PAICS;SLC16A14;AIMP2;NDUFAF4;NDUFAF2;CALU;ITGBL1;UNC119;CD200;GPR…
H3K36me3 Adult Kidney	4/360	0.969395	1	1.78418	0	SARNP;MAB21L2;CHML;SNORA33
H3K4me1 CD4 Naive Primary Cells	136/6010	0.971521	1	0.660666	0	RAB3C;CMAS;FAM13B;UBXN2A;HFE;EPS8;FADS3;NRBP2;COMTD1;EFR3A;RIMS3;PSMD7;TFG;RASSF4;RASSF5;CPNE2;CHAC1;SNORA33;PUS3;TIPIN;VWA5B2;CDC25A;RBMXL1;DAAM1;TMX1;SIDT1;KDELR2;TTLL12;ZSCAN29;RWDD2A;CCDC25;NPR3;GMPS;PDGFA;C2CD4C;HSPBP1;RPAP2;ADAMTS10;TMTC4;PPCS;ERI2;DNAJC21;CDH24;ASL;RBM11;PPP1R26;CCDC136;FUCA2;TRPV2;TMEM196;PAICS;FANCF;EFNA1;COQ3;AIMP2;GJB2;DAB2;NDUFAF4;GJB6;OGN;NDUFAF2;CALU;RSL24D1;CD200;G…
H3K4me3 Breast vHMEC	214/10027	0.9727	1	0.4883	0	CLDN1;RXFP3;EPS8;FAM122A;COMTD1;EFR3A;PSMD7;TFG;RASSF4;RASSF5;ANPEP;CPNE2;CHAC1;EPHB2;TIPIN;TMEM194B;COG7;RPL21;HPCAL1;UNC5D;SYTL4;DAAM1;SARNP;PAPPA;ORAI3;TTLL12;OPTN;RWDD2A;TWIST2;CD99L2;C2CD4C;RPAP2;FAM149A;TMTC4;SNORD110;PPCS;ERI2;HIATL1;ASL;SCN3B;PPAPDC1A;RIMKLB;RBM11;PPP1R26;MAGEE1;FZD4;FUCA2;SLC16A12;RAB27B;ERLIN2;PAICS;SLC16A14;AIMP2;NDUFAF4;GJB6;NDUFAF2;ITGBL1;UNC119;CD200;GPR19;MRPS15;ZC…
H3K4me1 CD8 Memory Primary Cells	110/5259	0.973796	1	0.89885	0	RAB3C;UBXN2A;HFE;IL1RAP;EPS8;NRBP2;COMTD1;RIMS3;RASSF4;RASSF5;SLC39A6;STRA13;PTGDS;SNORA33;PUS3;TIPIN;COG7;DGAT1;CDC25A;DAAM1;TTLL12;ZSCAN29;GLYR1;RWDD2A;PDGFA;CD99L2;AEBP1;C2CD4C;RPAP2;HSPBP1;ADAMTS10;SNORD110;KIF3A;ASL;RIMKLB;FZD4;FUCA2;RAB27B;ZFHX4;SLC16A14;COQ3;AIMP2;GJB2;DAB2;GJB6;NDUFAF2;CD200;ACHE;NRSN2;ZCCHC10;PODXL2;SUV39H1;DDX42;CHD5;MYL6B;PTPRK;TRH;RND1;TUBA1B;ATP7B;NKRF;DNER;SPIN1;RAC…
H2AK5ac H9	30/1829	0.974763	1	1.43943	0	ACHE;CDA;MRPS15;GPR68;HSPB8;PYGM;HAPLN4;COX7C;ADAMTS10;RXFP3;SLC9A3R2;COMTD1;ALS2CL;PARD6A;PSMD7;SNORA33;MTA3;CGREF1;OSR1;PAICS;NAP1L4;EFNA1;RBMXL1;VSNL1;NASP;GNAS;TERF2IP;SLC25A10;TLCD1;OPTN
H2BK5ac H9	49/2492	0.975649	1	1.42706	0	CDA;MRPS15;CMAS;FAM13B;DDX42;HTR2C;PYGM;COX7C;SULT1C2;COMTD1;PSMD7;BAIAP2L1;SLC39A6;GNPNAT1;STRA13;PTGDS;MAGI1;SLC13A3;RPL21;OSR1;UCHL5;RBMXL1;VSNL1;SARNP;CDC42EP2;TERF2IP;KDELR2;AIDA;TAGLN3;DGKK;PAFAH1B3;NUFIP1;CCDC25;HAUS8;CCT8;TRPM3;AASDHPPT;FDFT1;BEND6;FZD4;CCDC136;PCDH8;FUCA2;BTBD11;NMNAT2;HSPE1;PAICS;POU4F3;CDK2
H3K36me3 Colonic Mucosa	6/534	0.976519	1	1.68486	0	CMAS;MAB21L2;SNORD11;SNORA33;ADCY6;ZSCAN29
H3K36me3 CD4 Naive Primary Cells	3/293	0.976768	1	1.99855	0	KCTD4;COX7C;SNORA33
H3K36me3 Peripheral Blood Mononuclear Primary Cells	3/196	0.9772	1	1.57799	0	ARL4C;SLC13A3;SNORA33
H4K20me1 IMR90	6/461	0.97751	1	1.75557	0	TMEM200A;NXPH4;SLC39A6;CHML;SNORA33;SNORD61
H3K9ac Chondrocytes from Bone Marrow Derived Mesenchymal Stem Cell Cultured Cells	95/4796	0.978217	1	1.02102	0	CDA;ZCCHC10;UBXN2A;SUV39H1;TECR;KLHL33;CBWD1;OPLAH;GLDN;AKAP12;ATP7B;ATIC;CCKAR;NKRF;RFK;STRA13;RNF152;SNORA33;CADPS2;TIPIN;TMEM194B;COG7;PAQR4;INMT;SAP30;ARL4C;GAP43;RBMXL1;VAMP7;HAX1;RCN2;SARNP;PRR16;FIBIN;PDE5A;TAGLN3;PAFAH1B3;FREM1;STEAP2;OPTN;ZSCAN29;PAOX;GLYR1;CRB1;SEMA3B;SLC41A3;GMPS;CD99L2;PRELP;CREBL2;ASAP2;AEBP1;HSPA13;DCAF15;VTN;RANBP3L;ZNRF2;ALS2CL;HAUS8;NT5DC2;PDGFC;LDHD;SMYD2;SPP1;H…
H3K36me3 Brain Cingulate Gyrus	2/300	0.979297	1	1.92658	0	SARNP;GNB3
H2BK12ac H1	133/6297	0.979468	1	0.950675	0	CDA;UBXN2A;TRIL;DGKA;CLDN1;GLDN;ISLR;PTGDS;MAGI1;CADPS2;TMEM194B;TIPIN;HPCAL1;UNC5D;PRLR;RBMXL1;TMX1;SARNP;PRR16;TAGLN3;STEAP2;OPTN;PARM1;CCDC25;SLC22A2;NPR3;CREBL2;ADAMTS10;TMTC4;SLC9A3R2;VTN;PPCS;ERI2;PDGFC;CDH24;RIMKLB;NTSR1;FDFT1;SPHKAP;CAV2;FZD4;SLC16A12;RAB27B;DNAJC15;PAICS;EFNA1;AIMP2;DAB2;G6PC3;NASP;CDK2;CALU;NDUFAF2;LHX5;SLC22A8;RSL24D1;RPS24;FBN1;MRPS15;NRSN2;KCNK9;KCNC1;SOWAHC;KCNC4;DD…
H3K4me3 CD4+ CD25+ CD127- Treg Primary Cells	204/9893	0.980418	1	0.920962	0	SPON1;CMAS;CLDN1;EPS8;FAM122A;BAIAP2L1;PSMD7;TFG;RASSF4;RASSF5;ANPEP;STRA13;CPNE2;CHAC1;TIPIN;TMEM194B;COG7;RPL21;HPCAL1;VWA5B2;DAAM1;SARNP;ORAI3;KDELR2;TAGLN3;TTLL12;OPTN;ZSCAN29;RWDD2A;PDGFA;CD99L2;C2CD4C;RPAP2;ADAMTS10;TMTC4;PPCS;ERI2;HIATL1;ASL;SCN3B;RIMKLB;NTSR1;RBM11;PPP1R26;MAGEE1;FZD4;FUCA2;ERLIN2;PAICS;AIMP2;GJB2;NDUFAF4;GJB6;NDUFAF2;CALU;UNC119;CD200;GPR19;ACHE;MRPS15;ZCCHC10;SUV39H1;TE…
H3K4me1 Brain Substantia Nigra	128/5820	0.981048	1	1.01695	0	RAB3C;HFE;DGKA;KLHL33;ADARB2;CLDN1;RXFP3;TMEM145;COMTD1;EFR3A;RIMS3;STRA13;SNORA33;PUS3;TPM4;DGAT1;VWA5B2;CDC25A;DAAM1;PAPPA;PRR16;TTLL12;OPTN;ZSCAN29;RWDD2A;PARM1;CCDC25;SLC41A3;NPR3;GMPS;TWIST2;CREBL2;AEBP1;RPAP2;SLC9A3R2;CTIF;SNORD110;PPCS;ERI2;LDHD;SMYD2;ASL;SCN3B;PPP1R26;SPHKAP;CCDC136;RAB27B;ERLIN2;TMEM196;PLCXD3;GJB2;NASP;CDK2;OGN;NDUFAF2;CALU;MRPS15;NRSN2;ZCCHC10;HSPB8;SUV39H1;DDX42;CHD5;…
H3K4me3 Duodenum Smooth Muscle	183/8472	0.98113	1	0.603384	0	RAB3C;CDA;CMAS;HFE;DGKA;IRS4;FBXO25;KLHL33;GLDN;RXFP3;FADS3;NRBP2;COMTD1;ISLR;RIMS3;PSMD7;TFG;RASSF5;ANPEP;SLC39A6;STRA13;CPNE2;CHAC1;PUS3;TIPIN;COG7;PAQR4;RPL21;OSR1;SYTL4;SAP30;ARMCX1;ORAI3;SIDT1;TAGLN3;TTLL12;ZSCAN29;GLYR1;PARM1;RWDD2A;CBFB;GMPS;CD99L2;CREBL2;PCDH19;HSPBP1;RPAP2;ACAT1;TMTC4;CYP4X1;SNORD110;PPCS;ERI2;DNAJC21;LDHD;NKX2-1;SMYD2;HIATL1;NDN;CDH24;ASL;SCN3B;RBM11;PLXNA3;MAGEE1;CCDC1…
H3K36me3 IMR90	4/396	0.982028	1	1.84101	0	SLC13A3;GNB3;KCTD4;SNORA33
H3K27ac Brain Anterior Caudate	101/4689	0.984311	1	1.22434	0	RAB3C;FAM13B;HFE;TRIL;DGKA;KLHL33;ADARB2;CCDC160;PUS3;CADPS2;TIPIN;TMEM194B;HPCAL1;CDC25A;SAP30;TAGLN3;SLC22A6;PARM1;CBFB;CCDC25;GMPS;CD99L2;HSPBP1;RPAP2;FAM149A;ADAMTS10;CYP4X1;ERI2;SMYD2;ASL;RBM11;PPP1R26;MAGEE1;CAV2;CCDC136;DNAJC15;TMEM196;PAICS;SLC16A14;FANCF;COQ3;GJB2;KLHDC8A;CDK2;OGN;NDUFAF2;ITGBL1;UNC119;ACHE;NRSN2;PODXL2;SOWAHC;SUV39H1;HTR2C;COX7C;C1QTNF2;NKRF;GNPNAT1;DACT1;GLRX3;VBP1;AGT…
H3K36me3 Breast Myoepithelial Cells	5/410	0.985443	1	1.91023	0	MAB21L2;SNORD11;CHML;SNORA33;SLC4A5
H3K4me1 CD4+ CD25int CD127+ Tmem Primary Cells	59/2991	0.986292	1	1.2449	0	ACHE;MRPS15;HFE;EPS8;TMEM222;NRBP2;TUBA1B;RIMS3;PSMD7;RASSF4;STRA13;CHAC1;SNORA33;PUS3;RPL21;ELOVL3;MYOF;AHSA2;VWA5B2;MBLAC1;RCN2;SIDT1;MTFR1;TLCD1;PAFAH1B3;PAOX;HCN3;NUFIP1;CCDC25;C2CD4C;HSPBP1;ALS2CL;PARD6A;SNORD110;PPCS;KIF3A;SPP1;CDH24;SAMD3;B3GAT2;CCDC136;FUCA2;LIMK1;MIAT;ERLIN2;FAM213A;ZFHX4;COQ3;HEYL;G6PC3;NDUFAF4;R3HCC1;TSPAN17;CALU;NDUFAF2;RAB18;TRIM36;CD200;GPR19
H3K27ac IMR90	213/10600	0.986312	1	1.17949	0	CDA;CMAS;CLDN1;EPS8;FAM122A;COMTD1;ISLR;EFR3A;BAIAP2L1;PSMD7;TFG;RASSF4;STRA13;CPNE2;PTGDS;EPHB2;TIPIN;TMEM194B;COG7;PAQR4;RPL21;SYTL4;DAAM1;ORAI3;PRR16;KDELR2;TTLL12;OPTN;ZSCAN29;RWDD2A;TSHZ2;TWIST2;CD99L2;RPAP2;FAM149A;TMTC4;SNORD110;PPCS;ERI2;PDGFC;HIATL1;ASL;RIMKLB;FDFT1;PPP1R26;MAGEE1;FZD4;IQSEC3;FUCA2;SLC16A12;RAB27B;ERLIN2;PAICS;AIMP2;NDUFAF4;NDUFAF2;CALU;ITGBL1;UNC119;CD200;GPR19;MRPS15;N…
H2BK120ac IMR90	44/2463	0.986935	1	1.67719	0	CD63;CDA;MRPS15;NUFIP1;FAM13B;HFE;HSPB8;NPR3;EPS8;CTIF;EFR3A;C1QTNF2;PSMD7;RASSF5;METTL5;GNPNAT1;MTA3;DACT1;TMEM194B;FOXD1;COG7;ITGA3;OSR1;FUCA2;ERLIN2;MPP5;KCTD4;INMT;FAM155A;RAP2A;DAB2;G6PC3;GSTA4;NDUFAF4;GPD2;MAB21L2;DPYD;CALU;FIBIN;PRR16;PDE5A;PVRL3;RSL24D1;GPR19
H3K36me3 CD8 Memory Primary Cells	3/330	0.987427	1	1.92246	0	SLC13A3;CHML;SNORA33
H3K9ac Stomach Mucosa	122/5736	0.987589	1	1.11837	0	RAB3C;FAM13B;DGKA;FBXO25;IL1RAP;GLDN;FADS3;NRBP2;EFR3A;RIMS3;CPNE2;SNORA33;TIPIN;COG7;SYTL4;SAP30;ARMCX1;TMX1;PRR16;OPTN;ZSCAN29;PARM1;RWDD2A;CCDC25;NXPH4;NPR3;GMPS;CD99L2;AEBP1;RPAP2;TMTC4;VTN;ERI2;PDGFC;SMYD2;ASL;SCN3B;RBM11;PLXNA3;PPP1R26;MAGEE1;CAV2;CCDC136;FUCA2;RAB27B;ZFHX4;TMEM196;PAICS;SLC16A14;FANCF;COQ3;G6PC3;GJB6;NDUFAF2;ITGBL1;RSL24D1;CD200;GPR19;ACHE;NRSN2;ZCCHC10;SOWAHC;SUV39H1;DDX4…
H3K23ac IMR90	70/3888	0.988343	1	1.37752	0	MRPS15;ZCCHC10;CMAS;DGKA;DDX42;MYL6B;PTPRK;CLDN1;EPS8;TMEM222;C1QTNF2;PSMD7;ATIC;NKRF;SLC39A6;GNPNAT1;SNORA33;DACT1;PUS3;TMEM194B;ITGA3;OSR1;ANXA5;SSTR1;KCTD4;INMT;MBLAC1;RCN2;HAX1;HEATR5B;DPYD;PRR16;TERF2IP;PDE5A;OPTN;ZSCAN29;CAMK2D;NUFIP1;GLRX;RPAP2;ACAT1;TMTC4;SNORD110;NT5DC2;SMYD2;AASDHPPT;BEND6;SLMO2;FZD4;CAV2;RAB27B;ERLIN2;HSPE1;MPP5;PAICS;ZFHX4;SLC16A14;HCRTR2;FAM155A;GSTA4;NDUFAF4;APEX1;M…
H3K36me3 Mobilized CD34 Primary Cells	7/509	0.988486	1	1.93903	0	SLC13A3;MAB21L2;SNORD11;RDH5;MGAT2;CHML;KCTD4
H2BK120ac H9	139/6960	0.988589	1	1.39887	0	CMAS;FAM13B;UBXN2A;IRS4;EPS8;FADS3;FAM122A;EFR3A;BAIAP2L1;PSMD7;TFG;RASSF4;CHAC1;PHLDA3;MAGI1;TMEM194B;TIPIN;COG7;RPL21;UNC5D;PRLR;RBMXL1;DAAM1;TMX1;SARNP;GPD2;KDELR2;TAGLN3;STEAP2;CBFB;CCDC25;CREBL2;C2CD4C;HSPBP1;RPAP2;ADAMTS10;PPCS;PDGFC;LDHD;ASL;RIMKLB;TRPM3;FZD4;FUCA2;DNAJC15;ZFHX4;PAICS;FANCF;AIMP2;G6PC3;NASP;NDUFAF4;CDK2;CALU;NDUFAF2;DZIP1;RSL24D1;RPS24;CD200;GPR19;NRSN2;MRPS15;SOWAHC;HSPB8…
H3K36me3 Colon Smooth Muscle	4/429	0.989097	1	2.06252	0	ALDH1A2;FIBIN;GNB3;RSL24D1
H3K4me3 CD8 Memory Primary Cells	200/9655	0.989397	1	1.07768	0	SPON1;CMAS;CLDN1;EPS8;EFR3A;BAIAP2L1;PSMD7;RASSF4;RASSF5;CPNE2;CHAC1;TIPIN;COG7;RPL21;VWA5B2;DAAM1;ORAI3;KDELR2;TAGLN3;TTLL12;ZSCAN29;RWDD2A;CD99L2;RPAP2;ADAMTS10;TMTC4;SNORD110;PPCS;ERI2;HIATL1;ASL;RIMKLB;RBM11;MAGEE1;FZD4;FUCA2;RAB27B;ERLIN2;PAICS;SLC16A14;AIMP2;GJB2;NDUFAF4;GJB6;NDUFAF2;CALU;UNC119;CD200;GPR19;ACHE;ZCCHC12;MRPS15;NRSN2;ZCCHC10;SUV39H1;KCNC4;MYL6B;PTPRK;COX7C;TUBA1B;ATIC;NKRF;R…
H2BK5ac H1	154/7863	0.990503	1	1.23699	0	RAB3C;CMAS;FAM13B;UBXN2A;HFE;TRIL;IRS4;KNDC1;EPS8;FAM122A;BAIAP2L1;PSMD7;TFG;TMEM194B;COG7;HPCAL1;PRLR;CDC25A;RBMXL1;TMX1;SARNP;GPD2;KDELR2;TTLL12;FREM1;ZSCAN29;GLYR1;RWDD2A;PARM1;CCDC25;TSHZ2;GMPS;CREBL2;HSPBP1;RPAP2;ADAMTS10;TMTC4;VTN;SNORD110;PPCS;ERI2;PDGFC;CDH24;ASL;RIMKLB;NTSR1;TRPM3;FDFT1;SLMO2;FZD4;CAV2;RAB27B;ERLIN2;DNAJC15;PAICS;FANCF;COQ3;AIMP2;G6PC3;NASP;NDUFAF4;CDK2;CALU;SLC22A8;RSL2…
H3K27ac Brain Mid Frontal Lobe	100/4731	0.991074	1	1.28408	0	RAB3C;CDA;SPON1;CMAS;TRIL;ADARB2;PSMD7;TFG;SLC39A6;SNORA33;PUS3;TIPIN;ANK1;CDC25A;SAP30;PRR16;STEAP2;ZSCAN29;PARM1;CBFB;CCDC25;GMPS;CD99L2;CREBL2;PCDH19;HSPBP1;RPAP2;FAM149A;ACAT1;VTN;CYP4X1;SNORD110;PPCS;ERI2;DNAJC21;SMYD2;ASL;PPAPDC1A;SCN3B;RBM11;PPP1R26;MAGEE1;CAV2;FUCA2;RAB27B;ZFHX4;TMEM196;COQ3;PLCXD3;NASP;NDUFAF2;ITGBL1;RSL24D1;GPR19;NRSN2;ZCCHC10;KCNK9;PODXL2;SOWAHC;SUV39H1;MAST1;COX7C;NKR…
H3K36me3 Duodenum Mucosa	3/355	0.991747	1	2.2286	0	SLC13A3;SNORD11;SNORA33
H3K4me1 Bone Marrow Derived Mesenchymal Stem Cell Cultured Cells	112/5312	0.991936	1	1.14878	0	RAB3C;CDA;SPON1;SPARC;TRIL;KLHL33;IL1RAP;CLDN1;RXFP3;NRBP2;COMTD1;PSMD7;RASSF4;STRA13;CPNE2;PTGDS;SNORA33;PHLDA3;PUS3;TIPIN;TMEM194B;PAQR4;SLC6A13;PRLR;RBMXL1;DAAM1;PAPPA;SIDT1;KDELR2;TAGLN3;STEAP2;ZSCAN29;PARM1;CBFB;SLC41A3;GMPS;RPAP2;FAM149A;CTIF;KIF3A;ERI2;LDHD;CDH24;MAGEE1;NR2F2;TMEM196;PAICS;SLC16A14;FANCF;EFNA1;COQ3;PLCXD3;NDUFAF4;OGN;CALU;NDUFAF2;RSL24D1;NRSN2;MRPS15;TECR;DDX42;MYL6B;GRIK1…
H3K27ac H1 Derived Mesenchymal Stem Cells	120/6370	0.992019	1	1.5503	0	CMAS;FAM13B;UBXN2A;HFE;IL1RAP;FAM122A;PSMD7;TFG;SLC39A6;CHAC1;SNORA33;PUS3;CADPS2;TIPIN;COG7;RPL21;KCTD4;CDC25A;SAP30;AR;RBMXL1;DAAM1;PRR16;TTLL12;GLYR1;CBFB;GMPS;CREBL2;HSPBP1;RPAP2;FAM149A;ADAMTS10;TMTC4;CTIF;SNORD110;PPCS;ERI2;PDGFC;FUCA2;ERLIN2;ZFHX4;PAICS;COQ3;AIMP2;G6PC3;NASP;NDUFAF4;NDUFAF2;CALU;ITGBL1;UNC119;RSL24D1;CD200;GPR19;MRPS15;NRSN2;ZCCHC10;HSPB8;SUV39H1;TECR;DDX42;MYL6B;COX7C;SUL…
H2AK5ac H1	78/3775	0.992041	1	1.39064	0	MRPS15;KCNC1;UBXN2A;SOWAHC;DGKA;TECR;OPLAH;HAPLN4;COX7C;SLC4A5;RND1;FAM122A;TMEM222;SULT1C2;ISLR;PSD2;SUMO2;TMEM108;SLC39A6;PUS3;SLC13A4;TPM4;GLRX3;ANXA5;AHSA2;PRLR;UCHL5;CDC25A;TUBB2B;RAP2A;SLC25A18;MBLAC1;RBMXL1;HAX1;SARNP;GPD2;B3GNT4;SLC29A4;SLC25A10;TAGLN3;TTLL12;FREM1;PAFAH1B3;CCDC25;SEMA3B;PRELP;AEBP1;ADAMTS10;DCAF15;VTN;SNORD110;ERI2;TRPM3;VAT1L;PPP1R26;CGREF1;FAHD1;PEX19;CRBN;FZD4;LIMK1;S…
H3K4me3 Adult Liver	188/9144	0.992614	1	0.94017	0	RAB3C;FAM13B;GPR68;UBXN2A;FBXO25;RXFP3;FADS3;RIMS3;PSMD7;RASSF4;ANPEP;STRA13;CPNE2;CHAC1;PHLDA3;PUS3;CADPS2;TIPIN;TMEM194B;COG7;PAQR4;DGAT1;RPL21;HPCAL1;TM4SF5;VWA5B2;PRLR;SYTL4;CDC25A;SAP30;ARMCX1;RBMXL1;DAAM1;TMX1;TAGLN3;TTLL12;STEAP2;GLYR1;PARM1;CBFB;CCDC25;GMPS;TWIST2;FBLN1;CD99L2;CREBL2;AEBP1;RPAP2;HSPBP1;ADAMTS10;TMTC4;VTN;SNORD110;PPCS;KIF3A;DNAJC21;NKX2-1;SMYD2;HIATL1;CDH24;PPAPDC1A;SCN3B…
H3K4me1 CD4+ CD25+ CD127- Treg Primary Cells	119/5677	0.993187	1	1.10152	0	RAB3C;SPON1;FAM13B;UBXN2A;HFE;IL1RAP;EPS8;FADS3;FAM122A;NRBP2;EFR3A;RASSF4;RASSF5;CHAC1;MAGI1;PUS3;TIPIN;COG7;VWA5B2;ANK1;TMX1;SIDT1;TTLL12;RWDD2A;CBFB;CCDC25;NPR3;GMPS;AEBP1;C2CD4C;HSPBP1;FAM149A;TMTC4;CTIF;KIF3A;ERI2;DNAJC21;CDH24;ASL;SCN3B;RIMKLB;RBM11;FZD4;CCDC136;FUCA2;ERLIN2;ZFHX4;EFNA1;COQ3;GJB2;DAB2;NDUFAF4;GJB6;NDUFAF2;CALU;ACHE;ZCCHC12;MRPS15;NRSN2;ZCCHC10;CHD5;OXT;PTPRK;TRH;RND1;TUBA1B…
H3K9ac Colon Smooth Muscle	106/5415	0.99387	1	1.3078	0	CMAS;FAM13B;HFE;COMTD1;ISLR;RIMS3;STRA13;CPNE2;MAGI1;PUS3;TIPIN;TMEM194B;COG7;DGAT1;RPL21;CDC25A;SAP30;ARMCX1;TMX1;SIDT1;TTLL12;OPTN;ZSCAN29;GLYR1;RWDD2A;CBFB;CCDC25;SLC22A2;NPR3;GMPS;HSPBP1;RPAP2;FAM149A;TMTC4;PPCS;ERI2;DNAJC21;SMYD2;ASL;RBM11;FUCA2;TRPV2;RAB27B;DNAJC15;ZFHX4;PAICS;SLC16A14;FANCF;COQ3;AIMP2;OGN;NDUFAF2;NRSN2;MRPS15;SUV39H1;KCNC4;MYL6B;TUBA1B;C1QTNF2;ATP7B;ATIC;NKRF;RFK;RNF152;AR…
H3K4me3 Stomach Mucosa	187/8709	0.994172	1	1.06101	0	RAB3C;CMAS;FAM13B;GPR68;UBXN2A;HFE;IRS4;IL1RAP;CLDN1;GLDN;EPS8;FADS3;FAM122A;NRBP2;COMTD1;EFR3A;PSMD7;TFG;SLC39A6;STRA13;CPNE2;CHAC1;PUS3;TIPIN;NKX6-2;COG7;PAQR4;RPL21;HPCAL1;TM4SF5;VWA5B2;PRLR;SYTL4;SAP30;ARMCX1;RBMXL1;TMX1;SARNP;SIDT1;TAGLN3;TTLL12;ZSCAN29;GLYR1;PARM1;RWDD2A;CBFB;CCDC25;NPR3;GMPS;PDGFA;CD99L2;CREBL2;HSPBP1;RPAP2;FAM149A;ACAT1;TMTC4;SNORD110;PPCS;ERI2;DNAJC21;PDGFC;LDHD;SMYD2;CD…
H3K36me3 Rectal Smooth Muscle	1/267	0.994211	1	1.93645	0	SNORA33
H3K27ac H9	115/6048	0.994487	1	1.69131	0	SPARC;FAM13B;UBXN2A;DGKA;IRS4;EPS8;EFR3A;BAIAP2L1;PSMD7;TFG;SLC39A6;CHAC1;SNORA33;MAGI1;COG7;TPM4;PAQR4;RPL21;SAP30;ARMCX1;RBMXL1;TMX1;SARNP;GPD2;ORAI3;TTLL12;OPTN;CCDC25;GMPS;CD99L2;CREBL2;HSPBP1;RPAP2;ADAMTS10;PPCS;ERI2;ASL;RIMKLB;TRPM3;FDFT1;FZD4;FUCA2;SLC16A12;FANCF;COQ3;AIMP2;G6PC3;NASP;KLHDC8A;NDUFAF4;CDK2;CALU;GNB3;UNC119;LHX5;RSL24D1;CD200;GPR19;SOWAHC;KCNC4;DDX42;HTR2C;MYL6B;PTPRK;COX7C;…
H3K9ac Peripheral Blood Mononuclear Primary Cells	163/8187	0.994631	1	1.0381	0	FAM13B;UBXN2A;HFE;FBXO25;KNDC1;IL1RAP;CLDN1;SLC4A5;EPS8;FADS3;FAM122A;NRBP2;BAIAP2L1;RIMS3;PSMD7;RASSF5;SLC39A6;CPNE2;CHAC1;EPHB2;SNORA33;PHLDA3;TIPIN;COG7;RPL21;OSR1;TM4SF5;CDC25A;SAP30;RBMXL1;DAAM1;SARNP;ORAI3;SIDT1;PRR16;TTLL12;OPTN;CBFB;PDGFA;CD99L2;CREBL2;C2CD4C;RPAP2;FAM149A;ADAMTS10;ACAT1;SNORD110;ERI2;PDGFC;SMYD2;HIATL1;CDH24;NTSR1;RBM11;PLXNA3;PPP1R26;MAGEE1;CAV2;FZD4;CCDC136;RAB27B;ERLI…
H3K9ac Adult Kidney	91/4719	0.995226	1	1.48512	0	MRPS15;NRSN2;ZCCHC10;SOWAHC;GPR68;UBXN2A;SUV39H1;DGKA;CLDN1;RND1;FADS3;NRBP2;SULT1C2;TMEM222;ATP7B;ATIC;TFG;NKRF;TMEM108;SPIN1;GNPNAT1;SNORA33;CCDC160;PUS3;CADPS2;TIPIN;TMEM194B;FOXD1;COG7;VBP1;SAP30;SLC25A18;ARMCX1;HAX1;DAAM1;VSNL1;FRG1;PRR16;VAMP1;TERF2IP;MTFR1;AIDA;TTLL12;EEF1E1;PAFAH1B3;ZSCAN29;CAMK2D;SLC22A6;NPR3;GMPS;CD99L2;PRELP;CREBL2;AEBP1;HSPBP1;RPAP2;HSPA13;ADAMTS10;TMTC4;DCAF15;RANBP3…
H3K4me3 Pancreatic Islets	199/8861	0.995424	1	0.841189	0	SPARC;STMN2;RXFP3;EPS8;PSMD7;TFG;RASSF4;RASSF5;CPNE2;CHAC1;TIPIN;COG7;KCNK10;RPL21;UNC5D;SYTL4;AR;DAAM1;ORAI3;TTLL12;FREM1;OPTN;RWDD2A;CD99L2;RPAP2;FAM149A;ADAMTS10;TMTC4;SNORD110;PPCS;ERI2;LDHD;HIATL1;ASL;PPAPDC1A;SCN3B;RBM11;MAGEE1;IQSEC3;RAB27B;BTBD11;ERLIN2;NR2F2;PAICS;SLC16A14;AIMP2;NDUFAF4;NDUFAF2;CALU;UNC119;DZIP1;GPR19;ACHE;MRPS15;ZCCHC10;KCNC2;SUV39H1;TECR;MYL6B;PTPRK;COX7C;BRS3;SHH;TUBA…
H3K27ac Brain Inferior Temporal Lobe	86/4232	0.99612	1	1.59753	0	RAB3C;PODXL2;GPR68;SUV39H1;TRIL;COX7C;FAM122A;NRBP2;C1QTNF2;TUBA1B;TFG;NKRF;RFK;GNPNAT1;STRA13;RNF152;ARL5A;SNORA33;TMEM194B;SLC13A3;GLRX3;VBP1;ANXA5;AGTRAP;UCHL5;INMT;CKAP4;KIN;ARMCX1;MBLAC1;VAMP7;DAAM1;VSNL1;HEATR5B;FRG1;ORAI3;MTFR1;SLC25A10;AIDA;TTLL12;CDH18;CD63;CAMK2D;PARM1;GMPS;AEBP1;HSPBP1;HSPA13;RPAP2;ADCY6;FAM149A;VTN;FSTL5;RANBP3L;GLRA3;CYP4X1;TMEM65;PPCS;ERI2;MGAT2;PPAPDC1A;MTA3;VAT1L;…
H3K79me1 H1	75/3999	0.996122	1	1.4932	0	CDA;NRSN2;SPARC;MAST1;MYL6B;RND1;FADS3;EFR3A;TUBA1B;PSMD7;RIMS3;ATIC;RFK;SLC39A6;FEZF1;SNORA33;ARL5A;PHLDA3;TIPIN;CNTD1;SLC13A3;COG7;PAQR4;C1QL2;KIN;MBLAC1;RAP2A;TUBB2B;RCN2;RBMXL1;GAL;HAX1;VSNL1;HEATR5B;FRG1;ORAI3;VAMP1;TTLL12;PAFAH1B3;ZSCAN29;GLYR1;NUFIP1;CCDC25;GMPS;CD99L2;AEBP1;ACAT1;PARD6A;SNORD110;CAMK2N2;MGAT2;MTA3;CGREF1;FAHD1;PEX19;CRBN;FZD4;SUSD2;PCDH8;FUCA2;LIMK1;HSPE1;PAICS;NAP1L4;POU…
H3K4me1 Adipose Derived Mesenchymal Stem Cell Cultured Cells	146/6944	0.996246	1	0.938726	0	RAB3C;CDA;SPARC;FAM13B;TMEM200A;TRIL;DGKA;CHRM5;STMN2;KLHL33;IL1RAP;CLDN1;EPS8;FAM122A;NRBP2;COMTD1;STRA13;CPNE2;CHAC1;PHLDA3;CADPS2;TMEM194B;COG7;TPM4;PAQR4;OSR1;SLC6A13;PRLR;CDC25A;RBMXL1;GPD2;SIDT1;KDELR2;TAGLN3;TTLL12;ZSCAN29;PARM1;NXPH4;CCDC25;SLC41A3;GMPS;CREBL2;HSPBP1;RPAP2;FAM149A;TMTC4;VTN;KIF3A;PPCS;LDHD;NKX2-1;SMYD2;PPAPDC1A;PPP1R26;CAV2;ERLIN2;DNAJC15;TMEM196;SLC16A14;FANCF;EFNA1;G6PC…
H3K9ac Duodenum Mucosa	194/9271	0.996249	1	1.10837	0	CDA;SPON1;CMAS;TRIL;CLDN1;FAM122A;COMTD1;ISLR;EFR3A;BAIAP2L1;RASSF5;STRA13;CHAC1;TIPIN;TMEM194B;COG7;PAQR4;RPL21;TM4SF5;SYTL4;DAAM1;SARNP;PRR16;TAGLN3;TTLL12;OPTN;RWDD2A;TWIST2;CD99L2;RPAP2;FAM149A;TMTC4;CYP4X1;SNORD110;ERI2;PDGFC;HIATL1;ASL;RIMKLB;RBM11;PPP1R26;MAGEE1;FZD4;RAB27B;BTBD11;ERLIN2;PAICS;SLC16A14;NDUFAF4;NDUFAF2;CALU;DZIP1;CD200;GPR19;ACHE;MRPS15;NRSN2;ZCCHC10;SUV39H1;KCNC4;MYL6B;COX…
H3K27ac H1 Derived Neuronal Progenitor Cultured Cells	116/5899	0.99646	1	1.69665	0	FAM13B;UBXN2A;TRIL;FAM122A;PSMD7;TFG;SLC39A6;SNORA33;CADPS2;TMEM194B;COG7;DGAT1;SAP30;AR;ARMCX1;RBMXL1;DAAM1;TMX1;ORAI3;KDELR2;TAGLN3;OPTN;ZSCAN29;GLYR1;RWDD2A;NXPH4;TSHZ2;GMPS;FBLN1;CREBL2;RPAP2;ADAMTS10;TMTC4;VTN;SNORD110;PPCS;ERI2;DNAJC21;NKX2-1;SMYD2;SCN3B;TRPM3;FZD4;ZFHX4;SLC16A14;FANCF;COQ3;GJB2;NASP;NDUFAF4;CDK2;GNAS;CALU;RSL24D1;FBN1;NRSN2;SOWAHC;SUV39H1;KCNC4;TECR;DDX42;PTPRK;OPLAH;TMEM2…
H3K27ac H1 BMP4 Derived Trophoblast Cultured Cells	123/6846	0.996505	1	1.55126	0	CMAS;FAM13B;UBXN2A;TRIL;GLDN;FAM122A;EFR3A;PSMD7;TFG;ANPEP;SLC39A6;CPNE2;MAGI1;TMEM194B;COG7;RPL21;HPCAL1;SAP30;DAAM1;GPD2;ORAI3;KDELR2;OPTN;ZSCAN29;GLYR1;SLC22A2;GMPS;CREBL2;RPAP2;TMTC4;SNORD110;PPCS;ERI2;DNAJC21;PDGFC;SMYD2;RIMKLB;FDFT1;FZD4;CAV2;FUCA2;ERLIN2;NR2F2;PAICS;FANCF;COQ3;AIMP2;DAB2;G6PC3;NASP;NDUFAF4;CDK2;CALU;ACHE;MRPS15;NRSN2;SOWAHC;HSPB8;KCNC4;DDX42;MYL6B;PTPRK;COX7C;ATIC;RFK;SUMO…
H3K79me2 IMR90	29/1876	0.996507	1	1.81544	0	MYL6B;HSPA13;COX7C;TUBA1B;SNORD110;PSMD7;NT5DC2;ERI2;SNORD11;SLC39A6;CHML;SNORA33;AASDHPPT;TIPIN;SLC13A3;RPL21;FUCA2;HSPE1;CDC25A;ARMCX1;HEATR5B;PRR16;ITGBL1;ESF1;TERF2IP;TMEM9;ACTR10;PAFAH1B3;ZSCAN29
H3K27ac CD4+ CD25- CD45RA+ Naive Primary Cells	124/6469	0.996713	1	1.54219	0	CMAS;FAM13B;UBXN2A;HFE;FBXO25;IL1RAP;EPS8;FADS3;NRBP2;EFR3A;RIMS3;RASSF4;RASSF5;CHAC1;SNORA33;PUS3;TIPIN;TMEM194B;COG7;CDC25A;SAP30;DAAM1;ORAI3;SIDT1;TTLL12;OPTN;ZSCAN29;RWDD2A;CBFB;CCDC25;GMPS;CD99L2;HSPBP1;RPAP2;ADAMTS10;ACAT1;TMTC4;CTIF;KIF3A;ERI2;DNAJC21;SMYD2;HIATL1;ASL;RIMKLB;RBM11;PLXNA3;MAGEE1;CCDC136;FUCA2;RAB27B;DNAJC15;PAICS;FANCF;EFNA1;COQ3;GJB6;NDUFAF2;CALU;GPR19;MRPS15;ZCCHC10;SUV39…
H3K9ac Adipose Derived Mesenchymal Stem Cell Cultured Cells	187/8977	0.996763	1	1.27394	0	RAB3C;CDA;SPON1;CMAS;FAM13B;GPR68;UBXN2A;HFE;DGKA;FBXO25;KLHL33;CLDN1;GLDN;FAM122A;NRBP2;COMTD1;EFR3A;BAIAP2L1;TFG;RASSF4;RASSF5;SLC39A6;STRA13;CPNE2;CHAC1;PTGDS;SNORA33;PUS3;MAGI1;CADPS2;TIPIN;TMEM194B;COG7;DGAT1;OSR1;PRLR;SYTL4;CDC25A;SAP30;ARMCX1;DAAM1;PRR16;TAGLN3;TTLL12;FREM1;STEAP2;OPTN;ZSCAN29;GLYR1;PARM1;CBFB;SLC41A3;NPR3;GMPS;PDGFA;CD99L2;CREBL2;AEBP1;HSPBP1;RPAP2;FAM149A;ADAMTS10;TMTC4;…
H3K4ac IMR90	129/6751	0.99681	1	1.72926	0	CDA;CMAS;FAM13B;UBXN2A;DGKA;EPS8;FADS3;FAM122A;COMTD1;EFR3A;BAIAP2L1;PSMD7;TFG;RASSF4;RASSF5;SLC39A6;PHLDA3;PUS3;MAGI1;TIPIN;TMEM194B;COG7;RPL21;OSR1;ARMCX1;RBMXL1;TMX1;SARNP;PRR16;KDELR2;OPTN;ZSCAN29;RWDD2A;CBFB;CCDC25;CREBL2;AEBP1;RPAP2;ADAMTS10;ACAT1;VTN;SNORD110;PPCS;ERI2;SMYD2;ASL;PLXNA3;SLMO2;CAV2;IQSEC3;FUCA2;SLC16A12;ERLIN2;DNAJC15;PAICS;SLC16A14;FANCF;COQ3;DAB2;G6PC3;NDUFAF4;NDUFAF2;CALU…
H3K4me1 Adipose Nuclei	50/2902	0.997058	1	1.80737	0	CDA;RAB3C;PODXL2;DGKA;IL1RAP;COX7C;GLDN;GNPNAT1;PUS3;COG7;TPM4;CDC25A;CKAP4;VSNL1;HEATR5B;PAPPA;FIBIN;VAMP1;ZSCAN29;PARM1;DDX25;NAA20;CCDC25;SLC41A3;CD99L2;CREBL2;AEBP1;HSPA13;ADAMTS10;FAM149A;DCAF15;SLC9A3R2;RANBP3L;PPCS;NT5DC2;SMYD2;NDN;ASL;MTA3;AASDHPPT;ERLIN2;HSPE1;AGT;AIMP2;NASP;CDK2;CALU;NDUFAF2;ESF1;PVRL3
H3K36me3 Brain Substantia Nigra	4/307	0.997331	1	2.30256	0	SLC13A3;SNORD11;RDH5;SNORA33
H2BK20ac H9	61/3527	0.997481	1	1.94908	0	ACHE;MRPS15;FAM13B;TRIL;HSPB8;KCNC4;HTR2C;MYL6B;PYGM;PTPRK;HAPLN4;ZCCHC16;AKAP12;TUBA1B;ISLR;PSMD7;GNPNAT1;CHAC1;DACT1;TMEM194B;TRPC5;SLC13A4;TPM4;ITGA3;PRLR;RBMXL1;ORAI3;TMEM9;TLCD1;PAFAH1B3;CAMK2D;SLC41A3;GDPD1;PRELP;FBLN1;GLRX;ADCY6;SLC5A5;DCAF15;VTN;GLRA3;ALS2CL;GNG4;LDHD;SMYD2;RIMKLB;TRPM3;MPZL2;BEND6;USP25;CGREF1;FUCA2;SLC16A12;HSPE1;PAICS;COQ3;G6PC3;GSTA4;NASP;APEX1;LHX5
H3K9ac Brain Cingulate Gyrus	103/4821	0.997553	1	1.47829	0	RAB3C;GPR68;TRIL;FBXO25;CLDN1;EFR3A;CCDC160;MAGI1;PUS3;TIPIN;TMEM194B;COG7;RPL21;PRLR;SYTL4;CDC25A;ARMCX1;DAAM1;ORAI3;SIDT1;PRR16;STEAP2;OPTN;SLC22A6;PARM1;CCDC25;PCDH19;FAM149A;SNORD110;ERI2;DNAJC21;PDGFC;ASL;TRPM3;RBM11;SLMO2;CAV2;FUCA2;RAB27B;SYT9;TMEM196;ZFHX4;COQ3;NASP;CDK2;NDUFAF2;ITGBL1;ZCCHC12;ZCCHC10;SOWAHC;KCNC4;OPLAH;COX7C;C1QTNF2;ATP7B;ATIC;RFK;VWC2L;DACT1;CNTD1;SLC13A3;MYOF;ANXA5;ELO…
H3K27ac CD4+ CD25- CD45RO+ Memory Primary Cells	117/6470	0.997674	1	1.64178	0	CMAS;UBXN2A;HFE;FBXO25;EPS8;FADS3;NRBP2;EFR3A;TFG;RASSF4;SLC39A6;STRA13;CHAC1;SNORA33;PUS3;TIPIN;TMEM194B;COG7;CDC25A;SAP30;DAAM1;ORAI3;SIDT1;KDELR2;OPTN;ZSCAN29;GLYR1;RWDD2A;CBFB;GMPS;CD99L2;CREBL2;RPAP2;ADAMTS10;ACAT1;SNORD110;ERI2;DNAJC21;SMYD2;CDH24;HIATL1;ASL;RIMKLB;PLXNA3;SLMO2;MAGEE1;CCDC136;FUCA2;RAB27B;DNAJC15;PAICS;FANCF;COQ3;AIMP2;NDUFAF4;NDUFAF2;CALU;MRPS15;ZCCHC10;SUV39H1;DDX42;OXT;C…
H3K56ac H1	144/7742	0.997735	1	1.73317	0	RAB3C;SPARC;FAM13B;UBXN2A;CLDN1;FADS3;FAM122A;COMTD1;EFR3A;RIMS3;PSMD7;TFG;RASSF4;SLC39A6;CHAC1;MAGI1;CADPS2;TIPIN;TMEM194B;DGAT1;RPL21;HPCAL1;UNC5D;CDC25A;SAP30;RBMXL1;TMX1;SARNP;GPD2;ORAI3;KDELR2;TTLL12;STEAP2;OPTN;ZSCAN29;GLYR1;RWDD2A;CBFB;CCDC25;TSHZ2;GMPS;FBLN1;AEBP1;RPAP2;FAM149A;TMTC4;CTIF;PPCS;ERI2;SMYD2;RIMKLB;TRPM3;FDFT1;FZD4;CCDC136;FUCA2;DNAJC15;PAICS;FANCF;AIMP2;NASP;CDK2;NDUFAF2;CAL…
H3K27ac CD4 Naive Primary Cells	173/9467	0.99774	1	1.96923	0	CMAS;FAM13B;GPR68;UBXN2A;HFE;DGKA;FBXO25;IL1RAP;EPS8;FADS3;FAM122A;EFR3A;PSMD7;TFG;RASSF4;SLC39A6;STRA13;CHAC1;PUS3;TIPIN;TMEM194B;COG7;RPL21;HPCAL1;CDC25A;SAP30;RBMXL1;DAAM1;TMX1;SARNP;GPD2;ORAI3;SIDT1;KDELR2;TTLL12;OPTN;ZSCAN29;GLYR1;RWDD2A;CBFB;CCDC25;TSHZ2;GMPS;CD99L2;CREBL2;AEBP1;HSPBP1;RPAP2;ADAMTS10;ACAT1;TMTC4;SLC5A5;PPCS;KIF3A;ERI2;DNAJC21;SMYD2;HIATL1;ASL;RIMKLB;FDFT1;RBM11;PLXNA3;SLMO2…
H3K14ac IMR90	82/4559	0.997972	1	1.83284	0	MRPS15;NRSN2;ZCCHC10;FAM13B;DGKA;DDX42;MYL6B;COX7C;CLDN1;EPS8;FAM122A;TMEM222;NRBP2;TUBA1B;C1QTNF2;PSMD7;ATIC;TFG;NKRF;SUMO2;DACT1;PUS3;MAGI1;TMEM194B;CNTD1;COG7;RPL21;ITGA3;OSR1;CKAP4;UCHL5;INMT;KIN;RAP2A;ARMCX1;RBMXL1;RCN2;HAX1;HEATR5B;PAPPA;SARNP;GPD2;DPYD;VAMP1;TERF2IP;TMEM9;PAFAH1B3;OPTN;ZSCAN29;CD63;NUFIP1;RPAP2;SLC9A3R2;SNORD110;KIF3A;ERI2;NT5DC2;METTL5;ASL;MGAT2;MTA3;AASDHPPT;BEND6;SLMO2;…
H2AK5ac IMR90	63/3561	0.998052	1	1.91017	0	NRSN2;SPARC;HSPB8;DDX42;MYL6B;CLDN1;FADS3;TMEM222;NRBP2;EFR3A;TUBA1B;C1QTNF2;PSMD7;ATIC;SUMO2;SPIN1;MAGI1;TMEM194B;CNTD1;TPM4;RPL21;ITGA3;OSR1;ANXA5;UCHL5;INMT;CKAP4;PAPPA;GPD2;SARNP;ORAI3;RDH5;PDE5A;AIDA;TMEM9;PAFAH1B3;OPTN;ZSCAN29;NUFIP1;CBFB;SEMA3B;GLRX;HSPA13;SLC9A3R2;ALS2CL;PDGFC;ASL;MTA3;SLMO2;FAHD1;FUCA2;LIMK1;SLC16A12;ERLIN2;DNAJC15;HSPE1;ZFHX4;AGT;NAP1L4;AIMP2;CALU;PVRL3;FBN1
H3K36me3 Brain Inferior Temporal Lobe	2/332	0.998356	1	2.53648	0	GNB3;SNORA33
H3K36me3 Brain Mid Frontal Lobe	2/335	0.998449	1	2.54464	0	GNB3;SNORA33
H3K27ac CD4+ CD25- IL17+ PMA-Ionomcyin stimulated Th17 Primary Cells	135/7316	0.9985	1	1.70188	0	CMAS;UBXN2A;HFE;FBXO25;IL1RAP;EPS8;FADS3;FAM122A;NRBP2;EFR3A;RIMS3;TFG;RASSF4;SLC39A6;STRA13;CHAC1;PUS3;TIPIN;TMEM194B;COG7;PAQR4;CDC25A;SAP30;DAAM1;TMX1;SARNP;GPD2;SIDT1;KDELR2;TTLL12;RWDD2A;CBFB;CCDC25;CD99L2;RPAP2;ADAMTS10;TMTC4;SLC9A3R2;CTIF;SNORD110;PPCS;ERI2;SMYD2;HIATL1;CDH24;ASL;RIMKLB;RBM11;PLXNA3;PPP1R26;MAGEE1;CCDC136;FUCA2;ERLIN2;DNAJC15;PAICS;FANCF;COQ3;AIMP2;NDUFAF4;NDUFAF2;CALU;RSL…
H3K9ac CD8 Naive Primary Cells	75/4254	0.998543	1	1.81759	0	NRSN2;ZCCHC10;UBXN2A;SUV39H1;HFE;FBXO25;MYL6B;OXT;COX7C;NRBP2;TMEM222;TUBA1B;ATP7B;ATIC;NKRF;RASSF4;SPIN1;GNPNAT1;CPNE2;CHAC1;SNORA33;COG7;DGAT1;GLRX3;ANXA5;AGTRAP;CKAP4;VAMP7;DAAM1;TMX1;DPYD;B3GNT4;ORAI3;VAMP1;KDELR2;PDE5A;TMEM9;TTLL12;OPTN;CD63;CAMK2D;CBFB;NAA20;CCDC25;CD99L2;HSPBP1;ADAMTS10;ACAT1;TMTC4;DCAF15;KIF3A;ERI2;HIATL1;ASL;SHOC2;MGAT2;CCT8;RIMKLB;RBM11;SLMO2;MAGEE1;RAB27B;ERLIN2;FAM213…
H3K4ac H9	103/5643	0.998551	1	1.68217	0	UBXN2A;TRIL;IRS4;KLHL33;KNDC1;SLC4A5;EPS8;FAM122A;PSMD7;TFG;RASSF5;SLC39A6;STRA13;PTGDS;SNORA33;PHLDA3;TIPIN;PRLR;CDC25A;RBMXL1;DAAM1;ORAI3;TTLL12;CCDC25;GMPS;CREBL2;RPAP2;SNORD110;PPCS;ERI2;ASL;NTSR1;SLMO2;FUCA2;TRPV2;PAICS;FANCF;COQ3;AIMP2;G6PC3;NASP;CDK2;GNB3;LHX5;RSL24D1;RPS24;MRPS15;NRSN2;SOWAHC;HSPB8;MAST1;TECR;HTR2C;MYL6B;PYGM;PTPRK;OPLAH;COX7C;SULT1C2;TUBA1B;ATIC;RFK;SPIN1;ARL5A;SLC13A3;S…
H4K91ac H9	88/4736	0.998678	1	1.86282	0	ACHE;RAB3C;MRPS15;NRSN2;SOWAHC;UBXN2A;HSPB8;TRIL;IRS4;HTR2C;KNDC1;PYGM;PTPRK;IL1RAP;OPLAH;COX7C;SLC4A5;RND1;FAM122A;SULT1C2;TMEM145;TUBA1B;ISLR;BAIAP2L1;PSMD7;SUMO2;SLC39A6;SPIN1;GNPNAT1;CHAC1;FEZF1;TMEM194B;VBP1;ANXA5;AHSA2;PRLR;C1QL2;UCHL5;ARL4C;RAP2A;MBLAC1;RBMXL1;GAL;DAAM1;VSNL1;SARNP;GPD2;VAMP1;TERF2IP;MTFR1;AIDA;TAGLN3;PAFAH1B3;FREM1;PAOX;CAMK2D;NUFIP1;CCDC25;SLC22A2;GMPS;CRYBA4;CD99L2;HSPB…
H3K9ac Stomach Smooth Muscle	137/7181	0.998765	1	1.49545	0	CMAS;FAM13B;GPR68;UBXN2A;HFE;TRIL;IL1RAP;CLDN1;COMTD1;ISLR;TFG;STRA13;CPNE2;SNORA33;PUS3;TIPIN;TMEM194B;PAQR4;RPL21;OSR1;PRLR;SYTL4;CDC25A;SAP30;ARMCX1;RBMXL1;TMX1;SIDT1;PRR16;TTLL12;OPTN;ZSCAN29;GLYR1;RWDD2A;PARM1;SLC22A2;NXPH4;CCDC25;NPR3;TWIST2;CD99L2;RPAP2;ERI2;DNAJC21;PDGFC;LDHD;SMYD2;HIATL1;NDN;ASL;SCN3B;RBM11;PLXNA3;PPP1R26;MAGEE1;RAB27B;DNAJC15;ZFHX4;SLC16A14;FANCF;COQ3;PLCXD3;G6PC3;NDUFA…
H3K9ac Rectal Smooth Muscle	119/6008	0.998772	1	1.65197	0	CDA;SPON1;CMAS;FAM13B;GPR68;UBXN2A;EPS8;FADS3;FAM122A;ISLR;EFR3A;RIMS3;TFG;SLC39A6;STRA13;CPNE2;SNORA33;PUS3;MAGI1;TIPIN;TMEM194B;COG7;PAQR4;RPL21;SYTL4;CDC25A;TMX1;PRR16;ZSCAN29;GLYR1;RWDD2A;GMPS;TWIST2;PDGFA;CD99L2;CREBL2;AEBP1;HSPBP1;RPAP2;FAM149A;TMTC4;SNORD110;KIF3A;PDGFC;SMYD2;ASL;RIMKLB;PLXNA3;MAGEE1;CCDC136;FUCA2;RAB27B;ERLIN2;DNAJC15;FANCF;COQ3;G6PC3;NDUFAF4;CDK2;NDUFAF2;CALU;MRPS15;ZCCH…
H4K5ac IMR90	161/8066	0.998815	1	1.82295	0	CDA;CMAS;FAM13B;UBXN2A;DGKA;CLDN1;EPS8;FAM122A;NRBP2;ISLR;EFR3A;PSMD7;TFG;SNORD11;PTGDS;SNORA33;PUS3;MAGI1;TIPIN;TMEM194B;COG7;RPL21;OSR1;CDC25A;SAP30;ARMCX1;RBMXL1;PAPPA;SARNP;PRR16;KDELR2;TTLL12;OPTN;ZSCAN29;RWDD2A;CBFB;CCDC25;TSHZ2;SLC41A3;NPR3;FBLN1;CREBL2;AEBP1;RPAP2;ADAMTS10;ACAT1;SLC9A3R2;VTN;SNORD110;PPCS;KIF3A;ERI2;LDHD;SMYD2;HIATL1;ASL;RIMKLB;FDFT1;SLMO2;CCDC136;IQSEC3;FUCA2;ERLIN2;DNAJ…
H3K9ac Bone Marrow Derived Mesenchymal Stem Cell Cultured Cells	142/7328	0.999023	1	1.60645	0	CDA;CMAS;GPR68;UBXN2A;HFE;IL1RAP;CLDN1;FADS3;NRBP2;COMTD1;BAIAP2L1;TFG;RASSF4;STRA13;CPNE2;CHAC1;PUS3;CADPS2;TIPIN;TMEM194B;COG7;TPM4;DGAT1;SYTL4;CDC25A;SAP30;ARMCX1;RBMXL1;DAAM1;GPD2;TAGLN3;TTLL12;STEAP2;ZSCAN29;RWDD2A;SLC41A3;GMPS;CD99L2;CREBL2;AEBP1;RPAP2;FAM149A;ADAMTS10;ACAT1;TMTC4;SLC9A3R2;PPCS;KIF3A;ERI2;HIATL1;CDH24;ASL;PLXNA3;PPP1R26;MAGEE1;RAB27B;ERLIN2;DNAJC15;ZFHX4;SLC16A14;FANCF;COQ3…
H3K79me1 H9	56/3100	0.999043	1	1.88125	0	NRSN2;SPARC;FAM13B;TMEM200A;DDX42;ADARB2;EFR3A;TUBA1B;NKRF;SUMO2;TMEM108;SNORA33;FEZF1;PUS3;SLC13A3;TPM4;RPL21;AHSA2;IQCG;KIN;VAMP7;FRG1;TERF2IP;ZSCAN29;GLYR1;CD63;NUFIP1;RWDD2A;CD99L2;AEBP1;C2CD4C;RPAP2;ADCY6;SLC9A3R2;SNORD110;ERI2;CAMK2N2;MGAT2;CHML;PPP1R26;SLMO2;FAHD1;CRBN;FZD4;FUCA2;ERLIN2;PAICS;POU4F3;EFNA1;FAM155A;AIMP2;NASP;CALU;NDUFAF2;CACHD1;PVRL3
H3K9ac Rectal Mucosa	123/6261	0.999304	1	1.6083	0	FAM13B;UBXN2A;HFE;IL1RAP;CLDN1;FADS3;TFG;SLC39A6;STRA13;CPNE2;CHAC1;SNORA33;PUS3;CADPS2;TIPIN;PAQR4;HPCAL1;TM4SF5;CDC25A;SAP30;ARMCX1;SARNP;ORAI3;PRR16;TTLL12;STEAP2;PARM1;CBFB;NPR3;GMPS;TWIST2;AEBP1;HSPBP1;RPAP2;FAM149A;ADAMTS10;TMTC4;SNORD110;ERI2;DNAJC21;PDGFC;LDHD;SMYD2;ASL;RIMKLB;PLXNA3;PPP1R26;SLMO2;CAV2;RAB27B;DNAJC15;ZFHX4;PAICS;FANCF;EFNA1;NDUFAF4;CDK2;OGN;NDUFAF2;CD200;FBN1;ACHE;MRPS15;…
H3K4me3 CD4+ CD25- CD45RO+ Memory Primary Cells	147/7670	0.999367	1	1.77492	0	TMEM200A;GPR68;UBXN2A;HFE;IL1RAP;EPS8;FADS3;RIMS3;TFG;RASSF4;STRA13;CHAC1;PUS3;TIPIN;TMEM194B;COG7;DGAT1;RPL21;HPCAL1;CDC25A;SAP30;RBMXL1;DAAM1;SARNP;ORAI3;KDELR2;TTLL12;ZSCAN29;GLYR1;RWDD2A;CCDC25;NPR3;GMPS;CD99L2;CREBL2;HSPBP1;RPAP2;ADAMTS10;TMTC4;CTIF;SNORD110;PPCS;DNAJC21;SMYD2;CDH24;ASL;RIMKLB;RBM11;SLMO2;MAGEE1;FZD4;CAV2;CCDC136;RAB27B;ERLIN2;DNAJC15;PAICS;SLC16A14;FANCF;EFNA1;COQ3;AIMP2;DA…
H3K79me1 IMR90	51/2902	0.999398	1	1.991	0	NRSN2;FAM13B;COX7C;TUBA1B;RASSF4;RASSF5;SNORD11;SPIN1;STRA13;SNORA33;TMEM194B;SLC13A3;COG7;VBP1;ANXA5;SAP30;TUBB2B;RAP2A;HEATR5B;FIBIN;PDE5A;PAFAH1B3;ZSCAN29;GLYR1;CBFB;CD99L2;RPAP2;ALS2CL;SNORD110;PPCS;ERI2;DNAJC21;METTL5;RBBP9;FAHD1;CRBN;CAV2;KCNJ13;CCDC136;LIMK1;NR2F2;FAM213A;FAM155A;COQ3;SPSB2;AIMP2;MAB21L2;NDUFAF2;ITGBL1;GNB3;ACTR10
H3K9ac Mesenchymal Stem Cell Derived Adipocyte Cultured Cells	159/8064	0.999589	1	1.63812	0	RAB3C;CDA;CMAS;UBXN2A;TRIL;HFE;FBXO25;KLHL33;CLDN1;FAM122A;EFR3A;TFG;STRA13;CHAC1;PTGDS;SNORA33;PUS3;MAGI1;CADPS2;TIPIN;COG7;PAQR4;DGAT1;HPCAL1;SYTL4;CDC25A;SAP30;ARMCX1;DAAM1;PRR16;TTLL12;FREM1;OPTN;ZSCAN29;PARM1;RWDD2A;CCDC25;SLC41A3;GMPS;CD99L2;HSPBP1;RPAP2;FAM149A;ADAMTS10;TMTC4;SLC9A3R2;CYP4X1;SNORD110;PPCS;KIF3A;ERI2;PDGFC;SMYD2;CDH24;HIATL1;ASL;PPAPDC1A;PLXNA3;PPP1R26;MAGEE1;CAV2;FUCA2;ERL…
H3K36me3 Penis Foreskin Fibroblast Primary Cells	4/638	0.999621	1	2.47774	0	PAQR4;MAB21L2;CHML;SNORA33
H3K27ac CD4+ CD25int CD127+ Tmem Primary Cells	130/7140	0.999754	1	1.82307	0	CMAS;UBXN2A;HFE;FBXO25;IL1RAP;EPS8;FADS3;FAM122A;TFG;RASSF4;SLC39A6;STRA13;CHAC1;PUS3;TIPIN;COG7;DGAT1;RPL21;HPCAL1;CDC25A;SAP30;RBMXL1;DAAM1;GPD2;ORAI3;KDELR2;TTLL12;ZSCAN29;GLYR1;RWDD2A;CBFB;CCDC25;GMPS;CD99L2;RPAP2;ADAMTS10;ACAT1;TMTC4;PPCS;ERI2;DNAJC21;SMYD2;HIATL1;ASL;RIMKLB;FDFT1;RBM11;PLXNA3;MAGEE1;CCDC136;FUCA2;RAB27B;ERLIN2;DNAJC15;PAICS;EFNA1;COQ3;AIMP2;NDUFAF4;CDK2;NDUFAF2;CALU;GPR19;M…
H3K9me3 H1	27/1872	0.999781	1	2.03751	0	PODXL2;KCNC1;DDX25;MAST1;SLC41A3;KCNA3;TRH;PROKR2;COMTD1;ANPEP;RDH16;RAC3;METTL5;STRA13;CNTD1;NKX6-2;OSR1;B3GAT2;ELOVL3;SSTR1;POU4F3;SPSB2;TUBB2B;HAX1;FRG1;CRH;LHX5
H4K8ac IMR90	202/10322	0.999795	1	1.93523	0	CDA;CMAS;CLDN1;EPS8;FAM122A;COMTD1;ISLR;EFR3A;PSMD7;TFG;RASSF4;STRA13;PTGDS;SNORA33;TIPIN;TMEM194B;COG7;RPL21;DAAM1;PAPPA;SARNP;ORAI3;PRR16;KDELR2;TTLL12;OPTN;ZSCAN29;RWDD2A;TWIST2;CD99L2;RPAP2;ADAMTS10;TMTC4;SNORD110;PPCS;ERI2;PDGFC;HIATL1;ASL;RIMKLB;FDFT1;PPP1R26;FZD4;IQSEC3;FUCA2;RAB27B;ERLIN2;PAICS;SLC16A14;AIMP2;NDUFAF4;NDUFAF2;CALU;ITGBL1;UNC119;DZIP1;CD200;GPR19;MRPS15;NRSN2;ZCCHC10;SUV39H…
H3K27ac CD8 Memory Primary Cells	129/7225	0.999801	1	1.7933	0	UBXN2A;DGKA;FBXO25;IL1RAP;FADS3;FAM122A;NRBP2;EFR3A;RIMS3;TFG;RASSF4;SLC39A6;CHAC1;TIPIN;TMEM194B;COG7;PAQR4;DGAT1;RPL21;CDC25A;SAP30;DAAM1;TMX1;SIDT1;KDELR2;OPTN;ZSCAN29;RWDD2A;CBFB;CCDC25;CD99L2;CREBL2;RPAP2;ADAMTS10;ACAT1;TMTC4;PPCS;ERI2;DNAJC21;SMYD2;CDH24;HIATL1;ASL;RIMKLB;PLXNA3;SLMO2;MAGEE1;FZD4;FUCA2;RAB27B;ERLIN2;NR2F2;DNAJC15;PAICS;FANCF;COQ3;AIMP2;NDUFAF4;NDUFAF2;RSL24D1;GPR19;MRPS15;Z…
H3K4me3 Treg Primary Cells	140/7231	0.999809	1	1.64704	0	RAB3C;CMAS;GPR68;UBXN2A;HFE;IL1RAP;CLDN1;EPS8;FADS3;NRBP2;RIMS3;PSMD7;RASSF4;RASSF5;STRA13;CHAC1;PUS3;TIPIN;PAQR4;DGAT1;HPCAL1;CDC25A;SAP30;ARMCX1;DAAM1;ORAI3;KDELR2;TTLL12;OPTN;CBFB;NXPH4;NPR3;CD99L2;HSPBP1;FAM149A;ADAMTS10;SLC5A5;CTIF;PPCS;ERI2;DNAJC21;SMYD2;HIATL1;CDH24;ASL;RIMKLB;RBM11;PLXNA3;MAGEE1;CCDC136;FUCA2;TRPV2;RAB27B;ERLIN2;PAICS;SLC16A14;EFNA1;COQ3;AIMP2;GJB2;DAB2;GJB6;CDK2;OGN;NDUF…
H4K91ac IMR90	103/5763	0.999826	1	2.20248	0	EPS8;FAM122A;NRBP2;EFR3A;PSMD7;RASSF4;SLC39A6;PHLDA3;MAGI1;TIPIN;TMEM194B;COG7;RPL21;OSR1;SARNP;PAPPA;GPD2;ORAI3;PRR16;KDELR2;OPTN;ZSCAN29;CBFB;CCDC25;TWIST2;CREBL2;AEBP1;HSPBP1;RPAP2;ADAMTS10;ACAT1;SLC9A3R2;VTN;PPCS;ERI2;PDGFC;SMYD2;ASL;SLMO2;CAV2;IQSEC3;FUCA2;ERLIN2;DNAJC15;FANCF;COQ3;DAB2;NDUFAF4;CALU;ITGBL1;RSL24D1;FBN1;GPR19;MRPS15;NRSN2;ZCCHC10;KCNC4;DDX42;MYL6B;COX7C;TMEM222;TUBA1B;ATIC;NK…
H3K27ac CD4 Memory Primary Cells	180/9606	0.999834	1	1.93615	0	CMAS;FAM13B;UBXN2A;HFE;DGKA;FBXO25;IL1RAP;EPS8;FADS3;FAM122A;NRBP2;EFR3A;PSMD7;TFG;RASSF4;SLC39A6;STRA13;CHAC1;PTGDS;PUS3;TMEM194B;TIPIN;COG7;PAQR4;RPL21;HPCAL1;CDC25A;SAP30;RBMXL1;DAAM1;TMX1;SARNP;GPD2;ORAI3;SIDT1;KDELR2;TTLL12;GLYR1;RWDD2A;CBFB;GMPS;CD99L2;CREBL2;HSPBP1;RPAP2;ADAMTS10;ACAT1;TMTC4;CTIF;PPCS;KIF3A;ERI2;SMYD2;HIATL1;ASL;RIMKLB;RBM11;FDFT1;PLXNA3;SLMO2;MAGEE1;FZD4;CCDC136;FUCA2;RAB…
H3K56ac IMR90	98/5790	0.999859	1	2.19475	0	CMAS;UBXN2A;CLDN1;EPS8;FAM122A;NRBP2;PSMD7;PUS3;MAGI1;TIPIN;TMEM194B;COG7;TPM4;RPL21;OSR1;SAP30;ARMCX1;TMX1;SARNP;PRR16;OPTN;ZSCAN29;CBFB;NPR3;RPAP2;SNORD110;ERI2;SMYD2;HIATL1;FUCA2;SLC16A12;ERLIN2;DNAJC15;FANCF;COQ3;DAB2;NASP;NDUFAF4;NDUFAF2;CALU;ITGBL1;DZIP1;RSL24D1;FBN1;GPR19;MRPS15;ZCCHC10;DDX42;MYL6B;COX7C;TMEM222;TUBA1B;ATIC;NKRF;RFK;SUMO2;DACT1;CNTD1;MYOF;ANXA5;INMT;UCHL5;CKAP4;KIN;RAP2A;H…
H3K9ac Adult Liver	98/5265	0.99986	1	1.92212	0	RAB3C;UBXN2A;HFE;TFG;ANPEP;TIPIN;TMEM194B;COG7;DGAT1;HPCAL1;PRLR;CDC25A;SAP30;ARMCX1;TTLL12;STEAP2;GLYR1;CBFB;CCDC25;NPR3;CD99L2;CREBL2;HSPBP1;VTN;PPCS;KIF3A;PDGFC;SMYD2;CDH24;RIMKLB;PPP1R26;SLMO2;RAB27B;ERLIN2;FANCF;COQ3;DAB2;NDUFAF4;CDK2;OGN;NDUFAF2;UNC119;RSL24D1;GPR19;ACHE;MRPS15;SUV39H1;MYL6B;COX7C;ZCCHC16;RND1;TMEM222;SHH;TUBA1B;ATP7B;ATIC;NKRF;SPIN1;ARL5A;TRPC5;MYOC;VBP1;ANXA5;ELOVL3;INMT;…
H3K9ac Fetal Lung	107/5583	0.999885	1	1.9088	0	FAM13B;GPR68;UBXN2A;HFE;KNDC1;EPS8;NRBP2;ISLR;EFR3A;TFG;STRA13;CPNE2;SNORA33;TIPIN;PRLR;SYTL4;SAP30;ARMCX1;SIDT1;PRR16;STEAP2;OPTN;CCDC25;GMPS;CD99L2;CREBL2;ACAT1;SLC9A3R2;SNORD110;PPCS;KIF3A;ERI2;ASL;RBM11;PLXNA3;PPP1R26;SPHKAP;ERLIN2;PAICS;SLC16A14;BMP5;FANCF;COQ3;NASP;NDUFAF4;CDK2;NDUFAF2;CALU;UNC119;GPR19;NRSN2;ZCCHC10;SOWAHC;HSPB8;SUV39H1;ELAVL4;MYL6B;COX7C;AKAP12;TUBA1B;NKRF;RFK;GNPNAT1;QRF…
H3K9ac Colonic Mucosa	179/9014	0.999889	1	1.67371	0	GPR68;UBXN2A;HFE;FBXO25;IL1RAP;CLDN1;FADS3;EPS8;FAM122A;COMTD1;EFR3A;BAIAP2L1;RIMS3;PSMD7;TFG;SLC39A6;CPNE2;PHLDA3;PUS3;MAGI1;CADPS2;TIPIN;TMEM194B;COG7;PAQR4;RPL21;OSR1;HPCAL1;TM4SF5;VWA5B2;PRLR;SAP30;ARMCX1;RBMXL1;TMX1;PRR16;STEAP2;OPTN;ZSCAN29;GLYR1;PARM1;RWDD2A;CBFB;CCDC25;NXPH4;NPR3;GMPS;CD99L2;CREBL2;AEBP1;HSPBP1;RPAP2;FAM149A;ACAT1;TMTC4;SLC9A3R2;VTN;SNORD110;PPCS;ERI2;DNAJC21;PDGFC;SMYD2;…
H3K4me1 CD4+ CD25- CD45RO+ Memory Primary Cells	85/4462	0.999938	1	1.78224	0	ACHE;RAB3C;MRPS15;ZCCHC10;UBXN2A;SUV39H1;TECR;MYL6B;RND1;EPS8;FADS3;NRBP2;EFR3A;PSMD7;TFG;RFK;SPIN1;ARL5A;PUS3;TIPIN;TMEM194B;CNTD1;SLC13A3;ANXA5;ELOVL3;AHSA2;PRLR;GFRA2;IQCG;RBMXL1;RCN2;DAAM1;B3GNT4;SIDT1;CDC42EP2;MTFR1;PDE5A;KDELR2;TTLL12;PAFAH1B3;OPTN;HCN3;CBFB;NXPH4;GDPD1;GMPS;HSPBP1;RPAP2;SLC5A5;ZNRF2;ALS2CL;TMEM65;GNG4;PPCS;DNAJC21;SPP1;CDH24;ASL;CCT8;FDFT1;RBM11;BEND6;USP25;PEX19;FUCA2;RAB…
H3K4me1 Pancreatic Islets	27/1952	0.999964	1	2.37909	0	MRPS15;NUFIP1;MAST1;TMEM72;GMPS;RXFP3;TTR;ATP7B;RASSF5;SMYD2;SNORA33;BEND6;PUS3;PEX19;FUCA2;IQCG;FANCF;HAX1;NDUFAF4;DPYD;CDK2;NDUFAF2;EEF1E1;STEAP2;CDH18;ZSCAN29;GPR19
H3K27ac H1 BMP4 Derived Mesendoderm Cultured Cells	116/6583	0.999975	1	1.95325	0	RAB3C;CDA;FAM13B;TRIL;IRS4;FADS3;ISLR;RASSF4;CPNE2;SNORA33;PUS3;CADPS2;COG7;PAQR4;HPCAL1;CDC25A;SAP30;ARMCX1;GPD2;TTLL12;OPTN;ZSCAN29;GLYR1;SLC22A6;CCDC25;GMPS;CREBL2;RPAP2;TMTC4;VTN;SNORD110;PPCS;ERI2;SPHKAP;CAV2;CCDC136;FUCA2;RAB27B;ERLIN2;BMP5;FANCF;EFNA1;COQ3;AIMP2;CALU;UNC119;RSL24D1;FBN1;NRSN2;ZCCHC10;SOWAHC;SUV39H1;PTPRK;RND1;SULT1C2;TMEM222;ATP7B;ATIC;RFK;SUMO2;FEZF1;SLC13A3;SLC13A4;GLRX3…
H3K27ac Duodenum Smooth Muscle	79/5076	0.99998	1	2.04391	0	CDA;MRPS15;NRSN2;ZCCHC10;SOWAHC;HFE;SUV39H1;MYL6B;IL1RAP;COX7C;RND1;FAM122A;SULT1C2;C1QTNF2;ATP7B;PSMD7;ATIC;NKRF;SUMO2;SLC39A6;ARL5A;DACT1;MAGI1;PUS3;TIPIN;TMEM194B;COG7;VBP1;OSR1;ELOVL3;AGTRAP;SSTR1;PRLR;UCHL5;SAP30;F5;ARMCX1;VAMP7;RCN2;TMX1;PAPPA;PRR16;TLCD1;EEF1E1;ZSCAN29;RWDD2A;NUFIP1;CCDC25;GDPD1;SRI;RPAP2;HSPA13;TMTC4;RANBP3L;PARD6A;ALS2CL;TMEM65;ERI2;SMYD2;ASL;SHOC2;MGAT2;MTA3;AASDHPPT;PE…
H3K27ac CD8 Naive Primary Cells	127/7635	0.999998	1	2.10612	0	CMAS;UBXN2A;HFE;FBXO25;IL1RAP;EPS8;EFR3A;TFG;RASSF4;CHAC1;SNORA33;PUS3;TIPIN;TMEM194B;COG7;HPCAL1;SAP30;RBMXL1;DAAM1;TMX1;SARNP;ORAI3;SIDT1;KDELR2;TTLL12;OPTN;GLYR1;RWDD2A;CBFB;CCDC25;TSHZ2;GMPS;CD99L2;CREBL2;HSPBP1;RPAP2;ADAMTS10;ACAT1;SLC5A5;TMTC4;SNORD110;PPCS;ERI2;DNAJC21;SMYD2;HIATL1;ASL;RIMKLB;RBM11;SLMO2;MAGEE1;FUCA2;RAB27B;ERLIN2;PAICS;FANCF;COQ3;AIMP2;GJB6;CDK2;NDUFAF2;RSL24D1;MRPS15;ZCC…
H3K27ac Mobilized CD34 Primary Cells	153/9300	0.999999	1	2.11263	0	SPARC;CMAS;UBXN2A;HFE;FADS3;FAM122A;NRBP2;EFR3A;PSMD7;TFG;RASSF4;ANPEP;SLC39A6;CPNE2;CHAC1;SNORA33;PUS3;TIPIN;TMEM194B;COG7;PAQR4;RPL21;CDC25A;SAP30;ARMCX1;RBMXL1;DAAM1;TMX1;ORAI3;SIDT1;PRR16;KDELR2;TTLL12;FREM1;OPTN;GLYR1;RWDD2A;CBFB;CCDC25;GMPS;CD99L2;CREBL2;HSPBP1;RPAP2;ACAT1;TMTC4;CTIF;SNORD110;PPCS;ERI2;DNAJC21;PDGFC;SMYD2;HIATL1;ASL;RIMKLB;SLMO2;FUCA2;TRPV2;RAB27B;NR2F2;DNAJC15;PAICS;FANCF;…
H3K9me3 Fetal Lung	1974-01-01	1	1	1.82028	0	RDH16
H3K36me3 Fetal Heart	1/143	1	1	2.4136	0	CHML
H3K36me3 CD19 Primary Cells	1/149	1	1	2.30303	0	MAB21L2

## Sheet: MAMMALIAN_PHENO3
MGI Mammalian Phenotype 3
Term	Overlap	P-value	Adjusted P-value	Z-score	Combined Score	Genes
MP0003633_abnormal_nervous_system_	50/1361	1.67856e-08	1.10785e-06	-1.30341	17.8738	ACHE;KCNK9;KCNC1;KCNC2;CHRM5;ELAVL4;HTR2C;GRIK1;OXT;EPS8;SHH;ATP7B;CCKAR;DNER;FEZF1;DACT1;CADPS2;TRPC5;NKX6-2;DSCAM;GLRX3;ITGA3;SSTR1;ANK1;PRLR;SYTL4;GFRA2;HAX1;CBFB;FBLN1;GLRA2;PROKR2;GLRA3;SLITRK1;SLC17A6;NDN;MGAT2;NTSR1;FZD4;GABRA5;GABRA3;LIMK1;ABCA4;AGT;POU4F3;GJB2;GJB6;LHX6;LHX5;CD200
MP0004924_abnormal_behavior_	64/2336	4.25483e-06	0.000140409	-1.70199	15.0982	ACHE;SPARC;KCNC1;KCNC2;HFE;CHRM5;ELAVL4;IRS4;HTR2C;TRH;BRS3;EPS8;SHH;CCKAR;ATP7B;DNER;RAC3;SCD1;EPHB2;CADPS2;TRPC5;FOXD1;NKX6-2;DSCAM;DGAT1;ITGA3;SSTR1;SEZ6L;PRLR;GFRA2;ADCYAP1;GAL;HAX1;GPD2;VAMP1;CD63;NPR3;TWIST2;AEBP1;ADCY6;PROKR2;GLRA3;SLITRK1;NKX2-1;NDN;SLC17A6;ASL;MGAT2;NTSR1;FZD4;GABRA5;GABRA3;LIMK1;HCRTR2;POU4F3;BMP5;GJB6;GNAS;LHX6;FMOD;PVRL1;HCN1;FBN1;GPR19
MP0001764_abnormal_homeostasis_	69/2652	8.7618e-06	0.00019276	-1.35704	11.6083	ACHE;KCNC1;HFE;CHRM5;IRS4;HTR2C;OXT;TRH;BRS3;AKR1B7;SHH;CCKAR;ATP7B;RFK;SCD1;CADPS2;DGAT1;ITGA3;OSR1;ELOVL3;SSTR1;PRLR;SYTL4;ADCYAP1;GPD2;ALDH1A2;CRB1;CD63;SLC22A6;CBFB;NPR3;KCNA3;TWIST2;PDGFA;AEBP1;ADCY6;VTN;PROKR2;TTR;KIF3A;SLITRK1;PDGFC;SPP1;NKX2-1;NDN;SLC17A6;SHOC2;MGAT2;NTSR1;FZD4;ABCA4;RAB27B;NR2F2;AGT;POU4F3;SPSB2;DAB2;GJB2;G6PC3;GSTA4;GJB6;APEX1;CDK2;GNAS;LHX5;SLC22A8;PVRL1;CD200;FBN1
MP0002092_abnormal_eye_morphology_	30/939	0.000273805	0.00225889	-1.51813	9.24981	ACHE;CRB1;SPARC;CBFB;GLRX;SHH;KIF3A;PDGFC;SCD1;EPHB2;NKX6-2;FOXD1;FZD4;ITGA3;ABCA4;SSTR1;GFRA2;PRLR;GAP43;MAB21L1;ALDH1A2;CDK2;MAB21L2;OGN;UNC119;FMOD;PVRL3;FREM1;SLC24A5;PVRL1
MP0003632_abnormal_nervous_system_	53/1867	1.68412e-05	0.00027788	-0.998672	8.17745	ACHE;ELAVL4;TRH;GLDN;SHH;ATP7B;CCKAR;DNER;EPHB2;FEZF1;CCDC160;DACT1;CADPS2;FOXD1;NKX6-2;DSCAM;ITGA3;SSTR1;GFRA2;SYTL4;UCHL5;GAP43;HAX1;ALDH1A2;FREM1;CRB1;SEMA3B;PDGFA;FBLN1;PROKR2;KIF3A;PDGFC;NKX2-1;SPP1;NDN;SLC17A6;PLXNA3;FDFT1;GABRA5;FZD4;MCF2;LIMK1;ABCA4;SULF2;POU4F3;HEYL;GJB2;GJB6;GNAS;LHX6;LHX5;CD200;HCN1
MP0002060_abnormal_skin_morphology_	22/630	0.000636693	0.00466908	-1.37517	7.38026	DGAT1;CBFB;ITGA3;ELOVL3;TWIST2;PDGFA;IL1RAP;AEBP1;CLDN1;GFRA2;GJB2;SHH;OGN;CDK2;PDGFC;GNAS;CRH;SHOC2;SCD1;FMOD;FREM1;FBN1
MP0000001_mammalian_phenotype_	43/1459	6.1423e-05	0.000810784	-0.912744	6.49646	RAB3C;KCNK9;LUZP2;SLC22A2;HFE;SEMA3B;KCNA3;TWIST2;KNDC1;GRIK1;AKAP12;EPS8;VTN;APH1C;SHH;ATP7B;NKRF;RPS18;PDGFC;NDN;SLC17A6;SHOC2;EPHB2;NTSR1;NKX6-2;FZD4;VBP1;OSR1;ANXA5;PCDH8;RAB27B;MPP5;CDC25A;HEYL;ETNK2;APEX1;ALDH1A2;GNAS;LHX6;TERF2IP;PAFAH1B3;SLC24A5;HCN1
MP0000516_abnormal_urinary_system_	21/629	0.00147032	0.00768403	-1.27534	6.20916	CD63;FOXD1;ITGA3;OSR1;PDGFA;FBLN1;ANK1;BMP5;SULF2;SHH;DAB2;CCKAR;ALDH1A2;MAB21L1;GNAS;SPP1;MGAT2;EPHB2;FREM1;DACT1;FBN1
MP0010680_abnormal_skin_adnexa_	8/129	0.00151352	0.00768403	-1.24431	6.05808	ATP7B;GAL;DGAT1;ELOVL3;OXT;SCD1;PRLR;GFRA2
MP0002169_no_abnormal_phenotype_	40/1371	0.000148952	0.0014044	-0.830676	5.456	RAB3C;KCNK9;LUZP2;SLC22A2;HFE;SEMA3B;KCNA3;TWIST2;KNDC1;GRIK1;AKAP12;EPS8;VTN;APH1C;SHH;NKRF;RPS18;PDGFC;NDN;SLC17A6;SHOC2;EPHB2;NTSR1;NKX6-2;FZD4;VBP1;OSR1;ANXA5;PCDH8;RAB27B;MPP5;CDC25A;HEYL;ETNK2;APEX1;ALDH1A2;GNAS;LHX6;PAFAH1B3;HCN1
MP0002089_abnormal_postnatal_growth/wei_	58/2459	0.00102714	0.00677911	-1.08211	5.40394	ACHE;KCNC1;SUV39H1;HFE;IRS4;HTR2C;GRIK1;TRH;CLDN1;BRS3;SHH;ATP7B;CCKAR;SCD1;CADPS2;DGAT1;MYOF;PRLR;ANK1;GFRA2;SYTL4;CDC25A;ADCYAP1;GAP43;ALDH1A2;GPD2;PAPPA;VAMP1;TERF2IP;CBFB;NPR3;KCNA3;TWIST2;PDGFA;FBLN1;AEBP1;PROKR2;KIF3A;SLITRK1;SPP1;SLC17A6;MGAT2;NTSR1;FZD4;TRPV2;NR2F2;AGT;BMP5;POU4F3;SULF2;GJB2;G6PC3;MAB21L2;CDK2;GNAS;FMOD;PVRL1;FBN1
MP0002873_normal_phenotype_	40/1371	0.000148952	0.0014044	-0.763097	5.01213	RAB3C;KCNK9;LUZP2;SLC22A2;HFE;SEMA3B;KCNA3;TWIST2;KNDC1;GRIK1;AKAP12;EPS8;VTN;APH1C;SHH;NKRF;RPS18;PDGFC;NDN;SLC17A6;SHOC2;EPHB2;NTSR1;NKX6-2;FZD4;VBP1;OSR1;ANXA5;PCDH8;RAB27B;MPP5;CDC25A;HEYL;ETNK2;APEX1;ALDH1A2;GNAS;LHX6;PAFAH1B3;HCN1
MP0005501_abnormal_skin_physiology_	10/211	0.00275687	0.0121302	-1.13456	5.00572	GJB2;SHH;ITGA3;ELOVL3;OGN;SCD1;FMOD;CLDN1;PVRL1;FBN1
MP0002164_abnormal_gland_physiology_	15/397	0.00233474	0.0110067	-1.10629	4.98855	CADPS2;DGAT1;ELOVL3;CHRM5;OXT;NR2F2;TRH;PRLR;SYTL4;GAL;CCKAR;ATP7B;GPD2;NKX2-1;SCD1
MP0005253_abnormal_eye_physiology_	13/329	0.00314526	0.0129742	-1.05341	4.57687	CRB1;SPARC;DSCAM;MYOC;FZD4;ABCA4;SSTR1;GFRA2;GLRA3;RDH5;UNC119;SCD1;FMOD
MP0002102_abnormal_ear_morphology_	13/369	0.00786322	0.0273143	-0.846322	3.04705	ACHE;GABRA5;FZD4;FBLN1;BMP5;POU4F3;SHH;GJB2;ALDH1A2;GJB6;GNAS;EPHB2;SLC24A5
MP0010678_abnormal_skin_adnexa_	17/582	0.0143929	0.0413013	-0.753722	2.40201	DGAT1;ITGA3;ELOVL3;TWIST2;OXT;AEBP1;PRLR;CLDN1;SHH;GJB2;PROKR2;ATP7B;GAL;MAB21L1;GNAS;SCD1;SLC24A5
MP0004196_abnormal_prenatal_growth/weig_	23/786	0.00449149	0.017262	-0.546635	2.21893	GLRX3;FZD4;ITGA3;SUV39H1;PDGFA;CDC25A;UCHL5;SULF2;BMP5;SHH;GJB2;DAB2;NASP;KIF3A;APEX1;ALDH1A2;CDK2;NKX2-1;GNPNAT1;SLC17A6;SHOC2;MGAT2;FDFT1
MP0002132_abnormal_respiratory_system_	16/529	0.0129867	0.0398577	-0.659172	2.12414	ITGA3;CAV2;OSR1;PDGFA;FBLN1;BMP5;SULF2;SHH;KIF3A;ALDH1A2;PDGFC;NKX2-1;SPP1;GNAS;SHOC2;FBN1
MP0000003_abnormal_adipose_tissue_	17/613	0.022428	0.0569326	-0.709781	2.03415	ACHE;DGAT1;GPR68;NPR3;TWIST2;HTR2C;AEBP1;PRLR;GFRA2;AGT;BRS3;ADCYAP1;GPD2;GNAS;SLC17A6;SCD1;NTSR1
MP0002163_abnormal_gland_morphology_	30/1129	0.00470782	0.017262	-0.369212	1.49872	DDX25;OXT;FBLN1;AEBP1;TRH;SHH;PROKR2;CCKAR;NKX2-1;SCD1;MGAT2;EPHB2;FOXD1;FZD4;ITGA3;OSR1;ELOVL3;NR2F2;PRLR;SYTL4;CDC25A;BMP5;GAL;G6PC3;ALDH1A2;MAB21L1;APEX1;CDK2;CRH;GNAS
MP0009389_abnormal_extracutaneous_pigme_	6/130	0.0212645	0.0561383	-0.442529	1.27445	MAB21L1;ABCA4;MAB21L2;PDGFC;UNC119;SLC24A5
MP0002106_abnormal_muscle_physiology_	19/671	0.0132859	0.0398577	-0.388362	1.25147	ACHE;GLRX3;KCNC1;CAV2;KCNC2;CHRM5;KCNA3;TWIST2;HTR2C;ADCY6;EFNA1;ATP7B;APEX1;CDK2;GNAS;SPP1;NDN;FMOD;FBN1
MP0001968_abnormal_touch/_nociception_	8/211	0.0235561	0.0575816	-0.341073	0.973609	GLRA3;SPP1;SLC17A6;NDN;RAC3;GRIK1;PTGDS;NTSR1
MP0003878_abnormal_ear_physiology_	11/399	0.062233	0.132496	-0.375217	0.758391	CADPS2;GJB2;FZD4;GABRA5;GJB6;GABRA3;NPR3;EPHB2;NTSR1;POU4F3;BMP5
MP0001672_abnormal_embryogenesis/_devel_	31/1271	0.0132221	0.0398577	-0.0588225	0.189552	CBFB;SUV39H1;TSHZ2;PDGFA;FBLN1;SHH;KIF3A;PDGFC;GNPNAT1;SHOC2;FDFT1;DACT1;CCDC160;GLRX3;FZD4;ITGA3;OSR1;NR2F2;PRLR;CDC25A;UCHL5;BMP5;SULF2;ADCYAP1;GJB2;DAB2;NASP;APEX1;ALDH1A2;CDK2;CUL4B
MP0010769_abnormal_survival_	70/3156	0.00130978	0.00768403	-0.0313144	0.152458	ACHE;KCNC1;HFE;SUV39H1;HTR2C;OXT;CLDN1;SHH;ATP7B;PSMD7;RFK;RAC3;GNPNAT1;EPHB2;FEZF1;DACT1;FOXD1;DSCAM;GLRX3;ITGA3;OSR1;ANK1;CDC25A;UCHL5;F5;ADCYAP1;GAP43;HAX1;ALDH1A2;GPD2;CRH;VAMP1;TERF2IP;EEF1E1;FREM1;CRB1;CBFB;NPR3;TSHZ2;TWIST2;PDGFA;FBLN1;AEBP1;PROKR2;SLITRK1;KIF3A;PDGFC;NKX2-1;NDN;SLC17A6;ASL;SHOC2;MGAT2;FDFT1;FZD4;NR2F2;SULF2;BMP5;AIMP2;GJB2;DAB2;NASP;APEX1;CDK2;MAB21L2;GNAS;LHX6;LHX5;PVRL1…
MP0001919_abnormal_reproductive_system_	30/1240	0.0163837	0.0450553	-0.0378561	0.117349	ACHE;DDX25;SUV39H1;NPR3;IRS4;ELAVL4;SHH;ATP7B;NKX2-1;SCD1;MGAT2;DACT1;DSCAM;DGAT1;FZD4;NR2F2;PRLR;SULF2;BMP5;POU4F3;AR;ADCYAP1;CD24A;GJB2;GSTA4;ETNK2;MAB21L1;GPD2;CDK2;PVRL3
MP0001545_abnormal_hematopoietic_system_	8/267	0.0719616	0.1403	0.0966471	-0.189812	CD24A;ACHE;VTN;DGKA;SPP1;RAB27B;EEF1E1;ANK1
MP0002160_abnormal_reproductive_system_	23/1010	0.060381	0.132496	0.128047	-0.258809	DDX25;FZD4;SUV39H1;OSR1;PDGFA;OXT;AEBP1;NR2F2;PRLR;BMP5;CD24A;PROKR2;SHH;GAL;MAB21L1;APEX1;ALDH1A2;CDK2;NKX2-1;MGAT2;EPHB2;DACT1;FBN1
MP0000358_abnormal_cell_content/_	3/275	0.822884	0.822884	2.20322	-0.429497	TERF2IP;GLRX;CDC25A
MP0002396_abnormal_hematopoietic_system_	26/1853	0.81095	0.822884	2.75184	-0.536445	SLC22A6;SPARC;CBFB;GPR68;HFE;DGKA;NPR3;TWIST2;FBLN1;ATP7B;RASSF5;ANPEP;SPP1;MGAT2;RAB27B;CDC25A;CD24A;SPSB2;G6PC3;HAX1;ALDH1A2;CDK2;GNAS;CRH;CD200;FBN1
MP0001790_abnormal_immune_system_	30/2039	0.742158	0.771017	2.12953	-0.553774	SPARC;CBFB;GPR68;DGKA;TWIST2;HTR2C;IL1RAP;RFK;ANPEP;RASSF5;SPP1;MGAT2;SCD1;ITGA3;ANXA5;ELOVL3;TRPV2;BMP5;CD24A;G6PC3;GSTA4;APEX1;CDK2;GNAS;CRH;TERF2IP;EEF1E1;FMOD;CD200;FBN1
MP0002168_other_aberrant_phenotype_	5/135	0.0722759	0.1403	0.291178	-0.571864	ATP7B;CAV2;SPP1;SCD1;FBN1
MP0010639_altered_tumor_pathology_	2/165	0.747653	0.771017	2.21162	-0.575119	SPARC;GPR68
MP0005508_abnormal_skeleton_morphology_	26/1244	0.104121	0.180842	0.352155	-0.60223	SPARC;CBFB;GPR68;NPR3;TWIST2;PDGFA;FBLN1;SHH;KIF3A;PDGFC;SPP1;MGAT2;QRFPR;DACT1;DSCAM;ANK1;PRLR;CDC25A;BMP5;SULF2;GSTA4;ALDH1A2;PAPPA;GNAS;FMOD;FBN1
MP0005502_abnormal_urinary_system_	12/501	0.115915	0.196163	0.375728	-0.611988	CD63;SLC22A6;DAB2;ITGA3;NPR3;GNAS;SPP1;SCD1;MGAT2;SLC22A8;ADCY6;FBN1
MP0000685_abnormal_immune_system_	23/1575	0.729777	0.771017	2.58953	-0.673394	SLC22A6;SPARC;CBFB;GPR68;HFE;DGKA;NPR3;TWIST2;FBLN1;NR2F2;CD24A;G6PC3;HAX1;ATP7B;RASSF5;ALDH1A2;ANPEP;GNAS;SPP1;CRH;MGAT2;CD200;FBN1
MP0002075_abnormal_coat/hair_pigmentati_	6/310	0.387682	0.473833	0.925651	-0.691368	ATP7B;FZD4;ELOVL3;HTR2C;SLC24A5;FBN1
MP0001544_abnormal_cardiovascular_syste_	25/1130	0.0670699	0.138332	0.389389	-0.770252	CAMK2D;CBFB;NPR3;CHRM5;PDGFA;OXT;FBLN1;ADCY6;BRS3;SPP1;SHOC2;MGAT2;DACT1;GLRX3;FZD4;OSR1;MYOF;NR2F2;EFNA1;APEX1;GJB6;CDK2;GNAS;FMOD;FBN1
MP0002166_altered_tumor_susceptibility_	10/635	0.578661	0.626092	1.66821	-0.781155	AR;APEX1;SUV39H1;CDK2;SPP1;NKX2-1;RAC3;EEF1E1;PRLR;CDC25A
MP0000545_abnormal_limbs/digits/tail_mo_	16/913	0.405828	0.48046	1.09107	-0.799766	CBFB;ITGA3;HFE;NPR3;TWIST2;AEBP1;BMP5;SHH;GJB2;KIF3A;ALDH1A2;GNAS;FMOD;FREM1;DACT1;FBN1
MP0002133_abnormal_respiratory_system_	15/622	0.0816611	0.153989	0.439592	-0.822419	ACHE;FOXD1;CBFB;DSCAM;ITGA3;PDGFA;FBLN1;SULF2;SHH;CRH;NKX2-1;GNAS;NDN;SLC17A6;FBN1
MP0003718_maternal_effect_	1949-03-01	0.0494181	0.112469	0.390665	-0.853634	ATP7B;ETNK2;CRH
MP0005164_abnormal_response_to_	8/342	0.193516	0.297024	0.719718	-0.873695	VTN;CAMK2D;SPARC;GLRX3;ITGA3;APEX1;SPP1;AEBP1
MP0002139_abnormal_hepatobiliary_system_	8/469	0.489421	0.566698	1.5892	-0.902551	ADCYAP1;CCKAR;ATP7B;DGAT1;GPD2;HFE;CDK2;SCD1
MP0002138_abnormal_hepatobiliary_system_	13/619	0.204934	0.307401	0.819045	-0.966149	CBFB;TWIST2;AEBP1;ANK1;AGT;BMP5;F5;ATP7B;CCKAR;APEX1;CDK2;SPP1;GNAS
MP0001533_abnormal_skeleton_physiology_	8/383	0.282614	0.365735	0.995798	-1.00162	SPARC;GPR68;NPR3;SPP1;FMOD;PRLR;CD200;FBN1
MP0005266_abnormal_metabolism_	9/437	0.278516	0.365735	1.08504	-1.09138	ACHE;GSTA4;CAV2;APEX1;GNAS;KCNA3;HTR2C;GFRA2;CDC25A
MP0000462_abnormal_digestive_system_	15/690	0.151728	0.244245	0.774703	-1.09201	CBFB;FZD4;ITGA3;AEBP1;GFRA2;CDC25A;BMP5;SULF2;SHH;KIF3A;PDGFC;NKX2-1;MGAT2;EPHB2;DACT1
MP0002108_abnormal_muscle_morphology_	13/644	0.245114	0.344202	1.05041	-1.12029	CAV2;FZD4;MYOF;TWIST2;PDGFA;NR2F2;ADCYAP1;SHH;ALDH1A2;CDK2;MGAT2;FMOD;FBN1
MP0008872_abnormal_physiological_respon_	7/376	0.407663	0.48046	1.54351	-1.13141	ACHE;SLC22A6;GAL;RASSF5;SPP1;HTR2C;SLC17A6
MP0000428_abnormal_craniofacial_morphol_	17/896	0.281706	0.365735	1.14614	-1.15284	ACHE;CBFB;DSCAM;NPR3;PDGFA;FBLN1;BMP5;SHH;KIF3A;ALDH1A2;PDGFC;GNAS;MGAT2;PVRL3;SLC24A5;PVRL1;FBN1
MP0001663_abnormal_digestive_system_	9/450	0.306777	0.382024	1.23709	-1.19042	CCKAR;DGAT1;FZD4;CHRM5;OXT;MGAT2;EPHB2;GFRA2;NTSR1
MP0009701_abnormal_birth_body_	4/145	0.212449	0.311592	1.02576	-1.19609	PAPPA;GNAS;SLC17A6;DACT1
MP0002095_abnormal_skin_pigmentation_	2/112	0.543709	0.598079	2.35377	-1.20991	ANK1;SLC24A5
MP0001657_abnormal_induced_morbidity/mo_	8/387	0.291876	0.370458	1.33406	-1.32474	ACHE;G6PC3;RASSF5;SPP1;TRPV2;HTR2C;TERF2IP;ANK1
MP0005395_other_phenotype_	1949-03-01	0.0494181	0.112469	0.608082	-1.32871	ATP7B;ETNK2;CRH
MP0005621_abnormal_cell_physiology_	19/1159	0.508857	0.56923	2.41981	-1.36349	CBFB;DDX25;GLRX;AEBP1;CDC25A;SULF2;EPS8;SHH;ATP7B;GSTA4;APEX1;RASSF5;SPP1;GNAS;GNPNAT1;TERF2IP;MTFR1;EEF1E1;CD200
MP0001186_pigmentation_phenotype_	1967-03-01	0.0999785	0.17834	0.799092	-1.37768	ATP7B;TERF2IP;SLC24A5
MP0002127_abnormal_cardiovascular_syste_	25/1223	0.13129	0.216629	1.06819	-1.63387	CBFB;PDGFA;FBLN1;SHH;KIF3A;ANPEP;SPP1;NKX2-1;SHOC2;CCDC160;FZD4;OSR1;ABCA4;NR2F2;ANK1;BMP5;EFNA1;GJB6;ALDH1A2;APEX1;MAB21L2;CDK2;GNAS;FMOD;FBN1
MP0003786_premature_aging_	1943-01-01	0.506452	0.56923	3.71048	-2.09075	NKX2-1
MP0002877_abnormal_melanocyte_morpholog_	1955-02-01	0.229176	0.328818	2.00495	-2.23001	ELOVL3;SLC24A5
MP0003121_genomic_imprinting_	1946-02-01	0.176945	0.278056	2.05327	-2.62805	GNAS;NDN
MP0005408_hypopigmentation_	1931-02-01	0.0962248	0.176412	1.92273	-3.3358	ATP7B;SLC24A5
MP0001188_hyperpigmentation_	2016-01-17	0.250624	0.344608	4.72579	-5.0346	TERF2IP

## Sheet: MAMMALIAN_PHENO4
MGI Mammalian Phenotype 4
Term	Overlap	P-value	Adjusted P-value	Z-score	Combined Score	Genes
MP0002066_abnormal_motor_capabilities/c_	46/1482	6.63555e-06	0.00127071	-1.62819	10.8571	ACHE;SPARC;KCNC1;HFE;NPR3;ELAVL4;TWIST2;HTR2C;EPS8;SHH;PROKR2;ATP7B;CCKAR;SLITRK1;DNER;NKX2-1;SLC17A6;NDN;RAC3;ASL;MGAT2;SCD1;EPHB2;NTSR1;CADPS2;NKX6-2;DSCAM;DGAT1;FZD4;GABRA5;LIMK1;GABRA3;SSTR1;SEZ6L;ANK1;POU4F3;BMP5;ADCYAP1;HAX1;GJB6;GNAS;VAMP1;LHX6;FMOD;PVRL1;FBN1
MP0005535_abnormal_body_temperature_	11/153	5.49885e-05	0.00604368	-1.99867	10.2107	ACHE;ADCYAP1;PROKR2;CCKAR;KCNC1;GPD2;ELOVL3;HTR2C;PRLR;NTSR1;POU4F3
MP0005195_abnormal_posterior_eye_	18/433	0.000263067	0.00733998	-1.77583	8.72717	CRB1;SPARC;NKX6-2;FOXD1;ITGA3;FZD4;ABCA4;SSTR1;SHH;GAP43;MAB21L1;MAB21L2;UNC119;PVRL3;FMOD;SLC24A5;FREM1;PVRL1
MP0006276_abnormal_autonomic_nervous_	1933-05-01	0.000301689	0.00733998	-1.63882	8.05384	ACHE;NDN;SLC17A6;OXT;POU4F3
MP0000537_abnormal_urethra_morphology_	2016-04-14	0.000153213	0.00604368	-1.56869	8.01402	AR;ITGA3;EPHB2;DACT1
MP0001784_abnormal_fluid_regulation_	19/475	0.000282362	0.00733998	-1.51896	7.46483	CD63;CBFB;ITGA3;OSR1;ELOVL3;NPR3;HTR2C;PDGFA;CLDN1;GJB2;SHH;KIF3A;PDGFC;CDK2;GNAS;SHOC2;SCD1;PVRL1;FBN1
MP0003635_abnormal_synaptic_transmissio_	19/453	0.000157798	0.00604368	-1.43312	7.32144	CADPS2;TRPC5;GABRA5;ITGA3;GABRA3;LIMK1;CHRM5;HTR2C;GRIK1;SSTR1;EPS8;GLRA2;GLRA3;GAL;DNER;SLC17A6;MGAT2;NTSR1;DACT1
MP0000001_mammalian_phenotype_	95/3773	5.70719e-08	2.18585e-05	-0.654114	7.01924	RAB3C;ACHE;SPARC;KCNK9;KCNC1;HFE;CHRM5;HTR2C;KNDC1;GRIK1;IL1RAP;AKAP12;EPS8;SHH;ATP7B;CCKAR;NKRF;RPS18;GNPNAT1;SCD1;EPHB2;DACT1;NKX6-2;DSCAM;GLRX3;VBP1;OSR1;ANXA5;ELOVL3;SSTR1;ANK1;GFRA2;PRLR;CDC25A;UCHL5;GAP43;ALDH1A2;GPD2;TERF2IP;VAMP1;RDH5;PAFAH1B3;FREM1;CRB1;CBFB;LUZP2;SLC22A2;SEMA3B;NPR3;KCNA3;TWIST2;PDGFA;FBLN1;AEBP1;VTN;APH1C;PROKR2;GLRA3;SLITRK1;PDGFC;SPP1;NKX2-1;NDN;SLC17A6;SHOC2;MGAT2;N…
MP0001664_abnormal_digestion_	1987-07-01	0.000689945	0.0132124	-1.58261	6.84732	CCKAR;DGAT1;FZD4;CHRM5;MGAT2;GFRA2;NTSR1
MP0009931_abnormal_skin_appearance_	16/385	0.000585722	0.0124629	-1.56069	6.84365	CBFB;DGAT1;ITGA3;TWIST2;PDGFA;AEBP1;CLDN1;GFRA2;F5;GJB2;CDK2;PDGFC;SCD1;FMOD;FREM1;FBN1
MP0010768_mortality/aging_	38/1255	9.04987e-05	0.00604368	-1.282	6.5494	ACHE;CRB1;KCNC1;CBFB;HFE;NPR3;HTR2C;PDGFA;FBLN1;AEBP1;SHH;PROKR2;ATP7B;SLITRK1;PDGFC;NKX2-1;NDN;SLC17A6;ASL;MGAT2;DACT1;DSCAM;NR2F2;ANK1;CDC25A;F5;SULF2;ADCYAP1;AIMP2;GAP43;GJB2;ALDH1A2;GPD2;GNAS;VAMP1;LHX6;LHX5;FBN1
MP0010771_integument_phenotype_	11/217	0.00095669	0.0173618	-1.61433	6.54365	GJB2;SHH;GLRA3;ELOVL3;OGN;GNAS;SCD1;IL1RAP;CLDN1;PVRL1;FBN1
MP0003115_abnormal_respiratory_system_	1993-07-01	0.000997286	0.0173618	-1.59706	6.47366	SHH;ITGA3;NKX2-1;CRH;PDGFA;FBLN1;SULF2
MP0010769_abnormal_survival_	37/1229	0.00012877	0.00604368	-1.25479	6.41039	ACHE;CRB1;KCNC1;CBFB;HFE;NPR3;HTR2C;PDGFA;FBLN1;AEBP1;SHH;PROKR2;ATP7B;SLITRK1;PDGFC;NDN;SLC17A6;ASL;MGAT2;DACT1;DSCAM;NR2F2;ANK1;CDC25A;F5;SULF2;ADCYAP1;AIMP2;GAP43;GJB2;ALDH1A2;GPD2;GNAS;VAMP1;LHX6;LHX5;FBN1
MP0002882_abnormal_neuron_morphology_	33/1006	6.66974e-05	0.00604368	-1.24784	6.37491	CRB1;ELAVL4;GLDN;PROKR2;SHH;ATP7B;CCKAR;SPP1;NDN;SLC17A6;EPHB2;FEZF1;PLXNA3;DACT1;CADPS2;NKX6-2;DSCAM;FZD4;GABRA5;MCF2;ABCA4;SSTR1;GFRA2;ANK1;UCHL5;POU4F3;HEYL;GJB2;GAP43;ALDH1A2;GJB6;LHX5;HCN1
MP0003956_abnormal_body_size_	53/2128	0.000431528	0.00972206	-1.33882	6.20323	ACHE;KCNC1;HFE;IRS4;HTR2C;GRIK1;CLDN1;BRS3;SHH;CCKAR;ATP7B;SCD1;CADPS2;DGAT1;MYOF;ANK1;PRLR;GFRA2;SYTL4;CDC25A;GAP43;ALDH1A2;PAPPA;GPD2;CRH;VAMP1;TERF2IP;CBFB;NPR3;KCNA3;TWIST2;PDGFA;FBLN1;AEBP1;PROKR2;KIF3A;SLITRK1;SLC17A6;MGAT2;NTSR1;FZD4;TRPV2;NR2F2;AGT;BMP5;POU4F3;SULF2;GJB2;G6PC3;CDK2;GNAS;FMOD;PVRL1
MP0010770_preweaning_lethality_	34/1115	0.000203161	0.00648423	-1.21522	6.12274	ACHE;CRB1;CBFB;HFE;NPR3;PDGFA;HTR2C;FBLN1;SHH;PROKR2;ATP7B;SLITRK1;PDGFC;NDN;SLC17A6;ASL;MGAT2;DSCAM;NR2F2;ANK1;CDC25A;F5;SULF2;ADCYAP1;AIMP2;GAP43;GJB2;ALDH1A2;GPD2;GNAS;VAMP1;LHX6;LHX5;FBN1
MP0002069_abnormal_eating/drinking_beha_	19/543	0.00134976	0.0224765	-1.6127	6.12064	CD63;FOXD1;GABRA5;CHRM5;NPR3;HTR2C;OXT;GFRA2;ADCY6;BRS3;EPS8;HAX1;CCKAR;GPD2;GNAS;SLC17A6;ASL;SCD1;NTSR1
MP0002082_postnatal_lethality_	34/1114	0.000199813	0.00648423	-1.21354	6.11427	ACHE;CRB1;CBFB;HFE;NPR3;PDGFA;HTR2C;FBLN1;SHH;PROKR2;ATP7B;SLITRK1;PDGFC;NDN;SLC17A6;ASL;MGAT2;DSCAM;NR2F2;ANK1;CDC25A;F5;SULF2;ADCYAP1;AIMP2;GAP43;GJB2;ALDH1A2;GPD2;GNAS;VAMP1;LHX6;LHX5;FBN1
MP0005275_abnormal_skin_tensile_	2016-04-22	0.000678454	0.0132124	-1.40567	6.08178	OGN;SCD1;FMOD;FBN1
MP0002152_abnormal_brain_morphology_	35/1188	0.000306631	0.00733998	-1.19916	5.89317	ACHE;SEMA3B;FBLN1;TRH;SHH;PROKR2;ATP7B;CCKAR;KIF3A;DNER;NKX2-1;SPP1;SLC17A6;NDN;EPHB2;FEZF1;PLXNA3;CADPS2;FOXD1;NKX6-2;DSCAM;ITGA3;FZD4;GABRA5;LIMK1;SYTL4;ANK1;UCHL5;SULF2;GAP43;GNAS;LHX6;LHX5;FREM1;HCN1
MP0005391_vision/eye_phenotype_	11/235	0.00176285	0.0259681	-1.58379	5.78225	CRB1;SHH;GLRA3;ABCA4;CDK2;RDH5;SCD1;SSTR1;EPHB2;GFRA2;FREM1
MP0002796_impaired_skin_barrier_	1949-05-01	0.00155211	0.0237784	-1.45838	5.45286	GJB2;ELOVL3;SCD1;CLDN1;PVRL1
MP0002970_abnormal_white_adipose_	10/220	0.00346377	0.0379036	-1.61408	5.28242	ADCYAP1;ACHE;GPD2;TWIST2;GNAS;HTR2C;AEBP1;SCD1;NTSR1;BRS3
MP0005253_abnormal_eye_physiology_	7/104	0.00183198	0.025987	-1.43003	5.21985	CRB1;GLRA3;ABCA4;RDH5;SCD1;SSTR1;GFRA2
MP0000163_abnormal_cartilage_morphology_	12/282	0.00237047	0.0313066	-1.49419	5.17575	SHH;CBFB;KIF3A;ALDH1A2;NPR3;GNAS;TWIST2;FBLN1;FMOD;QRFPR;BMP5;FBN1
MP0002169_no_abnormal_phenotype_	40/1370	0.000122828	0.00604368	-0.993297	5.0745	RAB3C;KCNK9;LUZP2;SLC22A2;HFE;SEMA3B;KCNA3;TWIST2;KNDC1;GRIK1;AKAP12;EPS8;VTN;APH1C;SHH;NKRF;RPS18;PDGFC;NDN;SLC17A6;SHOC2;EPHB2;NTSR1;NKX6-2;FZD4;VBP1;OSR1;ANXA5;PCDH8;RAB27B;MPP5;CDC25A;HEYL;ETNK2;APEX1;ALDH1A2;GNAS;LHX6;PAFAH1B3;HCN1
MP0005448_abnormal_energy_balance_	8/139	0.00224511	0.0307099	-1.44718	5.04079	CCKAR;DGAT1;GNAS;KCNA3;HTR2C;AEBP1;SCD1;POU4F3
MP0002873_normal_phenotype_	40/1375	0.000132699	0.00604368	-0.972526	4.96839	RAB3C;KCNK9;LUZP2;SLC22A2;HFE;SEMA3B;KCNA3;TWIST2;KNDC1;GRIK1;AKAP12;EPS8;VTN;APH1C;SHH;NKRF;RPS18;PDGFC;NDN;SLC17A6;SHOC2;EPHB2;NTSR1;NKX6-2;FZD4;VBP1;OSR1;ANXA5;PCDH8;RAB27B;MPP5;CDC25A;HEYL;ETNK2;APEX1;ALDH1A2;GNAS;LHX6;PAFAH1B3;HCN1
MP0003953_abnormal_hormone_level_	22/677	0.00142386	0.0227224	-1.30416	4.93548	DGAT1;FZD4;KCNA3;HTR2C;RAB27B;TRH;NR2F2;PRLR;BRS3;AKR1B7;ADCYAP1;PROKR2;G6PC3;GAL;TTR;SLITRK1;GPD2;GNAS;SPP1;NKX2-1;SLC17A6;SCD1
MP0002572_abnormal_emotion/affect_behav_	14/372	0.00312836	0.036308	-1.47759	4.89928	CADPS2;TRPC5;KCNC1;KCNC2;HTR2C;OXT;TRH;ADCYAP1;SLITRK1;GJB6;GNAS;NKX2-1;GPR19;HCN1
MP0002971_abnormal_brown_adipose_	1985-06-01	0.0030938	0.036308	-1.43918	4.77191	GPR68;GPD2;GNAS;TWIST2;HTR2C;BRS3
MP0005501_abnormal_skin_physiology_	1986-06-01	0.00326735	0.0368057	-1.40876	4.65187	GJB2;ELOVL3;SCD1;CLDN1;PVRL1;FBN1
MP0002060_abnormal_skin_morphology_	1990-06-01	0.00403496	0.0429275	-1.34302	4.22817	GJB2;OGN;GNAS;SCD1;IL1RAP;FBN1
MP0002078_abnormal_glucose_homeostasis_	19/636	0.00726147	0.0660186	-1.41039	3.83319	CADPS2;DGAT1;KCNA3;IRS4;TWIST2;HTR2C;NR2F2;TRH;PRLR;SYTL4;BRS3;G6PC3;GSTA4;GPD2;GNAS;SPP1;SLC17A6;SCD1;MGAT2
MP0002752_abnormal_somatic_nervous_	21/675	0.00304497	0.036308	-1.09554	3.63252	CRB1;NKX6-2;DSCAM;GABRA5;FZD4;ABCA4;FBLN1;SSTR1;POU4F3;HEYL;SHH;GAP43;GJB2;CCKAR;ALDH1A2;GJB6;NDN;EPHB2;FEZF1;PLXNA3;HCN1
MP0003948_abnormal_gas_homeostasis_	12/311	0.00505741	0.052351	-1.23039	3.62937	DGAT1;RFK;APEX1;ALDH1A2;GPD2;GNAS;SPP1;NDN;SLC17A6;LHX5;SCD1;BRS3
MP0001756_abnormal_urination_	1999-06-01	0.00624081	0.0582983	-1.25738	3.57371	CD63;NPR3;SCD1;AGT;ADCY6;FBN1
MP0002135_abnormal_kidney_morphology_	18/591	0.00741201	0.0660186	-1.24027	3.37082	CD63;FOXD1;ITGA3;OSR1;PDGFA;FBLN1;ANK1;BMP5;SULF2;SHH;DAB2;CCKAR;ALDH1A2;SPP1;GNAS;MGAT2;FREM1;DACT1
MP0001216_abnormal_epidermal_layer_	10/251	0.00829979	0.0706405	-1.24138	3.28984	SHH;GJB2;DGAT1;ITGA3;ELOVL3;TWIST2;CRH;SCD1;FREM1;CLDN1
MP0005334_abnormal_fat_pad_	9/234	0.0147486	0.102626	-1.42988	3.25535	GPD2;NPR3;GNAS;TWIST2;HTR2C;SCD1;PRLR;GFRA2;BRS3
MP0002063_abnormal_learning/memory/cond_	14/403	0.00616557	0.0582983	-1.13392	3.22282	CADPS2;KCNC1;ITGA3;GABRA5;LIMK1;HTR2C;OXT;ADCYAP1;GNAS;NKX2-1;SLC17A6;RAC3;NDN;HCN1
MP0005395_other_phenotype_	6/110	0.00999606	0.083228	-1.18637	2.94952	ATP7B;ETNK2;CRH;SPP1;SCD1;FBN1
MP0005452_abnormal_adipose_tissue_	14/456	0.016461	0.106853	-1.31792	2.94725	ACHE;DGAT1;GPR68;TWIST2;HTR2C;AEBP1;AGT;BRS3;ADCYAP1;GPD2;GNAS;SLC17A6;SCD1;NTSR1
MP0005376_homeostasis/metabolism_phenot_	9/223	0.0111612	0.0909523	-1.19749	2.87089	VTN;CRB1;ACHE;GSTA4;CAV2;APEX1;CHRM5;SPP1;HTR2C
MP0003861_abnormal_nervous_system_	24/855	0.00553705	0.0558076	-0.946674	2.73195	CADPS2;NKX6-2;DSCAM;ITGA3;ELAVL4;PDGFA;FBLN1;UCHL5;SHH;GAP43;PROKR2;CCKAR;KIF3A;ALDH1A2;DNER;PDGFC;LHX5;EPHB2;FEZF1;PLXNA3;CCDC160;DACT1;HCN1;FDFT1
MP0008770_decreased_survivor_rate_	8/195	0.0150054	0.102626	-1.10787	2.52224	ACHE;GAP43;SLITRK1;GNAS;NDN;AEBP1;F5;DACT1
MP0002113_abnormal_skeleton_development_	14/442	0.0129496	0.099923	-1.06984	2.46423	CBFB;GPR68;NPR3;TWIST2;PRLR;BMP5;SHH;GSTA4;KIF3A;PAPPA;PDGFC;GNAS;MGAT2;QRFPR
MP0001943_abnormal_respiration_	14/438	0.0120622	0.0962467	-1.0428	2.44104	ACHE;FOXD1;DSCAM;CBFB;ITGA3;PDGFA;FBLN1;SULF2;SHH;NKX2-1;GNAS;NDN;SLC17A6;FBN1
MP0004019_abnormal_vitamin_homeostasis_	1946-04-01	0.00780003	0.0678958	-0.884127	2.37811	TTR;DGAT1;ALDH1A2;ABCA4
MP0002067_abnormal_sensory_capabilities_	11/326	0.0176226	0.107134	-1.01062	2.25739	EPS8;CADPS2;ACHE;GLRA3;FZD4;HFE;ELAVL4;GNAS;SLC17A6;HTR2C;VAMP1
MP0003938_abnormal_ear_development_	1954-04-01	0.0130448	0.099923	-0.970842	2.23619	SHH;ALDH1A2;FBLN1;POU4F3
MP0000427_abnormal_hair_cycle_	1955-04-01	0.0138257	0.101832	-0.965989	2.20674	DGAT1;SCD1;PRLR;GFRA2
MP0002693_abnormal_pancreas_physiology_	8/198	0.0162579	0.106853	-0.972548	2.17491	CADPS2;CCKAR;GAL;GPD2;NR2F2;TRH;PRLR;SYTL4
MP0002184_abnormal_innervation_	7/161	0.01697	0.106853	-0.949102	2.12248	GABRA5;ALDH1A2;DNER;NDN;EPHB2;POU4F3;PLXNA3
MP0001731_abnormal_postnatal_growth_	20/732	0.0146015	0.102626	-0.913796	2.08041	ACHE;KCNC1;SUV39H1;HFE;IRS4;PDGFA;HTR2C;TRH;NR2F2;AEBP1;PRLR;BMP5;AR;ADCYAP1;SHH;ATP7B;G6PC3;GPD2;GNAS;SCD1
MP0002128_abnormal_blood_circulation_	14/449	0.0146238	0.102626	-0.895322	2.03835	CBFB;FZD4;OSR1;NPR3;PDGFA;FBLN1;NR2F2;F5;CDK2;SPP1;SHOC2;FMOD;DACT1;FBN1
MP0009643_abnormal_urine_homeostasis_	10/296	0.0229681	0.129154	-0.970159	1.98567	CD63;SLC22A6;DAB2;ITGA3;NPR3;GNAS;SPP1;MGAT2;SLC22A8;ADCY6
MP0002136_abnormal_kidney_physiology_	12/396	0.027789	0.143827	-0.91917	1.7824	CD63;SLC22A6;DAB2;ITGA3;NPR3;GNAS;SPP1;MGAT2;SCD1;SLC22A8;ADCY6;FBN1
MP0000778_abnormal_nervous_system_	6/136	0.0247612	0.133277	-0.825668	1.66399	GAP43;SHH;KIF3A;SEMA3B;LHX5;EPHB2
MP0001970_abnormal_pain_threshold_	7/175	0.0250547	0.133277	-0.792587	1.59732	SPP1;SLC17A6;RAC3;NDN;GRIK1;PTGDS;NTSR1
MP0008438_abnormal_cutaneous_collagen_	2016-03-16	0.00309366	0.036308	-0.474497	1.5733	OGN;SCD1;FBN1
MP0009115_abnormal_fat_cell_	1998-05-01	0.0232679	0.129154	-0.718203	1.46998	GPD2;TWIST2;GNAS;AEBP1;AGT
MP0002161_abnormal_fertility/fecundity_	27/1088	0.0153564	0.103184	-0.645718	1.46658	ACHE;DDX25;SUV39H1;NPR3;IRS4;ELAVL4;SHH;ATP7B;NKX2-1;MGAT2;SCD1;DACT1;FZD4;NR2F2;PRLR;POU4F3;SULF2;BMP5;ADCYAP1;CD24A;GJB2;GSTA4;ETNK2;GPD2;MAB21L1;CDK2;PVRL3
MP0000534_abnormal_ureter_morphology_	1960-04-01	0.0181735	0.108757	-0.62882	1.39512	FOXD1;ITGA3;DACT1;BMP5
MP0000627_abnormal_mammary_gland_	6/142	0.0295492	0.148913	-0.717257	1.36594	AR;PROKR2;GAL;OXT;AEBP1;PRLR
MP0001440_abnormal_grooming_behavior_	1964-04-01	0.022201	0.12691	-0.634241	1.30925	ADCYAP1;HTR2C;NDN;OXT
MP0001175_abnormal_lung_morphology_	12/402	0.030627	0.152339	-0.685449	1.28977	SHH;CAV2;OSR1;NKX2-1;SPP1;GNAS;PDGFA;FBLN1;SHOC2;FBN1;BMP5;SULF2
MP0003633_abnormal_nervous_system_	6/148	0.0349102	0.168328	-0.698723	1.24501	CBFB;SLITRK1;GJB6;SLC17A6;FBLN1;AGT
MP0001340_abnormal_eyelid_morphology_	7/193	0.0388895	0.178686	-0.711418	1.22515	ACHE;SHH;CBFB;SCD1;GFRA2;FREM1;PVRL1
MP0001324_abnormal_eye_pigmentation_	5/111	0.0363029	0.169561	-0.686943	1.21901	MAB21L1;ABCA4;MAB21L2;UNC119;SLC24A5
MP0008961_abnormal_basal_metabolism_	2016-03-21	0.00610005	0.0582983	-0.408211	1.16021	KCNA3;HTR2C;GFRA2
MP0009642_abnormal_blood_homeostasis_	40/1834	0.0238791	0.130653	-0.567324	1.15462	HFE;NPR3;KCNA3;IRS4;TWIST2;HTR2C;TRH;AEBP1;BRS3;AKR1B7;VTN;SHH;PROKR2;TTR;ATP7B;SPP1;NKX2-1;NDN;SLC17A6;ASL;SCD1;MGAT2;DGAT1;FZD4;RAB27B;NR2F2;SSTR1;PRLR;SYTL4;AGT;ADCYAP1;SPSB2;G6PC3;GSTA4;GPD2;ALDH1A2;APEX1;GNAS;LHX5;FBN1
MP0004134_abnormal_chest_morphology_	2016-03-29	0.0136384	0.101832	-0.503933	1.1512	CBFB;PDGFA;FBN1
MP0003795_abnormal_bone_structure_	12/430	0.0466803	0.182506	-0.639793	1.08827	SPARC;CBFB;GPR68;NPR3;SPP1;TWIST2;MGAT2;QRFPR;ANK1;PRLR;CDC25A;BMP5
MP0001286_abnormal_eye_development_	7/195	0.0406838	0.179598	-0.629058	1.08011	SHH;FZD4;MAB21L1;ALDH1A2;MAB21L2;FREM1;PVRL1
MP0005193_abnormal_anterior_eye_	10/338	0.0485759	0.185258	-0.637435	1.07472	SPARC;ITGA3;MAB21L1;OGN;MAB21L2;GLRX;PVRL3;FMOD;SLC24A5;PVRL1
MP0005197_abnormal_uvea_morphology_	5/119	0.0461845	0.182506	-0.558176	0.949441	MAB21L1;ABCA4;PVRL3;SLC24A5;PVRL1
MP0001119_abnormal_female_reproductive_	10/330	0.0426459	0.181482	-0.546611	0.932845	PROKR2;SHH;FZD4;OSR1;CDK2;NR2F2;PRLR;BMP5;DACT1;FBN1
MP0001944_abnormal_pancreas_morphology_	7/196	0.0416009	0.179746	-0.521993	0.895851	SHH;G6PC3;CCKAR;ITGA3;GNAS;PRLR;SYTL4
MP0003699_abnormal_female_reproductive_	14/517	0.0407965	0.179598	-0.508801	0.873627	DSCAM;FZD4;OXT;NR2F2;PRLR;SULF2;ADCYAP1;GJB2;ATP7B;CDK2;NKX2-1;MGAT2;SCD1;DACT1
MP0004197_abnormal_fetal_growth/weight/_	7/199	0.0444326	0.182506	-0.506145	0.860938	SHH;GJB2;ITGA3;NKX2-1;PDGFA;SLC17A6;MGAT2
MP0001881_abnormal_mammary_gland_	1973-04-01	0.0331249	0.162652	-0.468697	0.85122	GAL;DGAT1;OXT;PRLR
MP0002080_prenatal_lethality_	38/1685	0.0172974	0.106853	-0.262184	0.586323	ACHE;CBFB;SUV39H1;TSHZ2;PDGFA;AEBP1;SHH;PSMD7;KIF3A;RFK;GNPNAT1;SHOC2;MGAT2;FDFT1;DSCAM;GLRX3;ITGA3;FZD4;OSR1;NR2F2;UCHL5;CDC25A;BMP5;SULF2;DAB2;GJB2;NASP;APEX1;GPD2;ALDH1A2;CDK2;MAB21L2;GNAS;TERF2IP;EEF1E1;FREM1;PVRL1;FBN1
MP0009745_abnormal_behavioral_response_	9/325	0.08171	0.246417	-0.402255	0.563452	EPS8;GLRA3;GAL;KCNC1;GABRA5;KCNC2;CHRM5;GNAS;HTR2C
MP0003937_abnormal_limbs/digits/tail_de_	5/123	0.0516709	0.188476	-0.305997	0.510643	SHH;KIF3A;ITGA3;ALDH1A2;DACT1
MP0002249_abnormal_larynx_morphology_	1935-03-01	0.0216622	0.125707	-0.218269	0.452647	ALDH1A2;FBLN1;BMP5
MP0002557_abnormal_social/conspecific_i_	8/264	0.0659413	0.221539	-0.27915	0.420723	AR;CADPS2;ADCYAP1;IRS4;OXT;MGAT2;AEBP1;PRLR
MP0000462_abnormal_digestive_system_	1935-03-01	0.0216622	0.125707	-0.167767	0.347916	SHH;BMP5;DACT1
MP0005551_abnormal_eye_electrophysiolog_	6/169	0.0584284	0.205303	-0.208491	0.330097	DSCAM;FZD4;ABCA4;UNC119;RDH5;SSTR1
MP0004811_abnormal_neuron_physiology_	9/309	0.0643171	0.219967	-0.148065	0.224212	CADPS2;CCKAR;HAX1;GAL;ELAVL4;LHX6;LHX5;PRLR;FEZF1
MP0002064_seizures_	9/323	0.0793936	0.241956	-0.155704	0.220944	ACHE;SHH;GAL;GLRA3;DSCAM;KCNC1;KCNC2;HTR2C;GFRA2
MP0000639_abnormal_adrenal_gland_	1982-04-01	0.0466987	0.182506	-0.102312	0.17403	FOXD1;OSR1;CRH;NKX2-1
MP0002229_neurodegeneration_	9/317	0.0726888	0.235204	-0.11743	0.169956	GJB2;ATP7B;NKX6-2;FZD4;GABRA5;GJB6;ABCA4;ANK1;POU4F3
MP0001502_abnormal_circadian_rhythm_	1997-04-01	0.0752028	0.240022	-0.109952	0.156904	CADPS2;PROKR2;OXT;POU4F3
MP0005332_abnormal_amino_acid_	5/133	0.0669886	0.223101	-0.0550929	0.0826464	GJB6;GPD2;SPP1;ASL;AGT
MP0001243_abnormal_dermal_layer_	1987-04-01	0.055392	0.196437	-0.0450893	0.073379	SHH;TWIST2;SCD1;FBN1
MP0002272_abnormal_nervous_system_	7/227	0.0768612	0.241294	-0.0420946	0.0598476	GLRA2;NKX6-2;KCNK9;KCNC2;NDN;GRIK1;SSTR1
MP0000026_abnormal_inner_ear_	7/229	0.0795991	0.241956	-0.0237293	0.0336719	SHH;GJB2;GABRA5;FZD4;GJB6;EPHB2;POU4F3
MP0009250_abnormal_appendicular_skeleto_	1992-04-01	0.0648987	0.219967	-0.0100441	0.0152096	CBFB;PDGFA;FBN1;DACT1
MP0001800_abnormal_humoral_immune_	1/461	0.999449	0.999449	3.6393	-0.00200721	CBFB
MP0010329_abnormal_lipoprotein_level_	1/232	0.976297	0.978852	4.04827	-0.0865298	SSTR1
MP0001730_embryonic_growth_arrest_	1/221	0.971663	0.976763	3.82397	-0.0899049	NASP
MP0002420_abnormal_adaptive_immunity_	11/1092	0.967409	0.976404	4.11475	-0.098255	G6PC3;CBFB;GPR68;RFK;ANPEP;RASSF5;DGKA;SPP1;TRPV2;CRH;CD200
MP0001819_abnormal_immune_cell_	11/1097	0.968756	0.976404	4.12138	-0.0984134	G6PC3;CBFB;GPR68;RFK;ANPEP;RASSF5;DGKA;SPP1;TRPV2;CRH;CD200
MP0003631_nervous_system_phenotype_	7/240	0.0956615	0.2694	0.07975	-0.104597	ATP7B;CBFB;SLITRK1;GJB6;SLC17A6;FBLN1;AGT
MP0003942_abnormal_urinary_system_	1992-04-01	0.0648987	0.219967	0.0894619	-0.13547	FOXD1;OSR1;ALDH1A2;GNAS
MP0000538_abnormal_urinary_bladder_	1943-03-01	0.0355995	0.168328	0.0788015	-0.140412	AR;FBN1;DACT1
MP0005636_abnormal_mineral_homeostasis_	6/194	0.0963918	0.269475	0.108424	-0.142174	AR;ATP7B;GNAS;MGAT2;ANK1;PRLR
MP0002282_abnormal_trachea_morphology_	1945-03-01	0.0396561	0.178686	0.095992	-0.165311	SHH;ALDH1A2;FBN1
MP0001501_abnormal_sleep_pattern_	1943-03-01	0.0355995	0.168328	0.103325	-0.184108	CADPS2;KCNC2;HCRTR2
MP0003936_abnormal_reproductive_system_	6/189	0.087936	0.25704	0.150031	-0.203821	AR;OSR1;ALDH1A2;OXT;AEBP1;PRLR
MP0005595_abnormal_vascular_smooth_	1996-04-01	0.0730792	0.235204	0.175838	-0.254491	APEX1;CHRM5;SPP1;FBN1
MP0002723_abnormal_immune_serum_	9/828	0.919053	0.931209	3.76288	-0.268185	CBFB;DGKA;APEX1;ANXA5;CRH;SPP1;TWIST2;HTR2C;IL1RAP
MP0005266_abnormal_metabolism_	1999-04-01	0.0795428	0.241956	0.191852	-0.272239	ACHE;GSTA4;CAV2;HTR2C
MP0002722_abnormal_immune_system_	8/748	0.916324	0.930907	3.86805	-0.276937	SLC22A6;CBFB;RASSF5;ALDH1A2;FBLN1;MGAT2;ANK1;CD200
MP0005023_abnormal_wound_healing_	4/103	0.0885883	0.25704	0.205417	-0.279063	SPARC;ITGA3;SPP1;AEBP1
MP0002233_abnormal_nose_morphology_	1999-04-01	0.0795428	0.241956	0.209393	-0.297128	SHH;KIF3A;PDGFC;BMP5
MP0002115_abnormal_skeleton_extremities_	10/417	0.137035	0.334295	0.276313	-0.302765	AR;SHH;CBFB;KIF3A;NPR3;GNAS;TWIST2;FMOD;BMP5;FBN1
MP0000249_abnormal_blood_vessel_	7/254	0.118518	0.302616	0.270566	-0.323405	GJB6;APEX1;MYOF;SPP1;SHOC2;AGT;FBN1
MP0004742_abnormal_vestibular_system_	1945-03-01	0.0396561	0.178686	0.187899	-0.323586	CADPS2;EPHB2;POU4F3
MP0000467_abnormal_esophagus_morphology_	1946-03-01	0.0417686	0.179746	0.198287	-0.340302	SHH;FZD4;SULF2
MP0002452_abnormal_antigen_presenting_	8/722	0.89668	0.913374	3.75944	-0.340644	CBFB;GPR68;RFK;ANPEP;RASSF5;CRH;SPP1;TRPV2
MP0000230_abnormal_systemic_arterial_	6/218	0.142667	0.342229	0.335893	-0.360169	APEX1;NPR3;SPP1;GNAS;OXT;BRS3
MP0000477_abnormal_intestine_morphology_	8/299	0.112207	0.294351	0.319275	-0.390468	SHH;ITGA3;AEBP1;MGAT2;EPHB2;GFRA2;CDC25A;DACT1
MP0001145_abnormal_male_reproductive_	13/554	0.111816	0.294351	0.322789	-0.394766	DDX25;OSR1;PDGFA;PRLR;BMP5;AR;PROKR2;SHH;APEX1;CDK2;NKX2-1;MGAT2;DACT1
MP0002114_abnormal_axial_skeleton_	13/567	0.126754	0.313206	0.359222	-0.417018	CBFB;DSCAM;NPR3;PDGFA;BMP5;SULF2;SHH;KIF3A;PDGFC;MGAT2;QRFPR;FBN1;DACT1
MP0000920_abnormal_myelination_	1/134	0.884446	0.903315	4.17278	-0.424307	NKX6-2
MP0002697_abnormal_eye_size_	5/172	0.147551	0.3467	0.403331	-0.427247	SHH;MAB21L1;FMOD;PVRL3;PVRL1
MP0000681_abnormal_thyroid_gland_	1948-03-01	0.0461603	0.182506	0.263445	-0.448112	NKX2-1;FBLN1;PRLR
MP0002925_abnormal_cardiovascular_devel_	14/583	0.088415	0.25704	0.333347	-0.45286	FZD4;OSR1;ABCA4;FBLN1;NR2F2;BMP5;EFNA1;SHH;KIF3A;ALDH1A2;ANPEP;SPP1;SHOC2;CCDC160
MP0001919_abnormal_reproductive_system_	1947-03-01	0.0439368	0.182506	0.27785	-0.472614	AR;SCD1;PRLR
MP0008469_abnormal_protein_level_	12/513	0.125392	0.311986	0.411384	-0.479179	TTR;GSTA4;GPD2;APEX1;NPR3;GNAS;SPP1;CRH;TWIST2;HTR2C;MGAT2;CD200
MP0002081_perinatal_lethality_	22/981	0.0694666	0.22936	0.326822	-0.481233	FOXD1;CBFB;DSCAM;ITGA3;TWIST2;FBLN1;AEBP1;NR2F2;ANK1;CLDN1;SHH;PROKR2;PDGFC;CDK2;NKX2-1;GNAS;CRH;NDN;SLC17A6;FEZF1;DACT1;FBN1
MP0000367_abnormal_coat/_hair_	12/559	0.189779	0.378569	0.538972	-0.523534	SHH;ATP7B;DGAT1;ITGA3;FZD4;ELOVL3;GNAS;TWIST2;SCD1;PRLR;CLDN1;FBN1
MP0003718_maternal_effect_	1948-03-01	0.0461603	0.182506	0.314092	-0.534262	ATP7B;ETNK2;CRH
MP0000689_abnormal_spleen_morphology_	8/669	0.84482	0.86515	3.77328	-0.546567	CD24A;CBFB;RASSF5;HFE;TWIST2;CRH;MGAT2;CD200
MP0002084_abnormal_developmental_patter_	10/421	0.142968	0.342229	0.559413	-0.599845	SHH;DAB2;KIF3A;ITGA3;ALDH1A2;GNPNAT1;CUL4B;DACT1;CCDC160;BMP5
MP0002177_abnormal_outer_ear_	4/120	0.132108	0.324343	0.540031	-0.60805	ACHE;GNAS;SLC24A5;BMP5
MP0001845_abnormal_inflammatory_respons_	9/707	0.803614	0.835987	3.57829	-0.641023	ANXA5;GNAS;SPP1;CRH;TERF2IP;MGAT2;SCD1;BMP5;FBN1
MP0005621_abnormal_cell_physiology_	4/348	0.810509	0.836725	3.61573	-0.644541	EPS8;APEX1;SPP1;GLRX
MP0001697_abnormal_embryo_size_	11/471	0.139405	0.337925	0.596562	-0.647228	DAB2;GJB2;NASP;GLRX3;KIF3A;ALDH1A2;SUV39H1;CDK2;PDGFA;SULF2;BMP5
MP0000266_abnormal_heart_morphology_	19/851	0.0909618	0.259988	0.482121	-0.649475	CBFB;OSR1;PDGFA;FBLN1;NR2F2;ANK1;EFNA1;SHH;KIF3A;APEX1;ALDH1A2;MAB21L2;CDK2;GNAS;SPP1;SHOC2;FMOD;FBN1;CCDC160
MP0005384_cellular_phenotype_	6/486	0.79376	0.832904	3.60599	-0.659308	EPS8;APEX1;GNAS;SPP1;NDN;GLRX
MP0002429_abnormal_blood_cell_	22/1630	0.834873	0.857255	4.30362	-0.662842	SPARC;CBFB;GPR68;DGKA;NPR3;RAB27B;FBLN1;ANK1;CDC25A;CD24A;SPSB2;G6PC3;HAX1;ATP7B;RASSF5;ANPEP;CDK2;SPP1;CRH;MGAT2;CD200;FBN1
MP0003984_embryonic_growth_retardation_	9/376	0.154313	0.355472	0.651892	-0.674257	SHH;GJB2;FZD4;APEX1;GNPNAT1;SHOC2;CDC25A;UCHL5;FDFT1
MP0001963_abnormal_hearing_physiology_	7/290	0.188698	0.378569	0.70452	-0.684341	GJB2;GABRA5;FZD4;GJB6;NPR3;BMP5;POU4F3
MP0002085_abnormal_embryonic_tissue_	17/765	0.109561	0.293438	0.569602	-0.698382	ITGA3;OSR1;PDGFA;FBLN1;NR2F2;CDC25A;BMP5;DAB2;SHH;KIF3A;ALDH1A2;APEX1;PDGFC;GNPNAT1;DACT1;CCDC160;FDFT1
MP0003632_abnormal_nervous_system_	1/110	0.830065	0.85461	4.4479	-0.698809	ATP7B
MP0002398_abnormal_bone_marrow_	13/987	0.805429	0.835987	3.96877	-0.710975	CBFB;DGKA;RAB27B;ANK1;CD24A;SPSB2;HAX1;ATP7B;RASSF5;CDK2;SPP1;CRH;MGAT2
MP0004142_abnormal_muscle_tone_	1949-03-01	0.0484384	0.185258	0.428826	-0.723002	TWIST2;NDN;HTR2C
MP0000716_abnormal_immune_system_	17/1255	0.800253	0.835391	4.13605	-0.743892	SPARC;CBFB;GPR68;DGKA;NPR3;ANK1;CD24A;G6PC3;HAX1;ATP7B;RASSF5;ANPEP;SPP1;CRH;MGAT2;CD200;FBN1
MP0005508_abnormal_skeleton_morphology_	4/127	0.152177	0.355389	0.729665	-0.754869	SPARC;FMOD;BMP5;FBN1
MP0000955_abnormal_spinal_cord_	3/244	0.751418	0.797211	3.4189	-0.774846	SHH;KIF3A;ALDH1A2
MP0004957_abnormal_blastocyst_morpholog_	1/100	0.800492	0.835391	4.42849	-0.796488	CDC25A
MP0001663_abnormal_digestive_system_	1/103	0.809864	0.836725	4.55726	-0.812378	EPHB2
MP0004085_abnormal_heartbeat_	2/171	0.761	0.805147	3.75355	-0.813511	EFNA1;SPP1
MP0001191_abnormal_skin_condition_	6/238	0.187709	0.378569	0.843998	-0.819824	DGAT1;ITGA3;GNAS;SHOC2;SCD1;FBN1
MP0005584_abnormal_enzyme/coenzyme_acti_	2/167	0.749478	0.797211	3.7606	-0.852287	GNAS;CDC25A
MP0003634_abnormal_glial_cell_	6/231	0.171342	0.364577	0.854449	-0.862153	CRB1;SHH;HAX1;DNER;SPP1;CD200
MP0002088_abnormal_embryonic_growth/wei_	9/385	0.169691	0.363081	0.855117	-0.866343	SHH;GJB2;FZD4;APEX1;GNPNAT1;SHOC2;CDC25A;UCHL5;FDFT1
MP0002116_abnormal_craniofacial_bone_	10/467	0.220139	0.412714	0.998341	-0.883531	SHH;CBFB;DSCAM;KIF3A;NPR3;GNAS;PDGFA;FBLN1;BMP5;FBN1
MP0002998_abnormal_bone_remodeling_	4/130	0.161115	0.355472	0.898296	-0.929115	GPR68;NPR3;SPP1;FBN1
MP0001533_abnormal_skeleton_physiology_	2/160	0.728175	0.779025	3.74291	-0.934649	SPARC;CD200
MP0002405_respiratory_system_inflammati_	2/158	0.721815	0.774384	3.7144	-0.949726	CBFB;FBN1
MP0005381_digestive/alimentary_phenotyp_	4/131	0.164137	0.357185	0.926903	-0.954248	SHH;EPHB2;BMP5;DACT1
MP0001765_abnormal_ion_homeostasis_	4/136	0.179546	0.377836	0.987233	-0.960868	GNAS;MGAT2;PRLR;ADCY6
MP0000767_abnormal_smooth_muscle_	1992-01-01	0.773194	0.815794	4.72241	-0.961449	SHH
MP0000432_abnormal_head_morphology_	6/424	0.676665	0.740465	3.26051	-0.979707	SHH;CBFB;PDGFA;PVRL3;PVRL1;BMP5
MP0001486_abnormal_startle_reflex_	4/148	0.218336	0.412714	1.11969	-0.990925	FZD4;GABRA3;NTSR1;POU4F3
MP0002075_abnormal_coat/hair_pigmentati_	3/218	0.680997	0.743082	3.506	-1.0411	ATP7B;FZD4;FBN1
MP0009763_increased_sensitivity_to_	4/281	0.661618	0.727387	3.28814	-1.04661	ACHE;G6PC3;SPP1;HTR2C
MP0002092_abnormal_eye_morphology_	4/144	0.205149	0.400878	1.14543	-1.04703	SHH;CDK2;EPHB2;FREM1
MP0002938_white_spotting_	1994-01-01	0.780348	0.821081	5.36272	-1.05717	FBN1
MP0000747_muscle_weakness_	1963-03-01	0.08577	0.25465	0.780981	-1.06828	AR;ACHE;FMOD
MP0009703_decreased_birth_body_	4/144	0.205149	0.400878	1.18382	-1.08213	PAPPA;GNAS;SLC17A6;DACT1
MP0000647_abnormal_sebaceous_gland_	1965-03-01	0.0918729	0.260647	0.809209	-1.08805	MAB21L1;ELOVL3;SCD1
MP0003755_abnormal_palate_morphology_	3/212	0.662814	0.727387	3.4227	-1.08944	SHH;KIF3A;PDGFC
MP0000350_abnormal_cell_proliferation_	7/308	0.229026	0.418338	1.2671	-1.10424	CDK2;GNPNAT1;GLRX;AEBP1;EEF1E1;CDC25A;SULF2
MP0005380_embryogenesis_phenotype_	10/468	0.221982	0.412714	1.25181	-1.10785	SHH;GJB2;FZD4;APEX1;CDK2;GNPNAT1;SHOC2;CDC25A;UCHL5;FDFT1
MP0005025_abnormal_response_to_	8/525	0.607435	0.688307	2.96634	-1.10799	CD24A;G6PC3;GSTA4;SPP1;TRPV2;TERF2IP;SCD1;ANK1
MP0005000_abnormal_immune_tolerance_	6/404	0.631154	0.699171	3.11182	-1.11359	DGKA;CDK2;SPP1;CRH;CD200;FBN1
MP0000377_abnormal_hair_follicle_	4/149	0.221668	0.412714	1.26269	-1.11748	SHH;ELOVL3;TWIST2;SCD1
MP0002168_other_aberrant_phenotype_	1962-03-01	0.0827861	0.247712	0.802846	-1.12036	SPP1;SCD1;FBN1
MP0001672_abnormal_embryogenesis/_devel_	10/468	0.221982	0.412714	1.26636	-1.12073	SHH;GJB2;FZD4;APEX1;CDK2;GNPNAT1;SHOC2;CDC25A;UCHL5;FDFT1
MP0001929_abnormal_gametogenesis_	9/595	0.617327	0.691334	3.04833	-1.12524	AR;CD24A;PROKR2;DDX25;SUV39H1;CDK2;PDGFA;MGAT2;PRLR
MP0005166_decreased_susceptibility_to_	1984-01-01	0.742186	0.791803	4.85948	-1.13441	CAMK2D
MP0002118_abnormal_lipid_homeostasis_	13/693	0.32083	0.485684	1.60783	-1.16117	DGAT1;HTR2C;OXT;NR2F2;AEBP1;SSTR1;ADCYAP1;G6PC3;CCKAR;GPD2;GNAS;SPP1;SCD1
MP0000598_abnormal_liver_morphology_	12/585	0.231931	0.418338	1.35111	-1.17744	ATP7B;CBFB;APEX1;CDK2;SPP1;TWIST2;GNAS;AEBP1;ANK1;AGT;BMP5;F5
MP0001614_abnormal_blood_vessel_	16/778	0.185331	0.378569	1.21246	-1.17773	CBFB;FZD4;OSR1;ABCA4;FBLN1;NR2F2;BMP5;SHH;GJB6;ALDH1A2;ANPEP;SPP1;NKX2-1;SHOC2;FMOD;FBN1
MP0003119_abnormal_digestive_system_	1967-03-01	0.0981511	0.272405	0.906157	-1.17843	SHH;NKX2-1;DACT1
MP0003959_abnormal_lean_body_	1970-03-01	0.107883	0.290981	0.959099	-1.184	SPP1;GNAS;HTR2C
MP0000733_abnormal_muscle_development_	1971-03-01	0.111208	0.294351	0.970117	-1.18644	MYOF;PDGFA;MGAT2
MP0005164_abnormal_response_to_	1984-03-01	0.157696	0.355472	1.15157	-1.19108	VTN;APEX1;SPP1
MP0002019_abnormal_tumor_incidence_	10/622	0.54159	0.650248	2.76997	-1.1922	AR;APEX1;SUV39H1;CDK2;SPP1;NKX2-1;RAC3;EEF1E1;PRLR;CDC25A
MP0001915_intracranial_hemorrhage_	1974-03-01	0.121415	0.305933	1.00817	-1.19407	GLRX3;FBLN1;F5
MP0003385_abnormal_body_wall_	1972-03-01	0.114573	0.295646	0.992205	-1.20909	ALDH1A2;MAB21L2;AEBP1
MP0002111_abnormal_tail_morphology_	6/344	0.47586	0.600683	2.39881	-1.22264	GJB2;HFE;NPR3;AEBP1;DACT1;BMP5
MP0004808_abnormal_hematopoietic_stem_	1972-03-01	0.114573	0.295646	1.01324	-1.23472	CBFB;CDK2;SPP1
MP0000609_abnormal_liver_physiology_	7/441	0.563744	0.658274	3.04374	-1.27269	ADCYAP1;ATP7B;DGAT1;GPD2;HFE;CDK2;SCD1
MP0000703_abnormal_thymus_morphology_	8/392	0.295926	0.473422	1.71398	-1.28166	SLC22A6;CBFB;RASSF5;ALDH1A2;TWIST2;GNAS;FBLN1;ANK1
MP0001186_pigmentation_phenotype_	5/257	0.396753	0.54077	2.09078	-1.28533	ATP7B;FZD4;TERF2IP;SLC24A5;FBN1
MP0003077_abnormal_cell_cycle_	3/180	0.55367	0.658274	3.08131	-1.2884	CDK2;EEF1E1;CDC25A
MP0002106_abnormal_muscle_physiology_	3/178	0.546197	0.653729	3.03592	-1.29045	ATP7B;CAV2;CDK2
MP0004087_abnormal_muscle_fiber_	6/267	0.261179	0.435502	1.56313	-1.29936	CAV2;FZD4;CDK2;MYOF;FMOD;FBN1
MP0000313_abnormal_cell_death_	11/535	0.242713	0.424472	1.53779	-1.31775	SHH;ATP7B;CBFB;DDX25;APEX1;RASSF5;SPP1;GLRX;MTFR1;CD200;CDC25A
MP0005620_abnormal_muscle_contractility_	5/226	0.299899	0.476603	1.79499	-1.33022	EFNA1;GLRX3;APEX1;SPP1;ADCY6
MP0002734_abnormal_mechanical_nocicepti_	1978-01-01	0.716197	0.770515	5.12795	-1.33684	SPP1
MP0005319_abnormal_enzyme/_coenzyme_	5/235	0.327787	0.486965	1.86223	-1.33999	GSTA4;GPD2;NPR3;GNAS;AGT
MP0000759_abnormal_skeletal_muscle_	6/290	0.324044	0.486965	1.86597	-1.34268	ADCYAP1;CAV2;FZD4;MYOF;TWIST2;FBN1
MP0003638_abnormal_response/metabolism__	1991-03-01	0.184836	0.378569	1.38377	-1.34413	APEX1;GNAS;HTR2C
MP0002210_abnormal_sex_determination_	8/425	0.374151	0.522785	2.07582	-1.34634	AR;PROKR2;DDX25;OSR1;SUV39H1;CDK2;NKX2-1;NR2F2
MP0000762_abnormal_tongue_morphology_	1977-01-01	0.711619	0.767747	5.09955	-1.34779	CBFB
MP0001790_abnormal_immune_system_	2/125	0.598111	0.68528	3.57187	-1.34991	SPP1;CD200
MP0003698_abnormal_male_reproductive_	11/667	0.505291	0.613214	2.7722	-1.35572	AR;DDX25;FZD4;MAB21L1;CDK2;NKX2-1;MGAT2;PVRL3;PRLR;BMP5;SULF2
MP0005387_immune_system_phenotype_	2/125	0.598111	0.68528	3.58795	-1.35599	SPP1;CD200
MP0000653_abnormal_sex_gland_	12/629	0.31059	0.481603	1.85802	-1.35754	PROKR2;FZD4;DDX25;OSR1;MAB21L1;APEX1;CDK2;NKX2-1;NR2F2;MGAT2;PRLR;BMP5
MP0000470_abnormal_stomach_morphology_	2/122	0.585041	0.681066	3.56067	-1.36764	SHH;GFRA2
MP0002419_abnormal_innate_immunity_	7/411	0.489657	0.604963	2.75057	-1.3824	G6PC3;GPR68;RFK;ANPEP;SPP1;TRPV2;CD200
MP0009785_altered_susceptibility_to_	1985-03-01	0.161494	0.355472	1.3397	-1.38566	TRPV2;SPP1;TERF2IP
MP0005369_muscle_phenotype_	5/247	0.365355	0.518263	2.11351	-1.38916	ATP7B;CAV2;CDK2;FMOD;FBN1
MP0002083_premature_death_	15/968	0.591972	0.682907	3.66028	-1.39602	ACHE;FZD4;NPR3;HTR2C;OXT;ANK1;CDC25A;SULF2;SHH;HAX1;GPD2;CDK2;RAC3;EPHB2;FBN1
MP0002109_abnormal_limb_morphology_	10/572	0.43589	0.558348	2.39796	-1.39747	SHH;CBFB;KIF3A;ITGA3;ALDH1A2;NPR3;GNAS;FMOD;FREM1;BMP5
MP0000631_abnormal_neuroendocrine_gland_	1999-03-01	0.217212	0.412714	1.58838	-1.40572	NKX2-1;TRH;SYTL4
MP0010630_abnormal_cardiac_muscle_	4/230	0.505941	0.613214	2.93639	-1.43602	ALDH1A2;CDK2;NR2F2;FMOD
MP0005390_skeleton_phenotype_	5/265	0.421788	0.552474	2.42586	-1.43938	SPARC;FMOD;CD200;BMP5;FBN1
MP0002972_abnormal_cardiac_muscle_	4/174	0.308417	0.480178	1.98209	-1.45406	EFNA1;GLRX3;SPP1;ADCY6
MP0005464_abnormal_platelet_physiology_	1992-03-01	0.188812	0.378569	1.51035	-1.46709	ACHE;VTN;RAB27B
MP0000428_abnormal_craniofacial_morphol_	2/117	0.562573	0.658274	3.52293	-1.47306	SHH;MGAT2
MP0002896_abnormal_bone_mineralization_	2/117	0.562573	0.658274	3.53722	-1.47903	SPP1;PRLR
MP0008873_increased_physiological_sensi_	4/183	0.340611	0.496022	2.13302	-1.49554	ACHE;GAL;SPP1;HTR2C
MP0002086_abnormal_extraembryonic_tissu_	10/550	0.388596	0.532465	2.37393	-1.49614	DAB2;GJB2;CBFB;OSR1;APEX1;ALDH1A2;GNPNAT1;PRLR;BMP5;CCDC160
MP0003935_abnormal_craniofacial_develop_	5/268	0.431135	0.555857	2.55562	-1.50077	SHH;KIF3A;ALDH1A2;PDGFC;PVRL1
MP0005385_cardiovascular_system_phenoty_	4/201	0.405122	0.544275	2.46735	-1.50089	GLRX3;CDK2;SPP1;OXT
MP0009672_abnormal_birth_weight_	1973-01-01	0.692562	0.749297	5.21565	-1.50534	GNAS
MP0001544_abnormal_cardiovascular_syste_	4/201	0.405122	0.544275	2.48221	-1.50993	GLRX3;CDK2;SPP1;OXT
MP0002733_abnormal_thermal_nociception_	3/101	0.225488	0.415201	1.72582	-1.51698	NDN;RAC3;NTSR1
MP0005386_behavior/neurological_phenoty_	3/120	0.306358	0.478919	2.07022	-1.52414	ACHE;CCKAR;CHRM5
MP0000049_abnormal_middle_ear_	1973-01-01	0.692562	0.749297	5.29385	-1.52791	FBLN1
MP0003448_altered_tumor_morphology_	3/119	0.302041	0.478023	2.0783	-1.53399	AR;SPARC;GPR68
MP0004924_abnormal_behavior_	3/120	0.306358	0.478919	2.08651	-1.53614	ACHE;CCKAR;CHRM5
MP0003763_abnormal_thymus_physiology_	1972-01-01	0.687605	0.748161	5.31363	-1.54168	DGKA
MP0000371_diluted_coat_color_	3/112	0.271942	0.443905	1.93783	-1.5738	ATP7B;FZD4;FBN1
MP0008932_abnormal_embryonic_tissue_	3/104	0.238015	0.418338	1.81222	-1.57929	DAB2;KIF3A;ALDH1A2
MP0009765_abnormal_xenobiotic_induced_	3/107	0.250659	0.428581	1.87296	-1.58691	ACHE;RASSF5;HTR2C
MP0008874_decreased_physiological_sensi_	3/135	0.37113	0.522785	2.46997	-1.60199	SLC22A6;SPP1;SLC17A6
MP0005388_respiratory_system_phenotype_	3/144	0.409545	0.544275	2.63722	-1.60422	CRH;PDGFA;FBN1
MP0002133_abnormal_respiratory_system_	3/144	0.409545	0.544275	2.6516	-1.61297	CRH;PDGFA;FBN1
MP0002098_abnormal_vibrissa_morphology_	2/108	0.519996	0.62826	3.48134	-1.61813	SHH;ATP7B
MP0002932_abnormal_joint_morphology_	3/136	0.375425	0.522785	2.49774	-1.61999	SHH;KIF3A;SULF2
MP0002148_abnormal_hypersensitivity_rea_	3/127	0.336624	0.495047	2.32797	-1.6368	ANXA5;SPP1;FBN1
MP0003111_abnormal_nucleus_morphology_	2/100	0.479919	0.600683	3.42571	-1.74604	TERF2IP;CDC25A
MP0000343_altered_response_to_	1962-01-01	0.633453	0.699171	5.76421	-2.06278	SPP1
MP0004947_skin_inflammation_	1985-02-01	0.399641	0.540857	3.37008	-2.07125	ITGA3;ELOVL3
MP0003943_abnormal_hepatobiliary_system_	1961-01-01	0.627549	0.698696	5.79431	-2.07749	CBFB
MP0008569_lethality_at_weaning_	1991-02-01	0.432495	0.555857	3.55546	-2.08792	KCNC1;HTR2C
MP0002108_abnormal_muscle_morphology_	1987-02-01	0.410693	0.544275	3.48993	-2.12292	FMOD;FBN1
MP0008872_abnormal_physiological_respon_	1960-01-01	0.621551	0.694035	5.82248	-2.12656	ACHE
MP0001177_atelectasis_	1959-01-01	0.615457	0.691261	5.85377	-2.16143	PDGFA
MP0005389_reproductive_system_phenotype_	1981-02-01	0.377258	0.522785	3.34053	-2.16661	SCD1;PRLR
MP0003091_abnormal_cell_migration_	1981-02-01	0.377258	0.522785	3.37547	-2.18928	SPP1;GLRX
MP0000490_abnormal_crypts_of_	1981-02-01	0.377258	0.522785	3.37943	-2.19185	EPHB2;CDC25A
MP0004215_abnormal_myocardial_fiber_	1957-01-01	0.602975	0.68528	5.84241	-2.20801	GLRX3
MP0006138_congestive_heart_failure_	1955-01-01	0.59009	0.682793	5.83048	-2.2247	CDK2
MP0002933_joint_inflammation_	1958-01-01	0.609265	0.688344	5.96516	-2.22779	FMOD
MP0002127_abnormal_cardiovascular_syste_	1957-01-01	0.602975	0.68528	5.95246	-2.2496	FBLN1
MP0001666_abnormal_nutrient_absorption_	1959-01-01	0.615457	0.691261	6.10403	-2.25384	CCKAR
MP0005375_adipose_tissue_phenotype_	1977-02-01	0.354542	0.508575	3.34	-2.25831	NPR3;GNAS
MP0002089_abnormal_postnatal_growth/wei_	1962-01-01	0.633453	0.699171	6.32142	-2.26218	AGT
MP0003866_abnormal_defecation_	1957-01-01	0.602975	0.68528	6.08777	-2.30074	OXT
MP0001851_eye_inflammation_	1955-01-01	0.59009	0.682793	6.07634	-2.31851	SPARC
MP0009764_decreased_sensitivity_to_	1967-02-01	0.296661	0.473422	3.10246	-2.31992	RASSF5;ANK1
MP0005165_increased_susceptibility_to_	1972-02-01	0.32576	0.486965	3.24359	-2.33396	GLRX3;SPP1
MP0002095_abnormal_skin_pigmentation_	1973-02-01	0.331546	0.490278	3.29137	-2.34603	ANK1;SLC24A5
MP0009046_muscle_twitch_	1970-02-01	0.314151	0.482171	3.31714	-2.41971	KCNC1;KCNC2
MP0004484_altered_response_of_	1951-02-01	0.20326	0.400878	2.72018	-2.48651	CAMK2D;GLRX3
MP0005647_abnormal_sex_gland_	1943-02-01	0.157936	0.355472	2.46616	-2.55077	GAL;NKX2-1
MP0000613_abnormal_salivary_gland_	1950-01-01	0.55603	0.658274	6.10244	-2.55164	SHH
MP0009333_abnormal_splenocyte_physiolog_	1951-01-01	0.56306	0.658274	6.12336	-2.56039	EEF1E1
MP0003690_abnormal_glial_cell_	1943-02-01	0.157936	0.355472	2.48415	-2.56938	FZD4;CD200
MP0003186_abnormal_redox_activity_	1960-02-01	0.255669	0.435206	3.08854	-2.56946	GSTA4;APEX1
MP0002295_abnormal_pulmonary_circulatio_	1954-02-01	0.220628	0.412714	2.90594	-2.57175	PDGFA;FBN1
MP0008058_abnormal_DNA_repair_	1951-01-01	0.56306	0.658274	6.161	-2.57613	APEX1
MP0003453_abnormal_keratinocyte_physiol_	1962-02-01	0.267389	0.441423	3.15436	-2.57948	SHH;GJB2
MP0001905_abnormal_dopamine_level_	1962-02-01	0.267389	0.441423	3.19575	-2.61333	GJB6;NTSR1
MP0004036_abnormal_muscle_relaxation_	1944-02-01	0.163497	0.357185	2.57501	-2.65097	AR;GLRX3
MP0001293_anophthalmia_	1958-02-01	0.24396	0.424713	3.1112	-2.66425	SHH;FREM1
MP0002751_abnormal_autonomic_nervous_	1961-02-01	0.261529	0.435502	3.24165	-2.69464	SHH;GFRA2
MP0004883_abnormal_blood_vessel_	1945-02-01	0.169092	0.363081	2.66052	-2.69545	APEX1;SPP1
MP0001485_abnormal_pinna_reflex_	1941-02-01	0.146929	0.3467	2.54462	-2.69551	GJB6;POU4F3
MP0005310_abnormal_salivary_gland_	1949-01-01	0.548887	0.654903	6.39463	-2.70664	CHRM5
MP0001764_abnormal_homeostasis_	1957-02-01	0.238114	0.418338	3.10607	-2.70683	CRB1;CHRM5
MP0002090_abnormal_vision_	1948-02-01	0.186062	0.378569	2.80121	-2.72097	SCD1;FMOD
MP0003121_genomic_imprinting_	1945-02-01	0.169092	0.363081	2.7097	-2.74528	GNAS;NDN
MP0001299_abnormal_eye_distance/_	1947-01-01	0.534258	0.643462	6.36589	-2.80667	KIF3A
MP0000003_abnormal_adipose_tissue_	1936-02-01	0.120203	0.304885	2.36755	-2.81223	NPR3;GNAS
MP0004130_abnormal_muscle_cell_	1937-02-01	0.125446	0.311986	2.45462	-2.85913	KCNA3;GNAS
MP0001727_abnormal_embryo_implantation_	1935-02-01	0.115016	0.295646	2.40421	-2.92975	ADCYAP1;FZD4
MP0002332_abnormal_exercise_endurance_	1933-02-01	0.104827	0.284743	2.39477	-3.00823	ACHE;CAV2
MP0003656_abnormal_erythrocyte_physiolo_	1933-02-01	0.104827	0.284743	2.39687	-3.01087	CD24A;ANK1
MP0005408_hypopigmentation_	1930-02-01	0.0900515	0.259321	2.23597	-3.01786	ATP7B;SLC24A5
MP0005397_hematopoietic_system_phenotyp_	1943-01-01	0.503571	0.613214	6.65269	-3.25345	SPP1
MP0003693_abnormal_embryo_hatching_	2016-02-27	0.07597	0.240467	2.29022	-3.26396	TSHZ2;CDC25A
MP0003786_premature_aging_	1942-01-01	0.49559	0.610324	6.63351	-3.27539	NKX2-1
MP0001545_abnormal_hematopoietic_system_	1943-01-01	0.503571	0.613214	6.70527	-3.27916	SPP1
MP0005075_abnormal_melanosome_morpholog_	2016-02-26	0.0714478	0.233885	2.26349	-3.28869	ELOVL3;SLC24A5
MP0003122_maternal_imprinting_	2016-02-24	0.0626846	0.218256	2.18037	-3.3187	GNAS;NDN
MP0008775_abnormal_heart_ventricle_	1940-01-01	0.479243	0.600683	6.58332	-3.35544	ADCY6
MP0005083_abnormal_biliary_tract_	1933-02-01	0.104827	0.284743	2.70332	-3.39582	CCKAR;ANK1
MP0000749_muscle_degeneration_	1940-01-01	0.479243	0.600683	6.75509	-3.44298	MYOF
MP0004133_heterotaxia_	1941-01-01	0.487481	0.604225	6.85066	-3.45143	KIF3A
MP0002102_abnormal_ear_morphology_	2016-02-15	0.0287489	0.146811	1.80761	-3.4681	SHH;BMP5
MP0000604_amyloidosis_	1941-01-01	0.487481	0.604225	6.88831	-3.4704	ATP7B
MP0009053_abnormal_anal_canal_	2016-02-22	0.0543238	0.194449	2.121	-3.47332	SHH;DACT1
MP0005503_abnormal_tendon_morphology_	2016-02-20	0.0464003	0.182506	2.12922	-3.62174	FMOD;FBN1
MP0004885_abnormal_endolymph_	2016-02-21	0.0503052	0.185258	2.14997	-3.62485	GJB2;GJB6
MP0001968_abnormal_touch/_nociception_	1940-01-01	0.479243	0.600683	7.18029	-3.6597	GLRA3
MP0003724_increased_susceptibility_to_	1941-01-01	0.487481	0.604225	7.29846	-3.67703	CD200
MP0005379_endocrine/exocrine_gland_phen_	2016-02-22	0.0543238	0.194449	2.26053	-3.70181	GAL;PRLR
MP0000372_irregular_coat_pigmentation_	1943-01-01	0.503571	0.613214	7.60927	-3.72125	HTR2C
MP0005646_abnormal_pituitary_gland_	2016-02-21	0.0503052	0.185258	2.25306	-3.79867	GAL;SYTL4
MP0006072_abnormal_retinal_apoptosis_	1937-01-01	0.453732	0.577339	7.10461	-3.90274	SSTR1
MP0001529_abnormal_vocalization_	2016-02-21	0.0503052	0.185258	2.31539	-3.90375	ACHE;CHRM5
MP0003315_abnormal_perineum_morphology_	2016-02-21	0.0503052	0.185258	2.3303	-3.92889	AR;EPHB2
MP0000750_abnormal_muscle_regeneration_	1936-01-01	0.444954	0.568059	7.05912	-3.99215	CAV2
MP0004147_increased_porphyrin_level_	2016-02-14	0.025628	0.134459	2.00885	-4.03075	HFE;ANK1
MP0003880_abnormal_central_pattern_	2016-02-11	0.0171799	0.106853	1.88015	-4.20457	DSCAM;SLC17A6
MP0002006_tumorigenesis_	1934-01-01	0.426978	0.552474	7.08888	-4.20617	AR
MP0002735_abnormal_chemical_nociception_	1934-01-01	0.426978	0.552474	7.18021	-4.26036	GRIK1
MP0010678_abnormal_skin_adnexa_	1932-01-01	0.408422	0.544275	7.09519	-4.31601	SHH
MP0001853_heart_inflammation_	1934-01-01	0.426978	0.552474	7.29167	-4.3265	APEX1
MP0003567_abnormal_fetal_cardiomyocyte_	1933-01-01	0.417773	0.549853	7.27496	-4.35119	CDK2
MP0001879_abnormal_lymphatic_vessel_	1933-01-01	0.417773	0.549853	7.42173	-4.43897	NR2F2
MP0005085_abnormal_gallbladder_physiolo_	1934-01-01	0.426978	0.552474	7.66747	-4.54948	CCKAR
MP0004272_abnormal_basement_membrane_	2016-01-31	0.398921	0.540857	7.51146	-4.61655	CAV2
MP0000579_abnormal_nail_morphology_	2016-01-30	0.389269	0.532465	7.42091	-4.67695	GJB2
MP0000465_gastrointestinal_hemorrhage_	2016-01-29	0.379463	0.522785	7.53467	-4.88687	MGAT2
MP0005365_abnormal_bile_salt_	2016-01-29	0.379463	0.522785	7.63049	-4.94902	CCKAR
MP0002166_altered_tumor_susceptibility_	2016-01-27	0.359379	0.51168	7.60112	-5.09317	AR
MP0001958_emphysema_	2016-01-27	0.359379	0.51168	7.89105	-5.28744	FBN1
MP0003329_amyloid_beta_deposits_	2016-01-26	0.349095	0.502645	7.82908	-5.3854	ATP7B
MP0004084_abnormal_cardiac_muscle_	2016-01-25	0.338648	0.495047	7.69159	-5.40798	GLRX3
MP0003279_aneurysm_	2016-01-26	0.349095	0.502645	7.88297	-5.42247	FBN1
MP0005187_abnormal_penis_morphology_	2016-01-24	0.328034	0.486965	7.73811	-5.56805	MAB21L1
MP0005367_renal/urinary_system_phenotyp_	2016-01-23	0.317251	0.482171	7.67732	-5.60028	DACT1
MP0000015_abnormal_ear_pigmentation_	2016-01-25	0.338648	0.495047	8.05638	-5.66447	SLC24A5
MP0000516_abnormal_urinary_system_	2016-01-23	0.317251	0.482171	7.77635	-5.67252	DACT1
MP0002736_abnormal_nociception_after_	2016-01-26	0.349095	0.502645	8.40178	-5.77934	GLRA3
MP0008877_abnormal_DNA_methylation_	2016-01-24	0.328034	0.486965	8.08602	-5.8184	GNAS
MP0000383_abnormal_hair_follicle_	2016-01-23	0.317251	0.482171	8.03328	-5.85993	SHH
MP0004264_abnormal_extraembryonic_tissu_	2016-01-22	0.306295	0.478919	8.1358	-5.98977	GJB2
MP0000678_abnormal_parathyroid_gland_	2016-01-21	0.295165	0.473422	8.02494	-6.0008	ALDH1A2
MP0004782_abnormal_surfactant_physiolog_	2016-01-23	0.317251	0.482171	8.27719	-6.03785	CRH
MP0003787_abnormal_imprinting_	2016-01-20	0.283858	0.458724	8.40562	-6.55055	GNAS
MP0005248_abnormal_Harderian_gland_	2016-01-16	0.236796	0.418338	7.64822	-6.66515	PRLR
MP0005084_abnormal_gallbladder_morpholo_	2016-01-20	0.283858	0.458724	8.57956	-6.68611	CCKAR
MP0005167_abnormal_blood-brain_barrier_	2016-01-18	0.260699	0.435502	8.28189	-6.88437	AGT
MP0009278_abnormal_bone_marrow_	2016-01-19	0.27237	0.443905	8.51658	-6.91669	SPP1
MP0004381_abnormal_hair_follicle_	2016-01-18	0.260699	0.435502	8.40265	-6.98475	ELOVL3
MP0003283_abnormal_digestive_organ_	2016-01-16	0.236796	0.418338	8.17995	-7.12854	SHH
MP0008995_early_reproductive_senescence_	2016-01-17	0.248842	0.427384	8.40856	-7.14789	NKX2-1
MP0001346_abnormal_lacrimal_gland_	2016-01-16	0.236796	0.418338	8.21768	-7.16142	PRLR
MP0005645_abnormal_hypothalamus_physiol_	2016-01-18	0.260699	0.435502	8.69152	-7.22487	PROKR2
MP0002234_abnormal_pharynx_morphology_	2016-01-16	0.236796	0.418338	8.33422	-7.26298	SHH
MP0004858_abnormal_nervous_system_	2016-01-17	0.248842	0.427384	8.63197	-7.3378	GAL
MP0010386_abnormal_urinary_bladder_	2016-01-15	0.224558	0.415201	8.36229	-7.35038	FBN1
MP0001188_hyperpigmentation_	2016-01-16	0.236796	0.418338	8.52396	-7.42834	TERF2IP
MP0003705_abnormal_hypodermis_morpholog_	2016-01-14	0.212125	0.40826	8.30377	-7.43893	FBN1
MP0004145_abnormal_muscle_electrophysio_	2016-01-17	0.248842	0.427384	8.81428	-7.49278	AR
MP0000013_abnormal_adipose_tissue_	2016-01-16	0.236796	0.418338	8.7675	-7.64057	NPR3
MP0002638_abnormal_pupillary_reflex_	2016-01-19	0.27237	0.443905	9.62174	-7.81424	FZD4
MP0003123_paternal_imprinting_	2016-01-14	0.212125	0.40826	8.86167	-7.93872	GNAS
MP0005171_absent_coat_pigmentation_	2016-01-13	0.199494	0.395886	8.63871	-8.00488	FBN1
MP0002163_abnormal_gland_morphology_	2016-01-14	0.212125	0.40826	9.1155	-8.16612	GAL
MP0003878_abnormal_ear_physiology_	2016-01-12	0.186661	0.378569	8.57622	-8.33057	GJB6
MP0005423_abnormal_somatic_nervous_	2016-01-12	0.186661	0.378569	8.62541	-8.37835	DSCAM
MP0005377_hearing/vestibular/ear_phenot_	2016-01-12	0.186661	0.378569	8.65436	-8.40647	GJB6
MP0003195_calcinosis_	2016-01-09	0.146924	0.3467	8.38388	-8.88102	SPP1
MP0003011_delayed_dark_adaptation_	2016-01-10	0.160379	0.355472	8.6517	-8.94853	RDH5
MP0006054_spinal_hemorrhage_	2016-01-10	0.160379	0.355472	8.69757	-8.99597	FBLN1
MP0002009_preneoplasia_	2016-01-10	0.160379	0.355472	8.78594	-9.08737	AR
MP0003950_abnormal_plasma_membrane_	2016-01-11	0.173624	0.367392	9.21389	-9.2261	GLRX
MP0005257_abnormal_intraocular_pressure_	2016-01-10	0.160379	0.355472	8.95786	-9.26519	MYOC

## Sheet: REACTOME
REACTOME
Term	Overlap	P-value	Adjusted P-value	Z-score	Combined Score	Genes
Transmembrane transport of small molecules_Homo sapiens_R-HSA-382551	33/594	1.13494e-05	0.00827374	-2.13046	10.2148	SLC22A6;CAMK2D;SLC22A2;SRI;ADCY6;SLC4A5;SLC5A5;SLC7A3;GLRA2;GLRA3;ATP7B;GNG4;SLC39A6;SLC17A6;ASIC2;TRPM3;TRPC5;SLC13A3;SLC13A4;PEX19;GABRA5;ABCA4;GABRA3;SLC6A13;TRPV2;G6PC3;GNAS;SLC29A4;GNB3;SLC25A10;SLC22A8;SLC24A5;STEAP2
G alpha (q) signalling events_Homo sapiens_R-HSA-416476	16/191	3.15685e-05	0.0115067	-2.11604	9.44776	GPR68;DGKA;CHRM5;HTR2C;OXT;TRH;AGT;HCRTR2;BRS3;PROKR2;CCKAR;GNG4;GNB3;DGKK;QRFPR;NTSR1
Potassium Channels_Homo sapiens_R-HSA-1296071	1999-11-01	5.64723e-05	0.0137228	-1.94292	8.33259	HCN3;KCNC1;KCNK9;KCNK10;GNG4;KCNC2;KCNC4;KCNA3;GNB3;KCNJ16;HCN1
Neuronal System_Homo sapiens_R-HSA-112316	19/301	0.000210041	0.03828	-2.20192	7.18449	ACHE;HCN3;CAMK2D;KCNC1;KCNK9;KCNK10;GABRA5;KCNC2;SLC22A2;GABRA3;KCNC4;SLC6A13;KCNA3;KCNJ16;GRIK1;ADCY6;GNG4;GNB3;HCN1
GPCR ligand binding_Homo sapiens_R-HSA-500792	22/447	0.00169318	0.123433	-2.18226	4.5654	FZD4;GPR68;CHRM5;HTR2C;OXT;TRH;SSTR1;AGT;HCRTR2;RXFP3;BRS3;ADCYAP1;SHH;PROKR2;CCKAR;GAL;GNG4;CRH;GNAS;GNB3;QRFPR;NTSR1
SLC-mediated transmembrane transport_Homo sapiens_R-HSA-425407	16/268	0.00116839	0.113095	-1.99835	4.35545	SLC22A6;SLC13A3;SLC13A4;SLC22A2;SLC6A13;SRI;SLC4A5;SLC5A5;SLC7A3;G6PC3;SLC39A6;SLC29A4;SLC17A6;SLC25A10;SLC22A8;SLC24A5
Cell-cell junction organization_Homo sapiens_R-HSA-421270	1961-07-01	0.00108918	0.113095	-1.99149	4.3405	PARD6A;CDH24;PVRL3;MPP5;CLDN1;PVRL1;CDH18
Gastrin-CREB signalling pathway via PKC and MAPK_Homo sapiens_R-HSA-881907	20/432	0.00527928	0.202558	-2.41717	3.85956	CAMK2D;GPR68;DGKA;CHRM5;PDGFA;HTR2C;OXT;TRH;GFRA2;AGT;HCRTR2;BRS3;PROKR2;PSMD7;CCKAR;GNG4;GNB3;DGKK;QRFPR;NTSR1
The canonical retinoid cycle in rods (twilight vision)_Homo sapiens_R-HSA-2453902	2016-04-23	0.00351994	0.183288	-2.00081	3.39477	TTR;ABCA4;RDH16;RDH5
Class B/2 (Secretin family receptors)_Homo sapiens_R-HSA-373080	1984-07-01	0.00575472	0.203478	-2.02355	3.2219	ADCYAP1;SHH;GNG4;FZD4;CRH;GNAS;GNB3
GABA receptor activation_Homo sapiens_R-HSA-977443	1955-06-01	0.00311166	0.183288	-1.88805	3.20344	GABRA5;GNG4;GABRA3;KCNJ16;GNB3;ADCY6
Peptide ligand-binding receptors_Homo sapiens_R-HSA-375276	12/193	0.00349238	0.183288	-1.87738	3.18534	PROKR2;CCKAR;GAL;OXT;SSTR1;TRH;QRFPR;NTSR1;AGT;HCRTR2;RXFP3;BRS3
Glucagon-like Peptide-1 (GLP1) regulates insulin secretion_Homo sapiens_R-HSA-381676	1942-05-01	0.00489211	0.202558	-1.92379	3.07178	KCNC2;GNG4;GNAS;GNB3;ADCY6
Defective B4GALT1 causes B4GALT1-CDG (CDG-2d)_Homo sapiens_R-HSA-3656244	2016-03-07	0.00139624	0.113095	-1.38551	3.01976	OGN;PRELP;FMOD
Defective CHST6 causes MCDC1_Homo sapiens_R-HSA-3656225	2016-03-07	0.00139624	0.113095	-1.35377	2.95057	OGN;PRELP;FMOD
Ligand-gated ion channel transport_Homo sapiens_R-HSA-975298	2016-04-26	0.00520021	0.202558	-1.81142	2.89234	GLRA2;GLRA3;GABRA5;GABRA3
Keratan sulfate biosynthesis_Homo sapiens_R-HSA-2022854	2016-04-27	0.00586151	0.203478	-1.6983	2.70403	OGN;B3GNT4;PRELP;FMOD
Cell junction organization_Homo sapiens_R-HSA-446728	1986-07-01	0.00647403	0.214526	-1.75348	2.69918	PARD6A;CDH24;PVRL3;MPP5;CLDN1;PVRL1;CDH18
Glucagon-type ligand receptors_Homo sapiens_R-HSA-420092	2016-04-30	0.00817497	0.248315	-1.92598	2.683	ADCYAP1;GNG4;GNAS;GNB3
Defective ST3GAL3 causes MCT12 and EIEE15_Homo sapiens_R-HSA-3656243	2016-03-07	0.00139624	0.113095	-1.21461	2.64728	OGN;PRELP;FMOD
Glucagon signaling in metabolic regulation_Homo sapiens_R-HSA-163359	1933-04-01	0.011018	0.267738	-1.94712	2.56581	GNG4;GNAS;GNB3;ADCY6
Organic anion transporters_Homo sapiens_R-HSA-428643	2016-03-08	0.0018864	0.125017	-1.14083	2.37213	SLC17A6;SLC25A10;SLC5A5
Keratan sulfate degradation_Homo sapiens_R-HSA-2022857	2016-03-12	0.00484992	0.202558	-1.47577	2.35641	OGN;PRELP;FMOD
Keratan sulfate/keratin metabolism_Homo sapiens_R-HSA-1638074	1932-04-01	0.0100089	0.267738	-1.76142	2.32111	OGN;B3GNT4;PRELP;FMOD
Cooperation of Prefoldin and TriC/CCT in actin and tubulin folding_Homo sapiens_R-HSA-389958	1932-04-01	0.0100089	0.267738	-1.72312	2.27063	TUBB2B;TUBA1B;VBP1;CCT8
Class A/1 (Rhodopsin-like receptors)_Homo sapiens_R-HSA-373076	15/323	0.0145611	0.303287	-1.87564	2.23779	GPR68;CHRM5;HTR2C;OXT;SSTR1;TRH;AGT;HCRTR2;RXFP3;BRS3;PROKR2;CCKAR;GAL;QRFPR;NTSR1
Purine ribonucleoside monophosphate biosynthesis_Homo sapiens_R-HSA-73817	2016-03-12	0.00484992	0.202558	-1.37669	2.1982	ATIC;GMPS;PAICS
Ion channel transport_Homo sapiens_R-HSA-983712	11/203	0.012938	0.294744	-1.78609	2.18198	GLRA2;TRPC5;CAMK2D;GLRA3;ATP7B;GABRA5;GABRA3;TRPV2;SRI;ASIC2;TRPM3
Adherens junctions interactions_Homo sapiens_R-HSA-418990	1931-04-01	0.00906169	0.264239	-1.60912	2.14158	CDH24;PVRL3;CDH18;PVRL1
Organic cation/anion/zwitterion transport_Homo sapiens_R-HSA-549132	2016-03-14	0.00699959	0.221857	-1.39048	2.09368	SLC22A6;SLC22A2;SLC22A8
Transmission across Chemical Synapses_Homo sapiens_R-HSA-112315	11/211	0.0166137	0.336207	-1.91387	2.08617	ACHE;CAMK2D;GNG4;GABRA5;SLC22A2;GABRA3;SLC6A13;GNB3;KCNJ16;GRIK1;ADCY6
Transport of inorganic cations/anions and amino acids/oligopeptides_Homo sapiens_R-HSA-425393	1999-07-01	0.0128829	0.294744	-1.66143	2.02968	SLC17A6;SLC25A10;SRI;SLC24A5;SLC4A5;SLC5A5;SLC7A3
Transport of glucose and other sugars, bile salts and organic acids, metal ions and amine compounds_Homo sapiens_R-HSA-425366	7/101	0.0141709	0.303287	-1.69246	2.01923	SLC22A6;SLC13A3;SLC13A4;SLC22A2;SLC39A6;SLC6A13;SLC22A8
Cell-Cell communication_Homo sapiens_R-HSA-1500931	8/131	0.0174912	0.336207	-1.73331	1.88935	PARD6A;DSCAM;CDH24;PVRL3;MPP5;CLDN1;PVRL1;CDH18
Prostacyclin signalling through prostacyclin receptor_Homo sapiens_R-HSA-392851	2016-03-19	0.0145327	0.303287	-1.55824	1.85909	GNG4;GNAS;GNB3
GABA B receptor activation_Homo sapiens_R-HSA-977444	1939-04-01	0.0184476	0.336207	-1.55235	1.69211	GNG4;KCNJ16;GNB3;ADCY6
Activation of GABAB receptors_Homo sapiens_R-HSA-991365	1939-04-01	0.0184476	0.336207	-1.54047	1.67916	GNG4;KCNJ16;GNB3;ADCY6
Neurotransmitter Receptor Binding And Downstream Transmission In The Postsynaptic Cell_Homo sapiens_R-HSA-112314	8/142	0.0262552	0.383391	-1.71791	1.64696	CAMK2D;GNG4;GABRA5;GABRA3;GNB3;KCNJ16;GRIK1;ADCY6
Vasopressin regulates renal water homeostasis via Aquaporins_Homo sapiens_R-HSA-432040	1943-04-01	0.0247887	0.383391	-1.68054	1.61113	GNG4;GNAS;GNB3;ADCY6
Metabolism of nucleotides_Homo sapiens_R-HSA-15869	1987-06-01	0.0229448	0.380153	-1.64828	1.59418	CDA;ATIC;DPYD;GMPS;GLRX;PAICS
Diseases of glycosylation_Homo sapiens_R-HSA-3781865	1988-06-01	0.0240416	0.383391	-1.51234	1.44988	SPON1;THSD7B;OGN;PRELP;FMOD;ADAMTS10
Voltage gated Potassium channels_Homo sapiens_R-HSA-1296072	1943-04-01	0.0247887	0.383391	-1.42403	1.36521	KCNC1;KCNC2;KCNC4;KCNA3
G alpha (z) signalling events_Homo sapiens_R-HSA-418597	1946-04-01	0.0303095	0.405058	-1.45274	1.31288	GNG4;GNAS;GNB3;ADCY6
Chaperonin-mediated protein folding_Homo sapiens_R-HSA-390466	1995-06-01	0.0327103	0.425818	-1.51805	1.29602	TUBB2B;TUBA1B;VBP1;GNG4;GNB3;CCT8
Activation of G protein gated Potassium channels_Homo sapiens_R-HSA-1296041	2016-03-25	0.0278734	0.383391	-1.26452	1.21229	GNG4;KCNJ16;GNB3
Inhibition of voltage gated Ca2+ channels via Gbeta/gamma subunits_Homo sapiens_R-HSA-997272	2016-03-25	0.0278734	0.383391	-1.23966	1.18846	GNG4;KCNJ16;GNB3
Aquaporin-mediated transport_Homo sapiens_R-HSA-445717	1951-04-01	0.0410035	0.450173	-1.46584	1.16992	GNG4;GNAS;GNB3;ADCY6
Protein folding_Homo sapiens_R-HSA-391251	6/101	0.0415817	0.450173	-1.46415	1.16857	TUBB2B;TUBA1B;GNG4;VBP1;GNB3;CCT8
G protein gated Potassium channels_Homo sapiens_R-HSA-1296059	2016-03-25	0.0278734	0.383391	-1.19545	1.14608	GNG4;KCNJ16;GNB3
Amino acid and oligopeptide SLC transporters_Homo sapiens_R-HSA-425374	1949-04-01	0.0365005	0.43246	-1.33782	1.12145	SLC17A6;SLC25A10;SLC7A3;SLC5A5
Formation of tubulin folding intermediates by CCT/TriC_Homo sapiens_R-HSA-389960	2016-03-25	0.0278734	0.383391	-1.0938	1.04862	TUBB2B;TUBA1B;CCT8
RA biosynthesis pathway_Homo sapiens_R-HSA-5365859	2016-03-22	0.0206073	0.366408	-1.04052	1.04469	ALDH1A2;RDH16;RDH5
Adrenaline,noradrenaline inhibits insulin secretion_Homo sapiens_R-HSA-400042	2016-03-28	0.0363258	0.43246	-1.18499	0.993336	GNG4;GNB3;ADCY6
Prefoldin mediated transfer of substrate to CCT/TriC_Homo sapiens_R-HSA-389957	2016-03-27	0.0333777	0.426883	-1.14731	0.976642	TUBB2B;VBP1;CCT8
TRP channels_Homo sapiens_R-HSA-3295583	2016-03-25	0.0278734	0.383391	-1.00344	0.961998	TRPC5;TRPV2;TRPM3
Activation of Kainate Receptors upon glutamate binding_Homo sapiens_R-HSA-451326	2016-03-30	0.0426089	0.450173	-1.20168	0.959092	GNG4;GNB3;GRIK1
Platelet degranulation_Homo sapiens_R-HSA-114608	6/105	0.0482648	0.488681	-1.33378	0.955045	CD63;ISLR;SPARC;CALU;PDGFA;F5
Diseases associated with glycosaminoglycan metabolism_Homo sapiens_R-HSA-3560782	2016-03-26	0.0305599	0.405058	-1.04122	0.940979	OGN;PRELP;FMOD
Gap junction trafficking_Homo sapiens_R-HSA-190828	2016-03-28	0.0363258	0.43246	-1.10938	0.929957	DAB2;GJB2;GJB6
Regulation of insulin secretion_Homo sapiens_R-HSA-422356	1980-05-01	0.0510999	0.510299	-1.3062	0.878755	KCNC2;GNG4;GNAS;GNB3;ADCY6
Inwardly rectifying K+ channels_Homo sapiens_R-HSA-1296065	2016-03-31	0.0459413	0.478445	-1.1821	0.871461	GNG4;KCNJ16;GNB3
Beta-catenin independent WNT signaling_Homo sapiens_R-HSA-3858494	7/144	0.0677662	0.594474	-1.6057	0.835091	PARD6A;PSMD7;DAAM1;GNG4;FZD4;GNB3;RAC3
Gap junction trafficking and regulation_Homo sapiens_R-HSA-157858	2016-03-30	0.0426089	0.450173	-1.01592	0.810829	DAB2;GJB2;GJB6
Response to elevated platelet cytosolic Ca2+_Homo sapiens_R-HSA-76005	6/110	0.0575032	0.537434	-1.27867	0.793992	CD63;ISLR;SPARC;CALU;PDGFA;F5
Selenoamino acid metabolism_Homo sapiens_R-HSA-2408522	6/111	0.0594698	0.548779	-1.31585	0.78959	AIMP2;RPL21;RPS18;EEF1E1;RPS24;INMT
Metabolism_Homo sapiens_R-HSA-1430728	56/1908	0.0701777	0.601877	-1.55011	0.786994	ACHE;CDA;KCNC2;TECR;PYGM;OPLAH;COX7C;SULT1C2;ATIC;PSMD7;PLCZ1;RPS18;RFK;CHAC1;PTGDS;DGAT1;RPL21;ELOVL3;INMT;GPD2;DPYD;B3GNT4;SLC25A10;EEF1E1;PAOX;SLC22A2;GMPS;GDPD1;GLRX;PRELP;ADCY6;SLC5A5;ACAT1;TTR;PPCS;GNG4;ASL;AASDHPPT;FDFT1;B3GAT2;NMNAT2;PAICS;AGT;AIMP2;COQ3;G6PC3;GSTA4;ETNK2;NDUFAF4;OGN;NDUFAF2;GNAS;GNB3;CHPT1;FMOD;RPS24
Platelet homeostasis_Homo sapiens_R-HSA-418346	1987-05-01	0.0672758	0.594474	-1.36719	0.711046	GNG4;GNAS;GNB3;PDE5A;SRI
Tight junction interactions_Homo sapiens_R-HSA-420029	2016-03-30	0.0426089	0.450173	-0.821352	0.655541	PARD6A;MPP5;CLDN1
PCP/CE pathway_Homo sapiens_R-HSA-4086400	1991-05-01	0.0776597	0.636112	-1.3519	0.611575	PARD6A;PSMD7;DAAM1;FZD4;RAC3
Purine metabolism_Homo sapiens_R-HSA-73847	1934-03-01	0.0566821	0.53664	-0.815243	0.507431	ATIC;GMPS;PAICS
Platelet activation, signaling and aggregation_Homo sapiens_R-HSA-76002	10/253	0.0956366	0.690288	-1.35532	0.502346	CD63;ISLR;SPARC;GNG4;DGKA;CALU;PDGFA;GNB3;DGKK;F5
Defective B3GALTL causes Peters-plus syndrome (PpS)_Homo sapiens_R-HSA-5083635	1937-03-01	0.0684991	0.594474	-0.883586	0.459534	SPON1;THSD7B;ADAMTS10
Glutathione conjugation_Homo sapiens_R-HSA-156590	1938-03-01	0.0726673	0.608902	-0.851291	0.422324	GSTA4;CHAC1;OPLAH
O-glycosylation of TSR domain-containing proteins_Homo sapiens_R-HSA-5173214	1938-03-01	0.0726673	0.608902	-0.849002	0.421188	SPON1;THSD7B;ADAMTS10
Integrin cell surface interactions_Homo sapiens_R-HSA-216083	1967-04-01	0.0877058	0.672641	-1.03334	0.409766	VTN;ITGA3;SPP1;FBN1
Metabolism of amino acids and derivatives_Homo sapiens_R-HSA-71291	12/335	0.122447	0.776274	-1.38255	0.35013	AIMP2;PSMD7;RPL21;RPS18;ASL;SLC25A10;EEF1E1;RPS24;INMT;SLC5A5;ACAT1;PAOX
Cooperation of PDCL (PhLP1) and TRiC/CCT in G-protein beta folding_Homo sapiens_R-HSA-6814122	1942-03-01	0.0904236	0.672641	-0.879532	0.348773	GNG4;GNB3;CCT8
Stimuli-sensing channels_Homo sapiens_R-HSA-2672351	5/100	0.103967	0.728772	-1.05015	0.332263	TRPC5;TRPV2;SRI;ASIC2;TRPM3
Non-integrin membrane-ECM interactions_Homo sapiens_R-HSA-3000171	1942-03-01	0.0904236	0.672641	-0.828111	0.328382	VTN;TTR;PDGFA
Signaling by Hedgehog_Homo sapiens_R-HSA-5358351	6/136	0.121399	0.776274	-1.25804	0.318597	SHH;PSMD7;KIF3A;GNAS;DZIP1;ADCY6
Elastic fibre formation_Homo sapiens_R-HSA-1566948	1941-03-01	0.085827	0.672641	-0.790152	0.313329	VTN;FBLN1;FBN1
Signaling by Retinoic Acid_Homo sapiens_R-HSA-5362517	1942-03-01	0.0904236	0.672641	-0.726717	0.288175	ALDH1A2;RDH16;RDH5
G alpha (s) signalling events_Homo sapiens_R-HSA-418555	6/142	0.139737	0.795845	-1.05534	0.240988	ADCYAP1;GNG4;GNAS;CRH;GNB3;ADCY6
Integration of energy metabolism_Homo sapiens_R-HSA-163685	5/110	0.137682	0.790317	-1.01504	0.23886	GNG4;KCNC2;GNAS;GNB3;ADCY6
Peptide hormone metabolism_Homo sapiens_R-HSA-2980736	1981-04-01	0.142769	0.800607	-0.825376	0.183551	ACHE;ANPEP;GNB3;AGT
Hedgehog 'on' state_Homo sapiens_R-HSA-5632684	1985-04-01	0.16054	0.813694	-0.82396	0.169877	SHH;PSMD7;KIF3A;DZIP1
Glycosaminoglycan metabolism_Homo sapiens_R-HSA-1630316	5/121	0.179562	0.813694	-0.719961	0.148435	B3GAT2;OGN;B3GNT4;PRELP;FMOD
Muscle contraction_Homo sapiens_R-HSA-397014	7/196	0.207353	0.813694	-0.716729	0.147769	CAMK2D;TPM4;KCNK9;KCNK10;MYL6B;SRI;SCN3B
Transport to the Golgi and subsequent modification_Homo sapiens_R-HSA-948021	6/162	0.209066	0.813694	-0.654993	0.135041	COG7;TFG;KDELR2;MGAT2;ANK1;F5
Membrane Trafficking_Homo sapiens_R-HSA-199991	13/420	0.228341	0.813694	-0.612457	0.126271	COG7;ANK1;F5;GJB2;DAB2;VAMP7;TFG;VPS51;KIF3A;GJB6;RAB18;KDELR2;PAFAH1B3
Ca2+ pathway_Homo sapiens_R-HSA-4086398	1961-03-01	0.193751	0.813694	-0.498318	0.102739	GNG4;FZD4;GNB3
Asymmetric localization of PCP proteins_Homo sapiens_R-HSA-4608870	1963-03-01	0.205964	0.813694	-0.496597	0.102384	PARD6A;PSMD7;FZD4
G alpha (i) signalling events_Homo sapiens_R-HSA-418594	8/240	0.236011	0.815649	-0.473282	0.0964416	GAL;GNG4;GNAS;GNB3;SSTR1;ADCY6;AGT;RXFP3
ER to Golgi Anterograde Transport_Homo sapiens_R-HSA-199977	5/131	0.221225	0.813694	-0.467091	0.0963006	COG7;TFG;KDELR2;ANK1;F5
Hedgehog 'off' state_Homo sapiens_R-HSA-5610787	1999-04-01	0.228188	0.813694	-0.442262	0.0911816	PSMD7;KIF3A;GNAS;ADCY6
ECM proteoglycans_Homo sapiens_R-HSA-3000178	1955-03-01	0.158348	0.813694	-0.366141	0.0754876	VTN;SPARC;FMOD
Ion transport by P-type ATPases_Homo sapiens_R-HSA-936837	1955-03-01	0.158348	0.813694	-0.355567	0.0733075	CAMK2D;ATP7B;SRI
Metabolism of water-soluble vitamins and cofactors_Homo sapiens_R-HSA-196849	1998-04-01	0.223123	0.813694	-0.32706	0.0674303	PPCS;RFK;NMNAT2;AASDHPPT
Extracellular matrix organization_Homo sapiens_R-HSA-1474244	9/283	0.25729	0.864353	-0.44033	0.0641887	VTN;SPARC;TTR;ITGA3;SPP1;PDGFA;FBLN1;FMOD;FBN1
Visual phototransduction_Homo sapiens_R-HSA-2187338	1997-04-01	0.218089	0.813694	-0.303308	0.0625333	TTR;ABCA4;RDH16;RDH5
G1/S DNA Damage Checkpoints_Homo sapiens_R-HSA-69615	1965-03-01	0.218348	0.813694	-0.259255	0.0534509	PSMD7;CDK2;CDC25A
Cardiac conduction_Homo sapiens_R-HSA-5576891	5/135	0.238665	0.816839	-0.236746	0.0478967	CAMK2D;KCNK9;KCNK10;SRI;SCN3B
Hemostasis_Homo sapiens_R-HSA-109582	16/552	0.273051	0.885954	-0.375322	0.0454477	CD63;SPARC;ITGA3;DGKA;PDGFA;SRI;F5;ISLR;GNG4;KIF3A;CDK2;CALU;GNAS;GNB3;PDE5A;DGKK
Fatty acid, triacylglycerol, and ketone body metabolism_Homo sapiens_R-HSA-535734	7/217	0.282206	0.885954	-0.368074	0.0445701	DGAT1;GPD2;TECR;ELOVL3;AGT;FDFT1;ACAT1
Diseases associated with O-glycosylation of proteins_Homo sapiens_R-HSA-3906995	1962-03-01	0.199835	0.813694	-0.203158	0.0418853	SPON1;THSD7B;ADAMTS10
Phase II conjugation_Homo sapiens_R-HSA-156580	4/100	0.233281	0.813694	-0.17687	0.0364655	SULT1C2;GSTA4;CHAC1;OPLAH
Asparagine N-linked glycosylation_Homo sapiens_R-HSA-446203	8/259	0.300317	0.89663	-0.26387	0.0287914	CMAS;COG7;TFG;GNPNAT1;KDELR2;MGAT2;ANK1;F5
Intra-Golgi and retrograde Golgi-to-ER traffic_Homo sapiens_R-HSA-6811442	6/179	0.275699	0.885954	-0.224863	0.0272287	COG7;VPS51;KIF3A;RAB18;KDELR2;PAFAH1B3
Glycerophospholipid biosynthesis_Homo sapiens_R-HSA-1483206	4/102	0.24355	0.825806	-0.139639	0.0267263	ACHE;DGAT1;ETNK2;CHPT1
Metabolism of proteins_Homo sapiens_R-HSA-392499	29/1074	0.304228	0.897904	-0.176953	0.0190565	ACHE;SPON1;CMAS;THSD7B;ADAMTS10;TUBA1B;TTR;TFG;GNG4;RPS18;ANPEP;SUMO2;LDHD;GNPNAT1;MGAT2;CCT8;COG7;RPL21;VBP1;ANK1;AGT;CKAP4;F5;TUBB2B;PAPPA;B3GNT4;GNB3;KDELR2;RPS24
Vesicle-mediated transport_Homo sapiens_R-HSA-5653656	14/492	0.314214	0.912071	-0.170911	0.0157301	COG7;SPARC;ANK1;F5;GJB2;DAB2;VAMP7;TFG;VPS51;KIF3A;GJB6;RAB18;KDELR2;PAFAH1B3
Metabolism of vitamins and cofactors_Homo sapiens_R-HSA-196854	5/148	0.297594	0.89663	-0.124417	0.0135754	TTR;PPCS;RFK;NMNAT2;AASDHPPT
ADP signalling through P2Y purinoceptor 1_Homo sapiens_R-HSA-418592	2016-02-25	0.133696	0.776274	-0.0436404	0.0110519	GNG4;GNB3
Cyclin A/B1 associated events during G2/M transition_Homo sapiens_R-HSA-69273	2016-02-22	0.10999	0.749374	-0.037395	0.0107891	CDK2;CDC25A
O-linked glycosylation_Homo sapiens_R-HSA-5173105	4/110	0.285529	0.885954	-0.0840972	0.0101833	SPON1;THSD7B;B3GNT4;ADAMTS10
Triglyceride Biosynthesis_Homo sapiens_R-HSA-75109	1966-03-01	0.224597	0.813694	-0.0442204	0.00911697	DGAT1;TECR;ELOVL3
Cyclin E associated events during G1/S transition_Homo sapiens_R-HSA-69202	1968-03-01	0.237198	0.815649	-0.0395232	0.00805371	PSMD7;CDK2;CDC25A
Cyclin A:Cdk2-associated events at S phase entry_Homo sapiens_R-HSA-69656	1969-03-01	0.243545	0.825806	-0.0398061	0.00761871	PSMD7;CDK2;CDC25A
Golgi-to-ER retrograde transport_Homo sapiens_R-HSA-8856688	4/110	0.285529	0.885954	-0.0538521	0.00652095	KIF3A;RAB18;KDELR2;PAFAH1B3
Thromboxane signalling through TP receptor_Homo sapiens_R-HSA-428930	2016-02-23	0.117763	0.776274	-0.016379	0.00414796	GNG4;GNB3
Semaphorin interactions_Homo sapiens_R-HSA-373755	1967-03-01	0.230882	0.813694	-0.00536003	0.00110508	LIMK1;RND1;PLXNA3
Generic Transcription Pathway_Homo sapiens_R-HSA-212436	5/812	0.999987	0.999993	3.65346	-2.72134e-05	AR;CDK2;SMYD2;NELFB;COX7C
Gene Expression_Homo sapiens_R-HSA-74160	18/1631	0.999987	0.999993	3.74689	-2.79094e-05	TRMT10C;RPL21;SUV39H1;COX7C;RPAP2;SAP30;AIMP2;AR;PSMD7;RPS18;SARNP;CDK2;SMYD2;NELFB;EEF1E1;POLR3K;MTA3;RPS24
Adaptive Immune System_Homo sapiens_R-HSA-1280218	7/762	0.999458	0.999993	3.86873	-2.88169e-05	SPSB2;ZNRF2;PSMD7;KIF3A;PDGFA;TRIM36;CD200
Immune System_Homo sapiens_R-HSA-168256	16/1547	0.999993	0.999993	3.93594	-2.93175e-05	CAMK2D;LIMK1;PDGFA;IL1RAP;GFRA2;PRLR;ADCY6;C2;SPSB2;VTN;ZNRF2;PSMD7;KIF3A;TRIM36;POLR3K;CD200
Cytokine Signaling in Immune system_Homo sapiens_R-HSA-1280215	6/620	0.997773	0.999993	4.02646	-2.99918e-05	CAMK2D;PSMD7;PDGFA;IL1RAP;GFRA2;PRLR
Innate Immune System_Homo sapiens_R-HSA-168249	9/807	0.997962	0.999993	4.12695	-3.07403e-05	VTN;CAMK2D;PSMD7;LIMK1;PDGFA;POLR3K;GFRA2;ADCY6;C2
Processing of Capped Intron-Containing Pre-mRNA_Homo sapiens_R-HSA-72203	1/193	0.990969	0.999839	3.7535	-0.000604278	SARNP
Interferon Signaling_Homo sapiens_R-HSA-913531	1/196	0.99161	0.999839	3.87706	-0.000624169	CAMK2D
M Phase_Homo sapiens_R-HSA-68886	2/268	0.989218	0.999839	3.99372	-0.00064295	PSMD7;ANAPC15
Fc epsilon receptor (FCERI) signaling_Homo sapiens_R-HSA-2454202	4/395	0.987035	0.999372	4.14043	-0.00259904	CAMK2D;PSMD7;PDGFA;GFRA2
Presynaptic function of Kainate receptors_Homo sapiens_R-HSA-500657	2016-02-21	0.102362	0.724485	0.0104142	-0.00335643	GNG4;GNB3
Immunoregulatory interactions between a Lymphoid and a non-Lymphoid cell_Homo sapiens_R-HSA-198933	1/157	0.978201	0.995962	3.67191	-0.0148571	CD200
Programmed Cell Death_Homo sapiens_R-HSA-5357801	1/166	0.982506	0.99617	3.87605	-0.0148719	PSMD7
Apoptosis_Homo sapiens_R-HSA-109581	1/163	0.981174	0.99617	3.88031	-0.0148882	PSMD7
Regulation of APC/C activators between G1/S and early anaphase_Homo sapiens_R-HSA-176408	1979-03-01	0.308134	0.902128	0.145924	-0.01503	PSMD7;ANAPC15;CDK2
Role of LAT2/NTAL/LAB on calcium mobilization_Homo sapiens_R-HSA-2730905	1/162	0.980708	0.99617	3.96673	-0.0152198	PDGFA
Signaling by the B Cell Receptor (BCR)_Homo sapiens_R-HSA-983705	2/233	0.977382	0.995962	4.02917	-0.0163027	PSMD7;PDGFA
Metabolism of carbohydrates_Homo sapiens_R-HSA-71387	8/282	0.382592	0.920494	0.212885	-0.0176363	G6PC3;B3GAT2;B3GNT4;OGN;PYGM;SLC25A10;PRELP;FMOD
Regulation of mitotic cell cycle_Homo sapiens_R-HSA-453276	1985-03-01	0.347282	0.912071	0.195113	-0.0179576	PSMD7;ANAPC15;CDK2
Phospholipid metabolism_Homo sapiens_R-HSA-1483257	5/161	0.358603	0.912071	0.199502	-0.0183616	ACHE;DGAT1;ETNK2;GDPD1;CHPT1
APC/C-mediated degradation of cell cycle proteins_Homo sapiens_R-HSA-174143	1985-03-01	0.347282	0.912071	0.204794	-0.0188486	PSMD7;ANAPC15;CDK2
ADP signalling through P2Y purinoceptor 12_Homo sapiens_R-HSA-392170	2016-02-22	0.10999	0.749374	0.0733485	-0.0211623	GNG4;GNB3
Signaling by GPCR_Homo sapiens_R-HSA-372790	30/1293	0.635952	0.986254	1.57342	-0.0217776	CAMK2D;GPR68;DGKA;CHRM5;PDGFA;HTR2C;OXT;TRH;ADCY6;RXFP3;BRS3;SHH;PROKR2;PSMD7;CCKAR;GNG4;QRFPR;NTSR1;FZD4;MCF2;SSTR1;GFRA2;HCRTR2;AGT;ADCYAP1;GAL;GNAS;CRH;GNB3;DGKK
rRNA processing_Homo sapiens_R-HSA-72312	4/180	0.639594	0.986254	1.57679	-0.0218243	TRMT10C;RPL21;RPS18;RPS24
G alpha (12/13) signalling events_Homo sapiens_R-HSA-416482	1975-03-01	0.282116	0.885954	0.191483	-0.0231866	GNG4;MCF2;GNB3
G2/M Transition_Homo sapiens_R-HSA-69275	5/173	0.415328	0.947064	0.433606	-0.0235832	PSMD7;HAUS8;CDK2;CDC25A;OPTN
Influenza Life Cycle_Homo sapiens_R-HSA-168255	3/136	0.645057	0.986254	1.71479	-0.0237343	RPL21;RPS18;RPS24
Signaling by Wnt_Homo sapiens_R-HSA-195721	8/295	0.429829	0.9482	0.448082	-0.0238332	PARD6A;PSMD7;DAAM1;GNG4;FZD4;RAC3;GNB3;DACT1
Mitotic G1-G1/S phases_Homo sapiens_R-HSA-453279	3/136	0.645057	0.986254	1.72686	-0.0239014	PSMD7;CDK2;CDC25A
Metabolism of polyamines_Homo sapiens_R-HSA-351202	1984-03-01	0.340761	0.912071	0.26166	-0.0240825	PSMD7;ASL;PAOX
Cell Cycle Checkpoints_Homo sapiens_R-HSA-69620	4/182	0.648025	0.986254	1.80766	-0.0250197	PSMD7;ANAPC15;CDK2;CDC25A
Mitotic G2-G2/M phases_Homo sapiens_R-HSA-453274	5/175	0.424734	0.9482	0.47142	-0.0250746	PSMD7;HAUS8;CDK2;CDC25A;OPTN
Influenza Infection_Homo sapiens_R-HSA-168254	3/147	0.695384	0.986254	1.93909	-0.026839	RPL21;RPS18;RPS24
DNA Double-Strand Break Repair_Homo sapiens_R-HSA-5693532	3/145	0.68665	0.986254	1.9506	-0.0269982	TIPIN;CDK2;SUMO2
MAPK6/MAPK4 signaling_Homo sapiens_R-HSA-5687128	1992-02-01	0.65762	0.986254	1.97726	-0.0273672	PSMD7;CDC42EP2
Translation_Homo sapiens_R-HSA-72766	3/151	0.712302	0.986254	2.01413	-0.0278775	RPL21;RPS18;RPS24
Opioid Signalling_Homo sapiens_R-HSA-111885	1981-03-01	0.321183	0.912071	0.306257	-0.028187	GNG4;GNB3;ADCY6
Processing of DNA double-strand break ends_Homo sapiens_R-HSA-5693607	1981-03-01	0.321183	0.912071	0.311051	-0.0286283	TIPIN;CDK2;SUMO2
The citric acid (TCA) cycle and respiratory electron transport_Homo sapiens_R-HSA-1428517	3/153	0.720487	0.986254	2.08575	-0.0288688	NDUFAF4;NDUFAF2;COX7C
Chromosome Maintenance_Homo sapiens_R-HSA-73886	1986-02-01	0.621815	0.986254	2.0874	-0.0288917	TERF2IP;STRA13
Post-translational protein modification_Homo sapiens_R-HSA-597592	13/521	0.502819	0.964179	0.795083	-0.029003	SPON1;CMAS;COG7;THSD7B;ANK1;ADAMTS10;F5;TFG;SUMO2;B3GNT4;GNPNAT1;KDELR2;MGAT2
Influenza Viral RNA Transcription and Replication_Homo sapiens_R-HSA-168273	3/128	0.604957	0.981646	1.57311	-0.0291409	RPL21;RPS18;RPS24
Transcriptional Regulation by TP53_Homo sapiens_R-HSA-3700989	4/348	0.970312	0.991973	3.63904	-0.02933	CDK2;SMYD2;NELFB;COX7C
Axon guidance_Homo sapiens_R-HSA-422475	13/515	0.486087	0.964179	0.807633	-0.0294608	TRPC5;CAMK2D;LIMK1;PDGFA;UNC5D;ANK1;GFRA2;RND1;EFNA1;PSMD7;EPHB2;SCN3B;PLXNA3
Regulation of PLK1 Activity at G2/M Transition_Homo sapiens_R-HSA-2565942	1987-02-01	0.627976	0.986254	2.14054	-0.0296272	HAUS8;OPTN
G2/M Checkpoints_Homo sapiens_R-HSA-69481	3/150	0.708141	0.986254	2.175	-0.0301042	PSMD7;CDK2;CDC25A
HIV Life Cycle_Homo sapiens_R-HSA-162587	1/141	0.967788	0.991973	3.80217	-0.0306448	NELFB
Major pathway of rRNA processing in the nucleolus_Homo sapiens_R-HSA-6791226	3/166	0.769346	0.986254	2.23829	-0.0309802	RPL21;RPS18;RPS24
Cell Cycle_Homo sapiens_R-HSA-1640170	8/566	0.966844	0.991973	3.92731	-0.0316534	PSMD7;ANAPC15;HAUS8;CDK2;TERF2IP;STRA13;OPTN;CDC25A
Cell Cycle, Mitotic_Homo sapiens_R-HSA-69278	6/462	0.969383	0.991973	3.96393	-0.0319486	PSMD7;ANAPC15;HAUS8;CDK2;OPTN;CDC25A
Synthesis of DNA_Homo sapiens_R-HSA-69239	1997-02-01	0.685352	0.986254	2.31095	-0.0319858	PSMD7;CDK2
HIV Infection_Homo sapiens_R-HSA-162906	2/222	0.971562	0.991973	3.99373	-0.0321888	PSMD7;NELFB
G beta:gamma signalling through PLC beta_Homo sapiens_R-HSA-418217	2016-02-20	0.0948893	0.690288	0.0870889	-0.0322792	GNG4;GNB3
Nucleotide Excision Repair_Homo sapiens_R-HSA-5696398	2/108	0.739908	0.986254	2.3473	-0.0324889	SUMO2;CUL4B
Cellular Senescence_Homo sapiens_R-HSA-2559583	3/161	0.751432	0.986254	2.36009	-0.0326659	ANAPC15;CDK2;TERF2IP
PPARA activates gene expression_Homo sapiens_R-HSA-1989781	2/113	0.761926	0.986254	2.37117	-0.0328193	AGT;FDFT1
GPCR downstream signaling_Homo sapiens_R-HSA-388396	24/983	0.522808	0.964179	0.90018	-0.0328368	GPR68;MCF2;DGKA;CHRM5;HTR2C;OXT;SSTR1;TRH;HCRTR2;ADCY6;AGT;RXFP3;BRS3;ADCYAP1;PROKR2;GAL;CCKAR;GNG4;GNAS;CRH;GNB3;QRFPR;DGKK;NTSR1
Chromatin modifying enzymes_Homo sapiens_R-HSA-3247509	4/226	0.800155	0.986254	2.42853	-0.0336131	SUV39H1;SMYD2;MTA3;SAP30
DNA Replication_Homo sapiens_R-HSA-69306	2/105	0.725882	0.986254	2.43398	-0.0336886	PSMD7;CDK2
Chromatin organization_Homo sapiens_R-HSA-4839726	4/226	0.800155	0.986254	2.43789	-0.0337428	SUV39H1;SMYD2;MTA3;SAP30
Metabolism of lipids and lipoproteins_Homo sapiens_R-HSA-556833	13/659	0.815961	0.986254	2.45111	-0.0339257	ACHE;DGAT1;ELOVL3;TECR;GDPD1;AGT;ACAT1;COQ3;ETNK2;GPD2;CHPT1;PTGDS;FDFT1
Disease_Homo sapiens_R-HSA-1643685	18/725	0.498894	0.964179	0.936772	-0.0341716	SPON1;RPL21;THSD7B;FZD4;PDGFA;PRELP;ERLIN2;ADAMTS10;HEYL;SHH;PSMD7;TTR;RPS18;OGN;VAMP1;NELFB;FMOD;RPS24
Regulation of lipid metabolism by Peroxisome proliferator-activated receptor alpha (PPARalpha)_Homo sapiens_R-HSA-400206	2/116	0.774352	0.986254	2.46937	-0.0341785	AGT;FDFT1
Meiosis_Homo sapiens_R-HSA-1500620	1985-02-01	0.615575	0.983624	2.09818	-0.0346443	CDK2;TERF2IP
GTP hydrolysis and joining of the 60S ribosomal subunit_Homo sapiens_R-HSA-72706	3/107	0.486571	0.964179	0.955553	-0.0348567	RPL21;RPS18;RPS24
RNA Polymerase I, RNA Polymerase III, and Mitochondrial Transcription_Homo sapiens_R-HSA-504046	2/116	0.774352	0.986254	2.524	-0.0349347	POLR3K;MTA3
Signaling by NOTCH_Homo sapiens_R-HSA-157118	2/122	0.797518	0.986254	2.5562	-0.0353802	HEYL;DNER
3' -UTR-mediated translational regulation_Homo sapiens_R-HSA-157279	3/106	0.480511	0.964179	0.972868	-0.0354883	RPL21;RPS18;RPS24
Signal Transduction_Homo sapiens_R-HSA-162582	55/2465	0.78992	0.986254	2.56402	-0.0354885	PTPRU;FAM13B;GPR68;DGKA;CHRM5;IRS4;HTR2C;OXT;TRH;PTPRK;RXFP3;BRS3;SHH;PSMD7;CCKAR;DNER;RAC3;QRFPR;DACT1;SSTR1;GFRA2;PRLR;UCHL5;AR;ADCYAP1;GAL;DAAM1;ALDH1A2;CRH;CDC42EP2;RDH5;DGKK;CAMK2D;PDGFA;ADCY6;PROKR2;TTR;PARD6A;GNG4;KIF3A;PDGFC;SPP1;RDH16;NTSR1;FZD4;MCF2;LIMK1;ABCA4;HCRTR2;AGT;HEYL;CDK2;GNAS;GNB3;DZIP1
L13a-mediated translational silencing of Ceruloplasmin expression_Homo sapiens_R-HSA-156827	3/106	0.480511	0.964179	0.986841	-0.035998	RPL21;RPS18;RPS24
SRP-dependent cotranslational protein targeting to membrane_Homo sapiens_R-HSA-1799339	3/107	0.486571	0.964179	0.987306	-0.036015	RPL21;RPS18;RPS24
Sema4D induced cell migration and growth-cone collapse_Homo sapiens_R-HSA-416572	2016-02-24	0.125668	0.776274	0.14397	-0.0364603	LIMK1;RND1
COPI-mediated anterograde transport_Homo sapiens_R-HSA-6807878	1978-03-01	0.301617	0.89663	0.334608	-0.0365098	COG7;KDELR2;ANK1
Peptide chain elongation_Homo sapiens_R-HSA-156902	1984-03-01	0.340761	0.912071	0.397247	-0.0365614	RPL21;RPS18;RPS24
RNA Polymerase II Transcription_Homo sapiens_R-HSA-73857	2/124	0.804761	0.986254	2.64339	-0.036587	SARNP;NELFB
Nonsense Mediated Decay (NMD) enhanced by the Exon Junction Complex (EJC)_Homo sapiens_R-HSA-975957	3/106	0.480511	0.964179	1.00786	-0.0367647	RPL21;RPS18;RPS24
Nonsense-Mediated Decay (NMD)_Homo sapiens_R-HSA-927802	3/106	0.480511	0.964179	1.02444	-0.0373696	RPL21;RPS18;RPS24
Biological oxidations_Homo sapiens_R-HSA-211859	5/199	0.534251	0.964179	1.02575	-0.0374174	SULT1C2;GSTA4;CHAC1;OPLAH;PAOX
Signaling by PDGF_Homo sapiens_R-HSA-186797	7/364	0.783203	0.986254	2.71112	-0.0375245	CAMK2D;PSMD7;PDGFC;SPP1;PDGFA;GFRA2;ADCY6
Viral mRNA Translation_Homo sapiens_R-HSA-192823	1984-03-01	0.340761	0.912071	0.411671	-0.037889	RPL21;RPS18;RPS24
G0 and Early G1_Homo sapiens_R-HSA-1538133	2016-02-25	0.133696	0.776274	0.151537	-0.0383766	CDK2;CDC25A
Assembly of the primary cilium_Homo sapiens_R-HSA-5617833	3/187	0.833419	0.986254	2.7897	-0.0386121	HAUS8;KIF3A;CCT8
[truncated: 526 more rows]

## Sheet: CORUM
CORUM: the comprehensive resource of mammalian protein complexes
[truncated: 113 more rows]

[truncated: 5 more sheets: GO_BP, GO_CC, GO_MF, ALLENBRAIN_up, ALLENBRAIN_down]
