# Supplementary material for: Integrated analysis of genetic, behavioral, and biochemical data implicates neural stem cell-induced changes in immunity, neurotransmission and mitochondrial function in Dementia with Lewy Body mice
Source: Acta Neuropathol Commun. 2017 Mar 10;5:21. doi: 10.1186/s40478-017-0421-0 (PMC5345195; doi:10.1186/s40478-017-0421-0)
Supplement: Additional file 13: — ModuleAnnotation_enrichR_M4. Annotation result of M4 performed in enrichR. EnrichR currently contains annotated gene sets from 102 gene set libraries organized in 8 categories. Details of the gene set libraries in EnrichrR can be found in publications [25, 56]. Each tab of the file contains gene sets of a particular library that was found to be enriched in the module. The first column represent the gene set (Term), the second column shows the ratio of overlapping module genes with the gene set (Overlap), the following four columns are related to statistics (P-value, Adjusted P-value, Z-score, Combined Score) and the fifth column shows the symbols of the overlapping genes. The gene sets are ranked by combined score. (XLSX 671 kb) [file 40478_2017_421_MOESM13_ESM.xlsx]

## Sheet: KEGG
KEGG Pathway
Term	Overlap	P-value	Adjusted P-value	Z-score	Combined Score	Genes
Calcium signaling pathway_Homo sapiens_hsa04020	17/180	3.24693e-10	4.90286e-08	-1.95786	32.9524	RYR1;PDE1C;PRKCB;PDE1B;ITPR1;CACNA1D;CACNA1E;RYR3;SLC8A2;CACNA1I;GRIN2A;GNAL;ADORA2A;CAMK4;PTK2B;DRD1;PLCB1
Dopaminergic synapse_Homo sapiens_hsa04728	13/129	2.37659e-08	1.79432e-06	-1.8679	24.7139	PRKCB;ITPR1;CACNA1D;ADCY5;ARNTL;GRIN2A;GNAL;GNG7;PPP1R1B;GNB5;DRD1;DRD2;PLCB1
Circadian entrainment_Homo sapiens_hsa04713	1995-11-01	8.49372e-08	3.20638e-06	-1.86047	23.5356	RYR1;CACNA1I;GRIN2A;PRKCB;GNG7;ITPR1;CACNA1D;GNB5;PLCB1;RYR3;ADCY5
Morphine addiction_Homo sapiens_hsa05032	1991-11-01	5.67547e-08	2.85665e-06	-1.8033	23.0207	PDE10A;PDE1C;PRKCB;PDE1B;GABRA4;GNG7;PDE7B;DRD1;GNB5;PDE8B;ADCY5
Aldosterone synthesis and secretion_Homo sapiens_hsa04925	1981-09-01	1.88373e-06	5.68885e-05	-1.9034	18.6046	CACNA1I;PRKCB;CYP11A1;CAMK4;ITPR1;CACNA1D;PRKD1;PLCB1;ADCY5
Cholinergic synapse_Homo sapiens_hsa04725	10/111	2.85292e-06	7.17984e-05	-1.9183	18.3038	PRKCB;CHRM4;GNG7;CAMK4;ITPR1;CACNA1D;KCNQ5;GNB5;PLCB1;ADCY5
Glutamatergic synapse_Homo sapiens_hsa04724	9/114	2.48439e-05	0.000535918	-1.77451	13.3648	GRIN2A;HOMER1;PRKCB;GNG7;ITPR1;CACNA1D;GNB5;PLCB1;ADCY5
Amphetamine addiction_Homo sapiens_hsa05031	1967-07-01	4.02959e-05	0.000760585	-1.7597	12.6372	GRIN2A;PRKCB;CAMK4;PPP1R1B;CACNA1D;DRD1;ADCY5
Oxytocin signaling pathway_Homo sapiens_hsa04921	10/158	5.1752e-05	0.000868284	-1.7619	12.4196	RYR1;PRKCB;CAMK4;CACNA2D3;ITPR1;CACNA1D;PLCB1;RYR3;ADCY5;CAMKK2
Retrograde endocannabinoid signaling_Homo sapiens_hsa04723	8/101	7.03727e-05	0.000885524	-1.62418	11.4169	PRKCB;GNG7;GABRA4;ITPR1;CACNA1D;GNB5;PLCB1;ADCY5
Phosphatidylinositol signaling system_Homo sapiens_hsa04070	1998-08-01	5.76399e-05	0.000870363	-1.61106	11.3525	DGKB;PRKCB;INPP5J;ITPR1;PLCB1;DGKI;DGKH;PIK3C2B
Alcoholism_Homo sapiens_hsa05034	10/179	0.000139068	0.00149995	-1.57709	10.2547	GRIN2A;ADORA2A;GNG7;CAMK4;PPP1R1B;GNB5;DRD1;DRD2;ADCY5;CAMKK2
Serotonergic synapse_Homo sapiens_hsa04726	8/112	0.000138771	0.00149995	-1.55325	10.0997	PRKCB;GNG7;ITPR1;HTR1B;CACNA1D;GNB5;PLCB1;ADCY5
Cocaine addiction_Homo sapiens_hsa05030	1949-06-01	6.56602e-05	0.000885524	-1.42911	10.0457	GRIN2A;PPP1R1B;DRD1;DRD2;RGS9;ADCY5
Renin secretion_Homo sapiens_hsa04924	1964-06-01	0.000254614	0.00256312	-1.37399	8.19795	PDE1C;PDE1B;ITPR1;CACNA1D;PLCB1;ADCY5
Long-term potentiation_Homo sapiens_hsa04720	1966-06-01	0.000297246	0.00280525	-1.36152	8.00067	RPS6KA3;GRIN2A;PRKCB;CAMK4;ITPR1;PLCB1
Adherens junction_Homo sapiens_hsa04520	1974-06-01	0.000526732	0.00467862	-1.33283	7.15028	SMAD3;ACTN2;ACTN1;TCF7;LMO7;BAIAP2
Vascular smooth muscle contraction_Homo sapiens_hsa04270	7/120	0.0011557	0.00897039	-1.40947	6.644	PRKCH;ADORA2A;PRKCB;ITPR1;CACNA1D;PLCB1;ADCY5
cAMP signaling pathway_Homo sapiens_hsa04024	9/199	0.00130694	0.00897039	-1.40175	6.60762	GRIN2A;ADORA2A;CAMK4;PPP1R1B;HTR1B;CACNA1D;DRD1;DRD2;ADCY5
Pathways in cancer_Homo sapiens_hsa05200	13/397	0.00203552	0.0128068	-1.49583	6.5185	SMAD3;PRKCB;TCF7;TGFA;ADCY5;BCR;GNG7;RARB;GNB5;PLCB1;RXRG;WNT2;RUNX1T1
GABAergic synapse_Homo sapiens_hsa04727	1988-06-01	0.00123684	0.00897039	-1.31266	6.18764	PRKCB;GABRA4;GNG7;CACNA1D;GNB5;ADCY5
GnRH signaling pathway_Homo sapiens_hsa04912	1991-06-01	0.00145579	0.0095576	-1.30579	6.07249	PRKCB;ITPR1;PTK2B;CACNA1D;PLCB1;ADCY5
Salivary secretion_Homo sapiens_hsa04970	1989-06-01	0.0013068	0.00897039	-1.25893	5.93437	PRB1;PRKCB;ITPR1;PLCB1;RYR3;ADCY5
Gap junction_Homo sapiens_hsa04540	1988-06-01	0.00123684	0.00897039	-1.23736	5.83268	PRKCB;ITPR1;DRD1;DRD2;PLCB1;ADCY5
Amoebiasis_Homo sapiens_hsa05146	6/100	0.00229265	0.0138476	-1.19938	5.13292	ARG2;GNAL;ACTN2;PRKCB;ACTN1;PLCB1
Rap1 signaling pathway_Homo sapiens_hsa04015	8/211	0.00679948	0.0370957	-1.30805	4.30904	GRIN2A;ADORA2A;PRKCB;MAGI2;PRKD1;PLCB1;DRD2;ADCY5
Alzheimer's disease_Homo sapiens_hsa05010	7/168	0.0069651	0.0370957	-1.16604	3.84124	GRIN2A;ITPR1;LPL;CACNA1D;PLCB1;ATF6;RYR3
Arrhythmogenic right ventricular cardiomyopathy (ARVC)_Homo sapiens_hsa05412	1974-05-01	0.00330855	0.019215	-0.956874	3.78163	ACTN2;ACTN1;TCF7;CACNA2D3;CACNA1D
Neuroactive ligand-receptor interaction_Homo sapiens_hsa04080	9/277	0.0106755	0.0485798	-1.12031	3.38843	VIPR1;GRIN2A;ADORA2A;GABRA4;CHRM4;HTR1B;DRD1;DRD2;MCHR1
Inflammatory mediator regulation of TRP channels_Homo sapiens_hsa04750	1998-05-01	0.0101159	0.0477343	-1.10759	3.36941	PRKCH;PRKCB;ITPR1;PLCB1;ADCY5
Melanogenesis_Homo sapiens_hsa04916	5/100	0.0109385	0.0485798	-1.00571	3.04181	PRKCB;TCF7;PLCB1;WNT2;ADCY5
Non-small cell lung cancer_Homo sapiens_hsa05223	1956-04-01	0.00712434	0.0370957	-0.911761	3.00357	PRKCB;RARB;TGFA;RXRG
Phospholipase D signaling pathway_Homo sapiens_hsa04072	6/144	0.0122881	0.0515418	-1.00468	2.97924	DGKB;PTK2B;PLCB1;DGKI;DGKH;ADCY5
Parkinson's disease_Homo sapiens_hsa05012	6/142	0.0115531	0.0498433	-0.954972	2.86384	GNAL;ADORA2A;LRRK2;DRD1;DRD2;ADCY5
Long-term depression_Homo sapiens_hsa04730	1960-04-01	0.00893067	0.043501	-0.801781	2.51356	RYR1;PRKCB;ITPR1;PLCB1
Glycerolipid metabolism_Homo sapiens_hsa00561	1959-04-01	0.0084538	0.0425508	-0.768644	2.42665	DGKB;LPL;DGKI;DGKH
Gastric acid secretion_Homo sapiens_hsa04971	1974-04-01	0.0175192	0.0696156	-0.74934	1.99682	PRKCB;ITPR1;PLCB1;ADCY5
Purine metabolism_Homo sapiens_hsa00230	6/176	0.0289046	0.106454	-0.828521	1.85592	PDE10A;PDE1C;PDE1B;PDE7B;PDE8B;ADCY5
Taste transduction_Homo sapiens_hsa04742	1983-04-01	0.0250769	0.0970926	-0.758715	1.76939	PDE1C;PDE1B;GABRA4;HTR1B
Chemokine signaling pathway_Homo sapiens_hsa04062	6/187	0.0369813	0.127181	-0.838756	1.72964	PRKCB;GNG7;PTK2B;GNB5;PLCB1;ADCY5
Thyroid hormone synthesis_Homo sapiens_hsa04918	1971-04-01	0.0153649	0.0627054	-0.621636	1.7215	PRKCB;ITPR1;PLCB1;ADCY5
Insulin secretion_Homo sapiens_hsa04911	1985-04-01	0.0269857	0.101871	-0.693662	1.58436	PRKCB;CACNA1D;PLCB1;ADCY5
Wnt signaling pathway_Homo sapiens_hsa04310	5/142	0.0399485	0.131135	-0.73676	1.49675	SMAD3;PRKCB;TCF7;PLCB1;WNT2
MAPK signaling pathway_Homo sapiens_hsa04010	7/255	0.0502832	0.154954	-0.77572	1.44643	CACNA1I;RPS6KA3;PRKCB;CACNA2D3;CACNA1D;PTPN7;CACNA1E
Tight junction_Homo sapiens_hsa04530	5/139	0.0370594	0.127181	-0.673318	1.38848	PRKCH;ACTN2;PRKCB;ACTN1;MAGI2
Adrenergic signaling in cardiomyocytes_Homo sapiens_hsa04261	5/148	0.0461306	0.145119	-0.685063	1.32231	CACNA2D3;CACNA1D;PLCB1;SCN4B;ADCY5
Choline metabolism in cancer_Homo sapiens_hsa05231	4/101	0.0453566	0.145119	-0.639976	1.23528	DGKB;PRKCB;DGKI;DGKH
Pancreatic secretion_Homo sapiens_hsa04972	1996-04-01	0.0390187	0.130929	-0.514902	1.04685	PRKCB;ITPR1;PLCB1;ADCY5
cGMP-PKG signaling pathway_Homo sapiens_hsa04022	5/167	0.0693003	0.19744	-0.590671	0.958256	ITPR1;CACNA1D;PLCB1;ADCY5;SLC8A2
Leukocyte transendothelial migration_Homo sapiens_hsa04670	4/118	0.0709495	0.198396	-0.367357	0.594197	ACTN2;PRKCB;ACTN1;PTK2B
Hepatitis B_Homo sapiens_hsa05161	4/146	0.12589	0.303337	-0.381539	0.455142	SMAD3;EGR3;PRKCB;PTK2B
Signaling pathways regulating pluripotency of stem cells_Homo sapiens_hsa04550	4/142	0.117148	0.294824	-0.357105	0.43616	SMAD3;ACVR1C;INHBA;WNT2
Inositol phosphate metabolism_Homo sapiens_hsa00562	1971-03-01	0.0688908	0.19744	-0.171415	0.278089	INPP5J;PLCB1;PIK3C2B
TGF-beta signaling pathway_Homo sapiens_hsa04350	1984-03-01	0.100304	0.261965	-0.177627	0.23794	SMAD3;ACVR1C;INHBA
Dilated cardiomyopathy_Homo sapiens_hsa05414	1990-03-01	0.116436	0.294824	-0.141657	0.173017	CACNA2D3;CACNA1D;ADCY5
Longevity regulating pathway - mammal_Homo sapiens_hsa04211	1994-03-01	0.1277	0.303337	-0.120494	0.143738	CAMK4;ADCY5;CAMKK2
AGE-RAGE signaling pathway in diabetic complications_Homo sapiens_hsa04933	3/101	0.148298	0.324536	-0.116783	0.131423	SMAD3;PRKCB;PLCB1
Estrogen signaling pathway_Homo sapiens_hsa04915	1999-03-01	0.142304	0.317595	-0.0647341	0.0742486	ITPR1;PLCB1;ADCY5
Insulin resistance_Homo sapiens_hsa04931	3/109	0.173054	0.36109	0.0205234	-0.0209057	RPS6KA3;PRKCB;PPARGC1B
Glycerophospholipid metabolism_Homo sapiens_hsa00564	1995-03-01	0.130576	0.303337	0.0310639	-0.0370565	DGKB;DGKI;DGKH
Chagas disease (American trypanosomiasis)_Homo sapiens_hsa05142	3/104	0.15744	0.339622	0.043261	-0.0467186	SMAD3;GNAL;PLCB1
PI3K-Akt signaling pathway_Homo sapiens_hsa04151	2/341	0.939049	0.939049	1.82197	-0.114579	GNG7;GNB5
Platelet activation_Homo sapiens_hsa04611	3/122	0.215499	0.407991	0.14201	-0.127314	ITPR1;PLCB1;ADCY5
Herpes simplex infection_Homo sapiens_hsa05168	1/185	0.912054	0.918134	1.77456	-0.151569	ARNTL
Metabolic pathways_Homo sapiens_hsa01100	12/1239	0.899026	0.911094	1.66368	-0.154904	SMPD3;ARG2;CYP11A1;DGKB;INPP5J;B3GNT2;ME3;CHSY3;PLCB1;DGKI;DGKH;PIK3C2B
Protein processing in endoplasmic reticulum_Homo sapiens_hsa04141	1/169	0.891319	0.911094	1.67113	-0.155598	ATF6
RNA transport_Homo sapiens_hsa03013	1/172	0.895544	0.911094	1.69822	-0.158121	NUP93
Thyroid hormone signaling pathway_Homo sapiens_hsa04919	3/118	0.20219	0.396503	0.17781	-0.164488	PRKCB;PLCB1;RXRG
Cytokine-cytokine receptor interaction_Homo sapiens_hsa04060	2/265	0.862439	0.891975	1.6159	-0.184725	TNFRSF10B;INHBA
Endocytosis_Homo sapiens_hsa04144	2/259	0.853648	0.888971	1.5721	-0.185022	SMAD3;NEDD4L
Oocyte meiosis_Homo sapiens_hsa04114	3/123	0.218856	0.407991	0.235739	-0.211342	RPS6KA3;ITPR1;ADCY5
Apoptosis_Homo sapiens_hsa04210	3/140	0.277309	0.470491	0.300631	-0.226669	HRK;ITPR1;TNFRSF10B
Olfactory transduction_Homo sapiens_hsa04740	6/415	0.455485	0.651893	0.534615	-0.228748	SLC24A4;GNAL;PDE1C;PDE1B;GNG7;SLC8A2
Measles_Homo sapiens_hsa05162	1/136	0.83208	0.874829	1.72384	-0.230523	TNFRSF10B
Ubiquitin mediated proteolysis_Homo sapiens_hsa04120	1/137	0.834274	0.874829	1.7558	-0.234797	NEDD4L
Osteoclast differentiation_Homo sapiens_hsa04380	1/132	0.823012	0.874829	1.78522	-0.238731	CAMK4
Regulation of actin cytoskeleton_Homo sapiens_hsa04810	4/214	0.30557	0.49614	0.354467	-0.248444	ACTN2;ACTN1;CHRM4;BAIAP2
Natural killer cell mediated cytotoxicity_Homo sapiens_hsa04650	3/135	0.259895	0.451083	0.314063	-0.250027	PRKCB;TNFRSF10B;PTK2B
AMPK signaling pathway_Homo sapiens_hsa04152	1/124	0.803399	0.860377	1.76505	-0.265436	CAMKK2
Cell cycle_Homo sapiens_hsa04110	1/124	0.803399	0.860377	1.80598	-0.271591	SMAD3
MicroRNAs in cancer_Homo sapiens_hsa05206	5/297	0.345002	0.520953	0.483004	-0.314965	PRKCB;MIR30E;MIR128-1;MIR128-2;FOXP1
Systemic lupus erythematosus_Homo sapiens_hsa05322	3/135	0.259895	0.451083	0.40106	-0.319286	GRIN2A;ACTN2;ACTN1
Carbon metabolism_Homo sapiens_hsa01200	1/113	0.772877	0.839601	1.85819	-0.324866	ME3
Huntington's disease_Homo sapiens_hsa05016	2/193	0.718728	0.792175	1.4713	-0.342773	ITPR1;PLCB1
Ras signaling pathway_Homo sapiens_hsa04014	4/227	0.343593	0.520953	0.526238	-0.343157	GRIN2A;PRKCB;GNG7;GNB5
Focal adhesion_Homo sapiens_hsa04510	3/202	0.491619	0.651893	0.843999	-0.361126	ACTN2;PRKCB;ACTN1
Transcriptional misregulation in cancer_Homo sapiens_hsa05202	2/180	0.682376	0.768946	1.38315	-0.363402	RXRG;RUNX1T1
Proteoglycans in cancer_Homo sapiens_hsa05205	3/203	0.49488	0.651893	0.859693	-0.367841	PRKCB;ITPR1;WNT2
Hippo signaling pathway_Homo sapiens_hsa04390	3/153	0.323037	0.507265	0.54872	-0.372428	SMAD3;TCF7;WNT2
HTLV-I infection_Homo sapiens_hsa05166	3/258	0.656139	0.750584	1.32938	-0.381404	SMAD3;WNT2;ADCY5
Neurotrophin signaling pathway_Homo sapiens_hsa04722	2/120	0.465942	0.651893	0.90254	-0.386174	RPS6KA3;CAMK4
HIF-1 signaling pathway_Homo sapiens_hsa04066	1/103	0.741089	0.810902	1.84238	-0.386178	PRKCB
Influenza A_Homo sapiens_hsa05164	2/175	0.66742	0.757747	1.448	-0.401682	PRKCB;TNFRSF10B
Viral carcinogenesis_Homo sapiens_hsa05203	3/205	0.501372	0.652648	0.943048	-0.402415	EGR3;ACTN2;ACTN1
Sphingolipid signaling pathway_Homo sapiens_hsa04071	2/120	0.465942	0.651893	0.944716	-0.40422	PRKCB;PLCB1
FoxO signaling pathway_Homo sapiens_hsa04068	2/133	0.519596	0.662352	1.12179	-0.462132	SMAD3;HOMER1
Axon guidance_Homo sapiens_hsa04360	2/127	0.495269	0.651893	1.10115	-0.471153	EPHA4;SLIT3
Fc gamma R-mediated phagocytosis_Homo sapiens_hsa04666	1993-01-01	0.704907	0.782655	1.97112	-0.483051	PRKCB
NF-kappa B signaling pathway_Homo sapiens_hsa04064	1993-01-01	0.704907	0.782655	2.04061	-0.50008	PRKCB
Progesterone-mediated oocyte maturation_Homo sapiens_hsa04914	1998-02-01	0.367936	0.550083	0.857582	-0.512565	RPS6KA3;ADCY5
Glucagon signaling pathway_Homo sapiens_hsa04922	2/101	0.381751	0.565141	0.912689	-0.520853	ITPR1;PLCB1
ErbB signaling pathway_Homo sapiens_hsa04012	1987-02-01	0.316405	0.502917	0.891755	-0.612929	PRKCB;TGFA
Prostate cancer_Homo sapiens_hsa05215	1989-02-01	0.325859	0.507265	0.943639	-0.640468	TCF7;TGFA
Chronic myeloid leukemia_Homo sapiens_hsa05220	1973-02-01	0.249743	0.443661	0.81314	-0.660834	BCR;SMAD3
Bacterial invasion of epithelial cells_Homo sapiens_hsa05100	1978-01-01	0.641064	0.738936	2.28261	-0.69059	ARHGAP10
Small cell lung cancer_Homo sapiens_hsa05222	1986-02-01	0.311667	0.500657	1.01118	-0.699571	RARB;RXRG
B cell receptor signaling pathway_Homo sapiens_hsa04662	1973-01-01	0.616884	0.722089	2.31282	-0.753068	PRKCB
Leishmaniasis_Homo sapiens_hsa05140	1973-01-01	0.616884	0.722089	2.33709	-0.760973	PRKCB
Cardiac muscle contraction_Homo sapiens_hsa04260	1978-02-01	0.273591	0.469457	1.00762	-0.761938	CACNA2D3;CACNA1D
Hypertrophic cardiomyopathy (HCM)_Homo sapiens_hsa05410	1983-02-01	0.297418	0.493518	1.09618	-0.774116	CACNA2D3;CACNA1D
Biosynthesis of amino acids_Homo sapiens_hsa01230	1974-01-01	0.621846	0.722298	2.38199	-0.774904	ARG2
Glioma_Homo sapiens_hsa05214	1965-02-01	0.211803	0.407991	0.865219	-0.775677	PRKCB;TGFA
Protein digestion and absorption_Homo sapiens_hsa04974	1990-02-01	0.330574	0.509354	1.18052	-0.796394	SLC7A8;SLC8A2
Adipocytokine signaling pathway_Homo sapiens_hsa04920	1970-02-01	0.235467	0.427055	0.938126	-0.798197	RXRG;CAMKK2
Bile secretion_Homo sapiens_hsa04976	1971-01-01	0.606768	0.721432	2.47706	-0.808802	ADCY5
Pancreatic cancer_Homo sapiens_hsa05212	1966-02-01	0.216518	0.407991	0.908074	-0.814097	SMAD3;TGFA
mTOR signaling pathway_Homo sapiens_hsa04150	1960-02-01	0.188413	0.379338	0.845816	-0.819873	RPS6KA3;PRKCB
p53 signaling pathway_Homo sapiens_hsa04115	1969-01-01	0.596387	0.714718	2.55835	-0.859267	TNFRSF10B
PPAR signaling pathway_Homo sapiens_hsa03320	1969-02-01	0.230718	0.424859	1.0322	-0.883561	LPL;RXRG
Colorectal cancer_Homo sapiens_hsa05210	1962-02-01	0.197728	0.392854	0.949895	-0.887503	SMAD3;TCF7
Renal cell carcinoma_Homo sapiens_hsa05211	1966-01-01	0.580305	0.701009	2.5205	-0.895369	TGFA
Longevity regulating pathway - multiple species_Homo sapiens_hsa04213	1964-01-01	0.569234	0.698816	2.61146	-0.935864	ADCY5
Acute myeloid leukemia_Homo sapiens_hsa05221	1957-02-01	0.174567	0.36109	0.926628	-0.94389	TCF7;RUNX1T1
VEGF signaling pathway_Homo sapiens_hsa04370	1961-01-01	0.552083	0.688964	2.5996	-0.968526	PRKCB
Inflammatory bowel disease (IBD)_Homo sapiens_hsa05321	1965-01-01	0.574805	0.699965	2.80983	-1.00234	SMAD3
Synaptic vesicle cycle_Homo sapiens_hsa04721	1963-01-01	0.563591	0.697559	2.91295	-1.04915	CPLX2
Regulation of lipolysis in adipocytes_Homo sapiens_hsa04923	1956-01-01	0.521986	0.662352	2.67754	-1.10304	ADCY5
Basal cell carcinoma_Homo sapiens_hsa05217	1955-02-01	0.165434	0.351839	1.13366	-1.1842	TCF7;WNT2
Staphylococcus aureus infection_Homo sapiens_hsa05150	1956-01-01	0.521986	0.662352	2.90643	-1.19733	KRT10
Steroid hormone biosynthesis_Homo sapiens_hsa00140	1958-01-01	0.534258	0.672274	3.03968	-1.20703	CYP11A1
Endometrial cancer_Homo sapiens_hsa05213	1952-01-01	0.496475	0.651893	2.88681	-1.23519	TCF7
Carbohydrate digestion and absorption_Homo sapiens_hsa04973	1945-02-01	0.121354	0.300401	1.05311	-1.2665	PRKCB;CACNA1D
Ovarian steroidogenesis_Homo sapiens_hsa04913	1950-02-01	0.143023	0.317595	1.11938	-1.28391	CYP11A1;ADCY5
Amyotrophic lateral sclerosis (ALS)_Homo sapiens_hsa05014	1951-01-01	0.489889	0.651893	3.02176	-1.29294	GRIN2A
Endocrine and other factor-regulated calcium reabsorption_Homo sapiens_hsa04961	1947-02-01	0.129921	0.303337	1.08522	-1.29457	PRKCB;PLCB1
Arginine and proline metabolism_Homo sapiens_hsa00330	1950-01-01	0.483219	0.651893	3.06818	-1.3128	ARG2
Lysine degradation_Homo sapiens_hsa00310	1952-01-01	0.496475	0.651893	3.07985	-1.31779	KMT2D
Hedgehog signaling pathway_Homo sapiens_hsa04340	1950-01-01	0.483219	0.651893	3.10575	-1.32887	WNT2
Aldosterone-regulated sodium reabsorption_Homo sapiens_hsa04960	1939-02-01	0.0966069	0.260494	1.00944	-1.35787	PRKCB;NEDD4L
Type II diabetes mellitus_Homo sapiens_hsa04930	1948-02-01	0.134256	0.307161	1.15619	-1.36475	CACNA1D;CACNA1E
Sphingolipid metabolism_Homo sapiens_hsa00600	1947-01-01	0.462685	0.651893	3.39888	-1.4543	SMPD3
Nicotine addiction_Homo sapiens_hsa05033	1940-02-01	0.100622	0.261965	1.24782	-1.67151	GRIN2A;GABRA4
African trypanosomiasis_Homo sapiens_hsa05143	1935-02-01	0.081044	0.222503	1.28934	-1.93764	PRKCB;PLCB1
Thyroid cancer_Homo sapiens_hsa05216	2016-02-29	0.0594143	0.179431	1.15998	-1.99281	TCF7;RXRG
Pyruvate metabolism_Homo sapiens_hsa00620	1940-01-01	0.411583	0.603389	4.21399	-2.12888	ME3
Circadian rhythm_Homo sapiens_hsa04710	1930-02-01	0.0628606	0.186117	1.96117	-3.29748	NPAS2;ARNTL
Glycosphingolipid biosynthesis - lacto and neolacto series_Homo sapiens_hsa00601	2016-01-26	0.294527	0.493518	4.92896	-3.48081	B3GNT2
Phototransduction_Homo sapiens_hsa04744	2016-01-27	0.303602	0.49614	5.12381	-3.59126	RGS9
Glycosaminoglycan biosynthesis - chondroitin sulfate / dermatan sulfate_Homo sapiens_hsa00532	2016-02-20	0.031775	0.114239	2.05192	-4.45157	CHST15;CHSY3
Arginine biosynthesis_Homo sapiens_hsa00220	2016-01-20	0.237567	0.427055	7.03314	-5.98409	ARG2
Glycosaminoglycan biosynthesis - keratan sulfate_Homo sapiens_hsa00533	2016-01-15	0.186644	0.379338	7.29964	-7.07574	B3GNT2

## Sheet: WIKI
WIKI Pathway
Term	Overlap	P-value	Adjusted P-value	Z-score	Combined Score	Genes
G Protein Signaling Pathways_Homo sapiens_WP35	14/95	1.67967e-09	2.80505e-07	-1.95499	29.4942	PRKCH;PDE1C;PRKCB;PDE1B;ITPR1;AKAP5;ADCY5;GNAL;GNG7;AKAP9;PDE7B;GNB5;PRKD1;PDE8B
G Protein Signaling Pathways_Mus musculus_WP232	13/88	6.55789e-09	5.47584e-07	-1.90211	27.4242	PRKCH;PDE1C;PRKCB;PDE1B;ITPR1;AKAP5;ADCY5;GNAL;GNG7;PDE7B;GNB5;PRKD1;PDE8B
Calcium Regulation in the Cardiac Cell_Mus musculus_WP553	15/150	5.19628e-08	2.16945e-06	-1.96275	25.5963	RYR1;PRKCH;PRKCB;CHRM4;ITPR1;CACNA1D;CACNA1E;RYR3;ADCY5;GNG7;CAMK4;RGS20;GNB5;PRKD1;RGS9
Calcium Regulation in the Cardiac Cell_Homo sapiens_WP536	15/149	4.78711e-08	2.16945e-06	-1.95964	25.5557	RYR1;PRKCH;PRKCB;CHRM4;ITPR1;CACNA1D;CACNA1E;RYR3;ADCY5;GNG7;CAMK4;RGS20;GNB5;PRKD1;RGS9
Myometrial Relaxation and Contraction Pathways_Mus musculus_WP385	11/151	5.81435e-05	0.00194199	-1.96499	12.2695	RYR1;PRKCH;PRKCB;GNG7;ITPR1;RGS20;GNB5;PRKD1;RGS9;RYR3;ADCY5
Myometrial Relaxation and Contraction Pathways_Homo sapiens_WP289	11/156	7.67401e-05	0.00213593	-1.96085	12.057	RYR1;PRKCH;PRKCB;GNG7;ITPR1;RGS20;GNB5;PRKD1;RGS9;RYR3;ADCY5
Alzheimers Disease_Mus musculus_WP2075	1973-07-01	0.000299276	0.00713987	-1.81732	8.98131	GRIN2A;ITPR1;LPL;CACNA1D;PLCB1;ATF6;RYR3
Alzheimers Disease_Homo sapiens_WP2059	8/120	0.0010831	0.0226098	-1.805	6.8398	GRIN2A;ITPR1;LPL;CACNA1D;PLCB1;ATF6;MIR139;RYR3
Monoamine GPCRs_Mus musculus_WP570	1932-04-01	0.00263585	0.040017	-1.58607	5.10469	CHRM4;HTR1B;DRD1;DRD2
Monoamine GPCRs_Homo sapiens_WP58	1933-04-01	0.00291878	0.0406198	-1.55506	4.98162	CHRM4;HTR1B;DRD1;DRD2
Hypothetical Network for Drug Addiction_Mus musculus_WP1246	2016-04-30	0.00212756	0.039478	-1.36756	4.41996	GRIN2A;CAMK4;DRD1;DRD2
Hypothetical Network for Drug Addiction_Homo sapiens_WP666	1932-04-01	0.00263585	0.040017	-1.364	4.38996	GRIN2A;CAMK4;DRD1;DRD2
Wnt Signaling Pathway_Homo sapiens_WP428	1967-05-01	0.00617668	0.073679	-1.60737	4.19207	PRKCH;PRKCB;KREMEN1;PRKD1;WNT2
Wnt Signaling Pathway and Pluripotency_Homo sapiens_WP399	6/102	0.00814563	0.090688	-1.70277	4.0872	PRKCH;PRKCB;LRRK2;TCF7;PRKD1;WNT2
Arrhythmogenic Right Ventricular Cardiomyopathy_Homo sapiens_WP2118	1975-05-01	0.00958326	0.100025	-1.3607	3.13277	ACTN2;ACTN1;TCF7;CACNA2D3;CACNA1D
Circadian rythm related genes_Homo sapiens_WP3594	8/200	0.0198161	0.183849	-1.67768	2.84139	EGR3;DBP;HOMER1;ADORA2A;DRD1;DRD2;NPAS2;ARNTL
Wnt Signaling Pathway_Mus musculus_WP403	1958-04-01	0.0180951	0.177758	-1.50248	2.59528	PRKCH;PRKCB;PRKD1;WNT2
Mitochondrial Gene Expression_Mus musculus_WP1263	2016-03-18	0.00453262	0.0582267	-0.803513	2.28472	GABPB2;CAMK4;PPARGC1B
Retinol metabolism_Mus musculus_WP1259	1938-03-01	0.0287409	0.239987	-1.1318	1.61528	RARB;LPL;RXRG
miRs in Muscle Cell Differentiation_Homo sapiens_WP2012	1938-03-01	0.0287409	0.239987	-1.12362	1.60359	PRKCH;PRKCB;PRKD1
GPCRs, Other_Mus musculus_WP41	1976-04-01	0.0411612	0.312451	-1.34996	1.57042	VIPR1;GPR88;DRD1;DRD2
Chemokine signaling pathway_Mus musculus_WP2292	6/165	0.0600569	0.360362	-1.47579	1.50626	PRKCB;GNG7;PTK2B;GNB5;PLCB1;ADCY5
MAPK Signaling Pathway_Homo sapiens_WP382	6/168	0.0642576	0.360362	-1.44732	1.4772	RPS6KA3;PRKCH;ACVR1C;PRKCB;LRRK2;PTPN7
Purine metabolism_Mus musculus_WP2185	6/158	0.0509155	0.354287	-1.41555	1.46884	PDE10A;PDE1C;PDE1B;PDE7B;PDE8B;ADCY5
EGFR1 Signaling Pathway_Mus musculus_WP572	6/171	0.0686286	0.360362	-1.42092	1.45026	RPS6KA3;SMAD3;PRKCB;PTK2B;PRKD1;PIK3C2B
Vitamin A and Carotenoid Metabolism_Homo sapiens_WP716	1943-03-01	0.038621	0.307129	-1.22539	1.44656	RARB;LPL;RXRG
Non-odorant GPCRs_Mus musculus_WP1396	8/256	0.0657095	0.360362	-1.34142	1.36911	VIPR1;ADORA2A;CHRM4;HTR1B;DRD1;GPR6;DRD2;MCHR1
GPCRs, Class A Rhodopsin-like_Homo sapiens_WP455	8/259	0.069238	0.360362	-1.2756	1.30193	ADORA2A;CHRM4;GPR52;HTR1B;DRD1;GPR6;DRD2;MCHR1
TGF Beta Signaling Pathway_Mus musculus_WP113	1952-03-01	0.0601651	0.360362	-1.20583	1.23072	SKI;SMAD3;INHBA
Wnt Signaling Pathway and Pluripotency_Mus musculus_WP723	1994-04-01	0.0755935	0.371298	-1.10991	1.09965	PRKCH;PRKCB;PRKD1;WNT2
TGF-beta Receptor Signaling_Homo sapiens_WP560	1956-03-01	0.0712093	0.360362	-1.07644	1.09866	SKI;SMAD3;INHBA
DNA Damage Response (only ATM dependent)_Homo sapiens_WP710	4/111	0.118004	0.474177	-1.2092	0.902276	SMAD3;TCF7;WNT2;PIK3C2B
XPodNet - protein-protein interactions in the podocyte expanded by STRING_Mus musculus_WP2309	18/808	0.119745	0.474177	-1.1501	0.858177	EPHA4;SMAD3;ACTN2;LRRK2;GABRA4;MAGI2;NEDD4L;BAIAP2;ADD2;ARNTL;DDN;GRIN2A;INF2;FRAS1;SH3BP1;LRRC7;PTK2B;RARB
PodNet: protein-protein interactions in the podocyte_Mus musculus_WP2310	8/305	0.137755	0.474177	-1.02847	0.76742	FRAS1;INF2;SMAD3;LRRC7;MAGI2;RARB;BAIAP2;DDN
MAPK signaling pathway_Mus musculus_WP493	5/155	0.119918	0.474177	-1.01808	0.759662	RPS6KA3;PRKCH;ACVR1C;PRKCB;PTPN7
Oncostatin M Signaling Pathway_Homo sapiens_WP2374	1965-03-01	0.0990643	0.459548	-0.971377	0.755257	PRKCH;PRKCB;PTK2B
AMPK Signaling_Homo sapiens_WP1403	1969-03-01	0.112661	0.474177	-0.941511	0.702531	PLCB1;PPARGC1B;CAMKK2
EGF/EGFR Signaling Pathway_Homo sapiens_WP437	5/163	0.13913	0.474177	-0.840182	0.626922	RPS6KA3;PRKCB;PXDN;PTK2B;PIK3C2B
SREBP signalling_Homo sapiens_WP1982	1971-03-01	0.119714	0.474177	-0.647626	0.483242	LPL;ATF6;PPARGC1B
Signaling Pathways in Glioblastoma_Homo sapiens_WP2261	1983-03-01	0.165149	0.512507	-0.698555	0.466943	PRKCH;PRKCB;PIK3C2B
Signal Transduction of S1P Receptor_Homo sapiens_WP26	2016-02-25	0.071107	0.360362	-0.267686	0.273213	PLCB1;PIK3C2B
Nicotine Activity on Dopaminergic Neurons_Homo sapiens_WP1602	2016-02-22	0.0576869	0.360362	-0.227304	0.231996	PPP1R1B;DRD2
Apoptosis Modulation and Signaling_Homo sapiens_WP1772	1993-03-01	0.206299	0.555676	-0.340246	0.199918	HRK;TNFRSF10B;PRKD1
Regulation of Actin Cytoskeleton_Mus musculus_WP523	4/148	0.236001	0.600057	-0.385463	0.196868	ACTN1;CHRM4;BAIAP2;PIK3C2B
Regulation of Actin Cytoskeleton_Homo sapiens_WP51	4/150	0.243088	0.600057	-0.382901	0.19556	ACTN1;CHRM4;BAIAP2;PIK3C2B
Corticotropin-releasing hormone_Homo sapiens_WP2355	1992-03-01	0.202078	0.555676	-0.284053	0.166901	PRKCB;CYP11A1;GNB5
Mitochondrial Gene Expression_Homo sapiens_WP391	2016-02-20	0.0493006	0.354287	-0.144698	0.150146	CAMK4;PPARGC1B
Endothelin Pathways_Homo sapiens_WP2197	1934-02-01	0.116303	0.474177	-0.167241	0.124791	GNB5;PLCB1
Extracellular vesicle-mediated signaling in recipient cells_Homo sapiens_WP2870	1930-02-01	0.0954125	0.455254	-0.133976	0.105426	SMAD3;TGFA
SIDS Susceptibility Pathways_Homo sapiens_WP706	4/160	0.279199	0.626512	-0.20916	0.0978007	VIPR1;TAC1;SCN4B;PPARGC1B
Wnt Signaling Pathway NetPath_Mus musculus_WP539	3/106	0.262739	0.601061	-0.0819111	0.0416975	SMAD3;PRKCB;WNT2
Nuclear Receptors_Mus musculus_WP509	1937-02-01	0.132656	0.474177	-0.0152796	0.0114012	RARB;RXRG
mRNA processing_Mus musculus_WP310	3/398	0.964042	0.964042	2.08214	-0.0762481	ANKRD33B;PPARGC1B;ENOX1
TNF-alpha NF-kB Signaling Pathway_Mus musculus_WP246	1/179	0.950579	0.964042	2.12413	-0.0777857	TRAIP
Focal Adhesion_Mus musculus_WP85	1/185	0.955364	0.964042	2.13537	-0.0781974	ACTN1
Focal Adhesion_Homo sapiens_WP306	1/191	0.95969	0.964042	2.16154	-0.0791557	ACTN1
Focal Adhesion-PI3K-Akt-mTOR-signaling pathway_Mus musculus_WP2841	2/303	0.963307	0.964042	2.26676	-0.0830088	GNG7;PIK3C2B
Apoptosis-related network due to altered Notch3 in ovarian cancer_Homo sapiens_WP2864	1953-02-01	0.226183	0.590196	0.181033	-0.095459	TNFRSF10B;PTK2B
Kit receptor signaling pathway_Homo sapiens_WP304	1959-02-01	0.262601	0.601061	0.197446	-0.100512	RPS6KA3;PRKCB
Spinal Cord Injury_Homo sapiens_WP2431	3/119	0.320899	0.630472	0.218915	-0.100982	EPHA4;PRB1;SLIT3
Nuclear Receptors_Homo sapiens_WP170	1938-02-01	0.13822	0.474177	0.162392	-0.121173	RARB;RXRG
NRF2 pathway_Homo sapiens_WP2884	1/146	0.913633	0.941832	2.20783	-0.132312	TGFA
Hair Follicle Development: Induction (Part 1 of 3)_Homo sapiens_WP2804	1942-02-01	0.160951	0.512507	0.211037	-0.141066	INHBA;KRT10
Parkinsons Disease Pathway_Homo sapiens_WP2371	1955-02-01	0.238293	0.600057	0.277785	-0.141873	LRRK2;MIR128-2
Ectoderm Differentiation_Homo sapiens_WP2858	1/139	0.902815	0.93646	2.24882	-0.147631	ARHGAP10
Differentiation Pathway_Homo sapiens_WP2848	1948-02-01	0.196165	0.555248	0.259017	-0.15239	INHBA;WNT2
Striated Muscle Contraction_Homo sapiens_WP383	1938-02-01	0.13822	0.474177	0.216321	-0.161413	TMOD1;ACTN2
IL-5 Signaling Pathway_Mus musculus_WP151	1968-02-01	0.317232	0.630472	0.375388	-0.173161	PRKCB;PTK2B
AGE/RAGE pathway_Homo sapiens_WP2324	1966-02-01	0.305138	0.630472	0.380381	-0.175464	SMAD3;PRKCB
SIDS Susceptibility Pathways_Mus musculus_WP1266	1959-02-01	0.262601	0.601061	0.353749	-0.180079	VIPR1;PPARGC1B
Striated Muscle Contraction_Mus musculus_WP216	1941-02-01	0.155203	0.508213	0.268149	-0.181497	TMOD1;ACTN2
Adipogenesis genes_Mus musculus_WP447	3/128	0.361366	0.655519	0.475507	-0.20082	SMAD3;LPL;RXRG
Adipogenesis_Homo sapiens_WP236	3/130	0.370327	0.657921	0.498148	-0.20856	SMAD3;LPL;RXRG
Odorant GPCRs_Mus musculus_WP1397	1/122	0.870636	0.908727	2.19387	-0.209978	GPR88
TGF-beta Signaling Pathway_Homo sapiens_WP366	3/132	0.379267	0.661426	0.51138	-0.211383	SKI;SMAD3;NEDD4L
ESC Pluripotency Pathways_Mus musculus_WP339	1/117	0.859305	0.902541	2.15213	-0.220682	WNT2
PPAR signaling pathway_Mus musculus_WP2316	1968-02-01	0.317232	0.630472	0.547203	-0.252417	LPL;RXRG
Integrated Pancreatic Cancer Pathway_Homo sapiens_WP2377	2/192	0.831417	0.878776	1.97426	-0.255124	RARB;INHBA
Metapathway biotransformation_Homo sapiens_WP702	2/178	0.798398	0.859931	1.80593	-0.272522	CYP11A1;KCNAB1
BDNF signaling pathway_Homo sapiens_WP2380	3/144	0.432255	0.672274	0.695504	-0.276178	RPS6KA3;CAMK4;PTK2B
Endoderm Differentiation_Homo sapiens_WP2853	1971-02-01	0.335282	0.639935	0.630899	-0.281626	SMAD3;TCF7
PluriNetWork_Mus musculus_WP1763	5/284	0.512879	0.718824	0.908182	-0.299826	KMT2D;SMAD3;ACVR1C;NEDD4L;ARID3B
Mesodermal Commitment Pathway_Homo sapiens_WP2857	1976-02-01	0.36505	0.655519	0.726842	-0.306966	SMAD3;INHBA
MicroRNAs in cardiomyocyte hypertrophy_Homo sapiens_WP1544	1/101	0.816025	0.868001	2.17032	-0.307235	PRKCB
Insulin Signaling_Homo sapiens_WP481	3/160	0.50023	0.718824	0.943113	-0.311357	RPS6KA3;PRKCH;PRKCB
miRNA Regulation of DNA Damage Response_Homo sapiens_WP1530	1987-01-01	0.767501	0.857273	2.07699	-0.319853	TNFRSF10B
IL-3 Signaling Pathway_Mus musculus_WP373	1997-01-01	0.803288	0.859931	2.13316	-0.321902	PRKCB
IL-6 signaling Pathway_Mus musculus_WP387	1997-01-01	0.803288	0.859931	2.14239	-0.323294	PTK2B
B Cell Receptor Signaling Pathway_Homo sapiens_WP23	1997-01-01	0.803288	0.859931	2.14451	-0.323614	PRKCB
GPCRs, Class A Rhodopsin-like_Mus musculus_WP189	3/171	0.544562	0.724095	1.01514	-0.327719	ADORA2A;CHRM4;HTR1B
Insulin Signaling_Mus musculus_WP65	3/154	0.475177	0.700383	0.927579	-0.330336	RPS6KA3;PRKCH;PRKCB
Androgen receptor signaling pathway_Homo sapiens_WP138	1989-01-01	0.775139	0.857273	2.17774	-0.335368	SMAD3
Amino Acid metabolism_Mus musculus_WP662	1992-01-01	0.786134	0.859931	2.23091	-0.336652	ARG2
Apoptosis_Homo sapiens_WP254	1986-02-01	0.422963	0.672274	0.856256	-0.34001	HRK;TNFRSF10B
Cytoplasmic Ribosomal Proteins_Homo sapiens_WP477	1989-01-01	0.775139	0.857273	2.36118	-0.363618	RPS6KA3
Delta-Notch Signaling Pathway_Mus musculus_WP265	1981-01-01	0.743009	0.838395	2.06969	-0.364815	SMAD3
TCR Signaling Pathway_Homo sapiens_WP69	1990-02-01	0.445386	0.676177	0.96747	-0.378571	ITPR1;PTK2B
MicroRNAs in Cardiomyocyte Hypertrophy_Mus musculus_WP1560	1979-01-01	0.73429	0.834194	2.10636	-0.381861	PRKCB
Metapathway biotransformation_Mus musculus_WP1251	2/132	0.647955	0.789843	1.62367	-0.383059	CYP11A1;KCNAB1
Cell Cycle_Homo sapiens_WP179	2/103	0.514782	0.718824	1.1682	-0.385667	SMAD3;TBC1D8
GPCRs, Other_Homo sapiens_WP117	1993-02-01	0.461888	0.688708	1.06001	-0.395316	ADORA2A;GPR88
Spinal Cord Injury_Mus musculus_WP2432	1996-02-01	0.478106	0.700383	1.11312	-0.396411	EPHA4;SLIT3
Senescence and Autophagy in Cancer_Homo sapiens_WP615	2/105	0.524949	0.724095	1.24116	-0.400686	SMAD3;INHBA
Allograft Rejection_Homo sapiens_WP2328	1978-01-01	0.729822	0.834194	2.23922	-0.405947	LRRK2
Primary Focal Segmental Glomerulosclerosis FSGS_Homo sapiens_WP2572	1972-01-01	0.701406	0.807827	2.18233	-0.465726	INF2
DNA Damage Response_Homo sapiens_WP707	1968-01-01	0.680839	0.795106	2.16081	-0.495431	TNFRSF10B
Kit Receptor Signaling Pathway_Mus musculus_WP407	1967-01-01	0.675482	0.795106	2.25373	-0.516735	PRKCB
TSH signaling pathway_Homo sapiens_WP2032	1966-01-01	0.670036	0.795106	2.25771	-0.517647	PLCB1
Primary Focal Segmental Glomerulosclerosis FSGS_Mus musculus_WP2573	1968-01-01	0.680839	0.795106	2.28023	-0.522811	INF2
Alpha6-Beta4 Integrin Signaling Pathway_Mus musculus_WP488	1964-01-01	0.65887	0.795106	2.35328	-0.539559	SMAD3
Cytoplasmic Ribosomal Proteins_Mus musculus_WP163	1970-01-01	0.691292	0.801707	2.4578	-0.543204	RPS6KA3
Oxidation by Cytochrome P450_Homo sapiens_WP43	1962-01-01	0.647331	0.789843	2.42207	-0.571419	CYP11A1
Histone Modifications_Homo sapiens_WP2369	1966-01-01	0.670036	0.795106	2.50845	-0.575138	KMT2D
Cardiac Hypertrophic Response_Homo sapiens_WP2795	1955-01-01	0.603817	0.746944	2.39569	-0.698977	PRKD1
ErbB Signaling Pathway_Homo sapiens_WP673	1955-01-01	0.603817	0.746944	2.5044	-0.730695	TGFA
Cardiac Progenitor Differentiation_Homo sapiens_WP2406	1953-01-01	0.590436	0.741375	2.6733	-0.799982	INHBA
Imatinib Resistance in Chronic Myeloid Leukemia_Homo sapiens_WP2946	1950-01-01	0.569522	0.729497	2.59162	-0.817397	BCR
Wnt Signaling Pathway Netpath_Homo sapiens_WP363	1951-01-01	0.576608	0.729497	2.68741	-0.847609	PRKCB
Aryl Hydrocarbon Receptor_Homo sapiens_WP2586	1946-01-01	0.539983	0.724095	2.63478	-0.850591	LPL
Id Signaling Pathway_Mus musculus_WP512	1951-01-01	0.576608	0.729497	2.73097	-0.861349	SMAD3
ErbB signaling pathway_Mus musculus_WP1261	1946-01-01	0.539983	0.724095	2.6973	-0.870777	TGFA
IL-7 Signaling Pathway_Mus musculus_WP297	1943-01-01	0.516521	0.718824	2.71191	-0.895303	PTK2B
Synaptic Vesicle Pathway_Homo sapiens_WP2267	1951-01-01	0.576608	0.729497	2.8688	-0.904819	CPLX2
IL-2 Signaling Pathway_Homo sapiens_WP49	1942-01-01	0.508439	0.718824	2.7678	-0.913757	PTK2B
Integrated Cancer Pathway_Homo sapiens_WP1971	1948-01-01	0.554995	0.724095	2.83342	-0.914721	SMAD3
Diurnally Regulated Genes with Circadian Orthologs_Homo sapiens_WP410	1948-01-01	0.554995	0.724095	2.99377	-0.966487	ARNTL
Diurnally Regulated Genes with Circadian Orthologs_Mus musculus_WP1268	1948-01-01	0.554995	0.724095	3.01356	-0.972875	ARNTL
Exercise-induced Circadian Regulation_Mus musculus_WP544	1948-01-01	0.554995	0.724095	3.08236	-0.995086	ARNTL
Oxidation by Cytochrome P450_Mus musculus_WP1274	1939-01-01	0.483385	0.701959	3.33825	-1.18134	CYP11A1
Signaling of Hepatocyte Growth Factor Receptor_Homo sapiens_WP313	1934-01-01	0.438789	0.672274	2.9946	-1.18912	PTK2B
Signaling of Hepatocyte Growth Factor Receptor_Mus musculus_WP193	1934-01-01	0.438789	0.672274	3.03576	-1.20547	PTK2B
Ovarian Infertility Genes_Homo sapiens_WP34	1932-01-01	0.419903	0.672274	3.15167	-1.2515	SMAD3
Nuclear Receptors in Lipid Metabolism and Toxicity_Homo sapiens_WP299	1936-01-01	0.457068	0.68766	3.44265	-1.28914	RARB
Ovarian Infertility Genes_Mus musculus_WP273	2016-01-31	0.410224	0.672274	3.31449	-1.31615	SMAD3
Fatty Acid Beta Oxidation_Homo sapiens_WP143	1934-01-01	0.438789	0.672274	3.32022	-1.31843	LPL
Monoamine Transport_Homo sapiens_WP727	1932-01-01	0.419903	0.672274	3.32607	-1.32075	ADORA2A
Fatty Acid Beta Oxidation_Mus musculus_WP1269	1933-01-01	0.429423	0.672274	3.33333	-1.32363	LPL
Statin Pathway_Homo sapiens_WP430	2016-01-31	0.410224	0.672274	3.37259	-1.33922	LPL
IL-7 Signaling Pathway_Homo sapiens_WP205	2016-01-25	0.348707	0.639935	3.01193	-1.34449	PTK2B
Melatonin metabolism and effects_Homo sapiens_WP3298	2016-01-28	0.380221	0.661426	3.4679	-1.43348	ARNTL
Nuclear receptors in lipid metabolism and toxicity_Mus musculus_WP431	2016-01-30	0.400387	0.672274	3.72901	-1.48075	RARB
Prostaglandin Synthesis and Regulation_Homo sapiens_WP98	2016-01-30	0.400387	0.672274	3.77248	-1.49801	CYP11A1
Prostaglandin Synthesis and Regulation_Mus musculus_WP374	2016-01-30	0.400387	0.672274	3.81154	-1.51352	CYP11A1
Serotonin Receptor 2 and ELK-SRF/GATA4 signaling_Homo sapiens_WP732	2016-01-20	0.292623	0.626512	3.48436	-1.62924	ITPR1
Hypertrophy Model_Mus musculus_WP202	2016-01-20	0.292623	0.626512	3.49397	-1.63374	DUSP14
Hypertrophy Model_Homo sapiens_WP516	2016-01-20	0.292623	0.626512	3.49958	-1.63636	DUSP14
Physiological and Pathological Hypertrophy of the Heart_Homo sapiens_WP1528	2016-01-25	0.348707	0.639935	3.75205	-1.67487	PRKCB
GPCRs, Class B Secretin-like_Homo sapiens_WP334	2016-01-23	0.326822	0.634643	4.37528	-1.98941	VIPR1
Triacylglyceride Synthesis_Homo sapiens_WP325	2016-01-24	0.337854	0.639935	4.46363	-1.99251	LPL
GPCRs, Class B Secretin-like_Mus musculus_WP456	2016-01-22	0.315608	0.630472	4.32744	-1.99619	VIPR1
Urea cycle and metabolism of amino groups_Homo sapiens_WP497	2016-01-20	0.292623	0.626512	4.28865	-2.00532	ARG2
Differentiation of white and brown adipocyte _Homo sapiens_WP2895	2016-01-25	0.348707	0.639935	4.52661	-2.02063	PPARGC1B
Hedgehog Signaling Pathway_Mus musculus_WP116	2016-01-22	0.315608	0.630472	4.42465	-2.04103	SKI
Triacylglyceride Synthesis_Mus musculus_WP386	2016-01-21	0.304209	0.630472	4.4611	-2.05784	LPL
Serotonin and anxiety_Mus musculus_WP2141	2016-01-17	0.256704	0.601061	4.38591	-2.23268	PRKCB
Statin Pathway_Mus musculus_WP1	2016-01-17	0.256704	0.601061	4.51655	-2.29919	LPL
MFAP5-mediated ovarian cancer cell motility and invasiveness_Homo sapiens_WP3301	2016-01-12	0.192785	0.555089	4.51763	-2.6592	RYR3
Osteoblast Signaling_Homo sapiens_WP322	2016-01-14	0.218981	0.580473	5.11086	-2.77986	SLC17A2
Hedgehog Signaling Pathway_Homo sapiens_WP47	2016-01-16	0.244334	0.600057	5.47505	-2.79628	ARNTL
Serotonin and anxiety-related events_Mus musculus_WP2140	2016-01-13	0.20599	0.555676	5.34834	-3.14253	PRKCB
Glucocorticoid & Mineralcorticoid Metabolism_Homo sapiens_WP237	2016-01-08	0.137758	0.474177	4.54108	-3.38844	CYP11A1
Gene regulatory network modelling somitogenesis _Homo sapiens_WP2854	2016-01-11	0.179364	0.525504	5.46547	-3.51647	EPHA4
Nucleotide GPCRs_Mus musculus_WP207	2016-01-11	0.179364	0.525504	5.55724	-3.57552	ADORA2A
Nucleotide GPCRs_Homo sapiens_WP80	2016-01-11	0.179364	0.525504	5.72375	-3.68265	ADORA2A
Glucocorticoid & Mineralcorticoid Metabolism_Mus musculus_WP495	2016-01-08	0.137758	0.474177	5.13069	-3.82839	CYP11A1
Osteoblast_Mus musculus_WP238	2016-01-10	0.165721	0.512507	6.07644	-4.06174	SLC17A2
Composition of Lipid Particles_Homo sapiens_WP3601	2016-01-09	0.151853	0.50719	7.09803	-4.81863	LPL

## Sheet: REACTOME
RECTOME
Term	Overlap	P-value	Adjusted P-value	Z-score	Combined Score	Genes
Neuronal System_Homo sapiens_R-HSA-112316	23/301	2.20914e-12	1.02283e-09	-2.22639	46.0879	KCNH3;KCNG3;KCNH4;ACTN2;PRKCB;GABRA4;CACNA2D3;KCNA4;KCNAB1;AKAP5;CACNA1E;ADCY5;RPS6KA3;GRIN2A;GNAL;KCNS1;KCNS2;GNG7;CAMK4;AKAP9;KCNQ5;GNB5;PLCB1
Transmission across Chemical Synapses_Homo sapiens_R-HSA-112315	15/211	5.4282e-08	8.37752e-06	-2.18944	25.5944	ACTN2;PRKCB;GABRA4;CACNA2D3;AKAP5;CACNA1E;ADCY5;RPS6KA3;GRIN2A;GNAL;GNG7;CAMK4;AKAP9;GNB5;PLCB1
Neurotransmitter Receptor Binding And Downstream Transmission In The Postsynaptic Cell_Homo sapiens_R-HSA-112314	13/142	2.86824e-08	6.63997e-06	-2.09691	25.0002	ACTN2;PRKCB;GABRA4;AKAP5;ADCY5;RPS6KA3;GRIN2A;GNAL;GNG7;CAMK4;AKAP9;GNB5;PLCB1
Opioid Signalling_Homo sapiens_R-HSA-111885	1981-10-01	9.79333e-08	1.10658e-05	-2.00955	22.9323	GNAL;PDE1C;PDE1B;CAMK4;GNG7;PPP1R1B;ITPR1;GNB5;PLCB1;ADCY5
Voltage gated Potassium channels_Homo sapiens_R-HSA-1296072	1943-08-01	1.19501e-07	1.10658e-05	-1.95921	22.3578	KCNH3;KCNH4;KCNG3;KCNS1;KCNS2;KCNA4;KCNAB1;KCNQ5
Signal Transduction_Homo sapiens_R-HSA-162582	54/2465	4.67369e-07	3.60653e-05	-2.16125	22.11	VIPR1;DGKB;LRRK2;CHRM4;SMPD3;RPS6KA3;PMEPA1;PDE8B;RGS9;PRKCH;ACTN2;PRKCB;KREMEN1;BCR;ARHGAP10;ADORA2A;AKAP9;RARB;PLCB1;DGKI;DGKH;KMT2D;SPTBN4;PDE1C;PDE1B;TCF7;ITPR1;ARHGAP19;LPL;NEDD4L;MCHR1;ADCY5;GRIN2A;ACVR1C;GNG7;PTK2B;RGS20;DRD1;DRD2;TAC1;RXRG;WNT2;SMAD3;HTR1B;TNFRSF10B;INHBA;BAIAP2;SKI;GNAL;PDE10A;CAMK4;PPP1R1B;GNB5;PDE7B
G-protein mediated events_Homo sapiens_R-HSA-112040	1945-07-01	2.24052e-06	0.000148194	-2.08997	18.4273	GNAL;PDE1C;PDE1B;CAMK4;ITPR1;PLCB1;ADCY5
Signaling by GPCR_Homo sapiens_R-HSA-372790	34/1293	4.83442e-06	0.000248704	-2.16494	17.9673	SPTBN4;VIPR1;PDE1C;DGKB;PDE1B;CHRM4;ITPR1;MCHR1;ADCY5;RPS6KA3;GRIN2A;GNG7;RGS20;DRD1;TAC1;DRD2;PDE8B;RGS9;WNT2;PRKCH;ACTN2;PRKCB;HTR1B;GNAL;PDE10A;ADORA2A;CAMK4;PPP1R1B;AKAP9;GNB5;PDE7B;PLCB1;DGKI;DGKH
Potassium Channels_Homo sapiens_R-HSA-1296071	1999-09-01	4.63015e-06	0.000248704	-1.89979	15.7669	KCNH3;KCNG3;KCNH4;KCNS1;KCNS2;GNG7;KCNA4;KCNAB1;KCNQ5
G alpha (s) signalling events_Homo sapiens_R-HSA-418555	10/142	1.12494e-05	0.000473496	-2.01753	15.4449	VIPR1;PDE10A;ADORA2A;PDE1B;GNG7;PDE7B;GNB5;DRD1;PDE8B;ADCY5
Regulation of insulin secretion_Homo sapiens_R-HSA-422356	1980-08-01	8.41619e-06	0.00038967	-1.87677	14.733	GNG7;ITPR1;CACNA1D;AKAP5;GNB5;PLCB1;CACNA1E;ADCY5
PLC beta mediated events_Homo sapiens_R-HSA-112043	1944-06-01	2.42631e-05	0.000936153	-2.04675	14.2735	PDE1C;PDE1B;CAMK4;ITPR1;PLCB1;ADCY5
Muscle contraction_Homo sapiens_R-HSA-397014	11/196	3.02717e-05	0.000998182	-2.00344	13.8429	TMOD1;RYR1;ACTN2;KCNIP2;AKAP9;CACNA2D3;ITPR1;CACNA1D;SCN4B;RYR3;SLC8A2
G alpha (z) signalling events_Homo sapiens_R-HSA-418597	1946-06-01	3.04976e-05	0.000998182	-1.94001	13.4047	PRKCH;PRKCB;GNG7;RGS20;GNB5;ADCY5
Gastrin-CREB signalling pathway via PKC and MAPK_Homo sapiens_R-HSA-881907	15/432	0.000221892	0.00395139	-2.35266	13.0189	SPTBN4;PRKCH;DGKB;ACTN2;ITPR1;MCHR1;RPS6KA3;GRIN2A;GNG7;AKAP9;GNB5;PLCB1;TAC1;DGKI;DGKH
PLC-gamma1 signalling_Homo sapiens_R-HSA-167021	1934-05-01	8.65969e-05	0.00200472	-1.9463	12.0909	PDE1C;PDE1B;CAMK4;ITPR1;ADCY5
Integration of energy metabolism_Homo sapiens_R-HSA-163685	8/110	7.15675e-05	0.00184088	-1.91333	12.0492	GNG7;ITPR1;CACNA1D;AKAP5;GNB5;PLCB1;CACNA1E;ADCY5
DAG and IP3 signaling_Homo sapiens_R-HSA-1489509	1932-05-01	6.67992e-05	0.0018193	-1.90756	12.0354	PDE1C;PDE1B;CAMK4;ITPR1;ADCY5
Effects of PIP2 hydrolysis_Homo sapiens_R-HSA-114508	2016-05-27	3.23385e-05	0.000998182	-1.71965	11.882	PRKCH;DGKB;ITPR1;DGKI;DGKH
Cardiac conduction_Homo sapiens_R-HSA-5576891	9/135	4.73599e-05	0.00137048	-1.79404	11.8274	RYR1;KCNIP2;AKAP9;CACNA2D3;ITPR1;CACNA1D;SCN4B;RYR3;SLC8A2
G alpha (q) signalling events_Homo sapiens_R-HSA-416476	10/191	0.000122764	0.00258361	-1.95446	11.6457	PRKCH;DGKB;GNG7;ITPR1;GNB5;TAC1;PLCB1;MCHR1;DGKI;DGKH
EGFR interacts with phospholipase C-gamma_Homo sapiens_R-HSA-212718	1934-05-01	8.65969e-05	0.00200472	-1.87248	11.6323	PDE1C;PDE1B;CAMK4;ITPR1;ADCY5
Post NMDA receptor activation events_Homo sapiens_R-HSA-438064	1935-05-01	9.80468e-05	0.0021617	-1.83995	11.2915	RPS6KA3;GRIN2A;ACTN2;CAMK4;AKAP9
GPCR downstream signaling_Homo sapiens_R-HSA-388396	25/983	0.000215327	0.00395139	-1.89374	10.4794	VIPR1;DGKB;PDE1B;CHRM4;ITPR1;MCHR1;ADCY5;GNG7;RGS20;DRD1;TAC1;DRD2;PDE8B;RGS9;PRKCH;PRKCB;HTR1B;GNAL;PDE10A;ADORA2A;GNB5;PDE7B;PLCB1;DGKI;DGKH
Activation of NMDA receptor upon glutamate binding and postsynaptic events_Homo sapiens_R-HSA-442755	1939-05-01	0.000155883	0.003138	-1.76454	10.1711	RPS6KA3;GRIN2A;ACTN2;CAMK4;AKAP9
Glucagon-like Peptide-1 (GLP1) regulates insulin secretion_Homo sapiens_R-HSA-381676	1942-05-01	0.000214095	0.00395139	-1.83142	10.1345	GNG7;ITPR1;GNB5;AKAP5;ADCY5
Phospholipase C-mediated cascade; FGFR3_Homo sapiens_R-HSA-5654227	1944-05-01	0.000261225	0.00447953	-1.84788	9.99378	PDE1C;PDE1B;CAMK4;ITPR1;ADCY5
Phospholipase C-mediated cascade; FGFR4_Homo sapiens_R-HSA-5654228	1946-05-01	0.00031585	0.0052228	-1.79168	9.41478	PDE1C;PDE1B;CAMK4;ITPR1;ADCY5
Calmodulin induced events_Homo sapiens_R-HSA-111933	2016-04-26	0.000394536	0.00589258	-1.73148	8.88955	PDE1C;PDE1B;CAMK4;ADCY5
Phospholipase C-mediated cascade: FGFR1_Homo sapiens_R-HSA-5654219	1947-05-01	0.000346206	0.00552737	-1.70283	8.85141	PDE1C;PDE1B;CAMK4;ITPR1;ADCY5
Ca-dependent events_Homo sapiens_R-HSA-111996	2016-04-28	0.000508415	0.0067256	-1.76077	8.80708	PDE1C;PDE1B;CAMK4;ADCY5
CaM pathway_Homo sapiens_R-HSA-111997	2016-04-26	0.000394536	0.00589258	-1.71249	8.79204	PDE1C;PDE1B;CAMK4;ADCY5
Phospholipase C-mediated cascade; FGFR2_Homo sapiens_R-HSA-5654221	1949-05-01	0.000413493	0.00598273	-1.69282	8.66535	PDE1C;PDE1B;CAMK4;ITPR1;ADCY5
Platelet homeostasis_Homo sapiens_R-HSA-418346	1987-06-01	0.000773174	0.00994387	-1.79799	8.29019	PDE10A;PDE1B;GNG7;ITPR1;GNB5;SLC8A2
Platelet activation, signaling and aggregation_Homo sapiens_R-HSA-76002	10/253	0.0010402	0.0124056	-1.86263	8.17622	PRKCH;ACTN2;PRKCB;DGKB;ACTN1;GNG7;ITPR1;GNB5;DGKI;DGKH
Adrenaline,noradrenaline inhibits insulin secretion_Homo sapiens_R-HSA-400042	2016-04-28	0.000508415	0.0067256	-1.63148	8.1604	GNG7;CACNA1D;GNB5;ADCY5
CREB phosphorylation through the activation of Ras_Homo sapiens_R-HSA-442742	2016-04-27	0.000448905	0.00629828	-1.57872	8.00015	RPS6KA3;GRIN2A;ACTN2;AKAP9
Ca2+ pathway_Homo sapiens_R-HSA-4086398	1961-05-01	0.00104496	0.0124056	-1.81717	7.97668	GNG7;TCF7;ITPR1;GNB5;PLCB1
G alpha (i) signalling events_Homo sapiens_R-HSA-418594	9/240	0.00262561	0.0264273	-1.80217	6.54794	GNG7;CHRM4;RGS20;HTR1B;GNB5;DRD2;MCHR1;RGS9;ADCY5
NGF signalling via TRKA from the plasma membrane_Homo sapiens_R-HSA-187037	11/374	0.00554017	0.0450018	-2.07123	6.42298	SPTBN4;RPS6KA3;GRIN2A;PDE1C;ADORA2A;ACTN2;PDE1B;CAMK4;AKAP9;ITPR1;ADCY5
Amine ligand-binding receptors_Homo sapiens_R-HSA-375280	1943-04-01	0.00220259	0.0231773	-1.6153	6.08091	CHRM4;HTR1B;DRD1;DRD2
Presynaptic function of Kainate receptors_Homo sapiens_R-HSA-500657	2016-03-21	0.00268943	0.0264937	-1.38849	5.0414	GNG7;GNB5;PLCB1
G beta:gamma signalling through PLC beta_Homo sapiens_R-HSA-418217	2016-03-20	0.00237344	0.02442	-1.3571	5.03803	GNG7;GNB5;PLCB1
Hemostasis_Homo sapiens_R-HSA-109582	14/552	0.00643807	0.0505225	-1.68287	5.02393	PRKCH;PRKCB;DGKB;ACTN2;PDE1B;ACTN1;ITPR1;SLC8A2;PDE10A;SLC7A8;GNG7;GNB5;DGKI;DGKH
Signaling by Wnt_Homo sapiens_R-HSA-195721	9/295	0.00953454	0.0679153	-1.85052	4.97696	KMT2D;PRKCB;GNG7;TCF7;KREMEN1;ITPR1;GNB5;PLCB1;WNT2
Beta-catenin independent WNT signaling_Homo sapiens_R-HSA-3858494	6/144	0.0084674	0.0612563	-1.77195	4.9485	PRKCB;GNG7;TCF7;ITPR1;GNB5;PLCB1
Ion homeostasis_Homo sapiens_R-HSA-5578775	1951-04-01	0.00391942	0.0355822	-1.4324	4.77835	RYR1;ITPR1;RYR3;SLC8A2
GABA receptor activation_Homo sapiens_R-HSA-977443	1955-04-01	0.00504601	0.0423787	-1.41841	4.48376	GNAL;GABRA4;GNG7;ADCY5
Downstream signaling of activated FGFR2_Homo sapiens_R-HSA-5654696	9/329	0.0180403	0.103119	-1.86337	4.23333	SPTBN4;GRIN2A;PDE1C;ACTN2;PDE1B;CAMK4;AKAP9;ITPR1;ADCY5
Downstream signaling of activated FGFR3_Homo sapiens_R-HSA-5654708	9/329	0.0180403	0.103119	-1.85559	4.21565	SPTBN4;GRIN2A;PDE1C;ACTN2;PDE1B;CAMK4;AKAP9;ITPR1;ADCY5
Downstream signaling of activated FGFR4_Homo sapiens_R-HSA-5654716	9/329	0.0180403	0.103119	-1.84525	4.19217	SPTBN4;GRIN2A;PDE1C;ACTN2;PDE1B;CAMK4;AKAP9;ITPR1;ADCY5
Downstream signaling of activated FGFR1_Homo sapiens_R-HSA-5654687	9/332	0.0189943	0.105956	-1.85037	4.15358	SPTBN4;GRIN2A;PDE1C;ACTN2;PDE1B;CAMK4;AKAP9;ITPR1;ADCY5
Signaling by FGFR4_Homo sapiens_R-HSA-5654743	9/332	0.0189943	0.105956	-1.84713	4.14631	SPTBN4;GRIN2A;PDE1C;ACTN2;PDE1B;CAMK4;AKAP9;ITPR1;ADCY5
Signaling by FGFR3_Homo sapiens_R-HSA-5654741	9/333	0.0193204	0.106492	-1.84844	4.13993	SPTBN4;GRIN2A;PDE1C;ACTN2;PDE1B;CAMK4;AKAP9;ITPR1;ADCY5
Signaling by FGFR1_Homo sapiens_R-HSA-5654736	9/336	0.020323	0.109413	-1.82708	4.04264	SPTBN4;GRIN2A;PDE1C;ACTN2;PDE1B;CAMK4;AKAP9;ITPR1;ADCY5
Transmembrane transport of small molecules_Homo sapiens_R-HSA-382551	14/594	0.0117398	0.0811274	-1.60695	4.03622	RYR1;SLC24A4;GABRA4;NEDD4L;RYR3;ADCY5;SLC8A2;ANO3;ADD2;NUP93;SLC7A8;GNG7;GNB5;UNC79
Stimuli-sensing channels_Homo sapiens_R-HSA-2672351	5/100	0.00786893	0.0591378	-1.41248	3.99434	RYR1;NEDD4L;UNC79;RYR3;ANO3
Activation of Kainate Receptors upon glutamate binding_Homo sapiens_R-HSA-451326	2016-03-30	0.00671459	0.0518143	-1.32884	3.93348	GNG7;GNB5;PLCB1
Signalling by NGF_Homo sapiens_R-HSA-166520	11/450	0.0196045	0.106787	-1.73221	3.87482	SPTBN4;RPS6KA3;GRIN2A;ADORA2A;PDE1C;ACTN2;PDE1B;CAMK4;AKAP9;ITPR1;ADCY5
Downstream signal transduction_Homo sapiens_R-HSA-186763	9/341	0.0220774	0.117492	-1.80925	3.8743	SPTBN4;GRIN2A;PDE1C;ACTN2;PDE1B;CAMK4;AKAP9;ITPR1;ADCY5
CREB phosphorylation through the activation of CaMKII_Homo sapiens_R-HSA-442729	2016-03-15	0.00114138	0.0132115	-0.893237	3.86474	GRIN2A;ACTN2;AKAP9
Nephrin interactions_Homo sapiens_R-HSA-373753	2016-03-22	0.00303018	0.0286321	-1.08667	3.86118	ACTN2;ACTN1;MAGI2
DAP12 signaling_Homo sapiens_R-HSA-2424491	9/344	0.0231811	0.121964	-1.82585	3.84163	SPTBN4;GRIN2A;PDE1C;ACTN2;PDE1B;CAMK4;AKAP9;ITPR1;ADCY5
cGMP effects_Homo sapiens_R-HSA-418457	2016-03-18	0.00181317	0.0195232	-0.939526	3.69812	PDE10A;PDE1B;ITPR1
Unblocking of NMDA receptor, glutamate binding and activation_Homo sapiens_R-HSA-438066	2016-03-17	0.0015675	0.0172798	-0.907893	3.68443	GRIN2A;ACTN2;AKAP9
Ras activation uopn Ca2+ infux through NMDA receptor_Homo sapiens_R-HSA-442982	2016-03-17	0.0015675	0.0172798	-0.900664	3.65509	GRIN2A;ACTN2;AKAP9
Phase 2 - plateau phase_Homo sapiens_R-HSA-5576893	2016-03-26	0.0046526	0.0398918	-1.12814	3.63439	AKAP9;CACNA2D3;CACNA1D
Downregulation of SMAD2/3:SMAD4 transcriptional activity_Homo sapiens_R-HSA-2173795	2016-03-23	0.00339631	0.0314499	-1.02704	3.55291	SKI;SMAD3;NEDD4L
Signaling by EGFR_Homo sapiens_R-HSA-177929	9/355	0.0275685	0.13436	-1.7492	3.51105	SPTBN4;GRIN2A;PDE1C;ACTN2;PDE1B;CAMK4;AKAP9;ITPR1;ADCY5
Downregulation of TGF-beta receptor signaling_Homo sapiens_R-HSA-2173788	2016-03-26	0.0046526	0.0398918	-1.05916	3.41218	SMAD3;NEDD4L;PMEPA1
Signaling by FGFR2_Homo sapiens_R-HSA-5654738	9/361	0.0301955	0.144129	-1.75116	3.39209	SPTBN4;GRIN2A;PDE1C;ACTN2;PDE1B;CAMK4;AKAP9;ITPR1;ADCY5
DAP12 interactions_Homo sapiens_R-HSA-2172127	9/359	0.029301	0.141316	-1.69925	3.32501	SPTBN4;GRIN2A;PDE1C;ACTN2;PDE1B;CAMK4;AKAP9;ITPR1;ADCY5
Phase 1 - inactivation of fast Na+ channels_Homo sapiens_R-HSA-5576894	2016-03-27	0.00512572	0.0423787	-1.04851	3.31446	KCNIP2;CACNA2D3;CACNA1D
Developmental Biology_Homo sapiens_R-HSA-1266738	16/786	0.0251348	0.127259	-1.58909	3.27595	KMT2D;EPHA4;SPTBN4;SMAD3;PLXND1;ACTN2;LPL;CACNA1D;CACNA1I;RPS6KA3;GRIN2A;ACVR1C;AKAP9;RARB;SLIT3;SCN4B
Signaling by PDGF_Homo sapiens_R-HSA-186797	9/364	0.031573	0.149166	-1.70897	3.25165	SPTBN4;GRIN2A;PDE1C;ACTN2;PDE1B;CAMK4;AKAP9;ITPR1;ADCY5
Signaling by FGFR_Homo sapiens_R-HSA-190236	9/366	0.0325155	0.150547	-1.71328	3.24407	SPTBN4;GRIN2A;PDE1C;ACTN2;PDE1B;CAMK4;AKAP9;ITPR1;ADCY5
Signaling by Activin_Homo sapiens_R-HSA-1502540	2016-03-13	0.000796844	0.00997131	-0.692595	3.19151	SMAD3;ACVR1C;INHBA
Signaling by TGF-beta Receptor Complex_Homo sapiens_R-HSA-170834	1973-04-01	0.012775	0.0853625	-1.28161	3.15384	SKI;SMAD3;NEDD4L;PMEPA1
TGF-beta receptor signaling activates SMADs_Homo sapiens_R-HSA-2173789	1932-03-01	0.0079191	0.0591378	-1.08596	3.07098	SMAD3;NEDD4L;PMEPA1
Nitric oxide stimulates guanylate cyclase_Homo sapiens_R-HSA-392154	2016-03-25	0.00420699	0.0374584	-0.926947	3.04458	PDE10A;PDE1B;ITPR1
Vasopressin regulates renal water homeostasis via Aquaporins_Homo sapiens_R-HSA-432040	1943-03-01	0.0167339	0.101945	-1.27879	2.91988	GNG7;GNB5;ADCY5
Cooperation of PDCL (PhLP1) and TRiC/CCT in G-protein beta folding_Homo sapiens_R-HSA-6814122	1942-03-01	0.0157752	0.0973854	-1.20575	2.80829	GNG7;GNB5;RGS9
GABA B receptor activation_Homo sapiens_R-HSA-977444	1939-03-01	0.0130902	0.0853625	-1.13723	2.79856	GNAL;GNG7;ADCY5
VEGFA-VEGFR2 Pathway_Homo sapiens_R-HSA-4420097	8/320	0.0394858	0.174188	-1.58707	2.7736	SPTBN4;GRIN2A;ACTN2;PRKCB;AKAP9;ITPR1;PTK2B;BAIAP2
Activation of GABAB receptors_Homo sapiens_R-HSA-991365	1939-03-01	0.0130902	0.0853625	-1.12419	2.76647	GNAL;GNG7;ADCY5
Signaling by VEGF_Homo sapiens_R-HSA-194138	8/328	0.0444626	0.184532	-1.51975	2.56828	SPTBN4;GRIN2A;ACTN2;PRKCB;AKAP9;ITPR1;PTK2B;BAIAP2
BMAL1:CLOCK,NPAS2 activates circadian gene expression_Homo sapiens_R-HSA-1368108	1942-03-01	0.0157752	0.0973854	-1.10252	2.56786	DBP;NPAS2;ARNTL
Transcriptional activity of SMAD2/SMAD3:SMAD4 heterotrimer_Homo sapiens_R-HSA-2173793	1944-03-01	0.0177247	0.103119	-1.10319	2.5063	SKI;SMAD3;NEDD4L
GPCR ligand binding_Homo sapiens_R-HSA-500792	10/447	0.0426266	0.181168	-1.40483	2.39992	ADORA2A;GNG7;CHRM4;HTR1B;DRD1;GNB5;DRD2;TAC1;MCHR1;WNT2
Axon guidance_Homo sapiens_R-HSA-422475	11/515	0.0451162	0.184532	-1.39842	2.36324	EPHA4;SPTBN4;CACNA1I;RPS6KA3;GRIN2A;PLXND1;ACTN2;AKAP9;SLIT3;CACNA1D;SCN4B
Aquaporin-mediated transport_Homo sapiens_R-HSA-445717	1951-03-01	0.0255618	0.127259	-1.10109	2.26992	GNG7;GNB5;ADCY5
Phase 0 - rapid depolarisation_Homo sapiens_R-HSA-5576892	1944-03-01	0.0177247	0.103119	-0.98401	2.23554	CACNA2D3;CACNA1D;SCN4B
Ion channel transport_Homo sapiens_R-HSA-983712	6/203	0.0367526	0.166828	-1.22239	2.18904	RYR1;GABRA4;NEDD4L;RYR3;UNC79;ANO3
G-protein beta:gamma signalling_Homo sapiens_R-HSA-397795	1951-03-01	0.0255618	0.127259	-0.932573	1.92252	GNG7;GNB5;PLCB1
O-linked glycosylation_Homo sapiens_R-HSA-5173105	4/110	0.0454155	0.184532	-1.08504	1.83364	ADAMTS3;B3GNT2;THSD7A;MUC3A
VEGFR2 mediated cell proliferation_Homo sapiens_R-HSA-5218921	6/248	0.0791722	0.26343	-1.34287	1.79134	SPTBN4;GRIN2A;ACTN2;PRKCB;AKAP9;ITPR1
Circadian Clock_Homo sapiens_R-HSA-400253	1963-03-01	0.0426507	0.181168	-0.94664	1.61717	DBP;NPAS2;ARNTL
PI Metabolism_Homo sapiens_R-HSA-1483255	1960-03-01	0.0379516	0.170598	-0.897499	1.58718	INPP5J;GDPD5;PIK3C2B
Diseases associated with O-glycosylation of proteins_Homo sapiens_R-HSA-3906995	1962-03-01	0.0410532	0.177642	-0.839862	1.45127	ADAMTS3;THSD7A;MUC3A
NCAM signaling for neurite out-growth_Homo sapiens_R-HSA-375165	6/266	0.101646	0.291456	-1.08156	1.33342	SPTBN4;CACNA1I;GRIN2A;ACTN2;AKAP9;CACNA1D
Cell-Cell communication_Homo sapiens_R-HSA-1500931	4/131	0.0749638	0.26343	-0.976397	1.30248	ACTN2;ACTN1;MAGI2;PTK2B
Class A/1 (Rhodopsin-like receptors)_Homo sapiens_R-HSA-373076	7/323	0.0943127	0.280783	-0.950827	1.20771	ADORA2A;CHRM4;HTR1B;DRD1;DRD2;TAC1;MCHR1
Class B/2 (Secretin family receptors)_Homo sapiens_R-HSA-373080	1984-03-01	0.0830096	0.270658	-0.812768	1.06221	GNG7;GNB5;WNT2
Diseases of glycosylation_Homo sapiens_R-HSA-3781865	1988-03-01	0.0920616	0.278592	-0.570002	0.728468	ADAMTS3;THSD7A;MUC3A
Chaperonin-mediated protein folding_Homo sapiens_R-HSA-390466	1995-03-01	0.108833	0.309138	-0.576964	0.677336	GNG7;GNB5;RGS9
L1CAM interactions_Homo sapiens_R-HSA-373760	1996-03-01	0.11132	0.313822	-0.514851	0.596675	SPTBN4;RPS6KA3;SCN4B
Transport of inorganic cations/anions and amino acids/oligopeptides_Homo sapiens_R-HSA-425393	1999-03-01	0.118912	0.323611	-0.514476	0.580438	SLC24A4;SLC7A8;SLC8A2
Protein folding_Homo sapiens_R-HSA-391251	3/101	0.124078	0.326411	-0.501308	0.561263	GNG7;GNB5;RGS9
Interleukin-2 signaling_Homo sapiens_R-HSA-451927	5/252	0.186143	0.412365	-0.628535	0.556786	SPTBN4;GRIN2A;ACTN2;AKAP9;PTK2B
Visual phototransduction_Homo sapiens_R-HSA-2187338	1997-03-01	0.113829	0.317488	-0.468737	0.537789	LPL;GNB5;RGS9
Signal amplification_Homo sapiens_R-HSA-392518	1932-02-01	0.0604602	0.231348	-0.351427	0.51443	GNG7;GNB5
PPARA activates gene expression_Homo sapiens_R-HSA-1989781	3/113	0.15668	0.375389	-0.504153	0.493966	NPAS2;PPARGC1B;ARNTL
Glucagon signaling in metabolic regulation_Homo sapiens_R-HSA-163359	1933-02-01	0.0636446	0.239573	-0.339923	0.485716	GNG7;ADCY5
Regulation of lipid metabolism by Peroxisome proliferator-activated receptor alpha (PPARalpha)_Homo sapiens_R-HSA-400206	3/116	0.165216	0.3883	-0.490404	0.463911	NPAS2;PPARGC1B;ARNTL
Thrombin signalling through proteinase activated receptors (PARs)_Homo sapiens_R-HSA-456926	1932-02-01	0.0604602	0.231348	-0.299929	0.439046	GNG7;GNB5
Response to elevated platelet cytosolic Ca2+_Homo sapiens_R-HSA-76005	3/110	0.148289	0.361356	-0.368138	0.374725	ACTN2;PRKCB;ACTN1
ADP signalling through P2Y purinoceptor 1_Homo sapiens_R-HSA-418592	2016-02-25	0.0398788	0.174188	-0.208817	0.364934	GNG7;GNB5
Glutamate Binding, Activation of AMPA Receptors and Synaptic Plasticity_Homo sapiens_R-HSA-399721	1931-02-01	0.0573333	0.22307	-0.231007	0.346573	PRKCB;AKAP5
G-protein activation_Homo sapiens_R-HSA-202040	2016-02-28	0.0483147	0.194519	-0.200458	0.328194	GNG7;GNB5
Trafficking of AMPA receptors_Homo sapiens_R-HSA-399719	1931-02-01	0.0573333	0.22307	-0.214104	0.321214	PRKCB;AKAP5
Glycosaminoglycan metabolism_Homo sapiens_R-HSA-1630316	3/121	0.179742	0.406658	-0.345632	0.310993	CHST15;B3GNT2;CHSY3
Striated Muscle Contraction_Homo sapiens_R-HSA-390522	1934-02-01	0.0668845	0.24458	-0.21516	0.30299	TMOD1;ACTN2
Thromboxane signalling through TP receptor_Homo sapiens_R-HSA-428930	2016-02-23	0.0346048	0.158634	-0.160257	0.295058	GNG7;GNB5
The phototransduction cascade_Homo sapiens_R-HSA-2514856	1934-02-01	0.0668845	0.24458	-0.209008	0.294327	GNB5;RGS9
Synthesis of IP3 and IP4 in the cytosol_Homo sapiens_R-HSA-1855204	2016-02-25	0.0398788	0.174188	-0.161027	0.281414	INPP5J;PLCB1
Inactivation, recovery and regulation of the phototransduction cascade_Homo sapiens_R-HSA-2514859	1933-02-01	0.0636446	0.239573	-0.181252	0.258991	GNB5;RGS9
Glucagon-type ligand receptors_Homo sapiens_R-HSA-420092	1930-02-01	0.0542655	0.214743	-0.167682	0.257947	GNG7;GNB5
Metabolism of lipids and lipoproteins_Homo sapiens_R-HSA-556833	10/659	0.262776	0.516597	-0.384947	0.254254	SMPD3;CYP11A1;INPP5J;LPL;PRKD1;GDPD5;PPARGC1B;NPAS2;PIK3C2B;ARNTL
Synthesis of PIPs at the plasma membrane_Homo sapiens_R-HSA-1660499	1934-02-01	0.0668845	0.24458	-0.17842	0.251253	INPP5J;PIK3C2B
Defective B3GALTL causes Peters-plus syndrome (PpS)_Homo sapiens_R-HSA-5083635	1937-02-01	0.0769208	0.26343	-0.173082	0.230885	ADAMTS3;THSD7A
ADP signalling through P2Y purinoceptor 12_Homo sapiens_R-HSA-392170	2016-02-22	0.0320788	0.150025	-0.101496	0.192533	GNG7;GNB5
Rho GTPase cycle_Homo sapiens_R-HSA-194840	3/122	0.182689	0.406658	-0.186604	0.167903	BCR;ARHGAP10;ARHGAP19
Nuclear Envelope Breakdown_Homo sapiens_R-HSA-2980766	1951-02-01	0.128919	0.33346	-0.142787	0.156813	NUP93;PRKCB
NCAM1 interactions_Homo sapiens_R-HSA-419037	1937-02-01	0.0769208	0.26343	-0.112453	0.150009	CACNA1I;CACNA1D
Death Receptor Signalling_Homo sapiens_R-HSA-73887	1948-02-01	0.117173	0.322922	-0.125536	0.141899	SMPD3;TNFRSF10B
G beta:gamma signalling through PI3Kgamma_Homo sapiens_R-HSA-392451	1948-02-01	0.117173	0.322922	-0.109216	0.123452	GNG7;GNB5
RORA activates gene expression_Homo sapiens_R-HSA-1368082	2016-02-27	0.0454354	0.184532	-0.0636672	0.107593	NPAS2;ARNTL
Inositol phosphate metabolism_Homo sapiens_R-HSA-1483249	1944-02-01	0.101978	0.291456	-0.0700866	0.0864074	INPP5J;PLCB1
Deactivation of the beta-catenin transactivating complex_Homo sapiens_R-HSA-3769402	1942-02-01	0.0946052	0.280783	-0.0618761	0.0785933	KMT2D;TCF7
O-glycosylation of TSR domain-containing proteins_Homo sapiens_R-HSA-5173214	1938-02-01	0.0803662	0.263897	-0.0540166	0.0719607	ADAMTS3;THSD7A
SHC1 events in ERBB4 signaling_Homo sapiens_R-HSA-1250347	4/235	0.310868	0.543438	-0.0993179	0.060568	SPTBN4;GRIN2A;ACTN2;AKAP9
FRS-mediated FGFR1 signaling_Homo sapiens_R-HSA-5654693	4/236	0.313542	0.543438	-0.0937214	0.057155	SPTBN4;GRIN2A;ACTN2;AKAP9
Platelet calcium homeostasis_Homo sapiens_R-HSA-418360	2016-02-27	0.0454354	0.184532	-0.0337519	0.0570385	ITPR1;SLC8A2
SOS-mediated signalling_Homo sapiens_R-HSA-112412	4/235	0.310868	0.543438	-0.0912911	0.0556729	SPTBN4;GRIN2A;ACTN2;AKAP9
FRS-mediated FGFR4 signaling_Homo sapiens_R-HSA-5654712	4/236	0.313542	0.543438	-0.0840605	0.0512634	SPTBN4;GRIN2A;ACTN2;AKAP9
GRB2 events in EGFR signaling_Homo sapiens_R-HSA-179812	4/235	0.310868	0.543438	-0.082357	0.0502245	SPTBN4;GRIN2A;ACTN2;AKAP9
FRS-mediated FGFR2 signaling_Homo sapiens_R-HSA-5654700	4/236	0.313542	0.543438	-0.0749377	0.0457	SPTBN4;GRIN2A;ACTN2;AKAP9
SHC1 events in EGFR signaling_Homo sapiens_R-HSA-180336	4/235	0.310868	0.543438	-0.0730763	0.0445648	SPTBN4;GRIN2A;ACTN2;AKAP9
FRS-mediated FGFR3 signaling_Homo sapiens_R-HSA-5654706	4/236	0.313542	0.543438	-0.0656379	0.0400286	SPTBN4;GRIN2A;ACTN2;AKAP9
RAF/MAP kinase cascade_Homo sapiens_R-HSA-5673001	4/235	0.310868	0.543438	-0.0635953	0.0387829	SPTBN4;GRIN2A;ACTN2;AKAP9
ARMS-mediated activation_Homo sapiens_R-HSA-170984	4/239	0.321576	0.543438	-0.0439952	0.02683	SPTBN4;GRIN2A;ACTN2;AKAP9
Phospholipid metabolism_Homo sapiens_R-HSA-1483257	3/161	0.304771	0.543438	-0.0243973	0.0148785	INPP5J;GDPD5;PIK3C2B
Signalling to p38 via RIT and RIN_Homo sapiens_R-HSA-187706	4/239	0.321576	0.543438	-0.0241411	0.0147222	SPTBN4;GRIN2A;ACTN2;AKAP9
MAPK1/MAPK3 signaling_Homo sapiens_R-HSA-5684996	4/241	0.326942	0.543438	-0.000930314	0.000567342	SPTBN4;GRIN2A;ACTN2;AKAP9
Gene Expression_Homo sapiens_R-HSA-74160	7/1631	0.999854	0.999854	1.59443	-0.000233491	SKI;NUP93;SMAD3;RARB;TNFRSF10B;NEDD4L;RXRG
Frs2-mediated activation_Homo sapiens_R-HSA-170968	4/240	0.324259	0.543438	0.00433195	-0.0026418	SPTBN4;GRIN2A;ACTN2;AKAP9
Prolonged ERK activation events_Homo sapiens_R-HSA-169893	4/242	0.329628	0.543438	0.00731983	-0.00446392	SPTBN4;GRIN2A;ACTN2;AKAP9
Olfactory Signaling Pathway_Homo sapiens_R-HSA-381753	1/418	0.993815	0.995966	1.49299	-0.00603529	GNAL
Metabolism of amino acids and derivatives_Homo sapiens_R-HSA-71291	1/335	0.98273	0.989139	1.47239	-0.016079	ARG2
Transcriptional Regulation by TP53_Homo sapiens_R-HSA-3700989	1/348	0.985286	0.989561	1.53502	-0.016109	TNFRSF10B
Signaling by Leptin_Homo sapiens_R-HSA-2586552	4/243	0.332315	0.543438	0.0508471	-0.0310086	SPTBN4;GRIN2A;ACTN2;AKAP9
Cell Cycle_Homo sapiens_R-HSA-1640170	3/566	0.967768	0.976201	1.66569	-0.0401204	NUP93;PRKCB;AKAP9
Interleukin receptor SHC signaling_Homo sapiens_R-HSA-912526	4/245	0.337692	0.543438	0.0682018	-0.0415921	SPTBN4;GRIN2A;ACTN2;AKAP9
Prostacyclin signalling through prostacyclin receptor_Homo sapiens_R-HSA-392851	2016-02-19	0.0249707	0.127259	0.0217466	-0.0448311	GNG7;GNB5
RHO GTPase Effectors_Homo sapiens_R-HSA-195258	1/255	0.953965	0.964657	1.47694	-0.0531446	BAIAP2
Signalling to RAS_Homo sapiens_R-HSA-167044	4/246	0.340382	0.543438	0.0876297	-0.05344	SPTBN4;GRIN2A;ACTN2;AKAP9
Adaptive Immune System_Homo sapiens_R-HSA-1280218	5/762	0.954239	0.964657	1.59468	-0.0573812	PRKCB;ITPR1;NEDD4L;ASB11;TRAIP
Signalling to ERKs_Homo sapiens_R-HSA-187687	4/253	0.359233	0.565558	0.128112	-0.0730166	SPTBN4;GRIN2A;ACTN2;AKAP9
Generic Transcription Pathway_Homo sapiens_R-HSA-212436	6/812	0.928692	0.949193	1.42003	-0.0740444	SKI;SMAD3;TNFRSF10B;NEDD4L;RARB;RXRG
Chromatin organization_Homo sapiens_R-HSA-4839726	1/226	0.934463	0.950836	1.47081	-0.0741497	KMT2D
Chromatin modifying enzymes_Homo sapiens_R-HSA-3247509	1/226	0.934463	0.950836	1.47794	-0.0745091	KMT2D
Vesicle-mediated transport_Homo sapiens_R-HSA-5653656	3/492	0.93646	0.950836	1.4787	-0.0745474	SPTBN4;C2CD5;TGFA
Chondroitin sulfate/dermatan sulfate metabolism_Homo sapiens_R-HSA-1793185	1950-02-01	0.124973	0.326906	0.0702323	-0.0785256	CHST15;CHSY3
Infectious disease_Homo sapiens_R-HSA-5663205	2/348	0.922353	0.9448	1.5384	-0.0873534	NUP93;NEDD4L
Activation of anterior HOX genes in hindbrain development during early embryogenesis_Homo sapiens_R-HSA-5617472	1989-02-01	0.291101	0.541629	0.149801	-0.0918542	KMT2D;RARB
Sphingolipid metabolism_Homo sapiens_R-HSA-428157	1974-02-01	0.225492	0.468174	0.125969	-0.0955999	SMPD3;PRKD1
Cell Cycle, Mitotic_Homo sapiens_R-HSA-69278	3/462	0.917217	0.941622	1.59951	-0.0962126	NUP93;PRKCB;AKAP9
Biological oxidations_Homo sapiens_R-HSA-211859	1/199	0.909041	0.935303	1.44672	-0.0967641	CYP11A1
Activation of HOX genes during differentiation_Homo sapiens_R-HSA-5619507	1989-02-01	0.291101	0.541629	0.158828	-0.0973894	KMT2D;RARB
Processing of Capped Intron-Containing Pre-mRNA_Homo sapiens_R-HSA-72203	1/193	0.902182	0.932389	1.50702	-0.1055	NUP93
Interferon Signaling_Homo sapiens_R-HSA-913531	1/196	0.905673	0.933913	1.6077	-0.109922	NUP93
Downstream signaling events of B Cell Receptor (BCR)_Homo sapiens_R-HSA-1168372	1/192	0.90099	0.932389	1.57154	-0.110017	PRKCB
O-linked glycosylation of mucins_Homo sapiens_R-HSA-913709	1966-02-01	0.190965	0.414135	0.125375	-0.110526	B3GNT2;MUC3A
Signaling by Retinoic Acid_Homo sapiens_R-HSA-5362517	1942-02-01	0.0946052	0.280783	0.0904037	-0.114828	RARB;RXRG
G alpha (12/13) signalling events_Homo sapiens_R-HSA-416482	1975-02-01	0.229846	0.472972	0.164211	-0.122948	GNG7;GNB5
Membrane Trafficking_Homo sapiens_R-HSA-199991	3/420	0.881494	0.915094	1.40892	-0.125012	SPTBN4;C2CD5;TGFA
Interleukin-3, 5 and GM-CSF signaling_Homo sapiens_R-HSA-512988	4/261	0.380775	0.581844	0.233387	-0.126392	SPTBN4;GRIN2A;ACTN2;AKAP9
Mitotic G2-G2/M phases_Homo sapiens_R-HSA-453274	1/175	0.878375	0.913905	1.46008	-0.131448	AKAP9
G2/M Transition_Homo sapiens_R-HSA-69275	1/173	0.875399	0.91286	1.47644	-0.134611	AKAP9
Nuclear Receptor transcription pathway_Homo sapiens_R-HSA-383280	1951-02-01	0.128919	0.33346	0.125725	-0.138075	RARB;RXRG
Extracellular matrix organization_Homo sapiens_R-HSA-1474244	2/283	0.854344	0.894609	1.29972	-0.144747	ADAMTS3;ACTN1
Interaction between L1 and Ankyrins_Homo sapiens_R-HSA-445095	2016-02-29	0.0512587	0.204593	0.0925817	-0.146903	SPTBN4;SCN4B
Innate Immune System_Homo sapiens_R-HSA-168249	11/807	0.369337	0.570348	0.268081	-0.15053	SPTBN4;RPS6KA3;GRIN2A;PDE1C;ACTN2;PDE1B;CAMK4;AKAP9;ITPR1;BAIAP2;ADCY5
Formation of the beta-catenin:TCF transactivating complex_Homo sapiens_R-HSA-201722	1958-02-01	0.15729	0.375389	0.157665	-0.154479	KMT2D;TCF7
Post-translational protein modification_Homo sapiens_R-HSA-597592	7/521	0.430505	0.620946	0.350176	-0.166863	NUP93;SPTBN4;ADAMTS3;TGFA;B3GNT2;THSD7A;MUC3A
SLC-mediated transmembrane transport_Homo sapiens_R-HSA-425407	4/268	0.399574	0.58989	0.329681	-0.174012	NUP93;SLC24A4;SLC7A8;SLC8A2
Cellular Senescence_Homo sapiens_R-HSA-2559583	1/161	0.855965	0.894609	1.56493	-0.174283	RPS6KA3
Metabolism of carbohydrates_Homo sapiens_R-HSA-71387	4/282	0.436871	0.623676	0.375495	-0.177281	NUP93;CHST15;B3GNT2;CHSY3
Asparagine N-linked glycosylation_Homo sapiens_R-HSA-446203	2/259	0.817871	0.864553	1.27506	-0.185576	SPTBN4;TGFA
Influenza Infection_Homo sapiens_R-HSA-168254	1/147	0.829472	0.873933	1.44757	-0.195063	NUP93
MAPK family signaling cascades_Homo sapiens_R-HSA-5683057	4/284	0.442153	0.623676	0.413241	-0.195101	SPTBN4;GRIN2A;ACTN2;AKAP9
Cellular responses to stress_Homo sapiens_R-HSA-2262752	3/367	0.817669	0.864553	1.36867	-0.199201	NUP93;RPS6KA3;CITED2
M Phase_Homo sapiens_R-HSA-68886	2/268	0.832407	0.873933	1.48788	-0.200495	NUP93;PRKCB
Metabolism of vitamins and cofactors_Homo sapiens_R-HSA-196854	1/148	0.831515	0.873933	1.50882	-0.203316	LPL
Signaling by Hedgehog_Homo sapiens_R-HSA-5358351	1/136	0.805315	0.857152	1.33378	-0.205589	ADCY5
IRS-mediated signalling_Homo sapiens_R-HSA-112399	4/284	0.442153	0.623676	0.450647	-0.212762	SPTBN4;GRIN2A;ACTN2;AKAP9
Toll-Like Receptors Cascades_Homo sapiens_R-HSA-168898	1/140	0.814468	0.864553	1.46711	-0.213527	RPS6KA3
Signaling by Type 1 Insulin-like Growth Factor 1 Receptor (IGF1R)_Homo sapiens_R-HSA-2404192	4/288	0.452675	0.623676	0.454679	-0.214665	SPTBN4;GRIN2A;ACTN2;AKAP9
Insulin receptor signalling cascade_Homo sapiens_R-HSA-74751	4/287	0.45005	0.623676	0.463568	-0.218862	SPTBN4;GRIN2A;ACTN2;AKAP9
IGF1R signaling cascade_Homo sapiens_R-HSA-2428924	4/288	0.452675	0.623676	0.46378	-0.218962	SPTBN4;GRIN2A;ACTN2;AKAP9
Influenza Life Cycle_Homo sapiens_R-HSA-168255	1/136	0.805315	0.857152	1.43834	-0.221706	NUP93
IRS-related events triggered by IGF1R_Homo sapiens_R-HSA-2428928	4/288	0.452675	0.623676	0.472376	-0.22302	SPTBN4;GRIN2A;ACTN2;AKAP9
TCF dependent signaling in response to WNT_Homo sapiens_R-HSA-201681	3/199	0.426841	0.617586	0.47139	-0.22718	KMT2D;TCF7;KREMEN1
Signaling by Interleukins_Homo sapiens_R-HSA-449147	5/392	0.504901	0.675864	0.584035	-0.228804	SPTBN4;GRIN2A;ACTN2;AKAP9;PTK2B
Fatty acid, triacylglycerol, and ketone body metabolism_Homo sapiens_R-HSA-535734	3/217	0.482373	0.653038	0.554966	-0.236482	PPARGC1B;NPAS2;ARNTL
Mitotic Prophase_Homo sapiens_R-HSA-68875	2/107	0.368851	0.570348	0.42297	-0.237501	NUP93;PRKCB
FCERI mediated MAPK activation_Homo sapiens_R-HSA-2871796	4/289	0.455297	0.623676	0.52186	-0.246383	SPTBN4;GRIN2A;ACTN2;AKAP9
Metabolism_Homo sapiens_R-HSA-1430728	23/1908	0.515267	0.678617	0.635942	-0.246553	ARG2;ITPR1;LPL;CACNA1D;AKAP5;GDPD5;CACNA1E;NPAS2;ADCY5;PIK3C2B;ARNTL;SMPD3;NUP93;CYP11A1;GNG7;CHST15;INPP5J;B3GNT2;CHSY3;GNB5;PRKD1;PLCB1;PPARGC1B
Influenza Viral RNA Transcription and Replication_Homo sapiens_R-HSA-168273	1/128	0.785646	0.842024	1.43445	-0.24665	NUP93
Signaling by Insulin receptor_Homo sapiens_R-HSA-74752	4/311	0.51182	0.678617	0.644512	-0.249876	SPTBN4;GRIN2A;ACTN2;AKAP9
Host Interactions of HIV factors_Homo sapiens_R-HSA-162909	1/129	0.788209	0.842819	1.46559	-0.250619	NUP93
Organelle biogenesis and maintenance_Homo sapiens_R-HSA-1852241	3/326	0.750406	0.813672	1.22636	-0.252873	AKAP9;MCHR1;PPARGC1B
Fc epsilon receptor (FCERI) signaling_Homo sapiens_R-HSA-2454202	5/395	0.511633	0.678617	0.652559	-0.252996	SPTBN4;GRIN2A;ACTN2;AKAP9;ITPR1
Metabolism of proteins_Homo sapiens_R-HSA-392499	13/1074	0.522059	0.68474	0.674053	-0.255275	SPTBN4;TGFA;INHBA;MUC3A;NUP93;ADAMTS3;ADORA2A;GNG7;B3GNT2;THSD7A;GNB5;ATF6;RGS9
Signaling by ERBB4_Homo sapiens_R-HSA-1236394	4/330	0.558472	0.712336	0.755707	-0.25634	SPTBN4;GRIN2A;ACTN2;AKAP9
Signaling by SCF-KIT_Homo sapiens_R-HSA-1433557	4/325	0.546417	0.706679	0.750608	-0.260596	SPTBN4;GRIN2A;ACTN2;AKAP9
Antigen processing: Ubiquitination & Proteasome degradation_Homo sapiens_R-HSA-983168	3/260	0.603564	0.738954	0.866055	-0.261999	NEDD4L;ASB11;TRAIP
Signaling by the B Cell Receptor (BCR)_Homo sapiens_R-HSA-983705	2/233	0.769457	0.828678	1.42052	-0.266949	PRKCB;ITPR1
C-type lectin receptors (CLRs)_Homo sapiens_R-HSA-5621481	1/123	0.772367	0.829712	1.43394	-0.267683	ITPR1
Disease_Homo sapiens_R-HSA-1643685	9/725	0.501567	0.675075	0.685388	-0.269311	NUP93;BCR;ADAMTS3;SMAD3;CYP11A1;KREMEN1;NEDD4L;THSD7A;MUC3A
Toll Like Receptor 4 (TLR4) Cascade_Homo sapiens_R-HSA-166016	1/122	0.769614	0.828678	1.43344	-0.269378	RPS6KA3
Signaling by Rho GTPases_Homo sapiens_R-HSA-194315	4/367	0.642088	0.752484	0.962486	-0.273707	BCR;ARHGAP10;ARHGAP19;BAIAP2
Cytokine Signaling in Immune system_Homo sapiens_R-HSA-1280215	6/620	0.756062	0.81789	1.39351	-0.280134	NUP93;SPTBN4;GRIN2A;ACTN2;AKAP9;PTK2B
Transport to the Golgi and subsequent modification_Homo sapiens_R-HSA-948021	2/162	0.579353	0.720634	0.875452	-0.286819	SPTBN4;TGFA
Platelet degranulation_Homo sapiens_R-HSA-114608	2/105	0.360345	0.565558	0.520418	-0.296609	ACTN2;ACTN1
HIV Infection_Homo sapiens_R-HSA-162906	2/222	0.745843	0.810623	1.41681	-0.297463	NUP93;NEDD4L
HIV Life Cycle_Homo sapiens_R-HSA-162587	2/141	0.505073	0.675864	0.759654	-0.297605	NUP93;NEDD4L
Peptide ligand-binding receptors_Homo sapiens_R-HSA-375276	2/193	0.673675	0.764489	1.11242	-0.298738	TAC1;MCHR1
Fcgamma receptor (FCGR) dependent phagocytosis_Homo sapiens_R-HSA-2029480	2/120	0.422974	0.613908	0.626345	-0.3056	ITPR1;BAIAP2
Diseases of signal transduction_Homo sapiens_R-HSA-5663202	3/288	0.671891	0.764338	1.14105	-0.306651	BCR;SMAD3;KREMEN1
Class I MHC mediated antigen processing & presentation_Homo sapiens_R-HSA-983169	3/305	0.709026	0.775953	1.21858	-0.309109	NEDD4L;ASB11;TRAIP
Programmed Cell Death_Homo sapiens_R-HSA-5357801	2/166	0.592555	0.729663	0.983489	-0.309969	ARHGAP10;TNFRSF10B
Assembly of the primary cilium_Homo sapiens_R-HSA-5617833	2/187	0.656842	0.760295	1.13667	-0.311503	AKAP9;MCHR1
Activated TLR4 signalling_Homo sapiens_R-HSA-166054	1/112	0.740214	0.806398	1.46648	-0.315556	RPS6KA3
Apoptosis_Homo sapiens_R-HSA-109581	2/163	0.582682	0.721342	0.984057	-0.321435	ARHGAP10;TNFRSF10B
Immune System_Homo sapiens_R-HSA-168256	17/1547	0.682888	0.765015	1.23313	-0.330305	SPTBN4;PDE1C;ACTN2;PRKCB;PDE1B;ITPR1;NEDD4L;ASB11;BAIAP2;ADCY5;TRAIP;NUP93;RPS6KA3;GRIN2A;CAMK4;AKAP9;PTK2B
ER to Golgi Anterograde Transport_Homo sapiens_R-HSA-199977	2/131	0.466886	0.633925	0.727426	-0.331579	SPTBN4;TGFA
Late Phase of HIV Life Cycle_Homo sapiens_R-HSA-162599	2/128	0.4551	0.623676	0.746857	-0.35261	NUP93;NEDD4L
Hedgehog 'off' state_Homo sapiens_R-HSA-5610787	1999-01-01	0.696375	0.769503	1.41433	-0.370571	ADCY5
CLEC7A (Dectin-1) signaling_Homo sapiens_R-HSA-5607764	1999-01-01	0.696375	0.769503	1.43023	-0.374737	ITPR1
TRIF-mediated TLR3/TLR4 signaling_Homo sapiens_R-HSA-937061	1997-01-01	0.689009	0.765015	1.41069	-0.377869	RPS6KA3
MyD88-independent TLR3/TLR4 cascade_Homo sapiens_R-HSA-166166	1997-01-01	0.689009	0.765015	1.43587	-0.384612	RPS6KA3
PCP/CE pathway_Homo sapiens_R-HSA-4086400	1991-01-01	0.665833	0.763849	1.42901	-0.384956	PRKCB
Toll Like Receptor 3 (TLR3) Cascade_Homo sapiens_R-HSA-168164	1997-01-01	0.689009	0.765015	1.44484	-0.387014	RPS6KA3
Gene Silencing by RNA_Homo sapiens_R-HSA-211000	1/101	0.703568	0.771924	1.49522	-0.387067	NUP93
Cell surface interactions at the vascular wall_Homo sapiens_R-HSA-202733	1/101	0.703568	0.771924	1.51991	-0.393459	SLC7A8
Toll Like Receptor TLR6:TLR2 Cascade_Homo sapiens_R-HSA-168188	1992-01-01	0.669811	0.763849	1.46408	-0.394402	RPS6KA3
SUMOylation_Homo sapiens_R-HSA-2990846	1/101	0.703568	0.771924	1.53171	-0.396513	NUP93
MyD88:Mal cascade initiated on plasma membrane_Homo sapiens_R-HSA-166058	1992-01-01	0.669811	0.763849	1.4742	-0.397128	RPS6KA3
Toll Like Receptor 9 (TLR9) Cascade_Homo sapiens_R-HSA-168138	1988-01-01	0.653611	0.758451	1.44137	-0.398505	RPS6KA3
Toll Like Receptor TLR1:TLR2 Cascade_Homo sapiens_R-HSA-168179	1992-01-01	0.669811	0.763849	1.49178	-0.401863	RPS6KA3
Degradation of beta-catenin by the destruction complex_Homo sapiens_R-HSA-195253	1982-01-01	0.627824	0.747256	1.37994	-0.402043	TCF7
Toll Like Receptor 2 (TLR2) Cascade_Homo sapiens_R-HSA-181438	1992-01-01	0.669811	0.763849	1.49959	-0.403968	RPS6KA3
EPH-Ephrin signaling_Homo sapiens_R-HSA-2682334	1995-01-01	0.681466	0.765015	1.50942	-0.404313	EPHA4
Toll Like Receptor 7/8 (TLR7/8) Cascade_Homo sapiens_R-HSA-168181	1985-01-01	0.640947	0.752484	1.42604	-0.40553	RPS6KA3
MyD88 dependent cascade initiated on endosome_Homo sapiens_R-HSA-975155	1985-01-01	0.640947	0.752484	1.44077	-0.409721	RPS6KA3
tRNA processing_Homo sapiens_R-HSA-72306	1/103	0.710592	0.775953	1.61658	-0.410068	NUP93
SUMO E3 ligases SUMOylate target proteins_Homo sapiens_R-HSA-3108232	1996-01-01	0.68526	0.765015	1.5339	-0.410869	NUP93
Metabolism of polyamines_Homo sapiens_R-HSA-351202	1984-01-01	0.636624	0.752484	1.44755	-0.411646	ARG2
Cellular response to heat stress_Homo sapiens_R-HSA-3371556	1996-01-01	0.68526	0.765015	1.55502	-0.416528	NUP93
Phase 1 - Functionalization of compounds_Homo sapiens_R-HSA-211945	1992-01-01	0.669811	0.763849	1.54702	-0.416746	CYP11A1
TRAF6 mediated induction of NFkB and MAP kinases upon TLR7/8 or 9 activation_Homo sapiens_R-HSA-975138	1983-01-01	0.63225	0.750595	1.4686	-0.421326	RPS6KA3
MyD88 cascade initiated on plasma membrane_Homo sapiens_R-HSA-975871	1982-01-01	0.627824	0.747256	1.47451	-0.429595	RPS6KA3
Anchoring of the basal body to the plasma membrane_Homo sapiens_R-HSA-5620912	1997-01-01	0.689009	0.765015	1.61758	-0.433286	AKAP9
Toll Like Receptor 5 (TLR5) Cascade_Homo sapiens_R-HSA-168176	1982-01-01	0.627824	0.747256	1.49147	-0.434535	RPS6KA3
Toll Like Receptor 10 (TLR10) Cascade_Homo sapiens_R-HSA-168142	1982-01-01	0.627824	0.747256	1.50116	-0.437358	RPS6KA3
Regulation of actin dynamics for phagocytic cup formation_Homo sapiens_R-HSA-2029482	1997-01-01	0.689009	0.765015	1.64395	-0.440348	BAIAP2
Regulation of HSF1-mediated heat shock response_Homo sapiens_R-HSA-3371453	1980-01-01	0.618813	0.746121	1.5251	-0.446652	NUP93
Senescence-Associated Secretory Phenotype (SASP)_Homo sapiens_R-HSA-2559582	1977-01-01	0.604889	0.738954	1.48229	-0.448421	RPS6KA3
Collagen formation_Homo sapiens_R-HSA-1474290	1985-01-01	0.640947	0.752484	1.57724	-0.448528	ADAMTS3
Regulation of PLK1 Activity at G2/M Transition_Homo sapiens_R-HSA-2565942	1987-01-01	0.64944	0.755504	1.60234	-0.449249	AKAP9
TRAF6 Mediated Induction of proinflammatory cytokines_Homo sapiens_R-HSA-168180	1972-01-01	0.580554	0.720634	1.39266	-0.456268	RPS6KA3
Cell junction organization_Homo sapiens_R-HSA-446728	1986-01-01	0.645219	0.752484	1.60588	-0.456672	ACTN1
Unfolded Protein Response (UPR)_Homo sapiens_R-HSA-381119	1986-01-01	0.645219	0.752484	1.61045	-0.457972	ATF6
Transcriptional regulation of white adipocyte differentiation_Homo sapiens_R-HSA-381340	1979-01-01	0.614226	0.742524	1.5676	-0.466675	LPL
COPI-mediated anterograde transport_Homo sapiens_R-HSA-6807878	1978-01-01	0.609585	0.742524	1.60059	-0.476496	SPTBN4
Peptide hormone metabolism_Homo sapiens_R-HSA-2980736	1981-01-01	0.623345	0.747256	1.64451	-0.479123	INHBA
Activation of NF-kappaB in B cells_Homo sapiens_R-HSA-1169091	1966-01-01	0.549386	0.70854	1.39246	-0.479769	PRKCB
SUMOylation of DNA damage response and repair proteins_Homo sapiens_R-HSA-3108214	1975-01-01	0.595328	0.731132	1.56398	-0.48978	NUP93
ISG15 antiviral mechanism_Homo sapiens_R-HSA-1169408	1972-01-01	0.580554	0.720634	1.5078	-0.49399	NUP93
Transcriptional regulation by small RNAs_Homo sapiens_R-HSA-5578749	1972-01-01	0.580554	0.720634	1.52084	-0.498264	NUP93
Centrosome maturation_Homo sapiens_R-HSA-380287	1979-01-01	0.614226	0.742524	1.67767	-0.499442	AKAP9
Recruitment of mitotic centrosome proteins and complexes_Homo sapiens_R-HSA-380270	1979-01-01	0.614226	0.742524	1.68658	-0.502095	AKAP9
Antiviral mechanism by IFN-stimulated genes_Homo sapiens_R-HSA-1169410	1972-01-01	0.580554	0.720634	1.53569	-0.503129	NUP93
Signaling by PTK6_Homo sapiens_R-HSA-8848021	1967-01-01	0.554736	0.711475	1.48435	-0.505295	LRRK2
Transport of Mature Transcript to Cytoplasm_Homo sapiens_R-HSA-72202	1974-01-01	0.590461	0.729023	1.65397	-0.522739	NUP93
Lipid digestion, mobilization, and transport_Homo sapiens_R-HSA-73923	1971-01-01	0.575512	0.720634	1.61294	-0.528438	LPL
COPII (Coat Protein 2) Mediated Vesicle Transport_Homo sapiens_R-HSA-204005	1968-01-01	0.560022	0.712336	1.55799	-0.528479	TGFA
AURKA Activation by TPX2_Homo sapiens_R-HSA-8854518	1972-01-01	0.580554	0.720634	1.6494	-0.540383	AKAP9
Signaling by FGFR in disease_Homo sapiens_R-HSA-1226099	1963-01-01	0.532952	0.691196	1.47481	-0.544693	BCR
Transport of Mature mRNA derived from an Intron-Containing Transcript_Homo sapiens_R-HSA-159236	1968-01-01	0.560022	0.712336	1.61365	-0.547359	NUP93
MAP kinase activation in TLR cascade_Homo sapiens_R-HSA-450294	1960-01-01	0.515925	0.678617	1.41441	-0.548365	RPS6KA3
Loss of proteins required for interphase microtubule organization from the centrosome_Homo sapiens_R-HSA-380284	1969-01-01	0.565247	0.715053	1.64212	-0.550765	AKAP9
Chondroitin sulfate biosynthesis_Homo sapiens_R-HSA-2022870	2016-02-20	0.0272596	0.134268	0.275264	-0.552708	CHST15;CHSY3
Loss of Nlp from mitotic centrosomes_Homo sapiens_R-HSA-380259	1969-01-01	0.565247	0.715053	1.65116	-0.553799	AKAP9
Semaphorin interactions_Homo sapiens_R-HSA-373755	1967-01-01	0.554736	0.711475	1.64953	-0.561524	PLXND1
Adenylate cyclase inhibitory pathway_Homo sapiens_R-HSA-170670	2016-02-14	0.0148237	0.0940189	0.237873	-0.562394	GNAL;ADCY5
Signaling by NODAL_Homo sapiens_R-HSA-1181150	2016-02-19	0.0249707	0.127259	0.303755	-0.6262	SMAD3;ACVR1C
FCERI mediated Ca+2 mobilization_Homo sapiens_R-HSA-2871809	1962-01-01	0.527344	0.687775	1.6811	-0.629223	ITPR1
Role of phospholipids in phagocytosis_Homo sapiens_R-HSA-2029485	1960-01-01	0.515925	0.678617	1.63258	-0.632947	ITPR1
Collagen biosynthesis and modifying enzymes_Homo sapiens_R-HSA-1650814	1963-01-01	0.532952	0.691196	1.72629	-0.637572	ADAMTS3
tRNA processing in the nucleus_Homo sapiens_R-HSA-6784531	1957-01-01	0.498283	0.67261	1.60879	-0.638029	NUP93
Inhibition of adenylate cyclase pathway_Homo sapiens_R-HSA-997269	2016-02-14	0.0148237	0.0940189	0.270807	-0.640259	GNAL;ADCY5
Cytochrome P450 - arranged by substrate type_Homo sapiens_R-HSA-211897	1962-01-01	0.527344	0.687775	1.72165	-0.644403	CYP11A1
Translocation of GLUT4 to the plasma membrane_Homo sapiens_R-HSA-1445148	1960-01-01	0.515925	0.678617	1.80925	-0.701443	C2CD5
Antigen activates B Cell Receptor (BCR) leading to generation of second messengers_Homo sapiens_R-HSA-983695	1947-01-01	0.434749	0.623676	1.70993	-0.807302	ITPR1
Regulation of Apoptosis_Homo sapiens_R-HSA-169911	1950-01-01	0.454603	0.623676	1.73268	-0.818044	ARHGAP10
SUMOylation of RNA binding proteins_Homo sapiens_R-HSA-4570464	1945-01-01	0.421116	0.613135	1.75761	-0.859769	NUP93
Hexose transport_Homo sapiens_R-HSA-189200	1948-01-01	0.441445	0.623676	1.82381	-0.861069	NUP93
EPH-ephrin mediated repulsion of cells_Homo sapiens_R-HSA-3928665	1948-01-01	0.441445	0.623676	1.83724	-0.867407	EPHA4
Metabolism of non-coding RNA_Homo sapiens_R-HSA-194441	1950-01-01	0.454603	0.623676	1.84357	-0.870394	NUP93
snRNP Assembly_Homo sapiens_R-HSA-191859	1950-01-01	0.454603	0.623676	1.85881	-0.877591	NUP93
Mitochondrial biogenesis_Homo sapiens_R-HSA-1592230	1949-01-01	0.448063	0.623676	1.86333	-0.879723	PPARGC1B
Cargo trafficking to the periciliary membrane_Homo sapiens_R-HSA-5620920	1951-01-01	0.461066	0.627864	1.90617	-0.887193	MCHR1
Amino acid and oligopeptide SLC transporters_Homo sapiens_R-HSA-425374	1949-01-01	0.448063	0.623676	1.88075	-0.88795	SLC7A8
SUMOylation of DNA replication proteins_Homo sapiens_R-HSA-4615885	1944-01-01	0.414178	0.60685	1.84987	-0.923962	NUP93
Diseases of metabolism_Homo sapiens_R-HSA-5668914	1945-01-01	0.421116	0.613135	1.90287	-0.930827	CYP11A1
Metabolism of fat-soluble vitamins_Homo sapiens_R-HSA-6806667	1951-01-01	0.461066	0.627864	2.00081	-0.93124	LPL
Viral Messenger RNA Synthesis_Homo sapiens_R-HSA-168325	1942-01-01	0.400055	0.58989	1.84762	-0.975209	NUP93
TNF signaling_Homo sapiens_R-HSA-75893	1941-01-01	0.392867	0.58989	1.86079	-0.982161	SMPD3
TP53 Regulates Transcription of Cell Death Genes_Homo sapiens_R-HSA-5633008	1943-01-01	0.407158	0.598458	1.92691	-0.989274	TNFRSF10B
Signaling by FGFR1 in disease_Homo sapiens_R-HSA-5655302	1938-01-01	0.370788	0.570348	1.77951	-0.999208	BCR
Non-integrin membrane-ECM interactions_Homo sapiens_R-HSA-3000171	1942-01-01	0.400055	0.58989	1.93428	-1.02095	ACTN1
Glucose transport_Homo sapiens_R-HSA-70153	1942-01-01	0.400055	0.58989	1.953	-1.03083	NUP93
Host Interactions with Influenza Factors_Homo sapiens_R-HSA-168253	1941-01-01	0.392867	0.58989	2.04349	-1.07859	NUP93
Transcriptional activation of mitochondrial biogenesis_Homo sapiens_R-HSA-2151201	1940-01-01	0.385594	0.585344	2.02946	-1.08689	PPARGC1B
Retinoid metabolism and transport_Homo sapiens_R-HSA-975634	1942-01-01	0.400055	0.58989	2.08535	-1.10069	LPL
Netrin-1 signaling_Homo sapiens_R-HSA-373752	1942-01-01	0.400055	0.58989	2.08646	-1.10128	SLIT3
PKMTs methylate histone lysines_Homo sapiens_R-HSA-3214841	1940-01-01	0.385594	0.585344	2.07739	-1.11256	KMT2D
NS1 Mediated Effects on Host Pathways_Homo sapiens_R-HSA-168276	1939-01-01	0.378235	0.579876	2.04214	-1.11285	NUP93
Transport of Mature mRNA Derived from an Intronless Transcript_Homo sapiens_R-HSA-159231	1937-01-01	0.363253	0.566283	2.05794	-1.17027	NUP93
SMAD2/SMAD3:SMAD4 heterotrimer regulates transcription_Homo sapiens_R-HSA-2173796	1932-01-01	0.324216	0.543438	1.92763	-1.17554	SMAD3
FGFR1 mutant receptor activation_Homo sapiens_R-HSA-1839124	2016-01-31	0.316128	0.543438	1.9327	-1.17863	BCR
Transport of Mature mRNAs Derived from Intronless Transcripts_Homo sapiens_R-HSA-159234	1938-01-01	0.370788	0.570348	2.09999	-1.17916	NUP93
Glycosphingolipid metabolism_Homo sapiens_R-HSA-1660662	1941-01-01	0.392867	0.58989	2.29727	-1.21254	SMPD3
Interactions of Rev with host cellular proteins_Homo sapiens_R-HSA-177243	1935-01-01	0.347913	0.551657	2.044	-1.21583	NUP93
Interactions of Vpr with host cellular proteins_Homo sapiens_R-HSA-176033	1935-01-01	0.347913	0.551657	2.04577	-1.21688	NUP93
NEP/NS2 Interacts with the Cellular Export Machinery_Homo sapiens_R-HSA-168333	2016-01-30	0.307945	0.543438	2.02005	-1.23191	NUP93
Nuclear Pore Complex (NPC) Disassembly_Homo sapiens_R-HSA-3301854	1934-01-01	0.340107	0.543438	2.03209	-1.23925	NUP93
Steroid hormones_Homo sapiens_R-HSA-209943	1937-01-01	0.363253	0.566283	2.19337	-1.24729	CYP11A1
Budding and maturation of HIV virion_Homo sapiens_R-HSA-162588	2016-01-25	0.265551	0.516597	1.90282	-1.2568	NEDD4L
Regulation of Glucokinase by Glucokinase Regulatory Protein_Homo sapiens_R-HSA-170822	2016-01-30	0.307945	0.543438	2.07492	-1.26537	NUP93
Vpr-mediated nuclear import of PICs_Homo sapiens_R-HSA-180910	1932-01-01	0.324216	0.543438	2.07614	-1.26611	NUP93
Surfactant metabolism_Homo sapiens_R-HSA-5683826	2016-01-29	0.299665	0.543438	2.08743	-1.27299	ADORA2A
MAPK targets/ Nuclear events mediated by MAP kinases_Homo sapiens_R-HSA-450282	2016-01-30	0.307945	0.543438	2.08777	-1.2732	RPS6KA3
Rev-mediated nuclear export of HIV RNA_Homo sapiens_R-HSA-165054	1933-01-01	0.332208	0.543438	2.09066	-1.27497	NUP93
Transport of the SLBP independent Mature mRNA_Homo sapiens_R-HSA-159227	1933-01-01	0.332208	0.543438	2.10591	-1.28426	NUP93
RHO GTPases Activate WASPs and WAVEs_Homo sapiens_R-HSA-5663213	1936-01-01	0.355628	0.561966	2.24728	-1.29514	BAIAP2
Transport of Ribonucleoproteins into the Host Nucleus_Homo sapiens_R-HSA-168271	2016-01-30	0.307945	0.543438	2.12977	-1.29881	NUP93
Nuclear import of Rev protein_Homo sapiens_R-HSA-180746	1932-01-01	0.324216	0.543438	2.15595	-1.31478	NUP93
Export of Viral Ribonucleoproteins from Nucleus_Homo sapiens_R-HSA-168274	2016-01-31	0.316128	0.543438	2.17823	-1.32837	NUP93
Inwardly rectifying K+ channels_Homo sapiens_R-HSA-1296065	2016-01-31	0.316128	0.543438	2.19113	-1.33623	GNG7
Signaling by WNT in cancer_Homo sapiens_R-HSA-4791275	1934-01-01	0.340107	0.543438	2.20469	-1.34451	KREMEN1
Transport of the SLBP Dependant Mature mRNA_Homo sapiens_R-HSA-159230	1934-01-01	0.340107	0.543438	2.21866	-1.35302	NUP93
EPHA-mediated growth cone collapse_Homo sapiens_R-HSA-3928663	1934-01-01	0.340107	0.543438	2.21938	-1.35346	EPHA4
Depolarization of the Presynaptic Terminal Triggers the Opening of Calcium Channels_Homo sapiens_R-HSA-112308	2016-02-13	0.0130704	0.0853625	0.553583	-1.36228	CACNA2D3;CACNA1E
Cellular response to hypoxia_Homo sapiens_R-HSA-2262749	2016-01-26	0.274231	0.520364	2.10998	-1.3783	CITED2
Cargo concentration in the ER_Homo sapiens_R-HSA-5694530	1933-01-01	0.332208	0.543438	2.27072	-1.38477	TGFA
Lipoprotein metabolism_Homo sapiens_R-HSA-174824	1934-01-01	0.340107	0.543438	2.27677	-1.38847	LPL
Metabolism of steroid hormones_Homo sapiens_R-HSA-196071	2016-01-30	0.307945	0.543438	2.29211	-1.39782	CYP11A1
Regulation of Hypoxia-inducible Factor (HIF) by oxygen_Homo sapiens_R-HSA-1234174	2016-01-26	0.274231	0.520364	2.14998	-1.40443	CITED2
Amino acid transport across the plasma membrane_Homo sapiens_R-HSA-352230	2016-01-31	0.316128	0.543438	2.34455	-1.4298	SLC7A8
Caspase activation via extrinsic apoptotic signalig pathway_Homo sapiens_R-HSA-5357769	2016-01-27	0.282809	0.532278	2.3431	-1.47753	TNFRSF10B
Sphingolipid de novo biosynthesis_Homo sapiens_R-HSA-1660661	1933-01-01	0.332208	0.543438	2.53663	-1.54693	PRKD1
Keratan sulfate/keratin metabolism_Homo sapiens_R-HSA-1638074	1932-01-01	0.324216	0.543438	2.54329	-1.551	B3GNT2
Recycling pathway of L1_Homo sapiens_R-HSA-437239	2016-01-26	0.274231	0.520364	2.3909	-1.5618	RPS6KA3
Nuclear Events (kinase and transcription factor activation)_Homo sapiens_R-HSA-198725	2016-01-24	0.256769	0.514649	2.39493	-1.59088	RPS6KA3
Keratan sulfate biosynthesis_Homo sapiens_R-HSA-2022854	2016-01-27	0.282809	0.532278	2.54668	-1.60591	B3GNT2
Activation of G protein gated Potassium channels_Homo sapiens_R-HSA-1296041	2016-01-25	0.265551	0.516597	2.49711	-1.64932	GNG7
Endogenous sterols_Homo sapiens_R-HSA-211976	2016-01-24	0.256769	0.514649	2.48737	-1.65229	CYP11A1
DARPP-32 events_Homo sapiens_R-HSA-180024	2016-01-24	0.256769	0.514649	2.50298	-1.66265	PPP1R1B
Termination of O-glycan biosynthesis_Homo sapiens_R-HSA-977068	2016-01-26	0.274231	0.520364	2.55074	-1.66621	MUC3A
Basigin interactions_Homo sapiens_R-HSA-210991	2016-01-25	0.265551	0.516597	2.53934	-1.67721	SLC7A8
PERK regulates gene expression_Homo sapiens_R-HSA-381042	2016-01-28	0.291287	0.541629	2.76521	-1.69555	ATF6
Inhibition of voltage gated Ca2+ channels via Gbeta/gamma subunits_Homo sapiens_R-HSA-997272	2016-01-25	0.265551	0.516597	2.57155	-1.69849	GNG7
G protein gated Potassium channels_Homo sapiens_R-HSA-1296059	2016-01-25	0.265551	0.516597	2.5953	-1.71417	GNG7
BBSome-mediated cargo-targeting to cilium_Homo sapiens_R-HSA-5620922	2016-01-23	0.247882	0.503374	2.51774	-1.72823	MCHR1
Signaling by BMP_Homo sapiens_R-HSA-201451	2016-01-23	0.247882	0.503374	2.61619	-1.79581	SKI
WNT ligand biogenesis and trafficking_Homo sapiens_R-HSA-3238698	2016-01-26	0.274231	0.520364	2.78547	-1.81954	WNT2
Ligand-gated ion channel transport_Homo sapiens_R-HSA-975298	2016-01-26	0.274231	0.520364	2.82531	-1.84557	GABRA4
Sodium/Calcium exchangers_Homo sapiens_R-HSA-425561	2016-02-11	0.00985931	0.0691646	0.717041	-1.91541	SLC24A4;SLC8A2
Syndecan interactions_Homo sapiens_R-HSA-3000170	2016-01-20	0.220586	0.460051	2.49844	-1.93983	ACTN1
SALM protein interactions at the synapse_Homo sapiens_R-HSA-8849932	2016-01-22	0.23889	0.489408	2.77014	-1.97943	GRIN2A
ATF4 activates genes_Homo sapiens_R-HSA-380994	2016-01-25	0.265551	0.516597	3.12965	-2.06711	ATF6
ERK/MAPK targets_Homo sapiens_R-HSA-198753	2016-01-21	0.229792	0.472972	2.8097	-2.10368	RPS6KA3
Defective C1GALT1C1 causes Tn polyagglutination syndrome (TNPS)_Homo sapiens_R-HSA-5083632	2016-01-20	0.220586	0.460051	3.05471	-2.37174	MUC3A
Signaling by cytosolic FGFR1 fusion mutants_Homo sapiens_R-HSA-1839117	2016-01-18	0.201846	0.426733	3.22039	-2.74248	BCR
RIPK1-mediated regulated necrosis_Homo sapiens_R-HSA-5213460	2016-01-16	0.182659	0.406658	3.12181	-2.80895	TNFRSF10B
Trafficking of GluR2-containing AMPA receptors_Homo sapiens_R-HSA-416993	2016-01-17	0.192309	0.414135	3.20246	-2.82318	PRKCB
Regulated Necrosis_Homo sapiens_R-HSA-5218859	2016-01-16	0.182659	0.406658	3.14176	-2.8269	TNFRSF10B
Chylomicron-mediated lipid transport_Homo sapiens_R-HSA-174800	2016-01-17	0.192309	0.414135	3.22746	-2.84521	LPL
Ligand-dependent caspase activation_Homo sapiens_R-HSA-140534	2016-01-17	0.192309	0.414135	3.23528	-2.85211	TNFRSF10B
Defective GALNT12 causes colorectal cancer 1 (CRCS1)_Homo sapiens_R-HSA-5083636	2016-01-18	0.201846	0.426733	3.37371	-2.87304	MUC3A
Defective GALNT3 causes familial hyperphosphatemic tumoral calcinosis (HFTC)_Homo sapiens_R-HSA-5083625	2016-01-18	0.201846	0.426733	3.44433	-2.93318	MUC3A
Adenylate cyclase activating pathway_Homo sapiens_R-HSA-170660	2016-02-10	0.00840674	0.0612563	1.09925	-3.06986	GNAL;ADCY5
Nucleotide-like (purinergic) receptors_Homo sapiens_R-HSA-418038	2016-01-16	0.182659	0.406658	3.49714	-3.14666	ADORA2A
Miscellaneous transport and binding events_Homo sapiens_R-HSA-5223345	2016-01-18	0.201846	0.426733	3.71407	-3.16289	ADD2
Other semaphorin interactions_Homo sapiens_R-HSA-416700	2016-01-19	0.211271	0.444629	3.9165	-3.17438	PLXND1
WNT5A-dependent internalization of FZD4_Homo sapiens_R-HSA-5099900	2016-01-15	0.172895	0.398261	3.45611	-3.18186	PRKCB
Elevation of cytosolic Ca2+ levels_Homo sapiens_R-HSA-139853	2016-01-15	0.172895	0.398261	3.51934	-3.24008	ITPR1
PKA-mediated phosphorylation of CREB_Homo sapiens_R-HSA-111931	2016-01-17	0.192309	0.414135	3.712	-3.27237	ADCY5
Regulation of necroptotic cell death_Homo sapiens_R-HSA-5675482	2016-01-14	0.163016	0.385083	3.56648	-3.40348	TNFRSF10B
PKA activation in glucagon signalling_Homo sapiens_R-HSA-164378	2016-01-17	0.192309	0.414135	4.00874	-3.53396	ADCY5
PKA activation_Homo sapiens_R-HSA-163615	2016-01-16	0.182659	0.406658	4.02548	-3.62205	ADCY5
Depolymerisation of the Nuclear Lamina_Homo sapiens_R-HSA-4419969	2016-01-15	0.172895	0.398261	3.95958	-3.64538	PRKCB
Cell-extracellular matrix interactions_Homo sapiens_R-HSA-446353	2016-01-16	0.182659	0.406658	4.41328	-3.97099	ACTN1
Signal regulatory protein (SIRP) family interactions_Homo sapiens_R-HSA-391160	2016-01-13	0.153019	0.369	4.18593	-4.1732	PTK2B
Negative regulation of TCF-dependent signaling by WNT ligand antagonists_Homo sapiens_R-HSA-3772470	2016-01-15	0.172895	0.398261	4.69819	-4.32538	KREMEN1
NR1D1 (REV-ERBA) represses gene expression_Homo sapiens_R-HSA-1368071	2016-02-08	0.00582061	0.0464645	1.5072	-4.6257	NPAS2;ARNTL
RSK activation_Homo sapiens_R-HSA-444257	2016-01-06	0.0796548	0.26343	3.47557	-4.63631	RPS6KA3
ATF6-alpha activates chaperones_Homo sapiens_R-HSA-381033	2016-01-12	0.142905	0.350079	4.44601	-4.66652	ATF6
Acetylcholine regulates insulin secretion_Homo sapiens_R-HSA-399997	2016-01-10	0.122315	0.323611	4.33472	-4.89049	PLCB1
Regulation of gene expression by Hypoxia-inducible Factor_Homo sapiens_R-HSA-1234158	2016-01-10	0.122315	0.323611	4.39038	-4.95328	CITED2
Repression of WNT target genes_Homo sapiens_R-HSA-4641265	2016-01-14	0.163016	0.385083	5.19176	-4.95448	TCF7
Regulation by c-FLIP_Homo sapiens_R-HSA-3371378	2016-01-11	0.13267	0.333839	4.55033	-4.99214	TNFRSF10B
Reduction of cytosolic Ca++ levels_Homo sapiens_R-HSA-418359	2016-01-12	0.142905	0.350079	4.79288	-5.0306	SLC8A2
Dimerization of procaspase-8_Homo sapiens_R-HSA-69416	2016-01-11	0.13267	0.333839	4.64161	-5.09229	TNFRSF10B
CREB phosphorylation_Homo sapiens_R-HSA-199920	2016-01-07	0.0905086	0.275694	3.96423	-5.10776	RPS6KA3
CASP8 activity is inhibited_Homo sapiens_R-HSA-5218900	2016-01-11	0.13267	0.333839	4.67144	-5.12502	TNFRSF10B
Peptide hormone biosynthesis_Homo sapiens_R-HSA-209952	2016-01-12	0.142905	0.350079	4.90203	-5.14515	INHBA
Serotonin receptors_Homo sapiens_R-HSA-390666	2016-01-12	0.142905	0.350079	5.07979	-5.33173	HTR1B
GABA A receptor activation_Homo sapiens_R-HSA-977441	2016-01-13	0.153019	0.369	5.75307	-5.73557	GABRA4
CLEC7A (Dectin-1) induces NFAT activation_Homo sapiens_R-HSA-5607763	2016-01-11	0.13267	0.333839	5.30941	-5.82493	ITPR1
Glycoprotein hormones_Homo sapiens_R-HSA-209822	2016-01-10	0.122315	0.323611	5.32141	-6.00369	INHBA
TP53 Regulates Transcription of Death Receptors and Ligands_Homo sapiens_R-HSA-6803211	2016-01-12	0.142905	0.350079	6.19981	-6.5073	TNFRSF10B
Free fatty acids regulate insulin secretion_Homo sapiens_R-HSA-400451	2016-01-08	0.101236	0.291456	5.64631	-6.96115	PLCB1
PTK6 promotes HIF1A stabilization_Homo sapiens_R-HSA-8857538	2016-01-07	0.0905086	0.275694	5.41242	-6.9737	LRRK2
Fatty Acids bound to GPR40 (FFAR1) regulate insulin secretion_Homo sapiens_R-HSA-434316	2016-01-08	0.101236	0.291456	5.77777	-7.12322	PLCB1
Urea cycle_Homo sapiens_R-HSA-70635	2016-01-10	0.122315	0.323611	6.51402	-7.3492	ARG2
ATF6-alpha activates chaperone genes_Homo sapiens_R-HSA-381183	2016-01-10	0.122315	0.323611	6.62399	-7.47327	ATF6
Glycerophospholipid catabolism_Homo sapiens_R-HSA-6814848	2016-01-07	0.0905086	0.275694	6.02363	-7.76122	GDPD5
Synthesis of IP2, IP, and Ins in the cytosol_Homo sapiens_R-HSA-1855183	2016-01-11	0.13267	0.333839	7.16191	-7.8573	INPP5J
TRAIL signaling_Homo sapiens_R-HSA-75158	2016-01-07	0.0905086	0.275694	6.5958	-8.49845	TNFRSF10B
Pregnenolone biosynthesis_Homo sapiens_R-HSA-196108	2016-01-09	0.111837	0.313822	7.58989	-8.79614	CYP11A1
Metabolic disorders of biological oxidation enzymes_Homo sapiens_R-HSA-5579029	2016-01-06	0.0796548	0.26343	6.61558	-8.82497	CYP11A1
Dopamine receptors_Homo sapiens_R-HSA-390651	2016-02-05	0.00277975	0.026813	2.46506	-8.92072	DRD1;DRD2
Phase 3 - rapid repolarisation_Homo sapiens_R-HSA-5576890	2016-01-07	0.0905086	0.275694	6.92357	-8.92076	AKAP9
Regulation of signaling by NODAL_Homo sapiens_R-HSA-1433617	2016-01-10	0.122315	0.323611	7.93739	-8.95507	ACVR1C
Signaling by TGF-beta Receptor Complex in Cancer_Homo sapiens_R-HSA-3304351	2016-01-08	0.101236	0.291456	7.45176	-9.18703	SMAD3
SMAD2/3 MH2 Domain Mutants in Cancer_Homo sapiens_R-HSA-3315487	2016-01-07	0.0905086	0.275694	7.37522	-9.5027	SMAD3
Regulation of cytoskeletal remodeling and cell spreading by IPP complex components_Homo sapiens_R-HSA-446388	2016-01-08	0.101236	0.291456	7.85229	-9.68084	ACTN1
TNFR1-mediated ceramide production_Homo sapiens_R-HSA-5626978	2016-01-06	0.0796548	0.26343	7.47296	-9.9687	SMPD3
Tachykinin receptors bind tachykinins_Homo sapiens_R-HSA-380095	2016-01-05	0.0686727	0.24458	7.08633	-9.97905	TAC1
Binding of TCF/LEF:CTNNB1 to target gene promoters_Homo sapiens_R-HSA-4411364	2016-01-07	0.0905086	0.275694	7.89875	-10.1773	TCF7
Loss of Function of SMAD2/3 in Cancer_Homo sapiens_R-HSA-3304349	2016-01-07	0.0905086	0.275694	7.98759	-10.2917	SMAD3
Disinhibition of SNARE formation_Homo sapiens_R-HSA-114516	2016-01-05	0.0686727	0.24458	7.43336	-10.4677	PRKCB
Loss of Function of TGFBR1 in Cancer_Homo sapiens_R-HSA-3656534	2016-01-07	0.0905086	0.275694	8.3093	-10.7062	SMAD3
TGFBR1 KD Mutants in Cancer_Homo sapiens_R-HSA-3656532	2016-01-07	0.0905086	0.275694	8.43559	-10.869	SMAD3
Activation of TRKA receptors_Homo sapiens_R-HSA-187015	2016-01-06	0.0796548	0.26343	8.3647	-11.1582	ADORA2A
SMAD2/3 Phosphorylation Motif Mutants in Cancer_Homo sapiens_R-HSA-3304356	2016-01-06	0.0796548	0.26343	8.69389	-11.5974	SMAD3
Muscarinic acetylcholine receptors_Homo sapiens_R-HSA-390648	2016-01-05	0.0686727	0.24458	9.60214	-13.5218	CHRM4
Misspliced LRP5 mutants have enhanced beta-catenin-dependent signaling_Homo sapiens_R-HSA-5339717	2016-01-06	0.0796548	0.26343	10.4599	-13.9532	KREMEN1
NGF-independant TRKA activation_Homo sapiens_R-HSA-187024	2016-01-05	0.0686727	0.24458	10.3234	-14.5376	ADORA2A

## Sheet: GO_BP
GO Biological Process
Term	Overlap	P-value	Adjusted P-value	Z-score	Combined Score	Genes
synaptic transmission (GO:0007268)	34/434	6.21173e-17	1.36782e-13	-2.35198	69.6666	KCNG3;VIPR1;KCNA4;AKAP5;CACNA1E;ADCY5;RASD2;RPS6KA3;GRIN2A;GNG7;DRD1;TAC1;DRD2;DLGAP2;KCNH3;KCNH4;EGR3;HOMER1;PRKCB;KCNIP2;ACTN2;GABRA4;PCDHB14;HTR1B;KCNAB1;GNAL;ADORA2A;KCNS1;KCNS2;CAMK4;AKAP9;KCNQ5;PDE7B;PLCB1
behavior (GO:0007610)	29/494	1.38701e-11	1.52709e-08	-2.40973	43.3687	SPTBN4;PDE1B;LRRK2;GPR88;SEZ6;MCHR1;NPAS2;ADCY5;RASD2;GRIN2A;NETO1;CYP11A1;GNG7;DRD1;TAC1;DRD2;TMOD1;EPHA4;HOMER1;HTR1B;KCNAB1;NAV2;FOXP2;ADORA2A;CAMK4;PPP1R1B;STRN;PLCB1;UNC79
regulation of ion transmembrane transport (GO:0034765)	23/314	3.68487e-11	2.70469e-08	-2.3473	40.9033	KCNH3;KCNH4;KCNG3;HOMER1;KCNIP2;ACTN2;TESC;CACNA2D3;KCNA4;NEDD4L;CACNA1D;KCNAB1;CABP1;CACNA1E;CACNA1I;KCNS1;KCNS2;PTK2B;GSG1L;KCNQ5;GNB5;DRD2;SCN4B
regulation of transmembrane transport (GO:0034762)	23/327	7.88322e-11	4.33971e-08	-2.36259	40.0527	KCNH3;KCNH4;KCNG3;HOMER1;KCNIP2;ACTN2;TESC;CACNA2D3;KCNA4;NEDD4L;CACNA1D;KCNAB1;CABP1;CACNA1E;CACNA1I;KCNS1;KCNS2;PTK2B;GSG1L;KCNQ5;GNB5;DRD2;SCN4B
locomotory behavior (GO:0007626)	16/183	4.02338e-09	1.77189e-06	-2.33025	30.8606	TMOD1;EPHA4;SPTBN4;PDE1B;LRRK2;GPR88;SEZ6;NAV2;NPAS2;ADCY5;RASD2;ADORA2A;GNG7;STRN;DRD1;DRD2
regulation of membrane potential (GO:0042391)	18/266	1.79576e-08	6.59046e-06	-2.37758	28.3642	KCNH3;KCNH4;KCNIP2;ACTN2;LRRK2;GPR88;SEZ6;NEDD4L;CACNA1D;CACNA1E;CACNA1I;GRIN2A;NETO1;ADORA2A;PTK2B;IGSF9B;DRD1;SCN4B
single-organism behavior (GO:0044708)	20/362	6.84321e-08	1.67643e-05	-2.39039	26.2854	TMOD1;SPTBN4;EPHA4;HOMER1;PDE1B;LRRK2;SEZ6;KCNAB1;FOXP2;NPAS2;GRIN2A;NETO1;CAMK4;GNG7;PPP1R1B;DRD1;PLCB1;TAC1;DRD2;UNC79
regulation of ion transmembrane transporter activity (GO:0032412)	13/137	5.01079e-08	1.57625e-05	-2.29831	25.4144	HOMER1;KCNIP2;ACTN2;TESC;NEDD4L;CACNA1D;KCNAB1;CABP1;PTK2B;GSG1L;GNB5;DRD2;SCN4B
regulation of transmembrane transporter activity (GO:0022898)	13/141	6.85191e-08	1.67643e-05	-2.30701	25.3685	HOMER1;KCNIP2;ACTN2;TESC;NEDD4L;CACNA1D;KCNAB1;CABP1;PTK2B;GSG1L;GNB5;DRD2;SCN4B
response to amphetamine (GO:0001975)	2016-07-29	2.65225e-07	5.30933e-05	-2.46186	24.2333	GRIN2A;GNAL;ADORA2A;PDE1B;PPP1R1B;DRD1;DRD2
regulation of transporter activity (GO:0032409)	13/153	1.65796e-07	3.65083e-05	-2.32199	23.726	HOMER1;KCNIP2;ACTN2;TESC;NEDD4L;CACNA1D;KCNAB1;CABP1;PTK2B;GSG1L;GNB5;DRD2;SCN4B
inorganic cation transmembrane transport (GO:0098662)	21/440	3.27775e-07	6.01467e-05	-2.30258	22.3781	RYR1;KCNH3;KCNH4;SLC24A4;KCNG3;KCNIP2;CACNA2D3;ITPR1;KCNA4;CACNA1D;KCNAB1;CACNA1E;RYR3;SLC8A2;CACNA1I;GRIN2A;KCNS1;KCNS2;KCNQ5;SLC17A2;SCN4B
response to alkaloid (GO:0043279)	11/111	3.70673e-07	6.27863e-05	-2.16522	20.9502	RYR1;GNAL;ADORA2A;HOMER1;CYP11A1;PTK2B;HTR1B;DRD1;TAC1;DRD2;RYR3
dopamine receptor signaling pathway (GO:0007212)	2016-06-26	2.46263e-06	0.000318983	-2.56763	20.6704	GNAL;DRD1;DRD2;RGS9;KLF16;ADCY5
regulation of metal ion transport (GO:0010959)	15/250	1.23215e-06	0.0001938	-2.40044	20.5206	SPTBN4;HOMER1;ACTN2;TESC;NEDD4L;KCNAB1;CACNA1D;CABP1;MCHR1;ADORA2A;PTK2B;DRD1;GNB5;DRD2;SCN4B
response to amine (GO:0014075)	1940-07-01	1.77908e-06	0.000261168	-2.36576	19.5184	GRIN2A;GNAL;ADORA2A;PDE1B;PPP1R1B;DRD1;DRD2
membrane depolarization (GO:0051899)	10/106	1.92758e-06	0.000265283	-2.21668	18.2537	CACNA1I;GRIN2A;NETO1;ADORA2A;LRRK2;SEZ6;PTK2B;CACNA1D;CACNA1E;SCN4B
regulation of potassium ion transport (GO:0043266)	1951-07-01	7.57391e-06	0.000926541	-2.12474	14.8393	ACTN2;PTK2B;NEDD4L;CACNA1D;KCNAB1;DRD1;DRD2
cAMP metabolic process (GO:0046058)	1935-06-01	1.11283e-05	0.00128971	-2.20978	14.7024	PDE10A;ADORA2A;PDE1B;PDE7B;PDE8B;ADCY5
synaptic transmission, dopaminergic (GO:0001963)	2016-04-12	3.85793e-05	0.00301821	-2.3264	13.5003	RASD2;ADORA2A;DRD1;DRD2
calcium ion transport (GO:0006816)	12/215	2.92045e-05	0.0029231	-2.30191	13.4319	RYR1;CACNA1I;SLC24A4;GRIN2A;PRKCB;CACNA2D3;ITPR1;CACNA1D;DRD2;CACNA1E;RYR3;SLC8A2
neuron-neuron synaptic transmission (GO:0007270)	1958-07-01	1.62903e-05	0.00170816	-2.04515	13.0324	RASD2;GRIN2A;ADORA2A;CAMK4;DRD1;DRD2;DLGAP2
regulation of postsynaptic membrane potential (GO:0060078)	1958-07-01	1.62903e-05	0.00170816	-2.03243	12.9513	GRIN2A;ADORA2A;NETO1;LRRK2;SEZ6;PTK2B;IGSF9B
divalent metal ion transport (GO:0070838)	12/234	6.38341e-05	0.00390452	-2.28571	12.6757	RYR1;CACNA1I;SLC24A4;GRIN2A;PRKCB;CACNA2D3;ITPR1;CACNA1D;DRD2;CACNA1E;RYR3;SLC8A2
response to caffeine (GO:0031000)	2016-04-15	7.9779e-05	0.00450444	-2.32939	12.585	RYR1;GNAL;ADORA2A;RYR3
G-protein coupled receptor signaling pathway, coupled to cyclic nucleotide second messenger (GO:0007187)	10/153	3.92085e-05	0.00301821	-2.16742	12.5777	VIPR1;GNAL;ADORA2A;CHRM4;HTR1B;CACNA1D;DRD1;DRD2;MCHR1;ADCY5
response to ammonium ion (GO:0060359)	1966-07-01	3.50473e-05	0.00301821	-2.1538	12.4987	HOMER1;LRRK2;PTK2B;HTR1B;DRD1;TAC1;DRD2
visual learning (GO:0008542)	1944-06-01	3.58227e-05	0.00301821	-2.14721	12.4604	GRIN2A;NETO1;PDE1B;PPP1R1B;DRD1;DRD2
divalent inorganic cation transport (GO:0072511)	12/238	7.45116e-05	0.00431775	-2.28273	12.4295	RYR1;CACNA1I;SLC24A4;GRIN2A;PRKCB;CACNA2D3;ITPR1;CACNA1D;DRD2;CACNA1E;RYR3;SLC8A2
potassium ion transport (GO:0006813)	10/151	3.52825e-05	0.00301821	-2.13369	12.382	KCNH3;KCNG3;KCNH4;SLC24A4;KCNS1;KCNIP2;KCNS2;KCNA4;KCNQ5;KCNAB1
regulation of synaptic transmission, glutamatergic (GO:0051966)	1947-06-01	5.01693e-05	0.00368243	-2.19959	12.3269	ADORA2A;LRRK2;PTK2B;HTR1B;DRD1;DRD2
learning or memory (GO:0007611)	11/198	6.56768e-05	0.00390866	-2.21776	12.2965	GRIN2A;NETO1;PDE1B;CAMK4;PPP1R1B;KCNAB1;DRD1;PLCB1;TAC1;DRD2;FOXP2
adenylate cyclase-modulating G-protein coupled receptor signaling pathway (GO:0007188)	9/122	3.97493e-05	0.00301821	-2.11677	12.2838	GNAL;ADORA2A;CHRM4;HTR1B;CACNA1D;DRD1;DRD2;MCHR1;ADCY5
muscle contraction (GO:0006936)	11/195	5.76352e-05	0.00387199	-2.21047	12.2769	RYR1;ARG2;VIPR1;HOMER1;KCNIP2;ACTN2;SLMAP;DRD1;DRD2;SCN4B;RYR3
associative learning (GO:0008306)	1965-07-01	3.20217e-05	0.00301821	-2.08332	12.0897	GRIN2A;NETO1;PDE1B;PPP1R1B;DRD1;TAC1;DRD2
calcium ion transmembrane transport (GO:0070588)	9/128	5.64875e-05	0.00387199	-2.1153	11.7484	RYR1;CACNA1I;SLC24A4;GRIN2A;CACNA2D3;ITPR1;CACNA1D;CACNA1E;RYR3
response to cocaine (GO:0042220)	1934-05-01	0.000119126	0.00610038	-2.28449	11.6495	HOMER1;PTK2B;HTR1B;DRD1;DRD2
cellular potassium ion transport (GO:0071804)	9/129	5.97855e-05	0.00387199	-2.08201	11.5634	KCNH3;KCNG3;KCNH4;KCNS1;KCNIP2;KCNS2;KCNA4;KCNAB1;KCNQ5
potassium ion transmembrane transport (GO:0071805)	9/129	5.97855e-05	0.00387199	-2.07933	11.5486	KCNH3;KCNG3;KCNH4;KCNS1;KCNIP2;KCNS2;KCNA4;KCNAB1;KCNQ5
visual behavior (GO:0007632)	1949-06-01	6.20527e-05	0.003904	-2.05359	11.3887	GRIN2A;NETO1;PDE1B;PPP1R1B;DRD1;DRD2
regulation of G-protein coupled receptor protein signaling pathway (GO:0008277)	9/137	9.25075e-05	0.00496833	-2.10811	11.1828	KCTD8;GNG7;LRRK2;RGS20;GNB5;PLCB1;DRD2;RGS9;KCTD16
cAMP catabolic process (GO:0006198)	2016-04-16	9.87512e-05	0.00517739	-2.10291	11.0686	PDE10A;PDE1B;PDE7B;PDE8B
positive regulation of ion transport (GO:0043270)	10/186	0.000182366	0.00836605	-2.26177	10.8193	HOMER1;ADORA2A;ACTN2;TESC;NEDD4L;CACNA1D;DRD1;DRD2;SCN4B;MCHR1
cyclic nucleotide catabolic process (GO:0009214)	2016-04-18	0.000146203	0.00699914	-2.17596	10.797	PDE10A;PDE1B;PDE7B;PDE8B
regulation of excitatory postsynaptic membrane potential (GO:0060079)	1952-06-01	8.39883e-05	0.00462356	-2.00235	10.7658	GRIN2A;ADORA2A;NETO1;LRRK2;SEZ6;PTK2B
negative regulation of transport (GO:0051051)	14/361	0.000272281	0.0104327	-2.33984	10.6762	PRKCB;ACTN2;LRRK2;HTR1B;NEDD4L;CABP1;INHBA;BCR;ACVR1C;PTK2B;PRKD1;GNB5;PDE8B;DRD2
negative regulation of ion transmembrane transporter activity (GO:0032413)	1935-05-01	0.000134773	0.00674479	-2.1353	10.6744	ACTN2;NEDD4L;GNB5;CABP1;DRD2
cognition (GO:0050890)	11/227	0.000207317	0.00861343	-2.19196	10.4215	GRIN2A;NETO1;PDE1B;CAMK4;PPP1R1B;KCNAB1;DRD1;PLCB1;TAC1;DRD2;FOXP2
regulation of hormone secretion (GO:0046883)	11/230	0.000231055	0.00925061	-2.21324	10.3648	ACVR1C;RASL10B;ITPR1;CACNA1D;INHBA;AKAP5;TAC1;DRD2;PDE8B;CACNA1E;ARNTL
protein kinase C-activating G-protein coupled receptor signaling pathway (GO:0007205)	1938-05-01	0.000191265	0.0085952	-2.17736	10.3567	ADORA2A;DGKB;HTR1B;DGKI;DGKH
learning (GO:0007612)	8/115	0.000157359	0.00737243	-2.08222	10.2237	GRIN2A;NETO1;PDE1B;PPP1R1B;DRD1;TAC1;DRD2;FOXP2
activin receptor signaling pathway (GO:0032924)	2016-04-21	0.000245518	0.0096541	-2.18293	10.1296	ACVR1C;SMAD3;CITED2;INHBA
regulation of ion homeostasis (GO:2000021)	9/160	0.000279533	0.0104327	-2.18192	9.95569	RYR1;ADORA2A;LRRK2;ITPR1;PTK2B;NEDD4L;DRD1;DRD2;TAC1
memory (GO:0007613)	1990-07-01	0.00021477	0.00875785	-2.09025	9.9032	GRIN2A;NETO1;CAMK4;DRD1;DRD2;TAC1;PLCB1
muscle system process (GO:0003012)	11/237	0.000295535	0.0108461	-2.1727	9.82919	RYR1;ARG2;VIPR1;HOMER1;KCNIP2;ACTN2;SLMAP;DRD1;DRD2;SCN4B;RYR3
cyclic nucleotide metabolic process (GO:0009187)	1958-06-01	0.000146213	0.00699914	-1.95998	9.72534	PDE10A;ADORA2A;PDE1B;PDE7B;PDE8B;ADCY5
regulation of synaptic transmission (GO:0050804)	11/245	0.000387204	0.0128913	-2.22781	9.69364	GRIN2A;NETO1;ADORA2A;LRRK2;HTR1B;PTK2B;DRD1;TAC1;DRD2;CPLX2;BAIAP2
regulation of synaptic plasticity (GO:0048167)	8/120	0.000207178	0.00861343	-2.03578	9.67897	GRIN2A;NETO1;ADORA2A;PTK2B;DRD1;CPLX2;BAIAP2;DRD2
regulation of cation channel activity (GO:2001257)	1962-06-01	0.000204809	0.00861343	-2.00859	9.54969	HOMER1;KCNIP2;NEDD4L;GNB5;CABP1;DRD2
rhythmic process (GO:0048511)	11/252	0.000485986	0.0152186	-2.27564	9.5241	DBP;EGR3;HOMER1;ADORA2A;TYRO3;SLIT3;INHBA;DRD2;NPAS2;ENOX1;ARNTL
response to purine-containing compound (GO:0014074)	8/132	0.000381047	0.0128913	-2.1736	9.45777	RYR1;EGR3;GNAL;ADORA2A;CYP11A1;PTK2B;RYR3;PPARGC1B
negative regulation of ion transport (GO:0043271)	1994-07-01	0.000275748	0.0104327	-2.06476	9.42111	ACTN2;PTK2B;NEDD4L;HTR1B;CABP1;GNB5;DRD2
regulation of calcium ion transport (GO:0051924)	9/171	0.000444433	0.0141832	-2.21025	9.40614	ADORA2A;HOMER1;PTK2B;CACNA1D;CABP1;GNB5;DRD1;DRD2;MCHR1
adenylate cyclase-inhibiting G-protein coupled receptor signaling pathway (GO:0007193)	1962-06-01	0.000204809	0.00861343	-1.96842	9.3587	GNAL;CHRM4;HTR1B;DRD2;MCHR1;ADCY5
monovalent inorganic cation transport (GO:0015672)	14/384	0.000495119	0.0152186	-2.20508	9.22879	KCNH3;KCNH4;SLC24A4;KCNG3;KCNIP2;KCNA4;NEDD4L;KCNAB1;SLC8A2;KCNS1;KCNS2;KCNQ5;SLC17A2;SCN4B
regulation of cAMP biosynthetic process (GO:0030817)	1998-07-01	0.000349934	0.0124283	-2.08605	9.15315	GNAL;ADORA2A;GNG7;HTR1B;AKAP5;DRD1;DRD2
negative regulation of transporter activity (GO:0032410)	1943-05-01	0.000323462	0.0116764	-2.0277	9.02362	ACTN2;NEDD4L;GNB5;CABP1;DRD2
actin filament bundle assembly (GO:0051017)	1945-05-01	0.000392241	0.0128913	-2.06411	8.98137	ACTN1;PTK2B;PHACTR1;BAIAP2;ADD2
actin filament bundle organization (GO:0061572)	1945-05-01	0.000392241	0.0128913	-2.05575	8.94499	ACTN1;PTK2B;PHACTR1;BAIAP2;ADD2
negative regulation of ion transmembrane transport (GO:0034766)	1945-05-01	0.000392241	0.0128913	-2.01767	8.77929	ACTN2;NEDD4L;GNB5;CABP1;DRD2
regulation of potassium ion transmembrane transporter activity (GO:1901016)	2016-04-25	0.0004433	0.0141832	-2.03916	8.67805	ACTN2;NEDD4L;CACNA1D;KCNAB1
adult behavior (GO:0030534)	8/141	0.000577499	0.0171845	-2.10084	8.53728	TMOD1;EPHA4;SPTBN4;HOMER1;SEZ6;DRD1;DRD2;UNC79
actin filament organization (GO:0007015)	8/150	0.000848867	0.0227952	-2.10545	7.96116	ACTN1;PTK2B;PHACTR1;SORBS2;PPP1R9A;BAIAP2;PPARGC1B;ADD2
regulation of cAMP metabolic process (GO:0030814)	7/113	0.000781804	0.021421	-2.0554	7.89971	GNAL;ADORA2A;GNG7;HTR1B;AKAP5;DRD1;DRD2
regulation of peptide hormone secretion (GO:0090276)	9/189	0.000881517	0.0233868	-2.10133	7.89172	ACVR1C;RASL10B;ITPR1;CACNA1D;AKAP5;DRD2;PDE8B;CACNA1E;ARNTL
protein homooligomerization (GO:0051260)	10/230	0.00090041	0.0234358	-2.0783	7.80088	SKI;KCTD8;KCNG3;KCNS1;KCNS2;ACTN2;KCNA4;KCTD17;RYR3;KCTD16
regulation of peptide secretion (GO:0002791)	9/192	0.000980303	0.0251003	-2.09406	7.71635	ACVR1C;RASL10B;ITPR1;CACNA1D;AKAP5;PDE8B;DRD2;CACNA1E;ARNTL
negative regulation of transmembrane transport (GO:0034763)	1951-05-01	0.000665625	0.0187911	-1.92524	7.65163	ACTN2;NEDD4L;GNB5;CABP1;DRD2
regulation of cyclic nucleotide biosynthetic process (GO:0030802)	7/116	0.00090465	0.0234358	-2.03095	7.62314	GNAL;ADORA2A;GNG7;HTR1B;AKAP5;DRD1;DRD2
regulation of nucleotide biosynthetic process (GO:0030808)	7/119	0.00104224	0.0255001	-2.03039	7.44965	GNAL;ADORA2A;GNG7;HTR1B;AKAP5;DRD1;DRD2
regulation of synaptic transmission, GABAergic (GO:0032228)	1932-04-01	0.00102689	0.0255001	-2.02827	7.44189	ADORA2A;HTR1B;TAC1;DRD2
regulation of purine nucleotide biosynthetic process (GO:1900371)	7/119	0.00104224	0.0255001	-2.02788	7.44044	GNAL;ADORA2A;GNG7;HTR1B;AKAP5;DRD1;DRD2
regulation of lipase activity (GO:0060191)	7/122	0.00119578	0.0280118	-2.02972	7.25653	PDE1C;PDE1B;PPP4R4;CAMK4;MAGI2;ITPR1;ADCY5
adult locomotory behavior (GO:0008344)	1988-06-01	0.00116549	0.0275957	-2.01077	7.21884	TMOD1;EPHA4;SPTBN4;SEZ6;DRD1;DRD2
regulation of potassium ion transmembrane transport (GO:1901379)	1932-04-01	0.00102689	0.0255001	-1.95513	7.1735	ACTN2;NEDD4L;CACNA1D;KCNAB1
regulation of sodium ion transport (GO:0002028)	1960-05-01	0.00131467	0.0301552	-1.95991	6.86242	SPTBN4;TESC;NEDD4L;DRD2;SCN4B
platelet activation (GO:0030168)	9/205	0.00151761	0.0337552	-2.01081	6.81389	PRKCH;DGKB;PRKCB;ACTN2;ACTN1;ITPR1;TYRO3;DGKI;DGKH
activation of phospholipase C activity (GO:0007202)	1959-05-01	0.00122581	0.0284129	-1.88788	6.72256	PDE1C;PDE1B;CAMK4;ITPR1;ADCY5
cellular calcium ion homeostasis (GO:0006874)	10/261	0.0022265	0.043275	-2.11092	6.62868	RYR1;SLC24A4;PRKCB;ITPR1;PTK2B;DRD1;TAC1;DRD2;MCHR1;RYR3
regulation of insulin secretion (GO:0050796)	8/169	0.00175744	0.0383157	-2.02664	6.61067	ACVR1C;ITPR1;CACNA1D;AKAP5;PDE8B;DRD2;CACNA1E;ARNTL
positive regulation of renal sodium excretion (GO:0035815)	2016-03-14	0.0011561	0.0275957	-1.83491	6.58751	ADORA2A;TAC1;DRD2
membrane depolarization during action potential (GO:0086010)	1938-04-01	0.00184065	0.0393506	-2.01018	6.50343	CACNA1I;CACNA1D;CACNA1E;SCN4B
regulation of homeostatic process (GO:0032844)	11/314	0.00266789	0.0489558	-2.15348	6.49671	RYR1;ADORA2A;LRRK2;ITPR1;PTK2B;NEDD4L;INHBA;DRD1;TAC1;DRD2;PPARGC1B
cytosolic calcium ion homeostasis (GO:0051480)	8/176	0.0022404	0.043275	-2.03237	6.38202	RYR1;ITPR1;PTK2B;DRD1;TAC1;DRD2;MCHR1;RYR3
prepulse inhibition (GO:0060134)	2016-03-12	0.000787965	0.021421	-1.6601	6.38041	ADORA2A;DRD1;DRD2
regulation of cyclic nucleotide metabolic process (GO:0030799)	7/133	0.0019159	0.0405655	-1.98871	6.37348	GNAL;ADORA2A;GNG7;HTR1B;AKAP5;DRD1;DRD2
regulation of adenylate cyclase activity (GO:0045761)	1962-05-01	0.00150655	0.0337552	-1.87922	6.36796	GNAL;ADORA2A;GNG7;DRD1;DRD2
positive regulation of synaptic transmission, glutamatergic (GO:0051968)	2016-03-18	0.00217947	0.0430459	-2.01864	6.3496	ADORA2A;PTK2B;DRD1
behavioral response to cocaine (GO:0048148)	2016-03-12	0.000787965	0.021421	-1.64522	6.32322	HOMER1;DRD1;DRD2
sensory perception of smell (GO:0007608)	1961-05-01	0.0014082	0.0319677	-1.82711	6.2908	SLC24A4;GNAL;B3GNT2;NAV2;DRD2
adult walking behavior (GO:0007628)	1938-04-01	0.00184065	0.0393506	-1.92149	6.21648	EPHA4;SPTBN4;DRD1;DRD2
cellular divalent inorganic cation homeostasis (GO:0072503)	10/271	0.00289244	0.0509531	-2.07318	6.17155	RYR1;SLC24A4;PRKCB;ITPR1;PTK2B;DRD1;TAC1;DRD2;MCHR1;RYR3
regulation of voltage-gated calcium channel activity (GO:1901385)	2016-03-14	0.0011561	0.0275957	-1.71339	6.15121	GNB5;CABP1;DRD2
cellular response to gonadotropin stimulus (GO:0071371)	2016-03-18	0.00217947	0.0430459	-1.94715	6.12475	EGR3;CYP11A1;INHBA
regulation of phosphatase activity (GO:0010921)	6/102	0.00237255	0.0446527	-1.95655	6.0826	SH3RF2;SMAD3;PPP4R4;MAGI2;DRD2;PPARGC1B
calcium ion homeostasis (GO:0055074)	10/274	0.00312059	0.0536838	-2.07728	6.07532	RYR1;SLC24A4;PRKCB;ITPR1;PTK2B;DRD1;TAC1;DRD2;MCHR1;RYR3
V(D)J recombination (GO:0033151)	2016-03-16	0.00161738	0.0356148	-1.81717	6.06026	BCL11B;TCF7;FOXP1
striatum development (GO:0021756)	2016-03-11	0.000636216	0.0181941	-1.50093	6.01372	RARB;DRD1;DRD2
protein oligomerization (GO:0051259)	12/366	0.00292602	0.0511343	-2.01825	6.00088	SKI;KCTD8;KCNG3;KCNS1;KCNS2;ACTN2;MAGI2;KCNA4;KCTD17;RYR3;KCTD16;DGKH
coagulation (GO:0050817)	14/472	0.00325989	0.0547961	-2.05711	5.97412	PRKCH;PDE1B;DGKB;PRKCB;ACTN2;ACTN1;ITPR1;LYST;SLC8A2;PDE10A;SLC7A8;ADORA2A;DGKI;DGKH
blood coagulation (GO:0007596)	14/472	0.00325989	0.0547961	-2.05467	5.96705	PRKCH;PDE1B;PRKCB;DGKB;ACTN2;ACTN1;ITPR1;LYST;SLC8A2;PDE10A;ADORA2A;SLC7A8;DGKI;DGKH
regulation of peptide transport (GO:0090087)	9/231	0.00329349	0.0549414	-2.05374	5.9589	ACVR1C;RASL10B;ITPR1;CACNA1D;AKAP5;PDE8B;DRD2;CACNA1E;ARNTL
negative regulation of cellular component movement (GO:0051271)	8/183	0.00282206	0.0505217	-1.99522	5.95645	BCR;ACVR1C;CITED2;ABHD2;ACTN1;MAGI2;PLCB1;DRD2
positive regulation of phospholipase C activity (GO:0010863)	1967-05-01	0.00207575	0.0430459	-1.88281	5.92235	PDE1C;PDE1B;CAMK4;ITPR1;ADCY5
glutamate receptor signaling pathway (GO:0007215)	1940-04-01	0.00218944	0.0430459	-1.86418	5.86377	GRIN2A;HOMER1;PTK2B;PLCB1
regulation of protein kinase A signaling (GO:0010738)	2016-03-11	0.000636216	0.0181941	-1.45581	5.83294	PDE10A;LRRK2;AKAP5
hemostasis (GO:0007599)	14/478	0.00363584	0.0588607	-2.04169	5.78326	PRKCH;PDE1B;PRKCB;DGKB;ACTN2;ACTN1;ITPR1;LYST;SLC8A2;PDE10A;ADORA2A;SLC7A8;DGKI;DGKH
regulation of phospholipase C activity (GO:1900274)	1969-05-01	0.00234239	0.0444651	-1.85769	5.78308	PDE1C;PDE1B;CAMK4;ITPR1;ADCY5
multicellular organismal signaling (GO:0035637)	1942-04-01	0.00258132	0.0477652	-1.88158	5.72273	SPTBN4;CACNA1D;DRD1;SCN4B
action potential (GO:0001508)	1969-05-01	0.00234239	0.0444651	-1.80578	5.62149	CACNA1I;GPR88;NEDD4L;DRD1;SCN4B
epidermal growth factor receptor signaling pathway (GO:0007173)	8/193	0.00385032	0.0609957	-2.00759	5.61513	PDE1C;PDE1B;CAMK4;GAREM;ITPR1;PTK2B;TGFA;ADCY5
skeletal muscle fiber development (GO:0048741)	2016-03-18	0.00217947	0.0430459	-1.75478	5.51965	RYR1;SKI;HOMER1
negative regulation of cation channel activity (GO:2001258)	2016-03-18	0.00217947	0.0430459	-1.75439	5.51841	GNB5;CABP1;DRD2
ERBB signaling pathway (GO:0038127)	8/196	0.00420928	0.064817	-2.0051	5.48632	PDE1C;PDE1B;CAMK4;GAREM;ITPR1;PTK2B;TGFA;ADCY5
adenylate cyclase-activating dopamine receptor signaling pathway (GO:0007191)	2016-03-10	0.000504521	0.0152186	-1.31014	5.48324	GNAL;DRD1;ADCY5
positive regulation of cytosolic calcium ion concentration (GO:0007204)	7/152	0.00390385	0.061402	-1.95508	5.45529	RYR1;ITPR1;PTK2B;DRD1;TAC1;DRD2;MCHR1
negative regulation of calcium ion transmembrane transport (GO:1903170)	2016-03-18	0.00217947	0.0430459	-1.7341	5.45458	GNB5;CABP1;DRD2
regulation of heart rate (GO:0002027)	1972-05-01	0.0027879	0.0504333	-1.8203	5.43741	SPTBN4;CACNA1D;TAC1;DRD2;SCN4B
forebrain cell migration (GO:0021885)	1943-04-01	0.00279421	0.0504333	-1.8169	5.42726	LRRK2;TYRO3;DRD1;DRD2
negative regulation of calcium ion transmembrane transporter activity (GO:1901020)	2016-03-18	0.00217947	0.0430459	-1.72	5.41025	GNB5;CABP1;DRD2
regulation of cyclase activity (GO:0031279)	1973-05-01	0.00294916	0.0511343	-1.80868	5.37775	GNAL;ADORA2A;GNG7;DRD1;DRD2
divalent inorganic cation homeostasis (GO:0072507)	10/291	0.00469892	0.070388	-2.02167	5.36497	RYR1;SLC24A4;PRKCB;ITPR1;PTK2B;DRD1;TAC1;DRD2;MCHR1;RYR3
synapse organization (GO:0050808)	6/111	0.00353652	0.058552	-1.8608	5.28065	PLXND1;LRRK2;SEZ6;PCDHB14;DRD1;DRD2
negative regulation of potassium ion transport (GO:0043267)	2016-03-19	0.00250051	0.0466621	-1.67143	5.12265	ACTN2;PTK2B;NEDD4L
response to metal ion (GO:0010038)	9/255	0.006109	0.0823854	-2.04783	5.11209	HOMER1;CYP11A1;KCNIP2;LRRK2;PTK2B;NEDD4L;KRT10;DRD2;RYR3
negative regulation of phosphate metabolic process (GO:0045936)	13/458	0.00643617	0.0823854	-2.04522	5.10558	SMAD3;LRRK2;TESC;HTR1B;INHBA;DUSP14;SH3RF2;ADORA2A;PPP4R4;PPP1R1B;INPP5J;PMEPA1;DRD2
regulation of renal sodium excretion (GO:0035813)	2016-03-22	0.00363311	0.0588607	-1.80235	5.10529	ADORA2A;DRD2;TAC1
negative regulation of phosphorus metabolic process (GO:0010563)	13/458	0.00643617	0.0823854	-2.04265	5.09916	SMAD3;LRRK2;TESC;HTR1B;INHBA;DUSP14;SH3RF2;ADORA2A;PPP4R4;PPP1R1B;INPP5J;PMEPA1;DRD2
response to drug (GO:0042493)	11/354	0.00635071	0.0823854	-2.04246	5.09868	GRIN2A;ADORA2A;CYP11A1;PTK2B;LPL;TGFA;HTR1B;INHBA;DRD1;DRD2;LYST
nodal signaling pathway (GO:0038092)	2016-03-10	0.000504521	0.0152186	-1.21393	5.0806	ACVR1C;SMAD3;CITED2
adenylate cyclase-activating G-protein coupled receptor signaling pathway (GO:0007189)	1947-04-01	0.00376606	0.0600932	-1.80038	5.0624	GNAL;ADORA2A;DRD1;ADCY5
phosphorelay signal transduction system (GO:0000160)	2016-03-11	0.000636216	0.0181941	-1.26181	5.05566	KCNH3;KCNH4;PDE8B
regulation of lyase activity (GO:0051339)	1977-05-01	0.00366209	0.0588607	-1.77063	5.01545	GNAL;ADORA2A;GNG7;DRD1;DRD2
signal transduction by phosphorylation (GO:0023014)	8/202	0.00500421	0.0744026	-1.91005	4.96282	RPS6KA3;KCNH3;KCNH4;ACVR1C;LRRK2;TYRO3;PTK2B;CAMKK2
positive regulation of phospholipase activity (GO:0010518)	1980-05-01	0.00427233	0.0653311	-1.80603	4.92737	PDE1C;PDE1B;CAMK4;ITPR1;ADCY5
negative regulation of locomotion (GO:0040013)	8/204	0.00529325	0.0777049	-1.92377	4.91493	BCR;ACVR1C;ADORA2A;CITED2;ABHD2;MAGI2;PLCB1;DRD2
cellular metal ion homeostasis (GO:0006875)	11/361	0.00728325	0.0871277	-1.98744	4.85011	RYR1;SLC24A4;PRKCB;ITPR1;PTK2B;NEDD4L;DRD1;TAC1;DRD2;MCHR1;RYR3
myotube cell development (GO:0014904)	2016-03-21	0.00322659	0.0547961	-1.66073	4.82297	RYR1;SKI;HOMER1
positive regulation of phosphatase activity (GO:0010922)	2016-03-22	0.00363311	0.0588607	-1.70221	4.82164	SMAD3;MAGI2;PPARGC1B
regulation of stem cell proliferation (GO:0072091)	1986-05-01	0.00570485	0.0821052	-1.89899	4.74701	LRRK2;DRD2;WNT2;FOXP2;FOXP1
regulation of dephosphorylation (GO:0035303)	6/126	0.00635218	0.0823854	-1.90003	4.74312	SH3RF2;SMAD3;PPP4R4;MAGI2;DRD2;PPARGC1B
regulation of membrane repolarization (GO:0060306)	2016-03-20	0.0028493	0.0505981	-1.58775	4.7376	NEDD4L;CACNA1D;SCN4B
negative regulation of cell migration (GO:0030336)	7/166	0.0061628	0.0823854	-1.88264	4.69972	BCR;ACVR1C;CITED2;ABHD2;MAGI2;PLCB1;DRD2
cellular response to transforming growth factor beta stimulus (GO:0071560)	7/166	0.0061628	0.0823854	-1.88231	4.6989	SKI;SMAD3;CYP11A1;CITED2;PMEPA1;NEDD4L;WNT2
response to transforming growth factor beta (GO:0071559)	7/166	0.0061628	0.0823854	-1.87971	4.69241	SKI;SMAD3;CYP11A1;CITED2;PMEPA1;NEDD4L;WNT2
positive regulation of synaptic transmission (GO:0050806)	1985-05-01	0.00544547	0.0794101	-1.83515	4.64868	ADORA2A;PTK2B;DRD1;DRD2;TAC1
circadian rhythm (GO:0007623)	6/127	0.00658485	0.0823854	-1.8432	4.60127	EGR3;HOMER1;ADORA2A;DRD2;NPAS2;ARNTL
regulation of excretion (GO:0044062)	2016-03-25	0.00503451	0.0744026	-1.76981	4.59843	ADORA2A;TAC1;DRD2
phenol-containing compound metabolic process (GO:0018958)	1981-05-01	0.00449095	0.0677334	-1.70735	4.59649	GRIN2A;CYP11A1;PDE1B;DRD1;DRD2
metal ion homeostasis (GO:0055065)	12/422	0.00860605	0.093969	-1.92858	4.56069	RYR1;SLC24A4;SLC7A8;PRKCB;ITPR1;PTK2B;NEDD4L;DRD1;TAC1;DRD2;MCHR1;RYR3
negative regulation of cell motility (GO:2000146)	7/170	0.00695845	0.0841895	-1.84221	4.55889	BCR;ACVR1C;CITED2;ABHD2;MAGI2;PLCB1;DRD2
synapse assembly (GO:0007416)	1949-04-01	0.00432837	0.0657315	-1.65933	4.51698	PLXND1;PCDHB14;DRD1;DRD2
regulation of receptor activity (GO:0010469)	1987-05-01	0.00597284	0.0823854	-1.8016	4.49743	ACTN2;PTK2B;GSG1L;TGFA;PPARGC1B
protein autophosphorylation (GO:0046777)	7/170	0.00695845	0.0841895	-1.81445	4.49019	BCR;EPHA4;LRRK2;TYRO3;PTK2B;PRKD1;CAMKK2
feeding behavior (GO:0007631)	1987-05-01	0.00597284	0.0823854	-1.77975	4.44287	ADORA2A;HTR1B;DRD1;DRD2;MCHR1
response to light stimulus (GO:0009416)	10/322	0.00913547	0.0949761	-1.88713	4.44255	GRIN2A;NETO1;PDE1B;PPP1R1B;LPL;DRD1;GNB5;DRD2;USP28;RGS9
regulation of phospholipase activity (GO:0010517)	1989-05-01	0.00653519	0.0823854	-1.77589	4.43324	PDE1C;PDE1B;CAMK4;ITPR1;ADCY5
positive regulation of homeostatic process (GO:0032846)	6/130	0.00731999	0.0871277	-1.81481	4.42884	ADORA2A;INHBA;DRD1;DRD2;TAC1;PPARGC1B
cardiac conduction (GO:0061337)	2016-03-26	0.00556427	0.0806086	-1.73502	4.36905	SPTBN4;CACNA1D;SCN4B
regulation of cellular response to growth factor stimulus (GO:0090287)	7/176	0.00829176	0.0926825	-1.82954	4.35171	SKI;SMAD3;ADAMTS3;CITED2;PRKCB;PMEPA1;NEDD4L
positive regulation of lipase activity (GO:0060193)	1990-05-01	0.00682985	0.0835519	-1.75154	4.34784	PDE1C;PDE1B;CAMK4;ITPR1;ADCY5
focal adhesion assembly (GO:0048041)	2016-03-23	0.00406951	0.0631061	-1.56536	4.32499	ACTN2;ACTN1;PTK2B
response to gonadotropin (GO:0034698)	2016-03-27	0.00612624	0.0823854	-1.73203	4.32375	EGR3;CYP11A1;INHBA
cell-substrate adherens junction assembly (GO:0007045)	2016-03-23	0.00406951	0.0631061	-1.55756	4.30344	ACTN2;ACTN1;PTK2B
neuron projection morphogenesis (GO:0048812)	7/175	0.00805743	0.0905227	-1.78296	4.28294	EPHA4;SPTBN4;ADORA2A;LRRK2;ZSWIM6;BAIAP2;DRD2
regulation of anatomical structure size (GO:0090066)	8/232	0.0108239	0.101626	-1.86115	4.25543	SPTBN4;INF2;ADORA2A;LRRK2;PTK2B;HTR1B;DRD1;ADD2
cellular component morphogenesis (GO:0032989)	12/437	0.0110731	0.101626	-1.83063	4.18566	SPTBN4;EPHA4;ADORA2A;BCL11B;LRRK2;FNDC3B;TYRO3;ZSWIM6;FAT3;DRD2;BAIAP2;WNT2
cellular response to fibroblast growth factor stimulus (GO:0044344)	7/183	0.0100751	0.0999345	-1.79981	4.14539	EGR3;PDE1C;CYP11A1;PDE1B;CAMK4;ITPR1;ADCY5
negative regulation of secretion by cell (GO:1903531)	6/135	0.00867445	0.093969	-1.74274	4.12121	BCR;ACVR1C;HTR1B;INHBA;PDE8B;DRD2
peripheral nervous system development (GO:0007422)	2016-03-28	0.00672091	0.0826785	-1.62849	4.0595	EGR3;CITED2;RXRG
cellular cation homeostasis (GO:0030003)	11/389	0.0121274	0.108116	-1.82177	4.05263	RYR1;SLC24A4;PRKCB;ITPR1;PTK2B;NEDD4L;DRD1;TAC1;DRD2;MCHR1;RYR3
positive regulation of neurogenesis (GO:0050769)	9/283	0.0114161	0.10345	-1.77568	4.02844	EPHA4;PRKCH;MAGI2;SEZ6;PTK2B;RARB;PRKD1;DRD2;GDPD5
response to fibroblast growth factor (GO:0071774)	7/187	0.0112119	0.102019	-1.75301	4.00142	EGR3;PDE1C;CYP11A1;PDE1B;CAMK4;ITPR1;ADCY5
cellular response to organic cyclic compound (GO:0071407)	9/291	0.0134294	0.115708	-1.84493	3.97894	RYR1;EGR3;CYP11A1;LRRK2;RARB;INHBA;DRD1;RXRG;RYR3
regulation of transmembrane receptor protein serine/threonine kinase signaling pathway (GO:0090092)	7/186	0.0109194	0.101626	-1.73743	3.97255	SKI;SMAD3;CITED2;MAGI2;PMEPA1;NEDD4L;INHBA
regulation of heart contraction (GO:0008016)	6/140	0.0102	0.10027	-1.71839	3.95211	SPTBN4;KCNIP2;CACNA1D;DRD2;TAC1;SCN4B
dopamine metabolic process (GO:0042417)	2016-03-28	0.00672091	0.0826785	-1.58067	3.9403	GRIN2A;DRD1;DRD2
positive regulation of epithelial cell proliferation (GO:0050679)	6/144	0.0115509	0.103816	-1.73297	3.9254	EGR3;TGFA;PRKD1;WNT2;FOXP2;FOXP1
circadian behavior (GO:0048512)	2016-03-30	0.00801017	0.0904533	-1.62313	3.90026	ADORA2A;DRD2;NPAS2
negative regulation of hormone secretion (GO:0046888)	1957-04-01	0.00714034	0.0859182	-1.55776	3.8233	ACVR1C;INHBA;PDE8B;DRD2
regulation of sodium ion transmembrane transporter activity (GO:2000649)	2016-03-30	0.00801017	0.0904533	-1.59072	3.82237	TESC;NEDD4L;SCN4B
neuronal action potential (GO:0019228)	2016-03-27	0.00612624	0.0823854	-1.50645	3.76063	CACNA1I;GPR88;DRD1
multi-organism reproductive behavior (GO:0044705)	2016-03-30	0.00801017	0.0904533	-1.55606	3.73908	CYP11A1;PPP1R1B;DRD1
cellular ion homeostasis (GO:0006873)	11/402	0.0150767	0.118992	-1.74787	3.72069	RYR1;SLC24A4;PRKCB;ITPR1;PTK2B;NEDD4L;DRD1;TAC1;DRD2;MCHR1;RYR3
long-term memory (GO:0007616)	2016-03-28	0.00672091	0.0826785	-1.48993	3.7141	CAMK4;DRD2;TAC1
negative regulation of sequestering of calcium ion (GO:0051283)	2016-03-30	0.00801017	0.0904533	-1.54323	3.70825	RYR1;ITPR1;DRD2
rhythmic behavior (GO:0007622)	1932-03-01	0.00943531	0.0949761	-1.57225	3.70128	ADORA2A;DRD2;NPAS2
response to calcium ion (GO:0051592)	5/100	0.0103044	0.100399	-1.60622	3.69205	HOMER1;KCNIP2;PTK2B;KRT10;RYR3
regulation of neurotransmitter transport (GO:0051588)	1963-04-01	0.00989884	0.09863	-1.58627	3.67441	ADORA2A;LRRK2;DRD1;DRD2
cellular response to organonitrogen compound (GO:0071417)	11/411	0.0174155	0.128257	-1.77905	3.65366	RYR1;C2CD5;EGR3;CYP11A1;GNG7;LRRK2;HTR1B;DRD1;BAIAP2;RYR3;ADCY5
release of sequestered calcium ion into cytosol (GO:0051209)	2016-03-30	0.00801017	0.0904533	-1.51831	3.64838	RYR1;ITPR1;DRD2
sensory perception of chemical stimulus (GO:0007606)	5/100	0.0103044	0.100399	-1.56052	3.58701	SLC24A4;GNAL;B3GNT2;NAV2;DRD2
regulation of amine transport (GO:0051952)	1960-04-01	0.00844596	0.0939293	-1.5119	3.57597	ADORA2A;HTR1B;DRD1;DRD2
reproductive behavior (GO:0019098)	1932-03-01	0.00943531	0.0949761	-1.5118	3.55896	CYP11A1;PPP1R1B;DRD1
transmembrane receptor protein serine/threonine kinase signaling pathway (GO:0007178)	7/196	0.014106	0.117088	-1.64904	3.53691	SKI;ACVR1C;SMAD3;CITED2;PMEPA1;NEDD4L;INHBA
regulation of neuron differentiation (GO:0045664)	11/405	0.0158282	0.123113	-1.681	3.52111	EPHA4;BCL11B;LRRK2;MAGI2;SEZ6;INPP5J;PTK2B;RARB;FAT3;PRKD1;GDPD5
positive regulation of receptor activity (GO:2000273)	2016-03-30	0.00801017	0.0904533	-1.46005	3.5084	ACTN2;TGFA;PPARGC1B
negative regulation of secretion (GO:0051048)	6/152	0.0146233	0.117088	-1.62364	3.48243	BCR;ACVR1C;HTR1B;INHBA;PDE8B;DRD2
cellular response to alkaloid (GO:0071312)	2016-03-31	0.00870557	0.093969	-1.47124	3.47918	RYR1;HTR1B;RYR3
calcium ion import (GO:0070509)	1932-03-01	0.00943531	0.0949761	-1.47755	3.47835	CACNA1I;CACNA1D;CACNA1E
regulation of sequestering of calcium ion (GO:0051282)	1932-03-01	0.00943531	0.0949761	-1.4721	3.46552	RYR1;ITPR1;DRD2
energy derivation by oxidation of organic compounds (GO:0015980)	7/198	0.0148155	0.117352	-1.61705	3.46466	GNG7;ITPR1;CACNA1D;ME3;AKAP5;CACNA1E;ADCY5
regulation of transforming growth factor beta receptor signaling pathway (GO:0017015)	5/103	0.0115462	0.103816	-1.52928	3.46403	SKI;SMAD3;CITED2;PMEPA1;NEDD4L
cation homeostasis (GO:0055080)	12/465	0.0171062	0.127256	-1.67019	3.44318	RYR1;SLC24A4;SLC7A8;PRKCB;ITPR1;PTK2B;NEDD4L;DRD1;DRD2;TAC1;MCHR1;RYR3
positive regulation of cell development (GO:0010720)	10/358	0.0177014	0.129497	-1.67784	3.42967	EPHA4;SMAD3;PRKCH;MAGI2;SEZ6;PTK2B;RARB;PRKD1;GDPD5;DRD2
activation of adenylate cyclase activity (GO:0007190)	1932-03-01	0.00943531	0.0949761	-1.45434	3.42371	GNAL;ADORA2A;DRD1
positive regulation of sodium ion transport (GO:0010765)	2016-03-31	0.00870557	0.093969	-1.44767	3.42344	TESC;NEDD4L;SCN4B
positive regulation of stem cell proliferation (GO:2000648)	1964-04-01	0.0104169	0.101048	-1.48488	3.40357	DRD2;WNT2;FOXP2;FOXP1
negative regulation of transmembrane receptor protein serine/threonine kinase signaling pathway (GO:0090101)	5/107	0.0133555	0.115708	-1.57579	3.39848	SKI;SMAD3;MAGI2;PMEPA1;NEDD4L
leukocyte differentiation (GO:0002521)	8/251	0.0164776	0.125049	-1.62271	3.37369	BCL11B;PDE1B;CITED2;CAMK4;TCF7;TYRO3;PTK2B;FOXP1
positive regulation of cAMP biosynthetic process (GO:0030819)	1965-04-01	0.0109522	0.101626	-1.47203	3.36573	GNAL;ADORA2A;AKAP5;DRD1
regulation of vesicle-mediated transport (GO:0060627)	9/306	0.0178995	0.130512	-1.64264	3.34488	BCR;C2CD5;LRRK2;MAGI2;NEDD4L;PRKD1;PLCB1;DRD2;CPLX2
negative regulation of insulin secretion (GO:0046676)	2016-03-31	0.00870557	0.093969	-1.4138	3.34334	ACVR1C;PDE8B;DRD2
regulation of epithelial cell proliferation (GO:0050678)	8/258	0.0190193	0.134232	-1.65124	3.31599	SMAD3;EGR3;BCL11B;TGFA;PRKD1;WNT2;FOXP2;FOXP1
striated muscle cell development (GO:0055002)	1965-04-01	0.0109522	0.101626	-1.44768	3.31006	RYR1;SKI;HOMER1;SPEG
regulation of myeloid cell differentiation (GO:0045637)	6/156	0.0163551	0.125049	-1.58624	3.29786	CAMK4;TESC;PTK2B;INHBA;MEIS2;PPARGC1B
response to ethanol (GO:0045471)	5/109	0.014328	0.117088	-1.51981	3.25974	GRIN2A;PTK2B;HTR1B;DRD2;UNC79
negative regulation of protein phosphorylation (GO:0001933)	8/260	0.0197944	0.137126	-1.64009	3.25862	SMAD3;ADORA2A;LRRK2;TESC;PPP1R1B;INPP5J;PMEPA1;DUSP14
regulation of striated muscle tissue development (GO:0016202)	5/112	0.0158743	0.123113	-1.54612	3.2386	SMAD3;PLCB1;WNT2;FOXP1;ARNTL
positive regulation of reproductive process (GO:2000243)	1933-03-01	0.0101997	0.10027	-1.40185	3.2241	CITED2;INHBA;PLCB1
regulation of muscle tissue development (GO:1901861)	5/113	0.0164136	0.125049	-1.54422	3.2105	SMAD3;PLCB1;WNT2;FOXP1;ARNTL
positive regulation of nervous system development (GO:0051962)	9/313	0.0203214	0.139456	-1.60773	3.16724	EPHA4;PRKCH;MAGI2;SEZ6;PTK2B;RARB;PRKD1;DRD2;GDPD5
response to inorganic substance (GO:0010035)	10/370	0.0215771	0.142681	-1.62589	3.16584	HOMER1;CYP11A1;KCNIP2;LRRK2;PXDN;PTK2B;NEDD4L;KRT10;DRD2;RYR3
negative regulation of ossification (GO:0030279)	1965-04-01	0.0109522	0.101626	-1.38102	3.15765	SKI;SMAD3;FNDC3B;PTK2B
regulation of muscle organ development (GO:0048634)	5/114	0.0169648	0.126632	-1.51738	3.13561	SMAD3;PLCB1;WNT2;FOXP1;ARNTL
energy reserve metabolic process (GO:0006112)	6/158	0.017272	0.127798	-1.52092	3.129	GNG7;ITPR1;CACNA1D;AKAP5;CACNA1E;ADCY5
central nervous system development (GO:0007417)	5/108	0.013836	0.117088	-1.45248	3.11531	RPS6KA3;ADORA2A;CITED2;GABRA4;NPAS2
adherens junction assembly (GO:0034333)	2016-03-31	0.00870557	0.093969	-1.31012	3.09815	ACTN2;ACTN1;PTK2B
regulation of phosphoprotein phosphatase activity (GO:0043666)	1932-03-01	0.00943531	0.0949761	-1.31087	3.08596	PPP4R4;MAGI2;DRD2
somatic diversification of immune receptors via germline recombination within a single locus (GO:0002562)	1934-03-01	0.0109991	0.101626	-1.34424	3.07356	BCL11B;TCF7;FOXP1
somatic cell DNA recombination (GO:0016444)	1934-03-01	0.0109991	0.101626	-1.33793	3.05912	BCL11B;TCF7;FOXP1
regulation of behavior (GO:0050795)	6/166	0.0212935	0.14123	-1.52187	2.97887	SMAD3;ADORA2A;PTK2B;HTR1B;PRKD1;DRD2
regulation of sodium ion transmembrane transport (GO:1902305)	1938-03-01	0.0145512	0.117088	-1.38037	2.96066	TESC;NEDD4L;SCN4B
cellular response to nitrogen compound (GO:1901699)	11/438	0.0260651	0.15768	-1.60193	2.95907	RYR1;C2CD5;EGR3;CYP11A1;LRRK2;GNG7;HTR1B;DRD1;BAIAP2;RYR3;ADCY5
negative regulation of response to external stimulus (GO:0032102)	7/215	0.0219057	0.144361	-1.52611	2.9537	BCR;EPHA4;SMAD3;ADORA2A;TYRO3;DRD1;DRD2
negative regulation of phosphorylation (GO:0042326)	9/325	0.0250116	0.156465	-1.56602	2.90486	SMAD3;ADORA2A;LRRK2;TESC;PPP1R1B;INPP5J;PMEPA1;INHBA;DUSP14
response to organophosphorus (GO:0046683)	5/118	0.0192926	0.135726	-1.44605	2.88792	EGR3;CYP11A1;PTK2B;PPARGC1B;RYR3
positive regulation of cAMP metabolic process (GO:0030816)	1972-04-01	0.0151983	0.119524	-1.35252	2.87307	GNAL;ADORA2A;AKAP5;DRD1
regulation of catecholamine secretion (GO:0050433)	1936-03-01	0.0127038	0.112017	-1.29667	2.83856	ADORA2A;HTR1B;DRD2
positive regulation of adenylate cyclase activity (GO:0045762)	1937-03-01	0.0136096	0.115708	-1.30666	2.81806	GNAL;ADORA2A;DRD1
response to alcohol (GO:0097305)	8/274	0.0258619	0.15752	-1.52214	2.81323	GRIN2A;CYP11A1;HTR1B;PTK2B;SLIT3;INHBA;DRD2;UNC79
negative regulation of peptide hormone secretion (GO:0090278)	1935-03-01	0.0118337	0.105926	-1.25268	2.8123	ACVR1C;PDE8B;DRD2
positive regulation of dephosphorylation (GO:0035306)	1937-03-01	0.0136096	0.115708	-1.29747	2.79824	SMAD3;MAGI2;PPARGC1B
negative regulation of transforming growth factor beta receptor signaling pathway (GO:0030512)	1973-04-01	0.0158783	0.123113	-1.32422	2.77378	SKI;SMAD3;PMEPA1;NEDD4L
striated muscle contraction (GO:0006941)	1971-04-01	0.014537	0.117088	-1.29186	2.77082	ARG2;HOMER1;SCN4B;RYR3
positive regulation of neuron differentiation (GO:0045666)	7/217	0.0228714	0.147692	-1.44384	2.76154	EPHA4;MAGI2;SEZ6;PTK2B;RARB;PRKD1;GDPD5
negative regulation of peptide secretion (GO:0002792)	1936-03-01	0.0127038	0.112017	-1.25899	2.75606	ACVR1C;PDE8B;DRD2
positive regulation of mesenchymal cell proliferation (GO:0002053)	1937-03-01	0.0136096	0.115708	-1.26685	2.7322	WNT2;FOXP2;FOXP1
response to radiation (GO:0009314)	11/442	0.0275725	0.164538	-1.51019	2.72531	GRIN2A;NETO1;PDE1B;CYP11A1;PPP1R1B;LPL;DRD1;GNB5;DRD2;USP28;RGS9
somatic diversification of immune receptors (GO:0002200)	1937-03-01	0.0136096	0.115708	-1.24739	2.69024	BCL11B;TCF7;FOXP1
negative regulation of calcium ion transport (GO:0051926)	1938-03-01	0.0145512	0.117088	-1.24673	2.67402	GNB5;CABP1;DRD2
neurotrophin signaling pathway (GO:0038179)	8/278	0.0278107	0.165511	-1.48502	2.67114	RPS6KA3;PDE1C;ADORA2A;PDE1B;CAMK4;MAGI2;ITPR1;ADCY5
muscle cell development (GO:0055001)	1975-04-01	0.017295	0.127798	-1.29468	2.66356	RYR1;SKI;HOMER1;SPEG
negative regulation of osteoblast differentiation (GO:0045668)	1938-03-01	0.0145512	0.117088	-1.24074	2.66117	SKI;SMAD3;FNDC3B
regulation of neuron projection development (GO:0010975)	8/275	0.0263398	0.158893	-1.43085	2.63209	EPHA4;LRRK2;MAGI2;INPP5J;SEZ6;PTK2B;FAT3;PRKD1
positive regulation of receptor-mediated endocytosis (GO:0048260)	1939-03-01	0.015529	0.12169	-1.24349	2.61914	MAGI2;NEDD4L;DRD2
regulation of ossification (GO:0030278)	6/173	0.0252966	0.156499	-1.41214	2.61911	SKI;SMAD3;FNDC3B;PTK2B;PRKD1;TAC1
regulation of cell projection organization (GO:0031344)	10/391	0.0297951	0.17311	-1.44792	2.5394	PPP1R16B;EPHA4;LRRK2;MAGI2;SEZ6;INPP5J;TBC1D8;PTK2B;FAT3;PRKD1
eye development (GO:0001654)	1979-04-01	0.0203593	0.139456	-1.28804	2.53745	SKI;BCL11B;MEIS2;FOXP2
cell projection morphogenesis (GO:0048858)	7/228	0.0287126	0.168152	-1.42087	2.53325	SPTBN4;EPHA4;ADORA2A;LRRK2;ZSWIM6;DRD2;BAIAP2
neuromuscular process (GO:0050905)	1979-04-01	0.0203593	0.139456	-1.26815	2.49826	BCR;GRIN2A;GPR88;ADCY5
cellular chemical homeostasis (GO:0055082)	11/452	0.0316155	0.175802	-1.43691	2.49792	RYR1;SLC24A4;PRKCB;ITPR1;PTK2B;NEDD4L;DRD1;TAC1;DRD2;MCHR1;RYR3
outflow tract morphogenesis (GO:0003151)	1940-03-01	0.0165429	0.125049	-1.18914	2.47227	RYR1;PLXND1;CITED2
response to mechanical stimulus (GO:0009612)	6/176	0.0271561	0.162494	-1.35268	2.45797	CITED2;PTK2B;TNFRSF10B;DRD2;MEIS2;FOXP2
muscle fiber development (GO:0048747)	1940-03-01	0.0165429	0.125049	-1.15196	2.39497	RYR1;SKI;HOMER1
telencephalon cell migration (GO:0022029)	1940-03-01	0.0165429	0.125049	-1.13988	2.36986	LRRK2;DRD1;DRD2
ureteric bud development (GO:0001657)	1940-03-01	0.0165429	0.125049	-1.13251	2.35454	ARG2;SMAD3;RARB
phospholipid metabolic process (GO:0006644)	8/288	0.033124	0.180769	-1.35909	2.32478	SMPD3;INPP5J;LPL;PLCB1;DRD2;SMPDL3B;LYST;PIK3C2B
positive regulation of cyclic nucleotide biosynthetic process (GO:0030804)	1982-04-01	0.0228634	0.147692	-1.20912	2.31259	GNAL;ADORA2A;AKAP5;DRD1
sodium ion transmembrane transport (GO:0035725)	1982-04-01	0.0228634	0.147692	-1.20718	2.30889	SLC24A4;SCN4B;SLC17A2;SLC8A2
calcium ion transport into cytosol (GO:0060402)	1942-03-01	0.0186798	0.132884	-1.13936	2.29955	RYR1;ITPR1;DRD2
sensory perception (GO:0007600)	11/457	0.0337887	0.182807	-1.34134	2.27936	SPTBN4;SLC24A4;GRIN2A;GNAL;ADORA2A;B3GNT2;CACNA1D;NAV2;TAC1;DRD2;RGS9
negative regulation of protein modification process (GO:0031400)	10/407	0.0373974	0.196537	-1.38916	2.26003	SKI;RASD2;SMAD3;ADORA2A;LRRK2;TESC;PPP1R1B;INPP5J;PMEPA1;DUSP14
positive regulation of nucleotide biosynthetic process (GO:0030810)	1984-04-01	0.0246325	0.154712	-1.20547	2.24964	GNAL;ADORA2A;AKAP5;DRD1
positive regulation of purine nucleotide biosynthetic process (GO:1900373)	1984-04-01	0.0246325	0.154712	-1.2023	2.24371	GNAL;ADORA2A;AKAP5;DRD1
regulation of mesenchymal cell proliferation (GO:0010464)	1943-03-01	0.019803	0.137126	-1.11539	2.21611	WNT2;FOXP2;FOXP1
cell-substrate junction assembly (GO:0007044)	1941-03-01	0.0175932	0.129134	-1.0653	2.18056	ACTN2;ACTN1;PTK2B
organ morphogenesis (GO:0009887)	10/405	0.0363801	0.192108	-1.3211	2.17941	SKI;SLC24A4;FRAS1;SMAD3;BCL11B;CITED2;TCF7;RARB;SLIT3;INHBA
cytosolic calcium ion transport (GO:0060401)	1943-03-01	0.019803	0.137126	-1.08466	2.15505	RYR1;ITPR1;DRD2
positive regulation of Wnt signaling pathway (GO:0030177)	1986-04-01	0.0264822	0.158893	-1.17075	2.15362	SKI;SMAD3;WNT2;ARNTL
transforming growth factor beta receptor signaling pathway (GO:0007179)	5/134	0.0306667	0.174042	-1.21626	2.12658	SKI;SMAD3;CITED2;PMEPA1;NEDD4L
negative regulation of response to wounding (GO:1903035)	5/138	0.0340501	0.18377	-1.25324	2.12307	BCR;EPHA4;SMAD3;ADORA2A;TYRO3
regulation of reproductive process (GO:2000241)	1986-04-01	0.0264822	0.158893	-1.14686	2.10967	ACVR1C;CITED2;INHBA;PLCB1
negative regulation of inflammatory response (GO:0050728)	1989-04-01	0.0294092	0.17132	-1.19168	2.10239	BCR;SMAD3;ADORA2A;TYRO3
positive regulation of growth (GO:0045927)	6/189	0.0362551	0.191908	-1.26684	2.09121	RPS6KA3;SPTBN4;PTK2B;PLCB1;DRD2;WNT2
response to cAMP (GO:0051591)	1990-04-01	0.0304258	0.174042	-1.17866	2.06083	EGR3;CYP11A1;PTK2B;PPARGC1B
catechol-containing compound metabolic process (GO:0009712)	1943-03-01	0.019803	0.137126	-1.02975	2.04596	GRIN2A;DRD1;DRD2
positive regulation of ion transmembrane transporter activity (GO:0032414)	1945-03-01	0.0221589	0.144361	-1.05681	2.0454	ACTN2;TESC;NEDD4L
catecholamine metabolic process (GO:0006584)	1943-03-01	0.019803	0.137126	-1.01769	2.02199	GRIN2A;DRD1;DRD2
negative regulation of protein complex assembly (GO:0031333)	1991-04-01	0.031463	0.175802	-1.16	2.01655	SPTBN4;INPP5J;PMEPA1;ADD2
mesonephric tubule development (GO:0072164)	1944-03-01	0.0209627	0.139456	-1.02264	2.01462	ARG2;SMAD3;RARB
neuron projection development (GO:0031175)	5/137	0.0331834	0.180769	-1.17253	2.00565	PTK2B;STRN;PPP1R9A;BAIAP2;GDPD5
positive regulation of endocytosis (GO:0045807)	1990-04-01	0.0304258	0.174042	-1.14565	2.00313	BCR;MAGI2;NEDD4L;DRD2
positive regulation of calcium ion transport (GO:0051928)	1991-04-01	0.031463	0.175802	-1.15181	2.0023	HOMER1;CACNA1D;DRD1;MCHR1
cell part morphogenesis (GO:0032990)	7/248	0.0417706	0.208569	-1.27623	2.00047	SPTBN4;EPHA4;ADORA2A;LRRK2;ZSWIM6;DRD2;BAIAP2
regulation of dendrite development (GO:0050773)	1989-04-01	0.0294092	0.17132	-1.1224	1.98016	EPHA4;LRRK2;SEZ6;FAT3
mesonephric epithelium development (GO:0072163)	1945-03-01	0.0221589	0.144361	-1.01389	1.96232	ARG2;SMAD3;RARB
eye morphogenesis (GO:0048592)	1945-03-01	0.0221589	0.144361	-1.00416	1.94349	SKI;CITED2;RARB
positive regulation of cyclic nucleotide metabolic process (GO:0030801)	1991-04-01	0.031463	0.175802	-1.11096	1.9313	GNAL;ADORA2A;AKAP5;DRD1
organic hydroxy compound metabolic process (GO:1901615)	11/476	0.0430144	0.213328	-1.2474	1.92714	SMPD3;GRIN2A;PDE1B;CYP11A1;INPP5J;DRD1;PLCB1;GDPD5;DRD2;SMPDL3B;TRERF1
sodium ion transport (GO:0006814)	5/141	0.036734	0.193513	-1.16082	1.90655	SLC24A4;NEDD4L;SCN4B;SLC17A2;SLC8A2
positive regulation of hormone secretion (GO:0046887)	1991-04-01	0.031463	0.175802	-1.09494	1.90345	RASL10B;INHBA;TAC1;DRD2
negative regulation of neuron projection development (GO:0010977)	1991-04-01	0.031463	0.175802	-1.08743	1.89039	EPHA4;SEZ6;INPP5J;FAT3
positive regulation of binding (GO:0051099)	1993-04-01	0.0335993	0.182231	-1.10224	1.87655	SKI;PLXND1;LRRK2;ADD2
neuron projection guidance (GO:0097485)	9/367	0.0474353	0.22648	-1.25719	1.86705	CACNA1I;RPS6KA3;SPTBN4;EPHA4;PLXND1;BCL11B;B3GNT2;CACNA1D;SLIT3
axon guidance (GO:0007411)	9/367	0.0474353	0.22648	-1.25463	1.86325	CACNA1I;RPS6KA3;SPTBN4;EPHA4;BCL11B;PLXND1;B3GNT2;CACNA1D;SLIT3
positive regulation of muscle organ development (GO:0048636)	1946-03-01	0.0233918	0.148869	-0.967106	1.84204	WNT2;FOXP1;ARNTL
positive regulation of striated muscle tissue development (GO:0045844)	1946-03-01	0.0233918	0.148869	-0.963574	1.83531	WNT2;FOXP1;ARNTL
regulation of system process (GO:0044057)	9/371	0.0501012	0.232259	-1.25382	1.83046	SPTBN4;GRIN2A;ADORA2A;KCNIP2;CACNA1D;INHBA;TAC1;DRD2;SCN4B
response to steroid hormone (GO:0048545)	9/369	0.0487562	0.229404	-1.23898	1.82412	KMT2D;CYP11A1;CITED2;RARB;HTR1B;SLIT3;RXRG;RGS9;PPARGC1B
neuromuscular process controlling balance (GO:0050885)	1945-03-01	0.0221589	0.144361	-0.92846	1.79698	BCR;GPR88;ADCY5
positive regulation of muscle tissue development (GO:1901863)	1947-03-01	0.0246612	0.154712	-0.951224	1.77516	WNT2;FOXP1;ARNTL
positive regulation of neuron projection development (GO:0010976)	5/144	0.0395449	0.202037	-1.10235	1.763	EPHA4;MAGI2;SEZ6;PTK2B;PRKD1
cellular response to oxidative stress (GO:0034599)	5/148	0.0434916	0.21521	-1.14681	1.76165	LRRK2;PXDN;PRKD1;PPARGC1B;ARNTL
epithelium development (GO:0060429)	7/256	0.0479245	0.22648	-1.18211	1.75554	ARG2;SMAD3;TCF7;RARB;INHBA;KRT31;WNT2
regulation of blood circulation (GO:1903522)	6/204	0.0489474	0.229813	-1.18926	1.7488	SPTBN4;KCNIP2;CACNA1D;DRD2;TAC1;SCN4B
positive regulation of cyclase activity (GO:0031281)	1947-03-01	0.0246612	0.154712	-0.936186	1.7471	GNAL;ADORA2A;DRD1
cell morphogenesis involved in differentiation (GO:0000904)	5/147	0.0424835	0.211649	-1.11886	1.73739	BCL11B;FNDC3B;TYRO3;FAT3;WNT2
regulation of calcium ion transmembrane transporter activity (GO:1901019)	1948-03-01	0.0259671	0.15752	-0.92548	1.71048	GNB5;CABP1;DRD2
regulation of calcium ion transmembrane transport (GO:1903169)	1948-03-01	0.0259671	0.15752	-0.921963	1.70398	GNB5;CABP1;DRD2
negative regulation of synaptic transmission (GO:0050805)	1947-03-01	0.0246612	0.154712	-0.908052	1.6946	HTR1B;DRD1;DRD2
regulation of myeloid leukocyte differentiation (GO:0002761)	1998-04-01	0.0393024	0.201518	-1.05507	1.6901	CAMK4;TESC;INHBA;PPARGC1B
leukocyte activation (GO:0045321)	9/373	0.0514706	0.23542	-1.15152	1.66553	SMAD3;BCL11B;PRKCB;CAMK4;TCF7;TYRO3;PTK2B;CPLX2;FOXP1
generation of precursor metabolites and energy (GO:0006091)	9/375	0.0528645	0.240016	-1.16637	1.66446	GNG7;ITPR1;CACNA1D;ME3;AKAP5;MCHR1;CACNA1E;ADCY5;RUNX1T1
endothelial cell migration (GO:0043542)	1950-03-01	0.0286884	0.168152	-0.907397	1.61779	EGR3;PLXND1;PTK2B
cellular response to metal ion (GO:0071248)	1999-04-01	0.0405054	0.206465	-1.02416	1.61574	CYP11A1;LRRK2;KRT10;RYR3
negative regulation of protein polymerization (GO:0032272)	1950-03-01	0.0286884	0.168152	-0.896317	1.59803	SPTBN4;INPP5J;ADD2
peptidyl-tyrosine phosphorylation (GO:0018108)	5/152	0.0476674	0.22648	-1.07231	1.59249	BCR;EPHA4;TYRO3;PTK2B;CAMKK2
regulation of cell junction assembly (GO:1901888)	1950-03-01	0.0286884	0.168152	-0.884524	1.57701	SMAD3;PRKCH;NEDD4L
circadian regulation of gene expression (GO:0032922)	1951-03-01	0.0301037	0.173985	-0.874554	1.52941	DRD2;NPAS2;ARNTL
peptidyl-tyrosine modification (GO:0018212)	5/154	0.0498415	0.231682	-1.04393	1.52664	BCR;EPHA4;TYRO3;PTK2B;CAMKK2
alcohol catabolic process (GO:0046164)	1951-03-01	0.0301037	0.173985	-0.863626	1.5103	SMPD3;SMPDL3B;TRERF1
positive regulation of transporter activity (GO:0032411)	1952-03-01	0.0315551	0.175802	-0.868357	1.50955	ACTN2;TESC;NEDD4L
sensory organ development (GO:0007423)	4/103	0.0455251	0.220322	-0.994668	1.5046	SKI;BCL11B;MEIS2;FOXP2
positive regulation of lyase activity (GO:0051349)	1950-03-01	0.0286884	0.168152	-0.834137	1.48717	GNAL;ADORA2A;DRD1
negative regulation of cellular response to growth factor stimulus (GO:0090288)	4/104	0.046832	0.226149	-0.995669	1.48012	SKI;SMAD3;PMEPA1;NEDD4L
phospholipase C-activating G-protein coupled receptor signaling pathway (GO:0007200)	1952-03-01	0.0315551	0.175802	-0.848576	1.47516	HOMER1;DRD1;DRD2
positive regulation of behavior (GO:0048520)	4/107	0.050877	0.233398	-0.998029	1.45214	SMAD3;ADORA2A;PTK2B;PRKD1
regulation of intracellular protein transport (GO:0033157)	6/219	0.0640797	0.268769	-1.10243	1.44849	C2CD5;SMAD3;MTCL1;CAMK4;LRRK2;CABP1
neurotrophin TRK receptor signaling pathway (GO:0048011)	7/274	0.0638011	0.268769	-1.093	1.43609	RPS6KA3;ADORA2A;PDE1C;PDE1B;CAMK4;ITPR1;ADCY5
striated muscle cell differentiation (GO:0051146)	1953-03-01	0.0330428	0.180769	-0.820934	1.40424	SKI;RARB;FOXP1
negative regulation of cell projection organization (GO:0031345)	4/106	0.049508	0.231458	-0.948629	1.38818	EPHA4;INPP5J;SEZ6;FAT3
positive regulation of protein binding (GO:0032092)	1953-03-01	0.0330428	0.180769	-0.809478	1.38464	PLXND1;LRRK2;ADD2
fibroblast growth factor receptor signaling pathway (GO:0008543)	5/163	0.0603389	0.258133	-1.02224	1.3844	PDE1C;PDE1B;CAMK4;ITPR1;ADCY5
regulation of osteoblast differentiation (GO:0045667)	4/106	0.049508	0.231458	-0.934235	1.36712	SKI;SMAD3;FNDC3B;PRKD1
positive regulation of organelle organization (GO:0010638)	8/340	0.0718456	0.293514	-1.10839	1.3587	HRK;C2CD5;SMAD3;PTK2B;TGFA;PRKD1;PLCB1;TAC1
epithelial cell development (GO:0002064)	4/107	0.050877	0.233398	-0.930989	1.3546	BCL11B;MAGI2;AKAP9;RARB
regulation of protein targeting (GO:1903533)	5/167	0.0653789	0.273177	-1.04109	1.35096	C2CD5;SMAD3;MTCL1;LRRK2;CABP1
cell-cell junction organization (GO:0045216)	5/161	0.0579052	0.251494	-0.964434	1.33124	SMAD3;ACTN2;ACTN1;PTK2B;STRN
regulation of binding (GO:0051098)	6/218	0.062994	0.266243	-1.00346	1.32792	SKI;SMAD3;PLXND1;LRRK2;ADD2;RUNX1T1
cellular response to hormone stimulus (GO:0032870)	10/462	0.0735078	0.298093	-1.09335	1.32334	C2CD5;EGR3;CYP11A1;GNG7;RARB;SLIT3;INHBA;BAIAP2;RXRG;ADCY5
cellular response to inorganic substance (GO:0071241)	4/110	0.0551079	0.245643	-0.922583	1.29519	CYP11A1;LRRK2;KRT10;RYR3
axonogenesis (GO:0007409)	4/109	0.053677	0.241264	-0.908302	1.29148	SPTBN4;EPHA4;DRD2;BAIAP2
regulation of endocytosis (GO:0030100)	5/165	0.0628302	0.266062	-0.970955	1.28557	BCR;MAGI2;NEDD4L;PRKD1;DRD2
response to wounding (GO:0009611)	5/167	0.0653789	0.273177	-0.985189	1.27841	GRIN2A;SMAD3;ABHD2;TGFA;DRD2
response to retinoic acid (GO:0032526)	4/111	0.0565593	0.249753	-0.916478	1.27141	TESC;PTK2B;WNT2;RXRG
skeletal muscle tissue development (GO:0007519)	1956-03-01	0.0377211	0.197766	-0.762012	1.23497	RXRG;FOXP2;FOXP1
regulation of exocytosis (GO:0017157)	4/112	0.0580311	0.251544	-0.873305	1.20528	BCR;LRRK2;PLCB1;CPLX2
camera-type eye development (GO:0043010)	1958-03-01	0.041018	0.208569	-0.739765	1.15957	SKI;BCL11B;FOXP2
negative regulation of cellular component organization (GO:0051129)	10/474	0.0835822	0.323459	-1.01318	1.14356	SKI;SPTBN4;EPHA4;LRRK2;INPP5J;SEZ6;PMEPA1;FAT3;PRKD1;ADD2
response to oxidative stress (GO:0006979)	7/290	0.0803187	0.314701	-0.970479	1.122	CYP11A1;LRRK2;PXDN;PTK2B;PRKD1;PPARGC1B;ARNTL
actomyosin structure organization (GO:0031032)	1957-03-01	0.0393519	0.201518	-0.696861	1.11628	TMOD1;PHACTR1;FOXP1
lymphocyte differentiation (GO:0030098)	5/172	0.0720013	0.293605	-0.883905	1.08324	BCL11B;TCF7;TYRO3;PTK2B;FOXP1
positive regulation of canonical Wnt signaling pathway (GO:0090263)	1959-03-01	0.0427192	0.212343	-0.698652	1.0826	SMAD3;WNT2;ARNTL
negative regulation of leukocyte activation (GO:0002695)	4/120	0.0705352	0.290483	-0.863958	1.06803	BCR;ADORA2A;TYRO3;INHBA
Wnt signaling pathway (GO:0016055)	6/234	0.0816842	0.317926	-0.909679	1.04244	MAGI2;TCF7;KREMEN1;STRN;DRD2;WNT2
negative regulation of defense response (GO:0031348)	4/120	0.0705352	0.290483	-0.837886	1.0358	BCR;SMAD3;ADORA2A;TYRO3
positive regulation of GTPase activity (GO:0043547)	10/482	0.0907484	0.342171	-0.96255	1.03228	BCR;ARHGAP10;SH3BP1;LRRK2;ARHGAP19;TBC1D8;RGS20;PTK2B;PLCB1;RGS9
positive regulation of GTP catabolic process (GO:0033126)	10/483	0.0916695	0.344987	-0.961643	1.02343	BCR;ARHGAP10;SH3BP1;LRRK2;ARHGAP19;TBC1D8;RGS20;PTK2B;PLCB1;RGS9
response to hypoxia (GO:0001666)	6/241	0.0907391	0.342171	-0.950401	1.01925	RYR1;SMAD3;CITED2;ITPR1;PTK2B;DRD2
positive regulation of cell division (GO:0051781)	4/120	0.0705352	0.290483	-0.817789	1.01096	GAREM;TGFA;PLCB1;DRD2
kidney epithelium development (GO:0072073)	1962-03-01	0.0480319	0.22648	-0.672948	0.999394	ARG2;SMAD3;RARB
regulation of actin cytoskeleton organization (GO:0032956)	6/240	0.0894132	0.338878	-0.916129	0.991359	SPTBN4;SMAD3;PTK2B;TAC1;BAIAP2;ADD2
cellular response to retinoic acid (GO:0071300)	1962-03-01	0.0480319	0.22648	-0.661849	0.982911	TESC;PTK2B;WNT2
positive regulation of endothelial cell proliferation (GO:0001938)	1963-03-01	0.0498716	0.231682	-0.667809	0.976597	EGR3;PRKD1;WNT2
regulation of blood vessel size (GO:0050880)	1963-03-01	0.0498716	0.231682	-0.659797	0.96488	ADORA2A;HTR1B;DRD1
regulation of protein complex assembly (GO:0043254)	6/244	0.094781	0.348427	-0.914978	0.964686	HRK;SPTBN4;INPP5J;PMEPA1;PTK2B;ADD2
embryonic organ morphogenesis (GO:0048562)	4/121	0.0721882	0.293697	-0.783757	0.960263	SMAD3;CITED2;TCF7;RARB
response to decreased oxygen levels (GO:0036293)	6/245	0.0961496	0.352282	-0.907885	0.947218	RYR1;SMAD3;CITED2;ITPR1;PTK2B;DRD2
regulation of protein polymerization (GO:0032271)	4/127	0.0825168	0.319898	-0.830118	0.94613	SPTBN4;INPP5J;PTK2B;ADD2
epithelial cell migration (GO:0010631)	1965-03-01	0.0536528	0.241264	-0.661879	0.941102	EGR3;PLXND1;PTK2B
phosphatidylinositol metabolic process (GO:0046488)	4/125	0.0789964	0.310348	-0.792908	0.927751	INPP5J;PLCB1;DRD2;PIK3C2B
regulation of receptor-mediated endocytosis (GO:0048259)	1964-03-01	0.0517453	0.23542	-0.634337	0.917495	MAGI2;NEDD4L;DRD2
regulation of tube size (GO:0035150)	1964-03-01	0.0517453	0.23542	-0.629274	0.910172	ADORA2A;HTR1B;DRD1
response to osmotic stress (GO:0006970)	1964-03-01	0.0517453	0.23542	-0.61599	0.890959	CYP11A1;PTK2B;NEDD4L
regulation of cysteine-type endopeptidase activity involved in apoptotic process (GO:0043281)	5/186	0.092418	0.344987	-0.836314	0.890045	RPS6KA3;ACVR1C;SMAD3;ADORA2A;TNFRSF10B
actin filament-based process (GO:0030029)	7/303	0.0954089	0.350151	-0.843412	0.88507	BCR;TMOD1;INF2;ACTN2;PHACTR1;ADD2;FOXP1
positive regulation of intracellular protein transport (GO:0090316)	4/131	0.0897855	0.339704	-0.810667	0.875262	C2CD5;SMAD3;MTCL1;CAMK4
negative regulation of immune system process (GO:0002683)	7/311	0.105429	0.356946	-0.848605	0.874208	BCR;ADORA2A;TYRO3;PTK2B;INHBA;PLCB1;MEIS2
negative regulation of G-protein coupled receptor protein signaling pathway (GO:0045744)	1962-03-01	0.0480319	0.22648	-0.585471	0.869481	RGS20;DRD2;RGS9
lymphocyte activation (GO:0046649)	7/304	0.096631	0.352408	-0.81875	0.853928	SMAD3;BCL11B;PRKCB;TCF7;TYRO3;PTK2B;FOXP1
positive regulation of secretion by cell (GO:1903532)	6/247	0.0989185	0.356495	-0.826315	0.852289	ADORA2A;RASL10B;INHBA;PLCB1;TAC1;DRD2
circulatory system process (GO:0003013)	4/130	0.0879401	0.337359	-0.781939	0.849661	ADORA2A;TBC1D8;HTR1B;DRD1
organic hydroxy compound catabolic process (GO:1901616)	1966-03-01	0.0555937	0.246809	-0.595798	0.833604	SMPD3;SMPDL3B;TRERF1
activation of protein kinase activity (GO:0032147)	6/252	0.106025	0.356946	-0.800844	0.825006	LRRK2;TNFRSF10B;PTK2B;TGFA;DRD2;ADCY5
transcription initiation from RNA polymerase II promoter (GO:0006367)	5/187	0.0939799	0.34606	-0.762901	0.809547	SKI;SMAD3;RARB;NEDD4L;RXRG
multicellular organismal response to stress (GO:0033555)	1966-03-01	0.0555937	0.246809	-0.559354	0.782615	GNG7;DRD1;TAC1
cell junction organization (GO:0034330)	5/189	0.0971443	0.352408	-0.747082	0.779181	SMAD3;ACTN2;ACTN1;PTK2B;STRN
regulation of blood pressure (GO:0008217)	4/133	0.0935319	0.344987	-0.728255	0.775044	RASL10B;NEDD4L;TAC1;DRD2
cellular response to lipid (GO:0071396)	7/315	0.110645	0.362561	-0.762317	0.773419	CYP11A1;TESC;PTK2B;RARB;INHBA;RXRG;WNT2
regulation of protein transport (GO:0051223)	8/379	0.11389	0.368566	-0.762408	0.760988	C2CD5;SMAD3;ADORA2A;MTCL1;CAMK4;LRRK2;CABP1;DRD2
negative regulation of myeloid cell differentiation (GO:0045638)	1969-03-01	0.0616145	0.261416	-0.561762	0.753683	PTK2B;INHBA;MEIS2
negative regulation of cell activation (GO:0050866)	4/135	0.0973517	0.35258	-0.71655	0.746988	BCR;ADORA2A;TYRO3;INHBA
regulation of gliogenesis (GO:0014013)	1967-03-01	0.0575679	0.250523	-0.537109	0.74347	SKI;EPHA4;PRKCH
negative regulation of neurogenesis (GO:0050768)	5/192	0.101991	0.356946	-0.718975	0.740667	SKI;EPHA4;INPP5J;SEZ6;FAT3
positive regulation of cell projection organization (GO:0031346)	5/195	0.106957	0.356946	-0.703705	0.724936	EPHA4;MAGI2;SEZ6;PTK2B;PRKD1
response to oxygen levels (GO:0070482)	6/259	0.116407	0.368566	-0.718552	0.717214	RYR1;SMAD3;CITED2;ITPR1;PTK2B;DRD2
response to carbohydrate (GO:0009743)	4/139	0.105207	0.356946	-0.692193	0.713077	ACVR1C;CYP11A1;PRKCB;PTK2B
regulation of protein catabolic process (GO:0042176)	6/260	0.117931	0.368566	-0.705921	0.704606	GRIN2A;SMAD3;LRRK2;PTK2B;NEDD4L;ARNTL
regulation of actin filament-based process (GO:0032970)	6/257	0.11339	0.368266	-0.684359	0.683641	SPTBN4;SMAD3;PTK2B;TAC1;BAIAP2;ADD2
actin cytoskeleton organization (GO:0030036)	6/253	0.107477	0.35696	-0.663202	0.683185	BCR;TMOD1;INF2;PHACTR1;ADD2;FOXP1
positive regulation of ion transmembrane transport (GO:0034767)	1972-03-01	0.0679259	0.281681	-0.530383	0.671984	ACTN2;TESC;NEDD4L
positive regulation of myeloid cell differentiation (GO:0045639)	1974-03-01	0.0722906	0.293697	-0.543601	0.666022	TESC;INHBA;PPARGC1B
regulation of circadian rhythm (GO:0042752)	1976-03-01	0.076778	0.306833	-0.560463	0.662159	ADORA2A;DRD2;ARNTL
adherens junction organization (GO:0034332)	1969-03-01	0.0616145	0.261416	-0.486524	0.65274	ACTN2;ACTN1;PTK2B
negative regulation of purine nucleotide metabolic process (GO:1900543)	1972-03-01	0.0679259	0.281681	-0.513858	0.651047	LRRK2;HTR1B;DRD2
response to corticosteroid (GO:0031960)	4/140	0.107215	0.356946	-0.62777	0.64671	CYP11A1;HTR1B;SLIT3;PPARGC1B
regulation of cysteine-type endopeptidase activity (GO:2000116)	5/197	0.110333	0.362077	-0.625976	0.635927	RPS6KA3;ACVR1C;SMAD3;ADORA2A;TNFRSF10B
positive regulation of epithelial cell migration (GO:0010634)	1979-03-01	0.0837329	0.323473	-0.555355	0.626795	PTK2B;PRKD1;TAC1
multi-organism reproductive process (GO:0044703)	4/140	0.107215	0.356946	-0.604141	0.622368	CYP11A1;PPP1R1B;DRD1;TAC1
regulation of fibroblast proliferation (GO:0048145)	1975-03-01	0.0745192	0.298458	-0.504247	0.609699	SKI;FNDC3B;WNT2
regulation of leukocyte activation (GO:0002694)	8/390	0.12775	0.379235	-0.62573	0.606707	BCR;EGR3;ADORA2A;CAMK4;TYRO3;INHBA;TAC1;LYST
negative regulation of nucleotide metabolic process (GO:0045980)	1975-03-01	0.0745192	0.298458	-0.498484	0.60273	LRRK2;HTR1B;DRD2
palate development (GO:0060021)	1978-03-01	0.0813852	0.317926	-0.518158	0.593776	SKI;FRAS1;INHBA
positive regulation of transmembrane transport (GO:0034764)	1977-03-01	0.0790668	0.310348	-0.506157	0.592234	ACTN2;TESC;NEDD4L
multi-organism behavior (GO:0051705)	1977-03-01	0.0790668	0.310348	-0.489597	0.572859	CYP11A1;PPP1R1B;DRD1
response to reactive oxygen species (GO:0000302)	4/141	0.10924	0.359025	-0.54552	0.558811	CYP11A1;PXDN;PTK2B;PPARGC1B
regulation of intracellular transport (GO:0032386)	8/394	0.133	0.385204	-0.557083	0.531448	C2CD5;SMAD3;MTCL1;CAMK4;LRRK2;PTK2B;CABP1;DRD1
homophilic cell adhesion via plasma membrane adhesion molecules (GO:0007156)	4/142	0.111282	0.363342	-0.482927	0.488921	PCDHGA10;PCDHB14;FAT3;IGSF9B
growth (GO:0040007)	7/329	0.129958	0.379532	-0.490457	0.475162	KMT2D;SMAD3;RARB;SLIT3;INHBA;FOXP2;UNC79
cell morphogenesis (GO:0000902)	5/204	0.12255	0.378479	-0.487486	0.473639	BCL11B;FNDC3B;TYRO3;FAT3;WNT2
positive regulation of ossification (GO:0045778)	1983-03-01	0.0934084	0.344987	-0.440039	0.468311	SMAD3;PRKD1;TAC1
liver development (GO:0001889)	1986-03-01	0.100954	0.356946	-0.454248	0.467953	SMAD3;DBP;CITED2
embryonic limb morphogenesis (GO:0030326)	1986-03-01	0.100954	0.356946	-0.453674	0.467361	SKI;FRAS1;RARB
striated muscle tissue development (GO:0014706)	1985-03-01	0.0984118	0.355251	-0.44849	0.464157	RXRG;FOXP2;FOXP1
embryonic appendage morphogenesis (GO:0035113)	1986-03-01	0.100954	0.356946	-0.444847	0.458269	SKI;FRAS1;RARB
myeloid leukocyte differentiation (GO:0002573)	1983-03-01	0.0934084	0.344987	-0.414949	0.441609	CITED2;PDE1B;CAMK4
vascular process in circulatory system (GO:0003018)	1986-03-01	0.100954	0.356946	-0.42061	0.4333	ADORA2A;HTR1B;DRD1
cellular response to light stimulus (GO:0071482)	1985-03-01	0.0984118	0.355251	-0.414302	0.428774	GNB5;USP28;RGS9
negative regulation of neuron differentiation (GO:0045665)	4/147	0.121747	0.376526	-0.436803	0.426654	EPHA4;INPP5J;SEZ6;FAT3
positive regulation of secretion (GO:0051047)	6/273	0.138636	0.385204	-0.441848	0.421516	ADORA2A;RASL10B;INHBA;PLCB1;TAC1;DRD2
regulation of JNK cascade (GO:0046328)	4/148	0.123889	0.379235	-0.433751	0.420564	SH3RF3;EPHA4;PTK2B;PLCB1
regulation of endothelial cell proliferation (GO:0001936)	1988-03-01	0.106115	0.356946	-0.399352	0.411401	EGR3;PRKD1;WNT2
negative regulation of homeostatic process (GO:0032845)	1986-03-01	0.100954	0.356946	-0.384023	0.395609	RYR1;ITPR1;DRD2
regulation of organ morphogenesis (GO:2000027)	4/150	0.128222	0.379235	-0.405853	0.393515	CITED2;MAGI2;WNT2;FOXP2
regulation of leukocyte differentiation (GO:1902105)	5/210	0.133503	0.385204	-0.403246	0.38469	EGR3;CAMK4;TESC;INHBA;PPARGC1B
negative regulation of nervous system development (GO:0051961)	5/211	0.13537	0.385204	-0.368684	0.351718	SKI;EPHA4;INPP5J;SEZ6;FAT3
positive regulation of chemotaxis (GO:0050921)	1990-03-01	0.111379	0.363342	-0.31689	0.320823	SMAD3;PTK2B;PRKD1
regulation of canonical Wnt signaling pathway (GO:0060828)	4/152	0.132617	0.385204	-0.335008	0.319592	SMAD3;KREMEN1;WNT2;ARNTL
alcohol metabolic process (GO:0006066)	7/340	0.146244	0.389082	-0.332144	0.313532	SMPD3;CYP11A1;INPP5J;PLCB1;GDPD5;SMPDL3B;TRERF1
positive regulation of intracellular transport (GO:0032388)	5/217	0.146816	0.389082	-0.329268	0.310817	C2CD5;SMAD3;MTCL1;CAMK4;DRD1
regulation of glucose transport (GO:0010827)	1990-03-01	0.111379	0.363342	-0.283789	0.287311	NUP93;C2CD5;PRKCB
regulation of Wnt signaling pathway (GO:0030111)	5/214	0.141042	0.386286	-0.290641	0.276451	SKI;SMAD3;KREMEN1;WNT2;ARNTL
myeloid cell differentiation (GO:0030099)	4/154	0.137074	0.385204	-0.287472	0.274244	CITED2;PDE1B;CAMK4;INHBA
extrinsic apoptotic signaling pathway (GO:0097191)	1992-03-01	0.11674	0.368566	-0.258671	0.25819	SMAD3;TNFRSF10B;INHBA
phototransduction, visible light (GO:0007603)	1989-03-01	0.108735	0.358883	-0.246444	0.252545	LPL;GNB5;RGS9
regulation of lymphocyte activation (GO:0051249)	7/344	0.152399	0.391577	-0.258577	0.242435	EGR3;ADORA2A;CAMK4;TYRO3;INHBA;TAC1;LYST
regulation of cytoskeleton organization (GO:0051493)	7/350	0.161854	0.396545	-0.243337	0.225079	SPTBN4;SMAD3;INPP5J;PTK2B;TAC1;BAIAP2;ADD2
response to hydrogen peroxide (GO:0042542)	1995-03-01	0.124961	0.379235	-0.183768	0.178182	CYP11A1;PXDN;PTK2B
cell junction assembly (GO:0034329)	4/160	0.150801	0.389082	-0.179199	0.169157	ACTN2;ACTN1;PTK2B;STRN
regulation of mitochondrion organization (GO:0010821)	1997-03-01	0.130554	0.380265	-0.15816	0.152923	HRK;INF2;LRRK2
DNA-templated transcription, initiation (GO:0006352)	5/220	0.152691	0.391871	-0.160057	0.149945	SKI;SMAD3;RARB;NEDD4L;RXRG
odontogenesis (GO:0042476)	1996-03-01	0.127746	0.379235	-0.149462	0.144918	SLC24A4;BCL11B;INHBA
muscle tissue development (GO:0060537)	1997-03-01	0.130554	0.380265	-0.134804	0.130341	RXRG;FOXP2;FOXP1
protein maturation (GO:0051604)	5/222	0.156661	0.396545	-0.139998	0.129493	TMPRSS9;SMAD3;ADAMTS3;TESC;TNFRSF10B
secretion by cell (GO:0032940)	8/415	0.162323	0.397149	-0.135412	0.125045	SMPD3;ACTN2;ACTN1;TYRO3;INHBA;CPLX2;LYST;SYT6
regulation of cell activation (GO:0050865)	8/420	0.169721	0.404734	-0.126951	0.11483	BCR;EGR3;ADORA2A;CAMK4;TYRO3;INHBA;TAC1;LYST
multicellular organismal reproductive process (GO:0048609)	9/491	0.176601	0.410713	-0.116477	0.103648	KMT2D;CYP11A1;CITED2;AKAP9;PPP1R1B;TYRO3;DRD1;TAC1;ARNTL
regulation of peptidyl-serine phosphorylation (GO:0033135)	1998-03-01	0.133384	0.385204	-0.103902	0.0991205	SPTBN4;INPP5J;PRKD1
tube development (GO:0035295)	4/164	0.160233	0.396545	-0.074816	0.0692023	ARG2;SMAD3;TCF7;RARB
polyol metabolic process (GO:0019751)	1999-03-01	0.136235	0.385204	-0.0516086	0.0492337	INPP5J;GDPD5;PLCB1
glycosaminoglycan biosynthetic process (GO:0006024)	1999-03-01	0.136235	0.385204	-0.0349441	0.0333361	CHST15;B3GNT2;CHSY3
aminoglycan biosynthetic process (GO:0006023)	3/100	0.139107	0.385204	-0.0332292	0.0317001	CHST15;B3GNT2;CHSY3
regulation of cellular component size (GO:0032535)	4/165	0.162625	0.397447	-0.0209008	0.0192851	SPTBN4;INF2;PTK2B;ADD2
regulation of actin filament polymerization (GO:0030833)	3/104	0.150795	0.389082	-0.0201315	0.0190034	SPTBN4;PTK2B;ADD2
positive regulation of apoptotic signaling pathway (GO:2001235)	4/168	0.169877	0.404734	-0.0126756	0.0114654	HRK;SMAD3;ADORA2A;INHBA
positive regulation of protein transport (GO:0051222)	5/231	0.175043	0.409177	0.00305934	-0.00273384	C2CD5;SMAD3;ADORA2A;MTCL1;CAMK4
detection of chemical stimulus (GO:0009593)	1/499	0.998366	0.998366	3.01078	-0.00492265	KCNIP2
limb morphogenesis (GO:0035108)	3/101	0.141999	0.387462	0.00534184	-0.00506481	SKI;FRAS1;RARB
appendage morphogenesis (GO:0035107)	3/101	0.141999	0.387462	0.00818309	-0.0077587	SKI;FRAS1;RARB
negative regulation of lymphocyte activation (GO:0051250)	3/102	0.144911	0.389082	0.010644	-0.0100476	ADORA2A;TYRO3;INHBA
response to estrogen (GO:0043627)	4/166	0.16503	0.401098	0.0131417	-0.0120056	KMT2D;CYP11A1;CITED2;RGS9
DNA repair (GO:0006281)	1/403	0.994299	0.994751	3.06814	-0.0161481	USP28
negative regulation of cytoskeleton organization (GO:0051494)	3/101	0.141999	0.387462	0.0292873	-0.0277684	SPTBN4;INPP5J;ADD2
zymogen activation (GO:0031638)	3/102	0.144911	0.389082	0.04165	-0.0393162	TMPRSS9;SMAD3;TNFRSF10B
ncRNA metabolic process (GO:0034660)	1/332	0.985711	0.986607	3.03536	-0.0409267	SMAD3
defense response to other organism (GO:0098542)	1/328	0.984954	0.986298	3.13878	-0.0433058	LYST
chromatin modification (GO:0016568)	2/475	0.983983	0.985773	3.04271	-0.0435987	KMT2D;PRKCB
monocarboxylic acid metabolic process (GO:0032787)	2/473	0.983621	0.985773	3.09055	-0.0442841	LPL;ME3
lipid catabolic process (GO:0016042)	5/232	0.177135	0.410713	0.0579796	-0.0515937	SMPD3;LPL;SMPDL3B;PLCB1;TRERF1
microtubule-based process (GO:0007017)	2/437	0.975587	0.979145	3.04051	-0.0640812	MTCL1;LYST
establishment of protein localization to organelle (GO:0072594)	1/292	0.976071	0.979184	3.05614	-0.0642886	DRD1
detection of visible light (GO:0009584)	3/104	0.150795	0.389082	0.06847	-0.0646333	LPL;GNB5;RGS9
Fc-epsilon receptor signaling pathway (GO:0038095)	1/295	0.976978	0.979647	3.58864	-0.0737934	ITPR1
fatty acid metabolic process (GO:0006631)	1/280	0.972076	0.976065	3.07066	-0.0743887	LPL
cellular amino acid metabolic process (GO:0006520)	2/421	0.970905	0.975779	3.07693	-0.0754425	ARG2;SLC7A8
organelle assembly (GO:0070925)	1/278	0.971349	0.97578	3.08745	-0.0756987	TMOD1
organic acid biosynthetic process (GO:0016053)	1/272	0.969051	0.974361	3.10012	-0.080521	LPL
carboxylic acid biosynthetic process (GO:0046394)	1/272	0.969051	0.974361	3.10289	-0.0805929	LPL
mitotic cell cycle (GO:0000278)	2/404	0.96499	0.97232	3.03837	-0.0852884	NUP93;AKAP9
translation (GO:0006412)	1/264	0.9657	0.97232	3.0899	-0.0867346	METTL17
regulation of DNA metabolic process (GO:0051052)	1/265	0.966138	0.97232	3.14741	-0.0883491	NPAS2
regulation of cell cycle phase transition (GO:1901987)	1/264	0.9657	0.97232	3.20215	-0.0898857	PLCB1
protein localization to organelle (GO:0033365)	2/396	0.961824	0.969751	3.05746	-0.0939132	LRRK2;DRD1
small molecule biosynthetic process (GO:0044283)	2/394	0.96099	0.969355	3.07668	-0.0957612	CYP11A1;LPL
response to virus (GO:0009615)	1/250	0.958946	0.968179	3.18605	-0.103031	LYST
regulation of mitotic cell cycle phase transition (GO:1901990)	1/251	0.959469	0.968264	3.22707	-0.104076	PLCB1
microtubule cytoskeleton organization (GO:0000226)	1/245	0.956225	0.965875	3.12051	-0.108345	MTCL1
regulation of stress-activated MAPK cascade (GO:0032872)	4/170	0.174775	0.408985	0.12405	-0.110911	SH3RF3;EPHA4;PTK2B;PLCB1
regulation of stress-activated protein kinase signaling cascade (GO:0070302)	4/171	0.177242	0.410713	0.125418	-0.111605	SH3RF3;EPHA4;PTK2B;PLCB1
ncRNA processing (GO:0034470)	1/241	0.953921	0.96399	3.11366	-0.114192	SMAD3
negative regulation of organelle organization (GO:0010639)	5/237	0.187737	0.417152	0.130902	-0.114449	SKI;SPTBN4;LRRK2;INPP5J;ADD2
MAPK cascade (GO:0000165)	4/170	0.174775	0.408985	0.139653	-0.12486	RPS6KA3;LRRK2;PTK2B;CAMKK2
angiogenesis (GO:0001525)	5/236	0.185598	0.415756	0.150043	-0.131686	PLXND1;PTK2B;TGFA;THSD7A;PRKD1
regulation of cell cycle process (GO:0010564)	3/481	0.944823	0.955673	3.1703	-0.143738	TGFA;PLCB1;DRD2
regulation of cytokine production (GO:0001817)	3/482	0.945341	0.955758	3.21716	-0.145579	SMAD3;INHBA;PLCB1
positive regulation of JNK cascade (GO:0046330)	3/107	0.159761	0.396545	0.15958	-0.147606	EPHA4;PTK2B;PLCB1
cellular component disassembly (GO:0022411)	2/350	0.937628	0.950141	3.06295	-0.156655	NUP93;ACVR1C
monosaccharide metabolic process (GO:0005996)	1/221	0.940458	0.951695	3.17738	-0.157314	CHST15
negative regulation of cell development (GO:0010721)	5/239	0.192042	0.419617	0.181783	-0.157863	SKI;EPHA4;INPP5J;SEZ6;FAT3
negative regulation of mitotic cell cycle (GO:0045930)	1/219	0.938913	0.950584	3.23452	-0.16392	SMAD3
response to other organism (GO:0051707)	3/462	0.934092	0.946993	3.09186	-0.168393	SMAD3;BAIAP2;LYST
hematopoietic progenitor cell differentiation (GO:0002244)	3/106	0.156754	0.396545	0.183167	-0.169424	SMPD3;CITED2;INHBA
gene expression (GO:0010467)	5/672	0.930808	0.944535	2.97845	-0.169959	SKI;SMAD3;RARB;NEDD4L;RXRG
alpha-amino acid metabolic process (GO:1901605)	1/213	0.934036	0.946993	3.14103	-0.171071	ARG2
Fc receptor signaling pathway (GO:0038093)	2/352	0.938929	0.950584	3.49329	-0.177034	ITPR1;BAIAP2
regulation of establishment of protein localization (GO:0070201)	8/442	0.204023	0.428272	0.21276	-0.18042	C2CD5;SMAD3;ADORA2A;MTCL1;CAMK4;LRRK2;CABP1;DRD2
GTP catabolic process (GO:0006184)	5/243	0.200755	0.427643	0.229019	-0.194544	RASD2;GNAL;RASL10B;LRRK2;GNB5
positive regulation of cell-matrix adhesion (GO:0001954)	1939-02-01	0.0932291	0.344987	0.183592	-0.195387	SMAD3;PTK2B
regulation of Rho GTPase activity (GO:0032319)	4/174	0.184714	0.414195	0.224608	-0.197973	BCR;ARHGAP10;EPHA4;PTK2B
Golgi vesicle transport (GO:0048193)	1/202	0.924067	0.938126	3.125	-0.199597	PRKD1
regulation of chondrocyte differentiation (GO:0032330)	1941-02-01	0.101044	0.356946	0.198927	-0.204929	SMAD3;RARB
sensory perception of light stimulus (GO:0050953)	1/198	0.920082	0.935374	3.10199	-0.207241	RGS9
positive regulation of cytokine production (GO:0001819)	2/327	0.920662	0.935532	3.1697	-0.211229	SMAD3;PLCB1
visual perception (GO:0007601)	1/195	0.916957	0.932628	3.11044	-0.216951	RGS9
immune response-regulating cell surface receptor signaling pathway (GO:0002768)	3/444	0.922194	0.936656	3.32658	-0.217689	PRKCB;ITPR1;BAIAP2
cardiocyte differentiation (GO:0035051)	1940-02-01	0.0971141	0.352408	0.209516	-0.218518	RARB;FOXP1
negative regulation of blood pressure (GO:0045776)	1939-02-01	0.0932291	0.344987	0.205364	-0.218559	NEDD4L;DRD2
positive regulation of cysteine-type endopeptidase activity involved in apoptotic process (GO:0043280)	3/111	0.171961	0.404734	0.260339	-0.235483	ACVR1C;SMAD3;TNFRSF10B
negative regulation of cell cycle (GO:0045786)	3/430	0.911625	0.927633	3.13971	-0.235851	SMAD3;MAGI2;INHBA
regulation of epithelial cell differentiation (GO:0030856)	3/109	0.165828	0.40215	0.259302	-0.236206	PRKCH;ARNTL;FOXP1
alpha-beta T cell activation (GO:0046631)	1940-02-01	0.0971141	0.352408	0.227288	-0.237053	BCL11B;TCF7
negative regulation of response to cytokine stimulus (GO:0060761)	1936-02-01	0.0818637	0.317926	0.209273	-0.239814	PXDN;SLIT3
response to extracellular stimulus (GO:0009991)	2/313	0.908312	0.925545	3.13348	-0.242446	ACVR1C;CYP11A1
positive regulation of innate immune response (GO:0045089)	1/190	0.911477	0.927633	3.24196	-0.243532	RPS6KA3
positive regulation of T cell activation (GO:0050870)	1/189	0.910338	0.927181	3.24148	-0.245078	EGR3
cellular component assembly involved in morphogenesis (GO:0010927)	1/186	0.906835	0.925324	3.16023	-0.245269	TMOD1
endosomal transport (GO:0016197)	1/187	0.908017	0.925545	3.17026	-0.245292	LYST
protein polyubiquitination (GO:0000209)	1/186	0.906835	0.925324	3.17557	-0.24646	NEDD4L
hexose metabolic process (GO:0019318)	1/187	0.908017	0.925545	3.21391	-0.248669	CHST15
response to nicotine (GO:0035094)	1938-02-01	0.0893912	0.338878	0.231623	-0.250643	HOMER1;DRD2
cellular response to external stimulus (GO:0071496)	1/185	0.905637	0.924959	3.26674	-0.254824	TNFRSF10B
negative regulation of cytokine production (GO:0001818)	1/185	0.905637	0.924959	3.27856	-0.255746	INHBA
guanosine-containing compound catabolic process (GO:1901069)	5/246	0.207378	0.43284	0.305666	-0.255961	RASD2;GNAL;RASL10B;LRRK2;GNB5
regulation of pathway-restricted SMAD protein phosphorylation (GO:0060393)	1938-02-01	0.0893912	0.338878	0.236648	-0.25608	PMEPA1;INHBA
regulation of inflammatory response (GO:0050727)	5/247	0.209602	0.434798	0.307817	-0.256373	BCR;SMAD3;ADORA2A;TYRO3;TAC1
detection of abiotic stimulus (GO:0009582)	4/178	0.194833	0.422267	0.298262	-0.257137	LPL;GNB5;TAC1;RGS9
phototransduction (GO:0007602)	3/109	0.165828	0.40215	0.28229	-0.257146	LPL;GNB5;RGS9
negative regulation of proteolysis (GO:0045861)	2/302	0.897377	0.918227	3.02616	-0.258165	RPS6KA3;ADORA2A
negative regulation of nucleotide biosynthetic process (GO:0030809)	1935-02-01	0.0781779	0.308509	0.221974	-0.261042	HTR1B;DRD2
nucleobase-containing compound transport (GO:0015931)	1/180	0.899414	0.919457	3.1366	-0.263388	NUP93
positive regulation of stress fiber assembly (GO:0051496)	1939-02-01	0.0932291	0.344987	0.248934	-0.264927	SMAD3;TAC1
cellular response to calcium ion (GO:0071277)	1938-02-01	0.0893912	0.338878	0.24703	-0.267315	KRT10;RYR3
thymus development (GO:0048538)	1941-02-01	0.101044	0.356946	0.260047	-0.267892	BCL11B;CITED2
defense response to bacterium (GO:0042742)	1/179	0.898121	0.918562	3.18022	-0.270148	LYST
regulation of actin filament depolymerization (GO:0030834)	1939-02-01	0.0932291	0.344987	0.255441	-0.271852	SPTBN4;ADD2
covalent chromatin modification (GO:0016569)	2/296	0.890915	0.912462	2.97571	-0.2726	KMT2D;PRKCB
positive regulation of dendrite development (GO:1900006)	1939-02-01	0.0932291	0.344987	0.257289	-0.273819	EPHA4;SEZ6
regulation of heart growth (GO:0060420)	1941-02-01	0.101044	0.356946	0.265801	-0.27382	WNT2;FOXP1
pigmentation (GO:0043473)	1937-02-01	0.0856021	0.328963	0.251141	-0.279221	DRD2;LYST
regulation of cardiac muscle tissue growth (GO:0055021)	1935-02-01	0.0781779	0.308509	0.23813	-0.280042	WNT2;FOXP1
histone modification (GO:0016570)	2/293	0.887545	0.909434	2.97332	-0.282266	KMT2D;PRKCB
negative regulation of cyclic nucleotide metabolic process (GO:0030800)	1937-02-01	0.0856021	0.328963	0.254973	-0.283482	HTR1B;DRD2
blood circulation (GO:0008015)	1940-02-01	0.0971141	0.352408	0.278411	-0.290373	ADORA2A;TBC1D8
actin-myosin filament sliding (GO:0033275)	1938-02-01	0.0893912	0.338878	0.269932	-0.292098	TMOD1;ACTN2
negative regulation of actin filament polymerization (GO:0030837)	1940-02-01	0.0971141	0.352408	0.280561	-0.292615	SPTBN4;ADD2
regulation of protein kinase B signaling (GO:0051896)	3/114	0.181281	0.410713	0.329118	-0.292868	RASD2;MAGI2;DRD2
regulation of leukocyte proliferation (GO:0070663)	1/176	0.894143	0.915343	3.31639	-0.293355	TAC1
negative regulation of purine nucleotide biosynthetic process (GO:1900372)	1935-02-01	0.0781779	0.308509	0.250486	-0.294573	HTR1B;DRD2
neurogenesis (GO:0022008)	1939-02-01	0.0932291	0.344987	0.279272	-0.297215	GRIN2A;TCF7
response to nutrient levels (GO:0031667)	2/291	0.885245	0.908345	3.10247	-0.298242	ACVR1C;CYP11A1
regulation of endocrine process (GO:0044060)	1935-02-01	0.0781779	0.308509	0.256085	-0.301157	INHBA;TAC1
negative regulation of cAMP metabolic process (GO:0030815)	1936-02-01	0.0818637	0.317926	0.267605	-0.306658	HTR1B;DRD2
muscle filament sliding (GO:0030049)	1938-02-01	0.0893912	0.338878	0.283702	-0.306999	TMOD1;ACTN2
regulation of dendritic spine development (GO:0060998)	1934-02-01	0.0745466	0.298458	0.254044	-0.307172	EPHA4;LRRK2
proteolysis involved in cellular protein catabolic process (GO:0051603)	3/391	0.875056	0.900408	2.94276	-0.308716	NEDD4L;USP28;ARNTL
macromolecule methylation (GO:0043414)	1/169	0.88425	0.907748	3.19852	-0.309579	KMT2D
regulation of mononuclear cell proliferation (GO:0032944)	1/171	0.887167	0.909434	3.31935	-0.315116	TAC1
substrate adhesion-dependent cell spreading (GO:0034446)	1937-02-01	0.0856021	0.328963	0.283711	-0.315433	FNDC3B;TYRO3
monocarboxylic acid biosynthetic process (GO:0072330)	1/167	0.881259	0.905521	3.19728	-0.317313	LPL
alpha-beta T cell differentiation (GO:0046632)	1934-02-01	0.0745466	0.298458	0.262764	-0.317716	BCL11B;TCF7
establishment of organelle localization (GO:0051656)	1/168	0.882764	0.906645	3.24275	-0.317805	CPLX2
positive regulation of multicellular organism growth (GO:0040018)	1934-02-01	0.0745466	0.298458	0.264291	-0.319561	SPTBN4;DRD2
regulation of lymphocyte proliferation (GO:0050670)	1/170	0.885718	0.908408	3.32801	-0.319695	TAC1
termination of G-protein coupled receptor signaling pathway (GO:0038032)	1939-02-01	0.0932291	0.344987	0.301577	-0.320953	RGS20;RGS9
organic hydroxy compound biosynthetic process (GO:1901617)	1/166	0.879734	0.904376	3.19333	-0.32096	CYP11A1
cellular carbohydrate metabolic process (GO:0044262)	1/165	0.87819	0.903211	3.15655	-0.321334	GDPD5
positive regulation of ERK1 and ERK2 cascade (GO:0070374)	3/115	0.184418	0.413954	0.364799	-0.321753	GAREM;PTK2B;DRD2
regulation of mitotic cell cycle (GO:0007346)	3/391	0.875056	0.900408	3.07338	-0.322419	SMAD3;TGFA;PLCB1
negative regulation of cyclic nucleotide biosynthetic process (GO:0030803)	1933-02-01	0.0709718	0.290483	0.265716	-0.328481	HTR1B;DRD2
protein localization to membrane (GO:0072657)	2/276	0.866571	0.894437	2.94542	-0.328595	TESC;MAGI2
tight junction assembly (GO:0070830)	1939-02-01	0.0932291	0.344987	0.309844	-0.329751	ACTN1;STRN
skeletal system development (GO:0001501)	1/162	0.873439	0.900005	3.15555	-0.332451	RPS6KA3
regulation of membrane depolarization (GO:0003254)	1934-02-01	0.0745466	0.298458	0.275739	-0.333404	LRRK2;NEDD4L
protein targeting (GO:0006605)	2/273	0.862518	0.891723	2.91153	-0.333661	TESC;AKAP5
glycosylation (GO:0070085)	2/273	0.862518	0.891723	2.91638	-0.334217	B3GNT2;MUC3A
cellular response to glucagon stimulus (GO:0071377)	1938-02-01	0.0893912	0.338878	0.311213	-0.336769	GNG7;ADCY5
response to nutrient (GO:0007584)	1/163	0.875043	0.900408	3.21217	-0.336979	CYP11A1
morphogenesis of a branching epithelium (GO:0061138)	1/162	0.873439	0.900005	3.20137	-0.337279	PLXND1
negative regulation of cytokine-mediated signaling pathway (GO:0001960)	1932-02-01	0.0674554	0.280788	0.268822	-0.341445	PXDN;SLIT3
termination of signal transduction (GO:0023021)	1942-02-01	0.105018	0.356946	0.336884	-0.347048	RGS20;RGS9
methylation (GO:0032259)	2/269	0.85694	0.889142	2.9599	-0.347785	KMT2D;METTL17
regulation of antigen receptor-mediated signaling pathway (GO:0050854)	1935-02-01	0.0781779	0.308509	0.296482	-0.348665	PRKCH;PRKCB
positive regulation of defense response (GO:0031349)	2/272	0.861142	0.891507	3.05234	-0.350537	RPS6KA3;TAC1
activation of immune response (GO:0002253)	4/487	0.867968	0.895206	3.16918	-0.350831	RPS6KA3;PRKCB;ITPR1;BAIAP2
protein catabolic process (GO:0030163)	2/269	0.85694	0.889142	2.98938	-0.351249	NEDD4L;ARNTL
modification-dependent macromolecule catabolic process (GO:0043632)	3/368	0.847727	0.883852	2.86931	-0.354263	NEDD4L;USP28;ARNTL
hormone metabolic process (GO:0042445)	1/158	0.866815	0.894437	3.19259	-0.356169	CYP11A1
macromolecule glycosylation (GO:0043413)	2/264	0.849678	0.884212	2.89443	-0.356185	B3GNT2;MUC3A
neuron migration (GO:0001764)	3/116	0.187569	0.417152	0.408198	-0.356889	FAT3;DRD1;DRD2
protein glycosylation (GO:0006486)	2/264	0.849678	0.884212	2.90176	-0.357087	B3GNT2;MUC3A
synaptic transmission, glutamatergic (GO:0035249)	1936-02-01	0.0818637	0.317926	0.313778	-0.359569	GRIN2A;ADORA2A
positive regulation of protein kinase activity (GO:0045860)	8/456	0.227199	0.445725	0.447853	-0.361889	EPHA4;LRRK2;TNFRSF10B;PTK2B;TGFA;DRD2;ATF6;ADCY5
xenobiotic metabolic process (GO:0006805)	1/156	0.863376	0.891723	3.15925	-0.36205	CYP11A1
response to monosaccharide (GO:0034284)	3/116	0.187569	0.417152	0.414534	-0.362429	ACVR1C;CYP11A1;PTK2B
regulation of translation (GO:0006417)	2/264	0.849678	0.884212	2.95184	-0.363249	RPS6KA3;PTK2B
protein targeting to membrane (GO:0006612)	1/156	0.863376	0.891723	3.17161	-0.363466	TESC
protein acylation (GO:0043543)	1/154	0.859848	0.890585	3.15434	-0.365513	ZDHHC14
modification-dependent protein catabolic process (GO:0019941)	3/364	0.84248	0.879982	2.86042	-0.365715	NEDD4L;USP28;ARNTL
brain development (GO:0007420)	4/187	0.218201	0.441379	0.447264	-0.365796	BCR;CTTNBP2;TCF7;PLCB1
cell cycle checkpoint (GO:0000075)	1/156	0.863376	0.891723	3.20162	-0.366905	USP28
endocytosis (GO:0006897)	6/323	0.231725	0.445725	0.454503	-0.367262	FCHO1;ADORA2A;LRRK2;TYRO3;HTR1B;DRD2
skin development (GO:0043588)	1935-02-01	0.0781779	0.308509	0.313963	-0.369222	RYR1;FRAS1
G1/S transition of mitotic cell cycle (GO:0000082)	1/152	0.856229	0.889142	3.15381	-0.370569	INHBA
cell cycle G1/S phase transition (GO:0044843)	1/152	0.856229	0.889142	3.15609	-0.370836	INHBA
negative regulation of cAMP biosynthetic process (GO:0030818)	1932-02-01	0.0674554	0.280788	0.293875	-0.373266	HTR1B;DRD2
RNA transport (GO:0050658)	1/153	0.85805	0.889142	3.17726	-0.373324	NUP93
nucleic acid transport (GO:0050657)	1/153	0.85805	0.889142	3.1799	-0.373635	NUP93
establishment of RNA localization (GO:0051236)	1/153	0.85805	0.889142	3.18256	-0.373948	NUP93
activation of innate immune response (GO:0002218)	1/151	0.854385	0.88827	3.16116	-0.374533	RPS6KA3
regulation of immune effector process (GO:0002697)	2/264	0.849678	0.884212	3.05063	-0.375407	BCR;FOXP1
anterior/posterior pattern specification (GO:0009952)	1/150	0.852518	0.886747	3.16034	-0.379858	SMAD3
extracellular structure organization (GO:0043062)	3/360	0.837078	0.876067	2.89547	-0.383107	ADAMTS3;ACTN1;PXDN
multicellular organismal development (GO:0007275)	4/453	0.828838	0.869924	2.75199	-0.383487	PLXND1;FAT3;TRERF1;WNT2
ossification (GO:0001503)	3/116	0.187569	0.417152	0.439218	-0.384011	RYR1;NAB2;PPARGC1B
extracellular matrix organization (GO:0030198)	3/359	0.835703	0.87546	2.89149	-0.384585	ADAMTS3;ACTN1;PXDN
cyclic nucleotide biosynthetic process (GO:0009190)	1934-02-01	0.0745466	0.298458	0.318108	-0.384634	ADORA2A;ADCY5
peptidyl-threonine phosphorylation (GO:0018107)	1944-02-01	0.11309	0.367835	0.385774	-0.385821	PRKCB;LRRK2
regulation of lipoprotein lipase activity (GO:0051004)	1933-02-01	0.0709718	0.290483	0.314714	-0.389052	PPP4R4;MAGI2
intracellular receptor signaling pathway (GO:0030522)	4/186	0.215567	0.4383	0.472003	-0.389333	PMEPA1;RARB;RXRG;PPARGC1B
positive regulation of cardiac muscle tissue development (GO:0055025)	2016-02-29	0.0572777	0.249753	0.281852	-0.391008	WNT2;FOXP1
regulation of chemotaxis (GO:0050920)	3/120	0.200311	0.427643	0.462737	-0.39308	SMAD3;PTK2B;PRKD1
ubiquitin-dependent protein catabolic process (GO:0006511)	3/355	0.830103	0.870837	2.8424	-0.393105	NEDD4L;USP28;ARNTL
cyclic purine nucleotide metabolic process (GO:0052652)	1933-02-01	0.0709718	0.290483	0.318931	-0.394266	ADORA2A;ADCY5
defense response to virus (GO:0051607)	1/147	0.846771	0.883273	3.18613	-0.395466	LYST
male gamete generation (GO:0048232)	3/354	0.828678	0.869924	2.85324	-0.397596	AKAP9;TYRO3;ARNTL
cellular response to interleukin-1 (GO:0071347)	1945-02-01	0.117185	0.368566	0.399744	-0.398999	CYP11A1;PLCB1
dendrite development (GO:0016358)	1935-02-01	0.0781779	0.308509	0.33957	-0.399337	STRN;BAIAP2
spermatogenesis (GO:0007283)	3/353	0.827243	0.869079	2.85137	-0.400108	AKAP9;TYRO3;ARNTL
regulation of innate immune response (GO:0045088)	2/254	0.834148	0.874664	2.9899	-0.400395	RPS6KA3;TYRO3
positive regulation of protein ubiquitination (GO:0031398)	1/146	0.844806	0.881641	3.21065	-0.404445	LRRK2
embryonic organ development (GO:0048568)	3/119	0.197106	0.425517	0.476983	-0.407559	CITED2;RARB;WNT2
innate immune response-activating signal transduction (GO:0002758)	1/144	0.840802	0.879129	3.17383	-0.408865	RPS6KA3
rhodopsin mediated signaling pathway (GO:0016056)	1933-02-01	0.0709718	0.290483	0.332259	-0.410742	GNB5;RGS9
regulation of organ formation (GO:0003156)	2016-02-29	0.0572777	0.249753	0.297531	-0.41276	CITED2;WNT2
regulation of carbohydrate metabolic process (GO:0006109)	1/145	0.842817	0.879982	3.22941	-0.412892	PTK2B
negative regulation of cellular catabolic process (GO:0031330)	1/145	0.842817	0.879982	3.23427	-0.413514	LRRK2
positive regulation of protein serine/threonine kinase activity (GO:0071902)	5/257	0.232251	0.445725	0.511898	-0.413641	EPHA4;LRRK2;TNFRSF10B;PTK2B;TGFA
muscle cell differentiation (GO:0042692)	3/119	0.197106	0.425517	0.484438	-0.413928	SKI;RARB;FOXP1
response to topologically incorrect protein (GO:0035966)	1/143	0.838761	0.877412	3.17001	-0.414571	ATF6
cardiac septum morphogenesis (GO:0060411)	1943-02-01	0.109034	0.358883	0.405433	-0.41547	CITED2;RARB
response to salt stress (GO:0009651)	2016-02-25	0.0446543	0.216583	0.271736	-0.415696	CYP11A1;NEDD4L
positive regulation of leukocyte differentiation (GO:1902107)	3/118	0.193914	0.420688	0.480322	-0.415894	EGR3;TESC;PPARGC1B
protein kinase B signaling (GO:0043491)	1931-02-01	0.0639996	0.268769	0.316676	-0.416082	TYRO3;PIK3C2B
cellular response to cAMP (GO:0071320)	1943-02-01	0.109034	0.358883	0.406127	-0.416182	EGR3;CYP11A1
positive regulation of actin filament bundle assembly (GO:0032233)	1943-02-01	0.109034	0.358883	0.408675	-0.418793	SMAD3;TAC1
pattern recognition receptor signaling pathway (GO:0002221)	1/142	0.836694	0.876067	3.18568	-0.421507	RPS6KA3
GTP metabolic process (GO:0046039)	5/258	0.234554	0.447952	0.52531	-0.421861	RASD2;GNAL;RASL10B;LRRK2;GNB5
receptor internalization (GO:0031623)	1943-02-01	0.109034	0.358883	0.412821	-0.423041	HTR1B;DRD2
cellular response to peptide hormone stimulus (GO:0071375)	5/261	0.241503	0.452743	0.535761	-0.424554	C2CD5;CYP11A1;GNG7;BAIAP2;ADCY5
positive regulation of stress-activated protein kinase signaling cascade (GO:0070304)	3/119	0.197106	0.425517	0.49764	-0.425209	EPHA4;PTK2B;PLCB1
regulation of neuroblast proliferation (GO:1902692)	2016-02-28	0.0540159	0.241264	0.299062	-0.425225	LRRK2;DRD2
branching morphogenesis of an epithelial tube (GO:0048754)	1/141	0.834601	0.874722	3.18734	-0.426621	PLXND1
positive regulation of cysteine-type endopeptidase activity (GO:2001056)	3/119	0.197106	0.425517	0.499349	-0.426669	ACVR1C;SMAD3;TNFRSF10B
regulation of receptor internalization (GO:0002090)	2016-02-29	0.0572777	0.249753	0.308033	-0.427328	MAGI2;DRD2
regulation of protein deacetylation (GO:0090311)	1931-02-01	0.0639996	0.268769	0.325443	-0.427601	SKI;PRKD1
regionalization (GO:0003002)	2/247	0.822435	0.864853	2.96783	-0.430918	SMAD3;CITED2
smooth muscle contraction (GO:0006939)	1947-02-01	0.125483	0.379235	0.446442	-0.43287	DRD1;DRD2
negative regulation of protein kinase activity (GO:0006469)	4/189	0.223496	0.441379	0.531041	-0.434312	ADORA2A;TESC;PPP1R1B;DUSP14
positive regulation of stress-activated MAPK cascade (GO:0032874)	3/118	0.193914	0.420688	0.501945	-0.434616	EPHA4;PTK2B;PLCB1
ameboidal-type cell migration (GO:0001667)	3/123	0.21	0.434798	0.522435	-0.435122	EGR3;PLXND1;PTK2B
regulation of neuronal synaptic plasticity (GO:0048168)	1947-02-01	0.125483	0.379235	0.44926	-0.435602	NETO1;DRD2
posttranscriptional regulation of gene expression (GO:0010608)	4/438	0.808755	0.856674	2.82743	-0.437396	RPS6KA3;SMAD3;TESC;PTK2B
multicellular organismal homeostasis (GO:0048871)	1944-02-01	0.11309	0.367835	0.439147	-0.439201	DRD1;DRD2
regulation of actin polymerization or depolymerization (GO:0008064)	3/122	0.206758	0.431956	0.523899	-0.439777	SPTBN4;PTK2B;ADD2
regulation of actin filament length (GO:0030832)	3/123	0.21	0.434798	0.528306	-0.440012	SPTBN4;PTK2B;ADD2
organophosphate biosynthetic process (GO:0090407)	4/436	0.805939	0.854854	2.83782	-0.445039	ADORA2A;INPP5J;PIK3C2B;ADCY5
cytokine-mediated signaling pathway (GO:0019221)	3/342	0.810772	0.857091	2.88836	-0.445416	NUP93;PTK2B;PLCB1
cell-cell adhesion via plasma-membrane adhesion molecules (GO:0098742)	4/190	0.226156	0.445058	0.552243	-0.447068	PCDHGA10;PCDHB14;FAT3;IGSF9B
steroid metabolic process (GO:0008202)	2/240	0.809989	0.856674	2.89212	-0.447404	CYP11A1;TRERF1
cerebral cortex development (GO:0021987)	1943-02-01	0.109034	0.358883	0.437729	-0.448566	PLCB1;FOXP2
positive regulation of embryonic development (GO:0040019)	2016-02-26	0.047702	0.22648	0.302878	-0.449804	PLCB1;WNT2
regulation of glutamate receptor signaling pathway (GO:1900449)	1930-02-01	0.0606063	0.258133	0.334204	-0.452606	GSG1L;PTK2B
positive regulation of MAPK cascade (GO:0043410)	7/395	0.240314	0.452743	0.571251	-0.452677	EPHA4;LRRK2;GAREM;PTK2B;TGFA;PLCB1;DRD2
positive regulation of myeloid leukocyte differentiation (GO:0002763)	1947-02-01	0.125483	0.379235	0.467567	-0.453352	TESC;PPARGC1B
negative regulation of protein transport (GO:0051224)	3/122	0.206758	0.431956	0.541241	-0.454335	LRRK2;CABP1;DRD2
regulation of cellular carbohydrate metabolic process (GO:0010675)	1/137	0.825959	0.868144	3.23606	-0.457573	PTK2B
long-term synaptic potentiation (GO:0060291)	1930-02-01	0.0606063	0.258133	0.339823	-0.460215	PTK2B;DRD1
regulation of hormone metabolic process (GO:0032350)	1930-02-01	0.0606063	0.258133	0.340969	-0.461766	PDE8B;TRERF1
positive regulation of membrane potential (GO:0045838)	2016-02-26	0.047702	0.22648	0.311131	-0.462059	NETO1;PTK2B
regulation of DNA-templated transcription in response to stress (GO:0043620)	1946-02-01	0.121316	0.375722	0.473738	-0.463745	RPS6KA3;CITED2
response to unfolded protein (GO:0006986)	1/135	0.82147	0.864251	3.17991	-0.463923	ATF6
cell-cell adhesion (GO:0098609)	4/191	0.228824	0.445725	0.575007	-0.464636	PCDHGA10;PCDHB14;FAT3;IGSF9B
negative regulation of multi-organism process (GO:0043901)	1/133	0.816867	0.861054	3.15414	-0.471854	ACVR1C
immune response-activating signal transduction (GO:0002757)	4/440	0.811538	0.857489	3.07294	-0.472454	RPS6KA3;PRKCB;ITPR1;BAIAP2
cell fate commitment (GO:0045165)	1/134	0.819183	0.862669	3.20009	-0.47273	WNT2
regulation of proteasomal protein catabolic process (GO:0061136)	1/135	0.82147	0.864251	3.24725	-0.473747	LRRK2
mRNA transport (GO:0051028)	1/134	0.819183	0.862669	3.21541	-0.474993	NUP93
single organismal cell-cell adhesion (GO:0016337)	2/235	0.800632	0.850454	2.93764	-0.475853	TYRO3;LMO7
organic anion transport (GO:0015711)	3/328	0.787927	0.840505	2.77336	-0.481877	SLMO1;SLC7A8;DRD2
regulation of cardiac muscle cell proliferation (GO:0060043)	2016-02-29	0.0572777	0.249753	0.348191	-0.483039	WNT2;FOXP1
negative regulation of protein kinase B signaling (GO:0051898)	2016-02-28	0.0540159	0.241264	0.340265	-0.48381	MAGI2;DRD2
signal transduction by p53 class mediator (GO:0072331)	1/132	0.814521	0.859404	3.19473	-0.484053	USP28
detection of light stimulus (GO:0009583)	3/121	0.203529	0.427643	0.57494	-0.488393	LPL;GNB5;RGS9
positive regulation of immune effector process (GO:0002699)	1/133	0.816867	0.861054	3.27158	-0.489422	FOXP1
cellular response to biotic stimulus (GO:0071216)	1/132	0.814521	0.859404	3.24584	-0.491798	CYP11A1
establishment of protein localization to membrane (GO:0090150)	2/229	0.788869	0.840505	2.83936	-0.493346	SPTBN4;TESC
multi-multicellular organism process (GO:0044706)	3/121	0.203529	0.427643	0.580795	-0.493366	PPP1R1B;DRD1;TAC1
actin-mediated cell contraction (GO:0070252)	1946-02-01	0.121316	0.375722	0.504167	-0.493532	TMOD1;ACTN2
negative regulation of peptidase activity (GO:0010466)	2/230	0.790871	0.84171	2.86534	-0.493757	RPS6KA3;ADORA2A
regulation of cell cycle G1/S phase transition (GO:1902806)	1/131	0.812146	0.85772	3.22616	-0.495144	PLCB1
carbohydrate biosynthetic process (GO:0016051)	1/130	0.80974	0.856674	3.20242	-0.495406	CHST15
lung cell differentiation (GO:0060479)	1930-02-01	0.0606063	0.258133	0.367162	-0.497239	FNDC3B;FOXP1
amino acid transport (GO:0006865)	1/128	0.804836	0.854096	3.16099	-0.498526	SLC7A8
lipid transport (GO:0006869)	4/193	0.234184	0.447634	0.621174	-0.499287	SLMO1;INHBA;DRD2;OSBP2
positive regulation of response to wounding (GO:1903036)	1/130	0.80974	0.856674	3.22875	-0.49948	TAC1
negative regulation of MAPK cascade (GO:0043409)	1/130	0.80974	0.856674	3.23687	-0.500736	DUSP14
regulation of G1/S transition of mitotic cell cycle (GO:2000045)	1/129	0.807304	0.85589	3.22286	-0.501522	PLCB1
sensory perception of sound (GO:0007605)	3/124	0.213252	0.434798	0.608745	-0.507008	SPTBN4;CACNA1D;NAV2
lung epithelial cell differentiation (GO:0060487)	2016-02-29	0.0572777	0.249753	0.365493	-0.507041	FNDC3B;FOXP1
positive regulation of Rac GTPase activity (GO:0032855)	1946-02-01	0.121316	0.375722	0.520868	-0.509881	BCR;PTK2B
antigen receptor-mediated signaling pathway (GO:0050851)	1/127	0.802337	0.851855	3.18979	-0.51145	PRKCB
fear response (GO:0042596)	2016-02-28	0.0540159	0.241264	0.361504	-0.51401	GNG7;DRD1
organic acid transport (GO:0015849)	2/226	0.782763	0.836314	2.88053	-0.514897	SLC7A8;DRD2
cellular response to radiation (GO:0071478)	3/126	0.21979	0.441379	0.630083	-0.515314	GNB5;USP28;RGS9
cardiac muscle cell differentiation (GO:0055007)	2016-02-29	0.0572777	0.249753	0.372064	-0.516158	RARB;FOXP1
regulation of myelination (GO:0031641)	2016-02-25	0.0446543	0.216583	0.338579	-0.517952	RARB;RXRG
leukocyte migration (GO:0050900)	2/226	0.782763	0.836314	2.89912	-0.518221	SLC7A8;LYST
regulation of cellular response to stress (GO:0080135)	7/404	0.257341	0.45848	0.66599	-0.519364	SH3RF3;EPHA4;LRRK2;PTK2B;PLCB1;NPAS2;ARNTL
regulation of lymphocyte differentiation (GO:0045619)	3/124	0.213252	0.434798	0.62535	-0.520838	EGR3;CAMK4;INHBA
carboxylic acid transport (GO:0046942)	2/224	0.778607	0.833897	2.86841	-0.521035	SLC7A8;DRD2
negative regulation of endopeptidase activity (GO:0010951)	2/222	0.774382	0.831394	2.82688	-0.521988	RPS6KA3;ADORA2A
sulfur compound metabolic process (GO:0006790)	3/314	0.762861	0.823845	2.69517	-0.522252	CHST15;B3GNT2;CHSY3
regulation of macrophage derived foam cell differentiation (GO:0010743)	2016-02-28	0.0540159	0.241264	0.367855	-0.523039	PRKCH;LPL
negative regulation of protein processing (GO:0010955)	3/316	0.766582	0.825674	2.73435	-0.523781	RPS6KA3;ADORA2A;LRRK2
negative regulation of protein maturation (GO:1903318)	3/316	0.766582	0.825674	2.73685	-0.52426	RPS6KA3;ADORA2A;LRRK2
protein folding (GO:0006457)	2/221	0.772243	0.829948	2.82084	-0.525784	SLMAP;ATF6
guanosine-containing compound metabolic process (GO:1901068)	5/269	0.260299	0.45848	0.676674	-0.527696	RASD2;GNAL;RASL10B;LRRK2;GNB5
embryonic morphogenesis (GO:0048598)	7/403	0.255432	0.45848	0.677779	-0.528558	SKI;BCR;FRAS1;SMAD3;CITED2;TCF7;RARB
mucopolysaccharide metabolic process (GO:1903510)	3/124	0.213252	0.434798	0.637355	-0.530837	CHST15;B3GNT2;CHSY3
positive regulation of NF-kappaB transcription factor activity (GO:0051092)	3/126	0.21979	0.441379	0.653761	-0.534679	PRKCH;PRKCB;PRKD1
regulation of long-term neuronal synaptic plasticity (GO:0048169)	2016-02-27	0.0508233	0.233398	0.367526	-0.534753	NETO1;DRD2
central nervous system neuron axonogenesis (GO:0021955)	2016-02-29	0.0572777	0.249753	0.386374	-0.536009	EPHA4;SPTBN4
peptidyl-threonine modification (GO:0018210)	1948-02-01	0.129684	0.379235	0.553064	-0.53625	PRKCB;LRRK2
regulation of rhodopsin mediated signaling pathway (GO:0022400)	1930-02-01	0.0606063	0.258133	0.396146	-0.536491	GNB5;RGS9
regulation of cardiac muscle tissue development (GO:0055024)	1948-02-01	0.129684	0.379235	0.55791	-0.540949	WNT2;FOXP1
single-organism cellular localization (GO:1902580)	5/496	0.757007	0.818728	2.71095	-0.5422	LRRK2;TESC;MAGI2;DRD1;CPLX2
response to mineralocorticoid (GO:0051385)	2016-02-28	0.0540159	0.241264	0.382164	-0.543385	CYP11A1;HTR1B
sensory perception of pain (GO:0019233)	1950-02-01	0.138182	0.385204	0.569787	-0.543567	GRIN2A;TAC1
regulation of microtubule-based process (GO:0032886)	1/124	0.794648	0.844505	3.21975	-0.544152	INPP5J
developmental cell growth (GO:0048588)	1949-02-01	0.133917	0.385204	0.570739	-0.544475	KMT2D;SLIT3
regulation of response to DNA damage stimulus (GO:2001020)	1/124	0.794648	0.844505	3.23009	-0.5459	NPAS2
positive regulation of DNA metabolic process (GO:0051054)	1/124	0.794648	0.844505	3.23161	-0.546156	NPAS2
immune response-activating cell surface receptor signaling pathway (GO:0002429)	3/324	0.780997	0.835419	3.03951	-0.546572	PRKCB;ITPR1;BAIAP2
sensory perception of mechanical stimulus (GO:0050954)	3/127	0.223075	0.441379	0.669101	-0.547225	SPTBN4;CACNA1D;NAV2
indole-containing compound metabolic process (GO:0042430)	2016-02-26	0.047702	0.22648	0.372893	-0.553783	GRIN2A;PDE1B
regulation of epithelial cell migration (GO:0010632)	3/129	0.229673	0.445725	0.686388	-0.554637	PTK2B;PRKD1;TAC1
negative regulation of actin filament depolymerization (GO:0030835)	1930-02-01	0.0606063	0.258133	0.410554	-0.556005	SPTBN4;ADD2
regulation of protein binding (GO:0043393)	3/128	0.226369	0.445058	0.687228	-0.556346	PLXND1;LRRK2;ADD2
germ cell development (GO:0007281)	1/121	0.786661	0.839665	3.18744	-0.557014	KMT2D
positive regulation of fibroblast proliferation (GO:0048146)	1949-02-01	0.133917	0.385204	0.586782	-0.55978	FNDC3B;WNT2
toll-like receptor signaling pathway (GO:0002224)	1/122	0.789357	0.840505	3.22726	-0.560743	RPS6KA3
regulation of gene expression, epigenetic (GO:0040029)	1/122	0.789357	0.840505	3.22831	-0.560926	KMT2D
temperature homeostasis (GO:0001659)	2016-02-27	0.0508233	0.233398	0.386184	-0.561902	DRD1;DRD2
positive regulation of endopeptidase activity (GO:0010950)	3/128	0.226369	0.445058	0.695136	-0.562748	SMAD3;ACVR1C;TNFRSF10B
positive regulation of MAP kinase activity (GO:0043406)	4/197	0.244996	0.456413	0.718891	-0.563867	EPHA4;LRRK2;PTK2B;TGFA
vitamin metabolic process (GO:0006766)	1/122	0.789357	0.840505	3.25172	-0.564994	CYP11A1
cerebellum development (GO:0021549)	1930-02-01	0.0606063	0.258133	0.418009	-0.566101	CYP11A1;FOXP2
regulation of multi-organism process (GO:0043900)	3/306	0.747498	0.812032	2.72184	-0.566728	ACVR1C;INHBA;PLCB1
response to isoquinoline alkaloid (GO:0014072)	2016-02-26	0.047702	0.22648	0.382051	-0.567383	TAC1;DRD2
cell projection assembly (GO:0030031)	2/213	0.754495	0.816572	2.80251	-0.567901	ACTN2;BAIAP2
negative regulation of blood circulation (GO:1903523)	2016-02-28	0.0540159	0.241264	0.399452	-0.567966	SPTBN4;TAC1
post-translational protein modification (GO:0043687)	2/211	0.749876	0.813813	2.75782	-0.568177	B3GNT2;MUC3A
response to morphine (GO:0043278)	2016-02-25	0.0446543	0.216583	0.371513	-0.568333	TAC1;DRD2
phagocytosis (GO:0006909)	1948-02-01	0.129684	0.379235	0.587443	-0.569584	ADORA2A;TYRO3
sphingolipid metabolic process (GO:0006665)	3/128	0.226369	0.445058	0.707406	-0.572681	SMPD3;PRKD1;SMPDL3B
actin filament capping (GO:0051693)	2016-02-25	0.0446543	0.216583	0.374769	-0.573314	SPTBN4;ADD2
proteasomal protein catabolic process (GO:0010498)	2/212	0.752195	0.814723	2.81292	-0.576387	NEDD4L;ARNTL
cardiac muscle cell action potential (GO:0086001)	1930-02-01	0.0606063	0.258133	0.427011	-0.578292	NEDD4L;SCN4B
gamete generation (GO:0007276)	4/390	0.731609	0.800534	2.61027	-0.580722	KMT2D;AKAP9;TYRO3;ARNTL
B cell activation (GO:0042113)	3/128	0.226369	0.445058	0.721534	-0.584118	PRKCB;PTK2B;FOXP1
purinergic receptor signaling pathway (GO:0035587)	2016-02-25	0.0446543	0.216583	0.382892	-0.58574	ADORA2A;ADCY5
viral life cycle (GO:0019058)	1/118	0.778366	0.833897	3.22489	-0.585787	NEDD4L
nuclear transport (GO:0051169)	2/209	0.745184	0.809918	2.78671	-0.5875	CAMK4;DRD1
positive regulation of amine transport (GO:0051954)	2016-02-23	0.0387893	0.199566	0.365269	-0.588673	ADORA2A;DRD2
nucleoside phosphate biosynthetic process (GO:1901293)	2/209	0.745184	0.809918	2.79275	-0.588774	ADORA2A;ADCY5
negative regulation of protein modification by small protein conjugation or removal (GO:1903321)	1/119	0.781166	0.835419	3.2848	-0.590679	RASD2
cellular response to vascular endothelial growth factor stimulus (GO:0035924)	2016-02-25	0.0446543	0.216583	0.386263	-0.590897	EGR3;PRKD1
response to monoamine (GO:0071867)	2016-02-23	0.0387893	0.199566	0.367494	-0.592258	LRRK2;DRD1
blood vessel endothelial cell migration (GO:0043534)	2016-02-23	0.0387893	0.199566	0.36752	-0.5923	EGR3;PTK2B
nucleotide biosynthetic process (GO:0009165)	2/208	0.742809	0.808535	2.79046	-0.593061	ADORA2A;ADCY5
phospholipid biosynthetic process (GO:0008654)	2/206	0.738004	0.804498	2.73679	-0.595354	INPP5J;PIK3C2B
regulation of leukocyte mediated immunity (GO:0002703)	1/120	0.783931	0.837156	3.35386	-0.596131	BCR
cell maturation (GO:0048469)	1/118	0.778366	0.833897	3.28482	-0.596672	PTK2B
negative regulation of protein serine/threonine kinase activity (GO:0071901)	1/118	0.778366	0.833897	3.29549	-0.598611	DUSP14
positive regulation of leukocyte proliferation (GO:0070665)	1/119	0.781166	0.835419	3.33584	-0.599858	TAC1
bone morphogenesis (GO:0060349)	2016-02-27	0.0508233	0.233398	0.412832	-0.600674	SKI;CITED2
response to catecholamine (GO:0071869)	2016-02-23	0.0387893	0.199566	0.373007	-0.601143	LRRK2;DRD1
negative regulation of kinase activity (GO:0033673)	4/202	0.258663	0.45848	0.773413	-0.603137	ADORA2A;TESC;PPP1R1B;DUSP14
membrane hyperpolarization (GO:0060081)	2016-02-25	0.0446543	0.216583	0.395527	-0.605069	ADORA2A;IGSF9B
positive regulation of response to external stimulus (GO:0032103)	4/201	0.255917	0.45848	0.776597	-0.60562	SMAD3;PTK2B;PRKD1;TAC1
response to UV (GO:0009411)	1/117	0.77553	0.832221	3.30095	-0.606245	USP28
pattern specification process (GO:0007389)	4/385	0.722385	0.795744	2.66145	-0.608084	SKI;SMAD3;PLXND1;CITED2
protein processing (GO:0016485)	4/201	0.255917	0.45848	0.78081	-0.608905	TMPRSS9;SMAD3;ADAMTS3;TNFRSF10B
transcription from RNA polymerase II promoter (GO:0006366)	5/470	0.714555	0.790281	2.5871	-0.608917	TRERF1;MEIS2;PPARGC1B;ARNTL;FOXP1
proteasome-mediated ubiquitin-dependent protein catabolic process (GO:0043161)	2/205	0.735574	0.802245	2.77425	-0.61128	NEDD4L;ARNTL
nucleocytoplasmic transport (GO:0006913)	2/204	0.733124	0.800763	2.7656	-0.614488	CAMK4;DRD1
cellular response to peptide (GO:1901653)	5/273	0.269826	0.463304	0.79931	-0.614967	C2CD5;CYP11A1;GNG7;BAIAP2;ADCY5
behavioral fear response (GO:0001662)	2016-02-24	0.0416826	0.208569	0.393517	-0.616832	GNG7;DRD1
regulation of morphogenesis of a branching structure (GO:0060688)	1953-02-01	0.151146	0.389082	0.653822	-0.617185	LRRK2;WNT2
positive regulation of kinase activity (GO:0033674)	8/480	0.268977	0.463304	0.803618	-0.618282	EPHA4;LRRK2;TNFRSF10B;PTK2B;TGFA;DRD2;ATF6;ADCY5
cardiac muscle cell action potential involved in contraction (GO:0086002)	2016-02-29	0.0572777	0.249753	0.445975	-0.618692	NEDD4L;SCN4B
regulation of proteasomal ubiquitin-dependent protein catabolic process (GO:0032434)	1/116	0.772658	0.829948	3.32313	-0.619407	LRRK2
response to glucocorticoid (GO:0051384)	3/130	0.232986	0.44573	0.77074	-0.62279	CYP11A1;SLIT3;PPARGC1B
cellular response to molecule of bacterial origin (GO:0071219)	1/116	0.772658	0.829948	3.34568	-0.62361	CYP11A1
cellular lipid catabolic process (GO:0044242)	3/131	0.236308	0.450909	0.784651	-0.624966	SMPD3;LPL;SMPDL3B
positive regulation of mononuclear cell proliferation (GO:0032946)	1/116	0.772658	0.829948	3.35526	-0.625396	TAC1
behavioral defense response (GO:0002209)	2016-02-24	0.0416826	0.208569	0.400598	-0.627931	GNG7;DRD1
vasodilation (GO:0042311)	2016-02-24	0.0416826	0.208569	0.400912	-0.628424	ADORA2A;DRD1
response to bacterium (GO:0009617)	2/201	0.725659	0.796958	2.77088	-0.62886	BAIAP2;LYST
aging (GO:0007568)	2/204	0.733124	0.800763	2.83386	-0.629656	CITED2;ARNTL
nitrogen compound transport (GO:0071705)	5/464	0.704059	0.780633	2.54302	-0.629778	NUP93;SMPD3;SLC35F3;SLC7A8;DRD1
positive regulation of lymphocyte proliferation (GO:0050671)	1/115	0.76975	0.82844	3.36079	-0.632538	TAC1
regulation of epidermis development (GO:0045682)	1953-02-01	0.151146	0.389082	0.671107	-0.633501	PRKCH;NAB2
response to glucagon (GO:0033762)	1949-02-01	0.133917	0.385204	0.666223	-0.635565	GNG7;ADCY5
regulation of neurotransmitter secretion (GO:0046928)	1951-02-01	0.142476	0.388281	0.673072	-0.636743	ADORA2A;LRRK2
negative regulation of neuron apoptotic process (GO:0043524)	3/133	0.242976	0.453033	0.80437	-0.636891	ADORA2A;TYRO3;PTK2B
regulation of axonogenesis (GO:0050770)	1/114	0.766804	0.825674	3.32675	-0.637259	EPHA4
regulation of cAMP-mediated signaling (GO:0043949)	2016-02-23	0.0387893	0.199566	0.399109	-0.643209	RASD2;PDE10A
inflammatory response (GO:0006954)	4/376	0.705201	0.781507	2.61786	-0.645387	ADORA2A;CAMK4;PRKD1;TAC1
negative regulation of protein ubiquitination (GO:0031397)	1/113	0.763821	0.824074	3.34279	-0.646814	RASD2
isoprenoid metabolic process (GO:0006720)	1/114	0.766804	0.825674	3.37704	-0.646891	LPL
regulation of lipid biosynthetic process (GO:0046890)	1/113	0.763821	0.824074	3.34375	-0.647001	PDE8B
regulation of MAP kinase activity (GO:0043405)	5/273	0.269826	0.463304	0.848961	-0.653167	EPHA4;LRRK2;PTK2B;TGFA;DUSP14
regulation of intracellular steroid hormone receptor signaling pathway (GO:0033143)	1953-02-01	0.151146	0.389082	0.694267	-0.655365	KMT2D;ARNTL
second-messenger-mediated signaling (GO:0019932)	3/134	0.246321	0.458067	0.84025	-0.656017	ITPR1;PPP1R9A;CAMKK2
cell cycle phase transition (GO:0044770)	3/280	0.69212	0.772844	2.55142	-0.657444	AKAP9;INHBA;PLCB1
nervous system development (GO:0007399)	5/277	0.279429	0.468774	0.86811	-0.657709	NAB2;INHBA;CPLX2;RGS9;NRGN
response to acid chemical (GO:0001101)	5/275	0.274618	0.468404	0.867714	-0.658095	CYP11A1;TESC;PTK2B;RXRG;WNT2
cellular response to insulin stimulus (GO:0032869)	2/195	0.710203	0.786294	2.75329	-0.661957	C2CD5;BAIAP2
regulation of mitosis (GO:0007088)	1/112	0.7608	0.822023	3.3833	-0.663083	TGFA
fatty acid biosynthetic process (GO:0006633)	1/111	0.757741	0.819119	3.33802	-0.666021	LPL
mitotic cell cycle phase transition (GO:0044772)	3/277	0.685182	0.768604	2.53549	-0.667288	AKAP9;INHBA;PLCB1
regulation of developmental growth (GO:0048638)	3/133	0.242976	0.453033	0.842851	-0.66736	PLCB1;WNT2;FOXP1
ionotropic glutamate receptor signaling pathway (GO:0035235)	2016-02-24	0.0416826	0.208569	0.428706	-0.67199	GRIN2A;PTK2B
stem cell maintenance (GO:0019827)	1/109	0.751505	0.814377	3.27936	-0.673357	SKI
embryo development (GO:0009790)	3/276	0.682843	0.766763	2.55866	-0.679523	SMAD3;SPEG;FOXP1
regulation of Ras GTPase activity (GO:0032318)	6/349	0.286446	0.473829	0.909787	-0.679528	BCR;ARHGAP10;EPHA4;TBC1D8;PTK2B;DGKI
vascular endothelial growth factor receptor signaling pathway (GO:0048010)	2016-02-24	0.0416826	0.208569	0.435514	-0.682661	PTK2B;PRKD1
regulation of Ras protein signal transduction (GO:0046578)	1/109	0.751505	0.814377	3.33059	-0.683876	DGKI
cellular response to lipopolysaccharide (GO:0071222)	1/110	0.754643	0.816572	3.37673	-0.684263	CYP11A1
positive regulation of endothelial cell migration (GO:0010595)	1955-02-01	0.159919	0.396545	0.74466	-0.688786	PTK2B;PRKD1
Fc receptor mediated stimulatory signaling pathway (GO:0002431)	2/204	0.733124	0.800763	3.11143	-0.691328	ITPR1;BAIAP2
negative regulation of protein depolymerization (GO:1901880)	1952-02-01	0.146797	0.389082	0.732674	-0.691619	SPTBN4;ADD2
Fc-gamma receptor signaling pathway involved in phagocytosis (GO:0038096)	2/203	0.730655	0.800449	3.10806	-0.691801	ITPR1;BAIAP2
immune response-regulating cell surface receptor signaling pathway involved in phagocytosis (GO:0002433)	2/203	0.730655	0.800449	3.11083	-0.692418	ITPR1;BAIAP2
Fc-gamma receptor signaling pathway (GO:0038094)	2/203	0.730655	0.800449	3.1151	-0.693367	ITPR1;BAIAP2
regulation of cartilage development (GO:0061035)	1954-02-01	0.15552	0.396545	0.752219	-0.695777	SMAD3;RARB
cellular response to oxygen levels (GO:0071453)	1/109	0.751505	0.814377	3.38899	-0.695868	CITED2
inositol phosphate metabolic process (GO:0043647)	1953-02-01	0.151146	0.389082	0.737724	-0.696386	INPP5J;PLCB1
anion transport (GO:0006820)	5/443	0.665269	0.75182	2.45013	-0.698918	SLMO1;SLC7A8;GABRA4;DRD2;SLC17A2
maintenance of protein location (GO:0045185)	1/108	0.748328	0.812533	3.36669	-0.698919	SPTBN4
positive regulation of nuclear division (GO:0051785)	1955-02-01	0.159919	0.396545	0.755925	-0.699206	TGFA;PLCB1
regulation of histone deacetylation (GO:0031063)	2016-02-22	0.0359768	0.190894	0.422544	-0.699748	SKI;PRKD1
regulation of peptidyl-tyrosine phosphorylation (GO:0050730)	2/189	0.69403	0.774584	2.76085	-0.705203	PTK2B;TGFA
heart looping (GO:0001947)	1955-02-01	0.159919	0.396545	0.764938	-0.707542	SMAD3;CITED2
regulation of activin receptor signaling pathway (GO:0032925)	2016-02-23	0.0387893	0.199566	0.440712	-0.710257	SKI;MAGI2
regulation of response to wounding (GO:1903034)	6/347	0.282131	0.472435	0.94977	-0.71219	BCR;EPHA4;SMAD3;ADORA2A;TYRO3;TAC1
regulation of wound healing (GO:0061041)	1/107	0.74511	0.809918	3.40226	-0.717272	SMAD3
intrinsic apoptotic signaling pathway in response to endoplasmic reticulum stress (GO:0070059)	2016-02-25	0.0446543	0.216583	0.471864	-0.721848	ITPR1;TNFRSF10B
skeletal system morphogenesis (GO:0048705)	1/106	0.741851	0.807891	3.38504	-0.722125	SMAD3
positive regulation of cell migration (GO:0030335)	5/280	0.286677	0.473829	0.969872	-0.724406	SMAD3;PTK2B;PRKD1;DRD1;TAC1
circadian sleep/wake cycle process (GO:0022410)	2016-02-20	0.0306043	0.174042	0.414733	-0.725145	ADORA2A;DRD2
regulation of T cell differentiation in thymus (GO:0033081)	2016-02-22	0.0359768	0.190894	0.438049	-0.725425	EGR3;CAMK4
positive regulation of cell activation (GO:0050867)	3/272	0.673362	0.758825	2.63528	-0.727295	EGR3;TAC1;LYST
chondroitin sulfate biosynthetic process (GO:0030206)	2016-02-25	0.0446543	0.216583	0.476415	-0.728811	CHST15;CHSY3
positive regulation of protein secretion (GO:0050714)	1/106	0.741851	0.807891	3.46289	-0.738732	ADORA2A
cellular response to catecholamine stimulus (GO:0071870)	2016-02-20	0.0306043	0.174042	0.424548	-0.742306	LRRK2;DRD1
monocarboxylic acid transport (GO:0015718)	1/104	0.735208	0.802244	3.39035	-0.747036	DRD2
alcohol biosynthetic process (GO:0046165)	1/104	0.735208	0.802244	3.39767	-0.748649	CYP11A1
regulation of release of sequestered calcium ion into cytosol (GO:0051279)	1955-02-01	0.159919	0.396545	0.810964	-0.750115	PTK2B;DRD1
regulation of hormone biosynthetic process (GO:0046885)	2016-02-22	0.0359768	0.190894	0.456011	-0.755171	PDE8B;TRERF1
regulation of osteoclast differentiation (GO:0045670)	1954-02-01	0.15552	0.396545	0.817428	-0.756094	CAMK4;PPARGC1B
positive regulation of lipid metabolic process (GO:0045834)	1/103	0.731824	0.800534	3.4084	-0.758287	PTK2B
cellular response to monoamine stimulus (GO:0071868)	2016-02-20	0.0306043	0.174042	0.433803	-0.758488	LRRK2;DRD1
protein localization to nucleus (GO:0034504)	1/101	0.724925	0.796549	3.33792	-0.759266	DRD1
glycerophospholipid biosynthetic process (GO:0046474)	2/178	0.662466	0.74982	2.64651	-0.761989	INPP5J;PIK3C2B
cell cycle arrest (GO:0007050)	3/140	0.266538	0.463304	0.994019	-0.764771	SMAD3;MAGI2;INHBA
small molecule catabolic process (GO:0044282)	3/261	0.646234	0.736546	2.50522	-0.766056	SMPD3;SMPDL3B;TRERF1
maintenance of location in cell (GO:0051651)	1/103	0.731824	0.800534	3.4435	-0.766094	SPTBN4
mitochondrion organization (GO:0007005)	2/179	0.665439	0.75182	2.68692	-0.766467	LRRK2;PPARGC1B
taxis (GO:0042330)	3/263	0.651281	0.740001	2.55357	-0.76889	EGR3;SLIT3;LYST
chemotaxis (GO:0006935)	3/263	0.651281	0.740001	2.55603	-0.769631	EGR3;SLIT3;LYST
organic hydroxy compound transport (GO:0015850)	1/102	0.728396	0.799167	3.43423	-0.769903	DRD1
positive regulation of receptor internalization (GO:0002092)	2016-02-20	0.0306043	0.174042	0.440611	-0.770391	MAGI2;DRD2
protein import (GO:0017038)	1/101	0.724925	0.796549	3.38772	-0.770594	DRD1
leukocyte chemotaxis (GO:0030595)	1/100	0.721409	0.795067	3.36276	-0.771179	LYST
autophagy (GO:0006914)	1/102	0.728396	0.799167	3.44103	-0.771429	LRRK2
single organism cell adhesion (GO:0098602)	3/259	0.641135	0.733392	2.51214	-0.778953	FNDC3B;TYRO3;LMO7
cellular response to decreased oxygen levels (GO:0036294)	1/101	0.724925	0.796549	3.42877	-0.77993	CITED2
neurotransmitter transport (GO:0006836)	1999-01-01	0.717849	0.793128	3.36764	-0.780519	CPLX2
positive regulation of cell motility (GO:2000147)	5/287	0.303722	0.487248	1.08951	-0.783336	SMAD3;PTK2B;PRKD1;DRD1;TAC1
positive regulation of leukocyte activation (GO:0002696)	3/262	0.648764	0.739047	2.59914	-0.785965	EGR3;TAC1;LYST
regulation of microtubule cytoskeleton organization (GO:0070507)	1/100	0.721409	0.795067	3.42821	-0.786189	INPP5J
protein alkylation (GO:0008213)	1/101	0.724925	0.796549	3.46203	-0.787495	KMT2D
protein methylation (GO:0006479)	1/101	0.724925	0.796549	3.46487	-0.788143	KMT2D
establishment or maintenance of cell polarity (GO:0007163)	1/100	0.721409	0.795067	3.45076	-0.79136	MTCL1
regulation of T cell activation (GO:0050863)	3/259	0.641135	0.733392	2.5524	-0.791436	EGR3;ADORA2A;CAMK4
positive regulation of peptidase activity (GO:0010952)	3/139	0.263153	0.461356	1.02467	-0.79267	ACVR1C;SMAD3;TNFRSF10B
regulation of protein targeting to membrane (GO:0090313)	2016-02-22	0.0359768	0.190894	0.479223	-0.793612	C2CD5;MTCL1
lipid biosynthetic process (GO:0008610)	6/491	0.594643	0.703225	2.25412	-0.793626	CYP11A1;INPP5J;LPL;PRKD1;TRERF1;PIK3C2B
protein homotetramerization (GO:0051289)	1954-02-01	0.15552	0.396545	0.858817	-0.794377	ACTN2;RYR3
regulation of sequence-specific DNA binding transcription factor activity (GO:0051090)	4/338	0.624444	0.723317	2.45521	-0.795262	PRKCH;PRKCB;PRKD1;WNT2
response to toxic substance (GO:0009636)	3/142	0.273322	0.467279	1.05082	-0.799493	SLC7A8;CYP11A1;DRD2
fertilization (GO:0009566)	1/100	0.721409	0.795067	3.49294	-0.801033	SPTBN4
liposaccharide metabolic process (GO:1903509)	1/100	0.721409	0.795067	3.49776	-0.802139	SMPD3
cellular response to hypoxia (GO:0071456)	1999-01-01	0.717849	0.793128	3.46316	-0.80266	CITED2
cGMP metabolic process (GO:0046068)	2016-02-24	0.0416826	0.208569	0.515496	-0.808033	PDE10A;PDE1B
membrane lipid catabolic process (GO:0046466)	2016-02-23	0.0387893	0.199566	0.503745	-0.811842	SMPD3;SMPDL3B
regulation of cell adhesion (GO:0030155)	4/336	0.619834	0.71949	2.46658	-0.812026	SMAD3;CITED2;TESC;PTK2B
positive regulation of cytoskeleton organization (GO:0051495)	3/142	0.273322	0.467279	1.06785	-0.812447	SMAD3;PTK2B;TAC1
response to peptide hormone (GO:0043434)	6/364	0.319231	0.498543	1.16783	-0.812888	C2CD5;ACVR1C;CYP11A1;GNG7;BAIAP2;ADCY5
regulation of chromosome organization (GO:0033044)	2/172	0.64418	0.736033	2.66177	-0.815782	SKI;PRKD1
morphogenesis of a branching structure (GO:0001763)	2/170	0.637915	0.732754	2.63001	-0.817788	PLXND1;DRD2
multicellular organismal reproductive behavior (GO:0033057)	2016-02-22	0.0359768	0.190894	0.494423	-0.818783	PPP1R1B;DRD1
response to insulin (GO:0032868)	3/246	0.606761	0.710915	2.40112	-0.819268	C2CD5;ACVR1C;BAIAP2
regulation of cell morphogenesis involved in differentiation (GO:0010769)	3/248	0.612187	0.712909	2.43072	-0.822558	EPHA4;SMAD3;LRRK2
toll-like receptor 4 signaling pathway (GO:0034142)	1997-01-01	0.710593	0.786294	3.42346	-0.823082	RPS6KA3
central nervous system projection neuron axonogenesis (GO:0021952)	2016-02-22	0.0359768	0.190894	0.50053	-0.828897	EPHA4;SPTBN4
heart development (GO:0007507)	2/167	0.628356	0.725559	2.58602	-0.829629	CITED2;RXRG
positive regulation of sequence-specific DNA binding transcription factor activity (GO:0051091)	4/214	0.292027	0.478285	1.12986	-0.833328	PRKCH;PRKCB;PRKD1;WNT2
phospholipid catabolic process (GO:0009395)	2016-02-24	0.0416826	0.208569	0.532079	-0.834026	SMPD3;SMPDL3B
response to endoplasmic reticulum stress (GO:0034976)	3/145	0.283533	0.473659	1.12249	-0.838801	ITPR1;TNFRSF10B;ATF6
glycerolipid metabolic process (GO:0046486)	5/296	0.325856	0.500722	1.21703	-0.841824	INPP5J;LPL;PLCB1;DRD2;PIK3C2B
terpenoid metabolic process (GO:0006721)	1997-01-01	0.710593	0.786294	3.5104	-0.843985	LPL
neuron differentiation (GO:0030182)	4/222	0.314589	0.494393	1.20297	-0.847405	BCL11B;GDPD5;RXRG;WNT2
regulation of lipid metabolic process (GO:0019216)	3/245	0.604029	0.708993	2.47008	-0.849483	BCL11B;PTK2B;PDE8B
regulation of stress fiber assembly (GO:0051492)	1956-02-01	0.16434	0.399864	0.936004	-0.85797	SMAD3;TAC1
regulation of dendrite morphogenesis (GO:0048814)	1956-02-01	0.16434	0.399864	0.939294	-0.860987	EPHA4;LRRK2
positive regulation of potassium ion transport (GO:0043268)	2016-02-23	0.0387893	0.199566	0.534958	-0.862145	ACTN2;DRD1
cellular process involved in reproduction in multicellular organism (GO:0022412)	4/228	0.331616	0.506407	1.26736	-0.86233	KMT2D;PTK2B;SLIT3;INHBA
negative regulation of binding (GO:0051100)	1995-01-01	0.703151	0.780019	3.47662	-0.863719	LRRK2
gland development (GO:0048732)	4/220	0.308931	0.489752	1.2103	-0.86398	SMAD3;DBP;BCL11B;CITED2
positive regulation of lymphocyte activation (GO:0051251)	3/243	0.598528	0.704038	2.46395	-0.864657	EGR3;TAC1;LYST
regulation of circadian sleep/wake cycle, sleep (GO:0045187)	2016-02-16	0.0209421	0.139456	0.439356	-0.865535	ADORA2A;DRD2
positive regulation of cellular component movement (GO:0051272)	5/296	0.325856	0.500722	1.25363	-0.86714	SMAD3;PTK2B;PRKD1;DRD1;TAC1
negative regulation of protein complex disassembly (GO:0043242)	1956-02-01	0.16434	0.399864	0.946663	-0.867741	SPTBN4;ADD2
regulation of synaptic transmission, dopaminergic (GO:0032225)	2016-02-18	0.0255856	0.156499	0.469129	-0.870097	DRD1;DRD2
ER-nucleus signaling pathway (GO:0006984)	1994-01-01	0.699359	0.777379	3.45602	-0.870318	ATF6
multicellular organismal metabolic process (GO:0044236)	1994-01-01	0.699359	0.777379	3.45934	-0.871157	ADAMTS3
neutral lipid metabolic process (GO:0006638)	1994-01-01	0.699359	0.777379	3.46543	-0.87269	LPL
hemopoiesis (GO:0030097)	1995-01-01	0.703151	0.780019	3.51557	-0.873397	ADD2
regulation of keratinocyte proliferation (GO:0010837)	2016-02-22	0.0359768	0.190894	0.527714	-0.873914	BCL11B;PRKD1
protein dephosphorylation (GO:0006470)	2/161	0.608658	0.711015	2.56348	-0.874305	PTPN7;DUSP14
epithelial cell differentiation (GO:0030855)	5/303	0.343194	0.514441	1.31543	-0.874333	SMAD3;CYP11A1;FNDC3B;KRT10;FOXP1
sulfur compound biosynthetic process (GO:0044272)	3/145	0.283533	0.473659	1.17177	-0.875625	CHST15;B3GNT2;CHSY3
cellular hormone metabolic process (GO:0034754)	1995-01-01	0.703151	0.780019	3.53453	-0.878106	CYP11A1
regulation of neuron death (GO:1901214)	4/225	0.323094	0.498644	1.26233	-0.878407	ADORA2A;LRRK2;TYRO3;PTK2B
establishment of vesicle localization (GO:0051650)	1995-01-01	0.703151	0.780019	3.53856	-0.879108	CPLX2
regulation of cell-cell adhesion (GO:0022407)	1994-01-01	0.699359	0.777379	3.49229	-0.879454	CITED2
positive regulation of Rho GTPase activity (GO:0032321)	3/149	0.297198	0.480601	1.20608	-0.883714	BCR;ARHGAP10;PTK2B
acylglycerol metabolic process (GO:0006639)	1993-01-01	0.695519	0.774675	3.46564	-0.884819	LPL
cellular response to acid chemical (GO:0071229)	3/147	0.29036	0.476077	1.19532	-0.887136	TESC;PTK2B;WNT2
glycerophospholipid metabolic process (GO:0006650)	4/229	0.334459	0.508736	1.31499	-0.888705	INPP5J;DRD2;PLCB1;PIK3C2B
steroid hormone mediated signaling pathway (GO:0043401)	1959-02-01	0.177728	0.410713	0.999667	-0.889564	RARB;RXRG
protein modification by small protein removal (GO:0070646)	1993-01-01	0.695519	0.774675	3.48595	-0.890006	USP28
positive regulation of proteolysis (GO:0045862)	4/228	0.331616	0.506407	1.3108	-0.89189	ACVR1C;SMAD3;LRRK2;TNFRSF10B
regulation of B cell activation (GO:0050864)	1992-01-01	0.69163	0.772688	3.46152	-0.892656	INHBA
positive regulation of locomotion (GO:0040017)	5/304	0.345678	0.516087	1.35087	-0.893571	SMAD3;PTK2B;PRKD1;DRD1;TAC1
regulation of extrinsic apoptotic signaling pathway (GO:2001236)	2/161	0.608658	0.711015	2.62836	-0.896431	TNFRSF10B;INHBA
maintenance of protein location in cell (GO:0032507)	1993-01-01	0.695519	0.774675	3.51559	-0.897573	SPTBN4
regulation of protein secretion (GO:0050708)	2/161	0.608658	0.711015	2.63171	-0.897576	ADORA2A;DRD2
positive regulation of protein modification by small protein conjugation or removal (GO:1903322)	2/158	0.598516	0.704038	2.558	-0.897664	RASD2;LRRK2
cell chemotaxis (GO:0060326)	2/155	0.588181	0.697455	2.4961	-0.899387	EGR3;LYST
chloride transport (GO:0006821)	1992-01-01	0.69163	0.772688	3.49158	-0.900408	GABRA4
interaction with host (GO:0051701)	1992-01-01	0.69163	0.772688	3.49242	-0.900624	SMAD3
regulation of extrinsic apoptotic signaling pathway in absence of ligand (GO:2001239)	1958-02-01	0.173246	0.40627	0.999926	-0.900671	TNFRSF10B;INHBA
regulation of cytokine biosynthetic process (GO:0042035)	1993-01-01	0.695519	0.774675	3.53115	-0.901544	INHBA
cellular response to topologically incorrect protein (GO:0035967)	1992-01-01	0.69163	0.772688	3.49694	-0.90179	ATF6
embryo development ending in birth or egg hatching (GO:0009792)	3/230	0.561589	0.674643	2.29943	-0.904992	SMAD3;SPEG;FOXP1
cellular response to cytokine stimulus (GO:0071345)	6/471	0.554237	0.6688	2.25061	-0.905356	NUP93;PDE1B;CYP11A1;TCF7;PTK2B;PLCB1
adaptive immune response (GO:0002250)	1991-01-01	0.687691	0.770242	3.4703	-0.905923	LYST
negative regulation of cell growth (GO:0030308)	3/150	0.300621	0.484958	1.25368	-0.907282	SMAD3;SLIT3;INHBA
carbohydrate derivative biosynthetic process (GO:1901137)	5/377	0.524105	0.643779	2.06174	-0.90799	ADORA2A;CHST15;B3GNT2;CHSY3;ADCY5
regulation of protein localization to nucleus (GO:1900180)	2/156	0.591648	0.700945	2.55685	-0.908517	SMAD3;CABP1
response to peptide (GO:1901652)	6/384	0.363743	0.527716	1.4236	-0.909961	C2CD5;ACVR1C;CYP11A1;GNG7;BAIAP2;ADCY5
cellular defense response (GO:0006968)	1960-02-01	0.182228	0.410713	1.02281	-0.91016	ADORA2A;PTK2B
regulation of stem cell differentiation (GO:2000736)	1991-01-01	0.687691	0.770242	3.48889	-0.910777	SMAD3
cellular response to abiotic stimulus (GO:0071214)	4/232	0.342996	0.514441	1.37038	-0.910858	TNFRSF10B;GNB5;USP28;RGS9
establishment of protein localization to plasma membrane (GO:0090002)	1960-02-01	0.182228	0.410713	1.02476	-0.911892	SPTBN4;TESC
regulation of neurotransmitter levels (GO:0001505)	1990-01-01	0.683703	0.767336	3.44558	-0.912495	PDE1B
response to lipopolysaccharide (GO:0032496)	4/228	0.331616	0.506407	1.34227	-0.9133	BCR;RPS6KA3;CYP11A1;TAC1
O-glycan processing (GO:0016266)	1956-02-01	0.16434	0.399864	0.9967	-0.913607	B3GNT2;MUC3A
regulation of cellular protein catabolic process (GO:1903362)	2/155	0.588181	0.697455	2.5393	-0.914954	LRRK2;PTK2B
negative regulation of heart contraction (GO:0045822)	2016-02-21	0.0332476	0.180769	0.535146	-0.915388	SPTBN4;TAC1
developmental maturation (GO:0021700)	2/154	0.584692	0.69519	2.52385	-0.917597	SEZ6;PTK2B
regulation of hormone levels (GO:0010817)	3/229	0.558665	0.672597	2.31514	-0.918203	SMPD3;CYP11A1;INHBA
stress-activated protein kinase signaling cascade (GO:0031098)	1991-01-01	0.687691	0.770242	3.51836	-0.918469	RPS6KA3
exocytosis (GO:0006887)	4/233	0.345844	0.516087	1.39234	-0.921005	ACTN2;ACTN1;CPLX2;SYT6
glycolipid metabolic process (GO:0006664)	1992-01-01	0.69163	0.772688	3.57881	-0.922904	SMPD3
embryonic heart tube morphogenesis (GO:0003143)	1962-02-01	0.191279	0.419617	1.06308	-0.923189	SMAD3;CITED2
negative regulation of neuron death (GO:1901215)	3/155	0.317762	0.496602	1.32318	-0.926179	ADORA2A;TYRO3;PTK2B
positive regulation of Ras GTPase activity (GO:0032320)	4/292	0.51016	0.63501	2.04067	-0.926697	BCR;ARHGAP10;TBC1D8;PTK2B
small GTPase mediated signal transduction (GO:0007264)	6/439	0.486183	0.615857	1.91262	-0.927126	BCR;RASD2;ARHGAP10;RASL10B;LRRK2;ARHGAP19
chordate embryonic development (GO:0043009)	3/226	0.549823	0.665225	2.27462	-0.927204	SMAD3;SPEG;FOXP1
regulation of protein localization to cell surface (GO:2000008)	2016-02-19	0.0280494	0.166482	0.517328	-0.927502	ACTN2;NEDD4L
regulation of peptidase activity (GO:0052547)	5/372	0.512393	0.636445	2.05704	-0.929488	RPS6KA3;ACVR1C;SMAD3;ADORA2A;TNFRSF10B
regulation of protein modification by small protein conjugation or removal (GO:1903320)	3/228	0.555729	0.669764	2.32108	-0.930358	RASD2;LRRK2;PTK2B
receptor-mediated endocytosis (GO:0006898)	3/152	0.307473	0.487792	1.30145	-0.934263	FCHO1;HTR1B;DRD2
myelination (GO:0042552)	1959-02-01	0.177728	0.410713	1.05111	-0.935337	SKI;NAB2
maintenance of location (GO:0051235)	2/152	0.57765	0.68756	2.50891	-0.939853	SPTBN4;ACVR1C
cell aging (GO:0007569)	1962-02-01	0.191279	0.419617	1.0834	-0.940837	CITED2;ARNTL
chondroitin sulfate metabolic process (GO:0030204)	1959-02-01	0.177728	0.410713	1.05917	-0.94251	CHST15;CHSY3
regulation of cell division (GO:0051302)	4/234	0.348692	0.516087	1.42944	-0.945544	GAREM;TGFA;PLCB1;DRD2
dephosphorylation (GO:0016311)	4/278	0.472418	0.604144	1.88869	-0.951788	INPP5J;CTDSPL;PTPN7;DUSP14
regulation of skeletal muscle tissue development (GO:0048641)	1961-02-01	0.186746	0.41663	1.088	-0.952608	PLCB1;ARNTL
multicellular organismal macromolecule metabolic process (GO:0044259)	1989-01-01	0.679664	0.763581	3.53517	-0.953561	ADAMTS3
stress-activated MAPK cascade (GO:0051403)	1989-01-01	0.679664	0.763581	3.55216	-0.958145	RPS6KA3
regulation of dendritic spine morphogenesis (GO:0061001)	2016-02-21	0.0332476	0.180769	0.561409	-0.960312	EPHA4;LRRK2
positive regulation of JUN kinase activity (GO:0043507)	1961-02-01	0.186746	0.41663	1.09774	-0.961136	EPHA4;PTK2B
negative regulation of hydrolase activity (GO:0051346)	5/354	0.46935	0.601927	1.89353	-0.961193	RPS6KA3;SH3RF2;ADORA2A;PPP4R4;LRRK2
in utero embryonic development (GO:0001701)	3/222	0.537874	0.653642	2.26364	-0.962489	SMAD3;SPEG;FOXP1
regulation of actin filament bundle assembly (GO:0032231)	1962-02-01	0.191279	0.419617	1.11136	-0.965121	SMAD3;TAC1
purine-containing compound biosynthetic process (GO:0072522)	2/146	0.556008	0.669764	2.41114	-0.966455	ADORA2A;ADCY5
insulin receptor signaling pathway (GO:0008286)	2/148	0.563308	0.675969	2.47323	-0.968535	C2CD5;BAIAP2
morphogenesis of an epithelium (GO:0002009)	4/296	0.520724	0.640578	2.17788	-0.969991	FRAS1;SMAD3;PLXND1;CITED2
regulation of ERK1 and ERK2 cascade (GO:0070372)	3/161	0.338352	0.512096	1.45423	-0.97323	GAREM;PTK2B;DRD2
glial cell differentiation (GO:0010001)	1961-02-01	0.186746	0.41663	1.11187	-0.973506	CYP11A1;NAB2
positive regulation of protein maturation (GO:1903319)	4/240	0.365783	0.527821	1.5268	-0.975624	ACVR1C;SMAD3;LRRK2;TNFRSF10B
ribose phosphate biosynthetic process (GO:0046390)	2/144	0.548622	0.664501	2.38993	-0.976808	ADORA2A;ADCY5
positive regulation of protein processing (GO:0010954)	4/240	0.365783	0.527821	1.52911	-0.977098	ACVR1C;SMAD3;LRRK2;TNFRSF10B
regulation of cell-substrate adhesion (GO:0010810)	2/149	0.566926	0.678094	2.51616	-0.977454	SMAD3;PTK2B
regulation of endopeptidase activity (GO:0052548)	5/354	0.46935	0.601927	1.92907	-0.979234	RPS6KA3;SMAD3;ACVR1C;ADORA2A;TNFRSF10B
positive regulation of inflammatory response (GO:0050729)	1988-01-01	0.675573	0.759761	3.56531	-0.979572	TAC1
actin filament-based movement (GO:0030048)	1961-02-01	0.186746	0.41663	1.12176	-0.982165	TMOD1;ACTN2
regulation of I-kappaB kinase/NF-kappaB signaling (GO:0043122)	3/213	0.510354	0.63501	2.16385	-0.982637	PRKCB;TNFRSF10B;PRKD1
regulation of Rab GTPase activity (GO:0032313)	1988-01-01	0.675573	0.759761	3.57711	-0.982814	TBC1D8
positive regulation of Rab GTPase activity (GO:0032851)	1988-01-01	0.675573	0.759761	3.57999	-0.983606	TBC1D8
regulation of cell growth (GO:0001558)	5/322	0.390487	0.541809	1.60765	-0.985236	RPS6KA3;SMAD3;PTK2B;SLIT3;INHBA
regulation of proteolysis involved in cellular protein catabolic process (GO:1903050)	2/148	0.563308	0.675969	2.51669	-0.985556	LRRK2;PTK2B
embryonic eye morphogenesis (GO:0048048)	2016-02-21	0.0332476	0.180769	0.576843	-0.986712	CITED2;RARB
negative regulation of growth (GO:0045926)	3/221	0.534859	0.651056	2.30057	-0.987309	SMAD3;SLIT3;INHBA
membrane lipid metabolic process (GO:0006643)	3/162	0.341782	0.513022	1.48349	-0.990133	SMPD3;PRKD1;SMPDL3B
negative regulation of transferase activity (GO:0051348)	4/284	0.488732	0.616373	2.04917	-0.991599	ADORA2A;TESC;PPP1R1B;DUSP14
triglyceride metabolic process (GO:0006641)	1987-01-01	0.671431	0.757036	3.56488	-0.992266	LPL
axon ensheathment (GO:0008366)	1962-02-01	0.191279	0.419617	1.14482	-0.994179	SKI;NAB2
ensheathment of neurons (GO:0007272)	1962-02-01	0.191279	0.419617	1.14813	-0.997049	SKI;NAB2
membrane lipid biosynthetic process (GO:0046467)	1988-01-01	0.675573	0.759761	3.63095	-0.997609	PRKD1
negative regulation of intracellular signal transduction (GO:1902532)	5/345	0.4474	0.58467	1.85927	-0.997885	MAGI2;ITPR1;DRD2;ARNTL;DUSP14
glycosaminoglycan metabolic process (GO:0030203)	3/162	0.341782	0.513022	1.49518	-0.997935	CHST15;B3GNT2;CHSY3
regulation of cell morphogenesis (GO:0022604)	6/408	0.417553	0.560783	1.72769	-0.999331	EPHA4;SMAD3;LRRK2;TBC1D8;PTK2B;BAIAP2
positive regulation of cell cycle process (GO:0090068)	3/220	0.531834	0.648448	2.30807	-0.999792	TGFA;PLCB1;DRD2
developmental growth (GO:0048589)	3/163	0.34521	0.516087	1.51283	-1.00071	KMT2D;SMAD3;SLIT3
regulation of protein ubiquitination (GO:0031396)	3/212	0.507243	0.632474	2.19028	-1.0034	RASD2;LRRK2;PTK2B
apoptotic signaling pathway (GO:0097190)	5/327	0.402924	0.549638	1.68004	-1.0055	SMAD3;ITPR1;TNFRSF10B;INHBA;USP28
regulation of urine volume (GO:0035809)	2016-02-18	0.0255856	0.156499	0.54219	-1.00561	ADORA2A;DRD2
regulation of dopamine secretion (GO:0014059)	2016-02-18	0.0255856	0.156499	0.542391	-1.00598	HTR1B;DRD2
regulation of circadian sleep/wake cycle (GO:0042749)	2016-02-16	0.0209421	0.139456	0.511201	-1.00707	ADORA2A;DRD2
cellular protein complex assembly (GO:0043623)	4/256	0.411192	0.554005	1.71079	-1.01036	NUP93;SMAD3;FCHO1;PTK2B
regulation of apoptotic signaling pathway (GO:2001233)	5/356	0.474193	0.604144	2.00678	-1.0113	HRK;SMAD3;ADORA2A;TNFRSF10B;INHBA
positive regulation of peptide hormone secretion (GO:0090277)	1965-02-01	0.204961	0.429015	1.19622	-1.01232	RASL10B;DRD2
positive regulation of cell cycle (GO:0045787)	4/278	0.472418	0.604144	2.01217	-1.01402	CITED2;TGFA;PLCB1;DRD2
DNA integrity checkpoint (GO:0031570)	1986-01-01	0.667236	0.753077	3.5807	-1.01544	USP28
diterpenoid metabolic process (GO:0016101)	1987-01-01	0.671431	0.757036	3.65456	-1.01723	LPL
regulation of neural precursor cell proliferation (GO:2000177)	1965-02-01	0.204961	0.429015	1.20228	-1.01745	LRRK2;DRD2
reproductive structure development (GO:0048608)	4/265	0.436467	0.575523	1.84319	-1.01832	CITED2;TYRO3;INHBA;WNT2
cellular response to unfolded protein (GO:0034620)	1986-01-01	0.667236	0.753077	3.59778	-1.02028	ATF6
anatomical structure homeostasis (GO:0060249)	3/208	0.494703	0.619997	2.13582	-1.02101	HOMER1;TYRO3;PTK2B
positive regulation of cellular component biogenesis (GO:0044089)	4/249	0.391378	0.542704	1.67083	-1.0212	HRK;SMAD3;PTK2B;TAC1
response to molecule of bacterial origin (GO:0002237)	4/243	0.374324	0.531782	1.6185	-1.02212	BCR;RPS6KA3;CYP11A1;TAC1
intrinsic apoptotic signaling pathway (GO:0097193)	3/170	0.369157	0.530534	1.61376	-1.02291	ITPR1;TNFRSF10B;USP28
regulation of small GTPase mediated signal transduction (GO:0051056)	4/256	0.411192	0.554005	1.73268	-1.02329	BCR;ARHGAP10;ARHGAP19;DGKI
positive regulation of I-kappaB kinase/NF-kappaB signaling (GO:0043123)	3/168	0.362327	0.527716	1.60184	-1.02389	PRKCB;TNFRSF10B;PRKD1
regulation of protein import into nucleus (GO:0042306)	2/143	0.544898	0.661447	2.47801	-1.02422	SMAD3;CABP1
G2/M transition of mitotic cell cycle (GO:0000086)	2/139	0.529788	0.647388	2.36679	-1.02911	AKAP9;PLCB1
regulation of bone mineralization (GO:0030500)	1966-02-01	0.209546	0.434798	1.23575	-1.02923	SMAD3;PTK2B
cell cycle G2/M phase transition (GO:0044839)	2/139	0.529788	0.647388	2.36941	-1.03024	AKAP9;PLCB1
ribonucleotide biosynthetic process (GO:0009260)	2/140	0.533597	0.649878	2.392	-1.03088	ADORA2A;ADCY5
regulation of protein serine/threonine kinase activity (GO:0071900)	6/416	0.435423	0.574821	1.86666	-1.03356	EPHA4;LRRK2;TNFRSF10B;PTK2B;TGFA;DUSP14
regulation of anion transport (GO:0044070)	1985-01-01	0.662988	0.74982	3.59156	-1.03409	ADORA2A
anion transmembrane transport (GO:0098656)	3/172	0.375974	0.53275	1.64459	-1.0356	SLC7A8;GABRA4;SLC17A2
tissue morphogenesis (GO:0048729)	5/358	0.479022	0.607958	2.08152	-1.03587	FRAS1;SMAD3;PLXND1;CITED2;WNT2
aminoglycan metabolic process (GO:0006022)	3/171	0.372567	0.530534	1.6345	-1.03606	CHST15;B3GNT2;CHSY3
DNA recombination (GO:0006310)	3/196	0.456186	0.592289	1.98605	-1.04022	BCL11B;TCF7;FOXP1
cell-substrate adhesion (GO:0031589)	2/140	0.533597	0.649878	2.41696	-1.04164	FNDC3B;TYRO3
positive regulation of cell adhesion (GO:0045785)	3/171	0.372567	0.530534	1.6453	-1.04291	SMAD3;CITED2;PTK2B
glycerolipid biosynthetic process (GO:0045017)	3/202	0.475605	0.604666	2.07565	-1.04421	INPP5J;LPL;PIK3C2B
positive regulation of peptide secretion (GO:0002793)	1967-02-01	0.214141	0.435803	1.25836	-1.04515	RASL10B;DRD2
positive regulation of protein localization to nucleus (GO:1900182)	1984-01-01	0.658686	0.746104	3.58957	-1.05135	SMAD3
detection of external stimulus (GO:0009581)	3/175	0.386172	0.539885	1.70701	-1.0522	LPL;GNB5;RGS9
positive regulation of G-protein coupled receptor protein signaling pathway (GO:0045745)	2016-02-18	0.0255856	0.156499	0.568766	-1.05489	LRRK2;DRD2
blood vessel development (GO:0001568)	1985-01-01	0.662988	0.74982	3.6711	-1.05699	WNT2
lipid modification (GO:0030258)	2/134	0.51043	0.63501	2.32773	-1.05706	INPP5J;PIK3C2B
chloride transmembrane transport (GO:1902476)	1984-01-01	0.658686	0.746104	3.60915	-1.05708	GABRA4
positive regulation of excitatory postsynaptic membrane potential (GO:2000463)	2016-02-18	0.0255856	0.156499	0.571581	-1.06012	NETO1;PTK2B
positive regulation of peptidyl-tyrosine phosphorylation (GO:0050731)	2/139	0.529788	0.647388	2.44216	-1.06187	PTK2B;TGFA
cytokine production (GO:0001816)	1968-02-01	0.218746	0.441379	1.30335	-1.06595	ADAMTS3;CAMK4
regulation of vasculature development (GO:1901342)	3/197	0.459444	0.595815	2.05907	-1.06623	PLXND1;PRKCB;PRKD1
phasic smooth muscle contraction (GO:0014821)	2016-02-16	0.0209421	0.139456	0.541278	-1.06632	DRD1;DRD2
inositol lipid-mediated signaling (GO:0048017)	2/136	0.518235	0.639356	2.39521	-1.07136	TYRO3;PIK3C2B
phosphatidylinositol-mediated signaling (GO:0048015)	2/136	0.518235	0.639356	2.39794	-1.07258	TYRO3;PIK3C2B
T cell activation (GO:0042110)	3/198	0.462693	0.596516	2.07615	-1.07264	SMAD3;BCL11B;TCF7
glucose transport (GO:0015758)	1968-02-01	0.218746	0.441379	1.31235	-1.07331	NUP93;DRD1
amine metabolic process (GO:0009308)	2/134	0.51043	0.63501	2.36445	-1.07373	SMPD3;SMPDL3B
cellular amide metabolic process (GO:0043603)	3/177	0.392949	0.54346	1.76091	-1.0738	SMPD3;ARG2;SMPDL3B
negative regulation of phosphatase activity (GO:0010923)	1965-02-01	0.204961	0.429015	1.27056	-1.07523	SH3RF2;PPP4R4
purine nucleotide biosynthetic process (GO:0006164)	2/132	0.502544	0.628037	2.31233	-1.07559	ADORA2A;ADCY5
hematopoietic or lymphoid organ development (GO:0048534)	3/175	0.386172	0.539885	1.74521	-1.07574	BCL11B;CITED2;ADD2
negative regulation of catabolic process (GO:0009895)	3/190	0.436478	0.575523	1.95263	-1.07878	GRIN2A;SMAD3;LRRK2
activation of MAPK activity (GO:0000187)	2/133	0.506497	0.632474	2.35877	-1.08059	LRRK2;TGFA
regulation of protein stability (GO:0031647)	2/138	0.525958	0.643779	2.45713	-1.08212	SMAD3;TESC
amide transport (GO:0042886)	1983-01-01	0.654329	0.741932	3.63083	-1.08379	SMPD3
collagen metabolic process (GO:0032963)	1983-01-01	0.654329	0.741932	3.63746	-1.08577	ADAMTS3
regulation of lipid transport (GO:0032368)	1983-01-01	0.654329	0.741932	3.63802	-1.08594	TAC1
endoplasmic reticulum unfolded protein response (GO:0030968)	1983-01-01	0.654329	0.741932	3.64106	-1.08685	ATF6
regulation of nuclear division (GO:0051783)	2/138	0.525958	0.643779	2.46875	-1.08724	TGFA;PLCB1
lung development (GO:0030324)	1982-01-01	0.649917	0.739214	3.60203	-1.08842	WNT2
positive regulation of muscle cell differentiation (GO:0051149)	1970-02-01	0.227981	0.445725	1.34932	-1.09032	PLCB1;FOXP1
regulation of neuron apoptotic process (GO:0043523)	3/188	0.429849	0.57123	1.94964	-1.09173	ADORA2A;TYRO3;PTK2B
regulation of reactive oxygen species metabolic process (GO:2000377)	1981-01-01	0.645449	0.736033	3.56414	-1.09234	PTK2B
regulation of protein depolymerization (GO:1901879)	1967-02-01	0.214141	0.435803	1.31723	-1.09404	SPTBN4;ADD2
MyD88-dependent toll-like receptor signaling pathway (GO:0002755)	1982-01-01	0.649917	0.739214	3.62916	-1.09662	RPS6KA3
regulation of nucleocytoplasmic transport (GO:0046822)	3/178	0.396331	0.544029	1.80478	-1.09867	SMAD3;CAMK4;CABP1
positive regulation of developmental growth (GO:0048639)	1971-02-01	0.232609	0.445725	1.36123	-1.09995	PLCB1;WNT2
regulation of heart rate by cardiac conduction (GO:0086091)	2016-02-21	0.0332476	0.180769	0.644548	-1.10252	CACNA1D;SCN4B
negative regulation of cysteine-type endopeptidase activity involved in apoptotic process (GO:0043154)	1969-02-01	0.22336	0.441379	1.35018	-1.10425	RPS6KA3;ADORA2A
monovalent inorganic cation homeostasis (GO:0055067)	1982-01-01	0.649917	0.739214	3.65467	-1.10432	NEDD4L
response to interleukin-1 (GO:0070555)	1971-02-01	0.232609	0.445725	1.36807	-1.10547	CYP11A1;PLCB1
negative regulation of cysteine-type endopeptidase activity (GO:2000117)	1971-02-01	0.232609	0.445725	1.36863	-1.10592	RPS6KA3;ADORA2A
embryonic skeletal system morphogenesis (GO:0048704)	1981-01-01	0.645449	0.736033	3.62393	-1.11066	SMAD3
toll-like receptor 3 signaling pathway (GO:0034138)	1980-01-01	0.640924	0.733392	3.58245	-1.11083	RPS6KA3
odontogenesis of dentin-containing tooth (GO:0042475)	1969-02-01	0.22336	0.441379	1.35978	-1.1121	SLC24A4;BCL11B
regulation of calcium ion transport into cytosol (GO:0010522)	1972-02-01	0.237243	0.451521	1.40198	-1.11476	PTK2B;DRD1
organelle localization (GO:0051640)	2/129	0.490563	0.617974	2.31827	-1.1158	LRRK2;CPLX2
positive regulation of protein import into nucleus (GO:0042307)	1980-01-01	0.640924	0.733392	3.60278	-1.11713	SMAD3
receptor metabolic process (GO:0043112)	1971-02-01	0.232609	0.445725	1.38458	-1.11881	HTR1B;DRD2
tissue homeostasis (GO:0001894)	2/129	0.490563	0.617974	2.32674	-1.11988	HOMER1;PTK2B
renal system process (GO:0003014)	1971-02-01	0.232609	0.445725	1.38616	-1.12009	ADORA2A;DRD2
MyD88-independent toll-like receptor signaling pathway (GO:0002756)	1979-01-01	0.636342	0.731329	3.58016	-1.1202	RPS6KA3
regulation of angiogenesis (GO:0045765)	3/179	0.399708	0.547022	1.85984	-1.12198	PLXND1;PRKCB;PRKD1
regulation of interferon-gamma production (GO:0032649)	1979-01-01	0.636342	0.731329	3.58622	-1.1221	INHBA
regulation of production of molecular mediator of immune response (GO:0002700)	1979-01-01	0.636342	0.731329	3.59403	-1.12454	FOXP1
protein deubiquitination (GO:0016579)	1980-01-01	0.640924	0.733392	3.6279	-1.12492	USP28
protein heterooligomerization (GO:0051291)	1981-01-01	0.645449	0.736033	3.6707	-1.125	MAGI2
negative regulation of immune effector process (GO:0002698)	1981-01-01	0.645449	0.736033	3.67274	-1.12562	BCR
positive regulation of protein catabolic process (GO:0045732)	2/130	0.494576	0.619997	2.35615	-1.12633	LRRK2;NEDD4L
monosaccharide transport (GO:0015749)	1971-02-01	0.232609	0.445725	1.39393	-1.12637	NUP93;DRD1
multicellular organismal catabolic process (GO:0044243)	1980-01-01	0.640924	0.733392	3.63287	-1.12646	ADAMTS3
leukocyte mediated immunity (GO:0002443)	1970-02-01	0.227981	0.445725	1.39456	-1.12688	CAMK4;LYST
developmental growth involved in morphogenesis (GO:0060560)	1979-01-01	0.636342	0.731329	3.60579	-1.12822	SLIT3
regulation of multicellular organism growth (GO:0040014)	1972-02-01	0.237243	0.451521	1.41972	-1.12887	SPTBN4;DRD2
hexose transport (GO:0008645)	1969-02-01	0.22336	0.441379	1.38044	-1.12899	NUP93;DRD1
negative regulation of dephosphorylation (GO:0035305)	1970-02-01	0.227981	0.445725	1.3979	-1.12958	SH3RF2;PPP4R4
negative regulation of chromosome organization (GO:2001251)	1980-01-01	0.640924	0.733392	3.64311	-1.12964	SKI
regulation of organelle assembly (GO:1902115)	1980-01-01	0.640924	0.733392	3.64325	-1.12968	TBC1D8
sphingolipid catabolic process (GO:0030149)	2016-02-21	0.0332476	0.180769	0.661744	-1.13194	SMPD3;SMPDL3B
hormone secretion (GO:0046879)	1970-02-01	0.227981	0.445725	1.40387	-1.1344	SMPD3;INHBA
purine ribonucleotide biosynthetic process (GO:0009152)	2/126	0.478403	0.607523	2.2821	-1.13732	ADORA2A;ADCY5
retinoid metabolic process (GO:0001523)	1981-01-01	0.645449	0.736033	3.71113	-1.13739	LPL
regulation of carbohydrate biosynthetic process (GO:0043255)	1979-01-01	0.636342	0.731329	3.64274	-1.13978	PTK2B
inorganic anion transport (GO:0015698)	2/127	0.482476	0.611636	2.31858	-1.13985	GABRA4;SLC17A2
intracellular steroid hormone receptor signaling pathway (GO:0030518)	1973-02-01	0.241882	0.452743	1.44461	-1.14475	PMEPA1;PPARGC1B
regulation of biomineral tissue development (GO:0070167)	1972-02-01	0.237243	0.451521	1.44027	-1.14521	SMAD3;PTK2B
positive regulation of protein kinase B signaling (GO:0051897)	1978-01-01	0.631702	0.728276	3.61513	-1.14626	RASD2
intrinsic apoptotic signaling pathway in response to DNA damage (GO:0008630)	1979-01-01	0.636342	0.731329	3.6756	-1.15007	USP28
regulation of JUN kinase activity (GO:0043506)	1975-02-01	0.251171	0.458067	1.4746	-1.15128	EPHA4;PTK2B
negative regulation of intracellular protein transport (GO:0090317)	1973-02-01	0.241882	0.452743	1.45416	-1.15233	LRRK2;CABP1
positive regulation of transmembrane receptor protein serine/threonine kinase signaling pathway (GO:0090100)	1973-02-01	0.241882	0.452743	1.45575	-1.15358	CITED2;INHBA
regulation of organ growth (GO:0046620)	1974-02-01	0.246525	0.458067	1.48181	-1.15691	WNT2;FOXP1
positive regulation of leukocyte migration (GO:0002687)	1978-01-01	0.631702	0.728276	3.65168	-1.15786	PTK2B
positive regulation of cell morphogenesis involved in differentiation (GO:0010770)	2/123	0.46607	0.599817	2.26752	-1.159	EPHA4;SMAD3
cellular response to steroid hormone stimulus (GO:0071383)	2/123	0.46607	0.599817	2.2691	-1.15981	RARB;RXRG
cellular biogenic amine metabolic process (GO:0006576)	2/125	0.474311	0.604144	2.30844	-1.16332	SMPD3;SMPDL3B
response to ionizing radiation (GO:0010212)	2/127	0.482476	0.611636	2.36749	-1.1639	CYP11A1;USP28
cellular amine metabolic process (GO:0044106)	2/125	0.474311	0.604144	2.31119	-1.1647	SMPD3;SMPDL3B
tube closure (GO:0060606)	1977-02-01	0.260471	0.45848	1.4948	-1.1657	SKI;CITED2
vesicle organization (GO:0016050)	2/126	0.478403	0.607523	2.34327	-1.16781	FCHO1;LYST
signal release (GO:0023061)	2/124	0.4702	0.602666	2.30713	-1.16831	SMPD3;INHBA
positive regulation of peptidyl-serine phosphorylation (GO:0033138)	1978-01-01	0.631702	0.728276	3.68525	-1.1685	PRKD1
regulation of oxidoreductase activity (GO:0051341)	1977-01-01	0.627003	0.724376	3.62715	-1.16955	LRRK2
positive regulation of multi-organism process (GO:0043902)	2/123	0.46607	0.599817	2.28913	-1.17004	INHBA;PLCB1
neural tube closure (GO:0001843)	1976-02-01	0.25582	0.45848	1.50078	-1.17037	SKI;CITED2
hormone transport (GO:0009914)	1975-02-01	0.251171	0.458067	1.50015	-1.17123	SMPD3;INHBA
wound healing (GO:0042060)	1975-02-01	0.251171	0.458067	1.50197	-1.17265	SMAD3;TGFA
protein localization to plasma membrane (GO:0072659)	1977-01-01	0.627003	0.724376	3.63709	-1.17276	TESC
regulation of muscle cell differentiation (GO:0051147)	2/122	0.461921	0.59587	2.26662	-1.1735	PLCB1;FOXP1
DNA damage checkpoint (GO:0000077)	1977-01-01	0.627003	0.724376	3.64039	-1.17383	USP28
positive regulation of protein targeting to membrane (GO:0090314)	2016-02-17	0.0232156	0.148607	0.618713	-1.17955	C2CD5;MTCL1
TRIF-dependent toll-like receptor signaling pathway (GO:0035666)	1976-01-01	0.622244	0.721148	3.61452	-1.18163	RPS6KA3
lymphocyte activation involved in immune response (GO:0002285)	1977-01-01	0.627003	0.724376	3.66867	-1.18294	PTK2B
regulation of steroid metabolic process (GO:0019218)	1977-01-01	0.627003	0.724376	3.66968	-1.18327	PDE8B
plasma membrane organization (GO:0007009)	2/121	0.457753	0.593974	2.27919	-1.18728	TESC;ANO3
regulation of DNA binding (GO:0051101)	1977-02-01	0.260471	0.45848	1.52739	-1.19111	SKI;RUNX1T1
modification of morphology or physiology of other organism (GO:0035821)	1976-01-01	0.622244	0.721148	3.64363	-1.19114	SMAD3
epidermal cell differentiation (GO:0009913)	1976-01-01	0.622244	0.721148	3.6573	-1.19561	KRT10
response to temperature stimulus (GO:0009266)	2/122	0.461921	0.59587	2.31307	-1.19755	LPL;HTR1B
epidermis development (GO:0008544)	2/120	0.453567	0.590586	2.27433	-1.19775	INHBA;KRT31
positive regulation of protein complex assembly (GO:0031334)	2/122	0.461921	0.59587	2.31421	-1.19814	HRK;PTK2B
regulation of cell projection assembly (GO:0060491)	2/120	0.453567	0.590586	2.28103	-1.20129	PPP1R16B;TBC1D8
cell-cell junction assembly (GO:0007043)	1977-02-01	0.260471	0.45848	1.54214	-1.20262	ACTN1;STRN
response to vitamin (GO:0033273)	1975-01-01	0.617425	0.717073	3.61749	-1.2031	CYP11A1
sterol metabolic process (GO:0016125)	2/119	0.449363	0.586543	2.26299	-1.20733	CYP11A1;TRERF1
nuclear import (GO:0051170)	1975-01-01	0.617425	0.717073	3.63962	-1.21046	DRD1
positive regulation of lymphocyte differentiation (GO:0045621)	1975-01-01	0.617425	0.717073	3.65007	-1.21393	EGR3
cartilage development (GO:0051216)	1975-01-01	0.617425	0.717073	3.66734	-1.21967	RARB
ovulation cycle process (GO:0022602)	1978-02-01	0.265122	0.463304	1.59759	-1.22915	SLIT3;INHBA
regulation of cell-matrix adhesion (GO:0001952)	1978-02-01	0.265122	0.463304	1.60182	-1.2324	SMAD3;PTK2B
smooth muscle tissue development (GO:0048745)	2016-02-15	0.0187679	0.132884	0.61326	-1.23773	FOXP2;FOXP1
SMAD protein signal transduction (GO:0060395)	2016-02-16	0.0209421	0.139456	0.629963	-1.24103	SKI;MAGI2
toll-like receptor 2 signaling pathway (GO:0034134)	1973-01-01	0.607603	0.710915	3.65928	-1.24856	RPS6KA3
negative regulation of T cell activation (GO:0050868)	1973-01-01	0.607603	0.710915	3.66412	-1.25021	ADORA2A
tube formation (GO:0035148)	2/114	0.428076	0.569217	2.21956	-1.25071	SKI;CITED2
positive regulation of neurotransmitter transport (GO:0051590)	2016-02-15	0.0187679	0.132884	0.619754	-1.25084	ADORA2A;DRD2
toll-like receptor 9 signaling pathway (GO:0034162)	1973-01-01	0.607603	0.710915	3.67774	-1.25486	RPS6KA3
collagen catabolic process (GO:0030574)	1974-01-01	0.612545	0.712909	3.71934	-1.25863	ADAMTS3
regulation of ERBB signaling pathway (GO:1901184)	1974-01-01	0.612545	0.712909	3.7201	-1.25889	TGFA
histone methylation (GO:0016571)	1974-01-01	0.612545	0.712909	3.72386	-1.26016	KMT2D
negative regulation of leukocyte differentiation (GO:1902106)	1974-01-01	0.612545	0.712909	3.72596	-1.26087	INHBA
calcium-mediated signaling (GO:0019722)	1979-02-01	0.269773	0.463304	1.64051	-1.26216	PPP1R9A;CAMKK2
regulation of transcription factor import into nucleus (GO:0042990)	1973-01-01	0.607603	0.710915	3.70433	-1.26393	SMAD3
tissue remodeling (GO:0048771)	1971-01-01	0.597529	0.703615	3.60307	-1.26657	HTR1B
negative regulation of MAP kinase activity (GO:0043407)	1974-01-01	0.612545	0.712909	3.74995	-1.26899	DUSP14
axis specification (GO:0009798)	1978-02-01	0.265122	0.463304	1.65264	-1.2715	SKI;CITED2
blood vessel morphogenesis (GO:0048514)	1974-01-01	0.612545	0.712909	3.75812	-1.27175	CITED2
retinoic acid receptor signaling pathway (GO:0048384)	2016-02-18	0.0255856	0.156499	0.68626	-1.27281	RARB;RXRG
regulation of BMP signaling pathway (GO:0030510)	1973-01-01	0.607603	0.710915	3.73472	-1.2743	SKI
phosphatidylinositol biosynthetic process (GO:0006661)	1981-02-01	0.279074	0.468774	1.68859	-1.27933	INPP5J;PIK3C2B
gonad development (GO:0008406)	2/112	0.419442	0.560783	2.21671	-1.28219	CITED2;INHBA
positive regulation of chromosome organization (GO:2001252)	1972-01-01	0.602598	0.707691	3.71173	-1.28332	PRKD1
peptide transport (GO:0015833)	1972-01-01	0.602598	0.707691	3.71319	-1.28383	SMPD3
neuropeptide signaling pathway (GO:0007218)	2/114	0.428076	0.569217	2.2804	-1.28499	TAC1;MCHR1
single-organism nuclear import (GO:1902593)	1971-01-01	0.597529	0.703615	3.66607	-1.28871	DRD1
regulation of cellular amine metabolic process (GO:0033238)	1982-02-01	0.283722	0.473659	1.72527	-1.28924	PDE1B;DRD1
olfactory bulb development (GO:0021772)	2016-02-18	0.0255856	0.156499	0.695152	-1.2893	SKI;LRRK2
ethanolamine-containing compound metabolic process (GO:0042439)	1981-02-01	0.279074	0.468774	1.70646	-1.29287	SMPD3;SMPDL3B
protein import into nucleus (GO:0006606)	1971-01-01	0.597529	0.703615	3.68454	-1.2952	DRD1
transmission of nerve impulse (GO:0019226)	2016-02-17	0.0232156	0.148607	0.680374	-1.2971	SPTBN4;DRD1
multicellular organism growth (GO:0035264)	1979-02-01	0.269773	0.463304	1.68622	-1.29733	RARB;UNC79
toll-like receptor TLR6:TLR2 signaling pathway (GO:0038124)	1971-01-01	0.597529	0.703615	3.69259	-1.29803	RPS6KA3
epithelial tube morphogenesis (GO:0060562)	1990-02-01	0.320756	0.498644	1.86759	-1.29958	SMAD3;CITED2
toll-like receptor TLR1:TLR2 signaling pathway (GO:0038123)	1971-01-01	0.597529	0.703615	3.69921	-1.30036	RPS6KA3
positive regulation of nucleocytoplasmic transport (GO:0046824)	1994-02-01	0.339113	0.512096	1.9435	-1.30067	SMAD3;CAMK4
regulation of endothelial cell migration (GO:0010594)	1992-02-01	0.329952	0.506407	1.91292	-1.30158	PTK2B;PRKD1
B cell differentiation (GO:0030183)	1980-02-01	0.274425	0.468404	1.7164	-1.30176	PTK2B;FOXP1
organophosphate ester transport (GO:0015748)	1971-01-01	0.597529	0.703615	3.70416	-1.3021	SLMO1
regulation of cell shape (GO:0008360)	2/112	0.419442	0.560783	2.25179	-1.30248	PTK2B;BAIAP2
G-protein coupled purinergic receptor signaling pathway (GO:0035588)	2016-02-17	0.0232156	0.148607	0.68422	-1.30443	ADORA2A;ADCY5
regulation of histone modification (GO:0031056)	1997-02-01	0.352783	0.519965	1.99519	-1.30484	SKI;PRKD1
positive regulation of cytosolic calcium ion concentration involved in phospholipase C-activating G-protein coupled signaling pathway (GO:0051482)	2016-02-16	0.0209421	0.139456	0.662389	-1.30491	DRD1;DRD2
platelet degranulation (GO:0002576)	1981-02-01	0.279074	0.468774	1.72251	-1.30503	ACTN2;ACTN1
regulation of striated muscle cell differentiation (GO:0051153)	1985-02-01	0.297647	0.480601	1.7827	-1.30621	PLCB1;FOXP1
male gonad development (GO:0008584)	1982-02-01	0.283722	0.473659	1.7483	-1.30645	CITED2;INHBA
tube morphogenesis (GO:0035239)	2/101	0.370854	0.530534	2.06175	-1.30688	SMAD3;CITED2
response to hexose (GO:0009746)	2/111	0.4151	0.558028	2.24135	-1.30749	ACVR1C;PTK2B
leukocyte activation involved in immune response (GO:0002366)	2/112	0.419442	0.560783	2.26111	-1.30787	PTK2B;CPLX2
regulation of autophagy (GO:0010506)	1989-02-01	0.316147	0.494429	1.85709	-1.30805	MTCL1;LRRK2
reactive oxygen species metabolic process (GO:0072593)	1984-02-01	0.293009	0.478285	1.77647	-1.31024	LRRK2;PXDN
lipid homeostasis (GO:0055088)	1996-02-01	0.348236	0.516087	1.98133	-1.31061	LPL;LYST
regulation of protein complex disassembly (GO:0043244)	1980-02-01	0.274425	0.468404	1.72886	-1.31121	SPTBN4;ADD2
post-embryonic development (GO:0009791)	1984-02-01	0.293009	0.478285	1.77795	-1.31132	ITPR1;FOXP2
cell activation involved in immune response (GO:0002263)	2/112	0.419442	0.560783	2.26722	-1.31141	PTK2B;CPLX2
positive regulation of angiogenesis (GO:0045766)	2/101	0.370854	0.530534	2.06964	-1.31188	PRKCB;PRKD1
inorganic anion transmembrane transport (GO:0098661)	2/108	0.40198	0.549447	2.19078	-1.31194	GABRA4;SLC17A2
fat cell differentiation (GO:0045444)	1996-02-01	0.348236	0.516087	1.98335	-1.31195	PLCB1;RUNX1T1
regulation of nuclease activity (GO:0032069)	1972-01-01	0.602598	0.707691	3.79487	-1.31207	ATF6
regulation of fat cell differentiation (GO:0045598)	1987-02-01	0.306909	0.487248	1.82625	-1.31304	FNDC3B;ARNTL
regulation of response to cytokine stimulus (GO:0060759)	2/101	0.370854	0.530534	2.07323	-1.31416	PXDN;SLIT3
regulation of leukocyte migration (GO:0002685)	2/110	0.410742	0.554005	2.22723	-1.31536	PTK2B;PLCB1
steroid biosynthetic process (GO:0006694)	2/108	0.40198	0.549447	2.19895	-1.31683	CYP11A1;TRERF1
cellular response to alcohol (GO:0097306)	1970-01-01	0.592397	0.700945	3.70649	-1.31701	INHBA
cell growth (GO:0016049)	2/106	0.393157	0.54346	2.16096	-1.31775	KMT2D;SLIT3
regulation of epidermal growth factor receptor signaling pathway (GO:0042058)	1971-01-01	0.597529	0.703615	3.74977	-1.31813	TGFA
myeloid leukocyte activation (GO:0002274)	1986-02-01	0.30228	0.487248	1.83358	-1.31831	CAMK4;CPLX2
hormone-mediated signaling pathway (GO:0009755)	1993-02-01	0.334537	0.508736	1.95134	-1.31876	RARB;RXRG
regulation of chromatin modification (GO:1903308)	2/102	0.375341	0.532197	2.09085	-1.31879	SKI;PRKD1
regulation of cytokine-mediated signaling pathway (GO:0001959)	1995-02-01	0.34368	0.514818	1.98872	-1.32039	PXDN;SLIT3
peptidyl-serine modification (GO:0018209)	1997-02-01	0.352783	0.519965	2.01996	-1.32104	LRRK2;PRKD1
canonical Wnt signaling pathway (GO:0060070)	1984-02-01	0.293009	0.478285	1.79181	-1.32155	TCF7;WNT2
response to tumor necrosis factor (GO:0034612)	2/111	0.4151	0.558028	2.2655	-1.32157	CYP11A1;PTK2B
positive regulation of cell-substrate adhesion (GO:0010811)	1993-02-01	0.334537	0.508736	1.9604	-1.32489	SMAD3;PTK2B
response to ketone (GO:1901654)	2/105	0.388724	0.539885	2.14968	-1.32506	CYP11A1;SLIT3
negative regulation of immune response (GO:0050777)	2/103	0.379816	0.536875	2.13061	-1.32521	BCR;TYRO3
positive regulation of mitotic cell cycle (GO:0045931)	2/103	0.379816	0.536875	2.13339	-1.32695	TGFA;PLCB1
activation of cysteine-type endopeptidase activity involved in apoptotic process (GO:0006919)	1983-02-01	0.288367	0.473829	1.77682	-1.32712	SMAD3;TNFRSF10B
pyruvate metabolic process (GO:0006090)	1971-01-01	0.597529	0.703615	3.7779	-1.32802	ME3
regulation of embryonic development (GO:0045995)	2/101	0.370854	0.530534	2.09676	-1.32907	PLCB1;WNT2
cellular response to reactive oxygen species (GO:0034614)	1989-02-01	0.316147	0.494429	1.88823	-1.32998	PXDN;PPARGC1B
regulation of chromatin organization (GO:1902275)	2/107	0.397576	0.544441	2.18818	-1.3304	SKI;PRKD1
protein tetramerization (GO:0051262)	1989-02-01	0.316147	0.494429	1.88985	-1.33112	ACTN2;RYR3
negative regulation of intracellular transport (GO:0032387)	2/104	0.384277	0.539885	2.16034	-1.33163	LRRK2;CABP1
cell recognition (GO:0008037)	2/109	0.406369	0.55202	2.24253	-1.33245	CNTNAP3;EPHA4
muscle structure development (GO:0061061)	2/109	0.406369	0.55202	2.24425	-1.33347	EGR3;SPEG
negative regulation of protein catabolic process (GO:0042177)	1997-02-01	0.352783	0.519965	2.03939	-1.33375	GRIN2A;SMAD3
regulation of T cell differentiation (GO:0045580)	1997-02-01	0.352783	0.519965	2.04285	-1.33601	EGR3;CAMK4
peptidyl-serine phosphorylation (GO:0018105)	1984-02-01	0.293009	0.478285	1.81254	-1.33684	LRRK2;PRKD1
activation of cysteine-type endopeptidase activity (GO:0097202)	1988-02-01	0.311531	0.493519	1.89741	-1.33994	SMAD3;TNFRSF10B
BMP signaling pathway (GO:0030509)	1970-01-01	0.592397	0.700945	3.77332	-1.34076	SKI
protein stabilization (GO:0050821)	1991-02-01	0.325358	0.500656	1.93895	-1.34144	SMAD3;TESC
response to glucose (GO:0009749)	2/106	0.393157	0.54346	2.20084	-1.34207	ACVR1C;PTK2B
T cell differentiation (GO:0030217)	1997-02-01	0.352783	0.519965	2.05213	-1.34208	BCL11B;TCF7
carbohydrate transport (GO:0008643)	2/102	0.375341	0.532197	2.12967	-1.34327	NUP93;DRD1
integrin-mediated signaling pathway (GO:0007229)	1984-02-01	0.293009	0.478285	1.82313	-1.34465	PTK2B;PRKD1
cholesterol metabolic process (GO:0008203)	2/107	0.397576	0.544441	2.21194	-1.34485	CYP11A1;TRERF1
response to transition metal nanoparticle (GO:1990267)	2/106	0.393157	0.54346	2.20563	-1.34499	LRRK2;DRD2
cellular response to tumor necrosis factor (GO:0071356)	1989-02-01	0.316147	0.494429	1.90969	-1.34509	CYP11A1;PTK2B
protein lipidation (GO:0006497)	1970-01-01	0.592397	0.700945	3.78954	-1.34652	ZDHHC14
hair cycle process (GO:0022405)	1969-01-01	0.587199	0.697042	3.73187	-1.34687	INHBA
molting cycle process (GO:0022404)	1969-01-01	0.587199	0.697042	3.73526	-1.34809	INHBA
protein O-linked glycosylation (GO:0006493)	1983-02-01	0.288367	0.473829	1.80711	-1.34974	B3GNT2;MUC3A
positive regulation of cell growth (GO:0030307)	2/107	0.397576	0.544441	2.22514	-1.35288	RPS6KA3;PTK2B
muscle organ development (GO:0007517)	2/106	0.393157	0.54346	2.21877	-1.353	EGR3;SPEG
peptidyl-tyrosine dephosphorylation (GO:0035335)	2/102	0.375341	0.532197	2.15475	-1.35909	PTPN7;DUSP14
regulation of dopamine metabolic process (GO:0042053)	2016-02-15	0.0187679	0.132884	0.676743	-1.36586	PDE1B;DRD1
central nervous system neuron differentiation (GO:0021953)	1987-02-01	0.306909	0.487248	1.90889	-1.37246	BCL11B;GDPD5
dicarboxylic acid metabolic process (GO:0043648)	1987-02-01	0.306909	0.487248	1.91198	-1.37468	CYP11A1;ME3
regulation of leukocyte chemotaxis (GO:0002688)	1968-01-01	0.581936	0.692286	3.74458	-1.37709	PTK2B
negative regulation of dendrite development (GO:2000171)	2016-02-16	0.0209421	0.139456	0.70587	-1.39057	SEZ6;FAT3
positive regulation of protein polymerization (GO:0032273)	1969-01-01	0.587199	0.697042	3.85432	-1.39106	PTK2B
grooming behavior (GO:0007625)	2016-02-15	0.0187679	0.132884	0.689431	-1.39146	DRD1;DRD2
regulation of catecholamine metabolic process (GO:0042069)	2016-02-15	0.0187679	0.132884	0.700654	-1.41411	PDE1B;DRD1
myeloid leukocyte mediated immunity (GO:0002444)	2016-02-16	0.0209421	0.139456	0.719694	-1.4178	CAMK4;LYST
cellular response to mechanical stimulus (GO:0071260)	1967-01-01	0.576605	0.686687	3.79659	-1.42705	TNFRSF10B
vasculogenesis (GO:0001570)	1967-01-01	0.576605	0.686687	3.82253	-1.4368	CITED2
protein secretion (GO:0009306)	1967-01-01	0.576605	0.686687	3.82824	-1.43895	LYST
positive regulation of macrophage derived foam cell differentiation (GO:0010744)	2016-02-15	0.0187679	0.132884	0.713174	-1.43938	PRKCH;LPL
positive regulation of cellular protein catabolic process (GO:1903364)	1967-01-01	0.576605	0.686687	3.83451	-1.4413	LRRK2
regulation of acute inflammatory response (GO:0002673)	1966-01-01	0.571207	0.681734	3.81103	-1.46007	TAC1
negative regulation of lipid metabolic process (GO:0045833)	1965-01-01	0.565741	0.677044	3.76197	-1.46724	PDE8B
positive regulation of translation (GO:0045727)	1966-01-01	0.571207	0.681734	3.84743	-1.47401	PTK2B
toll-like receptor 5 signaling pathway (GO:0034146)	1965-01-01	0.565741	0.677044	3.79946	-1.48186	RPS6KA3
toll-like receptor 10 signaling pathway (GO:0034166)	1965-01-01	0.565741	0.677044	3.80193	-1.48282	RPS6KA3
digestion (GO:0007586)	1966-01-01	0.571207	0.681734	3.88052	-1.48669	VIPR1
positive regulation of nuclease activity (GO:0032075)	1966-01-01	0.571207	0.681734	3.91956	-1.50165	ATF6
positive regulation of proteolysis involved in cellular protein catabolic process (GO:1903052)	1965-01-01	0.565741	0.677044	3.85622	-1.504	LRRK2
glutamine family amino acid metabolic process (GO:0009064)	1965-01-01	0.565741	0.677044	3.87984	-1.51321	ARG2
regulation of alpha-beta T cell activation (GO:0046634)	1963-01-01	0.554599	0.6688	3.78071	-1.52087	ADORA2A
positive regulation of T cell differentiation (GO:0045582)	1963-01-01	0.554599	0.6688	3.78797	-1.52379	EGR3
regulation of synapse organization (GO:0050807)	1964-01-01	0.560205	0.673347	3.87179	-1.53127	DRD2
modification of morphology or physiology of other organism involved in symbiotic interaction (GO:0051817)	1963-01-01	0.554599	0.6688	3.80749	-1.53164	SMAD3
regulation of glial cell proliferation (GO:0060251)	2016-02-15	0.0187679	0.132884	0.76487	-1.54372	SKI;PRKCH
neural nucleus development (GO:0048857)	1963-01-01	0.554599	0.6688	3.89493	-1.56682	FOXP2
cellular response to hydrogen peroxide (GO:0070301)	1962-01-01	0.548923	0.664501	3.83845	-1.56884	PXDN
regulation of Rap GTPase activity (GO:0032317)	2016-02-16	0.0209421	0.139456	0.796904	-1.56991	EPHA4;DGKI
activation of signaling protein activity involved in unfolded protein response (GO:0006987)	1964-01-01	0.560205	0.673347	3.97017	-1.57018	ATF6
positive regulation of mitochondrion organization (GO:0010822)	1964-01-01	0.560205	0.673347	3.97062	-1.57036	HRK
sphingolipid biosynthetic process (GO:0030148)	1963-01-01	0.554599	0.6688	3.93162	-1.58158	PRKD1
negative regulation of nucleocytoplasmic transport (GO:0046823)	1962-01-01	0.548923	0.664501	3.92772	-1.60533	CABP1
cAMP biosynthetic process (GO:0006171)	2016-02-16	0.0209421	0.139456	0.814898	-1.60536	ADORA2A;ADCY5
positive regulation of circadian rhythm (GO:0042753)	2016-02-15	0.0187679	0.132884	0.808138	-1.63105	ADORA2A;ARNTL
vacuole organization (GO:0007033)	1962-01-01	0.548923	0.664501	4.00787	-1.63809	LYST
activation of MAPKK activity (GO:0000186)	1960-01-01	0.537352	0.653368	3.87325	-1.64851	LRRK2
positive regulation of osteoblast differentiation (GO:0045669)	1959-01-01	0.531457	0.648348	3.823	-1.65661	PRKD1
gene silencing (GO:0016458)	1962-01-01	0.548923	0.664501	4.06369	-1.66091	KMT2D
glycosphingolipid metabolic process (GO:0006687)	1961-01-01	0.543174	0.659718	4.00281	-1.66494	SMPD3
inner ear morphogenesis (GO:0042472)	1960-01-01	0.537352	0.653368	3.92295	-1.66967	BCR
embryonic pattern specification (GO:0009880)	1958-01-01	0.525486	0.643779	3.83944	-1.69089	SMAD3
protein localization to mitochondrion (GO:0070585)	1958-01-01	0.525486	0.643779	3.88327	-1.71019	LRRK2
retina development in camera-type eye (GO:0060041)	1958-01-01	0.525486	0.643779	3.9209	-1.72676	SKI
response to auditory stimulus (GO:0010996)	2016-02-13	0.0147291	0.117088	0.806652	-1.73013	DRD2;FOXP2
regulation of tissue remodeling (GO:0034103)	1958-01-01	0.525486	0.643779	3.93129	-1.73134	PPARGC1B
adaptive immune response based on somatic recombination of immune receptors built from immunoglobulin superfamily domains (GO:0002460)	1957-01-01	0.519441	0.639356	3.89682	-1.74302	LYST
positive regulation of leukocyte chemotaxis (GO:0002690)	1956-01-01	0.513318	0.636445	3.86686	-1.74727	PTK2B
regulation of myotube differentiation (GO:0010830)	1957-01-01	0.519441	0.639356	3.91197	-1.7498	PLCB1
positive regulation of proteasomal protein catabolic process (GO:1901800)	1958-01-01	0.525486	0.643779	3.97471	-1.75046	LRRK2
positive regulation of urine volume (GO:0035810)	2016-02-13	0.0147291	0.117088	0.816329	-1.75089	ADORA2A;DRD2
negative regulation of protein localization to nucleus (GO:1900181)	1959-01-01	0.531457	0.648348	4.04497	-1.7528	CABP1
cellular ketone metabolic process (GO:0042180)	1959-01-01	0.531457	0.648348	4.06775	-1.76267	CYP11A1
protein ubiquitination involved in ubiquitin-dependent protein catabolic process (GO:0042787)	1957-01-01	0.519441	0.639356	3.94235	-1.76339	NEDD4L
positive regulation of extrinsic apoptotic signaling pathway (GO:2001238)	1957-01-01	0.519441	0.639356	3.95045	-1.76701	INHBA
histone lysine methylation (GO:0034968)	1958-01-01	0.525486	0.643779	4.01508	-1.76824	KMT2D
homotypic cell-cell adhesion (GO:0034109)	1957-01-01	0.519441	0.639356	3.9546	-1.76887	TYRO3
regulation of neurotransmitter uptake (GO:0051580)	2016-02-13	0.0147291	0.117088	0.825537	-1.77064	DRD1;DRD2
muscle tissue morphogenesis (GO:0060415)	1956-01-01	0.513318	0.636445	3.92397	-1.77307	WNT2
positive regulation of chromatin modification (GO:1903310)	1956-01-01	0.513318	0.636445	3.94314	-1.78173	PRKD1
positive regulation of response to DNA damage stimulus (GO:2001022)	1957-01-01	0.519441	0.639356	3.98826	-1.78392	NPAS2
mesenchyme development (GO:0060485)	1955-01-01	0.507118	0.632474	3.90274	-1.78791	CITED2
stress fiber assembly (GO:0043149)	2016-02-14	0.0166959	0.125049	0.861287	-1.79066	PTK2B;PHACTR1
peptide secretion (GO:0002790)	1956-01-01	0.513318	0.636445	3.97021	-1.79397	SMPD3
Golgi organization (GO:0007030)	1957-01-01	0.519441	0.639356	4.01426	-1.79556	PRKD1
regulation of DNA repair (GO:0006282)	1957-01-01	0.519441	0.639356	4.04385	-1.80879	NPAS2
positive regulation of actin filament polymerization (GO:0030838)	1957-01-01	0.519441	0.639356	4.04752	-1.81043	PTK2B
monosaccharide biosynthetic process (GO:0046364)	1956-01-01	0.513318	0.636445	4.01655	-1.8149	CHST15
synaptic vesicle transport (GO:0048489)	1957-01-01	0.519441	0.639356	4.06459	-1.81807	CPLX2
establishment of synaptic vesicle localization (GO:0097480)	1957-01-01	0.519441	0.639356	4.0682	-1.81968	CPLX2
positive regulation of histone modification (GO:0031058)	1955-01-01	0.507118	0.632474	3.99369	-1.82957	PRKD1
positive regulation of antigen receptor-mediated signaling pathway (GO:0050857)	2016-02-13	0.0147291	0.117088	0.856666	-1.8374	PRKCH;PRKCB
digestive tract development (GO:0048565)	1954-01-01	0.50084	0.626263	3.95141	-1.8492	RARB
specification of symmetry (GO:0009799)	1954-01-01	0.50084	0.626263	3.97518	-1.86033	CITED2
keratinocyte differentiation (GO:0030216)	1954-01-01	0.50084	0.626263	3.97938	-1.86229	KRT10
peptide hormone secretion (GO:0030072)	1954-01-01	0.50084	0.626263	4.01052	-1.87686	SMPD3
protein localization to synapse (GO:0035418)	2016-02-14	0.0166959	0.125049	0.907914	-1.8876	NETO1;HOMER1
regulation of protein tyrosine kinase activity (GO:0061097)	1953-01-01	0.494482	0.619997	3.99186	-1.90827	TGFA
cellular component disassembly involved in execution phase of apoptosis (GO:0006921)	1953-01-01	0.494482	0.619997	3.99915	-1.91175	ACVR1C
determination of bilateral symmetry (GO:0009855)	1953-01-01	0.494482	0.619997	4.0145	-1.91909	CITED2
regulation of Notch signaling pathway (GO:0008593)	1953-01-01	0.494482	0.619997	4.04031	-1.93143	GDPD5
regulation of phagocytosis (GO:0050764)	1952-01-01	0.488043	0.615857	3.98622	-1.93228	BCR
lens morphogenesis in camera-type eye (GO:0002089)	2016-02-13	0.0147291	0.117088	0.902008	-1.93465	SKI;CITED2
regulation of epithelial to mesenchymal transition (GO:0010717)	1952-01-01	0.488043	0.615857	4.01066	-1.94413	SMAD3
positive regulation of production of molecular mediator of immune response (GO:0002702)	1952-01-01	0.488043	0.615857	4.01968	-1.9485	FOXP1
regulation of steroid biosynthetic process (GO:0050810)	1953-01-01	0.494482	0.619997	4.08545	-1.95301	PDE8B
lymphocyte mediated immunity (GO:0002449)	1953-01-01	0.494482	0.619997	4.12577	-1.97228	LYST
negative regulation of protein import into nucleus (GO:0042308)	1953-01-01	0.494482	0.619997	4.13948	-1.97884	CABP1
regulation of microtubule polymerization or depolymerization (GO:0031110)	1952-01-01	0.488043	0.615857	4.09817	-1.98655	INPP5J
nuclear envelope organization (GO:0006998)	1952-01-01	0.488043	0.615857	4.10179	-1.9883	NUP93
positive regulation of proteasomal ubiquitin-dependent protein catabolic process (GO:0032436)	1952-01-01	0.488043	0.615857	4.11473	-1.99457	LRRK2
positive regulation of epithelial cell differentiation (GO:0030858)	1952-01-01	0.488043	0.615857	4.12795	-2.00099	PRKCH
regulation of glial cell differentiation (GO:0045685)	1950-01-01	0.47492	0.604144	4.01322	-2.02243	EPHA4
epithelial to mesenchymal transition (GO:0001837)	1950-01-01	0.47492	0.604144	4.02677	-2.02926	WNT2
membrane repolarization (GO:0086009)	2016-02-14	0.0166959	0.125049	0.991211	-2.06077	KCNIP2;CACNA1D
primary amino compound metabolic process (GO:1901160)	2016-02-13	0.0147291	0.117088	0.964463	-2.06861	GRIN2A;PDE1B
negative regulation of protein binding (GO:0032091)	1950-01-01	0.47492	0.604144	4.11356	-2.073	LRRK2
cellular response to carbohydrate stimulus (GO:0071322)	1950-01-01	0.47492	0.604144	4.1197	-2.07609	PRKCB
cardiac muscle tissue morphogenesis (GO:0055008)	1950-01-01	0.47492	0.604144	4.12498	-2.07875	WNT2
regulation of B cell receptor signaling pathway (GO:0050855)	2016-02-13	0.0147291	0.117088	0.973355	-2.08768	PRKCH;PRKCB
determination of left/right symmetry (GO:0007368)	1950-01-01	0.47492	0.604144	4.15316	-2.09295	CITED2
negative regulation of wound healing (GO:0061045)	1950-01-01	0.47492	0.604144	4.16939	-2.10113	SMAD3
lung secretory cell differentiation (GO:0061140)	2016-02-13	0.0147291	0.117088	0.980581	-2.10318	FNDC3B;FOXP1
cellular response to drug (GO:0035690)	1949-01-01	0.468234	0.601196	4.14007	-2.10661	HTR1B
regulation of alkaline phosphatase activity (GO:0010692)	2016-02-11	0.0111225	0.101626	0.924001	-2.11269	SMAD3;PPARGC1B
hexose biosynthetic process (GO:0019319)	1950-01-01	0.47492	0.604144	4.212	-2.1226	CHST15
regulation of response to oxidative stress (GO:1902882)	1949-01-01	0.468234	0.601196	4.18565	-2.12981	LRRK2
positive regulation of exocytosis (GO:0045921)	1949-01-01	0.468234	0.601196	4.21624	-2.14537	PLCB1
erythrocyte differentiation (GO:0030218)	1948-01-01	0.461463	0.59587	4.14463	-2.14581	INHBA
fatty acid transport (GO:0015908)	1949-01-01	0.468234	0.601196	4.23878	-2.15684	DRD2
cellular monovalent inorganic cation homeostasis (GO:0030004)	1948-01-01	0.461463	0.59587	4.24598	-2.19828	NEDD4L
natural killer cell activation (GO:0030101)	1948-01-01	0.461463	0.59587	4.26322	-2.20721	TYRO3
intrinsic apoptotic signaling pathway by p53 class mediator (GO:0072332)	1948-01-01	0.461463	0.59587	4.26547	-2.20837	USP28
skeletal muscle cell differentiation (GO:0035914)	1947-01-01	0.454606	0.590586	4.20658	-2.21536	CITED2
acid secretion (GO:0046717)	1947-01-01	0.454606	0.590586	4.21233	-2.21838	DRD2
phospholipid transport (GO:0015914)	1948-01-01	0.461463	0.59587	4.28521	-2.21859	SLMO1
regulation of cytokinesis (GO:0032465)	1948-01-01	0.461463	0.59587	4.29934	-2.22591	DRD2
positive regulation of synaptic transmission, GABAergic (GO:0032230)	2016-02-12	0.0128702	0.112017	1.01922	-2.23117	ADORA2A;TAC1
regulation of inhibitory postsynaptic membrane potential (GO:0060080)	2016-02-13	0.0147291	0.117088	1.04425	-2.23975	ADORA2A;IGSF9B
G-protein coupled receptor internalization (GO:0002031)	2016-02-11	0.0111225	0.101626	0.980727	-2.24239	HTR1B;DRD2
inner ear development (GO:0048839)	1946-01-01	0.447662	0.58467	4.21763	-2.26364	HPCA
neuron death (GO:0070997)	1947-01-01	0.454606	0.590586	4.31633	-2.27316	LRRK2
cellular response to UV (GO:0034644)	1947-01-01	0.454606	0.590586	4.33036	-2.28054	USP28
formation of primary germ layer (GO:0001704)	1946-01-01	0.447662	0.58467	4.26177	-2.28733	SMAD3
fluid transport (GO:0042044)	1946-01-01	0.447662	0.58467	4.27928	-2.29673	ADCY5
regulation of neurological system process (GO:0031644)	1947-01-01	0.454606	0.590586	4.37959	-2.30647	GRIN2A
regulation of blood vessel endothelial cell migration (GO:0043535)	1945-01-01	0.440631	0.57823	4.26466	-2.33611	PRKD1
amino acid transmembrane transport (GO:0003333)	1946-01-01	0.447662	0.58467	4.36118	-2.34068	SLC7A8
protein monoubiquitination (GO:0006513)	1946-01-01	0.447662	0.58467	4.38983	-2.35606	NEDD4L
regulation of interleukin-12 production (GO:0032655)	1945-01-01	0.440631	0.57823	4.30885	-2.36032	PLCB1
negative regulation of protein secretion (GO:0050709)	1945-01-01	0.440631	0.57823	4.30908	-2.36045	DRD2
L-amino acid transport (GO:0015807)	1947-01-01	0.454606	0.590586	4.48294	-2.3609	SLC7A8
membrane docking (GO:0022406)	1945-01-01	0.440631	0.57823	4.35299	-2.3845	CPLX2
regulation of cellular response to insulin stimulus (GO:1900076)	1945-01-01	0.440631	0.57823	4.36592	-2.39158	PRKCB
artery morphogenesis (GO:0048844)	1946-01-01	0.447662	0.58467	4.46055	-2.39402	CITED2
regulation of TOR signaling (GO:0032006)	1946-01-01	0.447662	0.58467	4.47722	-2.40296	ARNTL
response to antibiotic (GO:0046677)	1945-01-01	0.440631	0.57823	4.38829	-2.40383	CYP11A1
regulation of cellular response to oxidative stress (GO:1900407)	1945-01-01	0.440631	0.57823	4.41309	-2.41742	LRRK2
response to gamma radiation (GO:0010332)	1944-01-01	0.433511	0.57264	4.41381	-2.46069	CYP11A1
excretion (GO:0007588)	1945-01-01	0.440631	0.57823	4.52068	-2.47636	NEDD4L
connective tissue development (GO:0061448)	1944-01-01	0.433511	0.57264	4.454	-2.4831	RARB
somatic stem cell maintenance (GO:0035019)	1944-01-01	0.433511	0.57264	4.46258	-2.48788	SKI
G-protein coupled acetylcholine receptor signaling pathway (GO:0007213)	2016-02-12	0.0128702	0.112017	1.14343	-2.50308	CHRM4;PLCB1
regulation of organic acid transport (GO:0032890)	1943-01-01	0.4263	0.567541	4.42637	-2.50729	ADORA2A
positive regulation of lipid transport (GO:0032370)	1944-01-01	0.433511	0.57264	4.49888	-2.50812	TAC1
segmentation (GO:0035282)	1944-01-01	0.433511	0.57264	4.54922	-2.53618	SMAD3
lipoprotein metabolic process (GO:0042157)	1944-01-01	0.433511	0.57264	4.55113	-2.53725	LPL
cell killing (GO:0001906)	1943-01-01	0.4263	0.567541	4.4963	-2.5469	LYST
hormone biosynthetic process (GO:0042446)	1944-01-01	0.433511	0.57264	4.57292	-2.5494	CYP11A1
peristalsis (GO:0030432)	2016-02-09	0.00797277	0.0904533	1.06177	-2.55136	DRD1;DRD2
protein transmembrane transport (GO:0071806)	1944-01-01	0.433511	0.57264	4.58563	-2.55649	C2CD5
neuronal ion channel clustering (GO:0045161)	2016-02-12	0.0128702	0.112017	1.17085	-2.56312	SPTBN4;KCNIP2
positive regulation of mitosis (GO:0045840)	1942-01-01	0.418998	0.560783	4.43327	-2.56429	TGFA
response to follicle-stimulating hormone (GO:0032354)	2016-02-11	0.0111225	0.101626	1.12171	-2.56473	CYP11A1;INHBA
sphingomyelin metabolic process (GO:0006684)	2016-02-13	0.0147291	0.117088	1.20843	-2.59188	SMPD3;SMPDL3B
regulation of lipid kinase activity (GO:0043550)	1942-01-01	0.418998	0.560783	4.48508	-2.59426	PTK2B
neutral lipid biosynthetic process (GO:0046460)	1943-01-01	0.4263	0.567541	4.58137	-2.59508	LPL
acylglycerol biosynthetic process (GO:0046463)	1943-01-01	0.4263	0.567541	4.58759	-2.5986	LPL
amide biosynthetic process (GO:0043604)	1944-01-01	0.433511	0.57264	4.67422	-2.60587	ARG2
positive regulation of cell cycle phase transition (GO:1901989)	1943-01-01	0.4263	0.567541	4.60178	-2.60664	PLCB1
regulation of mitochondrial fission (GO:0090140)	2016-02-12	0.0128702	0.112017	1.19415	-2.61412	INF2;LRRK2
protein K48-linked ubiquitination (GO:0070936)	1944-01-01	0.433511	0.57264	4.70225	-2.6215	NEDD4L
negative regulation of synaptic transmission, glutamatergic (GO:0051967)	2016-02-10	0.00948899	0.0949761	1.11569	-2.62647	HTR1B;DRD2
regulation of interleukin-1 production (GO:0032652)	1942-01-01	0.418998	0.560783	4.54766	-2.63046	SMAD3
mechanosensory behavior (GO:0007638)	2016-02-11	0.0111225	0.101626	1.15417	-2.63896	DRD2;FOXP2
androgen receptor signaling pathway (GO:0030521)	1942-01-01	0.418998	0.560783	4.5823	-2.6505	PMEPA1
nucleus organization (GO:0006997)	1943-01-01	0.4263	0.567541	4.72701	-2.67758	NUP93
sperm motility (GO:0030317)	1943-01-01	0.4263	0.567541	4.73134	-2.68003	CACNA1I
regulation of alcohol biosynthetic process (GO:1902930)	1941-01-01	0.411604	0.554005	4.55781	-2.69176	PTK2B
ovarian follicle development (GO:0001541)	1941-01-01	0.411604	0.554005	4.58374	-2.70708	INHBA
cardiac muscle contraction (GO:0060048)	1941-01-01	0.411604	0.554005	4.62579	-2.73191	SCN4B
regulation of release of cytochrome c from mitochondria (GO:0090199)	1941-01-01	0.411604	0.554005	4.62845	-2.73348	HRK
glial cell development (GO:0021782)	1940-01-01	0.404116	0.549638	4.62314	-2.76693	DRD1
positive regulation of stem cell differentiation (GO:2000738)	1939-01-01	0.396533	0.544029	4.55294	-2.77162	SMAD3
negative regulation of myeloid leukocyte differentiation (GO:0002762)	1940-01-01	0.404116	0.549638	4.6404	-2.77726	INHBA
somitogenesis (GO:0001756)	1941-01-01	0.411604	0.554005	4.70484	-2.77859	SMAD3
regulation of transcription from RNA polymerase II promoter in response to stress (GO:0043618)	1941-01-01	0.411604	0.554005	4.71045	-2.78191	CITED2
actin cytoskeleton reorganization (GO:0031532)	1941-01-01	0.411604	0.554005	4.73224	-2.79477	PHACTR1
water transport (GO:0006833)	1941-01-01	0.411604	0.554005	4.73532	-2.79659	ADCY5
negative regulation of behavior (GO:0048521)	1941-01-01	0.411604	0.554005	4.73737	-2.79781	DRD2
regulation of immunoglobulin production (GO:0002637)	1939-01-01	0.396533	0.544029	4.6103	-2.80653	FOXP1
triglyceride biosynthetic process (GO:0019432)	1941-01-01	0.411604	0.554005	4.77945	-2.82266	LPL
negative regulation of fat cell differentiation (GO:0045599)	1939-01-01	0.396533	0.544029	4.64335	-2.82665	ARNTL
platelet aggregation (GO:0070527)	1940-01-01	0.404116	0.549638	4.72918	-2.8304	TYRO3
hindlimb morphogenesis (GO:0035137)	1938-01-01	0.388855	0.539885	4.63691	-2.85818	RARB
positive regulation of reactive oxygen species metabolic process (GO:2000379)	1938-01-01	0.388855	0.539885	4.63752	-2.85856	PTK2B
positive regulation of cell-cell adhesion (GO:0022409)	1939-01-01	0.396533	0.544029	4.69759	-2.85967	CITED2
collagen fibril organization (GO:0030199)	1941-01-01	0.411604	0.554005	4.84367	-2.86059	ADAMTS3
regulation of dopamine uptake involved in synaptic transmission (GO:0051584)	2016-02-09	0.00797277	0.0904533	1.19049	-2.86066	DRD1;DRD2
serotonin metabolic process (GO:0042428)	2016-02-11	0.0111225	0.101626	1.25602	-2.87183	GRIN2A;PDE1B
regulation of bone remodeling (GO:0046850)	1940-01-01	0.404116	0.549638	4.8175	-2.88325	PPARGC1B
hippocampus development (GO:0021766)	1939-01-01	0.396533	0.544029	4.74729	-2.88993	CYP11A1
regulation of catecholamine uptake involved in synaptic transmission (GO:0051940)	2016-02-09	0.00797277	0.0904533	1.20793	-2.90256	DRD1;DRD2
negative regulation of BMP signaling pathway (GO:0030514)	1940-01-01	0.404116	0.549638	4.85326	-2.90466	SKI
positive regulation of striated muscle cell differentiation (GO:0051155)	1939-01-01	0.396533	0.544029	4.77918	-2.90934	FOXP1
positive regulation of mitotic cell cycle phase transition (GO:1901992)	1940-01-01	0.404116	0.549638	4.88072	-2.92109	PLCB1
genitalia development (GO:0048806)	1938-01-01	0.388855	0.539885	4.73969	-2.92153	TYRO3
negative regulation of potassium ion transmembrane transport (GO:1901380)	2016-02-10	0.00948899	0.0949761	1.2418	-2.92336	ACTN2;NEDD4L
response to axon injury (GO:0048678)	1939-01-01	0.396533	0.544029	4.80314	-2.92392	DRD2
lung alveolus development (GO:0048286)	1938-01-01	0.388855	0.539885	4.7556	-2.93134	FOXP2
regulation of calcium-mediated signaling (GO:0050848)	1938-01-01	0.388855	0.539885	4.76982	-2.94011	ITPR1
vesicle coating (GO:0006901)	1941-01-01	0.411604	0.554005	4.98431	-2.94364	FCHO1
regulation of muscle cell apoptotic process (GO:0010660)	1938-01-01	0.388855	0.539885	4.79576	-2.9561	PTK2B
microtubule bundle formation (GO:0001578)	1940-01-01	0.404116	0.549638	4.94025	-2.95672	MTCL1
regulation of meiotic cell cycle (GO:0051445)	1938-01-01	0.388855	0.539885	4.79925	-2.95825	PLCB1
regulation of lipid storage (GO:0010883)	1938-01-01	0.388855	0.539885	4.81033	-2.96508	LPL
positive regulation of calcium ion transport into cytosol (GO:0010524)	1937-01-01	0.381079	0.536875	4.77291	-2.9687	DRD1
regulation of oxidative stress-induced cell death (GO:1903201)	1939-01-01	0.396533	0.544029	4.89752	-2.98138	LRRK2
water homeostasis (GO:0030104)	1938-01-01	0.388855	0.539885	4.8496	-2.98929	NEDD4L
long-chain fatty acid transport (GO:0015909)	1938-01-01	0.388855	0.539885	4.87364	-3.0041	DRD2
negative regulation of lipid biosynthetic process (GO:0051055)	1938-01-01	0.388855	0.539885	4.88079	-3.00851	PDE8B
anterior/posterior axis specification (GO:0009948)	1937-01-01	0.381079	0.536875	4.84063	-3.01082	SKI
regulation of adherens junction organization (GO:1903391)	1937-01-01	0.381079	0.536875	4.84304	-3.01232	SMAD3
regulation of interleukin-1 beta production (GO:0032651)	1938-01-01	0.388855	0.539885	4.89301	-3.01604	SMAD3
regulation of tight junction assembly (GO:2000810)	2016-02-10	0.00948899	0.0949761	1.28267	-3.01957	PRKCH;NEDD4L
epithelial cell morphogenesis (GO:0003382)	1938-01-01	0.388855	0.539885	4.90985	-3.02642	BCL11B
response to cold (GO:0009409)	1936-01-01	0.373205	0.530534	4.77537	-3.02697	LPL
anion homeostasis (GO:0055081)	1938-01-01	0.388855	0.539885	4.91115	-3.02722	LYST
lipid phosphorylation (GO:0046834)	1939-01-01	0.396533	0.544029	4.97778	-3.03024	PIK3C2B
regulation of phosphatidylinositol 3-kinase activity (GO:0043551)	1936-01-01	0.373205	0.530534	4.78515	-3.03317	PTK2B
negative regulation of endocytosis (GO:0045806)	1936-01-01	0.373205	0.530534	4.79199	-3.0375	PRKD1
cell differentiation in spinal cord (GO:0021515)	1938-01-01	0.388855	0.539885	4.93	-3.03884	GDPD5
membrane disassembly (GO:0030397)	1939-01-01	0.396533	0.544029	5.00855	-3.04897	NUP93
nuclear envelope disassembly (GO:0051081)	1939-01-01	0.396533	0.544029	5.02541	-3.05923	NUP93
positive regulation of biomineral tissue development (GO:0070169)	1936-01-01	0.373205	0.530534	4.83649	-3.06571	SMAD3
hair follicle development (GO:0001942)	1938-01-01	0.388855	0.539885	4.9817	-3.07071	INHBA
adenosine receptor signaling pathway (GO:0001973)	2016-02-09	0.00797277	0.0904533	1.27857	-3.07229	ADORA2A;ADCY5
regulation of cilium assembly (GO:1902017)	1938-01-01	0.388855	0.539885	4.99474	-3.07875	TBC1D8
positive regulation of gliogenesis (GO:0014015)	1935-01-01	0.365231	0.527716	4.82576	-3.08461	PRKCH
positive regulation of organ growth (GO:0046622)	1936-01-01	0.373205	0.530534	4.87545	-3.09041	WNT2
behavioral response to ethanol (GO:0048149)	2016-02-10	0.00948899	0.0949761	1.31894	-3.10494	DRD2;UNC79
positive regulation of fat cell differentiation (GO:0045600)	1938-01-01	0.388855	0.539885	5.04099	-3.10726	FNDC3B
positive regulation of transcription factor import into nucleus (GO:0042993)	1936-01-01	0.373205	0.530534	4.9042	-3.10863	SMAD3
regulated secretory pathway (GO:0045055)	1936-01-01	0.373205	0.530534	4.91044	-3.11259	CPLX2
regulation of insulin receptor signaling pathway (GO:0046626)	1936-01-01	0.373205	0.530534	4.91854	-3.11772	PRKCB
regulation of epidermal cell differentiation (GO:0045604)	1937-01-01	0.381079	0.536875	5.01681	-3.1204	PRKCH
regulation of cell-substrate junction assembly (GO:0090109)	1936-01-01	0.373205	0.530534	4.9305	-3.1253	SMAD3
response to cadmium ion (GO:0046686)	1936-01-01	0.373205	0.530534	4.93308	-3.12694	CYP11A1
regulation of focal adhesion assembly (GO:0051893)	1936-01-01	0.373205	0.530534	4.93389	-3.12745	SMAD3
sleep (GO:0030431)	2016-02-10	0.00948899	0.0949761	1.33356	-3.13936	CACNA1I;GRIN2A
regulation of toll-like receptor signaling pathway (GO:0034121)	1937-01-01	0.381079	0.536875	5.04962	-3.14081	TYRO3
positive regulation of small GTPase mediated signal transduction (GO:0051057)	1935-01-01	0.365231	0.527716	4.92822	-3.15011	DGKI
patterning of blood vessels (GO:0001569)	1935-01-01	0.365231	0.527716	4.93338	-3.1534	PLXND1
positive regulation of phagocytosis (GO:0050766)	1935-01-01	0.365231	0.527716	4.94262	-3.15931	BCR
negative regulation of nucleoside metabolic process (GO:0045978)	1935-01-01	0.365231	0.527716	4.94759	-3.16248	LRRK2
regulation of cell adhesion mediated by integrin (GO:0033628)	1936-01-01	0.373205	0.530534	4.99156	-3.16401	TESC
positive regulation of glucose transport (GO:0010828)	1935-01-01	0.365231	0.527716	4.95036	-3.16425	C2CD5
mesoderm formation (GO:0001707)	1935-01-01	0.365231	0.527716	4.95921	-3.16991	SMAD3
regulation of skeletal muscle fiber development (GO:0048742)	1935-01-01	0.365231	0.527716	4.9623	-3.17189	PLCB1
mitotic nuclear envelope disassembly (GO:0007077)	1937-01-01	0.381079	0.536875	5.10589	-3.17581	NUP93
extrinsic apoptotic signaling pathway via death domain receptors (GO:0008625)	1935-01-01	0.365231	0.527716	4.96961	-3.17656	TNFRSF10B
negative regulation of lymphocyte differentiation (GO:0045620)	1936-01-01	0.373205	0.530534	5.01137	-3.17656	INHBA
regulation of erythrocyte differentiation (GO:0045646)	1936-01-01	0.373205	0.530534	5.01355	-3.17795	INHBA
receptor clustering (GO:0043113)	1936-01-01	0.373205	0.530534	5.02305	-3.18397	MAGI2
positive regulation of neural precursor cell proliferation (GO:2000179)	1935-01-01	0.365231	0.527716	5.03569	-3.21879	DRD2
positive regulation of bone mineralization (GO:0030501)	1934-01-01	0.357157	0.522217	4.9666	-3.22666	SMAD3
neuron projection extension (GO:1990138)	1935-01-01	0.365231	0.527716	5.06464	-3.2373	SLIT3
maternal process involved in female pregnancy (GO:0060135)	1935-01-01	0.365231	0.527716	5.06956	-3.24045	CYP11A1
cellular respiration (GO:0045333)	1938-01-01	0.388855	0.539885	5.25776	-3.24087	ME3
face morphogenesis (GO:0060325)	1934-01-01	0.357157	0.522217	5.00073	-3.24883	SKI
myeloid cell activation involved in immune response (GO:0002275)	1935-01-01	0.365231	0.527716	5.08525	-3.25048	CPLX2
protein trimerization (GO:0070206)	1935-01-01	0.365231	0.527716	5.10547	-3.2634	SKI
B cell receptor signaling pathway (GO:0050853)	1933-01-01	0.34898	0.516087	4.94279	-3.26956	PRKCB
chemokine-mediated signaling pathway (GO:0070098)	1936-01-01	0.373205	0.530534	5.21067	-3.30289	PTK2B
female gamete generation (GO:0007292)	1937-01-01	0.381079	0.536875	5.34576	-3.32501	KMT2D
T cell differentiation in thymus (GO:0033077)	1934-01-01	0.357157	0.522217	5.12908	-3.33221	BCL11B
neuromuscular junction development (GO:0007528)	1934-01-01	0.357157	0.522217	5.15989	-3.35224	LRRK2
regulation of calcium ion-dependent exocytosis (GO:0017158)	1934-01-01	0.357157	0.522217	5.17006	-3.35884	PLCB1
negative regulation of epithelial cell differentiation (GO:0030857)	1934-01-01	0.357157	0.522217	5.17961	-3.36504	FOXP1
negative regulation of leukocyte mediated immunity (GO:0002704)	1934-01-01	0.357157	0.522217	5.18152	-3.36628	BCR
ephrin receptor signaling pathway (GO:0048013)	1934-01-01	0.357157	0.522217	5.20492	-3.38149	EPHA4
cardiac cell development (GO:0055006)	1933-01-01	0.34898	0.516087	5.1158	-3.384	SPEG
negative regulation of reproductive process (GO:2000242)	1934-01-01	0.357157	0.522217	5.21987	-3.3912	ACVR1C
negative regulation of heart rate (GO:0010459)	2016-02-10	0.00948899	0.0949761	1.44109	-3.39252	SPTBN4;TAC1
vesicle docking (GO:0048278)	1934-01-01	0.357157	0.522217	5.2242	-3.39402	CPLX2
negative regulation of chromatin modification (GO:1903309)	1934-01-01	0.357157	0.522217	5.23983	-3.40417	SKI
regulation of filopodium assembly (GO:0051489)	1935-01-01	0.365231	0.527716	5.34004	-3.41334	PPP1R16B
protein-lipid complex subunit organization (GO:0071825)	1933-01-01	0.34898	0.516087	5.16535	-3.41677	LPL
mating behavior (GO:0007617)	2016-02-10	0.00948899	0.0949761	1.45425	-3.4235	CYP11A1;DRD1
positive regulation of DNA binding (GO:0043388)	1933-01-01	0.34898	0.516087	5.21576	-3.45012	SKI
negative regulation of nucleotide catabolic process (GO:0030812)	1933-01-01	0.34898	0.516087	5.2184	-3.45186	LRRK2
regulation of glycoprotein metabolic process (GO:1903018)	1933-01-01	0.34898	0.516087	5.22857	-3.45859	PLCB1
modification by symbiont of host morphology or physiology (GO:0044003)	1932-01-01	0.3407	0.512096	5.16882	-3.45919	SMAD3
positive regulation of protein tyrosine kinase activity (GO:0061098)	1932-01-01	0.3407	0.512096	5.19351	-3.47571	TGFA
response to redox state (GO:0051775)	2016-02-11	0.0111225	0.101626	1.52186	-3.47968	NPAS2;ARNTL
positive regulation of autophagy (GO:0010508)	1933-01-01	0.34898	0.516087	5.26234	-3.48093	LRRK2
regulation of lymphocyte migration (GO:2000401)	1932-01-01	0.3407	0.512096	5.22797	-3.49878	PTK2B
spleen development (GO:0048536)	1933-01-01	0.34898	0.516087	5.29291	-3.50115	CITED2
nerve development (GO:0021675)	1935-01-01	0.365231	0.527716	5.51317	-3.524	NAV2
hydrogen peroxide metabolic process (GO:0042743)	1933-01-01	0.34898	0.516087	5.33408	-3.52839	PXDN
negative regulation of gliogenesis (GO:0014014)	1932-01-01	0.3407	0.512096	5.29754	-3.54534	SKI
neuron recognition (GO:0008038)	1933-01-01	0.34898	0.516087	5.36363	-3.54793	EPHA4
regulation of bone resorption (GO:0045124)	1933-01-01	0.34898	0.516087	5.38128	-3.5596	PPARGC1B
substrate-independent telencephalic tangential migration (GO:0021826)	2016-02-08	0.00657709	0.0823854	1.42866	-3.56643	DRD1;DRD2
auditory behavior (GO:0031223)	2016-02-08	0.00657709	0.0823854	1.42873	-3.56659	DRD2;FOXP2
negative regulation of purine nucleotide catabolic process (GO:0033122)	1932-01-01	0.3407	0.512096	5.33421	-3.56988	LRRK2
phosphatidylinositol phosphorylation (GO:0046854)	1934-01-01	0.357157	0.522217	5.49874	-3.57238	PIK3C2B
response to pain (GO:0048265)	1932-01-01	0.3407	0.512096	5.34284	-3.57566	TAC1
cardiac muscle cell development (GO:0055013)	2016-01-31	0.332315	0.506407	5.29352	-3.60179	SPEG
negative regulation of intracellular steroid hormone receptor signaling pathway (GO:0033144)	1932-01-01	0.3407	0.512096	5.40512	-3.61734	ARNTL
regulation of mitochondrial membrane potential (GO:0051881)	2016-01-31	0.332315	0.506407	5.31926	-3.61931	ADORA2A
substrate-independent telencephalic tangential interneuron migration (GO:0021843)	2016-02-08	0.00657709	0.0823854	1.45609	-3.6349	DRD1;DRD2
myeloid cell development (GO:0061515)	1932-01-01	0.3407	0.512096	5.43469	-3.63712	CITED2
calcium ion-dependent exocytosis (GO:0017156)	1933-01-01	0.34898	0.516087	5.50291	-3.64006	SYT6
plasma lipoprotein particle organization (GO:0071827)	2016-01-31	0.332315	0.506407	5.36861	-3.65288	LPL
activation of Ras GTPase activity (GO:0032856)	1932-01-01	0.3407	0.512096	5.46544	-3.65771	PTK2B
negative regulation of microtubule polymerization or depolymerization (GO:0031111)	1932-01-01	0.3407	0.512096	5.47041	-3.66103	INPP5J
negative regulation of activin receptor signaling pathway (GO:0032926)	2016-02-10	0.00948899	0.0949761	1.55914	-3.67042	SKI;MAGI2
response to interleukin-4 (GO:0070670)	1932-01-01	0.3407	0.512096	5.49199	-3.67547	TCF7
embryonic hindlimb morphogenesis (GO:0035116)	2016-01-30	0.323824	0.498644	5.28674	-3.67884	RARB
sulfur compound transport (GO:0072348)	1932-01-01	0.3407	0.512096	5.51328	-3.68972	SLC35F3
keratan sulfate metabolic process (GO:0042339)	1933-01-01	0.34898	0.516087	5.58297	-3.69302	B3GNT2
androgen metabolic process (GO:0008209)	1932-01-01	0.3407	0.512096	5.54586	-3.71152	CYP11A1
positive regulation of Ras protein signal transduction (GO:0046579)	2016-01-30	0.323824	0.498644	5.33789	-3.71444	DGKI
fat-soluble vitamin metabolic process (GO:0006775)	1932-01-01	0.3407	0.512096	5.59675	-3.74558	CYP11A1
cellular response to follicle-stimulating hormone stimulus (GO:0071372)	2016-02-08	0.00657709	0.0823854	1.50527	-3.75768	CYP11A1;INHBA
dendritic cell differentiation (GO:0097028)	2016-01-30	0.323824	0.498644	5.42319	-3.7738	CAMK4
intracellular protein transmembrane transport (GO:0065002)	1932-01-01	0.3407	0.512096	5.6642	-3.79073	C2CD5
regulation of natural killer cell activation (GO:0032814)	2016-01-30	0.323824	0.498644	5.45026	-3.79263	LYST
negative regulation of histone modification (GO:0031057)	2016-01-31	0.332315	0.506407	5.59737	-3.80853	SKI
phospholipase C-activating dopamine receptor signaling pathway (GO:0060158)	2016-02-08	0.00657709	0.0823854	1.5268	-3.81142	DRD1;DRD2
regulation of systemic arterial blood pressure (GO:0003073)	2016-01-29	0.315226	0.494393	5.41722	-3.81603	RASL10B
positive regulation of interleukin-12 production (GO:0032735)	2016-01-30	0.323824	0.498644	5.53022	-3.84828	PLCB1
intrinsic apoptotic signaling pathway in response to DNA damage by p53 class mediator (GO:0042771)	2016-01-30	0.323824	0.498644	5.53325	-3.85039	USP28
negative regulation of cytosolic calcium ion concentration (GO:0051481)	2016-02-08	0.00657709	0.0823854	1.54387	-3.85403	DRD2;RYR3
regulation of meiosis (GO:0040020)	2016-01-31	0.332315	0.506407	5.66994	-3.85791	PLCB1
inactivation of MAPK activity (GO:0000188)	2016-01-31	0.332315	0.506407	5.71489	-3.8885	DUSP14
axon extension (GO:0048675)	2016-01-30	0.323824	0.498644	5.59867	-3.89591	SLIT3
vasoconstriction (GO:0042310)	2016-01-30	0.323824	0.498644	5.62835	-3.91656	HTR1B
lytic vacuole organization (GO:0080171)	2016-01-31	0.332315	0.506407	5.78927	-3.93911	LYST
regulation of regulated secretory pathway (GO:1903305)	2016-01-30	0.323824	0.498644	5.66443	-3.94167	BCR
membrane depolarization during cardiac muscle cell action potential (GO:0086012)	2016-02-10	0.00948899	0.0949761	1.6811	-3.95753	CACNA1D;SCN4B
lens development in camera-type eye (GO:0002088)	2016-01-30	0.323824	0.498644	5.68984	-3.95935	WNT2
lysosome organization (GO:0007040)	2016-01-31	0.332315	0.506407	5.83268	-3.96865	LYST
placenta blood vessel development (GO:0060674)	2016-01-30	0.323824	0.498644	5.71276	-3.9753	WNT2
vesicle docking involved in exocytosis (GO:0006904)	2016-01-29	0.315226	0.494393	5.65353	-3.98249	CPLX2
neurological system process involved in regulation of systemic arterial blood pressure (GO:0001976)	2016-02-08	0.00657709	0.0823854	1.6107	-4.02087	NAV2;DRD2
B cell activation involved in immune response (GO:0002312)	2016-01-30	0.323824	0.498644	5.78139	-4.02305	PTK2B
stem cell development (GO:0048864)	2016-01-28	0.306519	0.487248	5.60166	-4.02749	CITED2
response to fluid shear stress (GO:0034405)	2016-01-28	0.306519	0.487248	5.60206	-4.02778	CITED2
negative regulation of B cell activation (GO:0050869)	2016-01-29	0.315226	0.494393	5.73196	-4.03773	INHBA
negative regulation of response to oxidative stress (GO:1902883)	2016-01-29	0.315226	0.494393	5.74307	-4.04556	LRRK2
nitric oxide metabolic process (GO:0046209)	2016-01-30	0.323824	0.498644	5.83173	-4.05808	ARG2
calcium-dependent cell-cell adhesion via plasma membrane cell adhesion molecules (GO:0016339)	2016-01-28	0.306519	0.487248	5.64697	-4.06007	PCDHB14
embryonic cranial skeleton morphogenesis (GO:0048701)	2016-01-29	0.315226	0.494393	5.77588	-4.06868	SMAD3
negative regulation of mitochondrion organization (GO:0010823)	2016-01-29	0.315226	0.494393	5.78332	-4.07391	LRRK2
cell-cell signaling involved in cell fate commitment (GO:0045168)	2016-01-28	0.306519	0.487248	5.66884	-4.0758	WNT2
positive regulation of cytokinesis (GO:0032467)	2016-01-30	0.323824	0.498644	5.86453	-4.08091	DRD2
non-canonical Wnt signaling pathway (GO:0035567)	2016-01-29	0.315226	0.494393	5.81169	-4.0939	MAGI2
negative regulation of cellular response to oxidative stress (GO:1900408)	2016-01-29	0.315226	0.494393	5.81705	-4.09768	LRRK2
regulation of membrane lipid distribution (GO:0097035)	2016-01-30	0.323824	0.498644	5.90346	-4.108	ANO3
cellular senescence (GO:0090398)	2016-01-28	0.306519	0.487248	5.7144	-4.10855	ARNTL
tumor necrosis factor-mediated signaling pathway (GO:0033209)	2016-01-29	0.315226	0.494393	5.83532	-4.11054	PTK2B
regulation of glycoprotein biosynthetic process (GO:0010559)	2016-01-28	0.306519	0.487248	5.72893	-4.119	PLCB1
vitamin transport (GO:0051180)	2016-01-29	0.315226	0.494393	5.88186	-4.14333	SLC35F3
platelet-derived growth factor receptor signaling pathway (GO:0048008)	2016-01-30	0.323824	0.498644	5.96644	-4.15182	BCR
regulation of transcription from RNA polymerase II promoter in response to hypoxia (GO:0061418)	2016-01-29	0.315226	0.494393	5.89495	-4.15255	CITED2
regulation of vascular endothelial growth factor receptor signaling pathway (GO:0030947)	2016-01-28	0.306519	0.487248	5.78742	-4.16105	PRKCB
negative regulation of cellular response to insulin stimulus (GO:1900077)	2016-01-28	0.306519	0.487248	5.80671	-4.17492	PRKCB
negative regulation of oxidative stress-induced cell death (GO:1903202)	2016-01-28	0.306519	0.487248	5.81303	-4.17947	LRRK2
endochondral ossification (GO:0001958)	2016-01-30	0.323824	0.498644	6.01326	-4.1844	NAB2
replacement ossification (GO:0036075)	2016-01-30	0.323824	0.498644	6.03285	-4.19804	NAB2
positive regulation of DNA repair (GO:0045739)	2016-01-29	0.315226	0.494393	5.96177	-4.19962	NPAS2
neutral amino acid transport (GO:0015804)	2016-01-28	0.306519	0.487248	5.85557	-4.21005	SLC7A8
regulation of protein oligomerization (GO:0032459)	2016-01-29	0.315226	0.494393	6.01322	-4.23586	HRK
triglyceride homeostasis (GO:0070328)	2016-01-28	0.306519	0.487248	5.89179	-4.23609	LPL
negative regulation of innate immune response (GO:0045824)	2016-01-28	0.306519	0.487248	5.8999	-4.24192	TYRO3
positive regulation of epidermis development (GO:0045684)	2016-01-26	0.288773	0.473829	5.69203	-4.25142	PRKCH
T cell selection (GO:0045058)	2016-01-27	0.297702	0.480601	5.81067	-4.25759	BCL11B
negative regulation of interferon-gamma production (GO:0032689)	2016-01-27	0.297702	0.480601	5.8129	-4.25922	INHBA
acylglycerol homeostasis (GO:0055090)	2016-01-28	0.306519	0.487248	5.92594	-4.26064	LPL
negative regulation of cytokine biosynthetic process (GO:0042036)	2016-01-28	0.306519	0.487248	5.92844	-4.26244	INHBA
regulation of positive chemotaxis (GO:0050926)	2016-01-27	0.297702	0.480601	5.82696	-4.26952	SMAD3
positive regulation of epithelial to mesenchymal transition (GO:0010718)	2016-01-26	0.288773	0.473829	5.7219	-4.27373	SMAD3
negative regulation of lyase activity (GO:0051350)	2016-01-26	0.288773	0.473829	5.73696	-4.28498	DRD2
regulation of myoblast differentiation (GO:0045661)	2016-01-27	0.297702	0.480601	5.85083	-4.28701	PLCB1
positive regulation of lipid kinase activity (GO:0090218)	2016-01-26	0.288773	0.473829	5.75115	-4.29558	PTK2B
developmental induction (GO:0031128)	2016-01-27	0.297702	0.480601	5.86474	-4.2972	WNT2
positive regulation of interleukin-1 production (GO:0032732)	2016-01-27	0.297702	0.480601	5.89437	-4.31892	SMAD3
regulation of NIK/NF-kappaB signaling (GO:1901222)	2016-01-27	0.297702	0.480601	5.89979	-4.32288	TNFRSF10B
glycerolipid catabolic process (GO:0046503)	2016-01-28	0.306519	0.487248	6.01788	-4.32675	LPL
eating behavior (GO:0042755)	2016-01-27	0.297702	0.480601	5.9231	-4.33997	ADORA2A
positive regulation of pathway-restricted SMAD protein phosphorylation (GO:0010862)	2016-01-26	0.288773	0.473829	5.81149	-4.34066	INHBA
response to epidermal growth factor (GO:0070849)	2016-01-27	0.297702	0.480601	5.93917	-4.35174	GAREM
positive regulation of phosphatidylinositol 3-kinase activity (GO:0043552)	2016-01-25	0.279732	0.468774	5.76163	-4.36521	PTK2B
negative regulation of gene expression, epigenetic (GO:0045814)	2016-01-28	0.306519	0.487248	6.10071	-4.38631	KMT2D
positive regulation of immunoglobulin production (GO:0002639)	2016-01-27	0.297702	0.480601	5.99069	-4.38949	FOXP1
positive regulation of acute inflammatory response (GO:0002675)	2016-01-26	0.288773	0.473829	5.90683	-4.41186	TAC1
keratan sulfate biosynthetic process (GO:0018146)	2016-01-28	0.306519	0.487248	6.13776	-4.41294	B3GNT2
negative regulation of fibroblast proliferation (GO:0048147)	2016-01-26	0.288773	0.473829	5.95508	-4.4479	SKI
positive regulation of heart growth (GO:0060421)	2016-01-25	0.279732	0.468774	5.87264	-4.44931	WNT2
response to iron ion (GO:0010039)	2016-01-25	0.279732	0.468774	5.8761	-4.45193	DRD2
negative regulation of potassium ion transmembrane transporter activity (GO:1901017)	2016-02-08	0.00657709	0.0823854	1.79238	-4.47441	ACTN2;NEDD4L
regulation of calcium ion import (GO:0090279)	2016-01-26	0.288773	0.473829	6.01549	-4.49302	HOMER1
negative regulation of cyclase activity (GO:0031280)	2016-01-25	0.279732	0.468774	5.93461	-4.49626	DRD2
pancreas development (GO:0031016)	2016-01-25	0.279732	0.468774	5.96338	-4.51806	MEIS2
positive regulation of positive chemotaxis (GO:0050927)	2016-01-26	0.288773	0.473829	6.0565	-4.52365	SMAD3
sarcomere organization (GO:0045214)	2016-01-27	0.297702	0.480601	6.17671	-4.52579	FOXP1
leukocyte mediated cytotoxicity (GO:0001909)	2016-01-26	0.288773	0.473829	6.06186	-4.52766	LYST
negative regulation of insulin receptor signaling pathway (GO:0046627)	2016-01-26	0.288773	0.473829	6.06351	-4.52889	PRKCB
protein import into nucleus, translocation (GO:0000060)	2016-01-24	0.270576	0.463304	5.92132	-4.5557	ARNTL
lipid storage (GO:0019915)	2016-01-25	0.279732	0.468774	6.01626	-4.55812	ACVR1C
regulation of protein export from nucleus (GO:0046825)	2016-01-25	0.279732	0.468774	6.02205	-4.56251	CAMK4
regulation of vascular permeability (GO:0043114)	2016-01-27	0.297702	0.480601	6.23541	-4.5688	ADORA2A
negative regulation of adenylate cyclase activity (GO:0007194)	2016-01-24	0.270576	0.463304	5.9559	-4.5823	DRD2
regulation of hematopoietic progenitor cell differentiation (GO:1901532)	2016-01-25	0.279732	0.468774	6.06667	-4.59631	TESC
cellular response to interleukin-4 (GO:0071353)	2016-01-27	0.297702	0.480601	6.27437	-4.59734	TCF7
positive regulation of tissue remodeling (GO:0034105)	2016-01-26	0.288773	0.473829	6.17229	-4.61014	PPARGC1B
somatic diversification of immunoglobulins (GO:0016445)	2016-01-26	0.288773	0.473829	6.19118	-4.62424	FOXP1
negative regulation of protein localization to cell surface (GO:2000009)	2016-02-08	0.00657709	0.0823854	1.85283	-4.62531	ACTN2;NEDD4L
positive regulation of release of cytochrome c from mitochondria (GO:0090200)	2016-01-26	0.288773	0.473829	6.19983	-4.6307	HRK
endoderm development (GO:0007492)	2016-01-24	0.270576	0.463304	6.03231	-4.64109	SMAD3
regulation of actin cytoskeleton reorganization (GO:2000249)	2016-01-24	0.270576	0.463304	6.0462	-4.65178	PTK2B
regulation of astrocyte differentiation (GO:0048710)	2016-01-24	0.270576	0.463304	6.07305	-4.67244	EPHA4
regulation of myeloid leukocyte mediated immunity (GO:0002886)	2016-01-25	0.279732	0.468774	6.17656	-4.67957	BCR
regulation of leukocyte degranulation (GO:0043300)	2016-01-25	0.279732	0.468774	6.17668	-4.67966	BCR
endodermal cell differentiation (GO:0035987)	2016-01-26	0.288773	0.473829	6.27527	-4.68705	INHBA
positive regulation of blood vessel endothelial cell migration (GO:0043536)	2016-01-23	0.261305	0.45848	6.022	-4.69618	PRKD1
response to lithium ion (GO:0010226)	2016-01-25	0.279732	0.468774	6.20654	-4.70228	PTK2B
regulation of neuron migration (GO:2001222)	2016-01-26	0.288773	0.473829	6.33257	-4.72985	ZSWIM6
mesenchymal cell development (GO:0014031)	2016-01-24	0.270576	0.463304	6.15043	-4.73197	CITED2
positive regulation of lymphocyte migration (GO:2000403)	2016-01-24	0.270576	0.463304	6.15338	-4.73425	PTK2B
establishment or maintenance of apical/basal cell polarity (GO:0035088)	2016-01-25	0.279732	0.468774	6.2839	-4.76089	MTCL1
negative regulation of oxidoreductase activity (GO:0051354)	2016-01-24	0.270576	0.463304	6.19637	-4.76732	LRRK2
positive regulation of cation channel activity (GO:2001259)	2016-01-26	0.288773	0.473829	6.38624	-4.76994	NEDD4L
regulation of digestive system process (GO:0044058)	2016-01-26	0.288773	0.473829	6.39114	-4.7736	TAC1
establishment or maintenance of bipolar cell polarity (GO:0061245)	2016-01-25	0.279732	0.468774	6.33643	-4.8007	MTCL1
positive regulation of interleukin-1 beta production (GO:0032731)	2016-01-24	0.270576	0.463304	6.24786	-4.80693	SMAD3
positive regulation of cartilage development (GO:0061036)	2016-01-25	0.279732	0.468774	6.37124	-4.82706	SMAD3
positive regulation of cardiac muscle tissue growth (GO:0055023)	2016-01-22	0.251916	0.458067	6.18729	-4.83067	WNT2
columnar/cuboidal epithelial cell development (GO:0002066)	2016-01-25	0.279732	0.468774	6.3857	-4.83802	RARB
reproductive system development (GO:0061458)	2016-01-24	0.270576	0.463304	6.31022	-4.85491	PLEKHA5
alditol metabolic process (GO:0019400)	2016-01-25	0.279732	0.468774	6.41502	-4.86023	GDPD5
sodium ion homeostasis (GO:0055078)	2016-01-24	0.270576	0.463304	6.32244	-4.86431	NEDD4L
negative regulation of amine transport (GO:0051953)	2016-01-22	0.251916	0.458067	6.23992	-4.87176	DRD2
trabecula formation (GO:0060343)	2016-01-24	0.270576	0.463304	6.33807	-4.87634	PPARGC1B
protein-lipid complex remodeling (GO:0034368)	2016-01-23	0.261305	0.45848	6.25618	-4.87881	LPL
negative regulation of GTP catabolic process (GO:0033125)	2016-01-23	0.261305	0.45848	6.26549	-4.88607	LRRK2
plasma lipoprotein particle remodeling (GO:0034369)	2016-01-23	0.261305	0.45848	6.27939	-4.89691	LPL
negative regulation of muscle cell apoptotic process (GO:0010656)	2016-01-24	0.270576	0.463304	6.37385	-4.90387	PTK2B
protein palmitoylation (GO:0018345)	2016-01-25	0.279732	0.468774	6.47706	-4.90724	ZDHHC14
response to sterol (GO:0036314)	2016-01-23	0.261305	0.45848	6.29295	-4.90748	INHBA
macromolecular complex remodeling (GO:0034367)	2016-01-23	0.261305	0.45848	6.29937	-4.91249	LPL
response to corticosterone (GO:0051412)	2016-01-23	0.261305	0.45848	6.30124	-4.91395	CYP11A1
regulation of systemic arterial blood pressure mediated by a chemical signal (GO:0003044)	2016-01-23	0.261305	0.45848	6.31051	-4.92118	RASL10B
regulation of epidermal growth factor-activated receptor activity (GO:0007176)	2016-01-24	0.270576	0.463304	6.39638	-4.9212	TGFA
regulation of systemic arterial blood pressure by hormone (GO:0001990)	2016-01-23	0.261305	0.45848	6.3149	-4.9246	RASL10B
negative regulation of leukocyte migration (GO:0002686)	2016-01-24	0.270576	0.463304	6.4055	-4.92822	PLCB1
myofibril assembly (GO:0030239)	2016-01-22	0.251916	0.458067	6.318	-4.93272	TMOD1
positive regulation of release of sequestered calcium ion into cytosol (GO:0051281)	2016-01-24	0.270576	0.463304	6.41162	-4.93293	DRD1
embryonic placenta development (GO:0001892)	2016-01-23	0.261305	0.45848	6.32635	-4.93353	CITED2
positive regulation of natural killer cell activation (GO:0032816)	2016-01-22	0.251916	0.458067	6.33939	-4.94942	LYST
endocrine process (GO:0050886)	2016-01-23	0.261305	0.45848	6.34777	-4.95023	RASL10B
ketone biosynthetic process (GO:0042181)	2016-01-26	0.288773	0.473829	6.6345	-4.95536	CYP11A1
regulation of response to reactive oxygen species (GO:1901031)	2016-01-23	0.261305	0.45848	6.36216	-4.96145	LRRK2
gamma-aminobutyric acid signaling pathway (GO:0007214)	2016-01-24	0.270576	0.463304	6.46289	-4.97237	GABRA4
motor neuron axon guidance (GO:0008045)	2016-01-25	0.279732	0.468774	6.57492	-4.98138	EPHA4
apoptotic process involved in development (GO:1902742)	2016-01-22	0.251916	0.458067	6.38778	-4.9872	SLIT3
regulation of sensory perception (GO:0051931)	2016-01-23	0.261305	0.45848	6.39582	-4.9877	GRIN2A
signal transduction involved in regulation of gene expression (GO:0023019)	2016-01-22	0.251916	0.458067	6.38919	-4.9883	SMAD3
pigment granule organization (GO:0048753)	2016-01-23	0.261305	0.45848	6.41091	-4.99947	LYST
regulation of cell aging (GO:0090342)	2016-01-24	0.270576	0.463304	6.50374	-5.0038	ARNTL
regulation of catenin import into nucleus (GO:0035412)	2016-01-23	0.261305	0.45848	6.4297	-5.01412	SMAD3
positive regulation of organic acid transport (GO:0032892)	2016-01-23	0.261305	0.45848	6.43224	-5.01611	ADORA2A
negative regulation of GTPase activity (GO:0034260)	2016-01-23	0.261305	0.45848	6.44344	-5.02484	LRRK2
negative regulation of toll-like receptor signaling pathway (GO:0034122)	2016-01-22	0.251916	0.458067	6.43803	-5.02643	TYRO3
positive regulation of transforming growth factor beta receptor signaling pathway (GO:0030511)	2016-01-23	0.261305	0.45848	6.44872	-5.02896	CITED2
regulation of sensory perception of pain (GO:0051930)	2016-01-23	0.261305	0.45848	6.49276	-5.0633	GRIN2A
monoamine transport (GO:0015844)	2016-01-22	0.251916	0.458067	6.48819	-5.06559	DRD1
positive regulation of osteoclast differentiation (GO:0045672)	2016-01-22	0.251916	0.458067	6.48893	-5.06617	PPARGC1B
regulation of establishment of planar polarity (GO:0090175)	2016-01-23	0.261305	0.45848	6.49933	-5.06842	MAGI2
phosphatidylinositol 3-kinase signaling (GO:0014065)	2016-01-23	0.261305	0.45848	6.52593	-5.08917	TYRO3
mitochondrion localization (GO:0051646)	2016-01-22	0.251916	0.458067	6.52185	-5.09187	LRRK2
leukocyte degranulation (GO:0043299)	2016-01-23	0.261305	0.45848	6.53865	-5.09909	CPLX2
response to ATP (GO:0033198)	2016-01-23	0.261305	0.45848	6.54433	-5.10352	RYR3
somatic recombination of immunoglobulin gene segments (GO:0016447)	2016-01-23	0.261305	0.45848	6.55551	-5.11224	FOXP1
negative regulation of steroid metabolic process (GO:0045939)	2016-01-23	0.261305	0.45848	6.56256	-5.11774	PDE8B
embryonic digestive tract morphogenesis (GO:0048557)	2016-01-21	0.242409	0.452743	6.47185	-5.1285	TCF7
positive regulation of NIK/NF-kappaB signaling (GO:1901224)	2016-01-23	0.261305	0.45848	6.60998	-5.15471	TNFRSF10B
neural tube development (GO:0021915)	2016-01-23	0.261305	0.45848	6.61385	-5.15773	TCF7
modulation by virus of host morphology or physiology (GO:0019048)	2016-01-21	0.242409	0.452743	6.51708	-5.16434	SMAD3
cellular response to epidermal growth factor stimulus (GO:0071364)	2016-01-22	0.251916	0.458067	6.63637	-5.18128	GAREM
sprouting angiogenesis (GO:0002040)	2016-01-24	0.270576	0.463304	6.74182	-5.18697	PTK2B
filopodium assembly (GO:0046847)	2016-01-24	0.270576	0.463304	6.74349	-5.18826	BAIAP2
regulation of transforming growth factor beta production (GO:0071634)	2016-01-22	0.251916	0.458067	6.68615	-5.22015	SMAD3
activation of Rho GTPase activity (GO:0032862)	2016-01-24	0.270576	0.463304	6.80023	-5.23191	PTK2B
regulation of microtubule polymerization (GO:0031113)	2016-01-22	0.251916	0.458067	6.70999	-5.23876	INPP5J
spinal cord motor neuron differentiation (GO:0021522)	2016-01-23	0.261305	0.45848	6.72582	-5.24505	GDPD5
benzene-containing compound metabolic process (GO:0042537)	2016-01-23	0.261305	0.45848	6.73197	-5.24985	CYP11A1
regulation of B cell differentiation (GO:0045577)	2016-01-21	0.242409	0.452743	6.63665	-5.25909	INHBA
cell communication involved in cardiac conduction (GO:0086065)	2016-01-23	0.261305	0.45848	6.77097	-5.28026	SCN4B
Wnt signaling pathway, planar cell polarity pathway (GO:0060071)	2016-01-22	0.251916	0.458067	6.78781	-5.29951	MAGI2
myeloid dendritic cell activation (GO:0001773)	2016-01-20	0.232781	0.445725	6.55976	-5.30063	CAMK4
sex determination (GO:0007530)	2016-01-22	0.251916	0.458067	6.80092	-5.30975	CITED2
glycerol metabolic process (GO:0006071)	2016-01-23	0.261305	0.45848	6.82429	-5.32184	GDPD5
steroid catabolic process (GO:0006706)	2016-01-23	0.261305	0.45848	6.82735	-5.32423	TRERF1
positive regulation of ERBB signaling pathway (GO:1901186)	2016-01-21	0.242409	0.452743	6.72552	-5.32951	TGFA
regulation of synaptic vesicle transport (GO:1902803)	2016-01-23	0.261305	0.45848	6.83875	-5.33312	LRRK2
regulation of amino acid transport (GO:0051955)	2016-01-20	0.232781	0.445725	6.6043	-5.33662	ADORA2A
positive regulation of cardiac muscle cell proliferation (GO:0060045)	2016-01-20	0.232781	0.445725	6.6063	-5.33824	WNT2
melanosome organization (GO:0032438)	2016-01-22	0.251916	0.458067	6.86765	-5.36185	LYST
phospholipid dephosphorylation (GO:0046839)	2016-01-22	0.251916	0.458067	6.89879	-5.38616	INPP5J
negative regulation of Notch signaling pathway (GO:0045746)	2016-01-22	0.251916	0.458067	6.90293	-5.38939	GDPD5
histone H3-K4 methylation (GO:0051568)	2016-01-25	0.279732	0.468774	7.11547	-5.39092	KMT2D
regulation of keratinocyte differentiation (GO:0045616)	2016-01-23	0.261305	0.45848	6.93164	-5.40556	PRKCH
negative regulation of TOR signaling (GO:0032007)	2016-01-22	0.251916	0.458067	6.93413	-5.41375	ARNTL
negative regulation of exocytosis (GO:0045920)	2016-01-21	0.242409	0.452743	6.85181	-5.42958	BCR
regulation of macrophage differentiation (GO:0045649)	2016-01-19	0.223032	0.441379	6.64125	-5.43155	INHBA
skeletal muscle contraction (GO:0003009)	2016-01-21	0.242409	0.452743	6.87125	-5.44499	HOMER1
positive regulation of erythrocyte differentiation (GO:0045648)	2016-01-21	0.242409	0.452743	6.87495	-5.44792	INHBA
cytokine metabolic process (GO:0042107)	2016-01-22	0.251916	0.458067	6.97887	-5.44868	CYP11A1
cardiac epithelial to mesenchymal transition (GO:0060317)	2016-01-19	0.223032	0.441379	6.69013	-5.47153	WNT2
histone phosphorylation (GO:0016572)	2016-01-22	0.251916	0.458067	7.02283	-5.48301	PRKCB
cranial nerve development (GO:0021545)	2016-01-22	0.251916	0.458067	7.02886	-5.48772	NAV2
response to cholesterol (GO:0070723)	2016-01-20	0.232781	0.445725	6.79443	-5.49026	INHBA
positive regulation of dendrite morphogenesis (GO:0050775)	2016-01-21	0.242409	0.452743	6.95033	-5.50765	EPHA4
thyroid gland development (GO:0030878)	2016-01-19	0.223032	0.441379	6.75128	-5.52154	SMAD3
bone resorption (GO:0045453)	2016-01-20	0.232781	0.445725	6.83669	-5.52441	PTK2B
negative regulation of steroid biosynthetic process (GO:0010894)	2016-01-21	0.242409	0.452743	7.01323	-5.5575	PDE8B
neutral lipid catabolic process (GO:0046461)	2016-01-21	0.242409	0.452743	7.01518	-5.55905	LPL
neural crest cell development (GO:0014032)	2016-01-19	0.223032	0.441379	6.8291	-5.58519	CITED2
positive regulation of epidermal growth factor receptor signaling pathway (GO:0045742)	2016-01-20	0.232781	0.445725	6.91837	-5.59041	TGFA
regulation of cardiac muscle cell differentiation (GO:2000725)	2016-01-19	0.223032	0.441379	6.86362	-5.61342	FOXP1
acylglycerol catabolic process (GO:0046464)	2016-01-21	0.242409	0.452743	7.09781	-5.62453	LPL
regulation of intracellular estrogen receptor signaling pathway (GO:0033146)	2016-01-21	0.242409	0.452743	7.0986	-5.62515	KMT2D
semaphorin-plexin signaling pathway (GO:0071526)	2016-01-21	0.242409	0.452743	7.10483	-5.63009	PLXND1
regulation of transcription from RNA polymerase III promoter (GO:0006359)	2016-01-22	0.251916	0.458067	7.26313	-5.67062	NAB2
positive regulation of adherens junction organization (GO:1903393)	2016-01-19	0.223032	0.441379	6.93413	-5.67108	SMAD3
ventricular cardiac muscle cell action potential (GO:0086005)	2016-01-19	0.223032	0.441379	6.93436	-5.67127	NEDD4L
ventricular septum morphogenesis (GO:0060412)	2016-01-20	0.232781	0.445725	7.0283	-5.67924	CITED2
activation of NF-kappaB-inducing kinase activity (GO:0007250)	2016-01-19	0.223032	0.441379	6.97141	-5.70157	TNFRSF10B
positive regulation of neuroblast proliferation (GO:0002052)	2016-01-19	0.223032	0.441379	6.97609	-5.7054	DRD2
negative regulation of cartilage development (GO:0061037)	2016-01-20	0.232781	0.445725	7.06172	-5.70624	RARB
chromatin silencing (GO:0006342)	2016-01-21	0.242409	0.452743	7.21962	-5.72106	KMT2D
C21-steroid hormone metabolic process (GO:0008207)	2016-01-21	0.242409	0.452743	7.22535	-5.72559	CYP11A1
estrogen metabolic process (GO:0008210)	2016-01-21	0.242409	0.452743	7.24404	-5.74041	CYP11A1
negative regulation of alpha-beta T cell activation (GO:0046636)	2016-01-19	0.223032	0.441379	7.02063	-5.74183	ADORA2A
protein targeting to plasma membrane (GO:0072661)	2016-01-19	0.223032	0.441379	7.02337	-5.74407	TESC
lysosome localization (GO:0032418)	2016-01-19	0.223032	0.441379	7.09481	-5.80249	CPLX2
T cell mediated immunity (GO:0002456)	2016-01-20	0.232781	0.445725	7.1813	-5.80287	LYST
negative chemotaxis (GO:0050919)	2016-01-19	0.223032	0.441379	7.10657	-5.81211	SLIT3
regulation of protein ubiquitination involved in ubiquitin-dependent protein catabolic process (GO:2000058)	2016-01-18	0.21316	0.434798	6.97858	-5.81227	PTK2B
neuromuscular synaptic transmission (GO:0007274)	2016-01-20	0.232781	0.445725	7.19551	-5.81435	EGR3
hydrogen peroxide catabolic process (GO:0042744)	2016-01-20	0.232781	0.445725	7.23387	-5.84535	PXDN
regulation of alpha-amino-3-hydroxy-5-methyl-4-isoxazole propionate selective glutamate receptor activity (GO:2000311)	2016-01-20	0.232781	0.445725	7.2387	-5.84925	GSG1L
regulation of osteoblast proliferation (GO:0033688)	2016-01-20	0.232781	0.445725	7.23973	-5.85008	SMAD3
embryonic digestive tract development (GO:0048566)	2016-01-18	0.21316	0.434798	7.02755	-5.85306	RARB
retina layer formation (GO:0010842)	2016-01-19	0.223032	0.441379	7.15832	-5.85444	FAT3
mitochondrial RNA metabolic process (GO:0000959)	2016-01-20	0.232781	0.445725	7.24941	-5.8579	PPARGC1B
aerobic respiration (GO:0009060)	2016-01-22	0.251916	0.458067	7.53892	-5.88594	ME3
oogenesis (GO:0048477)	2016-01-21	0.242409	0.452743	7.48404	-5.93059	KMT2D
regulation of hair cycle (GO:0042634)	2016-01-19	0.223032	0.441379	7.26837	-5.94445	ARNTL
regulation of extracellular matrix organization (GO:1903053)	2016-01-18	0.21316	0.434798	7.14823	-5.95358	SMAD3
cellular response to toxic substance (GO:0097237)	2016-01-18	0.21316	0.434798	7.15131	-5.95614	CYP11A1
reflex (GO:0060004)	2016-01-19	0.223032	0.441379	7.28461	-5.95772	FOXP2
positive regulation of focal adhesion assembly (GO:0051894)	2016-01-18	0.21316	0.434798	7.15797	-5.96169	SMAD3
positive regulation of cell junction assembly (GO:1901890)	2016-01-18	0.21316	0.434798	7.16863	-5.97057	SMAD3
regulation of Rac GTPase activity (GO:0032314)	2016-01-18	0.21316	0.434798	7.17206	-5.97342	EPHA4
response to protozoan (GO:0001562)	2016-01-19	0.223032	0.441379	7.32708	-5.99246	LYST
myeloid dendritic cell differentiation (GO:0043011)	2016-01-17	0.203163	0.427643	7.06527	-6.00171	CAMK4
mammary gland alveolus development (GO:0060749)	2016-01-18	0.21316	0.434798	7.20843	-6.00371	TGFA
positive regulation of cell cycle G1/S phase transition (GO:1902808)	2016-01-20	0.232781	0.445725	7.44537	-6.01625	PLCB1
labyrinthine layer blood vessel development (GO:0060716)	2016-01-19	0.223032	0.441379	7.36695	-6.02507	WNT2
secretory granule organization (GO:0033363)	2016-01-19	0.223032	0.441379	7.38468	-6.03957	LYST
decidualization (GO:0046697)	2016-01-18	0.21316	0.434798	7.34624	-6.11849	CITED2
osteoblast development (GO:0002076)	2016-01-19	0.223032	0.441379	7.50954	-6.14169	SMAD3
positive regulation of lipid storage (GO:0010884)	2016-01-18	0.21316	0.434798	7.38384	-6.14981	LPL
triglyceride catabolic process (GO:0019433)	2016-01-19	0.223032	0.441379	7.52251	-6.1523	LPL
endoplasmic reticulum calcium ion homeostasis (GO:0032469)	2016-01-17	0.203163	0.427643	7.27624	-6.18092	ITPR1
camera-type eye morphogenesis (GO:0048593)	2016-01-17	0.203163	0.427643	7.31947	-6.21765	SKI
axonal fasciculation (GO:0007413)	2016-01-18	0.21316	0.434798	7.47989	-6.2298	EPHA4
regulation of establishment or maintenance of cell polarity (GO:0032878)	2016-01-18	0.21316	0.434798	7.48798	-6.23654	PTK2B
monocyte differentiation (GO:0030224)	2016-01-17	0.203163	0.427643	7.3915	-6.27883	PDE1B
mast cell activation (GO:0045576)	2016-01-17	0.203163	0.427643	7.39918	-6.28535	CPLX2
regulation of synaptic vesicle exocytosis (GO:2000300)	2016-01-18	0.21316	0.434798	7.54771	-6.28629	LRRK2
positive regulation of chondrocyte differentiation (GO:0032332)	2016-01-18	0.21316	0.434798	7.55268	-6.29043	SMAD3
synaptic vesicle exocytosis (GO:0016079)	2016-01-19	0.223032	0.441379	7.69179	-6.29074	CPLX2
negative regulation of peptidyl-serine phosphorylation (GO:0033137)	2016-01-17	0.203163	0.427643	7.49774	-6.36908	INPP5J
regulation of steroid hormone secretion (GO:2000831)	2016-01-17	0.203163	0.427643	7.52299	-6.39053	TAC1
positive regulation of protein oligomerization (GO:0032461)	2016-01-18	0.21316	0.434798	7.67602	-6.39316	HRK
positive regulation of skeletal muscle tissue development (GO:0048643)	2016-01-16	0.193039	0.419617	7.40933	-6.43435	ARNTL
negative regulation of biomineral tissue development (GO:0070168)	2016-01-18	0.21316	0.434798	7.73168	-6.43952	PTK2B
regulation of megakaryocyte differentiation (GO:0045652)	2016-01-16	0.193039	0.419617	7.45537	-6.47433	TESC
intracellular estrogen receptor signaling pathway (GO:0030520)	2016-01-18	0.21316	0.434798	7.78744	-6.48595	PPARGC1B
regulation of interferon-gamma biosynthetic process (GO:0045072)	2016-01-16	0.193039	0.419617	7.47323	-6.48984	INHBA
positive regulation of protein deacetylation (GO:0090312)	2016-01-17	0.203163	0.427643	7.67035	-6.51571	PRKD1
oocyte maturation (GO:0001556)	2016-01-17	0.203163	0.427643	7.70528	-6.54538	PTK2B
bone remodeling (GO:0046849)	2016-01-17	0.203163	0.427643	7.75268	-6.58564	HTR1B
activation of protein kinase A activity (GO:0034199)	2016-01-17	0.203163	0.427643	7.76633	-6.59724	ADCY5
phosphatidylinositol dephosphorylation (GO:0046856)	2016-01-17	0.203163	0.427643	7.79255	-6.61951	INPP5J
erythrocyte development (GO:0048821)	2016-01-16	0.193039	0.419617	7.64047	-6.63507	CITED2
positive regulation of G1/S transition of mitotic cell cycle (GO:1900087)	2016-01-18	0.21316	0.434798	7.98364	-6.64936	PLCB1
synaptic transmission, cholinergic (GO:0007271)	2016-01-17	0.203163	0.427643	7.82916	-6.65061	ADORA2A
regulation of protein sumoylation (GO:0033233)	2016-01-17	0.203163	0.427643	7.85561	-6.67308	RASD2
regulation of granulocyte differentiation (GO:0030852)	2016-01-17	0.203163	0.427643	7.85955	-6.67642	TESC
fatty acid derivative transport (GO:1901571)	2016-01-17	0.203163	0.427643	7.85996	-6.67677	DRD2
trophectodermal cell differentiation (GO:0001829)	2016-01-17	0.203163	0.427643	7.903	-6.71334	CITED2
exploration behavior (GO:0035640)	2016-01-16	0.193039	0.419617	7.74352	-6.72457	LRRK2
icosanoid transport (GO:0071715)	2016-01-17	0.203163	0.427643	7.92487	-6.73192	DRD2
organ induction (GO:0001759)	2016-01-17	0.203163	0.427643	7.93351	-6.73925	WNT2
azole transport (GO:0045117)	2016-01-17	0.203163	0.427643	7.98667	-6.78441	SLC35F3
protein homotrimerization (GO:0070207)	2016-01-17	0.203163	0.427643	7.98895	-6.78634	SKI
negative regulation of glucose transport (GO:0010829)	2016-01-15	0.182788	0.410713	7.64809	-6.80572	PRKCB
production of molecular mediator of immune response (GO:0002440)	2016-01-16	0.193039	0.419617	7.83993	-6.80829	CAMK4
cellular response to ammonium ion (GO:0071242)	2016-01-17	0.203163	0.427643	8.11488	-6.89332	LRRK2
establishment or maintenance of epithelial cell apical/basal polarity (GO:0045197)	2016-01-17	0.203163	0.427643	8.11605	-6.89431	MTCL1
regulation of N-methyl-D-aspartate selective glutamate receptor activity (GO:2000310)	2016-01-16	0.193039	0.419617	8.06338	-7.00234	PTK2B
positive regulation of vascular endothelial growth factor receptor signaling pathway (GO:0030949)	2016-01-16	0.193039	0.419617	8.13874	-7.06778	PRKCB
regulation of cellular senescence (GO:2000772)	2016-01-16	0.193039	0.419617	8.13975	-7.06865	ARNTL
regulation of norepinephrine secretion (GO:0014061)	2016-01-15	0.182788	0.410713	7.97389	-7.09564	ADORA2A
regulation of lymphocyte chemotaxis (GO:1901623)	2016-01-16	0.193039	0.419617	8.18455	-7.10756	PTK2B
cellular response to sterol (GO:0036315)	2016-01-16	0.193039	0.419617	8.20856	-7.12841	INHBA
dentate gyrus development (GO:0021542)	2016-01-16	0.193039	0.419617	8.25086	-7.16515	DRD1
glial cell migration (GO:0008347)	2016-01-15	0.182788	0.410713	8.06261	-7.17459	EPHA4
negative regulation of chondrocyte differentiation (GO:0032331)	2016-01-15	0.182788	0.410713	8.08061	-7.1906	RARB
regulation of protein kinase C signaling (GO:0090036)	2016-01-16	0.193039	0.419617	8.28096	-7.19129	SEZ6
regulation of vesicle fusion (GO:0031338)	2016-01-17	0.203163	0.427643	8.4659	-7.1915	C2CD5
regulation of mitochondrial depolarization (GO:0051900)	2016-01-15	0.182788	0.410713	8.08616	-7.19554	LRRK2
defense response to protozoan (GO:0042832)	2016-01-16	0.193039	0.419617	8.33956	-7.24217	LYST
positive regulation of epidermal cell differentiation (GO:0045606)	2016-01-15	0.182788	0.410713	8.14081	-7.24418	PRKCH
negative regulation of bone mineralization (GO:0030502)	2016-01-16	0.193039	0.419617	8.38297	-7.27987	PTK2B
positive regulation of sodium ion transmembrane transport (GO:1902307)	2016-01-15	0.182788	0.410713	8.182	-7.28083	TESC
positive regulation of meiotic cell cycle (GO:0051446)	2016-01-15	0.182788	0.410713	8.18512	-7.2836	PLCB1
positive regulation of extrinsic apoptotic signaling pathway in absence of ligand (GO:2001241)	2016-01-15	0.182788	0.410713	8.22607	-7.32005	INHBA
glandular epithelial cell development (GO:0002068)	2016-01-15	0.182788	0.410713	8.279	-7.36715	RARB
positive regulation of calcium ion-dependent exocytosis (GO:0045956)	2016-01-15	0.182788	0.410713	8.31937	-7.40307	PLCB1
regulation of establishment of cell polarity (GO:2000114)	2016-01-15	0.182788	0.410713	8.34029	-7.42169	PTK2B
ubiquitin-dependent protein catabolic process via the multivesicular body sorting pathway (GO:0043162)	2016-01-15	0.182788	0.410713	8.42863	-7.5003	NEDD4L
positive regulation of potassium ion transmembrane transport (GO:1901381)	2016-01-15	0.182788	0.410713	8.43798	-7.50862	ACTN2
long term synaptic depression (GO:0060292)	2016-01-14	0.172407	0.404734	8.30514	-7.5122	DRD1
positive regulation of glycoprotein metabolic process (GO:1903020)	2016-01-14	0.172407	0.404734	8.33428	-7.53856	PLCB1
organic cation transport (GO:0015695)	2016-01-15	0.182788	0.410713	8.50655	-7.56963	SLC7A8
regulation of cell maturation (GO:1903429)	2016-01-13	0.161895	0.396545	8.22364	-7.60659	LRRK2
regulation of action potential (GO:0098900)	2016-01-15	0.182788	0.410713	8.61987	-7.67047	TAC1
embryonic camera-type eye morphogenesis (GO:0048596)	2016-01-15	0.182788	0.410713	8.62914	-7.67872	CITED2
response to magnesium ion (GO:0032026)	2016-01-14	0.172407	0.404734	8.49813	-7.68677	RYR3
cellular response to cadmium ion (GO:0071276)	2016-01-14	0.172407	0.404734	8.50265	-7.69085	CYP11A1
natural killer cell mediated immunity (GO:0002228)	2016-01-15	0.182788	0.410713	8.6468	-7.69443	LYST
forebrain neuron differentiation (GO:0021879)	2016-01-15	0.182788	0.410713	8.66489	-7.71054	BCL11B
female genitalia development (GO:0030540)	2016-01-15	0.182788	0.410713	8.76729	-7.80166	TYRO3
response to host defenses (GO:0052200)	2016-01-13	0.161895	0.396545	8.44179	-7.80838	SMAD3
response to host (GO:0075136)	2016-01-13	0.161895	0.396545	8.4711	-7.83548	SMAD3
granulocyte differentiation (GO:0030851)	2016-01-15	0.182788	0.410713	8.87992	-7.90188	CITED2
natural killer cell mediated cytotoxicity (GO:0042267)	2016-01-15	0.182788	0.410713	8.89927	-7.9191	LYST
positive regulation of meiosis (GO:0045836)	2016-01-14	0.172407	0.404734	8.77545	-7.93761	PLCB1
outflow tract septum morphogenesis (GO:0003148)	2016-01-14	0.172407	0.404734	8.79037	-7.9511	RARB
phosphatidylinositol-3-phosphate biosynthetic process (GO:0036092)	2016-01-15	0.182788	0.410713	8.94915	-7.96349	PIK3C2B
regulation of protein homooligomerization (GO:0032462)	2016-01-15	0.182788	0.410713	8.97258	-7.98433	HRK
apoptotic cell clearance (GO:0043277)	2016-01-14	0.172407	0.404734	8.82762	-7.9848	TYRO3
cell migration involved in sprouting angiogenesis (GO:0002042)	2016-01-15	0.182788	0.410713	8.9847	-7.99512	EGR3
cerebral cortex neuron differentiation (GO:0021895)	2016-01-13	0.161895	0.396545	8.65015	-8.0011	GDPD5
icosanoid secretion (GO:0032309)	2016-01-14	0.172407	0.404734	8.84825	-8.00345	DRD2
response to defenses of other organism involved in symbiotic interaction (GO:0052173)	2016-01-13	0.161895	0.396545	8.65411	-8.00476	SMAD3
early endosome to late endosome transport (GO:0045022)	2016-01-16	0.193039	0.419617	9.22922	-8.01477	LYST
[truncated: 204 more rows]

## Sheet: GO_CC
GO Cellular Component
Term	Overlap	P-value	Adjusted P-value	Z-score	Combined Score	Genes
synapse part (GO:0044456)	22/395	3.32167e-09	7.50699e-07	-2.39949	33.8382	EPHA4;HOMER1;CTTNBP2;LRRK2;GABRA4;CHRM4;MAGI2;ITPR1;CABP1;SYT6;KCTD8;GRIN2A;NETO1;ADORA2A;LRRC7;PTK2B;STRN;DLGAP3;DRD2;DLGAP2;GRASP;KCTD16
postsynaptic membrane (GO:0045211)	15/195	2.42182e-08	2.73666e-06	-2.29205	29.3584	EPHA4;HOMER1;GABRA4;CHRM4;CABP1;KCTD8;GRIN2A;NETO1;ADORA2A;LRRC7;STRN;DLGAP3;GRASP;DLGAP2;KCTD16
postsynaptic density (GO:0014069)	1998-11-01	5.77687e-08	4.35191e-06	-2.25839	27.8796	EPHA4;GRIN2A;HOMER1;NETO1;ADORA2A;MAGI2;ITPR1;PTK2B;STRN;CABP1;DRD2
synaptic membrane (GO:0097060)	15/228	1.66598e-07	7.53023e-06	-2.25538	26.6058	EPHA4;HOMER1;GABRA4;CHRM4;CABP1;KCTD8;GRIN2A;NETO1;ADORA2A;LRRC7;STRN;DLGAP3;DLGAP2;GRASP;KCTD16
ion channel complex (GO:0034702)	16/258	1.35693e-07	7.53023e-06	-2.23353	26.348	KCNH4;KCNG3;KCNIP2;GABRA4;KCNA4;CACNA1D;CACNA1E;CACNA1I;GRIN2A;KCNS1;NETO1;KCNS2;AKAP9;PTK2B;KCNQ5;SCN4B
transmembrane transporter complex (GO:1902495)	16/286	5.06686e-07	1.63587e-05	-2.20016	24.2474	KCNH4;KCNG3;KCNIP2;GABRA4;KCNA4;CACNA1D;CACNA1E;CACNA1I;GRIN2A;KCNS1;NETO1;KCNS2;AKAP9;PTK2B;KCNQ5;SCN4B
transporter complex (GO:1990351)	16/291	6.30841e-07	1.78213e-05	-2.2097	24.1634	KCNH4;KCNG3;KCNIP2;GABRA4;KCNA4;CACNA1D;CACNA1E;CACNA1I;GRIN2A;KCNS1;NETO1;KCNS2;AKAP9;PTK2B;KCNQ5;SCN4B
cation channel complex (GO:0034703)	12/147	3.57134e-07	1.34521e-05	-2.10441	23.6038	CACNA1I;KCNG3;KCNH4;KCNS1;KCNIP2;KCNS2;AKAP9;KCNA4;CACNA1D;KCNQ5;CACNA1E;SCN4B
dendrite (GO:0030425)	13/236	7.33097e-06	0.000150618	-2.14369	18.8661	EPHA4;LRRK2;MAGI2;SEZ6;CABP1;CPLX2;DDN;GRIN2A;ADORA2A;PTK2B;FAT3;IGSF9B;DRD2
potassium channel complex (GO:0034705)	1971-08-01	3.84478e-06	8.68921e-05	-1.93418	18.0862	KCNG3;KCNH4;KCNS1;KCNS2;KCNIP2;AKAP9;KCNA4;KCNQ5
voltage-gated potassium channel complex (GO:0008076)	1970-08-01	3.48981e-06	8.68921e-05	-1.92402	17.9912	KCNG3;KCNH4;KCNS1;KCNS2;KCNIP2;AKAP9;KCNA4;KCNQ5
neuronal cell body (GO:0043025)	13/270	2.85816e-05	0.000538288	-2.0664	15.5541	SPTBN4;HOMER1;PDE1B;LRRK2;SEZ6;CABP1;CPLX2;ADORA2A;PPP1R1B;PTK2B;STRN;IGSF9B;TAC1
dendritic spine (GO:0043197)	1971-07-01	3.49996e-05	0.000608455	-1.95074	14.4444	EPHA4;ACTN2;ACTN1;SEZ6;STRN;PPP1R9A;DRD2
neuron spine (GO:0044309)	1974-07-01	4.47338e-05	0.000722132	-1.96374	14.2043	EPHA4;ACTN2;ACTN1;SEZ6;STRN;PPP1R9A;DRD2
cell body (GO:0044297)	13/315	0.000128681	0.0019388	-2.00684	12.5341	SPTBN4;HOMER1;PDE1B;LRRK2;SEZ6;CABP1;CPLX2;ADORA2A;PPP1R1B;PTK2B;STRN;IGSF9B;TAC1
synapse (GO:0045202)	9/243	0.00289673	0.0409163	-2.00192	6.39859	EPHA4;NETO1;ADORA2A;MAGI2;GSG1L;PHACTR1;IGSF9B;PPP1R9A;CPLX2
perikaryon (GO:0043204)	1948-04-01	0.00317803	0.0422491	-1.79883	5.69181	EPHA4;CYP11A1;LRRK2;DRD2
Z disc (GO:0030018)	1987-05-01	0.00450407	0.0565511	-1.81381	5.21036	HOMER1;ACTN2;ACTN1;CACNA1D;SORBS2
receptor complex (GO:0043235)	8/272	0.0174079	0.124186	-1.77263	3.69766	KCTD8;GRIN2A;VIPR1;SMAD3;ACVR1C;NETO1;PTK2B;KCTD16
axon (GO:0030424)	6/161	0.0138592	0.124186	-1.73548	3.62017	EPHA4;HOMER1;LRRK2;PTK2B;TAC1;DRD2
contractile fiber part (GO:0044449)	6/167	0.0162375	0.124186	-1.7318	3.61249	RYR1;HOMER1;ACTN2;ACTN1;CACNA1D;SORBS2
integral component of plasma membrane (GO:0005887)	21/1066	0.0157967	0.124186	-1.71147	3.57008	RYR1;TMPRSS9;KCNH3;EPHA4;VIPR1;PLXND1;GABRA4;CHRM4;GPR52;HTR1B;GPR6;MCHR1;GRIN2A;SLC7A8;ADORA2A;SLMAP;TYRO3;PRKD1;DRD1;DRD2;SLC17A2
heterotrimeric G-protein complex (GO:0005834)	1935-03-01	0.00987357	0.101428	-1.54941	3.54568	GNAL;GNG7;RGS9
voltage-gated calcium channel complex (GO:0005891)	1938-03-01	0.0121627	0.119511	-1.59977	3.39846	CACNA1I;CACNA1D;CACNA1E
dendritic shaft (GO:0043198)	1935-03-01	0.00987357	0.101428	-1.48401	3.39602	HOMER1;SEZ6;INPP5J
cell cortex (GO:0005938)	1983-04-01	0.0190873	0.126874	-1.47863	3.05273	RYR1;C2CD5;PTK2B;PRKD1
protein serine/threonine phosphatase complex (GO:0008287)	1943-03-01	0.0166014	0.124186	-1.44327	3.01061	PPP4R4;ITPR1;STRN
synaptic vesicle (GO:0008021)	1986-04-01	0.0213334	0.134425	-1.46443	2.93874	GRIN2A;CTTNBP2;LRRK2;SYT6
phosphatase complex (GO:1903293)	1943-03-01	0.0166014	0.124186	-1.40669	2.93432	PPP4R4;ITPR1;STRN
axon part (GO:0033267)	5/133	0.0231972	0.134425	-1.44816	2.90609	EPHA4;SPTBN4;ADORA2A;LRRK2;DRD2
presynaptic membrane (GO:0042734)	1944-03-01	0.0175839	0.124186	-1.29828	2.70817	GRIN2A;ADORA2A;KCTD16
cytoplasmic side of membrane (GO:0098562)	1945-03-01	0.0185983	0.126874	-1.2555	2.59205	LRRK2;PTPN7;CABP1
filopodium (GO:0030175)	1948-03-01	0.0218329	0.134425	-1.15542	2.31863	EPHA4;ACTN2;PPP1R9A
growth cone (GO:0030426)	1999-04-01	0.032891	0.178971	-1.34556	2.31507	EPHA4;INPP5J;PTK2B;PPP1R9A
site of polarized growth (GO:0030427)	4/102	0.0359882	0.184849	-1.31118	2.21355	EPHA4;INPP5J;PTK2B;PPP1R9A
ionotropic glutamate receptor complex (GO:0008328)	1949-03-01	0.0229751	0.134425	-1.05899	2.12512	GRIN2A;NETO1;PTK2B
cell-cell junction (GO:0005911)	8/335	0.0490142	0.240809	-1.46334	2.08343	PDZD2;PRKCH;ACTN1;MAGI2;STRN;LMO7;PRKD1;SCN4B
calcium channel complex (GO:0034704)	1957-03-01	0.0332601	0.178971	-1.12032	1.92755	CACNA1I;CACNA1D;CACNA1E
transcription factor complex (GO:0005667)	6/268	0.10343	0.409616	-1.28844	1.14998	SKI;SMAD3;SNAI3;TCF7;NPAS2;ARNTL
perinuclear region of cytoplasm (GO:0048471)	8/411	0.119703	0.409616	-1.16485	1.03967	INF2;MAGI2;SEZ6;PTK2B;TGFA;CABP1;RYR3;DGKI
nuclear membrane (GO:0031965)	4/149	0.105411	0.409616	-1.1278	1.0066	NUP93;SMAD3;ITPR1;DGKH
cytosol (GO:0005829)	36/2529	0.134679	0.409616	-0.792004	0.70689	SPTBN4;PDE1C;PDE1B;LRRK2;ARHGAP19;NEDD4L;CABP1;AKAP5;LYST;NPAS2;PIK3C2B;RPS6KA3;INPP5J;PTK2B;PHACTR1;PDE8B;BCL2L15;TMOD1;SMAD3;PRKCH;PRKCB;ACTN2;ACTN1;PLEKHA5;BAIAP2;SYT6;BCR;ARHGAP10;PDE10A;CAMK4;AKAP9;PPP1R1B;PTPN7;PRKD1;PDE7B;PLCB1
smooth endoplasmic reticulum (GO:0005790)	2016-02-14	0.0147118	0.124186	-0.338052	0.705167	RYR1;SLMAP
cell cortex part (GO:0044448)	3/105	0.133469	0.409616	-0.749846	0.669263	TMOD1;SPTBN4;PPP1R9A
pseudopodium (GO:0031143)	2016-02-13	0.0129717	0.12215	-0.304201	0.639583	ACTN2;ACTN1
early endosome membrane (GO:0031901)	1939-02-01	0.0832249	0.391851	-0.662207	0.620405	EPHA4;PMEPA1
axon terminus (GO:0043679)	1934-02-01	0.0663784	0.319181	-0.496539	0.567046	EPHA4;DRD2
nuclear envelope (GO:0005635)	3/110	0.146983	0.409616	-0.625338	0.558136	NUP93;TYRO3;ATF6
Golgi membrane (GO:0000139)	6/308	0.163822	0.430508	-0.651133	0.548769	CHST15;B3GNT2;PMEPA1;CHSY3;CABP1;ATF6
lamellipodium (GO:0030027)	3/111	0.149738	0.409616	-0.604374	0.539424	PLXND1;TESC;PTK2B
neuron projection terminus (GO:0044306)	1944-02-01	0.101208	0.409616	-0.600608	0.536063	EPHA4;DRD2
cytoplasmic side of plasma membrane (GO:0009898)	1942-02-01	0.0938907	0.409616	-0.598012	0.533746	PTPN7;CABP1
sarcoplasmic reticulum (GO:0016529)	1940-02-01	0.0867368	0.400051	-0.574267	0.526122	RYR1;ITPR1
N-methyl-D-aspartate selective glutamate receptor complex (GO:0017146)	2016-02-11	0.00978497	0.101428	-0.211459	0.483903	GRIN2A;PTK2B
lateral plasma membrane (GO:0016328)	1946-02-01	0.108678	0.409616	-0.506087	0.4517	MTCL1;DRD2
cell-cell adherens junction (GO:0005913)	1947-02-01	0.112467	0.409616	-0.345534	0.308401	ACTN1;LMO7
platelet alpha granule lumen (GO:0031093)	1948-02-01	0.11629	0.409616	-0.28575	0.255041	ACTN2;ACTN1
cortical cytoskeleton (GO:0030863)	1950-02-01	0.124032	0.409616	-0.255836	0.228343	TMOD1;PPP1R9A
envelope (GO:0031975)	3/123	0.184003	0.437735	-0.275672	0.227744	NUP93;TYRO3;ATF6
organelle envelope (GO:0031967)	3/123	0.184003	0.437735	-0.254498	0.210252	NUP93;TYRO3;ATF6
organelle subcompartment (GO:0031984)	2016-02-24	0.0369239	0.18544	-0.123579	0.208233	SMPD3;RYR1
cytoplasmic membrane-bounded vesicle (GO:0016023)	8/492	0.233255	0.483629	-0.264372	0.19205	GRIN2A;FCHO1;CTTNBP2;LRRK2;DRD2;PIK3C2B;SYT6;ADD2
sarcoplasmic reticulum membrane (GO:0033017)	2016-02-23	0.0343429	0.1805	-0.110897	0.189859	RYR1;RYR3
neuronal postsynaptic density (GO:0097481)	2016-02-18	0.0225931	0.134425	-0.0940267	0.188688	GRIN2A;HOMER1
extracellular matrix (GO:0031012)	6/348	0.235984	0.483998	-0.185261	0.134439	FRAS1;ADAMTS3;PXDN;LPL;NAV2;WNT2
nuclear body (GO:0016604)	4/210	0.242764	0.489863	-0.121496	0.0867029	SKI;SPTBN4;PLCB1;ARNTL
nucleolus (GO:0005730)	9/1653	0.998313	0.998313	2.03997	-0.00344443	CAMK4;ITPR1;PTK2B;NAV2;ARID3B;USP28;TRERF1;DGKI;FOXP1
Golgi apparatus (GO:0005794)	4/865	0.992721	0.997133	2.02638	-0.00581705	EPHA4;SYNDIG1L;LRRK2;AKAP9
microtubule (GO:0005874)	1/360	0.986639	0.995449	1.99086	-0.00908167	EML5
mitochondrial inner membrane (GO:0005743)	1/341	0.983183	0.995449	1.99295	-0.0090912	LRRK2
proteinaceous extracellular matrix (GO:0005578)	4/239	0.318342	0.606397	0.0311699	-0.0155918	ADAMTS3;PXDN;NAV2;WNT2
mitochondrial membrane (GO:0031966)	2/457	0.973074	0.990607	1.92587	-0.0181753	EPHA4;LRRK2
microtubule organizing center (GO:0005815)	2/427	0.963404	0.9852	1.89969	-0.0283252	SKI;AKAP9
extracellular region (GO:0005576)	13/1585	0.94477	0.970536	1.78206	-0.0532952	CNTNAP3;ACTN2;ACTN1;LPL;INHBA;MUC3A;ENOX1;ADAMTS3;PDZD2;PRB1;NETO1;TAC1;WNT2
mitochondrion (GO:0005739)	10/1269	0.940367	0.970425	1.89507	-0.0568928	HRK;ARG2;SLMO1;CYP11A1;LRRK2;TMTC1;SLIT3;ME3;PPARGC1B;METTL17
extracellular vesicular exosome (GO:0070062)	25/2717	0.939429	0.970425	1.91741	-0.0575635	RYR1;SPTBN4;LRRK2;NEDD4L;LPL;ADAMTS3;GNG7;THSD7A;PRKCH;PRKCB;ACTN2;ACTN1;CTDSPL;KRT10;BAIAP2;KRT31;BCR;EML5;GNAL;SLC7A8;CAMK4;PXDN;B3GNT2;SMPDL3B;PLCB1
centrosome (GO:0005813)	2/360	0.928533	0.968897	1.85015	-0.0584597	SKI;AKAP9
nuclear inner membrane (GO:0005637)	2016-02-19	0.0247818	0.140017	0.0305334	-0.0600283	SMAD3;ITPR1
ciliary part (GO:0044441)	1/223	0.930312	0.968897	1.97705	-0.0624693	AKAP9
extracellular space (GO:0005615)	15/1120	0.352495	0.620108	0.133095	-0.0636009	MTCL1;LRRK2;ACTN1;SEZ6;LPL;TGFA;CABP1;KRT10;KRT31;ADAMTS3;PXDN;SLIT3;SMPDL3B;TAC1;WNT2
apical plasma membrane (GO:0016324)	1/201	0.909292	0.955813	1.98994	-0.0899304	LMO7
cytosolic part (GO:0044445)	1/198	0.905975	0.955813	1.99362	-0.0900966	PIK3C2B
nuclear chromatin (GO:0000790)	3/177	0.353434	0.620108	0.257836	-0.12321	SMAD3;CITED2;PLCB1
nuclear matrix (GO:0016363)	1964-02-01	0.181087	0.437735	0.155927	-0.128818	SPTBN4;RUNX1T1
secretory granule (GO:0030141)	1/176	0.877674	0.931241	2.02055	-0.143938	DRD2
vacuole (GO:0005773)	2/293	0.864143	0.921209	1.77292	-0.1455	LRRK2;CPLX2
plasma membrane region (GO:0098590)	3/395	0.84989	0.914643	1.78367	-0.159141	MTCL1;TGFA;LMO7
ribosome (GO:0005840)	1/166	0.862153	0.921209	2.01046	-0.164994	METTL17
ruffle (GO:0001726)	1968-02-01	0.198052	0.458486	0.218822	-0.170643	TESC;INPP5J
secretory granule lumen (GO:0034774)	1962-02-01	0.172692	0.437735	0.210552	-0.173946	ACTN2;ACTN1
cytoplasmic vesicle part (GO:0044433)	5/363	0.433415	0.68022	0.471785	-0.181797	C2CD5;ACTN2;ACTN1;ITPR1;DRD2
leading edge membrane (GO:0031256)	1995-02-01	0.314983	0.606397	0.369657	-0.18491	C2CD5;ADORA2A
actin cytoskeleton (GO:0015629)	3/193	0.404354	0.663237	0.45415	-0.186484	KLHL2;SORBS2;BAIAP2
organelle inner membrane (GO:0019866)	3/360	0.802628	0.885888	1.60433	-0.194388	SMAD3;LRRK2;ITPR1
nucleoplasm (GO:0005654)	10/1051	0.806313	0.885888	1.65761	-0.200844	SKI;RPS6KA3;SMAD3;CAMK4;RARB;NEDD4L;USP28;RXRG;ATF6;PPARGC1B
vesicle membrane (GO:0012506)	2/249	0.796681	0.885888	1.68314	-0.203937	C2CD5;ITPR1
mitochondrial matrix (GO:0005759)	3/208	0.45103	0.691081	0.554341	-0.204828	ARG2;CYP11A1;LRRK2
lysosome (GO:0005764)	2/261	0.817541	0.88829	1.72951	-0.204873	LRRK2;CPLX2
lytic vacuole (GO:0000323)	2/261	0.817541	0.88829	1.7482	-0.207086	LRRK2;CPLX2
endocytic vesicle (GO:0030139)	1996-02-01	0.319297	0.606397	0.414137	-0.20716	DRD2;PIK3C2B
intermediate filament (GO:0005882)	3/196	0.41379	0.663237	0.511549	-0.210054	KRT10;KRT31;DLGAP2
anchored component of membrane (GO:0031225)	1/150	0.833151	0.900919	2.02439	-0.211223	LPL
intracellular (GO:0005622)	7/730	0.767591	0.863062	1.45835	-0.214769	ARHGAP10;SMAD3;PLXND1;PITPNM2;ARHGAP19;NEDD4L;CAMKK2
primary cilium (GO:0072372)	1999-02-01	0.332201	0.620108	0.463631	-0.221551	MCHR1;ADCY5
cell surface (GO:0009986)	4/437	0.764394	0.863062	1.53483	-0.226033	EPHA4;GRIN2A;LPL;TGFA
adherens junction (GO:0005912)	5/405	0.528004	0.740699	0.762211	-0.228786	SPTBN4;ACTN2;ACTN1;PTK2B;LMO7
nuclear chromosome part (GO:0044454)	3/327	0.747327	0.857339	1.51379	-0.233005	SMAD3;CITED2;PLCB1
cytoplasmic vesicle membrane (GO:0030659)	2/229	0.757254	0.863062	1.6116	-0.237338	C2CD5;ITPR1
PML body (GO:0016605)	1968-02-01	0.198052	0.458486	0.304972	-0.237825	SKI;SPTBN4
basolateral plasma membrane (GO:0016323)	1/138	0.807491	0.885888	2.00655	-0.243123	TGFA
chromatin (GO:0000785)	3/289	0.669262	0.819957	1.22869	-0.2439	SMAD3;CITED2;PLCB1
focal adhesion (GO:0005925)	4/352	0.60385	0.788298	1.03928	-0.247223	ACTN2;ACTN1;PTK2B;LMO7
endoplasmic reticulum membrane (GO:0005789)	5/449	0.619076	0.788298	1.04582	-0.24878	RYR1;TYRO3;ITPR1;ATF6;RYR3
anchoring junction (GO:0070161)	5/419	0.558043	0.755195	0.890457	-0.250021	SPTBN4;ACTN2;ACTN1;PTK2B;LMO7
cilium (GO:0005929)	3/243	0.55337	0.755195	0.903042	-0.253555	DRD2;MCHR1;ADCY5
side of membrane (GO:0098552)	3/235	0.530943	0.740699	0.852515	-0.255892	LRRK2;PTPN7;CABP1
cell-substrate adherens junction (GO:0005924)	4/358	0.61706	0.788298	1.09173	-0.2597	ACTN2;ACTN1;PTK2B;LMO7
extracellular matrix part (GO:0044420)	1/127	0.780542	0.87328	1.92239	-0.260482	FRAS1
vesicle lumen (GO:0031983)	1976-02-01	0.232479	0.483629	0.367784	-0.267173	ACTN2;ACTN1
cell-substrate junction (GO:0030055)	4/362	0.625714	0.790008	1.1435	-0.269536	ACTN2;ACTN1;PTK2B;LMO7
membrane raft (GO:0045121)	2/200	0.688599	0.825273	1.42132	-0.272952	LRRK2;PTK2B
endosomal part (GO:0044440)	2/200	0.688599	0.825273	1.42776	-0.274189	EPHA4;PMEPA1
cell projection membrane (GO:0031253)	2/196	0.677979	0.823781	1.41781	-0.274843	C2CD5;ADORA2A
microtubule cytoskeleton (GO:0015630)	1/120	0.761474	0.863062	1.90333	-0.280301	LYST
mitochondrial membrane part (GO:0044455)	2/167	0.592129	0.783606	1.15405	-0.281414	CYP11A1;LRRK2
cytoplasmic membrane-bounded vesicle lumen (GO:0060205)	1976-02-01	0.232479	0.483629	0.391111	-0.284118	ACTN2;ACTN1
mitochondrial outer membrane (GO:0005741)	2/118	0.411921	0.663237	0.69627	-0.285904	EPHA4;LRRK2
extrinsic component of membrane (GO:0019898)	1/115	0.746854	0.857339	1.92892	-0.296902	SYT6
occluding junction (GO:0070160)	2/108	0.370458	0.629501	0.641547	-0.296926	MAGI2;STRN
ubiquitin ligase complex (GO:0000151)	2/183	0.641441	0.798093	1.32426	-0.298661	KLHL2;LMO7
trans-Golgi network (GO:0005802)	2/120	0.420057	0.668541	0.762573	-0.307055	LRRK2;PRKD1
tight junction (GO:0005923)	2/108	0.370458	0.629501	0.663579	-0.307123	MAGI2;STRN
outer membrane (GO:0019867)	2/137	0.486746	0.714315	0.919094	-0.309212	EPHA4;LRRK2
ribonucleoprotein granule (GO:0035770)	1/111	0.73452	0.85129	1.92935	-0.31063	ARNTL
endosome membrane (GO:0010008)	2/175	0.617389	0.788298	1.30677	-0.310853	EPHA4;PMEPA1
organelle outer membrane (GO:0031968)	2/131	0.463738	0.698699	0.87262	-0.312865	EPHA4;LRRK2
cytoplasmic ribonucleoprotein granule (GO:0036464)	1/111	0.73452	0.85129	1.95031	-0.314003	ARNTL
cullin-RING ubiquitin ligase complex (GO:0031461)	1/104	0.711482	0.841487	1.91965	-0.331303	KLHL2
late endosome (GO:0005770)	1/107	0.721589	0.84497	1.96808	-0.331531	MAGI2
sperm part (GO:0097223)	1/103	0.708033	0.841487	1.922	-0.331709	DRD2
microtubule organizing center part (GO:0044450)	1/105	0.714891	0.841487	1.95711	-0.337769	AKAP9
keratin filament (GO:0045095)	1998-01-01	0.690162	0.825273	2.02246	-0.388395	KRT10
midbody (GO:0030496)	1993-01-01	0.671204	0.819957	2.00894	-0.398781	MTCL1
apical part of cell (GO:0045177)	1987-01-01	0.646928	0.798938	1.98985	-0.446665	HOMER1
nuclear speck (GO:0016607)	1984-01-01	0.63413	0.796186	1.9922	-0.454067	PLCB1
Golgi lumen (GO:0005796)	1986-01-01	0.642712	0.798093	2.04119	-0.46035	MUC3A
pore complex (GO:0046930)	1978-01-01	0.607136	0.788298	1.94534	-0.462755	NUP93
protein kinase complex (GO:1902911)	1979-01-01	0.611768	0.788298	1.95416	-0.464854	ACVR1C
coated vesicle (GO:0030135)	1975-01-01	0.592905	0.783606	1.95468	-0.476646	FCHO1
methyltransferase complex (GO:0034708)	1981-01-01	0.620872	0.788298	2.00917	-0.47794	KMT2D
ciliary basal body (GO:0036064)	1971-01-01	0.573132	0.766437	2.02714	-0.539223	AKAP9
transcriptional repressor complex (GO:0017053)	1970-01-01	0.568042	0.764151	2.0639	-0.555167	SKI
nonmotile primary cilium (GO:0031513)	1967-01-01	0.552405	0.755195	2.0239	-0.568267	MCHR1
histone methyltransferase complex (GO:0035097)	1966-01-01	0.547069	0.755195	2.03059	-0.570146	KMT2D
motile cilium (GO:0031514)	1968-01-01	0.557679	0.755195	2.05568	-0.577191	DRD2
nuclear pore (GO:0005643)	1962-01-01	0.525084	0.740699	2.13024	-0.639416	NUP93
spindle pole (GO:0000922)	1963-01-01	0.530678	0.740699	2.14131	-0.642739	MTCL1
organelle envelope lumen (GO:0031970)	1959-01-01	0.507903	0.726494	2.09808	-0.670388	SLMO1
intrinsic component of membrane (GO:0031224)	1959-01-01	0.507903	0.726494	2.1503	-0.687074	SCN4B
clathrin-coated vesicle (GO:0030136)	1957-01-01	0.496107	0.71872	2.19343	-0.724453	FCHO1
serine/threonine protein kinase complex (GO:1902554)	1956-01-01	0.490105	0.714604	2.20889	-0.742245	ACVR1C
coated pit (GO:0005905)	1954-01-01	0.477885	0.705895	2.16494	-0.754022	FCHO1
acrosomal vesicle (GO:0001669)	1953-01-01	0.471666	0.705895	2.17818	-0.758633	DRD2
secretory granule membrane (GO:0030667)	1954-01-01	0.477885	0.705895	2.1936	-0.764006	ITPR1
inclusion body (GO:0016234)	1951-01-01	0.459008	0.696213	2.20888	-0.799834	LRRK2
mitochondrial intermembrane space (GO:0005758)	1950-01-01	0.452566	0.691081	2.29334	-0.847386	SLMO1
ruffle membrane (GO:0032587)	1949-01-01	0.446048	0.691081	2.29761	-0.848966	C2CD5
chloride channel complex (GO:0034707)	1950-01-01	0.452566	0.691081	2.32992	-0.860902	GABRA4
neuromuscular junction (GO:0031594)	1947-01-01	0.43278	0.68022	2.38968	-0.920837	EPHA4
cell-cell contact zone (GO:0044291)	1944-01-01	0.412283	0.663237	2.3263	-0.955232	SCN4B
actin filament (GO:0005884)	1944-01-01	0.412283	0.663237	2.45205	-1.00687	ACTN2
trans-Golgi network membrane (GO:0032588)	1942-01-01	0.398211	0.661733	2.52058	-1.04073	CALN1
protein-lipid complex (GO:0032994)	1940-01-01	0.383805	0.642517	2.59063	-1.146	LPL
intercalated disc (GO:0014704)	1937-01-01	0.36155	0.628541	2.58896	-1.2022	SCN4B
SNARE complex (GO:0031201)	1935-01-01	0.346272	0.620108	2.55649	-1.22164	CPLX2
plasma lipoprotein particle (GO:0034358)	1938-01-01	0.369056	0.629501	2.67194	-1.23665	LPL
terminal bouton (GO:0043195)	1939-01-01	0.376473	0.634948	2.77528	-1.26057	LRRK2
COP9 signalosome (GO:0008180)	1935-01-01	0.346272	0.620108	2.73034	-1.30472	TMOD1
neuron projection membrane (GO:0032589)	1935-01-01	0.346272	0.620108	2.73083	-1.30496	ADORA2A
contractile fiber (GO:0043292)	1936-01-01	0.353956	0.620108	2.73496	-1.30693	TMOD1
T-tubule (GO:0030315)	1936-01-01	0.353956	0.620108	2.75935	-1.31859	RYR1
mediator complex (GO:0016592)	1935-01-01	0.346272	0.620108	2.80709	-1.3414	PPARGC1B
intrinsic component of plasma membrane (GO:0031226)	1933-01-01	0.33063	0.620108	2.85387	-1.36375	SCN4B
presynaptic active zone (GO:0048786)	2016-01-25	0.264257	0.514846	3.82291	-2.53798	ADORA2A
myofibril (GO:0030016)	2016-01-24	0.255514	0.50214	3.89174	-2.68093	TMOD1
cortical actin cytoskeleton (GO:0030864)	2016-01-24	0.255514	0.50214	3.91412	-2.69634	PPP1R9A
costamere (GO:0043034)	2016-01-21	0.228659	0.483629	3.74281	-2.71892	HOMER1
Cul3-RING ubiquitin ligase complex (GO:0031463)	2016-01-24	0.255514	0.50214	3.98174	-2.74293	KLHL2
Golgi cisterna (GO:0031985)	2016-01-21	0.228659	0.483629	4.0956	-2.9752	SMPD3
synaptic vesicle membrane (GO:0030672)	2016-01-22	0.237716	0.483998	4.13107	-2.99782	DRD2
asymmetric synapse (GO:0032279)	2016-02-08	0.00577678	0.0687133	1.14144	-3.05657	ADORA2A;GSG1L
excitatory synapse (GO:0060076)	2016-01-19	0.210223	0.470399	4.06246	-3.0638	NETO1
triglyceride-rich lipoprotein particle (GO:0034385)	2016-01-20	0.219495	0.476979	4.23571	-3.13562	LPL
protein phosphatase type 2A complex (GO:0000159)	2016-01-20	0.219495	0.476979	4.29927	-3.18267	STRN
very-low-density lipoprotein particle (GO:0034361)	2016-01-20	0.219495	0.476979	4.30018	-3.18335	LPL
I band (GO:0031674)	2016-01-19	0.210223	0.470399	4.31149	-3.25161	RYR1
mast cell granule (GO:0042629)	2016-01-18	0.200841	0.458486	4.268	-3.3283	CPLX2
sodium channel complex (GO:0034706)	2016-01-18	0.200841	0.458486	4.44776	-3.46848	SCN4B
pericentriolar material (GO:0000242)	2016-01-16	0.181745	0.437735	4.34138	-3.5866	AKAP9
node of Ranvier (GO:0033268)	2016-01-16	0.181745	0.437735	4.41427	-3.64682	SPTBN4
interstitial matrix (GO:0005614)	2016-01-15	0.172027	0.437735	5.03813	-4.16221	NAV2
voltage-gated sodium channel complex (GO:0001518)	2016-01-15	0.172027	0.437735	5.06042	-4.18063	SCN4B
phosphatidylinositol 3-kinase complex (GO:0005942)	2016-01-16	0.181745	0.437735	5.10066	-4.21387	PIK3C2B
cell projection cytoplasm (GO:0032838)	2016-01-13	0.152247	0.409616	4.7412	-4.23168	LRRK2
dendrite cytoplasm (GO:0032839)	2016-01-13	0.152247	0.409616	4.88265	-4.35793	LRRK2
Golgi cisterna membrane (GO:0032580)	2016-01-14	0.162195	0.430508	5.35352	-4.51189	CHSY3
axonal growth cone (GO:0044295)	2016-01-13	0.152247	0.409616	5.09951	-4.55148	EPHA4
fascia adherens (GO:0005916)	2016-01-13	0.152247	0.409616	5.19829	-4.63965	ACTN1
paranode region of axon (GO:0033270)	2016-01-11	0.131997	0.409616	5.38826	-4.80921	SPTBN4
apicolateral plasma membrane (GO:0016327)	2016-01-12	0.142181	0.409616	5.42572	-4.84264	MTCL1
chylomicron (GO:0042627)	2016-01-13	0.152247	0.409616	5.44633	-4.86104	LPL
axon initial segment (GO:0043194)	2016-01-11	0.131997	0.409616	5.50489	-4.9133	SPTBN4
endomembrane system (GO:0012505)	2016-01-12	0.142181	0.409616	5.58981	-4.98909	ADORA2A
sperm flagellum (GO:0036126)	2016-01-13	0.152247	0.409616	5.61807	-5.01432	DRD2
axolemma (GO:0030673)	2016-01-13	0.152247	0.409616	5.76439	-5.14491	ADORA2A
nuclear periphery (GO:0034399)	2016-01-12	0.142181	0.409616	5.78708	-5.16517	NUP93
platelet dense tubular network membrane (GO:0031095)	2016-01-09	0.111266	0.409616	5.89273	-5.25946	ITPR1
junctional sarcoplasmic reticulum membrane (GO:0014701)	2016-01-10	0.121692	0.409616	5.9985	-5.35387	RYR1
chromatoid body (GO:0033391)	2016-01-12	0.142181	0.409616	6.03548	-5.38687	ARNTL
perinuclear endoplasmic reticulum (GO:0097038)	2016-01-10	0.121692	0.409616	6.15452	-5.49312	SYT6
prefoldin complex (GO:0016272)	2016-01-10	0.121692	0.409616	6.15993	-5.49795	SLMAP
inhibitory synapse (GO:0060077)	2016-01-09	0.111266	0.409616	6.26466	-5.59142	IGSF9B
spectrin (GO:0008091)	2016-01-09	0.111266	0.409616	6.32695	-5.64702	SPTBN4
neurofilament (GO:0005883)	2016-01-09	0.111266	0.409616	6.39603	-5.70867	DLGAP2
F-actin capping protein complex (GO:0008290)	2016-01-09	0.111266	0.409616	6.48591	-5.78889	ADD2
guanyl-nucleotide exchange factor complex (GO:0032045)	2016-01-08	0.100717	0.409616	6.55904	-5.85417	DGKI

## Sheet: GO_MF
GO Molecular Function
Term	Overlap	P-value	Adjusted P-value	Z-score	Combined Score	Genes
gated channel activity (GO:0022836)	21/323	7.09841e-09	1.51906e-06	-2.51066	33.6363	RYR1;KCNH3;KCNH4;KCNG3;KCNIP2;GABRA4;CACNA2D3;ITPR1;KCNA4;CACNA1D;KCNAB1;CACNA1E;RYR3;ANO3;CACNA1I;GRIN2A;KCNS1;KCNS2;PTK2B;KCNQ5;SCN4B
voltage-gated cation channel activity (GO:0022843)	15/149	5.4506e-09	1.51906e-06	-2.34861	31.4653	RYR1;KCNH3;KCNG3;KCNH4;KCNIP2;CACNA2D3;KCNA4;CACNA1D;KCNAB1;CACNA1E;CACNA1I;KCNS1;KCNS2;KCNQ5;SCN4B
voltage-gated channel activity (GO:0022832)	15/189	1.03136e-07	1.10356e-05	-2.43575	27.8026	RYR1;KCNH3;KCNG3;KCNH4;KCNIP2;CACNA2D3;KCNA4;CACNA1D;KCNAB1;CACNA1E;CACNA1I;KCNS1;KCNS2;KCNQ5;SCN4B
metal ion transmembrane transporter activity (GO:0046873)	21/400	2.27415e-07	1.39048e-05	-2.47898	27.7232	RYR1;KCNH3;KCNH4;SLC24A4;KCNG3;KCNIP2;CACNA2D3;ITPR1;KCNA4;CACNA1D;KCNAB1;CACNA1E;RYR3;SLC8A2;CACNA1I;GRIN2A;KCNS1;KCNS2;KCNQ5;SCN4B;SLC17A2
cation channel activity (GO:0005261)	18/285	1.36731e-07	1.17042e-05	-2.43983	27.7056	RYR1;KCNH3;KCNH4;KCNG3;KCNIP2;CACNA2D3;ITPR1;KCNA4;CACNA1D;KCNAB1;CACNA1E;RYR3;CACNA1I;GRIN2A;KCNS1;KCNS2;KCNQ5;SCN4B
voltage-gated ion channel activity (GO:0005244)	15/189	1.03136e-07	1.10356e-05	-2.42297	27.6567	RYR1;KCNH3;KCNH4;KCNG3;KCNIP2;CACNA2D3;KCNA4;CACNA1D;KCNAB1;CACNA1E;CACNA1I;KCNS1;KCNS2;KCNQ5;SCN4B
ion channel activity (GO:0005216)	21/396	1.93967e-07	1.38363e-05	-2.46007	27.5238	RYR1;KCNH3;KCNH4;KCNG3;KCNIP2;GABRA4;CACNA2D3;ITPR1;KCNA4;KCNAB1;CACNA1D;CACNA1E;RYR3;ANO3;CACNA1I;GRIN2A;KCNS1;KCNS2;PTK2B;KCNQ5;SCN4B
substrate-specific channel activity (GO:0022838)	21/406	2.8763e-07	1.53882e-05	-2.44903	27.14	RYR1;KCNH3;KCNH4;KCNG3;KCNIP2;GABRA4;CACNA2D3;ITPR1;KCNA4;CACNA1D;KCNAB1;CACNA1E;RYR3;ANO3;CACNA1I;GRIN2A;KCNS1;KCNS2;PTK2B;KCNQ5;SCN4B
channel activity (GO:0015267)	21/427	6.32848e-07	2.70859e-05	-2.46891	25.9643	RYR1;KCNH3;KCNH4;KCNG3;KCNIP2;GABRA4;CACNA2D3;ITPR1;KCNA4;CACNA1D;KCNAB1;CACNA1E;RYR3;ANO3;CACNA1I;GRIN2A;KCNS1;KCNS2;PTK2B;KCNQ5;SCN4B
passive transmembrane transporter activity (GO:0022803)	21/427	6.32848e-07	2.70859e-05	-2.45545	25.8227	RYR1;KCNH3;KCNH4;KCNG3;KCNIP2;GABRA4;CACNA2D3;ITPR1;KCNA4;CACNA1D;KCNAB1;CACNA1E;RYR3;ANO3;CACNA1I;GRIN2A;KCNS1;KCNS2;PTK2B;KCNQ5;SCN4B
inorganic cation transmembrane transporter activity (GO:0022890)	21/497	6.32028e-06	0.000194001	-2.43882	20.8462	RYR1;KCNH3;KCNH4;SLC24A4;KCNG3;KCNIP2;CACNA2D3;ITPR1;KCNA4;CACNA1D;KCNAB1;CACNA1E;RYR3;SLC8A2;CACNA1I;GRIN2A;KCNS1;KCNS2;KCNQ5;SCN4B;SLC17A2
ion channel binding (GO:0044325)	1980-09-01	2.97623e-06	0.000115803	-2.18862	19.8368	HOMER1;ACTN2;KCNIP2;LRRK2;ACTN1;AKAP9;NEDD4L;CABP1;SCN4B
calmodulin binding (GO:0005516)	12/170	6.34581e-06	0.000194001	-2.2386	19.1347	RYR1;PDE1C;PDE1B;CAMK4;STRN;AKAP5;PLCB1;RYR3;ADD2;SLC8A2;CAMKK2;NRGN
voltage-gated potassium channel activity (GO:0005249)	1986-09-01	5.1347e-06	0.000183138	-2.10784	18.1385	KCNH3;KCNG3;KCNH4;KCNS1;KCNS2;KCNIP2;KCNA4;KCNAB1;KCNQ5
phosphoric diester hydrolase activity (GO:0008081)	1990-09-01	7.22441e-06	0.000206136	-2.09967	17.8198	SMPD3;PDE10A;PDE1C;PDE1B;PDE7B;PDE8B;SMPDL3B;GDPD5;PLCB1
calcium ion transmembrane transporter activity (GO:0015085)	10/127	1.58516e-05	0.000424031	-2.16594	16.8201	RYR1;CACNA1I;SLC24A4;GRIN2A;CACNA2D3;ITPR1;CACNA1D;CACNA1E;RYR3;SLC8A2
potassium ion transmembrane transporter activity (GO:0015079)	10/138	3.1004e-05	0.000780572	-2.11868	15.1602	KCNH3;KCNG3;KCNH4;SLC24A4;KCNS1;KCNIP2;KCNS2;KCNA4;KCNQ5;KCNAB1
3',5'-cyclic-nucleotide phosphodiesterase activity (GO:0004114)	2016-05-25	4.52516e-05	0.00107598	-2.13421	14.5863	PDE10A;PDE1C;PDE1B;PDE7B;PDE8B
cyclic-nucleotide phosphodiesterase activity (GO:0004112)	2016-05-26	5.33696e-05	0.00114741	-2.13169	14.4321	PDE10A;PDE1C;PDE1B;PDE7B;PDE8B
glutamate receptor binding (GO:0035254)	2016-05-29	8.4594e-05	0.00164574	-2.23118	14.3009	HOMER1;ADORA2A;NETO1;CABP1;DRD2
divalent inorganic cation transmembrane transporter activity (GO:0072509)	10/154	7.42149e-05	0.00151257	-2.15558	13.9982	RYR1;CACNA1I;SLC24A4;GRIN2A;CACNA2D3;ITPR1;CACNA1D;CACNA1E;RYR3;SLC8A2
potassium channel activity (GO:0005267)	9/118	5.36174e-05	0.00114741	-2.05236	13.895	KCNH3;KCNG3;KCNH4;KCNS1;KCNIP2;KCNS2;KCNA4;KCNAB1;KCNQ5
channel regulator activity (GO:0016247)	8/102	0.000117021	0.00217761	-2.09319	12.8303	KCNS1;KCNIP2;PRKCB;ITPR1;NEDD4L;KCNAB1;DRD2;SCN4B
calcium channel activity (GO:0005262)	8/108	0.000169484	0.00302247	-2.0919	12.1365	RYR1;CACNA1I;GRIN2A;CACNA2D3;ITPR1;CACNA1D;CACNA1E;RYR3
delayed rectifier potassium channel activity (GO:0005251)	1936-05-01	0.000211141	0.00361474	-1.90435	10.7076	KCNG3;KCNS1;KCNS2;KCNA4;KCNQ5
potassium channel regulator activity (GO:0015459)	1940-05-01	0.000329608	0.00542586	-1.97449	10.3001	KCNS1;KCNIP2;NEDD4L;KCNAB1;DRD2
monovalent inorganic cation transmembrane transporter activity (GO:0015077)	13/343	0.00105881	0.0151057	-2.18047	9.14202	KCNH3;KCNH4;SLC24A4;KCNG3;KCNIP2;KCNA4;KCNAB1;SLC8A2;KCNS1;KCNS2;KCNQ5;SCN4B;SLC17A2
voltage-gated calcium channel activity (GO:0005245)	1944-05-01	0.000492619	0.00780892	-1.85499	9.0013	RYR1;CACNA1I;CACNA2D3;CACNA1D;CACNA1E
phosphoric ester hydrolase activity (GO:0042578)	13/360	0.00161046	0.0215399	-2.09434	8.03776	PDE1C;PDE1B;CTDSPL;GDPD5;DUSP14;SMPD3;PDE10A;INPP5J;PTPN7;PDE7B;PLCB1;PDE8B;SMPDL3B
calcium ion binding (GO:0005509)	20/698	0.00159592	0.0215399	-2.00265	7.68586	RYR1;C2CD5;KCNIP2;DGKB;ACTN2;TESC;ACTN1;HPCA;TBC1D8;PCDHB14;CABP1;CACNA1E;RYR3;CAMKK2;PCDHGA10;PITPNM2;SLIT3;FAT3;PLCB1;CALN1
receptor signaling protein activity (GO:0005057)	7/124	0.00195468	0.0235623	-1.88689	7.07225	KCNH3;KCNH4;ACVR1C;SMAD3;ITPR1;TYRO3;TRAIP
SMAD binding (GO:0046332)	1968-05-01	0.00299485	0.0328665	-1.78609	6.10004	SKI;SMAD3;CITED2;MAGI2;PMEPA1
phosphatase inhibitor activity (GO:0019212)	1938-04-01	0.00238207	0.0268296	-1.60455	5.80566	SH3RF2;TESC;PPP1R1B;PHACTR1
ligand-gated ion channel activity (GO:0015276)	7/145	0.00447998	0.0428937	-1.77962	5.60409	RYR1;GRIN2A;GABRA4;ITPR1;PTK2B;KCNQ5;RYR3
ligand-gated channel activity (GO:0022834)	7/145	0.00447998	0.0428937	-1.76678	5.56363	RYR1;GRIN2A;GABRA4;ITPR1;PTK2B;KCNQ5;RYR3
neurotransmitter receptor activity (GO:0030594)	1974-05-01	0.00421315	0.0428937	-1.69929	5.35112	GABRA4;CHRM4;DRD1;DRD2;MCHR1
phosphatase regulator activity (GO:0019208)	1975-05-01	0.00444606	0.0428937	-1.64074	5.16674	SH3RF2;PPP4R4;TESC;PPP1R1B;PHACTR1
receptor regulator activity (GO:0030545)	1942-04-01	0.00333121	0.035644	-1.51295	5.04442	ACTN2;PXDN;WNT2;PPARGC1B
calcium-release channel activity (GO:0015278)	2016-03-16	0.00198188	0.0235623	-1.32291	4.95841	RYR1;ITPR1;RYR3
protein serine/threonine kinase activity (GO:0004674)	13/449	0.00967148	0.0766554	-1.85901	4.77476	PRKCH;PRKCB;MAST3;LRRK2;DCLK3;CAMKK2;BCR;RPS6KA3;ACVR1C;CAMK4;PTK2B;SPEG;PRKD1
ligand-dependent nuclear receptor transcription coactivator activity (GO:0030374)	1946-04-01	0.00450985	0.0428937	-1.50537	4.74045	PRKCB;ACTN2;TRERF1;PPARGC1B
GTPase regulator activity (GO:0030695)	10/310	0.0113938	0.0812758	-1.78829	4.48844	BCR;ARHGAP10;SH3BP1;LRRK2;ARHGAP19;TBC1D8;RGS20;PLCB1;RGS9;DGKI
intracellular ligand-gated ion channel activity (GO:0005217)	2016-03-24	0.00552907	0.0514444	-1.48342	4.4017	RYR1;ITPR1;RYR3
protein heterodimerization activity (GO:0046982)	12/408	0.0113811	0.0812758	-1.74337	4.3757	GABPB2;HOMER1;ADORA2A;TYRO3;INHBA;DRD2;FOXP2;ARNTL;SYT6;FOXP1;ADD2;ADCY5
GTPase activator activity (GO:0005096)	9/265	0.0119026	0.0835136	-1.73449	4.3063	BCR;ARHGAP10;SH3BP1;LRRK2;ARHGAP19;TBC1D8;RGS20;PLCB1;RGS9
NAD+ kinase activity (GO:0003951)	2016-03-17	0.00230871	0.0267062	-1.16146	4.20781	DGKB;DGKI;DGKH
intracellular ligand-gated calcium channel activity (GO:0005218)	2016-03-11	0.000782233	0.0115447	-0.903053	4.029	RYR1;ITPR1;RYR3
protein kinase C activity (GO:0004697)	2016-03-16	0.00198188	0.0235623	-1.07069	4.01305	PRKCH;PRKCB;PRKD1
diacylglycerol kinase activity (GO:0004143)	2016-03-15	0.00168552	0.0218607	-1.04769	4.00538	DGKB;DGKI;DGKH
nucleoside-triphosphatase regulator activity (GO:0060589)	10/330	0.0167834	0.104576	-1.68964	3.81494	BCR;ARHGAP10;SH3BP1;LRRK2;ARHGAP19;TBC1D8;RGS20;PLCB1;RGS9;DGKI
G-protein coupled receptor binding (GO:0001664)	8/229	0.0149256	0.0967902	-1.58904	3.71074	GNAL;ADORA2A;HOMER1;MAGI2;PPP1R1B;CABP1;TAC1;WNT2
calmodulin-dependent protein kinase activity (GO:0004683)	2016-03-26	0.00677276	0.0603904	-1.28914	3.6185	CAMK4;PTK2B;CAMKK2
phosphatase binding (GO:0019902)	6/136	0.0124075	0.0852411	-1.44917	3.56825	PPP1R16B;SH3RF2;SPTBN4;SMAD3;MAGI2;STRN
actinin binding (GO:0042805)	2016-03-25	0.00613203	0.0558406	-1.21008	3.4914	ADORA2A;CACNA1D;LMO7
actin binding (GO:0003779)	11/386	0.0185535	0.113441	-1.54489	3.3624	TMOD1;SPTBN4;INF2;ACTN2;LRRK2;ACTN1;HPCA;KLHL2;PHACTR1;PPP1R9A;ADD2
receptor activator activity (GO:0030546)	2016-03-29	0.00892702	0.0738724	-1.20687	3.14441	ACTN2;WNT2;PPARGC1B
protein phosphatase regulator activity (GO:0019888)	1965-04-01	0.0139097	0.0915901	-1.19038	2.84553	SH3RF2;PPP4R4;PPP1R1B;PHACTR1
enzyme inhibitor activity (GO:0004857)	9/336	0.0438222	0.218092	-1.45752	2.21957	SKI;RPS6KA3;SH3RF2;LRRK2;TESC;PPP1R1B;PHACTR1;CABP1;DGKI
protein phosphatase inhibitor activity (GO:0004864)	1936-03-01	0.0153611	0.0981276	-0.874916	2.03111	SH3RF2;PPP1R1B;PHACTR1
3',5'-cyclic-AMP phosphodiesterase activity (GO:0004115)	2016-03-11	0.000782233	0.0115447	-0.447489	1.99649	PDE1B;PDE7B;PDE8B
phospholipase activity (GO:0004620)	1990-04-01	0.0379917	0.198298	-1.11689	1.8071	SMPD3;LPL;SMPDL3B;PLCB1
protein tyrosine kinase activity (GO:0004713)	5/142	0.048526	0.233361	-1.20405	1.7521	BCR;EPHA4;TYRO3;PTK2B;CAMKK2
syntaxin binding (GO:0019905)	1944-03-01	0.0252156	0.149893	-0.909949	1.72693	LRRK2;CPLX2;SYT6
RNA polymerase II core promoter proximal region sequence-specific DNA binding transcription factor activity (GO:0000982)	6/204	0.0645674	0.283646	-1.18256	1.49006	DBP;BCL11B;ARID3B;MEIS2;FOXP2;ARNTL
lipase activity (GO:0016298)	4/105	0.0595391	0.271093	-1.02009	1.33152	SMPD3;LPL;SMPDL3B;PLCB1
protein complex scaffold (GO:0032947)	1957-03-01	0.0469419	0.228308	-0.814418	1.20294	HOMER1;MAGI2;AKAP9
RNA polymerase II transcription factor binding transcription factor activity (GO:0001076)	4/112	0.0714146	0.305655	-0.990042	1.1735	CITED2;TRERF1;PPARGC1B;ARNTL
SNARE binding (GO:0000149)	1959-03-01	0.0508941	0.24203	-0.803487	1.1399	LRRK2;CPLX2;SYT6
calcium-dependent protein binding (GO:0048306)	1956-03-01	0.0450253	0.221504	-0.704609	1.06207	CABP1;CPLX2;SYT6
peptide binding (GO:0042277)	5/172	0.0909296	0.359729	-1.03269	1.05583	SLC7A8;KCNIP2;CABP1;INHBA;DLGAP3
sequence-specific DNA binding RNA polymerase II transcription factor activity (GO:0000981)	9/397	0.0978579	0.362245	-1.03706	1.05307	DBP;BCL11B;RARB;ARID3B;MEIS2;RXRG;FOXP2;FOXP1;ARNTL
transcription regulatory region sequence-specific DNA binding (GO:0000976)	8/340	0.0982216	0.362245	-1.01667	1.03236	SMAD3;DBP;BCL11B;RARB;ARID3B;MEIS2;FOXP2;ARNTL
amide binding (GO:0033218)	5/177	0.0994123	0.362245	-0.953919	0.968643	SLC7A8;KCNIP2;CABP1;INHBA;DLGAP3
core promoter proximal region sequence-specific DNA binding (GO:0000987)	5/176	0.0976846	0.362245	-0.950876	0.965554	SMAD3;BCL11B;ARID3B;MEIS2;FOXP2
SH3 domain binding (GO:0017124)	4/119	0.0844077	0.34737	-0.899437	0.951033	SH3BP1;CTTNBP2;INPP5J;BAIAP2
protein homodimerization activity (GO:0042803)	13/653	0.11437	0.362245	-0.909966	0.924012	SMAD3;GABPB2;MTCL1;TESC;LRRK2;CABP1;FOXP2;SYT6;FOXP1;ADD2;DRD2;PLCB1;RUNX1T1
core promoter proximal region DNA binding (GO:0001159)	5/178	0.101155	0.362245	-0.901749	0.915668	SMAD3;BCL11B;ARID3B;MEIS2;FOXP2
steroid hormone receptor binding (GO:0035258)	1967-03-01	0.0682392	0.295014	-0.699712	0.854161	PRKCB;STRN;PPARGC1B
sodium ion transmembrane transporter activity (GO:0015081)	4/128	0.102681	0.362245	-0.799044	0.811378	SLC24A4;SCN4B;SLC17A2;SLC8A2
phospholipid binding (GO:0005543)	7/296	0.115106	0.362245	-0.794115	0.806373	SPTBN4;C2CD5;PLEKHA5;ITPR1;PLCB1;PIK3C2B;SYT6
extracellular ligand-gated ion channel activity (GO:0005230)	1974-03-01	0.0853185	0.347774	-0.650379	0.686931	GRIN2A;GABRA4;PTK2B
RNA polymerase II transcription cofactor activity (GO:0001104)	1978-03-01	0.0958153	0.362245	-0.625642	0.6353	CITED2;TRERF1;PPARGC1B
transmembrane receptor protein kinase activity (GO:0019199)	1982-03-01	0.106811	0.362245	-0.494431	0.502063	EPHA4;ACVR1C;TYRO3
enzyme activator activity (GO:0008047)	9/446	0.160829	0.394708	-0.438748	0.407864	BCR;ARHGAP10;SH3BP1;LRRK2;ARHGAP19;TBC1D8;RGS20;PLCB1;RGS9
nuclear hormone receptor binding (GO:0035257)	4/139	0.127247	0.373025	-0.40787	0.402205	PRKCB;RARB;STRN;PPARGC1B
small GTPase binding (GO:0031267)	5/209	0.16231	0.394708	-0.211386	0.196506	INF2;PRKCH;LRRK2;GRASP;DGKI
RNA polymerase II core promoter proximal region sequence-specific DNA binding transcription factor activity involved in positive regulation of transcription (GO:0001077)	4/151	0.156554	0.394708	-0.145811	0.135548	DBP;BCL11B;ARID3B;MEIS2
drug binding (GO:0008144)	1993-03-01	0.139363	0.389852	-0.123883	0.116697	RARB;HTR1B;DRD2
ion channel inhibitor activity (GO:0008200)	1934-02-01	0.0842861	0.34737	-0.0874972	0.0925165	ITPR1;NEDD4L
glutamate receptor activity (GO:0008066)	2016-02-27	0.0576952	0.265522	-0.0668554	0.0886541	GRIN2A;PTK2B
protein phosphatase binding (GO:0019903)	1994-03-01	0.142474	0.394708	-0.068633	0.0638019	PPP1R16B;SH3RF2;STRN
channel inhibitor activity (GO:0016248)	1935-02-01	0.0883414	0.353366	-0.048915	0.0508839	ITPR1;NEDD4L
GTPase binding (GO:0051020)	5/221	0.189258	0.421887	-0.0248307	0.0214293	INF2;PRKCH;LRRK2;GRASP;DGKI
cholesterol binding (GO:0015485)	1934-02-01	0.0842861	0.34737	-0.0106168	0.0112258	CYP11A1;OSBP2
protein kinase A binding (GO:0051018)	1935-02-01	0.0883414	0.353366	0.0300648	-0.031275	LRRK2;AKAP5
RNA polymerase II regulatory region sequence-specific DNA binding (GO:0000977)	6/284	0.196891	0.423638	0.0448406	-0.0385125	DBP;BCL11B;RARB;ARID3B;MEIS2;FOXP2
hormone receptor binding (GO:0051427)	4/160	0.18003	0.416759	0.0503362	-0.0440567	PRKCB;RARB;STRN;PPARGC1B
estrogen receptor binding (GO:0030331)	2016-02-28	0.061284	0.273224	0.0381182	-0.0494569	STRN;PPARGC1B
RNA polymerase II regulatory region DNA binding (GO:0001012)	6/288	0.205233	0.423638	0.0578362	-0.0496741	DBP;BCL11B;RARB;ARID3B;MEIS2;FOXP2
clathrin binding (GO:0030276)	2016-02-29	0.064947	0.283646	0.0462537	-0.0582809	LRRK2;SYT6
calcium channel regulator activity (GO:0005246)	1931-02-01	0.0724854	0.307166	0.0523818	-0.0618298	PRKCB;ITPR1
endopeptidase activity (GO:0004175)	2/411	0.976908	0.978125	2.86575	-0.0633827	TMPRSS9;ADAMTS3
carbohydrate binding (GO:0030246)	1/278	0.978125	0.978125	2.90377	-0.0642237	CRYBG3
cofactor binding (GO:0048037)	1/266	0.974172	0.978125	2.9837	-0.0659914	ME3
solute:cation antiporter activity (GO:0015298)	2016-02-28	0.061284	0.273224	0.0564221	-0.0732055	SLC24A4;SLC8A2
structure-specific DNA binding (GO:0043566)	1/241	0.963508	0.97131	2.94074	-0.0856026	SMAD3
transferase activity, transferring acyl groups (GO:0016746)	1/243	0.964502	0.97131	2.95781	-0.0860994	ZDHHC14
RNA polymerase II activating transcription factor binding (GO:0001102)	1936-02-01	0.0924538	0.359729	0.0898431	-0.0918559	SMAD3;CITED2
actin filament binding (GO:0051015)	1998-03-01	0.155147	0.394708	0.0988955	-0.0919342	ACTN2;ACTN1;ADD2
calcium-dependent phospholipid binding (GO:0005544)	1936-02-01	0.0924538	0.359729	0.105637	-0.108003	C2CD5;SYT6
peptidase regulator activity (GO:0061134)	1/209	0.943259	0.95667	2.87051	-0.127154	RPS6KA3
ligase activity (GO:0016874)	3/431	0.935037	0.952847	2.72823	-0.131776	SH3RF2;NEDD4L;TRAIP
sodium channel regulator activity (GO:0017080)	2016-02-27	0.0576952	0.265522	0.100154	-0.13281	NEDD4L;SCN4B
bHLH transcription factor binding (GO:0043425)	2016-02-27	0.0576952	0.265522	0.106198	-0.140824	SMAD3;ARNTL
transferase activity, transferring acyl groups other than amino-acyl groups (GO:0016747)	1/203	0.938371	0.953973	3.01984	-0.142295	ZDHHC14
transcription coactivator activity (GO:0003713)	6/291	0.211573	0.431152	0.171647	-0.144406	CITED2;ACTN2;PRKCB;TRERF1;ATF6;PPARGC1B
guanyl-nucleotide exchange factor activity (GO:0005085)	1/196	0.932136	0.952158	2.96352	-0.145284	BCR
serine hydrolase activity (GO:0017171)	1/191	0.927303	0.949487	2.93987	-0.152383	TMPRSS9
metallopeptidase activity (GO:0008237)	1/188	0.92424	0.948621	2.92237	-0.154143	ADAMTS3
sterol binding (GO:0032934)	1938-02-01	0.100841	0.362245	0.152037	-0.154384	CYP11A1;OSBP2
serine-type peptidase activity (GO:0008236)	1/188	0.92424	0.948621	2.98568	-0.157483	TMPRSS9
coenzyme binding (GO:0050662)	1/188	0.92424	0.948621	2.98854	-0.157634	ME3
RNA polymerase II transcription factor binding transcription factor activity involved in positive regulation of transcription (GO:0001190)	1940-02-01	0.109429	0.362245	0.158787	-0.161238	CITED2;ARNTL
antigen binding (GO:0003823)	1/212	0.945556	0.956733	3.72102	-0.164584	SLC7A8
transferase activity, transferring glycosyl groups (GO:0016757)	2/280	0.896459	0.937561	2.64617	-0.170607	B3GNT2;CHSY3
structural constituent of cytoskeleton (GO:0005200)	3/100	0.161612	0.394708	0.188389	-0.175128	SPTBN4;SORBS2;KRT31
endopeptidase regulator activity (GO:0061135)	1/171	0.9043	0.937561	2.9011	-0.187043	RPS6KA3
oxidoreductase activity, acting on paired donors, with incorporation or reduction of molecular oxygen (GO:0016705)	1/163	0.893189	0.937561	2.90925	-0.187568	CYP11A1
peptidase inhibitor activity (GO:0030414)	1/173	0.906893	0.937561	2.91704	-0.188071	RPS6KA3
endopeptidase inhibitor activity (GO:0004866)	1/166	0.897498	0.937561	2.93158	-0.189008	RPS6KA3
serine-type endopeptidase activity (GO:0004252)	1/167	0.898896	0.937561	2.95697	-0.190645	TMPRSS9
RNA polymerase II core promoter proximal region sequence-specific DNA binding (GO:0000978)	4/167	0.199054	0.423638	0.22298	-0.191512	BCL11B;ARID3B;MEIS2;FOXP2
iron ion binding (GO:0005506)	1/172	0.905606	0.937561	2.98263	-0.192299	CYP11A1
cysteine-type peptidase activity (GO:0008234)	1/172	0.905606	0.937561	2.98445	-0.192417	USP28
microtubule binding (GO:0008017)	1/171	0.9043	0.937561	2.98639	-0.192542	MTCL1
Rho GTPase activator activity (GO:0005100)	1939-02-01	0.105111	0.362245	0.200267	-0.203358	BCR;ARHGAP10
phospholipid transporter activity (GO:0005548)	1941-02-01	0.113794	0.362245	0.205812	-0.208989	SLMO1;ANO3
G-protein coupled amine receptor activity (GO:0008227)	1941-02-01	0.113794	0.362245	0.23452	-0.23814	CHRM4;HTR1B
helicase activity (GO:0004386)	1/150	0.872334	0.921874	2.94033	-0.239186	NAV2
structural constituent of muscle (GO:0008307)	1941-02-01	0.113794	0.362245	0.256995	-0.260962	ACTN2;SORBS2
tubulin binding (GO:0015631)	2/241	0.842372	0.892414	2.67283	-0.304235	MTCL1;LRRK2
cytokine receptor binding (GO:0005126)	2/228	0.819314	0.882016	2.6176	-0.328626	SMAD3;PXDN
transferase activity, transferring one-carbon groups (GO:0016741)	2/218	0.799581	0.875245	2.49925	-0.333028	KMT2D;METTL17
GTP binding (GO:0005525)	4/385	0.77281	0.861361	2.32553	-0.347065	RASD2;GNAL;RASL10B;LRRK2
cytokine activity (GO:0005125)	2/213	0.78902	0.870362	2.50107	-0.347263	INHBA;WNT2
R-SMAD binding (GO:0070412)	2016-02-22	0.0409606	0.206249	0.220241	-0.347688	SMAD3;PMEPA1
methyltransferase activity (GO:0008168)	2/210	0.782452	0.867589	2.45107	-0.348142	KMT2D;METTL17
active transmembrane transporter activity (GO:0022804)	3/307	0.791608	0.870972	2.52035	-0.348176	SLC24A4;SLC17A2;SLC8A2
oxidoreductase activity, acting on CH-OH group of donors (GO:0016614)	1/131	0.83437	0.888522	2.9788	-0.352081	ME3
histone binding (GO:0042393)	1/132	0.836623	0.888522	3.00238	-0.354868	PRKCB
hydrolase activity, acting on glycosyl bonds (GO:0016798)	1/128	0.827426	0.887565	2.98249	-0.355732	SMPDL3B
organic anion transmembrane transporter activity (GO:0008514)	1/130	0.832087	0.888522	3.03404	-0.35861	SLC7A8
UDP-glycosyltransferase activity (GO:0008194)	1/132	0.836623	0.888522	3.03418	-0.358627	CHSY3
cation:cation antiporter activity (GO:0015491)	2016-02-22	0.0409606	0.206249	0.232896	-0.367666	SLC24A4;SLC8A2
Ras guanyl-nucleotide exchange factor activity (GO:0005088)	1/125	0.820193	0.882016	3.00179	-0.37686	BCR
growth factor receptor binding (GO:0070851)	1/121	0.810077	0.881079	2.9921	-0.378825	TGFA
hydrolase activity, acting on carbon-nitrogen (but not peptide) bonds (GO:0016810)	1/123	0.815204	0.881079	2.99831	-0.379612	ARG2
phosphatidylinositol binding (GO:0035091)	4/178	0.230089	0.443594	0.467412	-0.379934	PLEKHA5;ITPR1;PLCB1;PIK3C2B
hormone activity (GO:0005179)	1/122	0.812658	0.881079	3.03371	-0.384093	INHBA
peptide receptor activity (GO:0001653)	1/123	0.815204	0.881079	3.04114	-0.385034	MCHR1
G-protein coupled peptide receptor activity (GO:0008528)	1/121	0.810077	0.881079	3.05164	-0.386363	MCHR1
ubiquitin-protein transferase activity (GO:0004842)	3/279	0.735579	0.837308	2.25176	-0.399829	NEDD4L;LMO7;TRAIP
S-adenosylmethionine-dependent methyltransferase activity (GO:0008757)	1/113	0.788117	0.870362	2.97659	-0.413287	KMT2D
transferase activity, transferring hexosyl groups (GO:0016758)	2/194	0.744343	0.842801	2.4402	-0.417333	B3GNT2;CHSY3
oxidoreductase activity, acting on the CH-OH group of donors, NAD or NADP as acceptor (GO:0016616)	1/115	0.793833	0.871181	3.05215	-0.420908	ME3
double-stranded DNA binding (GO:0003690)	1/109	0.776209	0.862902	3.07754	-0.453796	SMAD3
protein kinase binding (GO:0019901)	5/437	0.714518	0.817684	2.25875	-0.454639	SKI;RPS6KA3;SMAD3;PRKCB;PTK2B
metalloendopeptidase activity (GO:0004222)	1/106	0.766842	0.856941	3.07431	-0.474629	ADAMTS3
organic acid transmembrane transporter activity (GO:0005342)	1/104	0.760383	0.854183	3.11596	-0.491105	SLC7A8
ubiquitin protein ligase binding (GO:0031625)	2/182	0.712154	0.817163	2.43785	-0.492241	SKI;SMAD3
lyase activity (GO:0016829)	2/177	0.697778	0.811546	2.36421	-0.493682	ME3;ADCY5
small conjugating protein ligase binding (GO:0044389)	2/182	0.712154	0.817163	2.45107	-0.494912	SKI;SMAD3
ubiquitinyl hydrolase activity (GO:0036459)	1/105	0.763635	0.855591	3.18137	-0.496176	USP28
inorganic anion transmembrane transporter activity (GO:0015103)	3/119	0.226483	0.441228	0.617539	-0.505266	GABRA4;SLC17A2;ANO3
guanyl nucleotide binding (GO:0019001)	5/406	0.652889	0.771551	1.97925	-0.513325	RASD2;PDE10A;GNAL;RASL10B;LRRK2
guanyl ribonucleotide binding (GO:0032561)	5/405	0.650769	0.771551	1.98039	-0.51362	RASD2;PDE10A;GNAL;RASL10B;LRRK2
zinc ion binding (GO:0008270)	16/1256	0.650666	0.771551	1.98078	-0.513721	KMT2D;SMAD3;PRKCB;LMO7;ZDHHC14;TRAIP;SH3RF3;SKI;SH3RF2;GRIN2A;ADAMTS3;RARB;ZSWIM6;RNF150;RXRG;RNF166
ankyrin binding (GO:0030506)	2016-02-21	0.0378756	0.198298	0.323954	-0.524152	SPTBN4;CACNA1D
carboxylic acid transmembrane transporter activity (GO:0046943)	1/101	0.750359	0.845141	3.16533	-0.532573	SLC7A8
unfolded protein binding (GO:0051082)	1/101	0.750359	0.845141	3.16831	-0.533075	SLMAP
monooxygenase activity (GO:0004497)	1999-01-01	0.743445	0.842801	3.1439	-0.537681	CYP11A1
spectrin binding (GO:0030507)	2016-02-21	0.0378756	0.198298	0.335748	-0.543235	SPTBN4;ADD2
kinase binding (GO:0019900)	6/487	0.656433	0.77185	2.14583	-0.555696	SKI;RPS6KA3;SMAD3;PRKCB;PTK2B;IGSF9B
PDZ domain binding (GO:0030165)	1996-01-01	0.732716	0.836274	3.10909	-0.555904	GRASP
Ras GTPase binding (GO:0017016)	4/193	0.274138	0.475025	0.754755	-0.56183	INF2;PRKCH;LRRK2;DGKI
transcription factor binding (GO:0008134)	8/464	0.303457	0.501466	0.828424	-0.571794	SKI;SMAD3;CITED2;NAB2;RARB;TRERF1;MEIS2;ARNTL
cell adhesion molecule binding (GO:0050839)	2/168	0.670418	0.783986	2.3861	-0.580691	ACTN2;ACTN1
Ras GTPase activator activity (GO:0005099)	3/124	0.244343	0.452722	0.756258	-0.599318	BCR;ARHGAP10;TBC1D8
RNA polymerase II transcription regulatory region sequence-specific DNA binding transcription factor activity involved in positive regulation of transcription (GO:0001228)	4/202	0.301232	0.501466	0.872307	-0.602083	DBP;BCL11B;ARID3B;MEIS2
growth factor activity (GO:0008083)	2/163	0.654376	0.771551	2.35986	-0.612035	TGFA;INHBA
alpha-actinin binding (GO:0051393)	2016-02-20	0.0348848	0.188996	0.368028	-0.613145	ADORA2A;CACNA1D
chromatin binding (GO:0003682)	7/420	0.352198	0.540295	1.01058	-0.622151	SKI;SMAD3;PRKCB;CITED2;TCF7;TRERF1;FOXP1
sulfur compound binding (GO:1901681)	4/206	0.313379	0.509986	0.925869	-0.623454	ADAMTS3;CHST15;LPL;NAV2
protein N-terminus binding (GO:0047485)	1989-01-01	0.705917	0.814373	3.09079	-0.634655	KCNIP2
ionotropic glutamate receptor activity (GO:0004970)	2016-02-19	0.0319915	0.175543	0.366193	-0.637128	GRIN2A;PTK2B
transcription corepressor activity (GO:0003714)	4/208	0.319471	0.514036	0.959351	-0.638413	SKI;CITED2;NAB2;MEIS2
GTPase activity (GO:0003924)	4/224	0.368414	0.558921	1.10171	-0.640918	RASD2;GNAL;LRRK2;GNB5
RNA polymerase II transcription regulatory region sequence-specific DNA binding transcription factor activity involved in negative regulation of transcription (GO:0001227)	1988-01-01	0.701876	0.8119	3.10452	-0.646916	FOXP2
ligand-activated sequence-specific DNA binding RNA polymerase II transcription factor activity (GO:0004879)	1950-02-01	0.154843	0.394708	0.701023	-0.651677	RARB;RXRG
small conjugating protein binding (GO:0032182)	1988-01-01	0.701876	0.8119	3.2118	-0.66927	SMAD3
direct ligand regulated sequence-specific DNA binding transcription factor activity (GO:0098531)	1950-02-01	0.154843	0.394708	0.722182	-0.671347	RARB;RXRG
tetrapyrrole binding (GO:0046906)	2/146	0.595223	0.734165	2.17594	-0.672413	CYP11A1;PXDN
ATP binding (GO:0005524)	22/1494	0.387079	0.569313	1.23049	-0.693167	EPHA4;PRKCH;PRKCB;MAST3;DGKB;LRRK2;TRANK1;DCLK3;NAV2;CAMKK2;PIK3C2B;ADCY5;BCR;RPS6KA3;ACVR1C;CAMK4;TYRO3;SPEG;PTK2B;PRKD1;DGKI;DGKH
anion transmembrane transporter activity (GO:0008509)	4/245	0.432278	0.609751	1.4025	-0.693825	SLC7A8;GABRA4;SLC17A2;ANO3
phosphatase activity (GO:0016791)	4/266	0.494342	0.650172	1.61461	-0.69512	INPP5J;CTDSPL;PTPN7;DUSP14
signal sequence binding (GO:0005048)	2016-02-22	0.0409606	0.206249	0.441336	-0.696726	KCNIP2;CABP1
kinase regulator activity (GO:0019207)	2/141	0.576453	0.719306	2.15387	-0.709631	TESC;PPP1R1B
heme binding (GO:0020037)	2/137	0.560989	0.70827	2.11853	-0.730744	CYP11A1;PXDN
magnesium ion binding (GO:0000287)	3/190	0.483152	0.644749	1.67538	-0.735312	RPS6KA3;MAST3;TESC
heparin binding (GO:0008201)	3/140	0.302701	0.501466	1.07208	-0.739971	ADAMTS3;LPL;NAV2
glycosaminoglycan binding (GO:0005539)	3/190	0.483152	0.644749	1.69856	-0.745489	ADAMTS3;LPL;NAV2
solute:cation symporter activity (GO:0015294)	1982-01-01	0.676446	0.78888	3.16546	-0.75066	SLC17A2
binding, bridging (GO:0060090)	3/146	0.324822	0.517512	1.14667	-0.755336	HOMER1;SORBS2;BAIAP2
small GTPase regulator activity (GO:0005083)	3/195	0.500159	0.652646	1.7816	-0.760244	BCR;ARHGAP10;TBC1D8
protein binding, bridging (GO:0030674)	2/134	0.549131	0.69535	2.09972	-0.762912	SORBS2;BAIAP2
secondary active transmembrane transporter activity (GO:0015291)	3/191	0.486575	0.644749	1.76122	-0.772987	SLC24A4;SLC17A2;SLC8A2
phosphoprotein phosphatase activity (GO:0004721)	3/172	0.419881	0.59704	1.50697	-0.777252	CTDSPL;PTPN7;DUSP14
protein C-terminus binding (GO:0008022)	3/162	0.383649	0.569313	1.38434	-0.779831	LMO7;BAIAP2;MCHR1
copper ion binding (GO:0005507)	1953-02-01	0.169093	0.406579	0.870416	-0.783356	SNAI3;METTL17
activating transcription factor binding (GO:0033613)	1953-02-01	0.169093	0.406579	0.88654	-0.797866	SMAD3;CITED2
phosphatidylinositol bisphosphate binding (GO:1902936)	1956-02-01	0.183555	0.416759	0.927002	-0.811356	PLEKHA5;PLCB1
symporter activity (GO:0015293)	2/130	0.532977	0.680938	2.14863	-0.825683	SLC24A4;SLC17A2
kinase inhibitor activity (GO:0019210)	1957-02-01	0.188416	0.421887	0.964626	-0.832489	TESC;PPP1R1B
small conjugating protein-specific protease activity (GO:0019783)	1976-01-01	0.648861	0.771551	3.22137	-0.835471	USP28
steroid hormone receptor activity (GO:0003707)	1957-02-01	0.188416	0.421887	0.972355	-0.839159	RARB;RXRG
protease binding (GO:0002020)	1977-01-01	0.653616	0.771551	3.2664	-0.847151	RYR1
protein kinase inhibitor activity (GO:0004860)	1954-02-01	0.173893	0.4067	0.94442	-0.849676	TESC;PPP1R1B
ubiquitin binding (GO:0043130)	1977-01-01	0.653616	0.771551	3.29532	-0.854651	SMAD3
Rho guanyl-nucleotide exchange factor activity (GO:0005089)	1977-01-01	0.653616	0.771551	3.31686	-0.860237	BCR
cytokine binding (GO:0019955)	1978-01-01	0.658307	0.771932	3.32698	-0.861215	PXDN
proline-rich region binding (GO:0070064)	2016-02-19	0.0319915	0.175543	0.495177	-0.861544	GAREM;BAIAP2
growth factor binding (GO:0019838)	2/123	0.503779	0.655372	2.10895	-0.891141	ACVR1C;PXDN
protein kinase regulator activity (GO:0019887)	2/121	0.495224	0.650172	2.10095	-0.904499	TESC;PPP1R1B
N-methyltransferase activity (GO:0008170)	1972-01-01	0.629185	0.758567	3.31706	-0.916585	KMT2D
protein methyltransferase activity (GO:0008276)	1972-01-01	0.629185	0.758567	3.32913	-0.91992	KMT2D
antioxidant activity (GO:0016209)	1970-01-01	0.618939	0.750442	3.26922	-0.938569	PXDN
chromatin DNA binding (GO:0031490)	1968-01-01	0.608412	0.744001	3.19968	-0.946184	SMAD3
carboxylic ester hydrolase activity (GO:0052689)	2/111	0.451098	0.620804	1.98949	-0.948468	ABHD2;LPL
ubiquitin-specific protease activity (GO:0004843)	1970-01-01	0.618939	0.750442	3.31658	-0.952165	USP28
core promoter binding (GO:0001047)	2/111	0.451098	0.620804	1.99847	-0.952753	NPAS2;ARNTL
enhancer sequence-specific DNA binding (GO:0001158)	1970-01-01	0.618939	0.750442	3.34048	-0.959028	ARID3B
hormone binding (GO:0042562)	1962-02-01	0.212959	0.431152	1.18929	-1.00054	INHBA;MCHR1
signaling adaptor activity (GO:0035591)	1967-01-01	0.603041	0.739546	3.34402	-1.00895	HOMER1
protein tyrosine phosphatase activity (GO:0004725)	2/103	0.414284	0.593022	1.93203	-1.00953	PTPN7;DUSP14
antiporter activity (GO:0015297)	1962-02-01	0.212959	0.431152	1.20109	-1.01047	SLC24A4;SLC8A2
integrin binding (GO:0005178)	2/102	0.409596	0.59026	1.92127	-1.01288	ACTN2;ACTN1
amino acid transmembrane transporter activity (GO:0015171)	1966-01-01	0.597596	0.734975	3.36317	-1.03558	SLC7A8
chloride channel activity (GO:0005254)	1972-02-01	0.262755	0.46625	1.38135	-1.05401	GABRA4;ANO3
Hsp90 protein binding (GO:0051879)	2016-02-18	0.0291987	0.164435	0.584905	-1.05589	NPAS2;ARNTL
alcohol binding (GO:0043178)	1989-02-01	0.347161	0.538351	1.70854	-1.058	CYP11A1;OSBP2
phosphatidylinositol phosphate binding (GO:1901981)	1991-02-01	0.356926	0.545587	1.75315	-1.06222	PLEKHA5;PLCB1
thiolester hydrolase activity (GO:0016790)	1965-01-01	0.592077	0.732396	3.41611	-1.06389	USP28
RNA polymerase II transcription factor binding (GO:0001085)	1990-02-01	0.35205	0.540295	1.73657	-1.0691	SMAD3;CITED2
heat shock protein binding (GO:0031072)	1963-02-01	0.217906	0.431777	1.27638	-1.07196	NPAS2;ARNTL
enhancer binding (GO:0035326)	1983-02-01	0.317597	0.51295	1.61816	-1.08025	SMAD3;ARID3B
anion channel activity (GO:0005253)	1980-02-01	0.302697	0.501466	1.57019	-1.08378	GABRA4;ANO3
chloride transmembrane transporter activity (GO:0015108)	1986-02-01	0.332425	0.526127	1.68758	-1.08379	GABRA4;ANO3
beta-catenin binding (GO:0008013)	1967-02-01	0.237786	0.44442	1.3468	-1.09224	SMAD3;TCF7
transferase activity, transferring sulfur-containing groups (GO:0016782)	1964-01-01	0.586483	0.727579	3.45292	-1.09814	CHST15
RNA polymerase II core promoter proximal region sequence-specific DNA binding transcription factor activity involved in negative regulation of transcription (GO:0001078)	1963-01-01	0.580813	0.722639	3.38278	-1.09888	FOXP2
steroid binding (GO:0005496)	1982-02-01	0.312638	0.509986	1.63278	-1.09947	CYP11A1;OSBP2
transmembrane receptor protein tyrosine kinase activity (GO:0004714)	1965-02-01	0.22783	0.441228	1.3454	-1.1008	EPHA4;TYRO3
RNA polymerase II distal enhancer sequence-specific DNA binding transcription factor activity (GO:0003705)	1984-02-01	0.322549	0.517045	1.67671	-1.106	ARID3B;FOXP1
extracellular matrix structural constituent (GO:0005201)	1968-02-01	0.242772	0.451767	1.39347	-1.10724	PXDN;MUC3A
lipid transporter activity (GO:0005319)	1987-02-01	0.337348	0.528882	1.73853	-1.10743	SLMO1;ANO3
Rho GTPase binding (GO:0017048)	1967-02-01	0.237786	0.44442	1.37233	-1.11294	INF2;LRRK2
cytoskeletal adaptor activity (GO:0008093)	2016-02-18	0.0291987	0.164435	0.621938	-1.12275	SORBS2;BAIAP2
glycoprotein binding (GO:0001948)	1981-02-01	0.307671	0.504533	1.65483	-1.13211	LRRK2;TGFA
collagen binding (GO:0005518)	1962-01-01	0.575065	0.719306	3.44003	-1.13338	SMAD3
chaperone binding (GO:0051087)	1960-01-01	0.563334	0.709138	3.46658	-1.19148	GNB5
Rab GTPase activator activity (GO:0005097)	1961-01-01	0.569239	0.71447	3.56355	-1.19812	TBC1D8
receptor signaling protein serine/threonine kinase activity (GO:0004702)	1957-01-01	0.54513	0.692331	3.60923	-1.32708	ACVR1C
repressing transcription factor binding (GO:0070491)	1955-01-01	0.532577	0.680938	3.47479	-1.33531	SKI
syntaxin-1 binding (GO:0017075)	2016-02-17	0.0265097	0.153326	0.714631	-1.34007	LRRK2;CPLX2
ionotropic glutamate receptor binding (GO:0035255)	2016-02-17	0.0265097	0.153326	0.724029	-1.35769	NETO1;DRD2
RNA polymerase II distal enhancer sequence-specific DNA binding (GO:0000980)	1956-01-01	0.538896	0.686451	3.61598	-1.36041	ARID3B
double-stranded RNA binding (GO:0003725)	1953-01-01	0.519679	0.667936	3.77803	-1.52467	ACTN1
sulfotransferase activity (GO:0008146)	1952-01-01	0.513099	0.661464	3.76253	-1.55505	CHST15
NAD binding (GO:0051287)	1950-01-01	0.499667	0.652646	3.67378	-1.56767	ME3
carbon-carbon lyase activity (GO:0016830)	1951-01-01	0.506428	0.656822	3.8406	-1.61437	ME3
histone methyltransferase activity (GO:0042054)	1952-01-01	0.513099	0.661464	3.93455	-1.62615	KMT2D
cysteine-type endopeptidase inhibitor activity (GO:0004869)	1949-01-01	0.492814	0.650172	3.81048	-1.64048	RPS6KA3
anion:cation symporter activity (GO:0015296)	1948-01-01	0.485867	0.644749	3.7718	-1.65542	SLC17A2
excitatory extracellular ligand-gated ion channel activity (GO:0005231)	1948-01-01	0.485867	0.644749	3.86507	-1.69635	GRIN2A
protein kinase C binding (GO:0005080)	1945-01-01	0.464454	0.6351	3.93325	-1.78558	PRKCB
protein-lysine N-methyltransferase activity (GO:0016279)	1947-01-01	0.478826	0.644457	4.06663	-1.78666	KMT2D
non-membrane spanning protein tyrosine kinase activity (GO:0004715)	1946-01-01	0.471689	0.638869	4.00288	-1.79351	PTK2B
lysine N-methyltransferase activity (GO:0016278)	1947-01-01	0.478826	0.644457	4.0872	-1.7957	KMT2D
protein tyrosine/serine/threonine phosphatase activity (GO:0008138)	1946-01-01	0.471689	0.638869	4.08141	-1.8287	DUSP14
retinoic acid receptor binding (GO:0042974)	1946-01-01	0.471689	0.638869	4.10533	-1.83942	RARB
protein serine/threonine/tyrosine kinase activity (GO:0004712)	1944-01-01	0.457121	0.627077	4.06146	-1.89543	LRRK2
neuropeptide receptor activity (GO:0008188)	1943-01-01	0.449689	0.620804	4.1677	-1.98691	MCHR1
peroxidase activity (GO:0004601)	1942-01-01	0.442155	0.614423	4.20221	-2.04678	PXDN
oxidoreductase activity, acting on peroxide as acceptor (GO:0016684)	1942-01-01	0.442155	0.614423	4.22619	-2.05846	PXDN
L-amino acid transmembrane transporter activity (GO:0015179)	1942-01-01	0.442155	0.614423	4.30586	-2.09726	SLC7A8
phosphatidylinositol-4,5-bisphosphate binding (GO:0005546)	1941-01-01	0.434519	0.609751	4.29975	-2.12711	PLCB1
ion gated channel activity (GO:0022839)	1940-01-01	0.426779	0.604839	4.33887	-2.18156	ANO3
histone-lysine N-methyltransferase activity (GO:0018024)	1941-01-01	0.434519	0.609751	4.50795	-2.2301	KMT2D
androgen receptor binding (GO:0050681)	1938-01-01	0.410981	0.590268	4.31012	-2.27221	PRKCB
cysteine-type endopeptidase regulator activity involved in apoptotic process (GO:0043028)	1939-01-01	0.418933	0.59704	4.46235	-2.30155	RPS6KA3
sodium channel activity (GO:0005272)	1937-01-01	0.40292	0.582601	4.66117	-2.51821	SCN4B
scaffold protein binding (GO:0097110)	1935-01-01	0.386469	0.569313	4.48922	-2.52889	HOMER1
cyclic nucleotide binding (GO:0030551)	1936-01-01	0.39475	0.572722	4.56002	-2.54155	PDE10A
frizzled binding (GO:0005109)	1936-01-01	0.39475	0.572722	4.59671	-2.562	WNT2
ubiquitin thiolesterase activity (GO:0004221)	1936-01-01	0.39475	0.572722	4.71824	-2.62973	USP28
palmitoyltransferase activity (GO:0016409)	1935-01-01	0.386469	0.569313	4.74886	-2.67515	ZDHHC14
E-box binding (GO:0070888)	1934-01-01	0.378075	0.567775	4.75511	-2.69153	ARNTL
carboxy-lyase activity (GO:0016831)	1936-01-01	0.39475	0.572722	4.84115	-2.69823	ME3
acetylgalactosaminyltransferase activity (GO:0008376)	1935-01-01	0.386469	0.569313	4.87166	-2.74433	CHSY3
RNA polymerase II transcription factor binding transcription factor activity involved in negative regulation of transcription (GO:0001191)	1933-01-01	0.369567	0.558921	4.75976	-2.76898	CITED2
peptide hormone binding (GO:0017046)	1933-01-01	0.369567	0.558921	4.83293	-2.81155	INHBA
galactosyltransferase activity (GO:0008378)	1934-01-01	0.378075	0.567775	5.11009	-2.89246	B3GNT2
peptide antigen binding (GO:0042605)	1935-01-01	0.386469	0.569313	5.13652	-2.89353	SLC7A8
phospholipase C activity (GO:0004629)	2016-01-30	0.343342	0.534365	5.04866	-3.16388	PLCB1
catecholamine binding (GO:1901338)	2016-02-14	0.019099	0.115132	1.47625	-3.19117	DRD1;DRD2
ephrin receptor binding (GO:0046875)	2016-01-31	0.352202	0.540295	5.1859	-3.19265	EPHA4
glucuronosyltransferase activity (GO:0015020)	2016-01-30	0.343342	0.534365	5.14595	-3.22485	CHSY3
beta-amyloid binding (GO:0001540)	2016-01-29	0.334361	0.526127	5.30244	-3.40529	DLGAP3
phosphatidylinositol phospholipase C activity (GO:0004435)	2016-01-28	0.325259	0.517512	5.39137	-3.55142	PLCB1
phosphotransferase activity, nitrogenous group as acceptor (GO:0016775)	2016-02-13	0.0168591	0.104576	1.58224	-3.57245	KCNH3;KCNH4
S-acyltransferase activity (GO:0016417)	2016-01-29	0.334361	0.526127	5.69803	-3.65934	ZDHHC14
epidermal growth factor receptor binding (GO:0005154)	2016-01-27	0.316032	0.512355	5.75675	-3.84975	TGFA
neuropeptide receptor binding (GO:0071855)	2016-01-26	0.306681	0.504533	5.77107	-3.94812	TAC1
RNA polymerase II transcription coactivator activity (GO:0001105)	2016-01-24	0.287594	0.486523	5.95449	-4.29004	CITED2
neutral amino acid transmembrane transporter activity (GO:0015175)	2016-01-24	0.287594	0.486523	6.12753	-4.41471	SLC7A8
protein-cysteine S-acyltransferase activity (GO:0019707)	2016-01-25	0.297202	0.498833	6.35592	-4.42044	ZDHHC14
protein-cysteine S-palmitoyltransferase activity (GO:0019706)	2016-01-25	0.297202	0.498833	6.38623	-4.44152	ZDHHC14
RNA polymerase II transcription corepressor activity (GO:0001106)	2016-01-24	0.287594	0.486523	6.28775	-4.53015	CITED2
RNA polymerase II distal enhancer sequence-specific DNA binding transcription factor activity involved in positive regulation of transcription (GO:0001205)	2016-01-23	0.277856	0.475689	6.18578	-4.59598	ARID3B
inward rectifier potassium channel activity (GO:0005242)	2016-01-22	0.267985	0.46625	6.12954	-4.67704	KCNQ5
G-protein beta/gamma-subunit complex binding (GO:0031683)	2016-01-22	0.267985	0.46625	6.19214	-4.7248	GNAL
phosphatidylinositol-3-phosphate binding (GO:0032266)	2016-01-22	0.267985	0.46625	6.24438	-4.76466	PLEKHA5
phosphorus-oxygen lyase activity (GO:0016849)	2016-01-22	0.267985	0.46625	6.28117	-4.79274	ADCY5
cAMP binding (GO:0030552)	2016-01-23	0.277856	0.475689	6.53269	-4.85373	PDE10A
phosphatidylinositol 3-kinase binding (GO:0043548)	2016-01-22	0.267985	0.46625	6.36387	-4.85584	TYRO3
organic cation transmembrane transporter activity (GO:0015101)	2016-01-22	0.267985	0.46625	6.43987	-4.91383	SLC7A8
purinergic receptor activity (GO:0035586)	2016-01-23	0.277856	0.475689	6.62766	-4.92429	ADORA2A
cyclase activity (GO:0009975)	2016-01-22	0.267985	0.46625	6.46517	-4.93314	ADCY5
1-phosphatidylinositol binding (GO:0005545)	2016-01-21	0.25798	0.46625	6.47415	-4.93999	PLEKHA5
transforming growth factor beta receptor binding (GO:0005160)	2016-01-22	0.267985	0.46625	6.49536	-4.95617	SMAD3
phosphatidylinositol phosphate phosphatase activity (GO:0052866)	2016-01-22	0.267985	0.46625	6.63558	-5.06316	INPP5J
GABA receptor activity (GO:0016917)	2016-01-22	0.267985	0.46625	6.77943	-5.17293	GABRA4
WW domain binding (GO:0050699)	2016-01-22	0.267985	0.46625	6.81039	-5.19655	PMEPA1
voltage-gated sodium channel activity (GO:0005248)	2016-01-21	0.25798	0.46625	6.87845	-5.24848	SCN4B
high voltage-gated calcium channel activity (GO:0008331)	2016-02-10	0.0108809	0.0802932	2.18285	-5.50531	CACNA1D;CACNA1E
cysteine-type endopeptidase inhibitor activity involved in apoptotic process (GO:0043027)	2016-01-20	0.24784	0.457221	7.05474	-5.52095	RPS6KA3
DNA binding, bending (GO:0008301)	2016-01-19	0.237561	0.44442	7.07228	-5.73551	TRERF1
adrenergic receptor binding (GO:0031690)	2016-01-19	0.237561	0.44442	7.24862	-5.87852	MAGI2
protein phosphatase 2A binding (GO:0051721)	2016-01-18	0.227143	0.441228	7.25142	-5.93307	STRN
GABA-A receptor activity (GO:0004890)	2016-01-19	0.237561	0.44442	7.41596	-6.01423	GABRA4
receptor signaling complex scaffold activity (GO:0030159)	2016-01-19	0.237561	0.44442	7.46341	-6.05271	MAGI2
histone acetyltransferase binding (GO:0035035)	2016-01-19	0.237561	0.44442	7.47159	-6.05935	CITED2
3',5'-cyclic-GMP phosphodiesterase activity (GO:0047555)	2016-02-11	0.0127463	0.0852411	2.48306	-6.11396	PDE10A;PDE1B
adenylate cyclase binding (GO:0008179)	2016-02-10	0.0108809	0.0802932	2.42658	-6.12002	AKAP5;ADCY5
receptor serine/threonine kinase binding (GO:0033612)	2016-02-11	0.0127463	0.0852411	2.49945	-6.15432	MAGI2;INHBA
acetylcholine receptor activity (GO:0015464)	2016-01-18	0.227143	0.441228	7.71343	-6.31108	CHRM4
MAP kinase kinase activity (GO:0004708)	2016-01-16	0.20588	0.423638	7.48893	-6.43206	LRRK2
extracellular-glutamate-gated ion channel activity (GO:0005234)	2016-01-18	0.227143	0.441228	7.95483	-6.5086	GRIN2A
transmembrane receptor protein serine/threonine kinase activity (GO:0004675)	2016-01-17	0.216583	0.431152	7.87375	-6.62414	ACVR1C
protein histidine kinase activity (GO:0004673)	2016-02-09	0.00914775	0.0738724	2.54353	-6.62695	KCNH3;KCNH4
cGMP binding (GO:0030553)	2016-01-17	0.216583	0.431152	7.92025	-6.66327	PDE10A
transforming growth factor beta-activated receptor activity (GO:0005024)	2016-01-17	0.216583	0.431152	8.08285	-6.80006	ACVR1C
calcium:cation antiporter activity (GO:0015368)	2016-02-10	0.0108809	0.0802932	2.69655	-6.80089	SLC24A4;SLC8A2
transmembrane receptor protein serine/threonine kinase binding (GO:0070696)	2016-02-10	0.0108809	0.0802932	2.74364	-6.91966	MAGI2;INHBA
ephrin receptor activity (GO:0005003)	2016-01-17	0.216583	0.431152	8.26171	-6.95053	EPHA4
phosphatidylinositol phosphate kinase activity (GO:0016307)	2016-01-16	0.20588	0.423638	8.13557	-6.98744	PIK3C2B
receptor agonist activity (GO:0048018)	2016-01-15	0.195032	0.423638	8.21781	-7.05807	WNT2
MAP kinase phosphatase activity (GO:0033549)	2016-01-16	0.20588	0.423638	8.24853	-7.08446	DUSP14
histone kinase activity (GO:0035173)	2016-01-16	0.20588	0.423638	8.25529	-7.09026	PRKCB
inositol phosphate phosphatase activity (GO:0052745)	2016-01-16	0.20588	0.423638	8.39608	-7.21118	INPP5J
retinoid X receptor binding (GO:0046965)	2016-01-16	0.20588	0.423638	8.52263	-7.31988	RARB
phosphatidylinositol kinase activity (GO:0052742)	2016-01-15	0.195032	0.423638	8.59859	-7.38512	PIK3C2B
MAP kinase tyrosine/serine/threonine phosphatase activity (GO:0017017)	2016-01-15	0.195032	0.423638	8.68227	-7.45699	DUSP14
phosphatidylinositol-4-phosphate binding (GO:0070273)	2016-01-14	0.184036	0.416759	8.67684	-7.59438	PLEKHA5
triglyceride lipase activity (GO:0004806)	2016-01-16	0.20588	0.423638	8.93105	-7.67066	LPL
steroid hydroxylase activity (GO:0008395)	2016-01-16	0.20588	0.423638	8.94072	-7.67896	CYP11A1
apolipoprotein binding (GO:0034185)	2016-01-15	0.195032	0.423638	8.96276	-7.69789	LPL
Rac GTPase activator activity (GO:0030675)	2016-01-16	0.20588	0.423638	9.02758	-7.75356	BCR
dopamine binding (GO:0035240)	2016-02-09	0.00914775	0.0738724	2.98953	-7.78897	DRD1;DRD2
dopamine receptor binding (GO:0050780)	2016-01-14	0.184036	0.416759	9.09794	-7.96295	PPP1R1B
serotonin receptor activity (GO:0004993)	2016-01-14	0.184036	0.416759	9.36625	-8.19779	HTR1B
GTPase inhibitor activity (GO:0005095)	2016-01-14	0.184036	0.416759	9.43425	-8.2573	DGKI
alkali metal ion binding (GO:0031420)	2016-01-13	0.172891	0.406579	9.39602	-8.45621	KCNA4
phosphate ion transmembrane transporter activity (GO:0015114)	2016-01-13	0.172891	0.406579	9.42924	-8.48611	SLC17A2
phosphorelay sensor kinase activity (GO:0000155)	2016-02-08	0.00755094	0.064636	3.13428	-8.58473	KCNH3;KCNH4
phosphatidylinositol-3,5-bisphosphate binding (GO:0080025)	2016-01-13	0.172891	0.406579	9.85872	-8.87264	PLEKHA5
tropomyosin binding (GO:0005523)	2016-01-13	0.172891	0.406579	9.90497	-8.91426	TMOD1
calcium channel inhibitor activity (GO:0019855)	2016-01-11	0.150145	0.394708	9.66863	-8.98805	ITPR1
intracellular calcium activated chloride channel activity (GO:0005229)	2016-01-12	0.161594	0.394708	9.71697	-9.03298	ANO3
small protein conjugating enzyme binding (GO:0044390)	2016-01-12	0.161594	0.394708	9.86251	-9.16828	RASD2
co-SMAD binding (GO:0070410)	2016-01-12	0.161594	0.394708	9.88168	-9.18611	SMAD3
N-methyl-D-aspartate selective glutamate receptor activity (GO:0004972)	2016-02-08	0.00755094	0.064636	3.37043	-9.23156	GRIN2A;PTK2B
titin binding (GO:0031432)	2016-01-12	0.161594	0.394708	9.98434	-9.28154	ACTN2
receptor inhibitor activity (GO:0030547)	2016-01-12	0.161594	0.394708	10.0625	-9.35423	PXDN
adenylate cyclase activity (GO:0004016)	2016-01-11	0.150145	0.394708	10.1376	-9.42398	ADCY5
receptor antagonist activity (GO:0048019)	2016-01-11	0.150145	0.394708	10.1809	-9.46427	PXDN
phosphatidylinositol 3-kinase activity (GO:0035004)	2016-01-12	0.161594	0.394708	10.4525	-9.71675	PIK3C2B
hydrolase activity, acting on carbon-nitrogen (but not peptide) bonds, in linear amidines (GO:0016813)	2016-01-12	0.161594	0.394708	10.5434	-9.80128	ARG2
1-phosphatidylinositol-3-kinase activity (GO:0016303)	2016-01-11	0.150145	0.394708	10.7806	-10.0217	PIK3C2B
outward rectifier potassium channel activity (GO:0015271)	2016-01-11	0.150145	0.394708	10.8626	-10.098	KCNIP2
ubiquitin conjugating enzyme binding (GO:0031624)	2016-01-11	0.150145	0.394708	10.9002	-10.1329	RASD2
protein phosphatase 1 binding (GO:0008157)	2016-01-10	0.138539	0.389852	10.7728	-10.1478	SH3RF2
armadillo repeat domain binding (GO:0070016)	2016-01-10	0.138539	0.389852	10.8358	-10.2072	STRN
phosphatidylinositol phosphate 5-phosphatase activity (GO:0034595)	2016-01-11	0.150145	0.394708	11.0821	-10.302	INPP5J
transforming growth factor beta receptor, cytoplasmic mediator activity (GO:0005072)	2016-01-10	0.138539	0.389852	11.1154	-10.4706	SMAD3
protein-hormone receptor activity (GO:0016500)	2016-01-10	0.138539	0.389852	11.2411	-10.589	MCHR1
semaphorin receptor activity (GO:0017154)	2016-01-10	0.138539	0.389852	11.4985	-10.8314	PLXND1
vinculin binding (GO:0017166)	2016-01-11	0.150145	0.394708	11.7538	-10.9264	ACTN1
potassium ion binding (GO:0030955)	2016-01-09	0.126776	0.373025	11.4745	-11.3152	KCNA4
nuclear localization sequence binding (GO:0008139)	2016-01-09	0.126776	0.373025	12.1215	-11.9532	CABP1
receptor signaling protein tyrosine kinase activity (GO:0004716)	2016-01-09	0.126776	0.373025	12.1348	-11.9663	TYRO3
lamin binding (GO:0005521)	2016-01-10	0.138539	0.389852	12.708	-11.9708	PLCB1
phospholipid scramblase activity (GO:0017128)	2016-01-08	0.114854	0.362245	11.9108	-12.0946	ANO3
D1 dopamine receptor binding (GO:0031748)	2016-01-09	0.126776	0.373025	12.3115	-12.1405	PPP1R1B
transmembrane-ephrin receptor activity (GO:0005005)	2016-01-09	0.126776	0.373025	12.4759	-12.3026	EPHA4
amine binding (GO:0043176)	2016-01-09	0.126776	0.373025	12.8926	-12.7135	HTR1B
potassium channel inhibitor activity (GO:0019870)	2016-01-09	0.126776	0.373025	13.0465	-12.8653	NEDD4L
toxin transporter activity (GO:0019534)	2016-01-09	0.126776	0.373025	13.2212	-13.0375	SLC7A8
AP-2 adaptor complex binding (GO:0035612)	2016-01-08	0.114854	0.362245	13.2269	-13.4311	FCHO1
structural constituent of nuclear pore (GO:0017056)	2016-01-09	0.126776	0.373025	13.8251	-13.6331	NUP93
phosphatidylinositol-5-phosphate binding (GO:0010314)	2016-01-08	0.114854	0.362245	13.4991	-13.7075	PLEKHA5
inositol trisphosphate phosphatase activity (GO:0046030)	2016-01-08	0.114854	0.362245	13.759	-13.9714	INPP5J
structural constituent of epidermis (GO:0030280)	2016-01-08	0.114854	0.362245	13.7894	-14.0022	KRT10
serotonin binding (GO:0051378)	2016-01-08	0.114854	0.362245	13.9249	-14.1398	HTR1B
sodium:phosphate symporter activity (GO:0005436)	2016-01-08	0.114854	0.362245	13.9843	-14.2001	SLC17A2
oxidoreductase activity, acting on paired donors, with incorporation or reduction of molecular oxygen, reduced iron-sulfur protein as one donor, and incorporation of one atom of oxygen (GO:0016713)	2016-01-08	0.114854	0.362245	14.3077	-14.5285	CYP11A1
G-protein beta-subunit binding (GO:0031681)	2016-01-08	0.114854	0.362245	14.4812	-14.7047	RASD2
glycerophosphodiester phosphodiesterase activity (GO:0008889)	2016-01-08	0.114854	0.362245	15.8683	-16.1132	GDPD5

## Sheet: MAMMALIAN_PHENO
MGI Mammalian Phenotype
Term	Overlap	P-value	Adjusted P-value	Z-score	Combined Score	Genes
MP0002063_abnormal_learning/memory/cond_	32/403	1.63583e-18	5.03837e-16	-1.68896	59.4924	PDE1B;DGKB;SEZ6;AKAP5;CPLX2;MCHR1;NPAS2;RYR3;NRGN;SLC8A2;CAMKK2;ADD2;RPS6KA3;GRIN2A;NETO1;DRD2;GRASP;KCNH3;HOMER1;PRKCB;HTR1B;KCNAB1;NAV2;GPR6;BAIAP2;FOXP2;PDE10A;ADORA2A;CAMK4;PPP1R1B;RARB;PLCB1
MP0009745_abnormal_behavioral_response_	21/325	1.06653e-10	1.09498e-08	-2.35156	43.1039	RYR1;KCNH3;HOMER1;CHRM4;GABRA4;LRRK2;SEZ6;AKAP5;PPP1R9A;MCHR1;LYST;ADCY5;SLC7A8;ADORA2A;CAMK4;PPP1R1B;DRD2;PLCB1;DLGAP3;GRASP;UNC79
MP0003635_abnormal_synaptic_transmissio_	28/453	1.28926e-13	1.98547e-11	-1.54265	38.0148	DGKB;CHRM4;SEZ6;ITPR1;AKAP5;PPP1R9A;CPLX2;CACNA1E;RYR3;SLC8A2;ADD2;NRGN;CAMKK2;GRIN2A;NETO1;DRD2;DLGAP3;KCNH3;EPHA4;EGR3;GABRA4;KCNAB1;BAIAP2;FOXP2;CAMK4;PPP1R1B;RARB;PLCB1
MP0002572_abnormal_emotion/affect_behav_	20/372	6.43173e-09	4.95243e-07	-1.90277	27.6248	PDE1B;CACNA2D3;HTR1B;NAV2;AKAP5;CPLX2;MCHR1;CACNA1E;FOXP2;RYR3;RASD2;GRIN2A;GNAL;PDE10A;ADORA2A;CAMK4;B3GNT2;DRD2;TAC1;DLGAP3
MP0004085_abnormal_heartbeat_	13/171	8.7912e-08	5.41538e-06	-1.79078	21.7154	TMOD1;KCNIP2;CHRM4;NEDD4L;CACNA1D;MCHR1;NPAS2;FOXP1;ARNTL;ADORA2A;PRKD1;DRD2;PPARGC1B
MP0002066_abnormal_motor_capabilities/c_	34/1482	1.71526e-05	0.000754713	-1.55234	11.16	RYR1;PDE1B;CHRM4;ITPR1;SEZ6;AKAP5;CPLX2;CACNA1E;LYST;MCHR1;RYR3;ADCY5;ARNTL;RASD2;RPS6KA3;GRIN2A;CYP11A1;DRD2;PPARGC1B;EPHA4;EGR3;SMAD3;CACNA2D3;HTR1B;FOXP2;PDE10A;GNAL;SLC7A8;ADORA2A;CAMK4;PPP1R1B;GNB5;PLCB1;UNC79
MP0002064_seizures_	13/323	6.79973e-05	0.00261789	-1.84495	10.9689	KCNH3;ITPR1;SEZ6;KCNA4;AKAP5;GRIN2A;DBP;NETO1;SLC7A8;TYRO3;GNB5;PLCB1;DRD2
MP0002909_abnormal_adrenal_gland_	2016-04-24	0.000219515	0.0075123	-1.92449	9.41308	SMPD3;CYP11A1;LRRK2;DRD2
MP0001340_abnormal_eyelid_morphology_	9/193	0.000339532	0.00871467	-1.83908	8.72231	SKI;EGR3;FRAS1;PRKCH;BCL11B;TGFA;RARB;INHBA;FOXP2
MP0001984_abnormal_olfaction_	2016-04-26	0.000288946	0.00871467	-1.78673	8.47402	GNAL;PDE1C;B3GNT2;NAV2
MP0001486_abnormal_startle_reflex_	7/148	0.0014563	0.0320387	-2.0026	6.89057	GNG7;CACNA2D3;HTR1B;NAV2;PLCB1;DRD2;FOXP2
MP0001501_abnormal_sleep_pattern_	1943-04-01	0.00163237	0.0335179	-1.75809	5.9699	DLGAP3;MCHR1;NPAS2;ARNTL
MP0002822_catalepsy_	2016-03-10	0.000327948	0.00871467	-1.2232	5.80131	CHRM4;DRD2;RXRG
MP0004924_abnormal_behavior_	6/120	0.0024424	0.0395926	-1.76409	5.69645	CAMK4;CHRM4;PPP1R1B;DRD2;RXRG;FOXP2
MP0005386_behavior/neurological_phenoty_	6/120	0.0024424	0.0395926	-1.74749	5.64284	CAMK4;CHRM4;PPP1R1B;DRD2;RXRG;FOXP2
MP0002069_abnormal_eating/drinking_beha_	14/543	0.00273732	0.0405121	-1.65663	5.3114	BCL11B;HTR1B;NEDD4L;INHBA;MCHR1;FOXP2;CAMKK2;GNAL;ADORA2A;CYP11A1;PPP1R1B;DRD2;UNC79;RUNX1T1
MP0005164_abnormal_response_to_	1984-05-01	0.00276219	0.0405121	-1.61418	5.17531	SMAD3;PRKCB;ABHD2;NPAS2;ARNTL
MP0003953_abnormal_hormone_level_	17/677	0.0012557	0.0297505	-1.46631	5.15397	NEDD4L;CACNA1D;INHBA;MCHR1;CACNA1E;LYST;NPAS2;FOXP2;ARNTL;CAMKK2;SMPD3;RPS6KA3;DBP;CYP11A1;GNG7;DRD2;PTPRV
MP0001529_abnormal_vocalization_	2016-03-21	0.00212777	0.0385502	-1.44854	4.71616	CHRM4;DRD2;FOXP2
MP0001765_abnormal_ion_homeostasis_	6/136	0.00441387	0.0543789	-1.60091	4.66148	RYR1;CYP11A1;NEDD4L;PTK2B;CACNA1D;ARNTL
MP0001970_abnormal_pain_threshold_	7/175	0.0036042	0.0504587	-1.55949	4.65756	ADORA2A;CAMK4;GABRA4;LMO7;NAV2;TAC1;GRASP
MP0008874_decreased_physiological_sensi_	6/135	0.00426429	0.0543789	-1.5424	4.49113	ADORA2A;LRRK2;PPP1R1B;TNFRSF10B;DRD2;CACNA1E
MP0000001_mammalian_phenotype_	66/3773	2.66006e-06	0.00013655	-0.504538	4.48979	RYR1;PLXND1;CITED2;LRRK2;CHRM4;NAB2;LYST;SMPD3;SPEG;CAR9;PTPRV;PPP1R16B;TMOD1;EPHA4;PRKCH;PRKCB;KREMEN1;FNDC3B;LMO7;FOXP2;TRAIP;FOXP1;ADORA2A;PITPNM2;RARB;B3GNT2;RGS7BP;PLCB1;ATF6;ABHD2;SEZ6;ITPR1;NEDD4L;TGFA;CACNA1E;MCHR1;NPAS2;ARNTL;ACVR1C;FAM184B;CYP11A1;KCNQ1OT1;GNG7;SLIT3;DRD2;RXRG;DIAP2;PPARGC1B;RUNX1T1;SMAD3;EGR3;HOMER1;BCL11B;GABRA4;INHBA;ARID3B;KRT10;GPR6;BAIAP2;GNAL;KCNS2;CAMK4;PPP1R1B;…
MP0003956_abnormal_body_size_	37/2128	0.00194301	0.037403	-1.35447	4.4508	RYR1;PLXND1;CHRM4;ITPR1;TGFA;CACNA1D;CACNA1E;MCHR1;ARNTL;CAMKK2;SMPD3;RASD2;RPS6KA3;KCNQ1OT1;SLIT3;DRD2;WNT2;PPARGC1B;PTPRV;RUNX1T1;SMAD3;PRKCH;HTR1B;LMO7;INHBA;KRT10;NAV2;FOXP2;BCR;GNAL;PDE10A;ADORA2A;CAMK4;RARB;GNB5;PLCB1;UNC79
MP0002272_abnormal_nervous_system_	8/227	0.0039835	0.0533443	-1.50602	4.41413	KCNH3;EGR3;DBP;LRRK2;KCNAB1;DRD2;MCHR1;NPAS2
MP0001905_abnormal_dopamine_level_	1962-04-01	0.00563569	0.0667612	-1.56308	4.23068	DBP;CHRM4;DRD2;FOXP2
MP0000858_altered_metastatic_potential_	1972-04-01	0.00923861	0.0981204	-1.5233	3.53644	SMAD3;BCL11B;TNFRSF10B;LYST
MP0003137_abnormal_impulse_conducting_	1972-04-01	0.00923861	0.0981204	-1.43018	3.32026	KCNIP2;KCNAB1;CACNA1D;FOXP2
MP0004859_abnormal_synaptic_plasticity_	1934-03-01	0.00737586	0.0841395	-1.2746	3.155	FOXP2;NRGN;ADD2
[truncated: 279 more rows]

## Sheet: OMIM
OMIM - Online Mendelian Inheritance in Man
Term	Overlap	P-value	Adjusted P-value	Z-score	Combined Score	Genes
[truncated: 181 more rows]

## Sheet: HUMANGENEATLAS
Human Gene Atlas
[truncated: 70 more rows]

[truncated: 3 more sheets: MOUSEGENEATLAS, ALLENBRAIN_up, ALLENBRAIN_down]
