# Supplementary material for: Integrated analysis of genetic, behavioral, and biochemical data implicates neural stem cell-induced changes in immunity, neurotransmission and mitochondrial function in Dementia with Lewy Body mice
Source: Acta Neuropathol Commun. 2017 Mar 10;5:21. doi: 10.1186/s40478-017-0421-0 (PMC5345195; doi:10.1186/s40478-017-0421-0)
Supplement: Additional file 14: — ModuleAnnotation_enrichR_M10. Annotation result of M10 performed in enrichR. EnrichR currently contains annotated gene sets from 102 gene set libraries organized in 8 categories. Details of the gene set libraries in EnrichrR can be found in publications [25, 56]. Each tab of the file contains gene sets of a particular library that was found to be enriched in the module. The first column represent the gene set (Term), the second column shows the ratio of overlapping module genes with the gene set (Overlap), the following four columns are related to statistics (P-value, Adjusted P-value, Z-score, Combined Score) and the fifth column shows the symbols of the overlapping genes. The gene sets are ranked by combined score. (XLSX 350 kb) [file 40478_2017_421_MOESM14_ESM.xlsx]

## Sheet: CHEA
ChEA: transcription factor regulation inferred from integrating genome-wide ChIP-X experiments
Term	Overlap	P-value	Adjusted P-value	Z-score	Combined Score	Genes
JARID1A_20064375_ChIP-Seq_MESC_Mouse	19/2171	4.80062e-12	7.34494e-10	-1.46748	30.8638	ANKRD49;MTX1;ZFP526;MRPL28;SDHC;TRIAP1;RENBP;ATG12;1700123O20RIK;MRPS18C;2700060E02RIK;NGRN;PSMD6;BLOC1S1;DNAJC30;2700062C07RIK;STUB1;SNORA68;SCAND1
E2F1_18555785_ChIP-Seq_MESC_Mouse	27/4172	3.77829e-14	1.15616e-11	-1.21578	30.6175	HDDC2;RNMT;NUDT2;TRIAP1;ALKBH7;NGRN;MED11;ZNHIT2;PSMD6;RACGAP1;BLOC1S1;PPP2R3C;TMSB4X;ATP5E;SCAND1;MRPS24;MTX1;H2AFX;M6PR;MRPL28;SDHC;RENBP;PNRC1;ATG12;APRT;2700060E02RIK;STUB1
MYC_18358816_ChIP-ChIP_MESC_Mouse	20/3413	1.36069e-09	1.04093e-07	-1.43415	23.0582	HOMEZ;MTRR;ANKRD49;RNMT;ZFP526;H2AFX;MRPL28;ALKBH7;1700123O20RIK;BET1L;APRT;NGRN;MED11;ZNHIT2;TST;BLOC1S1;ATP5E;STUB1;SPG21;HSPA1B
FOXO3_22982991_ChIP-Seq_MACROPHAGES_Mouse	16/2000	1.21592e-09	1.04093e-07	-1.38828	22.3207	HDDC2;MTRR;MTX1;RNMT;M6PR;SDHC;B330016D10RIK;YEATS4;TPGS1;FAM104A;ATG12;MED11;NGRN;DNAJC30;2700062C07RIK;PSMG2
KDM6A_18722178_ChIP-ChIP_U937 AND SAOS2_Human	6/479	2.5895e-05	0.00056599	-2.47985	18.5417	ANKRD49;MTX1;BLOC1S1;NUDT2;SDHC;MRPS18C
HOXB4_20404135_ChIP-ChIP_EML_Mouse	11/1824	1.01701e-05	0.000259338	-1.98958	16.4287	2700060E02RIK;ANKRD49;PHOSPHO2;RACGAP1;TMSB4X;ECH1;MRPL28;STUB1;1700123O20RIK;PNRC1;BET1L
MYC_18555785_ChIP-Seq_MESC_Mouse	9/1200	1.32781e-05	0.000312547	-2.02277	16.3252	MED11;NGRN;MTRR;MRPS24;MTX1;PPP2R3C;ATP5E;H2AFX;PNRC1
KLF4_18358816_ChIP-ChIP_MESC_Mouse	11/1700	5.2631e-06	0.00014641	-1.78154	15.7294	MED11;ZNHIT2;RACGAP1;BLOC1S1;RNMT;ECH1;H2AFX;SDHC;1700123O20RIK;HSPA1B;APRT
XRN2_22483619_ChIP-Seq_HELA_Human	11/1529	1.92431e-06	7.36047e-05	-1.5398	14.6539	MED11;ZNHIT2;DNAJC30;H2AFX;STUB1;SDHC;TRIAP1;ALKBH7;HSPA1B;PNRC1;APRT
CEBPB_24764292_ChIP-Seq_MC3T3_Mouse	13/2000	6.02219e-07	2.63256e-05	-1.37856	14.5369	HOMEZ;ANKRD49;MRPS24;ECH1;NUDT2;TRIAP1;1700123O20RIK;PNRC1;MED11;NGRN;DNAJC30;TMSB4X;SNORA68
ETS1_20019798_ChIP-Seq_JURKAT_Human	11/1607	3.09198e-06	9.46146e-05	-1.54291	14.2962	RTN2;MED11;ZNHIT2;PSMD6;RACGAP1;RNMT;M6PR;SCAND1;TRIAP1;BET1L;MRPS18C
GABP_19822575_ChIP-Seq_HepG2_Human	15/2639	3.80305e-07	1.98733e-05	-1.30372	14.1143	M6PR;MRPL28;YEATS4;FAM104A;PNRC1;BET1L;APRT;NGRN;ZNHIT2;PSMD6;PHOSPHO2;PPP2R3C;ATP5E;STUB1;SCAND1
TRIM28_19339689_ChIP-ChIP_MESC_Mouse	15/3072	2.52752e-06	8.59358e-05	-1.38805	12.9948	HOMEZ;MRPS24;MTX1;H2AFX;YEATS4;PNRC1;APRT;2700060E02RIK;ZNHIT2;PHOSPHO2;STUB1;SCAND1;SLC26A4;SPG21;HSPA1B
TFEB_21752829_ChIP-Seq_HELA_Human	7/808	5.41295e-05	0.00097433	-1.8585	12.8864	BLOC1S1;PPP2R3C;M6PR;SDHC;ALKBH7;SPG21;MRPS18C
SIN3A_21632747_ChIP-Seq_MESC_Mouse	8/1186	8.74644e-05	0.00127448	-1.5759	10.5037	RTN2;MED11;HDDC2;RNMT;PPP2R3C;ZFP526;NUDT2;TRIAP1
PDX1_19855005_ChIP-ChIP_MIN6_Mouse	5/669	0.00129954	0.0101964	-2.14122	9.81902	ANKRD49;TST;M6PR;MRPL28;NUDT2
PHF8_20622854_ChIP-Seq_HELA_Human	9/1490	7.07338e-05	0.00113647	-1.44475	9.79517	MTRR;DNAJC30;H2AFX;M6PR;NUDT2;YEATS4;SNORA68;HSPA1B;APRT
EWS-ERG_20517297_ChIP-Seq_CADO-ES1_Human	7/1038	0.000250651	0.0031958	-1.62804	9.35457	MRPS24;PPP2R3C;SDHC;ALKBH7;SLC26A4;SPG21;BET1L
GFI1B_20887958_ChIP-Seq_HPC-7_Mouse	10/1871	7.4279e-05	0.00113647	-1.27106	8.6176	HDDC2;ZNHIT2;PHOSPHO2;DNAJC30;H2AFX;MRPL28;TRIAP1;ALKBH7;SPG21;MRPS18C
VDR_23849224_ChIP-Seq_CD4+_Human	2231-11-01	6.38328e-05	0.00108516	-1.23064	8.40037	MED11;ZNHIT2;PSMD6;RACGAP1;ATP5E;ECH1;H2AFX;PSMG2;SCAND1;TRIAP1;MRPS18C
POU5F1_18358816_ChIP-ChIP_MESC_Mouse	5/753	0.00216983	0.0149661	-1.99208	8.37065	MED11;ATP5E;2700062C07RIK;H2AFX;HSPA1B
GABP_17652178_ChIP-ChIP_JURKAT_Human	5/1001	0.00716007	0.0371353	-2.40269	7.91251	NGRN;PSMD6;M6PR;SDHC;MRPS18C
MYC_19030024_ChIP-ChIP_MESC_Mouse	15/3868	3.9369e-05	0.000803127	-1.0479	7.46837	HDDC2;MTRR;ANKRD49;MTX1;RNMT;H2AFX;RENBP;1700123O20RIK;BET1L;NGRN;MED11;RACGAP1;PPP2R3C;ATP5E;SCAND1
CCND1_20090754_ChIP-ChIP_RETINA_Mouse	2137-09-01	0.000988022	0.00795617	-1.53166	7.40374	ANKRD49;PHOSPHO2;TST;ZFP526;M6PR;STUB1;B330016D10RIK;1700123O20RIK;BET1L
FOXM1_25889361_ChIP-Seq_OE33 AND U2OS_Human	6/932	0.000906099	0.00770184	-1.50467	7.32216	RACGAP1;TST;BLOC1S1;H2AFX;NUDT2;PSMG2
VDR_24763502_ChIP-Seq_THP-1_Human	7/1288	0.000895857	0.00770184	-1.47032	7.15502	HOMEZ;TMSB4X;H2AFX;SCAND1;ALKBH7;RENBP;APRT
E2F4_21247883_ChIP-Seq_LYMPHOBLASTOID_Human	13/2998	4.67443e-05	0.000893985	-1.01426	7.1199	ANKRD49;H2AFX;M6PR;YEATS4;TRIAP1;BET1L;APRT;NGRN;ZNHIT2;RACGAP1;BLOC1S1;STUB1;SPG21
TCFAP2C_20176728_ChIP-ChIP_TROPHOBLAST STEM CELLS_Mouse	2667-11-01	0.000303242	0.00371168	-1.26585	7.08403	2700060E02RIK;HOMEZ;RTN2;MED11;ECH1;NUDT2;SDHC;B330016D10RIK;SCAND1;PNRC1;BET1L
NFE2L2_22581777_ChIP-Seq_LYMPHOBLASTOID_Human	4/527	0.00383805	0.0230283	-1.81738	6.85338	PSMD6;TMSB4X;FAM104A;PNRC1
EKLF_21900194_ChIP-Seq_ERYTHROCYTE_Mouse	7/1239	0.000715178	0.00683889	-1.30717	6.51641	2700060E02RIK;MRPS24;MTX1;ECH1;MRPL28;SDHC;YEATS4
SPI1_22096565_ChIP-ChIP_GC-B_Mouse	7/1676	0.00393105	0.0231327	-1.6893	6.36278	HDDC2;PHOSPHO2;TMSB4X;ZFP526;M6PR;1700123O20RIK;MRPS18C
ELK1_19687146_ChIP-ChIP_Hela_Human	5/916	0.00496851	0.026673	-1.72304	6.24446	PSMD6;RACGAP1;BLOC1S1;ECH1;M6PR
CREM_20920259_ChIP-Seq_GC1-SPG_Mouse	22/5776	3.89673e-07	1.98733e-05	-0.57036	6.1748	MTRR;MRPS24;MTX1;RNMT;ZFP526;H2AFX;NUDT2;MRPL28;SDHC;YEATS4;TRIAP1;PNRC1;BET1L;ATG12;APRT;2700060E02RIK;NGRN;1700129C05RIK;ZNHIT2;PHOSPHO2;RACGAP1;STUB1
DACH1_20351289_ChIP-Seq_MDA-MB-231_Human	8/1698	0.000951363	0.00786803	-1.24458	6.0299	ZNHIT2;MTRR;MRPS24;ATP5E;ECH1;H2AFX;ATG12;HSPA1B
SPI1_20176806_ChIP-Seq_THIOMACROPHAGE_Mouse	8/1654	0.000803745	0.00723371	-1.21756	6.00134	ANKRD49;RACGAP1;MRPS24;M6PR;GM12238;MRPL28;SDHC;TRIAP1
RBPJ_21746931_ChIP-Seq_IB4-LCL_Human	2013-09-01	0.000648149	0.00661112	-1.176	5.90233	HOMEZ;RTN2;ZNHIT2;MTRR;SNORD42A;BLOC1S1;STUB1;SNORA68;MRPS18C
ZFX_18555785_ChIP-Seq_MESC_Mouse	3249-12-01	0.000424258	0.00480826	-1.07548	5.7403	HDDC2;ZNHIT2;PSMD6;PHOSPHO2;TST;BLOC1S1;ATP5E;H2AFX;NUDT2;STUB1;SCAND1;RENBP
CTCF_18555785_ChIP-Seq_MESC_Mouse	7/1568	0.00272858	0.0172948	-1.39252	5.64994	HOMEZ;RTN2;PSMD6;M6PR;MRPL28;YEATS4;ALKBH7
SOX17_20123909_ChIP-Seq_XEN_Mouse	1947-08-01	0.0022498	0.0149661	-1.30155	5.46907	RTN2;PHOSPHO2;ECH1;NUDT2;SDHC;SCAND1;PNRC1;MRPS18C
TAL1_20887958_ChIP-Seq_HPC-7_Mouse	2067-09-01	0.000781853	0.00723371	-1.07856	5.31623	MRPS24;BLOC1S1;TMSB4X;H2AFX;MRPL28;B330016D10RIK;SNORA68;1700123O20RIK;HSPA1B
NR0B1_18358816_ChIP-ChIP_MESC_Mouse	7/1691	0.00412573	0.0238203	-1.40093	5.23558	ATP5E;ZFP526;H2AFX;STUB1;SDHC;B330016D10RIK;ALKBH7
POU5F1_18692474_ChIP-Seq_MESC_Mouse	14/4232	0.00039861	0.00469133	-0.947052	5.07813	MRPS24;ZFP526;H2AFX;M6PR;NUDT2;MRPL28;ALKBH7;PNRC1;MRPS18C;ZNHIT2;PHOSPHO2;RACGAP1;TST;HSPA1B
YY1_23942234_ChIP-Seq_MYOBLASTS AND MYOTUBES_Mouse	7/1466	0.00187506	0.0133434	-1.14421	4.93923	RACGAP1;MTX1;ECH1;STUB1;SDHC;PNRC1;MRPS18C
TTF2_22483619_ChIP-Seq_HELA_Human	7/1512	0.00222939	0.0149661	-1.15083	4.83576	MRPS24;BLOC1S1;H2AFX;NUDT2;STUB1;TRIAP1;HSPA1B
EST1_17652178_ChIP-ChIP_JURKAT_Human	4/1001	0.032648	0.120653	-2.2532	4.76513	RACGAP1;ECH1;M6PR;ATG12
EOMES_20176728_ChIP-ChIP_TROPHOBLAST STEM CELLS_Mouse	7/1744	0.00487302	0.0266276	-1.30441	4.72956	2700060E02RIK;RTN2;BLOC1S1;NUDT2;B330016D10RIK;ATG12;BET1L
CIITA_25753668_ChIP-Seq_RAJI_Human	3/459	0.0182074	0.0723567	-1.78526	4.68837	RACGAP1;ECH1;TPGS1
TET1_21451524_ChIP-Seq_MESC_Mouse	8/1839	0.00157731	0.0117721	-1.02886	4.5702	ZNHIT2;ATP5E;SDHC;B330016D10RIK;SNORA68;TRIAP1;CYP2G1;HSPA1B
WT1_19549856_ChIP-ChIP_Wilms tumor-derived CCG99_11	2/199	0.0244641	0.0935752	-1.9276	4.56646	STUB1;FAM104A
KLF4_18555785_ChIP-Seq_MESC_Mouse	2444-09-01	0.00247964	0.016144	-1.10507	4.55976	ZNHIT2;TST;MTX1;RNMT;ATP5E;TMSB4X;ECH1;YEATS4;ALKBH7
E2F1_17053090_ChIP-ChIP_MCF7_Human	7/1726	0.00460857	0.0256404	-1.20227	4.40461	NGRN;ZNHIT2;BLOC1S1;H2AFX;M6PR;FAM104A;BET1L
E2F4_17652178_ChIP-ChIP_JURKAT_Human	4/1002	0.0327498	0.120653	-2.07057	4.37891	RACGAP1;H2AFX;NUDT2;YEATS4
CEBPB_20176806_ChIP-Seq_THIOMACROPHAGE_Mouse	7/1588	0.00292636	0.0179093	-0.990059	3.98245	GM9199;ANKRD49;TST;PPP2R3C;GM12238;MRPL28;TRIAP1
HOXC9_25013753_ChIP-Seq_NEUROBLASTOMA BE2-C_Human	2014-08-01	0.00276942	0.0172948	-0.975003	3.95593	NGRN;MRPS24;BLOC1S1;DNAJC30;ATP5E;MRPL28;SCAND1;PNRC1
PPARG_19300518_ChIP-PET_3T3-L1 preadipocyte _Mouse	2/272	0.0430703	0.140207	-2.01149	3.95185	ECH1;SDHC
DCP1A_22483619_ChIP-Seq_HELA_Human	4/759	0.0133813	0.0568704	-1.34902	3.86762	MRPS24;PSMG2;TRIAP1;HSPA1B
CREB1_15753290_ChIP-ChIP_HEK293T_Human	3/957	0.10859	0.255603	-2.82825	3.85809	NUDT2;SDHC;MRPS18C
FOXP1_21924763_ChIP-Seq_HESC_Human	14/3724	0.000105586	0.00146861	-0.578553	3.77415	HOMEZ;RTN2;MTX1;RNMT;SDHC;TRIAP1;FAM104A;RENBP;BET1L;NGRN;ZNHIT2;PSMD6;STUB1;SCAND1
ASH2L_23239880_ChIP-Seq_MESC_Mouse	3336-12-01	0.000537547	0.00567205	-0.700395	3.62259	2700060E02RIK;HDDC2;PSMD6;PHOSPHO2;TST;PPP2R3C;2700062C07RIK;SDHC;TTC30A1;1700123O20RIK;ATG12;HSPA1B
FOXM1_23109430_ChIP-Seq_U2OS_Human	2/267	0.0416671	0.138483	-1.82362	3.60532	RACGAP1;H2AFX
GATA2_20887958_ChIP-Seq_HPC-7_Mouse	7/1708	0.00435517	0.0246793	-0.954646	3.5339	ANKRD49;RACGAP1;TMSB4X;MRPL28;SPG21;HSPA1B;PNRC1
SREBP2_21459322_ChIP-Seq_LIVER_Mouse	5/1095	0.0102891	0.0463009	-1.13477	3.48668	ZNHIT2;SNORD42A;MRPS24;TST;BLOC1S1
FOXP3_21729870_ChIP-Seq_TREG_Human	6/1404	0.00681069	0.0359323	-1.04469	3.47478	ECH1;H2AFX;MRPL28;ATG12;APRT;MRPS18C
MEF2A_21415370_ChIP-Seq_HL-1_Mouse	4/1048	0.0376338	0.128331	-1.62868	3.34392	2700060E02RIK;MRPL28;TTC30A1;SLC26A4
EBNA2_21746931_ChIP-Seq_IB4-LCL_Human	6/1492	0.00904004	0.0440437	-1.03829	3.24215	HOMEZ;RTN2;ZNHIT2;MTRR;SNORD42A;MRPS18C
MYBL2_22936984_ChIP-ChIP_MESC_Mouse	2250-07-01	0.0180931	0.0723567	-1.18688	3.11691	ZNHIT2;RACGAP1;PPP2R3C;2700062C07RIK;H2AFX;M6PR;1700123O20RIK
HIF1A_21447827_ChIP-Seq_MCF7_Human	2/321	0.0577131	0.182064	-1.76999	3.01499	PSMD6;PNRC1
TCFCP2L1_18555785_ChIP-Seq_MESC_Mouse	1987-07-01	0.00968004	0.0448802	-0.950256	2.94936	NGRN;PHOSPHO2;RACGAP1;MRPS24;NUDT2;YEATS4;RENBP
ELK1_22589737_ChIP-Seq_MCF10A_Human	4/928	0.0257243	0.0971805	-1.26377	2.94608	RTN2;MED11;NGRN;SCAND1
BCL3_23251550_ChIP-Seq_MUSCLE_Mouse	4/858	0.0200028	0.0784726	-1.13401	2.88606	ECH1;STUB1;SNORA68;PNRC1
CUX1_19635798_ChIP-ChIP_MULTIPLE HUMAN CANCER TYPES_Human	3052-07-01	0.0728239	0.21223	-1.79958	2.78951	RACGAP1;MRPS24;RNMT;NUDT2;SDHC;SCAND1;HSPA1B
PPARG_23326641_ChIP-Seq_C3H10T1-2_Mouse	3/838	0.0804382	0.224622	-1.71573	2.56217	MTRR;MRPS24;YEATS4
MECOM_23826213_ChIP-Seq_KASUMI_Mouse	1951-07-01	0.00880772	0.0440437	-0.787717	2.45971	ZNHIT2;ZFP526;ECH1;B330016D10RIK;SCAND1;BET1L;APRT
TCF3_18347094_ChIP-ChIP_MESC_Mouse	2221-07-01	0.0169737	0.0700235	-0.920039	2.44631	RNMT;TMSB4X;H2AFX;M6PR;TRIAP1;ATG12;APRT
SPI1_23547873_ChIP-Seq_NB4_Human	3198-11-01	0.00136342	0.0104301	-0.516985	2.35903	HDDC2;NGRN;PSMD6;TST;ATP5E;M6PR;SDHC;TRIAP1;BET1L;ATG12;MRPS18C
FOXO1_23066095_ChIP-Seq_LIVER_Mouse	2/347	0.0660897	0.198269	-1.44359	2.33592	MRPL28;CYP2G1
ERG_20887958_ChIP-Seq_HPC-7_Mouse	1969-07-01	0.00923627	0.0441609	-0.731411	2.28194	HDDC2;NGRN;RNMT;ZFP526;H2AFX;MRPL28;TRIAP1
NACC1_18358816_ChIP-ChIP_MESC_Mouse	3/769	0.0658324	0.198269	-1.40846	2.27907	PHOSPHO2;H2AFX;MRPL28
RARG_19884340_ChIP-ChIP_MEF_Mouse	2/390	0.0807607	0.224622	-1.4924	2.22865	STUB1;ALKBH7
SREBP1_19666523_ChIP-Seq_LIVER_Mouse	3/738	0.0597141	0.186454	-1.31725	2.21241	2700060E02RIK;M6PR;PNRC1
SOX9_25088423_ChIP-ChIP_EMBRYONIC GONADS_Mouse	1903-07-01	0.00773697	0.0394586	-0.679261	2.19571	RACGAP1;BLOC1S1;RNMT;ATP5E;STUB1;ALKBH7;SPG21
SIN3B_21632747_ChIP-Seq_MESC_Mouse	14/4302	0.000470522	0.00514213	-0.41543	2.18944	RTN2;ANKRD49;RNMT;NUDT2;YEATS4;CARTPT;TRIAP1;ALKBH7;APRT;NGRN;BLOC1S1;DNAJC30;TTC30A1;SNORA68
ELF5_23300383_ChIP-Seq_T47D_Human	4/1087	0.042088	0.138483	-1.09911	2.17295	HDDC2;ANKRD49;PPP2R3C;SCAND1
YY1_22570637_ChIP-Seq_MALME-3M_Human	4/1049	0.0377444	0.128331	-1.03839	2.13196	TST;STUB1;SDHC;FAM104A
RCOR2_21632747_ChIP-Seq_MESC_Mouse	2/401	0.0846638	0.224622	-1.42574	2.12912	PHOSPHO2;RNMT
TAF7L_23326641_ChIP-Seq_C3H10T1-2_Mouse	3/912	0.0975282	0.233153	-1.42879	2.0804	PSMD6;ANKRD49;ECH1
ZFP281_18757296_ChIP-ChIP_E14_Mouse	2004-06-01	0.0331206	0.120653	-0.975726	2.0635	HOMEZ;RTN2;TST;MTX1;RENBP;1700123O20RIK
TET1_21490601_ChIP-Seq_MESC_Mouse	1994-07-01	0.0098568	0.0450176	-0.66149	2.05108	MTX1;RNMT;B330016D10RIK;CARTPT;PSMG2;ALKBH7;MRPS18C
SOX2_18358816_ChIP-ChIP_MESC_Mouse	3/785	0.0690996	0.205286	-1.25865	1.99288	PHOSPHO2;2700062C07RIK;H2AFX
CNOT3_19339689_ChIP-ChIP_MESC_Mouse	5/1547	0.0384184	0.129187	-0.97217	1.98954	ZNHIT2;ANKRD49;ECH1;H2AFX;SCAND1
SPI1_22790984_ChIP-Seq_ERYTHROLEUKEMIA_Mouse	1962-07-01	0.00906782	0.0440437	-0.624696	1.95066	HDDC2;RNMT;PPP2R3C;2700062C07RIK;M6PR;MRPL28;STUB1
POU5F1_18700969_ChIP-ChIP_MESC_Mouse	2/567	0.149346	0.319765	-1.71038	1.95013	TMSB4X;H2AFX
THAP11_20581084_ChIP-Seq_MESC_Mouse	3/864	0.0862807	0.224622	-1.27327	1.90143	RNMT;ATP5E;M6PR
ASXL1_24218140_ChIP-Seq_BMDM_Mouse	3/807	0.0737113	0.212789	-1.22863	1.90125	ZNHIT2;SNORD42A;PSMG2
RAD21_21589869_ChIP-Seq_MESC_Mouse	2036-07-01	0.0109677	0.0479444	-0.620715	1.88555	MED11;2700062C07RIK;M6PR;NUDT2;YEATS4;ALKBH7;ATG12
ATF3_23680149_ChIP-Seq_GBM1-GSC_Human	2189-07-01	0.0157969	0.0662172	-0.651389	1.7684	ZNHIT2;MTRR;MRPS24;BLOC1S1;TMSB4X;SCAND1;MRPS18C
ESR1_17901129_ChIP-ChIP_ liver_Mouse	2/444	0.100448	0.238271	-1.21092	1.73688	RNMT;STUB1
SOX2_18692474_ChIP-Seq_MESC_Mouse	3319-09-01	0.0171626	0.0700235	-0.616755	1.6399	RACGAP1;MRPS24;ZFP526;H2AFX;M6PR;SDHC;RENBP;PNRC1;HSPA1B
ZNF652_21678463_ChIP-ChIP_ZR75-1_Human	1/112	0.127128	0.286039	-1.26745	1.58638	H2AFX
FLI1_21571218_ChIP-Seq_MEGAKARYOCYTES_Human	18/5834	0.000112373	0.00149504	-0.240479	1.56446	RTN2;RNMT;M6PR;SDHC;YEATS4;FAM104A;BET1L;APRT;MRPS18C;NGRN;MED11;ZNHIT2;PSMD6;PHOSPHO2;RACGAP1;BLOC1S1;TMSB4X;SCAND1
SOX2_18555785_ChIP-Seq_MESC_Mouse	2/497	0.120918	0.276127	-1.17261	1.50903	H2AFX;ATG12
TBX5_21415370_ChIP-Seq_HL-1_Mouse	2296-06-01	0.0573604	0.182064	-0.864078	1.47187	RTN2;NGRN;PSMD6;MRPL28;TRIAP1;ATG12
CTNNB1_20615089_ChIP-ChIP_FETAL BRAIN_Human	2/637	0.17897	0.360294	-1.41222	1.44164	ZNHIT2;ATG12
PPARG_20176806_ChIP-Seq_THIOMACROPHAGE_Mouse	3/837	0.0802171	0.224622	-0.88722	1.32492	PPP2R3C;SCAND1;SPG21
TCF7_22412390_ChIP-Seq_EML_Mouse	5/1529	0.0368275	0.128331	-0.642363	1.31886	2700060E02RIK;MRPS24;TMSB4X;RENBP;APRT
NANOG_18555785_ChIP-Seq_MESC_Mouse	2/542	0.139035	0.308296	-1.11963	1.31746	ECH1;H2AFX
STAT3_1855785_ChIP-Seq_MESC_Mouse	2/572	0.151427	0.319765	-1.06325	1.21229	CARTPT;APRT
AR_20517297_ChIP-Seq_VCAP_Human	2047-06-01	0.0361665	0.128331	-0.568381	1.16697	ZNHIT2;PSMD6;MTRR;TRIAP1;ATG12;PNRC1
IRF8-22096565_A_ChIP-ChIP_GC-B_Human	1/203	0.217839	0.405498	-1.24191	1.121	SPG21
HNF4A_19761587_ChIP-ChIP_CACO-2_Human	3/1126	0.154064	0.320704	-0.985148	1.12035	NGRN;BLOC1S1;H2AFX
FOXP2_23625967_ChIP-Seq_PFSK-1 AND SK-N-MC_Human	3/863	0.0860526	0.224622	-0.745002	1.11254	HDDC2;TPGS1;PNRC1
SOX11_23321250_ChIP-ChIP_Z138-A519-JVM2_Human	3/1134	0.156352	0.323269	-0.939864	1.06136	MED11;BLOC1S1;SDHC
TP53_22573176_ChIP-Seq_HFKS_Human	4/1348	0.0792596	0.224622	-0.701258	1.04721	M6PR;PSMG2;SCAND1;SPG21
FLI1_20887958_ChIP-Seq_HPC-7_Mouse	2030-06-01	0.0349413	0.125789	-0.49103	1.01798	HDDC2;NGRN;2700062C07RIK;TMSB4X;MRPL28;MRPS18C
EWS-FLI1_20517297_ChIP-Seq_SK-N-MC_Human	2/574	0.152261	0.319765	-0.824296	0.939837	SLC26A4;SPG21
TP53_22127205_ChIP-Seq_IMR90_Human	3/975	0.113147	0.264298	-0.676561	0.900284	M6PR;SCAND1;TRIAP1
ETS2_20176728_ChIP-ChIP_TROPHOBLAST STEM CELLS_Mouse	1/215	0.229087	0.416406	-1.01401	0.888369	1700123O20RIK
GRHL2_25758223_ChIP-Seq_PLACENTA_Mouse	3/1000	0.119598	0.275166	-0.675234	0.871309	HOMEZ;PPP2R3C;FAM104A
TCF7L2_21901280_ChIP-Seq_H4IIE_Rat	2/645	0.182414	0.364828	-0.834634	0.841585	TST;SPG21
SMAD2_18955504_ChIP-ChIP_HaCaT_Human	1936-05-01	0.0832184	0.224622	-0.529426	0.790612	ZNHIT2;ANKRD49;ECH1;H2AFX;ATG12
FOXP2_21765815_ChIP-ChIP_NEURO2A_Mouse	3/1164	0.165029	0.33443	-0.720386	0.789058	NGRN;PSMD6;TRIAP1
CREB1_20920259_ChIP-Seq_GC1-SPG_Mouse	3057-09-01	0.0104644	0.0464072	-0.254932	0.782717	2700060E02RIK;HOMEZ;RACGAP1;RNMT;H2AFX;MRPL28;SDHC;TRIAP1;ATG12
SMAD3_18955504_ChIP-ChIP_HaCaT_Human	1936-05-01	0.0832184	0.224622	-0.518645	0.774512	ZNHIT2;ANKRD49;ECH1;H2AFX;ATG12
SMARCA4_20176728_ChIP-ChIP_TROPHOBLAST STEM CELLS_Mouse	3/1118	0.151786	0.319765	-0.673063	0.767407	2700060E02RIK;M6PR;PNRC1
EGR1_19032775_ChIP-ChIP_M12_Human	1/276	0.283851	0.482547	-0.984457	0.71735	RTN2
ELF1_20517297_ChIP-Seq_JURKAT_Human	3/1020	0.124857	0.283009	-0.554624	0.70009	HOMEZ;TST;BLOC1S1
SCL_19346495_ChIP-Seq_HPC-7_Human	1/252	0.262777	0.455344	-0.863645	0.679432	1700123O20RIK
CREB1_23762244_ChIP-Seq_HIPPOCAMPUS_Rat	2393-07-01	0.0243889	0.0935752	-0.285079	0.67535	2700060E02RIK;MED11;H2AFX;M6PR;MRPL28;ATG12;PNRC1
PADI4_21655091_ChIP-ChIP_MCF7_Human	3/1037	0.129393	0.289009	-0.543278	0.67437	RACGAP1;TRIAP1;HSPA1B
STAT1_20625510_ChIP-Seq_HELA_Human	2/656	0.187167	0.369504	-0.66787	0.664927	YEATS4;FAM104A
SETDB1_19884255_ChIP-Seq_MESC_Mouse	2020-05-01	0.095496	0.230093	-0.449943	0.661088	2700060E02RIK;PSMD6;ZFP526;H2AFX;YEATS4
SOX9_24532713_ChIP-Seq_HFSC_Mouse	4/1384	0.0853656	0.224622	-0.370257	0.552919	DNAJC30;H2AFX;NUDT2;SPG21
HCFC1_20581084_ChIP-Seq_MESC_Mouse	1/306	0.309364	0.504235	-0.759275	0.519886	ANKRD49
PBX1_22567123_ChIP-ChIP_OVCAR3_Human	2299-05-01	0.14246	0.313617	-0.441964	0.512494	ZNHIT2;MTRR;PHOSPHO2;ECH1;SDHC
MITF_21258399_ChIP-Seq_MELANOMA_Human	16/5578	0.000689749	0.00680849	-0.0936113	0.467082	MTRR;M6PR;SDHC;YEATS4;RENBP;APRT;MED11;ZNHIT2;PSMD6;BLOC1S1;PPP2R3C;TMSB4X;ATP5E;STUB1;SCAND1;SPG21
PPARG_20887899_ChIP-Seq_3T3-L1 PREADIPOCYTE _Mouse	3565-10-01	0.00960231	0.0448802	-0.148256	0.460149	2700060E02RIK;HDDC2;NGRN;MED11;ECH1;B330016D10RIK;TRIAP1;SPG21;PNRC1;MRPS18C
IRF8_21731497_ChIP-ChIP_J774_Mouse	1/319	0.32014	0.506018	-0.662996	0.451622	PNRC1
MYCN_21190229_ChIP-Seq_SHEP-21N_Human	1/373	0.36316	0.546519	-0.720708	0.435442	ATG12
WDR5_24793694_ChIP-Seq_LNCAP_Human	2/757	0.231496	0.416693	-0.47463	0.415494	MRPS24;M6PR
RUNX1_20887958_ChIP-Seq_HPC-7_Mouse	3/1120	0.152355	0.319765	-0.345554	0.393991	RNMT;TMSB4X;TRIAP1
GATA1_19941826_ChIP-Seq_K562_Human	2/967	0.324912	0.507261	-0.566033	0.384183	CARTPT;ALKBH7
NANOG_18692474_ChIP-Seq_MESC_Mouse	3052-07-01	0.0728239	0.21223	-0.245127	0.379968	MTRR;MRPS24;TMSB4X;H2AFX;M6PR;SDHC;ALKBH7
NR1I2_20693526_ChIP-Seq_LIVER_Mouse	2/939	0.312518	0.504235	-0.536529	0.367368	SDHC;ALKBH7
KLF1_20508144_ChIP-Seq_FETAL-LIVER-ERYTHROID_Mouse	3/1144	0.159228	0.327005	-0.324288	0.362482	ZFP526;ECH1;CARTPT
CDX2_19796622_ChIP-Seq_MESC_Mouse	1/334	0.332369	0.51366	-0.53922	0.359225	CARTPT
TBP_23326641_ChIP-Seq_C3H10T1-2_Mouse	2/1057	0.364346	0.546519	-0.573719	0.346633	ZNHIT2;PHOSPHO2
REST_18959480_ChIP-ChIP_MESC_Mouse	2868-05-01	0.261964	0.455344	-0.437521	0.344199	RTN2;1700129C05RIK;RACGAP1;SLC26A4;APRT
FOXA1_25329375_ChIP-Seq_VCAP_Human	2000-05-01	0.0924912	0.224622	-0.226521	0.338272	BLOC1S1;YEATS4;SNORA68;ATG12;PNRC1
CHD1_19587682_ChIP-ChIP_MESC_Mouse	2/843	0.26978	0.461188	-0.422523	0.327011	TMSB4X;PNRC1
TCF3_18692474_ChIP-Seq_MESC_Mouse	3/1351	0.22199	0.40676	-0.339517	0.305406	PHOSPHO2;H2AFX;APRT
HSF1_23293686_ChIP-Seq_STHDH STRIATAL_Mouse	2/1156	0.406738	0.589867	-0.570585	0.301188	CYP3A57;HSPA1B
SALL4_22934838_ChIP-ChIP_CD34+_Human	3/1419	0.243653	0.434485	-0.334292	0.278664	MTX1;M6PR;NUDT2
REST_21632747_ChIP-Seq_MESC_Mouse	2339-06-01	0.0616516	0.19056	-0.132077	0.218956	RTN2;MED11;1700129C05RIK;PPP2R3C;CARTPT;APRT
NR3C1_23031785_ChIP-Seq_PC12_Mouse	2/918	0.303195	0.504235	-0.309562	0.211961	RACGAP1;CARTPT
GATA4_21415370_ChIP-Seq_HL-1_Mouse	2039-04-01	0.229976	0.416406	-0.229957	0.201464	2700060E02RIK;ZNHIT2;RACGAP1;SPG21
SMAD4_19686287_ChIP-ChIP_HaCaT_Human	1/405	0.387379	0.575428	-0.348053	0.192349	MRPS24
STAT4_19710469_ChIP-ChIP_TH1 _Mouse	1939-03-01	0.414419	0.595687	-0.367257	0.190254	2700060E02RIK;H2AFX;SCAND1
SRF_21415370_ChIP-Seq_HL-1_Mouse	3/1634	0.31399	0.504235	-0.254553	0.174296	ZNHIT2;ECH1;1700123O20RIK
RXRA_24833708_ChIP-Seq_LIVER_Mouse	2000-05-01	0.0924912	0.224622	-0.113974	0.170201	HOMEZ;RTN2;ZNHIT2;M6PR;SPG21
NCOR1_26117541_ChIP-Seq_K562_Human	2000-05-01	0.0924912	0.224622	-0.111313	0.166227	RTN2;MTX1;ECH1;NUDT2;MRPL28
FOXA1_25552417_ChIP-Seq_VCAP_Human	2000-05-01	0.0924912	0.224622	-0.10785	0.161057	ZNHIT2;RACGAP1;ECH1;YEATS4;HSPA1B
NEUROD2_26341353_ChIP-Seq_CORTEX_Mouse	2000-05-01	0.0924912	0.224622	-0.107497	0.160529	HOMEZ;GM9199;ZNHIT2;PSMD6;SLC26A4
GATA3_24758297_ChIP-Seq_MCF7_Human	2000-05-01	0.0924912	0.224622	-0.103801	0.15501	HOMEZ;HDDC2;PPP2R3C;ECH1;FAM104A
SMARCA4_23332759_ChIP-Seq_OLIGODENDROCYTES_Mouse	2522-06-01	0.0820293	0.224622	-0.093625	0.139814	HDDC2;PSMD6;PPP2R3C;NUDT2;TTC30A1;FAM104A
NANOG_18347094_ChIP-ChIP_MESC_Mouse	1908-04-01	0.196913	0.381363	-0.142727	0.13759	TMSB4X;ZFP526;H2AFX;HSPA1B
ESR2_21235772_ChIP-Seq_MCF-7_Human	1/424	0.401329	0.585901	-0.252748	0.13512	MTRR
STAT3_20064451_ChIP-Seq_CD4+T_Mouse	2204-02-01	0.749437	0.796276	-0.559949	0.127561	MTX1;CYP2G1
OLIG2_26023283_ChIP-Seq_AINV15_Mouse	2000-05-01	0.0924912	0.224622	-0.0845331	0.126237	2700060E02RIK;RACGAP1;MTX1;ECH1;PNRC1
RARA_24833708_ChIP-Seq_LIVER_Mouse	2000-05-01	0.0924912	0.224622	-0.0770872	0.115117	2700060E02RIK;ZNHIT2;CARTPT;SLC26A4;CYP2G1
ZFP42_18358816_ChIP-ChIP_MESC_Mouse	3/1480	0.263385	0.455344	-0.127939	0.10065	RNMT;ECH1;B330016D10RIK
YY1_21170310_ChIP-Seq_MESC_Mouse	1/464	0.429683	0.595687	-0.183915	0.0952754	ECH1
SOX2_16153702_ChIP-ChIP_HESC_Human	2/1278	0.457114	0.60816	-0.190368	0.0946734	RTN2;H2AFX
POU5F1_16518401_ChIP-PET_MESC_Mouse	2/1550	0.560204	0.696839	-0.231834	0.0837388	BLOC1S1;APRT
NANOG_16518401_ChIP-PET_MESC_Mouse	3520-04-01	0.619362	0.743235	-0.237585	0.0705019	TMSB4X;H2AFX;MRPL28;CYP2G1
DROSHA_22980978_ChIP-Seq_HELA_Human	1/456	0.42412	0.595687	-0.120684	0.0625191	SDHC
MYB_21317192_ChIP-Seq_ERMYB_Mouse	2/923	0.305417	0.504235	-0.0706245	0.0483575	H2AFX;APRT
GATA2_19941826_ChIP-Seq_K562_Human	2410-04-01	0.329614	0.511989	-0.0666441	0.044615	HOMEZ;HDDC2;MTRR;ALKBH7
EOMES_21245162_ChIP-Seq_HESC_Human	2/932	0.309413	0.504235	-0.0334802	0.0229243	MED11;ANKRD49
EGR1_23403033_ChIP-Seq_LIVER_Mouse	2/944	0.314735	0.504235	-0.0201081	0.0137683	CYP3A57;HSPA1B
CEBPD_23245923_ChIP-Seq_MEF_Mouse	1/504	0.456717	0.60816	-0.0136538	0.00679025	TTC30A1
TFAP2A_17053090_ChIP-ChIP_MCF7_Human	1904-04-01	0.195928	0.381363	0.00968013	-0.00933168	RTN2;ZNHIT2;RENBP;BET1L
AR_19668381_ChIP-Seq_PC3_Human	3519-01-01	0.987633	0.990871	2.39658	-0.0219797	RTN2
IRF8_22096565_ChIP-ChIP_GC-B_Mouse	1/772	0.608018	0.732494	0.0743896	-0.0231575	M6PR
MYC_19915707_ChIP-ChIP_AK7_Human	2979-01-01	0.975198	0.981614	1.31322	-0.0243702	M6PR
TCF4_23295773_ChIP-Seq_U87_Human	3812-01-01	0.991552	0.991552	3.30096	-0.0280063	RNMT
PPARD_23208498_ChIP-Seq_MDA-MB-231_Human	1/516	0.464579	0.612763	0.0607912	-0.0297741	ECH1
E2F1_21310950_ChIP-Seq_MCF7_Human	2/1145	0.402089	0.585901	0.0674212	-0.0360436	NGRN;YEATS4
AUTS2_25519132_ChIP-Seq_293T-REX_Human	2/1000	0.339451	0.519361	0.0565308	-0.0370365	H2AFX;ATG12
EP300_21415370_ChIP-Seq_HL-1_Mouse	1/1014	0.708546	0.777115	0.210574	-0.0530997	PNRC1
TP53_20018659_ChIP-ChIP_R1E_Mouse	2/1122	0.392316	0.579945	0.0994403	-0.0541772	BET1L;APRT
EP300_20729851_ChIP-Seq_FORBRAIN MIDBRAIN LIMB HEART_Mouse	2093-03-01	0.463687	0.612763	0.124652	-0.0610514	2700060E02RIK;NUDT2;PNRC1
NANOG_16153702_ChIP-ChIP_HESC_Human	1/1686	0.873027	0.905581	0.625669	-0.0620531	H2AFX
NFIB_24661679_ChIP-Seq_E16.5 LUNG_Mouse	1/573	0.500421	0.648878	0.158905	-0.0687281	PNRC1
SUZ12_16625203_ChIP-ChIP_MESC_Mouse	2/1270	0.453882	0.60816	0.160214	-0.0796773	CARTPT;HSPA1B
EED_16625203_ChIP-ChIP_MESC_Mouse	1/830	0.634842	0.754586	0.286771	-0.0807507	HSPA1B
RCOR3_21632747_ChIP-Seq_MESC_Mouse	2851-07-01	0.0543986	0.175221	0.0511578	-0.0891019	RTN2;1700129C05RIK;PHOSPHO2;RNMT;YEATS4;CARTPT;MRPS18C
SMAD4_21799915_ChIP-Seq_A2780_Human	2464-01-01	0.952206	0.961634	2.41724	-0.0945651	SLC26A4
SMAD3_21741376_ChIP-Seq_HESC_Human	2/1460	0.527619	0.669923	0.237609	-0.0951844	HDDC2;PSMD6
BMI1_23680149_ChIP-Seq_NPCS_Mouse	2/1056	0.363912	0.546519	0.16661	-0.100664	CARTPT;SLC26A4
TCF3_18467660_ChIP-ChIP_MESC_Mouse	2/1388	0.500442	0.648878	0.233957	-0.101189	1700123O20RIK;PNRC1
PHC1_16625203_ChIP-ChIP_MESC_Mouse	1/922	0.673733	0.776347	0.401525	-0.101648	HSPA1B
NKX2-5_21415370_ChIP-Seq_HL-1_Mouse	2/1507	0.544831	0.683271	0.268256	-0.102169	ZFP526;NUDT2
GATA3_20176728_ChIP-ChIP_TROPHOBLAST STEM CELLS_Mouse	1/834	0.636624	0.754586	0.363952	-0.102484	BLOC1S1
MYC_18940864_ChIP-ChIP_HL60_Human	1/746	0.595374	0.731588	0.331138	-0.103493	RTN2
MEIS1_20887958_ChIP-Seq_HPC-7_Mouse	3/1452	0.254298	0.447213	0.132803	-0.106869	PSMG2;TRIAP1;ALKBH7
POU5F1_18347094_ChIP-ChIP_MESC_Mouse	2109-04-01	0.248213	0.439036	0.136425	-0.112301	RACGAP1;H2AFX;RENBP;HSPA1B
GATA1_21571218_ChIP-Seq_MEGAKARYOCYTES_Human	2601-06-01	0.091881	0.224622	0.0763861	-0.11407	RTN2;RACGAP1;MRPS24;TRIAP1;FAM104A;PNRC1
POU3F2_20337985_ChIP-ChIP_501MEL_Human	3/1702	0.336501	0.517433	0.174719	-0.115118	ANKRD49;CARTPT;MRPS18C
CRX_20693478_ChIP-Seq_ADULT RETINA_Mouse	1/668	0.554988	0.693168	0.314242	-0.115164	ATG12
RUNX1_22412390_ChIP-Seq_EML_Mouse	4/1770	0.163943	0.33443	0.107569	-0.117823	HOMEZ;TST;ATG12;BET1L
ERG_20517297_ChIP-Seq_VCAP_Human	2/1062	0.366515	0.54709	0.195477	-0.1179	PSMD6;FAM104A
SOX2_19030024_ChIP-ChIP_MESC_Mouse	1/863	0.649289	0.761236	0.435245	-0.11874	PHOSPHO2
CTBP1_25329375_ChIP-Seq_LNCAP_Human	2/1145	0.402089	0.585901	0.224922	-0.120244	PSMG2;CARTPT
RUNX1_17652178_ChIP-ChIP_JURKAT_Human	1/1003	0.704584	0.776347	0.486529	-0.123168	H2AFX
SUZ12_18974828_ChIP-Seq_MESC_Mouse	1934-01-01	0.906842	0.926345	1.61561	-0.123608	SLC26A4
NANOG_18358816_ChIP-ChIP_MESC_Mouse	2/1232	0.438389	0.59887	0.244636	-0.125427	RNMT;M6PR
GATA1_19941827_ChIP-Seq_MEL_Mouse	1/1834	0.894431	0.921514	1.57328	-0.128595	TST
SCL_21571218_ChIP-Seq_MEGAKARYOCYTES_Human	1/1784	0.88763	0.917617	1.55576	-0.133756	RENBP
AR_22383394_ChIP-Seq_PROSTATE CANCER_Human	1/1857	0.897422	0.921514	1.64298	-0.134293	SPG21
BCL6_25482012_ChIP-Seq_CML-JURL-MK1_Human	2000-01-01	0.914236	0.926345	1.76763	-0.135239	HOMEZ
TOP2B_26459242_ChIP-Seq_MCF7_Human	2000-01-01	0.914236	0.926345	1.79178	-0.137087	MTRR
TP53_18474530_ChIP-ChIP_U2OS_Human	1/827	0.6335	0.754586	0.490324	-0.138068	TRIAP1
NUCKS1_24931609_ChIP-Seq_HEPATOCYTES_Mouse	1/588	0.509454	0.655013	0.327791	-0.138688	TRIAP1
STAT3_19079543_ChIP-ChIP_MESC_Mouse	1/948	0.683966	0.776347	0.556057	-0.140769	RTN2
SALL4_18804426_ChIP-ChIP_XEN_Mouse	1/1005	0.705309	0.776347	0.580379	-0.146926	PNRC1
POU3F1_26484290_ChIP-Seq_ESC_Mouse	2000-01-01	0.914236	0.926345	1.94713	-0.148972	ECH1
DNAJC2_21179169_ChIP-ChIP_NT2_Human	1/899	0.66441	0.77599	0.592573	-0.150285	STUB1
SETDB1_19884257_ChIP-Seq_MESC_Mouse	2353-05-01	0.152567	0.319765	0.132473	-0.151042	2700060E02RIK;PSMD6;CYP3A57;TTC30A1;OLFR293
SMAD4_21741376_ChIP-Seq_HESC_Human	2738-02-01	0.848564	0.883199	1.2162	-0.151058	HDDC2;PSMD6
LYL1_20887958_ChIP-Seq_HPC-7_Mouse	1/752	0.598327	0.731588	0.505803	-0.158083	TMSB4X
RCOR1_19997604_ChIP-ChIP_NEURONS_Mouse	2378-04-01	0.320809	0.506018	0.232379	-0.158293	ANKRD49;PHOSPHO2;SCAND1;OLFR293
RNF2_16625203_ChIP-ChIP_MESC_Mouse	1/1219	0.773518	0.816195	0.839722	-0.170549	HSPA1B
TAL1_20566737_ChIP-Seq_PRIMARY FETAL LIVER ERYTHROID _Mouse	4/1875	0.188839	0.370416	0.181031	-0.179787	H2AFX;NUDT2;CARTPT;PNRC1
TBX3_20139965_ChIP-Seq_MESC_Mouse	1/1068	0.727252	0.785923	0.755687	-0.182043	M6PR
EZH2_23942234_ChIP-Seq_MYOBLASTS AND MYOTUBES_Mouse	1/935	0.67889	0.776347	0.743613	-0.18825	MTRR
WT1_20215353_ChIP-ChIP_NEPHRON PROGENITOR_Mouse	3/1663	0.323587	0.507261	0.281382	-0.190983	TMSB4X;YEATS4;APRT
JUN_21703547_ChIP-Seq_K562_Human	2/1585	0.572449	0.709188	0.557283	-0.191501	MTRR;CARTPT
MYC_20876797_ChIP-ChIP_MEDULLOBLASTOMA_Human	2/1406	0.507326	0.655013	0.471769	-0.199606	RNMT;SLC26A4
ETV2_25802403_ChIP-Seq_MESC_Mouse	1/1000	0.703495	0.776347	0.789581	-0.199887	HOMEZ
MYC_19079543_ChIP-ChIP_MESC_Mouse	2/1458	0.526877	0.669923	0.505332	-0.202432	RNMT;ATP5E
SUZ12_18555785_ChIP-Seq_MESC_Mouse	1/1058	0.723879	0.785486	0.848156	-0.20479	SLC26A4
KDM5B_21448134_ChIP-Seq_MESC_Mouse	3724-10-01	0.0127998	0.0551652	0.0709367	-0.205534	2700060E02RIK;HDDC2;MTRR;RACGAP1;RNMT;PPP2R3C;M6PR;SPG21;PNRC1;ATG12
SPI1_23127762_ChIP-Seq_K562_Human	1/1389	0.816416	0.852639	1.30469	-0.207993	HDDC2
GATA2_21571218_ChIP-Seq_MEGAKARYOCYTES_Human	1/1111	0.741298	0.795173	0.91384	-0.209448	SCAND1
CTBP2_25329375_ChIP-Seq_LNCAP_Human	1/1053	0.722178	0.785486	0.879286	-0.212306	CARTPT
PAX6_23342162_ChIP-ChIP_BETA-FORBRAIN-LENS_Mouse	1/1001	0.703858	0.776347	0.852374	-0.215783	BET1L
STAT5_23275557_ChIP-Seq_MAMMARY-EPITHELIUM_Mouse	2/1197	0.423919	0.595687	0.425135	-0.220237	HDDC2;PNRC1
JUND_26020271_ChIP-Seq_SMOOTH MUSCLE_Human	2000-04-01	0.219976	0.405498	0.257124	-0.23209	NGRN;RACGAP1;BLOC1S1;PNRC1
SPI1_20517297_ChIP-Seq_HL60_Human	1/1249	0.781746	0.819226	1.19504	-0.238284	SNORA68
ESRRB_18555785_ChIP-Seq_MESC_Mouse	2/1434	0.517917	0.663107	0.581509	-0.238895	ATP5E;SDHC
NR3C1_21868756_ChIP-Seq_MCF10A_Human	1/1132	0.747897	0.796276	1.05159	-0.239563	FAM104A
KLF5_20875108_ChIP-Seq_MESC_Mouse	2000-04-01	0.219976	0.405498	0.266379	-0.240444	HDDC2;NGRN;PPP2R3C;SPG21
KLF4_25985364_ChIP-Seq_ATHEROSCLEROSIS LESION_Mouse	1/1211	0.771274	0.816195	1.18625	-0.24093	B330016D10RIK
REST_19997604_ChIP-ChIP_NEURONS_Mouse	2118-03-01	0.471533	0.619266	0.504023	-0.241538	2700060E02RIK;RNMT;H2AFX
BACH1_22875853_ChIP-PCR_HELA AND SCP4_Human	2/1352	0.486496	0.636187	0.551535	-0.249439	PNRC1;BET1L
PRDM5_23873026_ChIP-Seq_MEF_Mouse	1/1029	0.713865	0.780153	1.01038	-0.250842	HDDC2
JARID2_20064375_ChIP-Seq_MESC_Mouse	1/1117	0.743201	0.795173	1.1037	-0.252964	SLC26A4
MYCN_18555785_ChIP-Seq_MESC_Mouse	2261-04-01	0.288851	0.488334	0.356927	-0.255829	MTRR;RNMT;SCAND1;TRIAP1
JARID2_20075857_ChIP-Seq_MESC_Mouse	2/1258	0.449014	0.607958	0.560284	-0.278825	SLC26A4;BET1L
RELA_24523406_ChIP-Seq_FIBROSARCOMA_Human	2/1182	0.417661	0.595687	0.539384	-0.279422	MRPS24;BLOC1S1
SUZ12_18692474_ChIP-Seq_MESC_Mouse	1909-02-01	0.674288	0.776347	1.10762	-0.280401	CARTPT;SLC26A4
TFAP2C_20629094_ChIP-Seq_MCF7_Human	2/1203	0.426412	0.595687	0.544003	-0.281815	HOMEZ;MTRR
KLF4_19030024_ChIP-ChIP_MESC_Mouse	2/1502	0.54302	0.683271	0.741513	-0.282415	ATP5E;ECH1
GATA4_25053715_ChIP-Seq_YYC3_Human	2000-04-01	0.219976	0.405498	0.313454	-0.282936	MED11;HDDC2;PPP2R3C;FAM104A
AR_25329375_ChIP-Seq_VCAP_Human	1906-02-01	0.67344	0.776347	1.20934	-0.306151	MTRR;CARTPT
PRDM14_21183938_ChIP-Seq_MESC_Mouse	1944-04-01	0.205844	0.396153	0.341234	-0.315967	HOMEZ;TMSB4X;ZFP526;H2AFX
SOX2_20726797_ChIP-Seq_SW620_Human	2564-03-01	0.6018	0.731588	1.01766	-0.318059	HDDC2;RNMT;HSPA1B
MEIS1_26253404_ChIP-Seq_OPTIC CUPS_Mouse	2000-04-01	0.219976	0.405498	0.353455	-0.319042	GM9199;1700129C05RIK;PSMD6;SLC26A4
FOXM1_26100407__CHIP-SEQ_Hek293 flp-in	1934-02-01	0.681288	0.776347	1.44153	-0.364933	ECH1;YEATS4
STAT3_24763339_ChIP-Seq_IMN-ESCS_Mouse	2/1788	0.638686	0.754586	1.3012	-0.366399	1700129C05RIK;B330016D10RIK
TEAD4_22529382_ChIP-Seq_TROPHECTODERM_Mouse	2293-04-01	0.297547	0.500271	0.532698	-0.36895	2700060E02RIK;RTN2;RACGAP1;PNRC1
STAT3_18555785_ChIP-Seq_MESC_Mouse	1997-04-01	0.219212	0.405498	0.409248	-0.369403	1700129C05RIK;SDHC;CARTPT;HSPA1B
HOXB7_26014856_ChIP-Seq_BT474_Human	2000-02-01	0.699194	0.776347	1.46324	-0.370428	HOMEZ;MRPL28
GATA6_25053715_ChIP-Seq_YYC3_Human	2000-02-01	0.699194	0.776347	1.49718	-0.379019	HOMEZ;YEATS4
RUNX2_24764292_ChIP-Seq_MC3T3_Mouse	2000-04-01	0.219976	0.405498	0.422265	-0.381153	TMSB4X;STUB1;B330016D10RIK;CARTPT
MNX1_26342078_ChIP-Seq_MIN6-4N_Mouse	2000-02-01	0.699194	0.776347	1.53818	-0.389399	GM12238;B330016D10RIK
LMO2_20887958_ChIP-Seq_HPC-7_Mouse	3/1741	0.349411	0.531938	0.633652	-0.399979	HDDC2;TMSB4X;PNRC1
TCF21_26020271_ChIP-Seq_SMOOTH MUSCLE_Human	2000-02-01	0.699194	0.776347	1.5866	-0.401657	BLOC1S1;FAM104A
YAP1_20516196_ChIP-Seq_MESC_Mouse	2329-02-01	0.776608	0.816639	2.02143	-0.409458	TMSB4X;H2AFX
OLIG2_23332759_ChIP-Seq_OLIGODENDROCYTES_Mouse	2040-03-01	0.446904	0.60779	0.824855	-0.410717	PPP2R3C;TMSB4X;TTC30A1
KLF5_25053715_ChIP-Seq_YYC3_Human	2000-03-01	0.434112	0.595687	0.793789	-0.411214	HDDC2;ZNHIT2;CARTPT
FOXO1_25302145_ChIP-Seq_T-LYMPHOCYTE_Mouse	2000-02-01	0.699194	0.776347	1.65077	-0.417901	TMSB4X;PNRC1
SMARCD1_25818293_ChIP-Seq_ESC_Mouse	2119-02-01	0.729418	0.785923	1.80909	-0.435804	PPP2R3C;B330016D10RIK
JUN_26020271_ChIP-Seq_SMOOTH MUSCLE_Human	2000-03-01	0.434112	0.595687	0.863459	-0.447307	MRPS24;BLOC1S1;PNRC1
CEBPA_26348894_ChIP-Seq_LIVER_Mouse	2000-03-01	0.434112	0.595687	0.86899	-0.450172	ANKRD49;H2AFX;PSMG2
SOX2_21211035_ChIP-Seq_LN229_Gbm	3420-04-01	0.596135	0.731588	1.56475	-0.489043	HDDC2;MTRR;TST;YEATS4
RARB_24833708_ChIP-Seq_LIVER_Mouse	2000-03-01	0.434112	0.595687	0.945496	-0.489805	2700060E02RIK;DNAJC30;CYP2G1
FOXM1_26456572_ChIP-Seq_MCF7_Human	2000-03-01	0.434112	0.595687	0.958613	-0.4966	RACGAP1;H2AFX;CARTPT
BRD4_25478319_ChIP-Seq_HGPS_Human	2326-04-01	0.306552	0.504235	0.760307	-0.520592	PSMD6;PHOSPHO2;RACGAP1;SPG21
DMRT1_23473982_ChIP-Seq_TESTES_Mouse	2072-03-01	0.457061	0.60816	1.13445	-0.56418	2700062C07RIK;B330016D10RIK;CARTPT
ELK3_25401928_ChIP-Seq_HUVEC_Human	2000-03-01	0.434112	0.595687	1.10196	-0.570862	ZNHIT2;PSMD6;SPG21
FOXA2_19822575_ChIP-Seq_HepG2_Human	2968-03-01	0.700742	0.776347	2.31673	-0.586494	ZNHIT2;ECH1;BET1L
MTF2_20144788_ChIP-Seq_MESC_Mouse	2981-06-01	0.147781	0.319765	0.551549	-0.62886	TST;MTX1;BLOC1S1;2700062C07RIK;SLC26A4;HSPA1B
SFPI1_20887958_ChIP-Seq_HPC-7_Mouse	2369-04-01	0.318336	0.506018	0.980918	-0.668185	HDDC2;RNMT;TRIAP1;RENBP
TP63_23658742_ChIP-Seq_EP156T_Human	3652-04-01	0.648777	0.761236	2.48398	-0.677659	PSMG2;FAM104A;HSPA1B;APRT
RUNX2_22187159_ChIP-Seq_PCA_Human	3423-07-01	0.115653	0.268104	0.515121	-0.678095	HDDC2;ANKRD49;YEATS4;TRIAP1;SPG21;ATG12;MRPS18C
PPARD_21283829_ChIP-Seq_MYOFIBROBLAST_Human	3447-04-01	0.602484	0.731588	2.27786	-0.711917	MRPS24;CARTPT;SCAND1;PNRC1
WT1_25993318_ChIP-Seq_PODOCYTE_Human	3464-04-01	0.606453	0.732494	2.4822	-0.772709	1700129C05RIK;TMSB4X;YEATS4;PNRC1
STAT3_23295773_ChIP-Seq_U87_Human	3165-04-01	0.533514	0.674609	1.99953	-0.78706	RACGAP1;YEATS4;PSMG2;PNRC1
TP53_23651856_ChIP-Seq_MEF_Mouse	3193-06-01	0.184547	0.366698	0.93441	-0.937417	H2AFX;NUDT2;SCAND1;TRIAP1;BET1L;HSPA1B
SRY_25088423_ChIP-ChIP_EMBRYONIC GONADS_Mouse	3083-05-01	0.312527	0.504235	1.68164	-1.15144	ZFP526;YEATS4;STUB1;CARTPT;SPG21
TP63_22573176_ChIP-Seq_HFKS_Human	4229-07-01	0.24422	0.434485	1.64829	-1.374	ZNHIT2;PHOSPHO2;RACGAP1;MRPL28;STUB1;FAM104A;APRT
EGR1_20690147_ChIP-Seq_ERYTHROLEUKEMIA_Human	6207-12-01	0.0634924	0.194287	0.91218	-1.49453	RTN2;RACGAP1;MRPS24;RNMT;H2AFX;MRPL28;STUB1;ALKBH7;RENBP;SPG21;PNRC1;APRT
SUZ12_20075857_ChIP-Seq_MESC_Mouse	4356-07-01	0.267947	0.460629	2.14549	-1.6631	RTN2;TST;2700062C07RIK;CARTPT;SNORA68;SLC26A4;HSPA1B
HNF4A_19822575_ChIP-Seq_HepG2_Human	16/6083	0.00174905	0.0127431	0.41795	-1.82342	HDDC2;MTRR;H2AFX;YEATS4;ALKBH7;RENBP;PNRC1;ATG12;MRPS18C;MED11;ZNHIT2;RACGAP1;TST;PPP2R3C;SCAND1;SPG21
RUNX1_21571218_ChIP-Seq_MEGAKARYOCYTES_Human	5071-11-01	0.0376967	0.128331	1.05091	-2.15767	HDDC2;MED11;MRPS24;RNMT;ATP5E;H2AFX;TRIAP1;FAM104A;SPG21;BET1L;MRPS18C

## Sheet: EPIGENOME
Roadmap Epigenomics HM ChIP-seq
Term	Overlap	P-value	Adjusted P-value	Z-score	Combined Score	Genes
H3K27ac CD4 Memory Primary Cells	34/9606	0.00043069	0.0668708	-2.44302	6.60835	HOMEZ;HDDC2;RNMT;NUDT2;YEATS4;TRIAP1;TPGS1;MED11;NGRN;ZNHIT2;PSMD6;RACGAP1;BLOC1S1;PPP2R3C;ATP5E;TMSB4X;ANKRD49;MRPS24;MTX1;ECH1;M6PR;MRPL28;FAM104A;RENBP;ATG12;BET1L;APRT;MRPS18C;PHOSPHO2;TST;DNAJC30;STUB1;SLC26A4;SPG21
H3K4me1 CD8 Memory Primary Cells	26/5259	0.000599714	0.0668708	-2.34537	6.34422	RTN2;NUDT2;YEATS4;TRIAP1;ALKBH7;MED11;ZNHIT2;RACGAP1;PPP2R3C;ANKRD49;SNORD42A;MRPS24;MTX1;SDHC;FAM104A;RENBP;BET1L;APRT;MRPS18C;PHOSPHO2;TST;DNAJC30;STUB1;SNORA68;PSMG2;SLC26A4
H2BK5ac H1	30/7863	0.000630857	0.0668708	-2.26733	6.13312	HOMEZ;RTN2;HDDC2;RNMT;YEATS4;TRIAP1;ALKBH7;TPGS1;MED11;NGRN;PSMD6;RACGAP1;PPP2R3C;TMSB4X;SCAND1;ANKRD49;MRPS24;SNORD42A;ECH1;M6PR;SDHC;RENBP;ATG12;BET1L;MRPS18C;PHOSPHO2;TST;DNAJC30;SNORA68;SPG21
H3K4me3 CD8 Naive Primary Cells	37/11714	0.00133162	0.105864	-2.3539	5.28592	HOMEZ;RTN2;HDDC2;MTRR;RNMT;NUDT2;YEATS4;TRIAP1;TPGS1;NGRN;MED11;RACGAP1;BLOC1S1;PPP2R3C;TMSB4X;SCAND1;ANKRD49;MRPS24;MTX1;ECH1;M6PR;MRPL28;SDHC;FAM104A;RENBP;PNRC1;ATG12;BET1L;APRT;MRPS18C;PHOSPHO2;TST;DNAJC30;STUB1;PSMG2;SLC26A4;SPG21
H3K4me1 Fetal Brain	27/8255	0.00879241	0.202137	-3.2201	5.14833	HOMEZ;MTRR;NUDT2;YEATS4;TRIAP1;MED11;ZNHIT2;PSMD6;PPP2R3C;SCAND1;ANKRD49;MRPS24;MTX1;SNORD42A;ECH1;M6PR;MRPL28;SDHC;CARTPT;FAM104A;ATG12;APRT;MRPS18C;PHOSPHO2;TST;DNAJC30;SLC26A4
H3K27ac CD8 Naive Primary Cells	29/7635	0.00275394	0.135121	-2.21102	4.42555	HDDC2;MTRR;RNMT;NUDT2;YEATS4;TRIAP1;ALKBH7;MED11;NGRN;ZNHIT2;RACGAP1;BLOC1S1;PPP2R3C;ATP5E;SCAND1;ANKRD49;SNORD42A;MRPS24;MTX1;ECH1;SDHC;FAM104A;PNRC1;APRT;MRPS18C;PHOSPHO2;DNAJC30;STUB1;SPG21
H3K4me3 Brain Mid Frontal Lobe	32/10567	0.0328625	0.271156	-3.13851	4.09595	HOMEZ;RTN2;HDDC2;MTRR;RNMT;NUDT2;YEATS4;TRIAP1;MED11;NGRN;RACGAP1;PPP2R3C;TMSB4X;SCAND1;ANKRD49;MRPS24;SNORD42A;ECH1;M6PR;MRPL28;CARTPT;FAM104A;RENBP;ATG12;BET1L;APRT;MRPS18C;PHOSPHO2;TST;PSMG2;SLC26A4;SPG21
H3K18ac IMR90	26/7334	0.00373184	0.148341	-1.92582	3.67493	HOMEZ;HDDC2;RNMT;NUDT2;TRIAP1;ALKBH7;TPGS1;NGRN;MED11;PSMD6;RACGAP1;PPP2R3C;TMSB4X;MTX1;ECH1;M6PR;SDHC;PNRC1;ATG12;APRT;MRPS18C;PHOSPHO2;TST;DNAJC30;STUB1;SPG21
H3K4me1 Brain Mid Frontal Lobe	23/5193	0.00930137	0.202137	-2.20023	3.51775	MTRR;ANKRD49;MRPS24;MTX1;SNORD42A;RNMT;ECH1;YEATS4;CARTPT;TRIAP1;FAM104A;RENBP;BET1L;MRPS18C;ZNHIT2;PHOSPHO2;TST;RACGAP1;PPP2R3C;BLOC1S1;DNAJC30;SNORA68;SLC26A4
H3K4me1 Colonic Mucosa	29/8202	0.0350795	0.271156	-2.55682	3.33681	RTN2;HDDC2;MTRR;RNMT;NUDT2;YEATS4;TRIAP1;NGRN;PSMD6;RACGAP1;PPP2R3C;TMSB4X;SCAND1;ANKRD49;MTX1;SNORD42A;M6PR;MRPL28;SDHC;FAM104A;PNRC1;ATG12;APRT;MRPS18C;PHOSPHO2;DNAJC30;STUB1;PSMG2;SLC26A4
H3K4me3 CD4 Naive Primary Cells	31/9819	0.0230061	0.271156	-2.54714	3.32418	HOMEZ;RTN2;HDDC2;MTRR;RNMT;NUDT2;YEATS4;TRIAP1;TPGS1;MED11;NGRN;RACGAP1;PPP2R3C;SCAND1;ANKRD49;MRPS24;MTX1;FAM104A;RENBP;PNRC1;ATG12;BET1L;APRT;MRPS18C;PHOSPHO2;TST;DNAJC30;STUB1;PSMG2;SLC26A4;SPG21
H3K27ac Mobilized CD34 Primary Cells	31/9300	0.0103205	0.202137	-2.06844	3.30704	HOMEZ;HDDC2;MTRR;RNMT;NUDT2;YEATS4;TRIAP1;ALKBH7;TPGS1;MED11;NGRN;ZNHIT2;PSMD6;BLOC1S1;PPP2R3C;TMSB4X;ANKRD49;MRPS24;MTX1;ECH1;M6PR;MRPL28;ATG12;APRT;MRPS18C;PHOSPHO2;TST;DNAJC30;STUB1;SNORA68;SPG21
H3K4me1 CD4 Naive Primary Cells	24/6010	0.0193932	0.268133	-2.42383	3.19043	HOMEZ;RTN2;ANKRD49;SNORD42A;MRPS24;MTX1;H2AFX;MRPL28;NUDT2;YEATS4;TRIAP1;ALKBH7;FAM104A;BET1L;APRT;MED11;ZNHIT2;TST;RACGAP1;DNAJC30;ATP5E;PSMG2;SCAND1;SLC26A4
H3K4me3 Fetal Brain	30/11141	0.0675781	0.325604	-2.83931	3.18591	HOMEZ;RTN2;HDDC2;MTRR;RNMT;NUDT2;YEATS4;TRIAP1;TPGS1;MED11;ZNHIT2;PSMD6;RACGAP1;PPP2R3C;TMSB4X;ANKRD49;MTX1;MRPS24;ECH1;M6PR;CARTPT;FAM104A;ATG12;BET1L;APRT;MRPS18C;PHOSPHO2;TST;DNAJC30;SLC26A4
H3K4me3 CD4+ CD25+ CD127- Treg Primary Cells	31/9893	0.0255852	0.271156	-2.39523	3.12592	HOMEZ;HDDC2;MTRR;RNMT;NUDT2;YEATS4;TRIAP1;TPGS1;MED11;NGRN;RACGAP1;PPP2R3C;TMSB4X;ANKRD49;MRPS24;MTX1;M6PR;SDHC;FAM104A;RENBP;ATG12;BET1L;MRPS18C;APRT;PHOSPHO2;TST;DNAJC30;STUB1;PSMG2;SLC26A4;SPG21
H3K27ac CD4 Naive Primary Cells	30/9467	0.00602407	0.191256	-1.87487	3.1013	HOMEZ;HDDC2;MTRR;RNMT;NUDT2;YEATS4;TRIAP1;TPGS1;MED11;NGRN;ZNHIT2;PSMD6;RACGAP1;BLOC1S1;PPP2R3C;ANKRD49;MRPS24;MTX1;MRPL28;SDHC;FAM104A;PNRC1;ATG12;BET1L;APRT;MRPS18C;PHOSPHO2;DNAJC30;STUB1;SPG21
H3K27ac H1	28/8921	0.0121712	0.215024	-2.01231	3.09293	HOMEZ;HDDC2;MTRR;RNMT;NUDT2;YEATS4;TRIAP1;ALKBH7;MED11;NGRN;PSMD6;RACGAP1;PPP2R3C;ANKRD49;SNORD42A;MRPS24;H2AFX;ECH1;M6PR;PNRC1;ATG12;BET1L;MRPS18C;PHOSPHO2;TST;DNAJC30;SNORA68;SPG21
H3K4me3 Brain Inferior Temporal Lobe	31/10636	0.0669785	0.325604	-2.75162	3.08752	HOMEZ;RTN2;HDDC2;MTRR;RNMT;NUDT2;YEATS4;TRIAP1;TPGS1;MED11;NGRN;PPP2R3C;TMSB4X;SCAND1;ANKRD49;MRPS24;MTX1;ECH1;M6PR;CARTPT;FAM104A;RENBP;ATG12;BET1L;APRT;MRPS18C;PHOSPHO2;TST;DNAJC30;PSMG2;SLC26A4
H3K27ac H1 BMP4 Derived Trophoblast Cultured Cells	26/6846	0.00814892	0.202137	-1.91096	3.05526	HOMEZ;RTN2;HDDC2;RNMT;NUDT2;YEATS4;TRIAP1;MED11;NGRN;ZNHIT2;PSMD6;RACGAP1;PPP2R3C;ANKRD49;MRPS24;MTX1;M6PR;SDHC;PNRC1;ATG12;BET1L;APRT;MRPS18C;PHOSPHO2;SNORA68;SPG21
H3K9ac H9	29/9682	0.0374818	0.271156	-2.32065	3.02859	HOMEZ;HDDC2;MTRR;RNMT;NUDT2;YEATS4;TRIAP1;TPGS1;MED11;ZNHIT2;PSMD6;RACGAP1;BLOC1S1;PPP2R3C;ATP5E;TMSB4X;SCAND1;ANKRD49;MTX1;M6PR;SDHC;ATG12;BET1L;APRT;MRPS18C;PHOSPHO2;DNAJC30;STUB1;SPG21
H3K56ac IMR90	21/5790	0.00563857	0.191256	-1.8187	3.00839	HDDC2;MTRR;ANKRD49;MTX1;ECH1;M6PR;NUDT2;SDHC;TRIAP1;FAM104A;PNRC1;ATG12;MRPS18C;NGRN;PSMD6;RACGAP1;PPP2R3C;DNAJC30;TMSB4X;SCAND1;SPG21
H3K4me3 CD8 Memory Primary Cells	30/9655	0.0361476	0.271156	-2.29541	2.99565	HOMEZ;RTN2;HDDC2;MTRR;RNMT;NUDT2;YEATS4;TRIAP1;TPGS1;MED11;NGRN;RACGAP1;PPP2R3C;SCAND1;ANKRD49;MRPS24;MTX1;FAM104A;RENBP;PNRC1;ATG12;BET1L;APRT;MRPS18C;PHOSPHO2;TST;DNAJC30;STUB1;SLC26A4;SPG21
H3K4me3 H1 BMP4 Derived Mesendoderm Cultured Cells	34/11547	0.0603274	0.32493	-2.66281	2.99339	HOMEZ;RTN2;HDDC2;MTRR;RNMT;NUDT2;YEATS4;TRIAP1;TPGS1;NGRN;MED11;PSMD6;RACGAP1;PPP2R3C;ATP5E;SCAND1;ANKRD49;MRPS24;MTX1;ECH1;M6PR;SDHC;FAM104A;ATG12;BET1L;MRPS18C;APRT;PHOSPHO2;TST;DNAJC30;STUB1;PSMG2;SLC26A4;SPG21
H3K4me1 Brain Inferior Temporal Lobe	20/5526	0.01767	0.268133	-2.2306	2.93607	RTN2;ANKRD49;SNORD42A;MTX1;M6PR;YEATS4;TRIAP1;FAM104A;RENBP;BET1L;APRT;MRPS18C;ZNHIT2;PHOSPHO2;TST;RACGAP1;PPP2R3C;BLOC1S1;DNAJC30;SLC26A4
H3K4me3 Brain Anterior Caudate	30/10733	0.074929	0.335597	-2.62707	2.86835	HOMEZ;RTN2;HDDC2;MTRR;RNMT;NUDT2;YEATS4;TRIAP1;TPGS1;MED11;NGRN;PPP2R3C;TMSB4X;SCAND1;ANKRD49;MRPS24;ECH1;M6PR;CARTPT;FAM104A;RENBP;ATG12;BET1L;MRPS18C;APRT;PHOSPHO2;TST;DNAJC30;SLC26A4;SPG21
H3K27ac CD4+ CD25- IL17+ PMA-Ionomcyin stimulated Th17 Primary Cells	27/7316	0.0184607	0.268133	-2.16809	2.8538	HOMEZ;RTN2;HDDC2;RNMT;NUDT2;YEATS4;TRIAP1;TPGS1;NGRN;MED11;RACGAP1;PPP2R3C;TMSB4X;ANKRD49;MRPS24;MTX1;SNORD42A;ATG12;BET1L;APRT;MRPS18C;PHOSPHO2;TST;DNAJC30;SNORA68;SLC26A4;SPG21
H4K5ac H1	32/9702	0.0193704	0.268133	-2.11697	2.78651	HOMEZ;HDDC2;RNMT;NUDT2;YEATS4;TRIAP1;ALKBH7;TPGS1;MED11;NGRN;ZNHIT2;PSMD6;RACGAP1;PPP2R3C;ATP5E;SCAND1;ANKRD49;MRPS24;MTX1;ECH1;M6PR;MRPL28;PNRC1;ATG12;BET1L;APRT;MRPS18C;PHOSPHO2;TST;DNAJC30;STUB1;SPG21
H3K27ac CD8 Memory Primary Cells	26/7225	0.032516	0.271156	-2.11528	2.76057	RNMT;NUDT2;YEATS4;TRIAP1;TPGS1;MED11;NGRN;PSMD6;RACGAP1;BLOC1S1;PPP2R3C;ANKRD49;MTX1;SNORD42A;ECH1;MRPL28;FAM104A;RENBP;APRT;MRPS18C;PHOSPHO2;TST;DNAJC30;STUB1;SLC26A4;SPG21
H3K4me1 Adipose Nuclei	15/2902	0.0108061	0.202137	-1.685	2.69398	HDDC2;ANKRD49;MRPS24;SNORD42A;RNMT;TRIAP1;ATG12;MRPS18C;NGRN;MED11;PSMD6;BLOC1S1;PPP2R3C;SNORA68;SCAND1
H3K4me1 Brain Substantia Nigra	23/5820	0.0293353	0.271156	-2.04841	2.6733	RTN2;ANKRD49;SNORD42A;MRPS24;MTX1;RNMT;ECH1;M6PR;YEATS4;TRIAP1;BET1L;MRPS18C;APRT;ZNHIT2;PSMD6;PHOSPHO2;TST;RACGAP1;PPP2R3C;BLOC1S1;DNAJC30;SCAND1;SLC26A4
H3K4me3 Adult Liver	29/9144	0.0646472	0.325604	-2.37468	2.66456	HOMEZ;RTN2;MTRR;RNMT;NUDT2;YEATS4;TRIAP1;TPGS1;MED11;NGRN;RACGAP1;PPP2R3C;ATP5E;TMSB4X;ANKRD49;MRPS24;H2AFX;ECH1;FAM104A;RENBP;ATG12;BET1L;APRT;MRPS18C;PHOSPHO2;DNAJC30;PSMG2;SLC26A4;SPG21
H3K4me1 Mobilized CD34 Primary Cells	34/11973	0.0974898	0.385106	-2.65371	2.53227	HOMEZ;RTN2;HDDC2;MTRR;RNMT;NUDT2;YEATS4;TRIAP1;ALKBH7;NGRN;MED11;ZNHIT2;PSMD6;PPP2R3C;SCAND1;ANKRD49;MRPS24;MTX1;SNORD42A;ECH1;M6PR;MRPL28;SDHC;RENBP;ATG12;APRT;MRPS18C;PHOSPHO2;TST;DNAJC30;STUB1;SNORA68;SLC26A4;SPG21
H4K5ac IMR90	26/8066	0.0288523	0.271156	-1.91715	2.502	HOMEZ;HDDC2;RNMT;NUDT2;YEATS4;TRIAP1;TPGS1;MED11;NGRN;PSMD6;TMSB4X;ANKRD49;MTX1;SNORD42A;ECH1;M6PR;SDHC;PNRC1;ATG12;BET1L;APRT;MRPS18C;PHOSPHO2;TST;DNAJC30;SPG21
H3K4me3 Treg Primary Cells	25/7231	0.0620728	0.32493	-2.10108	2.36192	HOMEZ;HDDC2;RNMT;NUDT2;TRIAP1;TPGS1;MED11;NGRN;RACGAP1;ANKRD49;MRPS24;MTX1;M6PR;MRPL28;RENBP;ATG12;BET1L;APRT;MRPS18C;PHOSPHO2;TST;DNAJC30;STUB1;SLC26A4;SPG21
H3K27ac CD4+ CD25- CD45RO+ Memory Primary Cells	23/6470	0.0405325	0.271156	-1.79821	2.34678	HOMEZ;HDDC2;ANKRD49;MRPS24;MTX1;NUDT2;YEATS4;TRIAP1;PNRC1;ATG12;BET1L;APRT;MRPS18C;MED11;NGRN;ZNHIT2;PHOSPHO2;RACGAP1;BLOC1S1;PPP2R3C;DNAJC30;SNORA68;SPG21
H4K5ac H9	21/5240	0.0227339	0.271156	-1.7929	2.33985	RTN2;MTX1;RNMT;H2AFX;ECH1;M6PR;MRPL28;SDHC;YEATS4;CARTPT;TRIAP1;TPGS1;PNRC1;ATG12;MRPS18C;MED11;TST;PPP2R3C;TMSB4X;SNORA68;SCAND1
H3K4me3 CD4+ CD25- Th Primary Cells	31/10187	0.0704727	0.334482	-2.09554	2.29498	HOMEZ;RTN2;HDDC2;MTRR;RNMT;NUDT2;YEATS4;TRIAP1;TPGS1;MED11;NGRN;PSMD6;RACGAP1;PPP2R3C;ANKRD49;MRPS24;MTX1;M6PR;FAM104A;RENBP;PNRC1;ATG12;BET1L;MRPS18C;APRT;PHOSPHO2;TST;DNAJC30;PSMG2;SLC26A4;SPG21
H2BK120ac H9	22/6960	0.0215761	0.271156	-1.75307	2.28787	HOMEZ;ANKRD49;MTX1;RNMT;ECH1;M6PR;NUDT2;SDHC;YEATS4;TRIAP1;TPGS1;ATG12;BET1L;APRT;MRPS18C;NGRN;PHOSPHO2;TST;PPP2R3C;DNAJC30;TMSB4X;STUB1
H3K4me3 CD4+ CD25int CD127+ Tmem Primary Cells	28/9114	0.0623293	0.32493	-2.00865	2.25802	HOMEZ;RTN2;HDDC2;RNMT;NUDT2;YEATS4;TRIAP1;MED11;NGRN;RACGAP1;TMSB4X;ANKRD49;MRPS24;MTX1;ECH1;RENBP;PNRC1;ATG12;BET1L;APRT;MRPS18C;PHOSPHO2;TST;DNAJC30;STUB1;PSMG2;SLC26A4;SPG21
H3K4me3 Adipose Nuclei	29/9454	0.0925393	0.382175	-2.33714	2.24804	HOMEZ;HDDC2;MTRR;RNMT;NUDT2;YEATS4;TRIAP1;TPGS1;MED11;NGRN;RACGAP1;PPP2R3C;TMSB4X;ANKRD49;MTX1;ECH1;M6PR;FAM104A;RENBP;ATG12;MRPS18C;APRT;PHOSPHO2;TST;DNAJC30;STUB1;PSMG2;SLC26A4;SPG21
H3K36me3 Muscle Satellite Cultured Cells	4/292	0.00293858	0.135121	-1.09745	2.19665	ATP5E;TMSB4X;H2AFX;SNORA68
H3K56ac H1	26/7742	0.0353608	0.271156	-1.68212	2.19526	HDDC2;RNMT;NUDT2;YEATS4;TRIAP1;ALKBH7;TPGS1;NGRN;MED11;PPP2R3C;TMSB4X;SCAND1;SNORD42A;MRPS24;MTX1;ECH1;M6PR;FAM104A;ATG12;BET1L;APRT;MRPS18C;TST;DNAJC30;STUB1;SPG21
H4K8ac IMR90	32/10322	0.0456195	0.278981	-1.69479	2.16359	HOMEZ;RTN2;HDDC2;MTRR;RNMT;NUDT2;YEATS4;TRIAP1;TPGS1;MED11;NGRN;ZNHIT2;PSMD6;RACGAP1;PPP2R3C;TMSB4X;ANKRD49;MTX1;SNORD42A;ECH1;M6PR;FAM104A;BET1L;PNRC1;ATG12;APRT;MRPS18C;PHOSPHO2;TST;DNAJC30;PSMG2;SPG21
H3K36me3 CD4 Naive Primary Cells	4/293	0.00297435	0.135121	-1.06655	2.1348	ZNHIT2;SNORD42A;ATP5E;SNORA68
H3K79me2 H1	8/1200	0.0099207	0.202137	-1.32462	2.11782	PSMD6;PPP2R3C;TMSB4X;M6PR;FAM104A;ATG12;BET1L;MRPS18C
H3K4me3 CD4+ CD25- IL17+ PMA-Ionomcyin stimulated Th17 Primary Cells	27/8313	0.074801	0.335597	-1.93677	2.11465	HOMEZ;RTN2;HDDC2;RNMT;NUDT2;YEATS4;TPGS1;NGRN;MED11;RACGAP1;PPP2R3C;ANKRD49;SNORD42A;MRPS24;MTX1;ECH1;RENBP;ATG12;BET1L;APRT;MRPS18C;PHOSPHO2;TST;DNAJC30;SNORA68;PSMG2;SLC26A4
H3K4ac H9	21/5643	0.0442735	0.276059	-1.6338	2.10293	HDDC2;RNMT;ECH1;M6PR;NUDT2;SDHC;YEATS4;TRIAP1;TPGS1;FAM104A;BET1L;MRPS18C;MED11;NGRN;PHOSPHO2;RACGAP1;PPP2R3C;DNAJC30;TMSB4X;STUB1;SCAND1
H3K4me3 Brain Hippocampus Middle	31/12209	0.124272	0.412381	-2.34407	2.0764	HOMEZ;RTN2;HDDC2;MTRR;RNMT;NUDT2;YEATS4;TRIAP1;TPGS1;MED11;NGRN;RACGAP1;PPP2R3C;TMSB4X;ANKRD49;MRPS24;MTX1;ECH1;M6PR;CARTPT;FAM104A;RENBP;ATG12;BET1L;MRPS18C;APRT;PHOSPHO2;TST;DNAJC30;SLC26A4;SPG21
H3K9ac Breast Myoepithelial Cells	31/10656	0.117462	0.412381	-2.28628	2.0252	HOMEZ;RTN2;MTRR;RNMT;NUDT2;YEATS4;TRIAP1;TPGS1;MED11;ZNHIT2;PSMD6;RACGAP1;BLOC1S1;PPP2R3C;TMSB4X;SCAND1;ANKRD49;MRPS24;MTX1;ECH1;M6PR;FAM104A;ATG12;MRPS18C;APRT;PHOSPHO2;TST;DNAJC30;SNORA68;SLC26A4;SPG21
H3K4me3 Duodenum Mucosa	30/10310	0.135755	0.425399	-2.21323	1.89171	HOMEZ;RTN2;MTRR;RNMT;NUDT2;YEATS4;TRIAP1;TPGS1;NGRN;MED11;PPP2R3C;TMSB4X;ANKRD49;MRPS24;MTX1;SNORD42A;ECH1;M6PR;FAM104A;RENBP;ATG12;BET1L;APRT;MRPS18C;PHOSPHO2;TST;DNAJC30;PSMG2;SLC26A4;SPG21
H3K4me3 H1 Derived Neuronal Progenitor Cultured Cells	34/12121	0.113734	0.412381	-2.1252	1.88251	HOMEZ;RTN2;HDDC2;MTRR;RNMT;NUDT2;YEATS4;TRIAP1;TPGS1;MED11;NGRN;PSMD6;PPP2R3C;TMSB4X;SCAND1;ANKRD49;MRPS24;MTX1;ECH1;M6PR;MRPL28;CARTPT;FAM104A;PNRC1;BET1L;ATG12;MRPS18C;APRT;PHOSPHO2;TST;DNAJC30;PSMG2;SLC26A4;SPG21
H3K27ac IMR90	28/10600	0.0641981	0.325604	-1.67657	1.88123	HOMEZ;HDDC2;MTRR;RNMT;NUDT2;YEATS4;TRIAP1;TPGS1;MED11;NGRN;PSMD6;RACGAP1;PPP2R3C;ANKRD49;MTX1;M6PR;MRPL28;SDHC;PNRC1;ATG12;APRT;MRPS18C;PHOSPHO2;TST;DNAJC30;STUB1;PSMG2;SPG21
H3K4me3 Pancreatic Islets	25/8861	0.136449	0.425399	-2.18815	1.87027	HOMEZ;MTRR;NUDT2;YEATS4;TRIAP1;TPGS1;MED11;NGRN;RACGAP1;PPP2R3C;ATP5E;TMSB4X;SCAND1;ANKRD49;MRPS24;MTX1;H2AFX;ECH1;M6PR;FAM104A;PNRC1;MRPS18C;PHOSPHO2;DNAJC30;SPG21
H3K4me1 CD4+ CD25- CD45RA+ Naive Primary Cells	15/3910	0.0417819	0.271156	-1.41839	1.85109	MTX1;SNORD42A;MRPL28;RENBP;ATG12;BET1L;MRPS18C;APRT;MED11;ZNHIT2;TST;RACGAP1;DNAJC30;PSMG2;SLC26A4
H3K4me1 Breast vHMEC	19/4988	0.0613827	0.32493	-1.64401	1.8481	MTRR;ANKRD49;MTX1;M6PR;NUDT2;SDHC;YEATS4;FAM104A;MRPS18C;MED11;ZNHIT2;PHOSPHO2;TST;PPP2R3C;DNAJC30;STUB1;SNORA68;SCAND1;SLC26A4
H3K4me3 CD34 Cultured Cells	29/9748	0.126158	0.412381	-2.06505	1.82924	HOMEZ;HDDC2;MTRR;RNMT;NUDT2;TRIAP1;TPGS1;MED11;NGRN;ZNHIT2;PSMD6;PPP2R3C;ANKRD49;MRPS24;MTX1;ECH1;M6PR;MRPL28;FAM104A;RENBP;ATG12;MRPS18C;APRT;PHOSPHO2;TST;DNAJC30;PSMG2;SLC26A4;SPG21
H3K4me3 CD3 Primary Cells	30/10669	0.119019	0.412381	-2.00519	1.77621	HOMEZ;RTN2;HDDC2;MTRR;RNMT;NUDT2;YEATS4;TRIAP1;TPGS1;MED11;NGRN;PPP2R3C;TMSB4X;ANKRD49;MRPS24;MTX1;ECH1;CARTPT;FAM104A;RENBP;BET1L;ATG12;MRPS18C;APRT;PHOSPHO2;TST;DNAJC30;PSMG2;SLC26A4;SPG21
H3K4me2 H9	34/11812	0.137839	0.42556	-2.04608	1.74807	HOMEZ;RTN2;HDDC2;MTRR;RNMT;NUDT2;YEATS4;TRIAP1;MED11;PSMD6;RACGAP1;PPP2R3C;TMSB4X;SCAND1;ANKRD49;MRPS24;MTX1;ECH1;M6PR;MRPL28;CARTPT;FAM104A;PNRC1;ATG12;BET1L;MRPS18C;APRT;PHOSPHO2;TST;DNAJC30;STUB1;PSMG2;SLC26A4;SPG21
H3K4me1 Duodenum Mucosa	22/5560	0.0743538	0.335597	-1.5667	1.71059	RTN2;MTRR;ANKRD49;SNORD42A;MTX1;RNMT;H2AFX;NUDT2;YEATS4;FAM104A;APRT;MRPS18C;NGRN;PHOSPHO2;RACGAP1;PPP2R3C;BLOC1S1;STUB1;SNORA68;PSMG2;SCAND1;SLC26A4
H3K4me3 Stomach Mucosa	27/8709	0.116752	0.412381	-1.85377	1.64209	HOMEZ;RTN2;MTRR;RNMT;NUDT2;YEATS4;TRIAP1;TPGS1;MED11;NGRN;PSMD6;RACGAP1;PPP2R3C;TMSB4X;SCAND1;ANKRD49;MRPS24;MTX1;H2AFX;M6PR;APRT;MRPS18C;PHOSPHO2;TST;PSMG2;SLC26A4;SPG21
H3K9ac Duodenum Mucosa	28/9271	0.127062	0.412381	-1.85188	1.64041	RTN2;MTRR;RNMT;NUDT2;YEATS4;TRIAP1;TPGS1;MED11;NGRN;ZNHIT2;PSMD6;PPP2R3C;TMSB4X;SCAND1;ANKRD49;MTX1;ECH1;M6PR;FAM104A;PNRC1;ATG12;BET1L;APRT;MRPS18C;PHOSPHO2;STUB1;SNORA68;SPG21
H3K4me1 Adipose Derived Mesenchymal Stem Cell Cultured Cells	22/6944	0.13247	0.421255	-1.88208	1.62709	HOMEZ;MTRR;ANKRD49;MTX1;SNORD42A;RNMT;M6PR;MRPL28;NUDT2;YEATS4;TRIAP1;APRT;MRPS18C;NGRN;ZNHIT2;PHOSPHO2;TST;BLOC1S1;SNORA68;SCAND1;SLC26A4;SPG21
H3K4me3 CD19 Primary Cells	33/11008	0.101335	0.388247	-1.70905	1.61696	HOMEZ;HDDC2;MTRR;RNMT;NUDT2;YEATS4;TRIAP1;TPGS1;NGRN;PSMD6;RACGAP1;PPP2R3C;ANKRD49;MRPS24;MTX1;ECH1;M6PR;MRPL28;SDHC;FAM104A;RENBP;PNRC1;BET1L;ATG12;MRPS18C;APRT;PHOSPHO2;TST;DNAJC30;STUB1;PSMG2;SLC26A4;SPG21
H3K4me3 Duodenum Smooth Muscle	24/8472	0.149059	0.434869	-1.92617	1.60394	HOMEZ;RTN2;MTRR;ANKRD49;MRPS24;MTX1;RNMT;ECH1;M6PR;NUDT2;YEATS4;TRIAP1;TPGS1;FAM104A;RENBP;ATG12;MRPS18C;APRT;MED11;PHOSPHO2;PPP2R3C;TMSB4X;SCAND1;SLC26A4
H3K4me1 Pancreatic Islets	1952-09-01	0.0401329	0.271156	-1.20597	1.57387	ANKRD49;MTX1;MRPS24;BLOC1S1;ECH1;M6PR;YEATS4;TRIAP1;MRPS18C
H3K4me1 Brain Anterior Caudate	19/5661	0.0851537	0.361052	-1.51461	1.54298	MTRR;ANKRD49;SNORD42A;M6PR;YEATS4;CARTPT;TRIAP1;FAM104A;APRT;MRPS18C;ZNHIT2;PHOSPHO2;TST;RACGAP1;PPP2R3C;STUB1;SNORA68;SCAND1;SLC26A4
H3K4me2 H1 BMP4 Derived Trophoblast Cultured Cells	29/9903	0.14687	0.434548	-1.80269	1.50245	HOMEZ;RTN2;MTRR;RNMT;NUDT2;YEATS4;TRIAP1;MED11;NGRN;ZNHIT2;PSMD6;PPP2R3C;TMSB4X;SCAND1;ANKRD49;MRPS24;MTX1;M6PR;SDHC;FAM104A;PNRC1;ATG12;APRT;MRPS18C;PHOSPHO2;SNORA68;PSMG2;SLC26A4;SPG21
H3K4me1 CD4+ CD25- CD45RO+ Memory Primary Cells	15/4462	0.100396	0.388247	-1.57007	1.48546	HOMEZ;HDDC2;SNORD42A;MRPS24;MTX1;H2AFX;MRPL28;YEATS4;TRIAP1;MED11;PHOSPHO2;RACGAP1;SCAND1;SLC26A4;SPG21
H3K14ac IMR90	16/4559	0.0614843	0.32493	-1.29122	1.45152	HDDC2;MTX1;M6PR;NUDT2;SDHC;TRIAP1;PNRC1;ATG12;BET1L;MRPS18C;NGRN;MED11;RACGAP1;PPP2R3C;TMSB4X;SPG21
H3K36me3 Chondrocytes from Bone Marrow Derived Mesenchymal Stem Cell Cultured Cells	3/187	0.00661576	0.191256	-0.874051	1.44581	ZNHIT2;SNORD42A;SNORA68
H3K4me3 Skeletal Muscle	24/8541	0.15936	0.448466	-1.78291	1.42976	HOMEZ;RTN2;MTRR;ANKRD49;MTX1;RNMT;M6PR;NUDT2;YEATS4;TRIAP1;TPGS1;RENBP;ATG12;APRT;MRPS18C;MED11;PHOSPHO2;TST;RACGAP1;PPP2R3C;TMSB4X;PSMG2;SLC26A4;SPG21
H3K9ac CD8 Naive Primary Cells	16/4254	0.0741567	0.335597	-1.28847	1.40681	ANKRD49;MTX1;MRPS24;NUDT2;YEATS4;TRIAP1;TPGS1;FAM104A;MRPS18C;APRT;MED11;DNAJC30;BLOC1S1;PPP2R3C;STUB1;SCAND1
H3K27ac H1 Derived Mesenchymal Stem Cells	23/6370	0.0663334	0.325604	-1.23194	1.38233	HOMEZ;HDDC2;ANKRD49;MRPS24;MTX1;RNMT;M6PR;NUDT2;YEATS4;TRIAP1;TPGS1;ATG12;APRT;MRPS18C;MED11;ZNHIT2;TST;PPP2R3C;DNAJC30;TMSB4X;SNORA68;PSMG2;SCAND1
H3K4me3 Adult Kidney	31/10083	0.173566	0.46377	-1.79624	1.38017	HOMEZ;HDDC2;MTRR;RNMT;NUDT2;YEATS4;TRIAP1;TPGS1;MED11;NGRN;RACGAP1;PPP2R3C;TMSB4X;SCAND1;ANKRD49;MRPS24;MTX1;ECH1;M6PR;FAM104A;RENBP;ATG12;BET1L;MRPS18C;APRT;PHOSPHO2;TST;DNAJC30;PSMG2;SLC26A4;SPG21
H3K27ac CD4+ CD25int CD127+ Tmem Primary Cells	23/7140	0.098093	0.385106	-1.44058	1.37465	HOMEZ;HDDC2;ANKRD49;MRPS24;MTX1;RNMT;NUDT2;YEATS4;TRIAP1;PNRC1;ATG12;BET1L;APRT;MRPS18C;MED11;NGRN;ZNHIT2;PHOSPHO2;RACGAP1;PPP2R3C;DNAJC30;STUB1;SPG21
H3K79me2 H9	7/1252	0.039327	0.271156	-1.05065	1.37117	PPP2R3C;TMSB4X;M6PR;SNORA68;TRIAP1;FAM104A;MRPS18C
H3K36me3 Fetal Lung	5/570	0.0280395	0.271156	-1.04135	1.35903	ANKRD49;SNORD42A;ECH1;SDHC;SNORA68
H3K4me3 CD4+ CD25- CD45RA+ Naive Primary Cells	31/10247	0.127586	0.412381	-1.53109	1.35625	HOMEZ;HDDC2;MTRR;RNMT;NUDT2;YEATS4;TRIAP1;TPGS1;MED11;NGRN;PSMD6;RACGAP1;PPP2R3C;ANKRD49;MRPS24;MTX1;M6PR;FAM104A;RENBP;PNRC1;ATG12;BET1L;MRPS18C;APRT;PHOSPHO2;TST;DNAJC30;STUB1;PSMG2;SLC26A4;SPG21
H3K36me3 H1 BMP4 Derived Mesendoderm Cultured Cells	3/259	0.0157617	0.263801	-0.942526	1.25597	SNORD42A;SNORA68;TRIAP1
H3K4me3 H9	33/12921	0.151545	0.436739	-1.48933	1.23379	HOMEZ;RTN2;HDDC2;MTRR;RNMT;NUDT2;YEATS4;TRIAP1;MED11;NGRN;PSMD6;PPP2R3C;TMSB4X;ANKRD49;MRPS24;MTX1;ECH1;M6PR;SDHC;CARTPT;FAM104A;RENBP;PNRC1;ATG12;BET1L;MRPS18C;APRT;PHOSPHO2;TST;DNAJC30;PSMG2;SLC26A4;SPG21
H3K36me3 CD8 Memory Primary Cells	4/330	0.0294037	0.271156	-0.93309	1.21774	SNORD42A;ATP5E;SNORA68;ATG12
H3K36me3 Adipose Derived Mesenchymal Stem Cell Cultured Cells	4/314	0.0259209	0.271156	-0.902741	1.17813	ZNHIT2;SNORD42A;ATP5E;SNORA68
H3K18ac H1	27/9697	0.1198	0.412381	-1.31198	1.16216	HOMEZ;HDDC2;YEATS4;TRIAP1;TPGS1;MED11;NGRN;PSMD6;PPP2R3C;SCAND1;ANKRD49;MTX1;SNORD42A;MRPS24;ECH1;M6PR;SDHC;FAM104A;PNRC1;ATG12;BET1L;MRPS18C;APRT;TST;DNAJC30;STUB1;SPG21
H4K91ac H9	16/4736	0.0801033	0.348943	-1.10109	1.15928	ANKRD49;MTX1;MRPS24;RNMT;ECH1;NUDT2;YEATS4;CARTPT;TRIAP1;TPGS1;MRPS18C;MED11;PSMD6;PPP2R3C;DNAJC30;TMSB4X
H3K36me3 Duodenum Mucosa	3/355	0.0353193	0.271156	-0.878039	1.14589	ZNHIT2;SNORD42A;SNORA68
H3K18ac H9	26/8790	0.126993	0.412381	-1.28983	1.14254	HOMEZ;HDDC2;RNMT;NUDT2;YEATS4;TRIAP1;MED11;NGRN;PSMD6;RACGAP1;PPP2R3C;TMSB4X;SCAND1;ANKRD49;MRPS24;ECH1;M6PR;FAM104A;ATG12;BET1L;MRPS18C;PHOSPHO2;DNAJC30;STUB1;PSMG2;SPG21
H3K4me3 Breast Myoepithelial Cells	34/11768	0.207358	0.511934	-1.68781	1.13009	HOMEZ;HDDC2;MTRR;RNMT;NUDT2;YEATS4;TRIAP1;TPGS1;MED11;NGRN;PSMD6;RACGAP1;PPP2R3C;TMSB4X;ANKRD49;MRPS24;MTX1;SNORD42A;ECH1;M6PR;MRPL28;FAM104A;BET1L;ATG12;MRPS18C;APRT;PHOSPHO2;TST;DNAJC30;STUB1;SNORA68;PSMG2;SLC26A4;SPG21
H3K27ac H9	21/6048	0.0786208	0.347242	-1.0347	1.09444	ANKRD49;RNMT;M6PR;NUDT2;SDHC;YEATS4;TRIAP1;ALKBH7;TPGS1;FAM104A;PNRC1;BET1L;APRT;MRPS18C;MED11;NGRN;ZNHIT2;PPP2R3C;TMSB4X;SNORA68;SCAND1
H3K9ac H1	30/11686	0.193492	0.496124	-1.5588	1.09261	HOMEZ;MTRR;RNMT;NUDT2;YEATS4;TRIAP1;ALKBH7;TPGS1;MED11;PSMD6;RACGAP1;PPP2R3C;SCAND1;ANKRD49;MRPS24;MTX1;H2AFX;ECH1;M6PR;PNRC1;ATG12;BET1L;APRT;MRPS18C;PHOSPHO2;TST;DNAJC30;STUB1;PSMG2;SPG21
H3K4me2 H1	31/11283	0.209281	0.511934	-1.56214	1.04594	HOMEZ;RTN2;HDDC2;MTRR;RNMT;NUDT2;TRIAP1;TPGS1;NGRN;MED11;PPP2R3C;ANKRD49;MRPS24;MTX1;SNORD42A;ECH1;M6PR;CARTPT;FAM104A;RENBP;ATG12;BET1L;MRPS18C;APRT;PHOSPHO2;TST;DNAJC30;STUB1;PSMG2;SLC26A4;SPG21
H3K4me1 Adult Kidney	21/5652	0.145719	0.434548	-1.22911	1.0244	RTN2;MTRR;ANKRD49;SNORD42A;MRPS24;MTX1;SDHC;YEATS4;TRIAP1;FAM104A;BET1L;MRPS18C;APRT;ZNHIT2;PHOSPHO2;RACGAP1;PPP2R3C;ATP5E;SNORA68;PSMG2;SCAND1
H3K4me3 Adipose Derived Mesenchymal Stem Cell Cultured Cells	28/11058	0.258944	0.528704	-1.57857	1.00606	HOMEZ;RTN2;HDDC2;MTRR;RNMT;NUDT2;YEATS4;TRIAP1;TPGS1;MED11;NGRN;RACGAP1;PPP2R3C;ANKRD49;MTX1;ECH1;M6PR;FAM104A;RENBP;ATG12;BET1L;APRT;MRPS18C;PHOSPHO2;TST;DNAJC30;SLC26A4;SPG21
H3K4ac IMR90	20/6751	0.106743	0.399345	-1.08063	0.991938	HDDC2;MTX1;RNMT;ECH1;M6PR;NUDT2;SDHC;TRIAP1;PNRC1;ATG12;BET1L;MRPS18C;MED11;NGRN;PSMD6;RACGAP1;PPP2R3C;DNAJC30;TMSB4X;SPG21
H3K4me1 Brain Germinal Matrix	14/3743	0.122889	0.412381	-1.10824	0.981685	MTRR;MRPS24;M6PR;MRPL28;CARTPT;FAM104A;MRPS18C;APRT;MED11;ZNHIT2;PPP2R3C;DNAJC30;SNORA68;SLC26A4
H3K4me3 Brain Substantia Nigra	31/11372	0.225068	0.520528	-1.48977	0.97269	HOMEZ;RTN2;HDDC2;MTRR;RNMT;NUDT2;YEATS4;TRIAP1;TPGS1;NGRN;MED11;PPP2R3C;TMSB4X;SCAND1;ANKRD49;MRPS24;MTX1;H2AFX;ECH1;M6PR;FAM104A;RENBP;ATG12;MRPS18C;APRT;PHOSPHO2;TST;DNAJC30;STUB1;SLC26A4;SPG21
H3K36me3 CD8 Naive Primary Cells	4/376	0.0407307	0.271156	-0.711544	0.928608	SNORD42A;M6PR;SNORA68;APRT
H4K91ac IMR90	17/5763	0.0971071	0.385106	-0.960618	0.916658	HDDC2;MTX1;ECH1;SDHC;TRIAP1;TPGS1;PNRC1;ATG12;APRT;NGRN;MED11;RACGAP1;PPP2R3C;DNAJC30;ATP5E;STUB1;SPG21
H3K4me1 Bone Marrow Derived Mesenchymal Stem Cell Cultured Cells	17/5312	0.165441	0.450934	-1.14751	0.913912	RTN2;MTRR;ANKRD49;MTX1;SNORD42A;RNMT;M6PR;MRPL28;YEATS4;TRIAP1;TPGS1;APRT;PHOSPHO2;PPP2R3C;BLOC1S1;SCAND1;SLC26A4
H3K9ac Brain Anterior Caudate	15/4789	0.152447	0.436739	-1.04098	0.862364	RTN2;HOMEZ;SNORD42A;M6PR;YEATS4;TRIAP1;FAM104A;BET1L;MRPS18C;MED11;PHOSPHO2;PPP2R3C;TMSB4X;SCAND1;SLC26A4
H3K4me3 Breast vHMEC	30/10027	0.249255	0.528704	-1.30334	0.830651	HOMEZ;HDDC2;MTRR;RNMT;NUDT2;YEATS4;TRIAP1;TPGS1;MED11;PSMD6;RACGAP1;PPP2R3C;SCAND1;ANKRD49;MRPS24;MTX1;ECH1;M6PR;FAM104A;PNRC1;ATG12;BET1L;MRPS18C;APRT;PHOSPHO2;TST;DNAJC30;STUB1;SLC26A4;SPG21
H2BK20ac H9	15/3527	0.0889973	0.372384	-0.837157	0.826969	MTX1;RNMT;SDHC;YEATS4;TRIAP1;TPGS1;BET1L;APRT;NGRN;ZNHIT2;PHOSPHO2;TST;PPP2R3C;DNAJC30;SCAND1
H3K4me3 Colon Smooth Muscle	31/11542	0.257025	0.528704	-1.27373	0.811785	HOMEZ;RTN2;HDDC2;MTRR;RNMT;NUDT2;YEATS4;TRIAP1;TPGS1;MED11;NGRN;PSMD6;RACGAP1;PPP2R3C;TMSB4X;SCAND1;ANKRD49;MRPS24;MTX1;ECH1;M6PR;FAM104A;ATG12;BET1L;MRPS18C;APRT;PHOSPHO2;TST;PSMG2;SLC26A4;SPG21
H3K4me3 Brain Germinal Matrix	26/10755	0.297258	0.548459	-1.34785	0.809579	HOMEZ;HDDC2;MTRR;RNMT;NUDT2;YEATS4;TRIAP1;MED11;PPP2R3C;ANKRD49;MRPS24;MTX1;ECH1;M6PR;MRPL28;CARTPT;FAM104A;RENBP;ATG12;MRPS18C;APRT;PHOSPHO2;TST;DNAJC30;SLC26A4;SPG21
H3K9ac Colonic Mucosa	26/9014	0.241317	0.528704	-1.24948	0.796324	HOMEZ;HDDC2;MTRR;NUDT2;YEATS4;TRIAP1;NGRN;PSMD6;RACGAP1;PPP2R3C;TMSB4X;SCAND1;ANKRD49;SNORD42A;M6PR;FAM104A;RENBP;PNRC1;ATG12;MRPS18C;PHOSPHO2;DNAJC30;STUB1;SNORA68;PSMG2;SPG21
H3K4me1 Chondrocytes from Bone Marrow Derived Mesenchymal Stem Cell Cultured Cells	19/5860	0.18203	0.478393	-1.06053	0.781953	RTN2;MTRR;ANKRD49;MTX1;SNORD42A;M6PR;YEATS4;TRIAP1;BET1L;APRT;MRPS18C;MED11;NGRN;ZNHIT2;PHOSPHO2;TST;RACGAP1;PPP2R3C;SLC26A4
H3K36me3 Fetal Heart	3/143	0.0345504	0.271156	-0.552729	0.721346	ANKRD49;SNORD42A;ATP5E
H3K36me3 CD19 Primary Cells	3/149	0.037197	0.271156	-0.55267	0.721269	ZNHIT2;SNORD42A;SNORA68
H3K4me1 Neurosphere Cultured Cells Ganglionic Eminence Derived	21/7002	0.22191	0.519195	-1.09273	0.716259	RTN2;MTRR;ANKRD49;RNMT;H2AFX;M6PR;MRPL28;YEATS4;CARTPT;FAM104A;RENBP;BET1L;MRPS18C;MED11;ZNHIT2;PHOSPHO2;TST;PPP2R3C;DNAJC30;ATP5E;SLC26A4
H3K4me1 Colon Smooth Muscle	13/3965	0.164696	0.450934	-0.863825	0.687979	RTN2;MTRR;ANKRD49;SNORD42A;M6PR;TRIAP1;FAM104A;BET1L;APRT;ZNHIT2;RACGAP1;PPP2R3C;BLOC1S1
H3K36me3 Breast vHMEC	3/152	0.0385489	0.271156	-0.511669	0.66776	SNORD42A;ATP5E;SNORA68
H3K4me3 CD4 Memory Primary Cells	31/9903	0.22589	0.520528	-1.01788	0.664585	HOMEZ;RTN2;HDDC2;MTRR;RNMT;NUDT2;YEATS4;TRIAP1;MED11;NGRN;PSMD6;RACGAP1;BLOC1S1;PPP2R3C;SCAND1;ANKRD49;MRPS24;MTX1;FAM104A;PNRC1;ATG12;BET1L;APRT;MRPS18C;PHOSPHO2;TST;DNAJC30;STUB1;PSMG2;SLC26A4;SPG21
H3K36me3 H9	2414-10-01	0.10864	0.401717	-0.728549	0.664443	NGRN;MTX1;SNORD42A;PPP2R3C;RNMT;SDHC;SNORA68;CARTPT;TRIAP1;TPGS1
H3K4me1 CD8 Naive Primary Cells	21/6393	0.195017	0.496124	-0.923978	0.647644	ANKRD49;SNORD42A;MRPS24;MTX1;NUDT2;YEATS4;TRIAP1;FAM104A;RENBP;BET1L;ATG12;APRT;MRPS18C;MED11;ZNHIT2;RACGAP1;PPP2R3C;DNAJC30;SNORA68;PSMG2;SLC26A4
H3K4me3 IMR90	28/11627	0.273852	0.537561	-1.029	0.638712	HOMEZ;HDDC2;MTRR;RNMT;NUDT2;YEATS4;TRIAP1;TPGS1;MED11;NGRN;PSMD6;RACGAP1;PPP2R3C;ANKRD49;MRPS24;MTX1;ECH1;M6PR;FAM104A;ATG12;BET1L;MRPS18C;APRT;PHOSPHO2;TST;DNAJC30;SLC26A4;SPG21
H3K9ac Muscle Satellite Cultured Cells	30/10073	0.258228	0.528704	-0.998492	0.636366	HOMEZ;RTN2;HDDC2;MTRR;RNMT;NUDT2;YEATS4;TRIAP1;TPGS1;MED11;RACGAP1;PPP2R3C;ANKRD49;MRPS24;MTX1;SNORD42A;ECH1;M6PR;FAM104A;PNRC1;ATG12;BET1L;MRPS18C;APRT;PHOSPHO2;TST;DNAJC30;STUB1;PSMG2;SPG21
H3K36me3 Bone Marrow Derived Mesenchymal Stem Cell Cultured Cells	3/153	0.0390036	0.271156	-0.483425	0.6309	ZNHIT2;SNORD42A;SNORA68
H3K4me1 Brain Cingulate Gyrus	17/5555	0.212744	0.516392	-0.952342	0.629393	RTN2;ANKRD49;RNMT;YEATS4;TRIAP1;FAM104A;RENBP;BET1L;APRT;MRPS18C;ZNHIT2;PHOSPHO2;TST;RACGAP1;PPP2R3C;SCAND1;SLC26A4
H3K4me1 CD34 Cultured Cells	21/6532	0.222046	0.519195	-0.954631	0.625738	MTRR;ANKRD49;MTX1;SNORD42A;RNMT;ECH1;M6PR;YEATS4;TRIAP1;RENBP;ATG12;BET1L;MRPS18C;NGRN;ZNHIT2;PHOSPHO2;TST;PPP2R3C;DNAJC30;TMSB4X;SLC26A4
H3K4me3 Brain Cingulate Gyrus	28/10913	0.331164	0.594972	-1.17505	0.610137	RTN2;HDDC2;MTRR;RNMT;NUDT2;YEATS4;TRIAP1;TPGS1;MED11;NGRN;PPP2R3C;ANKRD49;MRPS24;MTX1;ECH1;M6PR;CARTPT;FAM104A;RENBP;ATG12;BET1L;MRPS18C;APRT;PHOSPHO2;TST;DNAJC30;SLC26A4;SPG21
H3K79me1 H1	13/3999	0.171701	0.46272	-0.790668	0.609315	MTRR;MRPS24;SNORD42A;NUDT2;MRPL28;YEATS4;ATG12;BET1L;MRPS18C;PSMD6;TST;SCAND1;SPG21
H3K36me3 CD4+ CD25- CD45RO+ Memory Primary Cells	2/159	0.0417753	0.271156	-0.464684	0.606441	SNORD42A;SNORA68
H3K4me1 Brain Hippocampus Middle	24/7798	0.28837	0.548459	-1.00655	0.604576	RTN2;ANKRD49;MTX1;MRPS24;RNMT;H2AFX;ECH1;YEATS4;TRIAP1;FAM104A;BET1L;APRT;MRPS18C;MED11;NGRN;ZNHIT2;PHOSPHO2;RACGAP1;PPP2R3C;DNAJC30;BLOC1S1;STUB1;SNORA68;SLC26A4
H3K36me3 Duodenum Smooth Muscle	3/164	0.0441404	0.276059	-0.464338	0.597669	ZNHIT2;SNORD42A;SNORA68
H3K4me1 CD4 Memory Primary Cells	19/6807	0.28056	0.547349	-0.986111	0.594298	RTN2;ANKRD49;SNORD42A;MRPS24;MTX1;NUDT2;TRIAP1;RENBP;APRT;MRPS18C;MED11;ZNHIT2;PHOSPHO2;TST;RACGAP1;PPP2R3C;DNAJC30;SCAND1;SLC26A4
H3K4me3 H1 Derived Mesenchymal Stem Cells	32/12936	0.237663	0.528704	-0.917709	0.58488	HOMEZ;HDDC2;MTRR;RNMT;NUDT2;YEATS4;TRIAP1;MED11;NGRN;PSMD6;RACGAP1;PPP2R3C;TMSB4X;ANKRD49;MRPS24;MTX1;ECH1;M6PR;FAM104A;PNRC1;ATG12;BET1L;MRPS18C;APRT;PHOSPHO2;TST;DNAJC30;STUB1;SNORA68;PSMG2;SLC26A4;SPG21
H3K36me3 Brain Hippocampus Middle	4/509	0.0838765	0.360442	-0.553341	0.564642	ZNHIT2;SNORD42A;ECH1;MRPL28
H3K36me3 Treg Primary Cells	2/176	0.0500142	0.294528	-0.457358	0.559066	SNORD42A;SNORA68
H3K36me3 CD34 Cultured Cells	3/172	0.0480259	0.288156	-0.446983	0.556161	SNORD42A;ATP5E;SNORA68
H3K36me3 CD4+ CD25- IL17+ PMA-Ionomcyin stimulated Th17 Primary Cells	2/183	0.0535646	0.309701	-0.474001	0.5556	SNORD42A;SNORA68
H3K27ac iPS DF 19.11	24/7920	0.215975	0.516392	-0.831203	0.549333	RTN2;HOMEZ;HDDC2;ANKRD49;RNMT;H2AFX;M6PR;NUDT2;YEATS4;CARTPT;TRIAP1;ALKBH7;FAM104A;ATG12;MRPS18C;PSMD6;PHOSPHO2;PPP2R3C;ATP5E;TMSB4X;STUB1;PSMG2;SCAND1;SPG21
H3K36me3 Adipose Nuclei	2/187	0.0556328	0.315915	-0.4682	0.539499	ZNHIT2;SNORD42A
H3K27ac Duodenum Smooth Muscle	15/5076	0.208738	0.511934	-0.779099	0.521653	MTRR;ANKRD49;RNMT;M6PR;YEATS4;TRIAP1;TPGS1;ATG12;APRT;MRPS18C;PSMD6;PHOSPHO2;TMSB4X;SNORA68;PSMG2
H2BK120ac H1	3491-11-01	0.157057	0.445931	-0.63744	0.514791	NGRN;SNORD42A;MTX1;TST;PPP2R3C;H2AFX;TRIAP1;SCAND1;RENBP;ATG12;MRPS18C
H4K91ac H1	19/5904	0.190299	0.491992	-0.71194	0.504973	HDDC2;MTX1;RNMT;ECH1;M6PR;SDHC;YEATS4;TRIAP1;ALKBH7;TPGS1;RENBP;BET1L;APRT;MRPS18C;NGRN;ZNHIT2;TST;PPP2R3C;STUB1
H3K23ac H9	13/3436	0.145783	0.434548	-0.593667	0.494792	MTRR;MTX1;RNMT;ECH1;YEATS4;PNRC1;BET1L;PPP2R3C;DNAJC30;TMSB4X;STUB1;SNORA68;SCAND1
H3K4me1 Skeletal Muscle	14/4154	0.205546	0.511934	-0.697666	0.467129	MTRR;ANKRD49;M6PR;YEATS4;TRIAP1;FAM104A;BET1L;MRPS18C;ZNHIT2;RACGAP1;BLOC1S1;PPP2R3C;SNORA68;SLC26A4
H3K4me1 CD4+ CD25- IL17+ PMA-Ionomcyin stimulated Th17 Primary Cells	15/4661	0.217859	0.51701	-0.633499	0.417915	RTN2;ANKRD49;SNORD42A;MTX1;YEATS4;TRIAP1;BET1L;MRPS18C;MED11;ZNHIT2;PHOSPHO2;DNAJC30;SNORA68;PSMG2;SLC26A4
H3K27ac Brain Mid Frontal Lobe	13/4731	0.23386	0.528704	-0.643227	0.409946	ANKRD49;RNMT;M6PR;TRIAP1;ALKBH7;FAM104A;ATG12;BET1L;PSMD6;PHOSPHO2;PPP2R3C;SCAND1;SLC26A4
H3K4me3 CD4+ CD25- CD45RO+ Memory Primary Cells	22/7670	0.261027	0.528704	-0.640632	0.408292	HOMEZ;RTN2;ANKRD49;MRPS24;MTX1;RNMT;ECH1;NUDT2;YEATS4;TRIAP1;BET1L;APRT;MRPS18C;MED11;NGRN;PHOSPHO2;TST;RACGAP1;DNAJC30;STUB1;SLC26A4;SPG21
H3K9ac Bone Marrow Derived Mesenchymal Stem Cell Cultured Cells	23/7328	0.290405	0.548459	-0.676451	0.406306	HOMEZ;HDDC2;MTRR;ANKRD49;MTX1;RNMT;ECH1;M6PR;NUDT2;YEATS4;TRIAP1;TPGS1;FAM104A;APRT;MRPS18C;MED11;NGRN;PHOSPHO2;TST;PPP2R3C;DNAJC30;PSMG2;SPG21
H3K4me1 Fetal Lung	26/8234	0.389043	0.646944	-0.932004	0.405883	HOMEZ;RTN2;MTRR;RNMT;NUDT2;YEATS4;TRIAP1;TPGS1;MED11;NGRN;ZNHIT2;PSMD6;RACGAP1;BLOC1S1;PPP2R3C;ANKRD49;MTX1;SNORD42A;M6PR;BET1L;MRPS18C;APRT;PHOSPHO2;TST;STUB1;SLC26A4
H3K27ac H1 Derived Neuronal Progenitor Cultured Cells	18/5899	0.189349	0.491992	-0.570936	0.40496	ANKRD49;ECH1;M6PR;SDHC;YEATS4;TRIAP1;FAM104A;ATG12;BET1L;MRPS18C;NGRN;ZNHIT2;TST;PPP2R3C;ATP5E;SNORA68;PSMG2;SPG21
H3K9ac Stomach Mucosa	18/5736	0.25188	0.528704	-0.62974	0.40135	HOMEZ;ANKRD49;SNORD42A;MRPS24;MTX1;RNMT;M6PR;TPGS1;MRPS18C;NGRN;ZNHIT2;PSMD6;RACGAP1;PPP2R3C;TMSB4X;STUB1;PSMG2;SCAND1
H3K14ac H9	23/8069	0.244781	0.528704	-0.583347	0.371783	HOMEZ;HDDC2;ANKRD49;MRPS24;MTX1;RNMT;ECH1;M6PR;YEATS4;TRIAP1;TPGS1;FAM104A;ATG12;BET1L;MRPS18C;MED11;NGRN;PSMD6;PHOSPHO2;PPP2R3C;DNAJC30;TMSB4X;PSMG2
H3K79me2 IMR90	9/1876	0.175007	0.46377	-0.473661	0.363945	ANKRD49;DNAJC30;BLOC1S1;TMSB4X;SNORA68;SPG21;ATG12;BET1L;MRPS18C
H3K9ac Adipose Derived Mesenchymal Stem Cell Cultured Cells	25/8977	0.335501	0.599377	-0.639097	0.327131	HDDC2;MTRR;RNMT;NUDT2;YEATS4;TRIAP1;MED11;NGRN;RACGAP1;BLOC1S1;PPP2R3C;TMSB4X;ANKRD49;MTX1;SNORD42A;M6PR;BET1L;APRT;PHOSPHO2;TST;DNAJC30;STUB1;SNORA68;PSMG2;SLC26A4
H3K4me1 Duodenum Smooth Muscle	2384-10-01	0.201699	0.50905	-0.423146	0.285713	NGRN;MTRR;ANKRD49;MTX1;PPP2R3C;M6PR;SNORA68;TRIAP1;FAM104A;MRPS18C
H3K36me3 Stomach Smooth Muscle	2/259	0.0971313	0.385106	-0.290803	0.277495	ZNHIT2;SNORD42A
H3K4me1 Breast Myoepithelial Cells	17/5445	0.293689	0.548459	-0.426132	0.255953	RTN2;MTRR;ANKRD49;SNORD42A;MTX1;YEATS4;CARTPT;TRIAP1;FAM104A;MRPS18C;PSMD6;RACGAP1;DNAJC30;TMSB4X;STUB1;SNORA68;SLC26A4
H3K4me1 CD4+ CD25+ CD127- Treg Primary Cells	18/5677	0.352582	0.609353	-0.464171	0.229931	RTN2;HDDC2;MRPS24;MTX1;H2AFX;MRPL28;NUDT2;ALKBH7;TPGS1;RENBP;APRT;MED11;PHOSPHO2;RACGAP1;TST;SNORA68;SCAND1;SLC26A4
H3K56ac H9	16/5815	0.269892	0.53641	-0.36292	0.226048	HOMEZ;ANKRD49;MRPS24;MTX1;NUDT2;YEATS4;TRIAP1;ALKBH7;FAM104A;ATG12;MRPS18C;NGRN;ZNHIT2;PPP2R3C;TMSB4X;SNORA68
H3K23me2 H1	26/10263	0.406832	0.66345	-0.550148	0.225727	HOMEZ;HDDC2;MTRR;RNMT;NUDT2;YEATS4;TRIAP1;NGRN;MED11;PSMD6;PPP2R3C;ANKRD49;MRPS24;MTX1;ECH1;M6PR;FAM104A;PNRC1;ATG12;APRT;PHOSPHO2;TST;DNAJC30;PSMG2;SLC26A4;SPG21
H3K23ac IMR90	14/3888	0.250926	0.528704	-0.338668	0.215842	HDDC2;MTRR;ANKRD49;SNORD42A;NUDT2;TRIAP1;PNRC1;ATG12;BET1L;MRPS18C;NGRN;PPP2R3C;TMSB4X;SPG21
H3K9ac Pancreatic Islets	25/8839	0.417413	0.671353	-0.536928	0.213945	HOMEZ;MTRR;RNMT;NUDT2;YEATS4;TRIAP1;MED11;PSMD6;RACGAP1;PPP2R3C;TMSB4X;SCAND1;MRPS24;MTX1;SNORD42A;M6PR;FAM104A;ATG12;BET1L;MRPS18C;PHOSPHO2;TST;SNORA68;SLC26A4;SPG21
H3K36me3 CD4 Memory Primary Cells	2/273	0.105999	0.399345	-0.228759	0.209985	SNORD42A;SNORA68
H3K4me1 Penis Foreskin Fibroblast Primary Cells	3933-11-01	0.262776	0.528878	-0.313391	0.199629	MED11;TST;BLOC1S1;RNMT;M6PR;NUDT2;YEATS4;CARTPT;SLC26A4;FAM104A;MRPS18C
H3K4me3 Mesenchymal Stem Cell Derived Adipocyte Cultured Cells	27/10063	0.476442	0.728407	-0.619217	0.196227	HOMEZ;RTN2;HDDC2;MTRR;RNMT;NUDT2;YEATS4;TRIAP1;TPGS1;MED11;RACGAP1;PPP2R3C;ANKRD49;MTX1;SNORD42A;ECH1;M6PR;MRPL28;FAM104A;BET1L;APRT;MRPS18C;PHOSPHO2;TST;DNAJC30;PSMG2;SLC26A4
H3K27ac Brain Hippocampus Middle	24/10263	0.406832	0.66345	-0.430851	0.176779	HDDC2;MTRR;ANKRD49;RNMT;M6PR;MRPL28;YEATS4;SDHC;TRIAP1;TPGS1;FAM104A;ATG12;BET1L;MRPS18C;APRT;MED11;PSMD6;PHOSPHO2;RACGAP1;BLOC1S1;PPP2R3C;DNAJC30;STUB1;SLC26A4
H3K4me3 Mobilized CD34 Primary Cells	31/13279	0.421075	0.671353	-0.432062	0.17216	HOMEZ;RTN2;HDDC2;MTRR;RNMT;NUDT2;YEATS4;TRIAP1;TPGS1;MED11;NGRN;PSMD6;PPP2R3C;ANKRD49;MRPS24;MTX1;ECH1;M6PR;MRPL28;FAM104A;RENBP;ATG12;BET1L;MRPS18C;APRT;PHOSPHO2;TST;DNAJC30;PSMG2;SLC26A4;SPG21
H3K36me3 Brain Cingulate Gyrus	2/300	0.123684	0.412381	-0.19356	0.171456	ZNHIT2;SNORD42A
H3K27ac CD4+ CD25- CD45RA+ Naive Primary Cells	20/6469	0.31242	0.570975	-0.286632	0.160631	HDDC2;MRPS24;MTX1;SNORD42A;RNMT;MRPL28;NUDT2;YEATS4;TRIAP1;PNRC1;ATG12;APRT;ZNHIT2;PHOSPHO2;RACGAP1;BLOC1S1;PPP2R3C;DNAJC30;SNORA68;SPG21
H3K4me3 H1	34/13703	0.290533	0.548459	-0.247935	0.148921	HOMEZ;RTN2;HDDC2;MTRR;RNMT;NUDT2;YEATS4;TRIAP1;ALKBH7;TPGS1;MED11;NGRN;PSMD6;PPP2R3C;TMSB4X;ANKRD49;MRPS24;MTX1;ECH1;M6PR;CARTPT;FAM104A;RENBP;PNRC1;ATG12;BET1L;MRPS18C;APRT;PHOSPHO2;TST;DNAJC30;PSMG2;SLC26A4;SPG21
H3K36me3 Brain Substantia Nigra	2/307	0.128383	0.412381	-0.151432	0.134139	ZNHIT2;SNORD42A
H3K27ac H1 BMP4 Derived Mesendoderm Cultured Cells	20/6583	0.339991	0.604006	-0.260891	0.131534	HOMEZ;RTN2;HDDC2;ANKRD49;YEATS4;TRIAP1;ALKBH7;TPGS1;ATG12;BET1L;MRPS18C;MED11;PSMD6;TST;RACGAP1;PPP2R3C;DNAJC30;ATP5E;SNORA68;SPG21
H3K4me3 Penis Foreskin Keratinocyte Primary Cells	30/12296	0.422234	0.671353	-0.284143	0.11322	HDDC2;MTRR;RNMT;NUDT2;YEATS4;TRIAP1;NGRN;MED11;PSMD6;PPP2R3C;TMSB4X;ANKRD49;MRPS24;MTX1;H2AFX;ECH1;M6PR;FAM104A;PNRC1;ATG12;BET1L;APRT;PHOSPHO2;TST;DNAJC30;STUB1;SNORA68;PSMG2;SLC26A4;SPG21
H3K4me1 Mesenchymal Stem Cell Derived Adipocyte Cultured Cells	17/5812	0.388146	0.646944	-0.255902	0.111444	MTRR;ANKRD49;MTX1;SNORD42A;RNMT;YEATS4;TRIAP1;FAM104A;BET1L;APRT;ZNHIT2;PHOSPHO2;RACGAP1;BLOC1S1;DNAJC30;SNORA68;SLC26A4
H3K4me3 H1 BMP4 Derived Trophoblast Cultured Cells	32/12957	0.462629	0.710706	-0.305285	0.104254	HOMEZ;RTN2;HDDC2;MTRR;RNMT;NUDT2;YEATS4;TRIAP1;MED11;NGRN;PSMD6;PPP2R3C;TMSB4X;ANKRD49;MTX1;M6PR;MRPL28;SDHC;CARTPT;FAM104A;PNRC1;ATG12;BET1L;MRPS18C;APRT;PHOSPHO2;TST;DNAJC30;SNORA68;PSMG2;SLC26A4;SPG21
H3K4me3 Neurosphere Cultured Cells Cortex Derived	31/11659	0.505769	0.745136	-0.339735	0.0999463	HOMEZ;RTN2;HDDC2;MTRR;RNMT;NUDT2;YEATS4;TRIAP1;MED11;PSMD6;RACGAP1;PPP2R3C;SCAND1;ANKRD49;MRPS24;MTX1;ECH1;M6PR;MRPL28;FAM104A;RENBP;PNRC1;ATG12;BET1L;MRPS18C;APRT;PHOSPHO2;TST;DNAJC30;SLC26A4;SPG21
H3K4me3 Stomach Smooth Muscle	27/11420	0.566402	0.794103	-0.419923	0.0968098	RTN2;HDDC2;MTRR;RNMT;NUDT2;YEATS4;TRIAP1;TPGS1;MED11;NGRN;PPP2R3C;TMSB4X;ANKRD49;MRPS24;MTX1;ECH1;M6PR;FAM104A;ATG12;BET1L;APRT;MRPS18C;PHOSPHO2;TST;DNAJC30;SLC26A4;SPG21
H3K9ac Peripheral Blood Mononuclear Primary Cells	22/8187	0.498287	0.745136	-0.318252	0.0936262	RTN2;HDDC2;MRPS24;MTX1;RNMT;M6PR;TRIAP1;FAM104A;RENBP;PNRC1;ATG12;BET1L;APRT;MRPS18C;MED11;ZNHIT2;PHOSPHO2;TST;DNAJC30;TMSB4X;PSMG2;SPG21
H3K4me3 Rectal Smooth Muscle	26/9519	0.582913	0.80946	-0.420746	0.0889404	HDDC2;MTRR;RNMT;NUDT2;YEATS4;TRIAP1;MED11;NGRN;ZNHIT2;PPP2R3C;TMSB4X;ANKRD49;MTX1;SNORD42A;ECH1;M6PR;ATG12;BET1L;MRPS18C;APRT;PHOSPHO2;DNAJC30;STUB1;PSMG2;SLC26A4;SPG21
H3K4me3 Chondrocytes from Bone Marrow Derived Mesenchymal Stem Cell Cultured Cells	23/8957	0.566616	0.794103	-0.378529	0.0872667	RTN2;HDDC2;MTRR;ANKRD49;MTX1;SNORD42A;RNMT;ECH1;M6PR;YEATS4;TRIAP1;TPGS1;FAM104A;ATG12;BET1L;MRPS18C;APRT;MED11;PHOSPHO2;TST;PPP2R3C;DNAJC30;SLC26A4
H3K4me2 H1 BMP4 Derived Mesendoderm Cultured Cells	27/10539	0.590765	0.810029	-0.388525	0.0818564	RTN2;MTRR;NUDT2;YEATS4;TRIAP1;TPGS1;MED11;PSMD6;RACGAP1;PPP2R3C;SCAND1;ANKRD49;MRPS24;MTX1;SNORD42A;ECH1;M6PR;CARTPT;RENBP;PNRC1;ATG12;MRPS18C;PHOSPHO2;TST;DNAJC30;SLC26A4;SPG21
H3K36me3 Brain Anterior Caudate	2/324	0.139967	0.427975	-0.0959582	0.0814387	ZNHIT2;SNORD42A
H3K4me1 CD4+ CD25- Th Primary Cells	16/6222	0.498527	0.745136	-0.226336	0.0665855	RTN2;ANKRD49;MRPS24;MTX1;MRPL28;NUDT2;YEATS4;ALKBH7;BET1L;MED11;PHOSPHO2;RACGAP1;TST;DNAJC30;SCAND1;SLC26A4
H3K9me3 CD34 Cultured Cells	2/361	0.16591	0.450934	-0.0587672	0.0468042	TMSB4X;CARTPT
H3K4me1 Neurosphere Cultured Cells Cortex Derived	18/7814	0.528264	0.760127	-0.167054	0.0458178	RTN2;MTRR;ANKRD49;RNMT;ECH1;M6PR;YEATS4;CARTPT;FAM104A;ATG12;MRPS18C;MED11;ZNHIT2;PHOSPHO2;TST;PPP2R3C;BLOC1S1;SLC26A4
H3K9ac Adult Kidney	15/4719	0.350428	0.608941	-0.0908985	0.0450888	MTRR;ANKRD49;MRPS24;MTX1;TPGS1;RENBP;ATG12;BET1L;APRT;PPP2R3C;DNAJC30;ATP5E;TMSB4X;SNORA68;SCAND1
H3K4me2 Muscle Satellite Cultured Cells	22/8584	0.596059	0.810029	-0.210251	0.0442966	RTN2;MTRR;ANKRD49;MTX1;SNORD42A;RNMT;ECH1;M6PR;TRIAP1;TPGS1;FAM104A;ATG12;BET1L;APRT;MRPS18C;MED11;PHOSPHO2;TST;PPP2R3C;DNAJC30;SLC26A4;SPG21
H3K4me3 Bone Marrow Derived Mesenchymal Stem Cell Cultured Cells	20/9133	0.608689	0.815043	-0.196343	0.0401548	MTRR;ANKRD49;MRPS24;MTX1;RNMT;ECH1;M6PR;NUDT2;TRIAP1;TPGS1;BET1L;MRPS18C;APRT;MED11;PHOSPHO2;TST;PPP2R3C;DNAJC30;SLC26A4;SPG21
H3K4me3 iPS DF 19.11	31/13632	0.507535	0.745136	-0.125808	0.0370112	HOMEZ;HDDC2;MTRR;RNMT;NUDT2;YEATS4;TRIAP1;MED11;NGRN;PSMD6;PPP2R3C;TMSB4X;ANKRD49;MRPS24;MTX1;ECH1;M6PR;CARTPT;FAM104A;RENBP;PNRC1;ATG12;BET1L;MRPS18C;APRT;PHOSPHO2;TST;DNAJC30;PSMG2;SLC26A4;SPG21
H3K4me1 Stomach Mucosa	4225-12-01	0.344028	0.607784	-0.072639	0.0361696	ZNHIT2;PHOSPHO2;ANKRD49;SNORD42A;PPP2R3C;RNMT;M6PR;STUB1;YEATS4;PSMG2;TRIAP1;MRPS18C
H3K36me3 Brain Mid Frontal Lobe	2/335	0.147582	0.434548	-0.0428357	0.0357014	ZNHIT2;SNORD42A
H3K9ac IMR90	24/9730	0.514917	0.747688	-0.102398	0.0297744	HOMEZ;RTN2;HDDC2;MTRR;ANKRD49;MTX1;RNMT;ECH1;M6PR;YEATS4;TRIAP1;TPGS1;FAM104A;ATG12;MRPS18C;MED11;NGRN;ZNHIT2;PSMD6;PHOSPHO2;TST;RACGAP1;PPP2R3C;SPG21
H3K36me3 Adult Kidney	3/360	0.165197	0.450934	-0.0331128	0.0263721	ZNHIT2;SNORD42A;SNORA68
H3K4me3 Colonic Mucosa	30/12388	0.676217	0.849948	-0.0496797	0.00807691	HOMEZ;HDDC2;MTRR;RNMT;NUDT2;YEATS4;TRIAP1;MED11;NGRN;PSMD6;RACGAP1;PPP2R3C;TMSB4X;ANKRD49;MRPS24;MTX1;ECH1;M6PR;FAM104A;PNRC1;ATG12;BET1L;APRT;MRPS18C;PHOSPHO2;TST;DNAJC30;PSMG2;SLC26A4;SPG21
H3K4me3 Neurosphere Cultured Cells Ganglionic Eminence Derived	25/10742	0.74239	0.909369	-0.0774597	0.00735901	HOMEZ;RTN2;HDDC2;MTRR;RNMT;NUDT2;YEATS4;TRIAP1;NGRN;MED11;PPP2R3C;ANKRD49;MRPS24;MTX1;ECH1;M6PR;CARTPT;FAM104A;RENBP;MRPS18C;APRT;PHOSPHO2;TST;DNAJC30;SLC26A4
H3K27ac Brain Inferior Temporal Lobe	4232-12-01	0.34605	0.607978	-0.00656199	0.00326536	ANKRD49;PHOSPHO2;RACGAP1;PPP2R3C;TMSB4X;YEATS4;SCAND1;TPGS1;SLC26A4;FAM104A;MRPS18C;APRT
H3K9me1 IMR90	1/1017	0.877735	1	1.28875	0	RACGAP1
H3K27me3 CD4+ CD25- Th Primary Cells	1/1021	0.878764	1	1.56878	0	TST
H3K9ac Brain Substantia Nigra	13/5389	0.883265	1	0.86124	0	ANKRD49;RNMT;H2AFX;TRIAP1;TPGS1;ATG12;BET1L;APRT;MRPS18C;ZNHIT2;TMSB4X;SCAND1;SPG21
H3K4me1 Stomach Smooth Muscle	14/6508	0.885871	1	0.594009	0	RTN2;MTRR;ANKRD49;RNMT;M6PR;YEATS4;TRIAP1;APRT;MED11;PHOSPHO2;RACGAP1;PPP2R3C;BLOC1S1;SLC26A4
H4K20me1 H9	2/1136	0.904989	1	1.62414	0	STUB1;TRIAP1
H3K9ac Brain Hippocampus Middle	5026-12-01	0.908251	1	0.944316	0	PHOSPHO2;MTRR;ANKRD49;RACGAP1;BLOC1S1;PPP2R3C;TMSB4X;PSMG2;SCAND1;SLC26A4;FAM104A;ATG12
H3K27me3 CD4+ CD25+ CD127- Treg Primary Cells	1/1199	0.916912	1	1.60225	0	CARTPT
H3K27me3 H1 BMP4 Derived Trophoblast Cultured Cells	2683-03-01	0.919875	1	1.43478	0	ZNHIT2;CARTPT;SLC26A4
H3K9ac Adipose Nuclei	4011-07-01	0.92641	1	1.1001	0	PHOSPHO2;PSMG2;SNORA68;TRIAP1;RENBP;ATG12;BET1L
H3K27ac Brain Anterior Caudate	4689-07-01	0.93351	1	1.13367	0	ZNHIT2;PSMD6;ANKRD49;RACGAP1;RNMT;ECH1;SNORA68
H3K4me1 H9	2822-06-01	0.935858	1	1.1382	0	SNORD42A;ECH1;SNORA68;CARTPT;RENBP;BET1L
H3K27me3 Colonic Mucosa	3006-04-01	0.952617	1	1.35873	0	RTN2;TMSB4X;CARTPT;SLC26A4
H3K27me3 Stomach Mucosa	1/1479	0.954438	1	1.5848	0	RTN2
H3K27me3 Breast vHMEC	2/1493	0.955796	1	1.60513	0	RTN2;CARTPT
H3K27me3 Rectal Smooth Muscle	1/1601	0.965021	1	1.53374	0	RTN2
H3K27me3 H9	2453-03-01	0.965379	1	1.39887	0	MTX1;CARTPT;SLC26A4
H3K27me3 Penis Foreskin Fibroblast Primary Cells	1/1649	0.96849	1	1.60839	0	STUB1
H3K27me3 iPS DF 6.9	1/1709	0.972355	1	1.68484	0	CARTPT
H3K27me3 CD3 Primary Cells	1/1718	0.972893	1	1.66652	0	RENBP
H3K27me3 IMR90	1/1741	0.974223	1	1.62019	0	CARTPT
H3K27me3 Duodenum Mucosa	1/1866	0.980407	1	1.59257	0	RTN2
H2BK20ac H1	1923-01-01	0.98272	1	1.54619	0	MTX1
H3K9ac Brain Mid Frontal Lobe	5043-10-01	0.984979	1	1.10182	0	NGRN;PHOSPHO2;ANKRD49;TST;RNMT;PPP2R3C;TMSB4X;TRIAP1;SLC26A4;ATG12
H3K27me3 Brain Germinal Matrix	2004-01-01	0.985554	1	1.62493	0	ATG12
H3K27me3 Mobilized CD34 Primary Cells	4453-05-01	0.986961	1	1.47192	0	RTN2;TMSB4X;CARTPT;SLC26A4;RENBP
H3K9me3 iPS DF 19.11	3152-02-01	0.991158	1	1.43232	0	ZNHIT2;RNMT
H3K27me3 CD8 Naive Primary Cells	2258-03-01	0.991801	1	1.70104	0	TST;CARTPT;SLC26A4
H3K27me3 H1	4826-05-01	0.993355	1	1.38181	0	RTN2;CARTPT;PSMG2;SLC26A4;ATG12
H3K4me1 H1 Derived Mesenchymal Stem Cells	6271-09-01	0.994468	1	1.03408	0	RTN2;MED11;PSMD6;PHOSPHO2;PPP2R3C;DNAJC30;SNORA68;TRIAP1;SLC26A4
H3K27me3 H1 BMP4 Derived Mesendoderm Cultured Cells	2482-01-01	0.995055	1	1.55584	0	RTN2
H3K4me1 IMR90	7093-09-01	0.99606	1	0.881257	0	RTN2;HDDC2;NGRN;ZNHIT2;MTX1;DNAJC30;SDHC;TPGS1;SLC26A4
H3K4me1 iPS DF 6.9	5549-05-01	0.99836	1	1.1926	0	MED11;ATP5E;CARTPT;SLC26A4;SPG21
H3K27me3 Pancreatic Islets	1/1174	1	1	1.75922	0	CARTPT
H3K36me3 Rectal Smooth Muscle	1/267	1	1	1.87745	0	SNORA68
H3K27me3 CD34 Primary Cells	1/1456	1	1	1.81279	0	CARTPT
H3K27me3 iPS-20b	1975-01-01	1	1	1.80164	0	CARTPT
H3K27me3 Fetal Heart	1/781	1	1	1.95651	0	CARTPT
H3K27me3 iPS-15b	2231-01-01	1	1	1.7761	0	PSMG2
H3K27me3 CD4 Memory Primary Cells	1/1574	1	1	1.94705	0	CARTPT
H3K27me3 Fetal Brain	1/1801	1	1	1.86615	0	CARTPT
H3K36me3 H1 BMP4 Derived Trophoblast Cultured Cells	2756-01-01	1	1	1.71209	0	SNORA68
H3K4me3 Penis Foreskin Fibroblast Primary Cells	16/7607	0.600219	0.812212	0.00067951	-0.000141334	MTRR;ANKRD49;RNMT;M6PR;NUDT2;SDHC;YEATS4;RENBP;ATG12;MRPS18C;NGRN;PHOSPHO2;TST;PPP2R3C;SNORA68;SLC26A4
H3K4me1 CD4+ CD25int CD127+ Tmem Primary Cells	2991-09-01	0.870714	0.999592	1.0262	-0.000418847	RTN2;NGRN;HDDC2;MTRR;PHOSPHO2;MTX1;BLOC1S1;SCAND1;TRIAP1
H4K20me1 H1	6/1257	0.248091	0.528704	0.00211554	-0.00134829	ZNHIT2;RNMT;MRPL28;SNORA68;CARTPT;BET1L
H3K4me2 IMR90	22/9864	0.662508	0.841572	0.0265525	-0.00457988	RTN2;HDDC2;MTRR;ANKRD49;MTX1;RNMT;ECH1;M6PR;NUDT2;TRIAP1;TPGS1;ATG12;BET1L;MRPS18C;MED11;PHOSPHO2;TST;RACGAP1;PPP2R3C;DNAJC30;SLC26A4;SPG21
H3K4me1 H1	16/7652	0.821991	0.971722	0.245037	-0.00702914	HDDC2;MTX1;SNORD42A;RNMT;ECH1;SDHC;CARTPT;TPGS1;NGRN;BLOC1S1;PPP2R3C;DNAJC30;ATP5E;SNORA68;SLC26A4;SPG21
H3K4me1 Muscle Satellite Cultured Cells	20/7385	0.666906	0.841572	0.067686	-0.0116747	HOMEZ;RTN2;HDDC2;MTX1;H2AFX;ECH1;M6PR;MRPL28;YEATS4;TRIAP1;TPGS1;APRT;MED11;PSMD6;PHOSPHO2;TST;TMSB4X;SNORA68;SLC26A4;SPG21
H3K9ac Rectal Mucosa	16/6261	0.851836	0.981463	0.689555	-0.0129019	HDDC2;ANKRD49;MTX1;RNMT;M6PR;YEATS4;TRIAP1;RENBP;APRT;MRPS18C;NGRN;ZNHIT2;PHOSPHO2;PPP2R3C;PSMG2;SCAND1
H3K9ac Penis Foreskin Keratinocyte Primary Cells	19/8794	0.839422	0.981377	0.785426	-0.0147647	HDDC2;MTRR;ANKRD49;RNMT;M6PR;NUDT2;SDHC;FAM104A;PNRC1;ATG12;MRPS18C;NGRN;PSMD6;PHOSPHO2;ATP5E;TMSB4X;PSMG2;SLC26A4;SPG21
H2BK15ac H1	4003-11-01	0.842503	0.981377	0.955431	-0.0179605	HDDC2;SNORD42A;MTX1;PPP2R3C;ECH1;M6PR;STUB1;SCAND1;TPGS1;RENBP;PNRC1
H3K36me3 iPS DF 19.11	4036-07-01	0.848411	0.981463	1.17207	-0.0219301	ZNHIT2;MTRR;RNMT;CARTPT;SLC26A4;FAM104A;APRT
H3K9ac Mesenchymal Stem Cell Derived Adipocyte Cultured Cells	20/8064	0.590345	0.810029	0.113484	-0.0239094	MTRR;ANKRD49;MTX1;RNMT;H2AFX;M6PR;SDHC;TRIAP1;APRT;MRPS18C;MED11;NGRN;TST;RACGAP1;PPP2R3C;TMSB4X;SNORA68;PSMG2;SCAND1;SPG21
H3K4me1 Adult Liver	14/4939	0.412585	0.669398	0.0600935	-0.0241202	RTN2;ANKRD49;MTX1;SNORD42A;M6PR;YEATS4;FAM104A;BET1L;APRT;PHOSPHO2;RACGAP1;PPP2R3C;SNORA68;SLC26A4
H3K27me3 Brain Hippocampus Middle	2/1581	0.83814	0.981377	1.35721	-0.0255134	RTN2;CARTPT
H3K27me3 CD8 Memory Primary Cells	2/1623	0.848984	0.981463	1.50076	-0.0280801	CARTPT;SLC26A4
H3K27me3 iPS DF 19.11	2112-06-01	0.251501	0.528704	0.0445746	-0.0284085	HOMEZ;MTX1;SNORD42A;CARTPT;SLC26A4;MRPS18C
H3K9ac Brain Inferior Temporal Lobe	15/5416	0.798755	0.954903	0.645606	-0.0297919	ANKRD49;MRPS24;RNMT;ECH1;FAM104A;APRT;MRPS18C;NGRN;PHOSPHO2;RACGAP1;PPP2R3C;STUB1;SCAND1;SLC26A4;SPG21
H3K4me1 iPS DF 19.11	13/5890	0.787722	0.945266	0.626562	-0.0352685	RTN2;NUDT2;CARTPT;TRIAP1;BET1L;APRT;NGRN;PSMD6;STUB1;SNORA68;PSMG2;SCAND1;SLC26A4
H3K4me1 H1 BMP4 Derived Trophoblast Cultured Cells	17/6403	0.785348	0.945266	0.627641	-0.0353292	MTX1;SDHC;CARTPT;TRIAP1;FAM104A;RENBP;MRPS18C;MED11;NGRN;PSMD6;PHOSPHO2;TST;PPP2R3C;SNORA68;PSMG2;SCAND1;SLC26A4
H3K4me3 iPS DF 6.9	32/13090	0.613706	0.816562	0.180326	-0.0365435	HOMEZ;HDDC2;MTRR;RNMT;NUDT2;YEATS4;TRIAP1;MED11;NGRN;PSMD6;RACGAP1;PPP2R3C;TMSB4X;ANKRD49;MRPS24;MTX1;ECH1;M6PR;FAM104A;RENBP;PNRC1;BET1L;ATG12;APRT;MRPS18C;PHOSPHO2;TST;DNAJC30;SNORA68;PSMG2;SLC26A4;SPG21
H3K9ac Stomach Smooth Muscle	16/7181	0.618196	0.81911	0.185044	-0.0369231	ANKRD49;SNORD42A;H2AFX;M6PR;NUDT2;TRIAP1;FAM104A;APRT;MRPS18C;ZNHIT2;PHOSPHO2;PPP2R3C;DNAJC30;ATP5E;TMSB4X;SCAND1
H3K27me3 Colon Smooth Muscle	2/852	0.826955	0.973969	1.4959	-0.0394552	RTN2;TMSB4X
H3K4me1 H1 BMP4 Derived Mesendoderm Cultured Cells	5359-11-01	0.787545	0.945266	0.740352	-0.0416737	NGRN;PSMD6;MTRR;MTX1;TST;ECH1;M6PR;STUB1;TRIAP1;SLC26A4;APRT
H2BK12ac H1	14/6297	0.518651	0.749686	0.159559	-0.0459691	RTN2;ECH1;M6PR;YEATS4;TRIAP1;TPGS1;BET1L;MRPS18C;APRT;MED11;NGRN;PPP2R3C;DNAJC30;STUB1
H3K9ac Colon Smooth Muscle	17/5415	0.548099	0.785115	0.216449	-0.0523644	MTRR;MTX1;SNORD42A;RNMT;TRIAP1;TPGS1;APRT;MED11;PHOSPHO2;RACGAP1;BLOC1S1;PPP2R3C;DNAJC30;TMSB4X;PSMG2;SCAND1;SPG21
H3K27me3 Brain Anterior Caudate	2/1470	0.80614	0.958747	1.26738	-0.0533926	TMSB4X;RENBP
H3K23me2 H9	20/7515	0.57745	0.805391	0.248187	-0.0537145	HOMEZ;HDDC2;MTX1;RNMT;M6PR;YEATS4;CARTPT;TRIAP1;FAM104A;PNRC1;ATG12;MED11;NGRN;PHOSPHO2;TST;PPP2R3C;PSMG2;SCAND1;SLC26A4;SPG21
H3K9ac Adult Liver	14/5265	0.505876	0.745136	0.190409	-0.0560163	ANKRD49;MTX1;MRPS24;SNORD42A;M6PR;TRIAP1;TPGS1;FAM104A;APRT;MRPS18C;ZNHIT2;TMSB4X;PSMG2;SCAND1
H3K27me3 CD4+ CD25- CD45RA+ Naive Primary Cells	2/1476	0.808	0.958747	1.42904	-0.0602031	TST;SLC26A4
H3K9ac Fetal Lung	16/5583	0.594124	0.810029	0.334222	-0.0704156	MTRR;ANKRD49;MTX1;ECH1;MRPL28;NUDT2;TRIAP1;TPGS1;PNRC1;BET1L;APRT;MRPS18C;MED11;ZNHIT2;PPP2R3C;PSMG2
H3K9ac Rectal Smooth Muscle	15/6008	0.701341	0.878056	0.568707	-0.0739572	MTRR;SNORD42A;RNMT;ECH1;M6PR;YEATS4;TRIAP1;ATG12;PSMD6;PHOSPHO2;DNAJC30;TMSB4X;PSMG2;SCAND1;SPG21
H3K4me1 Penis Foreskin Keratinocyte Primary Cells	15/6593	0.717656	0.891463	0.664308	-0.0763229	HOMEZ;MTX1;MRPL28;NUDT2;CARTPT;PNRC1;ATG12;NGRN;PSMD6;PHOSPHO2;DNAJC30;ATP5E;TMSB4X;SLC26A4;SPG21
H3K9ac Brain Cingulate Gyrus	4821-12-01	0.661924	0.841572	0.490145	-0.0845421	RTN2;PHOSPHO2;ANKRD49;MTX1;RACGAP1;RNMT;DNAJC30;TMSB4X;MRPL28;SCAND1;SLC26A4;FAM104A
H3K36me3 Colon Smooth Muscle	2/429	0.215455	0.516392	0.128376	-0.0848423	SNORD42A;SNORA68
H2BK15ac IMR90	3060-06-01	0.758221	0.920284	1.05342	-0.0875105	HDDC2;RACGAP1;PPP2R3C;ECH1;PNRC1;ATG12
H3K27ac Brain Cingulate Gyrus	4562-12-01	0.443376	0.687773	0.241452	-0.0903745	RTN2;ANKRD49;PHOSPHO2;RACGAP1;RNMT;TMSB4X;ECH1;M6PR;YEATS4;SLC26A4;PNRC1;MRPS18C
H2AK5ac H1	3775-10-01	0.501686	0.745136	0.307786	-0.0905471	NGRN;HDDC2;PPP2R3C;DNAJC30;ECH1;YEATS4;TRIAP1;RENBP;PNRC1;BET1L
H3K9ac Chondrocytes from Bone Marrow Derived Mesenchymal Stem Cell Cultured Cells	4796-12-01	0.655269	0.841572	0.531943	-0.0917515	ANKRD49;TST;RNMT;PPP2R3C;DNAJC30;NUDT2;SNORA68;PSMG2;TRIAP1;FAM104A;APRT;MRPS18C
H3K9me3 H1	4/1872	0.740491	0.909369	0.987663	-0.0938324	PPP2R3C;DNAJC30;H2AFX;TPGS1
H2BK5ac H9	2492-05-01	0.755945	0.920284	1.18545	-0.0984793	NGRN;PPP2R3C;SCAND1;FAM104A;PNRC1
H4K8ac H9	4594-10-01	0.452905	0.699144	0.276243	-0.098867	ANKRD49;MTX1;PPP2R3C;TMSB4X;M6PR;YEATS4;TRIAP1;ATG12;APRT;MRPS18C
H3K4ac H1	4059-11-01	0.437349	0.682971	0.262315	-0.100022	HOMEZ;NGRN;HDDC2;ATP5E;ECH1;M6PR;STUB1;YEATS4;TRIAP1;RENBP;ATG12
H3K79me1 IMR90	2902-05-01	0.713859	0.890224	0.897689	-0.104386	MTX1;DNAJC30;NUDT2;SNORA68;BET1L
H3K36me3 iPS DF 6.9	4003-10-01	0.41993	0.671353	0.284157	-0.113225	NGRN;ZNHIT2;MTRR;RNMT;M6PR;MRPL28;PSMG2;CARTPT;TRIAP1;SPG21
H2BK12ac H9	4798-12-01	0.655804	0.841572	0.662262	-0.114229	RTN2;PHOSPHO2;PPP2R3C;BLOC1S1;ECH1;M6PR;YEATS4;TRIAP1;SCAND1;RENBP;ATG12;MRPS18C
H3K27me3 Breast Myoepithelial Cells	2/1292	0.743509	0.909369	1.22045	-0.115948	SLC26A4;RENBP
H3K79me1 H9	3100-09-01	0.609652	0.815043	0.627227	-0.128277	HDDC2;PSMD6;PHOSPHO2;PPP2R3C;DNAJC30;M6PR;SNORA68;BET1L;MRPS18C
H3K36me3 H1	3/874	0.259218	0.528704	0.214034	-0.136409	SNORD42A;SNORA68;MRPS18C
H3K36me3 Penis Foreskin Fibroblast Primary Cells	1/638	0.729543	0.902703	1.40898	-0.144226	ZNHIT2
H2BK12ac IMR90	2712-06-01	0.653837	0.841572	0.922904	-0.159186	HDDC2;RACGAP1;SNORD42A;PPP2R3C;ECH1;ATG12
H2AK5ac IMR90	3561-10-01	0.432003	0.680084	0.417909	-0.16112	NGRN;HDDC2;RACGAP1;MTX1;SNORD42A;PPP2R3C;ECH1;TRIAP1;ALKBH7;BET1L
H3K27ac iPS DF 6.9	2682-07-01	0.294809	0.548459	0.271589	-0.163128	HOMEZ;ANKRD49;PPP2R3C;DNAJC30;SNORA68;ATG12;MRPS18C
H3K4me1 Peripheral Blood Mononuclear Primary Cells	2815-08-01	0.510238	0.745136	0.60171	-0.177016	HOMEZ;RTN2;PHOSPHO2;TMSB4X;M6PR;PSMG2;SCAND1;ATG12
H3K14ac H1	3541-10-01	0.425451	0.673102	0.457469	-0.181093	HOMEZ;NGRN;PPP2R3C;RNMT;ATP5E;TMSB4X;ECH1;TRIAP1;ATG12;BET1L
H2BK120ac IMR90	2463-08-01	0.379147	0.644127	0.436946	-0.192195	NGRN;HDDC2;MTX1;RACGAP1;SNORD42A;PPP2R3C;TMSB4X;ECH1
H3K27me3 Duodenum Smooth Muscle	2/1054	0.63468	0.837462	1.09789	-0.194743	RTN2;SLC26A4
H3K9me3 Neurosphere Cultured Cells Ganglionic Eminence Derived	1/498	0.63864	0.839204	1.1926	-0.209064	RENBP
H3K36me3 Neurosphere Cultured Cells Ganglionic Eminence Derived	1/138	0.245147	0.528704	0.334544	-0.213214	SNORD42A
H2AK5ac H9	6/1829	0.510816	0.745136	0.743705	-0.21879	RTN2;ZNHIT2;MTX1;TST;SDHC;SCAND1
H3K36me3 H1 Derived Mesenchymal Stem Cells	4/1093	0.38095	0.644127	0.500442	-0.220124	ZNHIT2;TST;SNORD42A;BET1L
H3K9me3 iPS DF 6.9	1/524	0.657524	0.841572	1.28475	-0.221599	H2AFX
H3K36me3 Mobilized CD34 Primary Cells	2/509	0.64675	0.841572	1.2908	-0.222643	SNORD42A;SNORA68
H2BK20ac IMR90	2/976	0.592217	0.810029	1.06005	-0.223336	HDDC2;ECH1
H3K36me3 Colonic Mucosa	2/534	0.664527	0.841572	1.32722	-0.228924	SNORD42A;SNORA68
H3K36me3 CD4+ CD25- Th Primary Cells	1/131	0.234348	0.528704	0.373068	-0.237766	SNORD42A
H3K9ac Skeletal Muscle	1/508	0.64602	0.841572	1.39819	-0.241165	PNRC1
H4K20me1 IMR90	1/461	0.610001	0.815043	1.22954	-0.251459	BET1L
H3K9me3 Fetal Heart	3/913	0.555426	0.788506	1.06817	-0.253814	RNMT;ATG12;MRPS18C
H3K36me3 CD4+ CD25- CD45RA+ Naive Primary Cells	1/137	0.243613	0.528704	0.400817	-0.255451	SNORD42A
H3K36me3 IMR90	1/396	0.554223	0.788506	1.08365	-0.257491	SNORD42A
H3K36me3 Breast Myoepithelial Cells	1/410	0.56686	0.794103	1.15447	-0.266152	SNORD42A
H3K23ac H1	4/1547	0.381739	0.644127	0.618863	-0.272213	HOMEZ;SCAND1;TRIAP1;ATG12
H3K9me3 Neurosphere Cultured Cells Cortex Derived	1/340	0.49997	0.745136	0.943434	-0.277548	TMSB4X
H3K9me3 Mobilized CD34 Primary Cells	2/665	0.390608	0.646944	0.656525	-0.285914	TMSB4X;CARTPT
H3K36me3 Neurosphere Cultured Cells Cortex Derived	1/151	0.264809	0.529617	0.461033	-0.293033	SNORD42A
H3K9me3 Colonic Mucosa	2/572	0.322405	0.585855	0.556629	-0.29762	TMSB4X;CARTPT
H3K36me3 Peripheral Blood Mononuclear Primary Cells	2/196	0.329078	0.594584	0.573013	-0.297906	TMSB4X;H2AFX
H3K36me3 Adult Liver	2/173	0.296948	0.548459	0.524277	-0.314904	SNORD42A;SNORA68
H3K36me3 Brain Inferior Temporal Lobe	2/332	0.491711	0.745136	1.07322	-0.315729	SNORD42A;H2AFX
H3K36me3 Brain Germinal Matrix	2/166	0.286873	0.548459	0.550149	-0.330444	SNORD42A;MRPL28
H3K36me3 Fetal Brain	2/237	0.38283	0.644127	0.75278	-0.331117	SNORD42A;MRPL28
H3K36me3 CD4+ CD25int CD127+ Tmem Primary Cells	2/148	0.260316	0.528704	0.531916	-0.339004	ZNHIT2;SNORA68
H3K36me3 CD34 Primary Cells	1/156	0.272237	0.537561	0.55758	-0.346097	SNORD42A
H3K36me3 CD4+ CD25+ CD127- Treg Primary Cells	1/140	0.248205	0.528704	0.561459	-0.357833	SNORD42A
H3K36me3 Skeletal Muscle	1/174	0.298375	0.548459	0.613425	-0.368449	SNORD42A
H3K36me3 Stomach Mucosa	1/227	0.370122	0.636209	0.848927	-0.383908	ATP5E
H3K36me3 CD3 Primary Cells	1/164	0.283969	0.548459	0.659554	-0.396157	SNORD42A
H3K9me3 Rectal Smooth Muscle	1/283	0.438132	0.682971	1.04711	-0.399266	CARTPT
H3K36me3 Mesenchymal Stem Cell Derived Adipocyte Cultured Cells	3/254	0.403861	0.66345	1.03856	-0.426125	SNORD42A;ATP5E;SNORA68
H3K36me3 Pancreatic Islets	2/211	0.349254	0.608941	0.912319	-0.452541	SNORD42A;SNORA68

## Sheet: ENCODE TF
ENCODE TF ChIP-seq
Term	Overlap	P-value	Adjusted P-value	Z-score	Combined Score	Genes
SP4_H1-hESC_hg19	15/1478	1.89409e-07	0.000149065	-1.74211	15.3499	MTX1;MRPS24;H2AFX;MRPL28;TRIAP1;FAM104A;PNRC1;BET1L;ZNHIT2;PSMD6;DNAJC30;BLOC1S1;ATP5E;STUB1;SPG21
RCOR1_CH12.LX_mm9	16/2000	1.59658e-06	0.000628253	-1.77691	13.1004	MTRR;MTX1;ECH1;ALKBH7;TPGS1;BET1L;MRPS18C;APRT;NGRN;RGCC;ATP5E;2700062C07RIK;GM12238;STUB1;PSMG2;SCAND1
NFIC_HepG2_hg19	13/1493	7.80349e-06	0.000909632	-1.7452	12.2207	H2AFX;M6PR;SDHC;TRIAP1;ALKBH7;FAM104A;MRPS18C;MED11;ZNHIT2;PSMD6;PHOSPHO2;RACGAP1;BLOC1S1
FOXM1_GM12878_hg19	14/1648	4.27252e-06	0.000909632	-1.69465	11.8667	MRPS24;H2AFX;M6PR;MRPL28;SDHC;TRIAP1;FAM104A;PNRC1;NGRN;MED11;PSMD6;ZNHIT2;PPP2R3C;SPG21
GABPA_HepG2_hg19	17/2471	5.32606e-06	0.000909632	-1.69433	11.8645	MTX1;RNMT;ECH1;M6PR;MRPL28;SDHC;TPGS1;BET1L;MRPS18C;NGRN;MED11;ZNHIT2;PSMD6;PHOSPHO2;RACGAP1;PPP2R3C;ATP5E
ELK4_HEK293_hg19	15/2000	8.09075e-06	0.000909632	-1.66054	11.6279	ECH1;H2AFX;M6PR;NUDT2;SDHC;FAM104A;BET1L;ATG12;MRPS18C;APRT;PSMD6;PPP2R3C;BLOC1S1;STUB1;SCAND1
RELA_GM18951_hg19	14/2000	3.76058e-05	0.00134526	-1.75307	11.5899	ANKRD49;RNMT;H2AFX;ECH1;M6PR;TRIAP1;BET1L;APRT;MED11;NGRN;PHOSPHO2;BLOC1S1;TMSB4X;SPG21
TAF1_HeLa-S3_hg19	11/1173	2.25626e-05	0.00134526	-1.75163	11.5803	NGRN;ZNHIT2;PSMD6;MTRR;MRPS24;TMSB4X;M6PR;TPGS1;PNRC1;MRPS18C;APRT
MAX_C2C12_mm9	15/2000	8.09075e-06	0.000909632	-1.65074	11.5593	RNMT;H2AFX;MRPL28;ALKBH7;BET1L;MRPS18C;RGCC;RACGAP1;TST;PPP2R3C;ATP5E;2700062C07RIK;TTC30A1;PSMG2;SCAND1
ATF2_GM12878_hg19	13/1641	2.12272e-05	0.00134526	-1.7329	11.4565	MRPS24;RNMT;H2AFX;MRPL28;TRIAP1;FAM104A;APRT;NGRN;MED11;ZNHIT2;PSMD6;DNAJC30;BLOC1S1
CEBPD_HepG2_hg19	11/1181	2.40086e-05	0.00134526	-1.70237	11.2547	NGRN;MRPS24;DNAJC30;ATP5E;H2AFX;MRPL28;FAM104A;SPG21;PNRC1;ATG12;APRT
ZMIZ1_K562_hg19	14/2000	3.76058e-05	0.00134526	-1.69282	11.1915	ANKRD49;MTRR;RNMT;ECH1;SDHC;TRIAP1;FAM104A;PNRC1;ATG12;NGRN;ZNHIT2;BLOC1S1;ATP5E;TMSB4X
EGR1_GM12878_hg19	18/2910	1.12835e-05	0.00098668	-1.61301	11.1639	RTN2;HDDC2;MTRR;ANKRD49;MTX1;MRPS24;RNMT;H2AFX;SDHC;TRIAP1;PNRC1;BET1L;MRPS18C;APRT;ZNHIT2;PSMD6;BLOC1S1;TMSB4X
ELF1_A549_hg19	13/1699	3.04929e-05	0.00134526	-1.68162	11.1174	MTRR;RNMT;ECH1;M6PR;MRPL28;TRIAP1;FAM104A;MRPS18C;NGRN;ZNHIT2;PSMD6;PPP2R3C;SPG21
BHLHE40_A549_hg19	14/2000	3.76058e-05	0.00134526	-1.66712	11.0216	HOMEZ;MRPS24;RNMT;ECH1;M6PR;MRPL28;NUDT2;ATG12;MRPS18C;ZNHIT2;BLOC1S1;PPP2R3C;DNAJC30;SPG21
TBP_CH12.LX_mm9	14/2000	3.76058e-05	0.00134526	-1.65686	10.9538	MTRR;MRPL28;YEATS4;SDHC;TPGS1;ATG12;PNRC1;APRT;MRPS18C;NGRN;ZNHIT2;DNAJC30;PSMG2;SCAND1
ELK1_K562_hg19	14/2000	3.76058e-05	0.00134526	-1.65172	10.9198	ANKRD49;MTX1;RNMT;H2AFX;ECH1;M6PR;MRPL28;SDHC;TRIAP1;MED11;PPP2R3C;BLOC1S1;TMSB4X;SPG21
ZBTB33_A549_hg19	15/2245	3.17007e-05	0.00134526	-1.63723	10.824	ANKRD49;ECH1;H2AFX;NUDT2;TRIAP1;MRPS18C;APRT;NGRN;MED11;ZNHIT2;RACGAP1;PPP2R3C;BLOC1S1;TMSB4X;SPG21
EP300_K562_hg19	24/4840	9.45446e-06	0.000930083	-1.52926	10.6746	ANKRD49;MTX1;RNMT;H2AFX;ECH1;M6PR;NUDT2;YEATS4;TRIAP1;ALKBH7;FAM104A;ATG12;MRPS18C;APRT;NGRN;PSMD6;PHOSPHO2;RACGAP1;PPP2R3C;BLOC1S1;DNAJC30;ATP5E;TMSB4X;SCAND1
POLR2AphosphoS2_MEL cell line_mm9	14/2000	3.76058e-05	0.00134526	-1.56133	10.3222	HOMEZ;ANKRD49;SNORD42A;ZFP526;H2AFX;MRPL28;SDHC;ALKBH7;1700123O20RIK;ZNHIT2;ATP5E;STUB1;SNORA68;SCAND1
EP300_HepG2_hg19	18/3119	2.90794e-05	0.00134526	-1.55518	10.2816	MRPS24;RNMT;ECH1;H2AFX;MRPL28;SDHC;ALKBH7;TPGS1;FAM104A;PNRC1;ATG12;MRPS18C;PSMD6;PHOSPHO2;DNAJC30;PPP2R3C;ATP5E;SPG21
FOXA1_T47D_hg19	9/889	7.79551e-05	0.00245403	-1.70016	10.218	ZNHIT2;ANKRD49;MRPS24;DNAJC30;TMSB4X;H2AFX;YEATS4;PNRC1;MRPS18C
RELA_GM15510_hg19	13/2000	0.000159817	0.00322502	-1.64747	9.45124	MTRR;H2AFX;ECH1;M6PR;SDHC;TRIAP1;APRT;NGRN;MED11;PSMD6;TST;DNAJC30;SPG21
BRCA1_GM12878_hg19	13/2000	0.000159817	0.00322502	-1.64522	9.43835	MTX1;MRPS24;RNMT;ECH1;H2AFX;M6PR;NUDT2;TRIAP1;ZNHIT2;RACGAP1;DNAJC30;TMSB4X;SPG21
POLR2A_HepG2_hg19	27/6264	2.57272e-05	0.00134526	-1.42314	9.40864	HOMEZ;MTRR;RNMT;NUDT2;TRIAP1;ALKBH7;TPGS1;NGRN;MED11;PSMD6;ZNHIT2;RACGAP1;PPP2R3C;BLOC1S1;TMSB4X;ATP5E;ANKRD49;MRPS24;H2AFX;MRPL28;SDHC;FAM104A;ATG12;PNRC1;MRPS18C;APRT;DNAJC30
ELK4_HeLa-S3_hg19	13/2000	0.000159817	0.00322502	-1.63812	9.3976	RNMT;ECH1;M6PR;MRPL28;SDHC;BET1L;APRT;MED11;PSMD6;ZNHIT2;PHOSPHO2;PPP2R3C;SPG21
FLI1_megakaryocyte_mm9	14/2119	7.0463e-05	0.0023106	-1.5406	9.3518	RNMT;H2AFX;SDHC;TPGS1;FAM104A;ATG12;BET1L;MRPS18C;NGRN;ZNHIT2;PSMD6;PHOSPHO2;RACGAP1;SCAND1
MYC_HeLa-S3_hg19	17/3080	9.23452e-05	0.00279522	-1.58138	9.29825	MTRR;ANKRD49;RNMT;H2AFX;M6PR;YEATS4;TRIAP1;ATG12;APRT;MRPS18C;NGRN;MED11;ZNHIT2;RACGAP1;DNAJC30;PPP2R3C;ATP5E
BACH1_K562_hg19	13/2000	0.000159817	0.00322502	-1.61322	9.25475	MTRR;RNMT;H2AFX;TRIAP1;PSMD6;ZNHIT2;PHOSPHO2;DNAJC30;TMSB4X;ATP5E;STUB1;SCAND1;SPG21
GATA1_erythroblast_mm9	13/1971	0.000138224	0.00322502	-1.5908	9.12612	SNORD42A;ZFP526;H2AFX;YEATS4;SDHC;1700123O20RIK;MRPS18C;ZNHIT2;RGCC;PHOSPHO2;DNAJC30;SCAND1;PSMG2
GABPA_H1-hESC_hg19	11/1494	0.000194662	0.00373655	-1.62082	9.05974	NGRN;ZNHIT2;PSMD6;PHOSPHO2;RNMT;H2AFX;M6PR;MRPL28;SDHC;BET1L;MRPS18C
POLR2AphosphoS5_G1E-ER4_mm9	13/1944	0.000120446	0.00322502	-1.5762	9.0424	SNORD42A;ZFP526;H2AFX;ECH1;TRIAP1;BET1L;1700123O20RIK;NGRN;TST;PPP2R3C;ATP5E;SCAND1;SNORA68
TCF7L2_Panc1_hg19	13/2000	0.000159817	0.00322502	-1.56837	8.99744	ANKRD49;MRPS24;ECH1;H2AFX;SDHC;YEATS4;TRIAP1;MRPS18C;NGRN;PSMD6;RACGAP1;ATP5E;TMSB4X
POLR2A_K562_hg19	28/6920	5.42431e-05	0.00185606	-1.42815	8.98205	MTRR;RNMT;NUDT2;TRIAP1;NGRN;MED11;PSMD6;ZNHIT2;PPP2R3C;TMSB4X;ATP5E;SCAND1;MRPS24;SNORD42A;MTX1;H2AFX;ECH1;M6PR;MRPL28;SDHC;FAM104A;PNRC1;BET1L;MRPS18C;TST;DNAJC30;STUB1;SPG21
MAZ_CH12.LX_mm9	13/2000	0.000159817	0.00322502	-1.53536	8.80811	HDDC2;MTRR;MRPL28;SDHC;ALKBH7;BET1L;ATG12;APRT;NGRN;RGCC;DNAJC30;ATP5E;2700062C07RIK
RAD21_MEL cell line_mm9	17/3199	0.000147559	0.00322502	-1.52684	8.75918	RTN2;H2AFX;M6PR;NUDT2;YEATS4;ALKBH7;TPGS1;RENBP;1700123O20RIK;PNRC1;MED11;PSMD6;PHOSPHO2;RGCC;2700062C07RIK;STUB1;SCAND1
NFATC1_GM12878_hg19	11/1532	0.000241722	0.00452942	-1.60872	8.68254	NGRN;ZNHIT2;MRPS24;PPP2R3C;DNAJC30;BLOC1S1;ATP5E;ECH1;TRIAP1;MRPS18C;APRT
POLR2A_endothelial cell of umbilical vein_hg19	21/4459	0.000102598	0.00299054	-1.47501	8.57318	MTRR;MRPS24;MTX1;SNORD42A;RNMT;ECH1;H2AFX;M6PR;NUDT2;SDHC;FAM104A;ATG12;MRPS18C;MED11;NGRN;PSMD6;PHOSPHO2;DNAJC30;PPP2R3C;ATP5E;SPG21
POLR2AphosphoS2_HepG2_hg19	13/2000	0.000159817	0.00322502	-1.49058	8.55116	MTRR;ANKRD49;MTX1;MRPL28;SDHC;YEATS4;TRIAP1;FAM104A;ATG12;MED11;PSMD6;PHOSPHO2;ATP5E
POLR2A_spleen_mm9	13/2000	0.000159817	0.00322502	-1.49043	8.55032	ECH1;M6PR;MRPL28;YEATS4;TRIAP1;ATG12;MRPS18C;MED11;PSMD6;PHOSPHO2;PSMG2;HSPA1B;SPG21
CREB1_K562_hg19	12/1865	0.000330173	0.00536814	-1.60926	8.41205	ZNHIT2;MTRR;PHOSPHO2;MTX1;RACGAP1;PPP2R3C;DNAJC30;RNMT;H2AFX;M6PR;TRIAP1;ATG12
MYOG_C2C12_mm9	5/302	0.000405819	0.00626234	-1.65475	8.3949	BLOC1S1;H2AFX;B330016D10RIK;TRIAP1;SPG21
MBD4_HepG2_hg19	12/1809	0.000249898	0.00457372	-1.5424	8.30959	NGRN;MED11;ZNHIT2;PHOSPHO2;PPP2R3C;BLOC1S1;DNAJC30;ECH1;H2AFX;PNRC1;MRPS18C;APRT
MAX_HeLa-S3_hg19	18/3575	0.000174576	0.00343478	-1.45518	8.2564	HOMEZ;MTRR;ANKRD49;RNMT;M6PR;TRIAP1;ATG12;MRPS18C;APRT;MED11;NGRN;PSMD6;ZNHIT2;RACGAP1;PPP2R3C;DNAJC30;ATP5E;SPG21
USF2_MEL cell line_mm9	13/2106	0.000265545	0.00474963	-1.51258	8.09184	HOMEZ;ZFP526;YEATS4;ALKBH7;RENBP;PNRC1;MRPS18C;MED11;RGCC;BLOC1S1;STUB1;SCAND1;SPG21
MYBL2_HepG2_hg19	11/1595	0.000341051	0.00536814	-1.54286	8.06496	NGRN;ZNHIT2;PSMD6;MTRR;PHOSPHO2;RACGAP1;MRPS24;H2AFX;M6PR;TRIAP1;PNRC1
GABPA_SK-N-SH_hg19	13/2142	0.0003131	0.00535674	-1.54108	8.05893	RNMT;M6PR;MRPL28;SDHC;FAM104A;MRPS18C;MED11;NGRN;ZNHIT2;PSMD6;PHOSPHO2;PPP2R3C;ATP5E
CREB1_H1-hESC_hg19	12/1863	0.000326967	0.00536814	-1.54164	8.05856	ZNHIT2;MTRR;RACGAP1;PPP2R3C;DNAJC30;TMSB4X;ECH1;MRPL28;TRIAP1;ATG12;PNRC1;APRT
USF1_SK-N-SH_hg19	15/2726	0.000282143	0.00493437	-1.50289	7.98267	MTRR;ANKRD49;MTX1;MRPS24;RNMT;ECH1;M6PR;SDHC;MRPS18C;APRT;RACGAP1;PPP2R3C;BLOC1S1;DNAJC30;SPG21
ATF3_GM12878_hg19	10/1394	0.000486734	0.00722754	-1.58328	7.80537	PPP2R3C;DNAJC30;BLOC1S1;RNMT;YEATS4;TRIAP1;SPG21;BET1L;MRPS18C;APRT
MTA3_GM12878_hg19	9/1150	0.00052037	0.00737824	-1.58342	7.77334	NGRN;MED11;PSMD6;ANKRD49;MRPS24;PPP2R3C;SDHC;TRIAP1;MRPS18C
ATF3_K562_hg19	10/1433	0.000602974	0.00737824	-1.55603	7.63887	ZNHIT2;PHOSPHO2;BLOC1S1;RNMT;DNAJC30;TMSB4X;YEATS4;TRIAP1;BET1L;MRPS18C
POLR2A_MEL cell line_mm9	22/4890	0.000128068	0.00322502	-1.32269	7.58801	HOMEZ;MTRR;MTX1;MRPS24;RNMT;ECH1;H2AFX;M6PR;SDHC;ALKBH7;RENBP;FAM104A;ATG12;2700060E02RIK;MED11;PSMD6;RGCC;PHOSPHO2;DNAJC30;2700062C07RIK;PSMG2;SPG21
CREB1_HepG2_hg19	10/1423	0.000571168	0.00737824	-1.48685	7.29928	MTRR;PHOSPHO2;RACGAP1;PPP2R3C;DNAJC30;RNMT;M6PR;NUDT2;SDHC;TRIAP1
POLR2AphosphoS5_K562_hg19	10/1459	0.000692644	0.00813598	-1.48814	7.16013	PSMD6;MTRR;RACGAP1;MRPS24;DNAJC30;RNMT;ATP5E;FAM104A;SPG21;PNRC1
EP300_heart_mm9	2000-12-01	0.00061876	0.00737824	-1.44477	7.09267	ZNHIT2;RGCC;MRPS24;RNMT;BLOC1S1;TMSB4X;H2AFX;MRPL28;SDHC;TRIAP1;TPGS1;BET1L
MAFK_K562_hg19	2000-12-01	0.00061876	0.00737824	-1.43244	7.03214	PSMD6;MTRR;PHOSPHO2;PPP2R3C;BLOC1S1;ECH1;MRPL28;STUB1;TRIAP1;TPGS1;PNRC1;MRPS18C
ELF1_SK-N-SH_hg19	2030-12-01	0.000705965	0.00817051	-1.45462	6.99269	ZNHIT2;MTRR;ANKRD49;RACGAP1;PPP2R3C;RNMT;M6PR;MRPL28;SPG21;ATG12;MRPS18C;APRT
CHD2_GM12878_hg19	2000-12-01	0.00061876	0.00737824	-1.41521	6.94758	NGRN;ZNHIT2;PSMD6;DNAJC30;ATP5E;H2AFX;MRPL28;YEATS4;TRIAP1;RENBP;MRPS18C;APRT
KAT2A_MEL cell line_mm9	2000-12-01	0.00061876	0.00737824	-1.41197	6.93165	NGRN;MED11;PSMD6;MTX1;RNMT;PPP2R3C;2700062C07RIK;ATP5E;M6PR;TRIAP1;TPGS1;BET1L
POLR2A_CH12.LX_mm9	2000-12-01	0.00061876	0.00737824	-1.40791	6.91173	2700060E02RIK;RGCC;MRPS24;RACGAP1;DNAJC30;RNMT;2700062C07RIK;M6PR;SDHC;RENBP;FAM104A;MRPS18C
eGFP-GATA2_K562_hg19	2000-12-01	0.00061876	0.00737824	-1.4044	6.89453	NGRN;PHOSPHO2;MTX1;PPP2R3C;TMSB4X;ECH1;YEATS4;SDHC;TRIAP1;ALKBH7;ATG12;MRPS18C
BCLAF1_GM12878_hg19	10/1490	0.000813778	0.00907534	-1.4584	6.85768	NGRN;ZNHIT2;PSMD6;MRPS24;PPP2R3C;BLOC1S1;M6PR;TRIAP1;SPG21;APRT
HCFC1_MEL cell line_mm9	2000-12-01	0.00061876	0.00737824	-1.39575	6.85205	2700060E02RIK;MED11;ZNHIT2;RNMT;DNAJC30;ATP5E;M6PR;MRPL28;SDHC;TRIAP1;ALKBH7;ATG12
CHD2_CH12.LX_mm9	2000-12-01	0.00061876	0.00737824	-1.39205	6.83387	HOMEZ;NGRN;MTRR;MRPS24;DNAJC30;ZFP526;2700062C07RIK;ATP5E;MRPL28;B330016D10RIK;TPGS1;ALKBH7
CREB1_GM12878_hg19	7/800	0.0012234	0.0120352	-1.54285	6.81927	MTRR;RACGAP1;DNAJC30;RNMT;SDHC;TRIAP1;ATG12
POLR2A_liver_mm9	2000-12-01	0.00061876	0.00737824	-1.36943	6.72286	PSMD6;ZNHIT2;PHOSPHO2;MRPS24;ZFP526;H2AFX;ECH1;M6PR;SDHC;B330016D10RIK;ATG12;MRPS18C
MYC_K562_hg19	26/6800	0.000340906	0.00536814	-1.28111	6.69673	HDDC2;MTRR;RNMT;YEATS4;TRIAP1;NGRN;MED11;ZNHIT2;PSMD6;RACGAP1;PPP2R3C;BLOC1S1;ATP5E;SCAND1;MTX1;SNORD42A;H2AFX;M6PR;SDHC;ATG12;APRT;TST;DNAJC30;STUB1;SNORA68;SPG21
SIN3A_MCF-7_hg19	9/1259	0.000988142	0.0102325	-1.45965	6.68837	NGRN;MED11;ANKRD49;PHOSPHO2;RACGAP1;PPP2R3C;RNMT;M6PR;FAM104A
REST_A549_hg19	10/1527	0.000980844	0.0102325	-1.44982	6.64334	PSMD6;ECH1;H2AFX;SDHC;STUB1;TRIAP1;TPGS1;PNRC1;MRPS18C;APRT
GATA1_G1E-ER4_mm9	18/3942	0.000590717	0.00737824	-1.3474	6.61469	SNORD42A;RNMT;ZFP526;M6PR;NUDT2;YEATS4;SDHC;TPGS1;1700123O20RIK;MRPS18C;2700060E02RIK;NGRN;ZNHIT2;PHOSPHO2;DNAJC30;SCAND1;PSMG2;SPG21
POLR2A_GM12878_hg19	22/5311	0.000436833	0.0066113	-1.30849	6.56726	MTRR;ANKRD49;MRPS24;RNMT;M6PR;MRPL28;NUDT2;SDHC;YEATS4;TRIAP1;FAM104A;ATG12;APRT;NGRN;MED11;PSMD6;RACGAP1;DNAJC30;PPP2R3C;ATP5E;SNORA68;SPG21
MAX_HCT116_hg19	2066-12-01	0.000824119	0.00907534	-1.38192	6.49804	MED11;MTRR;ANKRD49;PHOSPHO2;PPP2R3C;DNAJC30;RNMT;ATP5E;M6PR;YEATS4;TRIAP1;ATG12
TAF1_neural cell_hg19	10/1546	0.00107707	0.0108674	-1.42076	6.42464	PSMD6;ANKRD49;MRPS24;DNAJC30;ECH1;H2AFX;SDHC;YEATS4;TRIAP1;MRPS18C
POLR2A_GM12892_hg19	14/2690	0.000830272	0.00907534	-1.35309	6.36248	MTRR;ANKRD49;MRPS24;RNMT;MRPL28;TRIAP1;FAM104A;APRT;PSMD6;RACGAP1;PPP2R3C;DNAJC30;ATP5E;SPG21
TAF1_K562_hg19	10/1543	0.00106138	0.0108481	-1.38824	6.28009	MTRR;TST;RACGAP1;MRPS24;PPP2R3C;BLOC1S1;TRIAP1;FAM104A;SPG21;PNRC1
REST_PFSK-1_hg19	13/2387	0.000875953	0.00944349	-1.34605	6.27588	RTN2;ECH1;H2AFX;SDHC;TRIAP1;CARTPT;MRPS18C;NGRN;MED11;PSMD6;DNAJC30;TMSB4X;SLC26A4
GATA1_MEL cell line_mm9	15/2994	0.00076647	0.0087422	-1.32034	6.25789	MTRR;M6PR;MRPL28;NUDT2;YEATS4;FAM104A;1700123O20RIK;MRPS18C;MED11;ZNHIT2;PHOSPHO2;RACGAP1;DNAJC30;SCAND1;PSMG2
GABPA_HL-60_hg19	14/2724	0.000939471	0.0099914	-1.35373	6.23532	RNMT;M6PR;MRPL28;SDHC;TPGS1;ATG12;BET1L;MRPS18C;NGRN;ZNHIT2;PSMD6;PPP2R3C;ATP5E;STUB1
SRF_ECC-1_hg19	10/1602	0.00140699	0.0131822	-1.43635	6.2178	ZNHIT2;PPP2R3C;DNAJC30;RNMT;ECH1;M6PR;YEATS4;TRIAP1;TPGS1;BET1L
SIX5_GM12878_hg19	9/1334	0.00147627	0.0135096	-1.43688	6.18484	MED11;ZNHIT2;RACGAP1;PPP2R3C;RNMT;ECH1;M6PR;TPGS1;MRPS18C
YY1_H1-hESC_hg19	10/1595	0.00136171	0.0130691	-1.42583	6.18456	PSMD6;PHOSPHO2;RACGAP1;MRPS24;PPP2R3C;ATP5E;ECH1;MRPL28;TRIAP1;BET1L
ELF1_K562_hg19	9/1323	0.00139444	0.0131822	-1.39922	6.05705	PSMD6;PHOSPHO2;MRPS24;TMSB4X;MRPL28;SDHC;TRIAP1;PNRC1;APRT
JUND_HepG2_hg19	15/3153	0.00130675	0.0126964	-1.34395	5.86829	MTRR;MRPS24;RNMT;H2AFX;SDHC;TRIAP1;FAM104A;BET1L;MRPS18C;NGRN;ZNHIT2;PHOSPHO2;RACGAP1;PPP2R3C;ATP5E
TEAD4_K562_hg19	9/1358	0.00166835	0.0145888	-1.38472	5.85392	ZNHIT2;PPP2R3C;RNMT;BLOC1S1;H2AFX;SDHC;TRIAP1;ATG12;MRPS18C
JUND_A549_hg19	6/657	0.00226057	0.0158846	-1.37877	5.71141	MRPS24;ATP5E;H2AFX;MRPL28;PNRC1;MRPS18C
JUN_K562_hg19	18/4156	0.00111378	0.0110955	-1.255	5.64902	RNMT;ECH1;M6PR;TRIAP1;TPGS1;ALKBH7;BET1L;PNRC1;MRPS18C;APRT;ZNHIT2;PSMD6;PHOSPHO2;RACGAP1;PPP2R3C;DNAJC30;TMSB4X;SPG21
SRF_K562_hg19	7/897	0.00233344	0.0162282	-1.35752	5.59433	MTX1;DNAJC30;RNMT;ECH1;TRIAP1;SCAND1;MRPS18C
GABPA_GM12878_hg19	13/2556	0.00163986	0.0145008	-1.30764	5.53597	RNMT;M6PR;MRPL28;SDHC;TPGS1;FAM104A;BET1L;MRPS18C;NGRN;ZNHIT2;PSMD6;PHOSPHO2;ATP5E
CTCF_G1E-ER4_mm9	13/2540	0.00154935	0.0139836	-1.295	5.52948	RTN2;ZFP526;H2AFX;M6PR;ALKBH7;TPGS1;RENBP;NGRN;MED11;PSMD6;PHOSPHO2;SCAND1;PSMG2
PHF8_K562_hg19	2000-11-01	0.00217351	0.0156644	-1.31727	5.47505	RTN2;NGRN;MTRR;RNMT;ATP5E;TMSB4X;M6PR;SDHC;TRIAP1;FAM104A;ATG12
KDM5B_K562_hg19	2000-11-01	0.00217351	0.0156644	-1.31431	5.46276	NGRN;MTX1;MRPS24;PPP2R3C;ECH1;M6PR;SDHC;TRIAP1;TPGS1;FAM104A;SPG21
ATF3_A549_hg19	1991-11-01	0.00209782	0.0156644	-1.30525	5.42511	NGRN;MED11;ZNHIT2;BLOC1S1;ECH1;H2AFX;YEATS4;TRIAP1;SPG21;MRPS18C;APRT
YY1_SK-N-SH_hg19	14/2871	0.0015636	0.0139836	-1.27054	5.42507	MTRR;MRPS24;ECH1;H2AFX;TPGS1;BET1L;MRPS18C;APRT;PSMD6;RACGAP1;DNAJC30;PPP2R3C;BLOC1S1;TMSB4X
CHD2_HepG2_hg19	2000-11-01	0.00217351	0.0156644	-1.30407	5.42019	MED11;PSMD6;MTRR;MRPS24;PPP2R3C;DNAJC30;ATP5E;MRPL28;TPGS1;SPG21;PNRC1
ZNF143_K562_hg19	2000-11-01	0.00217351	0.0156644	-1.30235	5.41304	HDDC2;PHOSPHO2;ANKRD49;MRPS24;PPP2R3C;M6PR;TRIAP1;TPGS1;FAM104A;ATG12;PNRC1
TAF1_GM12891_hg19	1993-11-01	0.00211445	0.0156644	-1.28298	5.33254	NGRN;PSMD6;MTRR;DNAJC30;RNMT;TMSB4X;SDHC;YEATS4;TRIAP1;TPGS1;PNRC1
HDAC6_H1-hESC_hg19	2000-11-01	0.00217351	0.0156644	-1.28281	5.33184	RTN2;NGRN;ZNHIT2;MTX1;PPP2R3C;DNAJC30;ATP5E;TMSB4X;H2AFX;YEATS4;MRPS18C
BHLHE40_MEL cell line_mm9	2000-11-01	0.00217351	0.0156644	-1.27956	5.31833	MTRR;TST;RNMT;ZFP526;MRPL28;STUB1;SCAND1;ALKBH7;RENBP;SPG21;MRPS18C
NFIC_GM12878_hg19	8/1143	0.00220933	0.0156644	-1.27911	5.31643	ZNHIT2;H2AFX;M6PR;MRPL28;SDHC;TRIAP1;ATG12;BET1L
MYC_CH12.LX_mm9	2000-11-01	0.00217351	0.0156644	-1.27899	5.31596	RGCC;MTRR;RNMT;DNAJC30;ECH1;H2AFX;M6PR;MRPL28;B330016D10RIK;SCAND1;RENBP
POLR2AphosphoS2_myocyte_mm9	2000-11-01	0.00217351	0.0156644	-1.24176	5.16121	NGRN;MTRR;RNMT;ZFP526;2700062C07RIK;SDHC;B330016D10RIK;YEATS4;TRIAP1;ATG12;HSPA1B
RFX5_K562_hg19	2000-11-01	0.00217351	0.0156644	-1.23846	5.14748	PHOSPHO2;MTRR;RACGAP1;RNMT;DNAJC30;TMSB4X;H2AFX;TRIAP1;FAM104A;PNRC1;MRPS18C
CREB1_ECC-1_hg19	10/1739	0.00257356	0.01741	-1.26377	5.11916	ZNHIT2;MTRR;PHOSPHO2;RACGAP1;PPP2R3C;DNAJC30;RNMT;M6PR;SDHC;TRIAP1
MYC_MCF-7_hg19	20/5003	0.00145611	0.0134819	-1.18341	5.09623	ANKRD49;MTRR;MRPS24;ECH1;H2AFX;M6PR;SDHC;YEATS4;TRIAP1;PNRC1;BET1L;APRT;MRPS18C;NGRN;MED11;ZNHIT2;PSMD6;PPP2R3C;DNAJC30;TMSB4X
POLR2A_bone marrow macrophage_mm9	2000-11-01	0.00217351	0.0156644	-1.22388	5.08689	NGRN;HDDC2;PSMD6;ZNHIT2;PHOSPHO2;RGCC;MRPS24;DNAJC30;H2AFX;ECH1;APRT
SIN3A_HepG2_hg19	7/955	0.00329821	0.0207656	-1.31127	5.08045	NGRN;ZNHIT2;PHOSPHO2;MTX1;RACGAP1;PPP2R3C;RNMT
POLR2AphosphoS5_GM12892_hg19	10/1702	0.00220067	0.0156644	-1.22151	5.07703	HOMEZ;PSMD6;MTRR;RACGAP1;MRPS24;PPP2R3C;DNAJC30;RNMT;MRPL28;SPG21
MXI1_MEL cell line_mm9	2000-11-01	0.00217351	0.0156644	-1.22024	5.07175	HOMEZ;2700060E02RIK;PHOSPHO2;MTRR;MTX1;RACGAP1;DNAJC30;RNMT;PSMG2;ALKBH7;FAM104A
ETS1_A549_hg19	9/1449	0.00258827	0.01741	-1.24476	5.04217	NGRN;MED11;PSMD6;RACGAP1;PPP2R3C;BLOC1S1;TRIAP1;TPGS1;MRPS18C
SP1_H1-hESC_hg19	10/1727	0.00244741	0.0167488	-1.22227	4.99839	MTRR;ANKRD49;RACGAP1;MRPS24;DNAJC30;TMSB4X;MRPL28;FAM104A;PNRC1;MRPS18C
POLR2A_bone marrow_mm9	2000-11-01	0.00217351	0.0156644	-1.20124	4.99278	2700060E02RIK;HDDC2;PHOSPHO2;RACGAP1;MRPS24;RNMT;DNAJC30;ATP5E;ECH1;SDHC;ATG12
SIX5_K562_hg19	2086-11-01	0.00301636	0.019458	-1.24155	4.89107	MED11;ZNHIT2;RACGAP1;PPP2R3C;RNMT;ECH1;M6PR;TRIAP1;SCAND1;TPGS1;MRPS18C
SMARCB1_HeLa-S3_hg19	2000-11-01	0.00217351	0.0156644	-1.17575	4.88683	HOMEZ;NGRN;MTRR;MRPS24;PPP2R3C;RNMT;DNAJC30;SDHC;FAM104A;ATG12;SPG21
IRF3_GM12878_hg19	2000-11-01	0.00217351	0.0156644	-1.17256	4.87358	HOMEZ;ZNHIT2;ANKRD49;MTRR;DNAJC30;ATP5E;H2AFX;M6PR;NUDT2;MRPL28;MRPS18C
TFAP2C_HeLa-S3_hg19	2000-11-01	0.00217351	0.0156644	-1.17194	4.87102	HOMEZ;MED11;NGRN;ANKRD49;BLOC1S1;TMSB4X;ATP5E;NUDT2;PSMG2;FAM104A;APRT
HCFC1_CH12.LX_mm9	2000-11-01	0.00217351	0.0156644	-1.15294	4.79206	HOMEZ;PSMD6;ZNHIT2;MTRR;ATP5E;ZFP526;ECH1;TRIAP1;ALKBH7;SPG21;ATG12
THAP1_K562_hg19	10/1775	0.00298393	0.0194079	-1.20655	4.75631	ZNHIT2;PSMD6;MTX1;RACGAP1;PPP2R3C;RNMT;ATP5E;ECH1;TRIAP1;TPGS1
POLR2AphosphoS5_MEL cell line_mm9	13/2661	0.00235072	0.0162282	-1.14917	4.73573	HDDC2;SNORD42A;RNMT;MRPL28;TRIAP1;ALKBH7;PNRC1;1700123O20RIK;NGRN;ZNHIT2;RGCC;ATP5E;SCAND1
POLR2A_kidney_mm9	2000-11-01	0.00217351	0.0156644	-1.13711	4.72626	NGRN;ZNHIT2;PSMD6;PHOSPHO2;BLOC1S1;ZFP526;ATP5E;H2AFX;SDHC;ALKBH7;APRT
YY1_ECC-1_hg19	10/1791	0.0031825	0.0203628	-1.20579	4.69541	MED11;PSMD6;MTRR;PPP2R3C;DNAJC30;H2AFX;M6PR;TRIAP1;BET1L;APRT
ETS1_K562_hg19	9/1502	0.00328757	0.0207656	-1.19376	4.62519	PSMD6;MTRR;PHOSPHO2;ECH1;SDHC;TRIAP1;TPGS1;BET1L;APRT
SPI1_HL-60_hg19	8/1245	0.00372141	0.0228496	-1.20238	4.54358	HOMEZ;NGRN;HDDC2;PPP2R3C;RNMT;ATP5E;M6PR;MRPS18C
FOS_GM12878_hg19	8/1244	0.00370345	0.0228496	-1.1978	4.52626	HOMEZ;MTRR;BLOC1S1;ATP5E;H2AFX;NUDT2;ALKBH7;SPG21
CTCF_CH12.LX_mm9	16/3777	0.00292257	0.0191672	-1.13054	4.47078	RTN2;MTX1;ZFP526;M6PR;TPGS1;ALKBH7;RENBP;1700123O20RIK;MED11;PSMD6;RGCC;PHOSPHO2;2700062C07RIK;PSMG2;SNORA68;SCAND1
FOXM1_ECC-1_hg19	5/578	0.00666416	0.0328841	-1.29999	4.43916	RACGAP1;BLOC1S1;H2AFX;NUDT2;YEATS4
POLR2AphosphoS5_U-87 MG_hg19	9/1532	0.00374536	0.0228496	-1.17086	4.42449	MED11;PSMD6;MTRR;PHOSPHO2;DNAJC30;ATP5E;ECH1;SDHC;SPG21
SUPT20H_HeLa-S3_hg19	3/172	0.00552183	0.0321902	-1.28313	4.40894	MRPL28;TRIAP1;ATG12
ATF3_HepG2_hg19	6/825	0.00678388	0.0328841	-1.28625	4.39224	PPP2R3C;DNAJC30;BLOC1S1;RNMT;TRIAP1;MRPS18C
POLR2A_GM12891_hg19	14/3050	0.00276552	0.0184444	-1.09412	4.36882	MTRR;RNMT;ECH1;SDHC;TRIAP1;TPGS1;MRPS18C;MED11;PSMD6;RACGAP1;PPP2R3C;DNAJC30;BLOC1S1;SPG21
YY1_K562_hg19	2496-12-01	0.00406595	0.0246146	-1.12529	4.16853	RACGAP1;MRPS24;BLOC1S1;PPP2R3C;DNAJC30;ATP5E;ECH1;SDHC;TRIAP1;TPGS1;APRT;MRPS18C
CTCF_MEL cell line_mm9	19/4882	0.00278892	0.0184444	-1.03218	4.1215	RTN2;MRPS24;ZFP526;H2AFX;M6PR;TRIAP1;ALKBH7;TPGS1;RENBP;FAM104A;1700123O20RIK;MED11;PSMD6;RGCC;PHOSPHO2;RACGAP1;2700062C07RIK;SCAND1;PSMG2
RCOR1_HeLa-S3_hg19	2000-10-01	0.00689439	0.0328841	-1.20132	4.10222	ZNHIT2;PHOSPHO2;MTRR;RNMT;PPP2R3C;ECH1;H2AFX;TRIAP1;ATG12;APRT
IRF3_HeLa-S3_hg19	10/1809	0.00341846	0.0213518	-1.06529	4.09776	HOMEZ;MTRR;ANKRD49;RACGAP1;H2AFX;M6PR;NUDT2;MRPL28;ALKBH7;ATG12
TAF1_ECC-1_hg19	8/1346	0.00591568	0.0328841	-1.17268	4.00442	NGRN;PSMD6;MTRR;MRPS24;PPP2R3C;DNAJC30;ATP5E;TRIAP1
NRF1_HepG2_hg19	2000-10-01	0.00689439	0.0328841	-1.16394	3.9746	HOMEZ;MED11;ZNHIT2;PHOSPHO2;YEATS4;TPGS1;FAM104A;PNRC1;MRPS18C;APRT
SMC3_K562_hg19	2000-10-01	0.00689439	0.0328841	-1.15139	3.93172	PHOSPHO2;MRPS24;MTX1;RNMT;TMSB4X;ATP5E;ECH1;TRIAP1;TPGS1;SPG21
PAX5_GM12878_hg19	2247-11-01	0.00530241	0.0315847	-1.1279	3.89699	NGRN;MED11;ZNHIT2;PSMD6;MTRR;MRPS24;TMSB4X;ATP5E;MRPL28;TRIAP1;APRT
SETDB1_U2OS_hg19	2000-10-01	0.00689439	0.0328841	-1.13162	3.86423	NGRN;PSMD6;ANKRD49;RACGAP1;PPP2R3C;H2AFX;M6PR;YEATS4;ATG12;MRPS18C
ATF1_K562_hg19	2000-10-01	0.00689439	0.0328841	-1.12132	3.82905	PHOSPHO2;MTX1;DNAJC30;RNMT;TMSB4X;SDHC;TRIAP1;ALKBH7;PNRC1;MRPS18C
SRF_MCF-7_hg19	9/1640	0.0058256	0.0328841	-1.1196	3.82316	ZNHIT2;PPP2R3C;DNAJC30;ECH1;YEATS4;TRIAP1;SCAND1;MRPS18C;APRT
BHLHE40_HepG2_hg19	2249-11-01	0.0053377	0.0315847	-1.09634	3.78793	PHOSPHO2;MRPS24;RNMT;PPP2R3C;H2AFX;ECH1;M6PR;MRPL28;FAM104A;APRT;MRPS18C
POLR2A_GM10847_hg19	2000-10-01	0.00689439	0.0328841	-1.09506	3.73939	NGRN;ZNHIT2;MRPS24;PPP2R3C;DNAJC30;ATP5E;MRPL28;SDHC;FAM104A;APRT
SP2_K562_hg19	2237-11-01	0.00512877	0.0308118	-1.07104	3.72708	HOMEZ;NGRN;PSMD6;MTRR;ANKRD49;DNAJC30;BLOC1S1;ATP5E;NUDT2;MRPL28;ALKBH7
REST_SK-N-SH_hg19	9/1645	0.00594012	0.0328841	-1.09045	3.72363	NGRN;BLOC1S1;H2AFX;SDHC;TRIAP1;TPGS1;PNRC1;BET1L;MRPS18C
GABPA_CH12.LX_mm9	2000-10-01	0.00689439	0.0328841	-1.08873	3.71776	MED11;MTRR;PPP2R3C;DNAJC30;ATP5E;2700062C07RIK;TRIAP1;TPGS1;ATG12;MRPS18C
USF1_myocyte_mm9	2000-10-01	0.00689439	0.0328841	-1.07407	3.66769	MED11;BLOC1S1;ZFP526;M6PR;STUB1;B330016D10RIK;SCAND1;ALKBH7;SPG21;MRPS18C
EZH2_H1-hESC_hg19	2000-10-01	0.00689439	0.0328841	-1.07257	3.66258	ZNHIT2;PSMD6;ANKRD49;RACGAP1;RNMT;H2AFX;STUB1;CARTPT;BET1L;MRPS18C
ZMIZ1_CH12.LX_mm9	2000-10-01	0.00689439	0.0328841	-1.06811	3.64736	2700060E02RIK;NGRN;HDDC2;RGCC;MTRR;DNAJC30;2700062C07RIK;SDHC;ALKBH7;APRT
YY1_GM12878_hg19	2000-10-01	0.00689439	0.0328841	-1.06137	3.62433	PSMD6;ANKRD49;PHOSPHO2;RACGAP1;PPP2R3C;ECH1;MRPL28;TPGS1;BET1L;APRT
NR2F2_K562_hg19	8/1392	0.00719528	0.0339083	-1.05593	3.57336	ZNHIT2;MRPS24;BLOC1S1;ECH1;H2AFX;TRIAP1;ALKBH7;MRPS18C
MAX_MEL cell line_mm9	2000-10-01	0.00689439	0.0328841	-1.04594	3.57164	HOMEZ;MED11;MTRR;RGCC;RNMT;SCAND1;PSMG2;ALKBH7;SPG21;APRT
KAT2A_CH12.LX_mm9	2000-10-01	0.00689439	0.0328841	-1.04299	3.56157	NGRN;PPP2R3C;2700062C07RIK;ECH1;MRPL28;PSMG2;ALKBH7;BET1L;ATG12;MRPS18C
MAZ_IMR-90_hg19	2000-10-01	0.00689439	0.0328841	-1.03744	3.54262	ZNHIT2;PSMD6;MTRR;PHOSPHO2;ATP5E;MRPL28;SDHC;TRIAP1;TPGS1;FAM104A
FOS_K562_hg19	2000-10-01	0.00689439	0.0328841	-1.03041	3.51862	HOMEZ;MTRR;ANKRD49;BLOC1S1;DNAJC30;ATP5E;H2AFX;MRPL28;NUDT2;ALKBH7
SUPT20H_GM12878_hg19	7/1132	0.00818602	0.0374558	-1.06974	3.51366	SNORD42A;DNAJC30;BLOC1S1;MRPL28;TRIAP1;ATG12;MRPS18C
YY1_NT2-D1_hg19	2000-10-01	0.00689439	0.0328841	-1.02811	3.51076	MRPS24;RACGAP1;DNAJC30;PPP2R3C;ECH1;SDHC;TRIAP1;TPGS1;MRPS18C;APRT
BCL3_A549_hg19	9/1712	0.00765053	0.035627	-1.0426	3.47671	MED11;PSMD6;PPP2R3C;BLOC1S1;ATP5E;H2AFX;MRPL28;TRIAP1;MRPS18C
KDM5A_H1-hESC_hg19	2000-10-01	0.00689439	0.0328841	-1.01694	3.47262	NGRN;PSMD6;MTRR;RNMT;DNAJC30;ECH1;M6PR;YEATS4;TPGS1;MRPS18C
MAFK_ES-E14_mm9	8/1433	0.00850467	0.0384665	-1.06511	3.47008	MED11;RGCC;TMSB4X;2700062C07RIK;M6PR;PSMG2;RENBP;APRT
NFYA_GM12878_hg19	2000-10-01	0.00689439	0.0328841	-1.00975	3.44805	HOMEZ;MTRR;ANKRD49;DNAJC30;ATP5E;H2AFX;M6PR;MRPL28;NUDT2;ALKBH7
MAX_NB4_hg19	2000-10-01	0.00689439	0.0328841	-0.999549	3.41323	NGRN;PSMD6;MTRR;PPP2R3C;TMSB4X;MRPL28;TRIAP1;FAM104A;SPG21;APRT
USF2_H1-hESC_hg19	2000-10-01	0.00689439	0.0328841	-0.998525	3.40973	ZNHIT2;RACGAP1;RNMT;DNAJC30;PPP2R3C;ECH1;H2AFX;MRPL28;YEATS4;TRIAP1
REST_myocyte_mm9	2000-10-01	0.00689439	0.0328841	-0.995135	3.39815	PSMD6;PHOSPHO2;MRPS24;DNAJC30;YEATS4;TRIAP1;PSMG2;SCAND1;ALKBH7;APRT
POLR2A_Raji_hg19	2000-10-01	0.00689439	0.0328841	-0.986282	3.36792	PSMD6;RACGAP1;PPP2R3C;DNAJC30;M6PR;MRPL28;NUDT2;STUB1;SDHC;ATG12
ELF1_HepG2_hg19	2019-10-01	0.0073536	0.0344481	-0.997376	3.35946	ZNHIT2;PSMD6;MTRR;BLOC1S1;ECH1;M6PR;MRPL28;SDHC;TRIAP1;BET1L
FOS_MCF 10A_hg19	16/4017	0.00542398	0.0318558	-0.97148	3.34824	ANKRD49;MTRR;RNMT;ECH1;M6PR;MRPL28;NUDT2;SDHC;TRIAP1;PNRC1;MRPS18C;PHOSPHO2;BLOC1S1;DNAJC30;TMSB4X;SPG21
PML_MCF-7_hg19	6/887	0.00950134	0.0410855	-1.04629	3.33986	MTRR;H2AFX;SDHC;TRIAP1;PNRC1;APRT
GABPA_A549_hg19	2041-10-01	0.00791488	0.036427	-1.00819	3.33958	MED11;PSMD6;PHOSPHO2;BLOC1S1;RNMT;ATP5E;ECH1;MRPL28;SDHC;MRPS18C
TAF1_MCF-7_hg19	9/1695	0.00718442	0.0339083	-0.982104	3.32354	NGRN;MRPS24;DNAJC30;TMSB4X;H2AFX;ATG12;PNRC1;MRPS18C;APRT
TBP_MEL cell line_mm9	2000-10-01	0.00689439	0.0328841	-0.972839	3.32202	HDDC2;NGRN;ZNHIT2;RGCC;MTRR;M6PR;MRPL28;SDHC;B330016D10RIK;RENBP
ELF1_GM12878_hg19	7/1161	0.00933323	0.040807	-1.03051	3.29649	HOMEZ;MED11;ANKRD49;ATP5E;M6PR;SDHC;TRIAP1
ZKSCAN1_HeLa-S3_hg19	2000-10-01	0.00689439	0.0328841	-0.945506	3.22868	NGRN;PSMD6;PHOSPHO2;BLOC1S1;DNAJC30;TMSB4X;H2AFX;TRIAP1;PSMG2;ATG12
BRCA1_HepG2_hg19	2000-10-01	0.00689439	0.0328841	-0.941046	3.21345	MTRR;PPP2R3C;MRPL28;SDHC;YEATS4;TRIAP1;FAM104A;SPG21;PNRC1;APRT
YY1_HepG2_hg19	6/920	0.0112305	0.0482973	-1.06004	3.21233	HOMEZ;RACGAP1;PPP2R3C;SDHC;TRIAP1;BET1L
POU2F2_GM12878_hg19	8/1437	0.00864146	0.0388619	-0.982562	3.19111	MED11;ZNHIT2;PSMD6;MRPS24;DNAJC30;ATP5E;SDHC;PNRC1
POLR2AphosphoS5_HL-60_hg19	8/1459	0.00942381	0.0409753	-0.974909	3.11462	NGRN;PSMD6;PPP2R3C;RNMT;ATP5E;MRPL28;SDHC;TRIAP1
CTCF_ECC-1_hg19	7/1220	0.0120283	0.051169	-1.04451	3.10494	PSMD6;ZNHIT2;MTX1;YEATS4;PSMG2;SCAND1;TPGS1
GABPA_HeLa-S3_hg19	2406-11-01	0.00875269	0.0390428	-0.952862	3.09022	MED11;NGRN;ZNHIT2;PSMD6;PPP2R3C;RNMT;M6PR;MRPL28;SDHC;TPGS1;MRPS18C
SETDB1_K562_hg19	13/3067	0.00790086	0.036427	-0.918455	3.04233	ANKRD49;RNMT;M6PR;YEATS4;TRIAP1;PNRC1;NGRN;PHOSPHO2;RACGAP1;TMSB4X;ATP5E;SCAND1;SPG21
MAFK_MEL cell line_mm9	5/738	0.0176136	0.0596878	-1.05713	2.97965	PHOSPHO2;M6PR;PSMG2;RENBP;APRT
USF1_A549_hg19	2753-12-01	0.0088017	0.0390428	-0.903792	2.93108	MED11;PSMD6;RACGAP1;PPP2R3C;BLOC1S1;RNMT;ECH1;M6PR;SDHC;SPG21;APRT;MRPS18C
JUND_H1-hESC_hg19	2394-11-01	0.00844273	0.0384071	-0.897025	2.92386	NGRN;ZNHIT2;PHOSPHO2;MRPS24;MTX1;TST;BLOC1S1;SDHC;TRIAP1;SPG21;MRPS18C
ZNF274_K562_hg19	6/974	0.0145268	0.0596878	-1.02829	2.89837	PHOSPHO2;MRPS24;SNORD42A;ATP5E;H2AFX;SCAND1
MAFK_HepG2_hg19	13/3120	0.0090855	0.0399457	-0.885799	2.85248	ANKRD49;MTX1;RNMT;SDHC;YEATS4;TRIAP1;ALKBH7;FAM104A;PNRC1;MRPS18C;PSMD6;PHOSPHO2;PPP2R3C
SPI1_K562_hg19	8/1543	0.0129095	0.0543303	-0.963179	2.80543	NGRN;HDDC2;RNMT;ATP5E;M6PR;SDHC;BET1L;MRPS18C
USF1_HepG2_hg19	8/1608	0.0162025	0.0596878	-0.987527	2.78347	PSMD6;RACGAP1;PPP2R3C;BLOC1S1;RNMT;M6PR;SDHC;APRT
MAX_K562_hg19	15/3845	0.00883051	0.0390428	-0.854074	2.76985	MTRR;RNMT;M6PR;MRPL28;TRIAP1;FAM104A;MRPS18C;APRT;PSMD6;ZNHIT2;RACGAP1;BLOC1S1;PPP2R3C;ATP5E;SPG21
SIX5_A549_hg19	9/1839	0.0119113	0.0509469	-0.924304	2.75163	NGRN;MED11;ZNHIT2;MRPS24;PPP2R3C;BLOC1S1;DNAJC30;TRIAP1;MRPS18C
TAF1_HepG2_hg19	9/1849	0.0123105	0.0520878	-0.910227	2.68956	MED11;PSMD6;PPP2R3C;ATP5E;SDHC;TRIAP1;BET1L;MRPS18C;APRT
IRF3_HepG2_hg19	5/755	0.0192246	0.0596878	-0.944413	2.66195	HOMEZ;PPP2R3C;MRPL28;NUDT2;ALKBH7
USF1_K562_hg19	1928-09-01	0.0158285	0.0596878	-0.920854	2.59554	PSMD6;RACGAP1;PPP2R3C;BLOC1S1;RNMT;ECH1;M6PR;RENBP;APRT
CTCF_G1E_mm9	2246-10-01	0.014899	0.0596878	-0.918849	2.58989	RTN2;MED11;PSMD6;PHOSPHO2;MTX1;M6PR;PSMG2;SNORA68;ALKBH7;TPGS1
POLR2AphosphoS5_endothelial cell of umbilical vein_hg19	7/1276	0.0150742	0.0596878	-0.914435	2.57745	PSMD6;MRPS24;ATP5E;M6PR;FAM104A;SPG21;ATG12
USF1_H1-hESC_hg19	2563-11-01	0.0136902	0.0573096	-0.881736	2.52114	NGRN;PSMD6;RACGAP1;PPP2R3C;BLOC1S1;RNMT;ECH1;M6PR;SDHC;RENBP;MRPS18C
SIN3A_A549_hg19	8/1628	0.0173295	0.0596878	-0.88633	2.49824	ZNHIT2;PHOSPHO2;BLOC1S1;TMSB4X;SDHC;TRIAP1;SPG21;MRPS18C
HA-E2F1_MCF-7_hg19	2000-09-01	0.0196431	0.0596878	-0.877404	2.47308	ZNHIT2;PHOSPHO2;RACGAP1;TMSB4X;ATP5E;H2AFX;SDHC;PSMG2;FAM104A
EP300_SK-N-SH_hg19	2603-11-01	0.015238	0.0596878	-0.864189	2.43583	PSMD6;MTX1;RNMT;BLOC1S1;DNAJC30;ATP5E;H2AFX;TRIAP1;PNRC1;SPG21;MRPS18C
BRCA1_H1-hESC_hg19	2000-09-01	0.0196431	0.0596878	-0.864094	2.43556	PSMD6;MRPS24;BLOC1S1;RNMT;H2AFX;MRPL28;TRIAP1;SPG21;MRPS18C
TAF1_GM12892_hg19	8/1619	0.0168155	0.0596878	-0.859466	2.42251	PSMD6;RNMT;TMSB4X;H2AFX;SDHC;TRIAP1;TPGS1;PNRC1
SIN3A_PFSK-1_hg19	8/1632	0.0175616	0.0596878	-0.851549	2.4002	ZNHIT2;RACGAP1;BLOC1S1;ATP5E;H2AFX;SDHC;TRIAP1;MRPS18C
MXI1_IMR-90_hg19	2000-09-01	0.0196431	0.0596878	-0.841024	2.37054	NGRN;MED11;MTRR;TST;PPP2R3C;M6PR;TRIAP1;BET1L;SPG21
EP300_H1-hESC_hg19	2611-11-01	0.015563	0.0596878	-0.831761	2.34442	PSMD6;PHOSPHO2;TST;MRPS24;RNMT;BLOC1S1;ATP5E;NUDT2;TRIAP1;SPG21;MRPS18C
TRIM28_HEK293_hg19	2000-09-01	0.0196431	0.0596878	-0.82433	2.32348	ZNHIT2;PSMD6;PHOSPHO2;RNMT;H2AFX;M6PR;SDHC;TRIAP1;PNRC1
E2F6_K562_hg19	2645-11-01	0.0170039	0.0596878	-0.821958	2.31679	NGRN;MTRR;RACGAP1;PPP2R3C;RNMT;BLOC1S1;TMSB4X;ATP5E;H2AFX;SDHC;TRIAP1
BRCA1_HeLa-S3_hg19	2000-09-01	0.0196431	0.0596878	-0.81565	2.29901	NGRN;ZNHIT2;ANKRD49;MTRR;PHOSPHO2;DNAJC30;MRPL28;TRIAP1;ATG12
MXI1_HeLa-S3_hg19	2000-09-01	0.0196431	0.0596878	-0.813727	2.29359	PSMD6;ZNHIT2;PHOSPHO2;PPP2R3C;RNMT;ATP5E;TRIAP1;FAM104A;PNRC1
SREBF1_HepG2_hg19	4/502	0.0197535	0.0597924	-0.805809	2.26986	HOMEZ;RNMT;ECH1;NUDT2
eGFP-HDAC8_K562_hg19	2000-09-01	0.0196431	0.0596878	-0.793807	2.23745	MED11;PHOSPHO2;RNMT;PPP2R3C;TMSB4X;H2AFX;TRIAP1;TPGS1;ATG12
USF1_C2C12_mm9	2000-09-01	0.0196431	0.0596878	-0.791205	2.23011	MED11;BLOC1S1;ZFP526;M6PR;STUB1;SCAND1;ALKBH7;SPG21;MRPS18C
E2F4_K562_hg19	2000-09-01	0.0196431	0.0596878	-0.786166	2.21591	PHOSPHO2;MTRR;MRPS24;RACGAP1;PPP2R3C;ATP5E;TMSB4X;TPGS1;BET1L
E2F6_H1-hESC_hg19	1994-09-01	0.0193016	0.0596878	-0.77246	2.17728	NGRN;MTRR;RACGAP1;MRPS24;PPP2R3C;BLOC1S1;H2AFX;ATG12;BET1L
E2F4_CH12.LX_mm9	2000-09-01	0.0196431	0.0596878	-0.771288	2.17397	MED11;MTRR;RACGAP1;H2AFX;MRPL28;NUDT2;YEATS4;STUB1;MRPS18C
TBL1XR1_K562_hg19	13/3414	0.0184598	0.0596878	-0.759892	2.14185	MTRR;MTX1;MRPS24;ECH1;H2AFX;SDHC;TRIAP1;ALKBH7;FAM104A;PNRC1;PHOSPHO2;RACGAP1;BLOC1S1
ARID3A_HepG2_hg19	2000-09-01	0.0196431	0.0596878	-0.757946	2.13637	MTRR;PPP2R3C;RNMT;DNAJC30;ATP5E;NUDT2;FAM104A;PNRC1;SPG21
SMARCC2_HeLa-S3_hg19	5/779	0.0216609	0.064818	-0.775989	2.12324	MTRR;BLOC1S1;M6PR;SDHC;TPGS1
MXI1_K562_hg19	2000-09-01	0.0196431	0.0596878	-0.752976	2.12236	PSMD6;MRPS24;PPP2R3C;ATP5E;ECH1;SDHC;SPG21;PNRC1;BET1L
POLR2A_myocyte_mm9	2000-09-01	0.0196431	0.0596878	-0.749739	2.11324	HOMEZ;2700062C07RIK;ZFP526;H2AFX;B330016D10RIK;YEATS4;TRIAP1;HSPA1B;ATG12
MXI1_CH12.LX_mm9	2000-09-01	0.0196431	0.0596878	-0.743709	2.09624	HOMEZ;PSMD6;PHOSPHO2;RGCC;M6PR;SDHC;STUB1;PSMG2;RENBP
POLR2A_GM18526_hg19	2000-09-01	0.0196431	0.0596878	-0.740795	2.08803	MED11;ANKRD49;MRPS24;PPP2R3C;ATP5E;ECH1;M6PR;TRIAP1;SPG21
RBBP5_K562_hg19	2000-09-01	0.0196431	0.0596878	-0.735319	2.07259	TST;M6PR;MRPL28;SDHC;TRIAP1;SLC26A4;TPGS1;FAM104A;ATG12
GTF2F1_H1-hESC_hg19	2000-09-01	0.0196431	0.0596878	-0.734922	2.07147	ZNHIT2;MRPS24;RACGAP1;PPP2R3C;DNAJC30;H2AFX;ECH1;FAM104A;BET1L
USF2_K562_hg19	2000-09-01	0.0196431	0.0596878	-0.731729	2.06247	BLOC1S1;PPP2R3C;RNMT;DNAJC30;M6PR;SDHC;SPG21;MRPS18C;APRT
TBP_GM12878_hg19	2000-09-01	0.0196431	0.0596878	-0.719243	2.02728	MTRR;ANKRD49;TST;MRPS24;RNMT;DNAJC30;H2AFX;TRIAP1;APRT
EP300_ES-Bruce4_mm9	2000-09-01	0.0196431	0.0596878	-0.718849	2.02617	RGCC;TST;TMSB4X;2700062C07RIK;H2AFX;B330016D10RIK;PNRC1;ATG12;MRPS18C
MYC_NB4_hg19	2000-09-01	0.0196431	0.0596878	-0.718608	2.02549	HOMEZ;ZNHIT2;MTRR;MRPS24;RNMT;TMSB4X;M6PR;MRPL28;SDHC
ZNF384_GM12878_hg19	2000-09-01	0.0196431	0.0596878	-0.711236	2.00471	PSMD6;ZNHIT2;ANKRD49;RACGAP1;RNMT;TMSB4X;ECH1;M6PR;MRPS18C
MYC_HepG2_hg19	2000-09-01	0.0196431	0.0596878	-0.707696	1.99473	HOMEZ;MTRR;ECH1;MRPL28;STUB1;SDHC;TRIAP1;BET1L;APRT
POLR2A_GM19099_hg19	2000-09-01	0.0196431	0.0596878	-0.704825	1.98664	MED11;ANKRD49;RACGAP1;DNAJC30;RNMT;ATP5E;NUDT2;TRIAP1;SPG21
POLR2A_IMR-90_hg19	2000-09-01	0.0196431	0.0596878	-0.70156	1.97744	ANKRD49;TST;DNAJC30;ATP5E;NUDT2;TRIAP1;SPG21;BET1L;APRT
BHLHE40_CH12.LX_mm9	2000-09-01	0.0196431	0.0596878	-0.700267	1.97379	RGCC;MTRR;BLOC1S1;PPP2R3C;ATP5E;B330016D10RIK;ALKBH7;PNRC1;MRPS18C
STAT3_MCF 10A_hg19	14/3788	0.0181982	0.0596878	-0.692681	1.95241	ANKRD49;MTRR;MTX1;ECH1;M6PR;NUDT2;TRIAP1;PNRC1;MRPS18C;APRT;MED11;NGRN;ZNHIT2;SPG21
SMC3_CH12.LX_mm9	2000-09-01	0.0196431	0.0596878	-0.69267	1.95238	MED11;RGCC;MRPS24;ATP5E;ZFP526;B330016D10RIK;STUB1;ALKBH7;RENBP
RFX5_GM12878_hg19	2000-09-01	0.0196431	0.0596878	-0.681401	1.92062	PSMD6;MTRR;RACGAP1;MRPS24;DNAJC30;H2AFX;NUDT2;PNRC1;SPG21
USF2_HepG2_hg19	2000-09-01	0.0196431	0.0596878	-0.67386	1.89936	ANKRD49;BLOC1S1;RNMT;PPP2R3C;H2AFX;M6PR;SDHC;TRIAP1;ALKBH7
POLR2A_HCT116_hg19	2000-09-01	0.0196431	0.0596878	-0.671348	1.89228	NGRN;MED11;MTRR;MRPS24;DNAJC30;YEATS4;SDHC;TRIAP1;FAM104A
POLR2A_H54_hg19	2000-09-01	0.0196431	0.0596878	-0.666265	1.87795	PSMD6;MRPS24;DNAJC30;PPP2R3C;ATP5E;M6PR;SDHC;PNRC1;APRT
CUX1_K562_hg19	2000-09-01	0.0196431	0.0596878	-0.665053	1.87454	PHOSPHO2;RNMT;ECH1;M6PR;STUB1;TRIAP1;ALKBH7;PNRC1;MRPS18C
STAT3_GM12878_hg19	2000-09-01	0.0196431	0.0596878	-0.664799	1.87382	HOMEZ;MED11;ZNHIT2;PHOSPHO2;RNMT;DNAJC30;NUDT2;APRT;MRPS18C
RELA_GM19099_hg19	2000-09-01	0.0196431	0.0596878	-0.663669	1.87064	MED11;ZNHIT2;PSMD6;DNAJC30;RNMT;ATP5E;TRIAP1;SPG21;PNRC1
POLR2A_heart_mm9	2000-09-01	0.0196431	0.0596878	-0.662944	1.86859	PSMD6;ZNHIT2;2700062C07RIK;H2AFX;M6PR;SDHC;PSMG2;MRPS18C;APRT
NFYB_HeLa-S3_hg19	2000-09-01	0.0196431	0.0596878	-0.660141	1.86069	HOMEZ;RACGAP1;RNMT;DNAJC30;M6PR;MRPL28;NUDT2;PNRC1;MRPS18C
HDAC6_K562_hg19	2000-09-01	0.0196431	0.0596878	-0.66012	1.86063	NGRN;PHOSPHO2;ANKRD49;PPP2R3C;RNMT;SDHC;ALKBH7;ATG12;PNRC1
MYC_endothelial cell of umbilical vein_hg19	2000-09-01	0.0196431	0.0596878	-0.659246	1.85817	PSMD6;MTRR;ANKRD49;MRPS24;PPP2R3C;TMSB4X;ECH1;MRPL28;YEATS4
POLR2A_HeLa-S3_hg19	15/4163	0.0177301	0.0596878	-0.656812	1.85131	HOMEZ;RTN2;MTRR;MRPS24;MTX1;RNMT;M6PR;NUDT2;TRIAP1;ATG12;NGRN;PSMD6;RACGAP1;DNAJC30;SPG21
POLR2A_lung_mm9	2000-09-01	0.0196431	0.0596878	-0.655153	1.84663	2700060E02RIK;PSMD6;ZFP526;2700062C07RIK;M6PR;PSMG2;ALKBH7;ATG12;MRPS18C
CUX1_GM12878_hg19	2000-09-01	0.0196431	0.0596878	-0.653265	1.84131	PSMD6;PHOSPHO2;ECH1;M6PR;PNRC1;BET1L;SPG21;MRPS18C;APRT
ZNF384_ES-E14_mm9	2000-09-01	0.0196431	0.0596878	-0.646107	1.82114	2700060E02RIK;MED11;PPP2R3C;TMSB4X;2700062C07RIK;ECH1;MRPL28;B330016D10RIK;TRIAP1
KAT2B_K562_hg19	2000-09-01	0.0196431	0.0596878	-0.63472	1.78904	NGRN;PHOSPHO2;RACGAP1;BLOC1S1;TMSB4X;ECH1;SNORA68;TRIAP1;ALKBH7
ZNF263_HEK293_hg19	2000-09-01	0.0196431	0.0596878	-0.629113	1.77324	ZNHIT2;PSMD6;PHOSPHO2;PPP2R3C;ATP5E;H2AFX;TRIAP1;FAM104A;SPG21
UBTF_MEL cell line_mm9	2000-09-01	0.0196431	0.0596878	-0.627386	1.76837	HDDC2;ZNHIT2;RGCC;MRPS24;PPP2R3C;H2AFX;PSMG2;SCAND1;MRPS18C
eGFP-JUND_K562_hg19	2000-09-01	0.0196431	0.0596878	-0.614718	1.73266	ZNHIT2;RACGAP1;PPP2R3C;TMSB4X;MRPL28;TPGS1;FAM104A;SPG21;APRT
ZC3H11A_CH12.LX_mm9	7/1429	0.0261715	0.0760035	-0.671398	1.73018	RTN2;RGCC;MTX1;PPP2R3C;M6PR;B330016D10RIK;ALKBH7
MAFF_HepG2_hg19	2000-09-01	0.0196431	0.0596878	-0.613038	1.72793	PSMD6;ANKRD49;PHOSPHO2;MRPS24;MRPL28;SDHC;TRIAP1;PNRC1;MRPS18C
TAL1_K562_hg19	2000-09-01	0.0196431	0.0596878	-0.612336	1.72595	NGRN;MTRR;PHOSPHO2;MTX1;MRPS24;BLOC1S1;ECH1;TRIAP1;MRPS18C
ATF3_H1-hESC_hg19	7/1386	0.0226114	0.0671517	-0.632854	1.70921	ZNHIT2;BLOC1S1;DNAJC30;RNMT;TRIAP1;BET1L;MRPS18C
GTF2B_K562_hg19	2000-09-01	0.0196431	0.0596878	-0.603292	1.70046	NGRN;PHOSPHO2;MTRR;MTX1;MRPS24;RNMT;ECH1;FAM104A;PNRC1
RELA_GM18526_hg19	5/838	0.028488	0.0814985	-0.677514	1.69864	H2AFX;SCAND1;TPGS1;PNRC1;MRPS18C
MAX_endothelial cell of umbilical vein_hg19	2000-09-01	0.0196431	0.0596878	-0.597317	1.68361	BLOC1S1;DNAJC30;RNMT;PPP2R3C;M6PR;SPG21;ATG12;MRPS18C;APRT
POLR2A_embryonic fibroblast_mm9	2000-09-01	0.0196431	0.0596878	-0.594878	1.67674	PSMD6;PHOSPHO2;MRPS24;2700062C07RIK;H2AFX;M6PR;SDHC;ALKBH7;ATG12
SP1_GM12878_hg19	7/1356	0.0203385	0.0613273	-0.597383	1.66761	MTRR;ANKRD49;MRPS24;DNAJC30;MRPL28;FAM104A;PNRC1
GABPA_MCF-7_hg19	2048-09-01	0.0225368	0.0671517	-0.617386	1.66744	MED11;MTRR;PHOSPHO2;PPP2R3C;RNMT;H2AFX;M6PR;SDHC;FAM104A
RFX5_HepG2_hg19	2000-09-01	0.0196431	0.0596878	-0.590426	1.66419	ZNHIT2;MTRR;PHOSPHO2;BLOC1S1;SDHC;FAM104A;ATG12;PNRC1;APRT
TAF1_H1-hESC_hg19	7/1411	0.024637	0.0723482	-0.630605	1.65613	NGRN;MTRR;DNAJC30;RNMT;ATP5E;ECH1;TRIAP1
SIRT6_H1-hESC_hg19	2000-09-01	0.0196431	0.0596878	-0.568767	1.60314	NGRN;PSMD6;PPP2R3C;H2AFX;ECH1;STUB1;TRIAP1;SPG21;MRPS18C
USF1_HCT116_hg19	7/1402	0.0238938	0.0706933	-0.592026	1.56852	PPP2R3C;BLOC1S1;RNMT;M6PR;SDHC;SPG21;MRPS18C
POLR2A_HGPS cell_hg19	2000-09-01	0.0196431	0.0596878	-0.546726	1.54102	NGRN;MRPS24;RACGAP1;DNAJC30;ATP5E;MRPL28;TRIAP1;SPG21;ATG12
KAT2A_HeLa-S3_hg19	6/1112	0.02592	0.0755521	-0.587731	1.51807	NGRN;ANKRD49;TMSB4X;H2AFX;PNRC1;APRT
NELFE_K562_hg19	3/334	0.031582	0.0887679	-0.620615	1.50296	DNAJC30;TMSB4X;H2AFX
NR3C1_A549_hg19	8/1855	0.0343975	0.0946534	-0.613699	1.44682	BLOC1S1;TMSB4X;ECH1;TRIAP1;SCAND1;PNRC1;ATG12;APRT
ELK1_GM12878_hg19	2000-09-01	0.0196431	0.0596878	-0.511797	1.44257	MTRR;PHOSPHO2;DNAJC30;H2AFX;M6PR;SDHC;TRIAP1;FAM104A;PNRC1
PAX5_GM12891_hg19	5/907	0.0380555	0.102567	-0.621741	1.41585	NUDT2;SCAND1;TRIAP1;BET1L;APRT
GATA3_MCF-7_hg19	2095-09-01	0.0256598	0.0750716	-0.54649	1.41503	PSMD6;PHOSPHO2;TST;TMSB4X;ECH1;SCAND1;PNRC1;ATG12;APRT
TCF12_myocyte_mm9	6/1223	0.0385894	0.103651	-0.624136	1.41474	RACGAP1;BLOC1S1;2700062C07RIK;ECH1;M6PR;SPG21
PML_K562_hg19	7/1438	0.026963	0.0774448	-0.544739	1.39355	NGRN;ZNHIT2;RNMT;ATP5E;SDHC;TRIAP1;FAM104A
ELF1_HCT116_hg19	6/1194	0.0349564	0.0955231	-0.578116	1.35764	ANKRD49;RACGAP1;RNMT;PPP2R3C;M6PR;SPG21
SRF_HepG2_hg19	5/888	0.035246	0.0959814	-0.577808	1.35415	ZNHIT2;DNAJC30;ECH1;TRIAP1;MRPS18C
GABPA_K562_hg19	7/1494	0.032262	0.0903566	-0.560801	1.34816	NGRN;PHOSPHO2;RNMT;ATP5E;M6PR;MRPL28;MRPS18C
E2F4_HeLa-S3_hg19	6/1173	0.0324704	0.0906178	-0.531084	1.27519	ANKRD49;RACGAP1;BLOC1S1;H2AFX;NUDT2;YEATS4
STAT1_HeLa-S3_hg19	5/945	0.0440813	0.109852	-0.566113	1.25033	PHOSPHO2;MRPL28;NUDT2;SNORA68;ATG12
USF1_GM12878_hg19	2162-09-01	0.0306356	0.0867275	-0.509645	1.24607	RACGAP1;PPP2R3C;BLOC1S1;RNMT;M6PR;SDHC;SPG21;MRPS18C;APRT
TCF7L2_HeLa-S3_hg19	2827-11-01	0.0265059	0.0766917	-0.47784	1.22708	NGRN;MTRR;TST;RACGAP1;PPP2R3C;TMSB4X;TRIAP1;FAM104A;PNRC1;ATG12;MRPS18C
CEBPB_A549_hg19	2860-11-01	0.0285814	0.0814985	-0.481996	1.20845	NGRN;ZNHIT2;MTRR;MRPS24;DNAJC30;PPP2R3C;RNMT;BLOC1S1;TMSB4X;ECH1;APRT
CTCF_GM12878_hg19	15/4238	0.0206129	0.0619174	-0.430149	1.19666	MTRR;H2AFX;M6PR;YEATS4;SDHC;TRIAP1;FAM104A;PNRC1;NGRN;PSMD6;TST;RACGAP1;BLOC1S1;DNAJC30;TMSB4X
ELF1_MCF-7_hg19	8/1859	0.0347752	0.0953592	-0.509062	1.19635	NGRN;MTRR;ANKRD49;PPP2R3C;M6PR;SDHC;TRIAP1;SPG21
REST_K562_hg19	2834-11-01	0.0269366	0.0774448	-0.457814	1.17117	ANKRD49;H2AFX;M6PR;NUDT2;TRIAP1;CARTPT;SCAND1;SLC26A4;BET1L;SPG21;MRPS18C
SP2_HepG2_hg19	7/1507	0.0335865	0.0930724	-0.492237	1.16876	HOMEZ;PSMD6;MTRR;PPP2R3C;NUDT2;MRPL28;ALKBH7
SIN3A_Panc1_hg19	5/976	0.0494034	0.109852	-0.51969	1.1478	NGRN;PHOSPHO2;MRPS24;ATP5E;TRIAP1
SIX5_H1-hESC_hg19	6/1258	0.0432888	0.109852	-0.518839	1.14592	MED11;RACGAP1;PPP2R3C;ECH1;M6PR;TPGS1
ZKSCAN1_CH12.LX_mm9	6/1240	0.0408286	0.108554	-0.505465	1.12239	ZNHIT2;ECH1;SDHC;TRIAP1;SNORA68;APRT
ATF2_H1-hESC_hg19	1906-08-01	0.0394289	0.105546	-0.4941	1.11104	NGRN;ZNHIT2;RACGAP1;H2AFX;SDHC;TRIAP1;MRPS18C;APRT
ZBTB7A_HepG2_hg19	8/1881	0.0369036	0.0998047	-0.473297	1.09073	MED11;PSMD6;MTRR;RNMT;MRPL28;SDHC;FAM104A;ATG12
KAT2A_GM12878_hg19	8/1849	0.0338364	0.0934359	-0.444361	1.05335	PSMD6;PPP2R3C;TMSB4X;H2AFX;SDHC;TRIAP1;PNRC1;ATG12
SIN3A_SK-N-SH_hg19	5/970	0.0483447	0.109852	-0.47499	1.04907	NGRN;PHOSPHO2;RACGAP1;MRPS24;BLOC1S1
SP1_K562_hg19	6/1249	0.0420471	0.109852	-0.472212	1.04294	HOMEZ;MTRR;H2AFX;ALKBH7;PNRC1;ATG12
SIN3A_H1-hESC_hg19	2874-11-01	0.0294971	0.0838059	-0.41752	1.03514	PHOSPHO2;DNAJC30;ATP5E;M6PR;SDHC;TRIAP1;CARTPT;FAM104A;ATG12;BET1L;MRPS18C
EP300_GM12878_hg19	16/4724	0.0243079	0.0716492	-0.391714	1.03255	MTRR;MRPS24;RNMT;M6PR;SDHC;TRIAP1;FAM104A;PNRC1;BET1L;APRT;NGRN;PSMD6;PHOSPHO2;TST;PPP2R3C;ATP5E
EBF1_GM12878_hg19	2924-11-01	0.0329433	0.0916128	-0.422019	1.0087	NGRN;MTRR;RNMT;ATP5E;ECH1;M6PR;NUDT2;SDHC;TRIAP1;FAM104A;PNRC1
CTCF_cerebellum_mm9	2000-08-01	0.049971	0.109852	-0.440572	0.973056	RTN2;MED11;PSMD6;RGCC;M6PR;ALKBH7;TPGS1;ATG12
CTCF_cortical plate_mm9	2000-08-01	0.049971	0.109852	-0.439937	0.971653	MED11;PSMD6;RGCC;2700062C07RIK;M6PR;SCAND1;ALKBH7;TPGS1
SP1_HCT116_hg19	7/1577	0.041352	0.109576	-0.430789	0.952534	HOMEZ;MTRR;ATP5E;H2AFX;NUDT2;MRPL28;ALKBH7
TCF12_ECC-1_hg19	6/1285	0.0471531	0.109852	-0.431117	0.952174	MED11;PSMD6;ATP5E;SDHC;TRIAP1;APRT
RELA_GM12892_hg19	6/1302	0.0496944	0.109852	-0.430948	0.9518	TMSB4X;H2AFX;SCAND1;PNRC1;ATG12;APRT
USF1_ECC-1_hg19	2318-09-01	0.0448044	0.109852	-0.416403	0.919676	MED11;PSMD6;RACGAP1;PPP2R3C;BLOC1S1;RNMT;M6PR;SDHC;APRT
CTCF_A549_hg19	17/5283	0.0315129	0.0887679	-0.376786	0.912473	H2AFX;ECH1;M6PR;SDHC;TRIAP1;TPGS1;FAM104A;PNRC1;ATG12;APRT;MED11;NGRN;ZNHIT2;PSMD6;TMSB4X;SCAND1;PSMG2
MAX_SK-N-SH_hg19	7/1609	0.0452674	0.109852	-0.412635	0.911353	PSMD6;RACGAP1;PPP2R3C;ATP5E;H2AFX;MRPL28;PNRC1
FOXA1_HepG2_hg19	2272-09-01	0.0402333	0.107334	-0.404392	0.902525	ANKRD49;TST;RACGAP1;ECH1;NUDT2;YEATS4;FAM104A;PNRC1;MRPS18C
FOXM1_MCF-7_hg19	2/168	0.0473115	0.109852	-0.403993	0.892267	RACGAP1;H2AFX
RAD21_A549_hg19	3040-11-01	0.0420491	0.109852	-0.394687	0.871714	MED11;PSMD6;ZNHIT2;TMSB4X;ECH1;H2AFX;M6PR;SDHC;SCAND1;TPGS1;PNRC1
CTCF_lung_mm9	2000-08-01	0.049971	0.109852	-0.392698	0.86732	RTN2;MED11;RGCC;H2AFX;M6PR;ALKBH7;TPGS1;RENBP
RAD21_HepG2_hg19	2685-10-01	0.0442991	0.109852	-0.377489	0.833728	MED11;PSMD6;PHOSPHO2;MRPS24;PPP2R3C;ATP5E;H2AFX;TRIAP1;FAM104A;PNRC1
CBX3_K562_hg19	2682-10-01	0.0440154	0.109852	-0.368848	0.814644	ZNHIT2;MRPS24;BLOC1S1;PPP2R3C;H2AFX;ECH1;YEATS4;TRIAP1;ALKBH7;ATG12
NRF1_K562_hg19	2000-08-01	0.049971	0.109852	-0.365931	0.808202	MTRR;ANKRD49;PHOSPHO2;RACGAP1;DNAJC30;FAM104A;MRPS18C;APRT
GTF2F1_K562_hg19	2000-08-01	0.049971	0.109852	-0.3576	0.789801	NGRN;TST;BLOC1S1;RNMT;TMSB4X;ECH1;SDHC;PNRC1
USF2_CH12.LX_mm9	2000-08-01	0.049971	0.109852	-0.353314	0.780335	MTRR;RGCC;BLOC1S1;STUB1;SCAND1;ALKBH7;RENBP;MRPS18C
BACH1_H1-hESC_hg19	2000-08-01	0.049971	0.109852	-0.345598	0.763295	MTRR;MRPS24;RNMT;DNAJC30;MRPL28;SLC26A4;PNRC1;BET1L
SIN3A_GM12878_hg19	2000-08-01	0.049971	0.109852	-0.342789	0.757091	PSMD6;RNMT;ATP5E;H2AFX;SDHC;TRIAP1;ATG12;BET1L
HCFC1_HeLa-S3_hg19	2000-08-01	0.049971	0.109852	-0.338184	0.74692	PSMD6;RNMT;DNAJC30;PPP2R3C;ATP5E;M6PR;YEATS4;TPGS1
SRF_GM12878_hg19	1986-08-01	0.0482938	0.109852	-0.337606	0.745644	ZNHIT2;DNAJC30;BLOC1S1;ECH1;M6PR;TRIAP1;BET1L;MRPS18C
CTCFL_K562_hg19	2365-09-01	0.0498298	0.109852	-0.331198	0.73149	MED11;ZNHIT2;PSMD6;BLOC1S1;H2AFX;TPGS1;PNRC1;ATG12;APRT
REST_Panc1_hg19	4/688	0.0526617	0.114488	-0.329755	0.714673	RTN2;H2AFX;CARTPT;SLC26A4
MAFK_IMR-90_hg19	2000-08-01	0.049971	0.109852	-0.319313	0.70524	PSMD6;PHOSPHO2;RNMT;TMSB4X;ECH1;SCAND1;SPG21;APRT
CEBPB_H1-hESC_hg19	2000-08-01	0.049971	0.109852	-0.317379	0.700968	RACGAP1;H2AFX;ECH1;M6PR;SDHC;STUB1;CARTPT;TRIAP1
POLR2A_GM15510_hg19	2000-08-01	0.049971	0.109852	-0.301552	0.666012	MRPS24;RACGAP1;DNAJC30;RNMT;PPP2R3C;ATP5E;ATG12;SPG21
SIN3A_K562_hg19	4/698	0.0549653	0.118144	-0.304111	0.649534	ZNHIT2;RNMT;TRIAP1;BET1L
POLR2A_HEK293_hg19	2000-08-01	0.049971	0.109852	-0.293843	0.648987	PSMD6;DNAJC30;TMSB4X;ECH1;SDHC;TRIAP1;FAM104A;SPG21
MXI1_H1-hESC_hg19	2000-08-01	0.049971	0.109852	-0.290348	0.641268	PSMD6;ZNHIT2;PHOSPHO2;RACGAP1;MRPS24;PPP2R3C;BET1L;APRT
CHD1_CH12.LX_mm9	2000-08-01	0.049971	0.109852	-0.290058	0.640627	ZNHIT2;TST;TMSB4X;ECH1;H2AFX;SCAND1;TPGS1;ATG12
POLR2A_MCF-7_hg19	14/4137	0.0360987	0.0979644	-0.269403	0.625864	ANKRD49;MTX1;MRPS24;NUDT2;SDHC;ALKBH7;ATG12;APRT;NGRN;TST;RACGAP1;DNAJC30;PPP2R3C;ATP5E
MAZ_HepG2_hg19	2000-08-01	0.049971	0.109852	-0.271425	0.599474	MTRR;RACGAP1;MRPS24;PPP2R3C;TRIAP1;ATG12;PNRC1;APRT
EZH2_T-cell acute lymphoblastic leukemia_hg19	2000-08-01	0.049971	0.109852	-0.267799	0.591466	NGRN;MTX1;BLOC1S1;ECH1;M6PR;MRPL28;APRT;MRPS18C
POLR2AphosphoS2_A549_hg19	2000-08-01	0.049971	0.109852	-0.265396	0.586159	PSMD6;ZNHIT2;MTX1;SNORD42A;TMSB4X;ECH1;PNRC1;APRT
TEAD4_A549_hg19	3/447	0.0642956	0.134219	-0.290875	0.584158	SCAND1;PNRC1;APRT
HDAC1_K562_hg19	2000-08-01	0.049971	0.109852	-0.263113	0.581116	NGRN;TST;M6PR;SDHC;TRIAP1;TPGS1;FAM104A;ATG12
CHD2_K562_hg19	2000-08-01	0.049971	0.109852	-0.262623	0.580035	NGRN;PHOSPHO2;DNAJC30;ATP5E;TRIAP1;PNRC1;SPG21;MRPS18C
ZNF384_K562_hg19	2000-08-01	0.049971	0.109852	-0.255478	0.564254	MRPS24;MTX1;RNMT;BLOC1S1;TMSB4X;TRIAP1;FAM104A;PNRC1
NELFE_MEL cell line_mm9	2000-08-01	0.049971	0.109852	-0.251298	0.555021	HDDC2;PSMD6;MRPL28;YEATS4;SDHC;FAM104A;ATG12;MRPS18C
NRF1_GM12878_hg19	2000-08-01	0.049971	0.109852	-0.250404	0.553046	ANKRD49;MTRR;DNAJC30;NUDT2;TRIAP1;BET1L;PNRC1;APRT
TBP_HepG2_hg19	2000-08-01	0.049971	0.109852	-0.249109	0.550187	ZNHIT2;MRPS24;RNMT;DNAJC30;H2AFX;M6PR;FAM104A;PNRC1
IKZF1_GM12878_hg19	2000-08-01	0.049971	0.109852	-0.236583	0.522521	ANKRD49;PPP2R3C;BLOC1S1;TMSB4X;M6PR;SLC26A4;FAM104A;SPG21
ZNF143_GM12878_hg19	2000-08-01	0.049971	0.109852	-0.231493	0.511281	MRPS24;BLOC1S1;DNAJC30;TRIAP1;PNRC1;SPG21;MRPS18C;APRT
CTBP2_H1-hESC_hg19	2000-08-01	0.049971	0.109852	-0.23126	0.510765	PSMD6;ZNHIT2;MTRR;ANKRD49;MTX1;BLOC1S1;ATG12;MRPS18C
RBBP5_H1-hESC_hg19	2000-08-01	0.049971	0.109852	-0.230409	0.508886	HOMEZ;NGRN;PHOSPHO2;DNAJC30;ATP5E;SDHC;ATG12;APRT
TCF12_GM12878_hg19	5/1023	0.0581757	0.123408	-0.242971	0.508359	BLOC1S1;DNAJC30;TMSB4X;SPG21;APRT
NRF1_SK-N-SH_hg19	2000-08-01	0.049971	0.109852	-0.225637	0.498345	MED11;MTRR;RACGAP1;TPGS1;FAM104A;PNRC1;APRT;MRPS18C
POLR2A_GM18951_hg19	2000-08-01	0.049971	0.109852	-0.218189	0.481895	PSMD6;RACGAP1;PPP2R3C;DNAJC30;ATP5E;M6PR;TRIAP1;FAM104A
REST_HepG2_hg19	5/1002	0.0541512	0.116759	-0.221393	0.475473	RTN2;H2AFX;CARTPT;TRIAP1;SLC26A4
BCLAF1_K562_hg19	5/1007	0.055094	0.118144	-0.219216	0.468212	SNORD42A;H2AFX;SCAND1;BET1L;MRPS18C
POLR2AphosphoS5_H1-hESC_hg19	6/1347	0.056829	0.121204	-0.220023	0.464309	PHOSPHO2;MRPS24;RNMT;MRPL28;SDHC;TRIAP1
ARID3A_K562_hg19	2000-08-01	0.049971	0.109852	-0.206694	0.456508	HDDC2;MRPS24;RNMT;ECH1;TRIAP1;ALKBH7;PNRC1;MRPS18C
REST_U-87 MG_hg19	3/458	0.0680828	0.141003	-0.23256	0.455578	RTN2;CARTPT;SLC26A4
JUN_HeLa-S3_hg19	3/506	0.0857613	0.17153	-0.25614	0.451575	MRPS24;BLOC1S1;TMSB4X
USF2_GM12878_hg19	2000-08-01	0.049971	0.109852	-0.201899	0.445918	ZNHIT2;ANKRD49;MTRR;PPP2R3C;BLOC1S1;DNAJC30;TRIAP1;SPG21
SMARCC1_HeLa-S3_hg19	2000-08-01	0.049971	0.109852	-0.201584	0.445222	MTRR;MRPS24;BLOC1S1;TMSB4X;M6PR;SDHC;FAM104A;ATG12
MAX_GM12878_hg19	2000-08-01	0.049971	0.109852	-0.192293	0.424703	PSMD6;RACGAP1;DNAJC30;PPP2R3C;RNMT;M6PR;TRIAP1;FAM104A
POLR2A_testis_mm9	2000-08-01	0.049971	0.109852	-0.189638	0.418838	PHOSPHO2;2700062C07RIK;ECH1;H2AFX;M6PR;YEATS4;SDHC;ALKBH7
GATA3_T47D_hg19	5/1102	0.0748345	0.152515	-0.214272	0.402937	ZNHIT2;ANKRD49;PHOSPHO2;ECH1;ATG12
TBL1XR1_GM12878_hg19	2000-08-01	0.049971	0.109852	-0.178665	0.394602	MTRR;TST;DNAJC30;TMSB4X;H2AFX;M6PR;TRIAP1;SPG21
SPI1_GM12878_hg19	2068-08-01	0.0586641	0.124109	-0.188567	0.393463	MRPS24;ATP5E;M6PR;YEATS4;SPG21;ATG12;BET1L;MRPS18C
STAT5A_GM12878_hg19	6/1340	0.0556801	0.119077	-0.182587	0.388543	PSMD6;ANKRD49;SDHC;TRIAP1;TPGS1;MRPS18C
MAZ_HeLa-S3_hg19	2000-08-01	0.049971	0.109852	-0.172474	0.380929	MTRR;PHOSPHO2;DNAJC30;RNMT;PPP2R3C;STUB1;TRIAP1;ATG12
FOSL2_A549_hg19	6/1375	0.0615694	0.129214	-0.185587	0.379764	MED11;BLOC1S1;TMSB4X;ECH1;TRIAP1;APRT
JUND_GM12878_hg19	4/809	0.0841386	0.168957	-0.201374	0.358065	TST;MRPS24;RNMT;SCAND1
RAD21_H1-hESC_hg19	2750-10-01	0.0507608	0.110969	-0.161984	0.356122	ZNHIT2;PSMD6;TMSB4X;ATP5E;ECH1;MRPL28;PSMG2;CARTPT;TRIAP1;PNRC1
ZC3H11A_K562_hg19	2000-08-01	0.049971	0.109852	-0.160497	0.354477	NGRN;PSMD6;PHOSPHO2;RNMT;H2AFX;TRIAP1;ATG12;PNRC1
TBP_HeLa-S3_hg19	2000-08-01	0.049971	0.109852	-0.158563	0.350205	ZNHIT2;PHOSPHO2;MTRR;RNMT;DNAJC30;MRPL28;FAM104A;APRT
SPI1_GM12891_hg19	5/1074	0.0686563	0.141446	-0.178188	0.348506	HDDC2;MRPS24;ATP5E;M6PR;SPG21
eGFP-JUNB_K562_hg19	2000-08-01	0.049971	0.109852	-0.152019	0.335751	NGRN;ZNHIT2;PSMD6;PPP2R3C;H2AFX;MRPL28;TRIAP1;ALKBH7
MAFK_GM12878_hg19	2/194	0.0608811	0.128454	-0.152202	0.312347	SCAND1;APRT
CREB1_A549_hg19	5/1103	0.0750607	0.152515	-0.161049	0.302852	NGRN;MRPS24;RNMT;TMSB4X;SDHC
CHD2_HeLa-S3_hg19	2000-08-01	0.049971	0.109852	-0.134748	0.297607	PSMD6;RACGAP1;RNMT;PPP2R3C;MRPL28;STUB1;TRIAP1;FAM104A
POLR2AphosphoS5_HepG2_hg19	7/1668	0.0531063	0.11482	-0.134202	0.290466	PSMD6;MTRR;MRPS24;DNAJC30;H2AFX;MRPL28;TRIAP1
TCF12_A549_hg19	5/1098	0.0739336	0.151132	-0.152277	0.287743	NGRN;PSMD6;M6PR;MRPL28;TRIAP1
TCF7L2_HCT116_hg19	2000-08-01	0.049971	0.109852	-0.12812	0.282969	PSMD6;MTRR;MRPS24;RACGAP1;ECH1;H2AFX;FAM104A;APRT
CHD1_GM12878_hg19	2000-08-01	0.049971	0.109852	-0.126668	0.279761	ZNHIT2;PSMD6;ANKRD49;DNAJC30;FAM104A;SPG21;APRT;MRPS18C
GTF2F1_HeLa-S3_hg19	2000-08-01	0.049971	0.109852	-0.125849	0.277953	ZNHIT2;PPP2R3C;DNAJC30;RNMT;ECH1;H2AFX;TRIAP1;FAM104A
POLR2A_olfactory bulb_mm9	2000-08-01	0.049971	0.109852	-0.124514	0.275005	NGRN;MED11;PSMD6;RGCC;ECH1;H2AFX;SDHC;B330016D10RIK
TAF1_A549_hg19	3/512	0.088098	0.175084	-0.157112	0.273766	NGRN;MED11;DNAJC30
TEAD4_H1-hESC_hg19	7/1752	0.065687	0.1364	-0.133056	0.265068	PSMD6;MRPS24;YEATS4;TRIAP1;ATG12;MRPS18C;APRT
ZMIZ1_MEL cell line_mm9	6/1392	0.0645609	0.134416	-0.131161	0.263216	SNORD42A;H2AFX;STUB1;SCAND1;SNORA68;PNRC1
E2F4_MEL cell line_mm9	3/549	0.103093	0.192517	-0.152588	0.2514	MTRR;H2AFX;MRPS18C
YY1_HCT116_hg19	5/1076	0.0690876	0.141963	-0.127563	0.249028	PHOSPHO2;ECH1;MRPL28;TRIAP1;MRPS18C
POLR2A_ES-Bruce4_mm9	2000-08-01	0.049971	0.109852	-0.11204	0.247454	PHOSPHO2;RGCC;MRPS24;SDHC;YEATS4;ATG12;HSPA1B;APRT
FOS_HeLa-S3_hg19	4/860	0.0996756	0.192517	-0.147636	0.243241	HOMEZ;MTRR;NUDT2;ALKBH7
EP300_T47D_hg19	5/1155	0.087343	0.174023	-0.134424	0.23505	PPP2R3C;ATP5E;ECH1;H2AFX;SPG21
NR3C1_HepG2_hg19	2/211	0.0703877	0.144258	-0.116593	0.225741	TRIAP1;TPGS1
ZBTB7A_K562_hg19	4/864	0.100948	0.192517	-0.123414	0.203333	MTRR;TMSB4X;MRPL28;ALKBH7
ZBTB33_HCT116_hg19	5/1074	0.0686563	0.141446	-0.102673	0.200811	ANKRD49;RACGAP1;NUDT2;ATG12;MRPS18C
REST_GM12878_hg19	5/1149	0.085874	0.17153	-0.108419	0.191142	RTN2;TMSB4X;SCAND1;CARTPT;SLC26A4
MAX_H1-hESC_hg19	3145-11-01	0.0517172	0.112746	-0.0780226	0.170293	PSMD6;PHOSPHO2;MTRR;RACGAP1;PPP2R3C;BLOC1S1;DNAJC30;TMSB4X;H2AFX;APRT;MRPS18C
eGFP-NR4A1_K562_hg19	5/1199	0.0985226	0.1924	-0.0825327	0.136029	ATP5E;ECH1;SDHC;YEATS4;SCAND1
MAX_myocyte_mm9	5/1160	0.0885775	0.175593	-0.0745366	0.129663	MED11;RNMT;PPP2R3C;PSMG2;FAM104A
POLR2A_H1-hESC_hg19	2809-10-01	0.0571608	0.121583	-0.0544265	0.114685	HOMEZ;NGRN;PSMD6;MTRR;PHOSPHO2;MRPS24;RNMT;ECH1;SDHC;TRIAP1
MAX_A549_hg19	3133-11-01	0.0505407	0.110795	-0.0420766	0.0925714	ZNHIT2;PSMD6;MTRR;RACGAP1;DNAJC30;PPP2R3C;H2AFX;TRIAP1;BET1L;SPG21;PNRC1
MAX_HepG2_hg19	3158-11-01	0.053013	0.11482	-0.0420602	0.0910345	NGRN;MED11;PHOSPHO2;MTRR;RACGAP1;PPP2R3C;DNAJC30;RNMT;H2AFX;TRIAP1;FAM104A
YY1_A549_hg19	5/1173	0.0918304	0.181129	-0.0392399	0.0670431	MED11;RACGAP1;MRPS24;PPP2R3C;MRPS18C
SP2_H1-hESC_hg19	5/1184	0.0946315	0.186187	-0.0224689	0.0377703	HOMEZ;PSMD6;NUDT2;MRPL28;ALKBH7
POLR2AphosphoS5_GM12891_hg19	7/1809	0.0751916	0.152515	-0.0160029	0.0300933	MED11;NGRN;MTRR;ANKRD49;MRPS24;PPP2R3C;TRIAP1
ZBTB33_SK-N-SH_hg19	5/1234	0.107918	0.192517	-0.0138977	0.0228975	ANKRD49;RACGAP1;NUDT2;SPG21;MRPS18C
CHD2_MEL cell line_mm9	7/1826	0.0781789	0.157761	-0.00151291	0.00279385	ANKRD49;SNORD42A;ATP5E;NUDT2;STUB1;SNORA68;ALKBH7
CTCF_LNCaP clone FGC_hg19	2661-01-01	0.996777	0.996777	1.76272	-0.00569116	PSMD6
CBX8_K562_hg19	2000-01-01	0.985804	0.992107	1.44668	-0.0114639	SLC26A4
CBX2_K562_hg19	2000-01-01	0.985804	0.992107	1.44765	-0.0114716	SLC26A4
CTCF_BE2C_hg19	2174-01-01	0.990353	0.992876	1.68556	-0.0120505	PSMD6
CTCF_fibroblast of gingiva_hg19	2237-01-01	0.991618	0.99288	1.69824	-0.0121353	PSMD6
CTCF_astrocyte of the spinal cord_hg19	2167-01-01	0.990201	0.992876	1.72455	-0.0123292	PSMD6
RCOR1_IMR-90_hg19	1930-01-01	0.98343	0.992107	1.57933	-0.0125151	BLOC1S1
CTCF_epithelial cell of proximal tubule_hg19	2051-01-01	0.98732	0.992364	1.637	-0.0125483	PSMD6
CTCF_brain microvascular endothelial cell_hg19	1/1747	0.975226	0.992107	1.58478	-0.0125583	FAM104A
CTCF_GM12864_hg19	1/1804	0.978136	0.992107	1.59785	-0.0126618	PSMD6
CTCF_GM12869_hg19	1/1832	0.97944	0.992107	1.60964	-0.0127552	PSMD6
TCF7L2_HEK293_hg19	2000-01-01	0.985804	0.992107	1.62492	-0.0128764	H2AFX
CTCF_GM13977_hg19	2000-01-01	0.985804	0.992107	1.65033	-0.0130777	PSMD6
CTCF_GM12866_hg19	1/1812	0.978516	0.992107	1.65534	-0.0131174	PSMD6
CTCF_NB4_hg19	2000-01-01	0.985804	0.992107	1.66485	-0.0131928	PSMD6
CTCF_GM10266_hg19	2000-01-01	0.985804	0.992107	1.70404	-0.0135033	FAM104A
CTCF_astrocyte of the cerebellum_hg19	1/1663	0.970232	0.990367	1.52356	-0.014748	PSMD6
CTCF_HEK293_hg19	1/1654	0.969642	0.990367	1.56424	-0.0151418	PSMD6
CTCF_GM12867_hg19	1/1619	0.967235	0.989875	1.61184	-0.0164028	PSMD6
PBX3_A549_hg19	2098-08-01	0.0627922	0.131429	0.00932787	-0.0189289	HOMEZ;NGRN;ZNHIT2;TMSB4X;ATP5E;H2AFX;MRPL28;ALKBH7
TCF3_myocyte_mm9	1987-07-01	0.109936	0.192517	0.0169605	-0.0279436	RGCC;BLOC1S1;B330016D10RIK;TRIAP1;SNORA68;1700123O20RIK;SPG21
CTCF_GM12868_hg19	1/1468	0.954519	0.978134	1.55303	-0.034336	PSMD6
TAL1_MEL cell line_mm9	2290-02-01	0.954408	0.978134	1.55567	-0.0343944	TRIAP1;SPG21
CTCF_kidney epithelial cell_hg19	2227-02-01	0.94883	0.974843	1.5646	-0.0398649	PSMD6;FAM104A
EZH2_K562_hg19	2000-07-01	0.112771	0.192517	0.0267226	-0.0440273	ZNHIT2;PPP2R3C;H2AFX;ECH1;M6PR;TRIAP1;ATG12
CHD1_H1-hESC_hg19	3635-12-01	0.0612791	0.128948	0.0238324	-0.0488169	MED11;PSMD6;MRPS24;PPP2R3C;ECH1;SDHC;STUB1;TRIAP1;PSMG2;TPGS1;BET1L;MRPS18C
ZNF384_CH12.LX_mm9	2000-07-01	0.112771	0.192517	0.0312037	-0.0514102	2700060E02RIK;MTX1;PPP2R3C;2700062C07RIK;ECH1;TRIAP1;ATG12
BCL11A_GM12878_hg19	1/1186	0.916534	0.955819	1.2423	-0.0561354	TMSB4X
TCF7L2_MCF-7_hg19	2000-07-01	0.112771	0.192517	0.0379254	-0.0624848	HOMEZ;NGRN;RACGAP1;PPP2R3C;TMSB4X;H2AFX;MRPS18C
EGR1_K562_hg19	1915-07-01	0.094963	0.186374	0.0380804	-0.0639751	RTN2;HDDC2;PHOSPHO2;MRPS24;DNAJC30;TRIAP1;RENBP
CTCF_GM12873_hg19	2055-02-01	0.930199	0.959475	1.56259	-0.0646427	PSMD6;FAM104A
CTCF_GM12874_hg19	2065-02-01	0.931435	0.959475	1.57231	-0.0650446	PSMD6;FAM104A
CTCF_fibroblast of pedal digit skin_hg19	2060-02-01	0.930819	0.959475	1.57694	-0.0652363	PSMD6;FAM104A
CTCF_GM12875_hg19	2082-02-01	0.933489	0.960334	1.62662	-0.0658356	PSMD6;TST
EP300_osteoblast_hg19	2000-02-01	0.923027	0.955819	1.46604	-0.0662455	NGRN;ANKRD49
CTCF_foreskin fibroblast_hg19	2745-03-01	0.929472	0.959475	1.64576	-0.0680832	PSMD6;FAM104A;PNRC1
CTCF_osteoblast_hg19	2000-02-01	0.923027	0.955819	1.52026	-0.0686951	PPP2R3C;PSMG2
CTCF_HL-60_hg19	2000-02-01	0.923027	0.955819	1.60591	-0.0725655	PSMD6;ZNHIT2
CTCF_medulloblastoma_hg19	2000-02-01	0.923027	0.955819	1.61008	-0.0727537	PSMD6;RNMT
CTCF_astrocyte_hg19	2000-02-01	0.923027	0.955819	1.61569	-0.0730073	PSMD6;MRPS18C
CTCF_GM12871_hg19	1993-02-01	0.922068	0.955819	1.62029	-0.0732152	PSMD6;TST
CTCF_GM10248_hg19	2000-02-01	0.923027	0.955819	1.62837	-0.0735805	DNAJC30;FAM104A
SP1_A549_hg19	7/1825	0.0780013	0.157761	0.040187	-0.0742123	PSMD6;ZNHIT2;RACGAP1;MRPS24;DNAJC30;TRIAP1;APRT
RAD21_CH12.LX_mm9	2000-07-01	0.112771	0.192517	0.0458379	-0.0755211	MED11;RGCC;ZFP526;ALKBH7;RENBP;1700123O20RIK;APRT
EZH2_astrocyte_hg19	2000-07-01	0.112771	0.192517	0.0461209	-0.0759874	NGRN;PHOSPHO2;H2AFX;ECH1;SDHC;TRIAP1;MRPS18C
POLR2AphosphoS5_HCT116_hg19	6/1588	0.105225	0.192517	0.0463752	-0.0764064	PSMD6;MTRR;MRPS24;M6PR;MRPL28;TRIAP1
CTCF_skin fibroblast_hg19	2000-07-01	0.112771	0.192517	0.054697	-0.0901171	PHOSPHO2;MTRR;TMSB4X;YEATS4;TRIAP1;FAM104A;MRPS18C
MYOD1_C2C12_mm9	1/1026	0.882562	0.929821	1.25192	-0.0910928	BLOC1S1
WRNIP1_GM12878_hg19	2000-07-01	0.112771	0.192517	0.0556689	-0.0917183	ZNHIT2;RNMT;NUDT2;MRPL28;ALKBH7;FAM104A;PNRC1
CTCF_WERI-Rb-1_hg19	2/1833	0.8969	0.938644	1.46763	-0.0929292	PSMD6;FAM104A
CTCF_GM12872_hg19	2/1823	0.895104	0.938012	1.4932	-0.0955532	PSMD6;RNMT
HDAC2_K562_hg19	2623-09-01	0.0841565	0.168957	0.0549941	-0.0977857	PSMD6;MTRR;PHOSPHO2;MRPS24;BLOC1S1;H2AFX;SDHC;ALKBH7;SPG21
EGR1_H1-hESC_hg19	1/1046	0.887456	0.931237	1.41474	-0.100788	ZNHIT2
JUN_endothelial cell of umbilical vein_hg19	1/988	0.872682	0.920644	1.26968	-0.104979	PSMG2
CTCF_cardiac muscle cell_hg19	2/1777	0.886473	0.931237	1.51645	-0.108033	PSMD6;FAM104A
CTCF_fibroblast of pulmonary artery_hg19	2429-03-01	0.884833	0.930968	1.53355	-0.109696	PSMD6;PSMG2;FAM104A
SIRT6_K562_hg19	2000-07-01	0.112771	0.192517	0.0683571	-0.112623	PHOSPHO2;MTX1;SDHC;SNORA68;ALKBH7;TPGS1;SPG21
CHD2_H1-hESC_hg19	2000-07-01	0.112771	0.192517	0.0686011	-0.113025	MTRR;PHOSPHO2;TRIAP1;ATG12;PNRC1;SPG21;APRT
RCOR1_HepG2_hg19	2000-07-01	0.112771	0.192517	0.070772	-0.116602	NGRN;PHOSPHO2;BLOC1S1;BET1L;SPG21;ATG12;PNRC1
EZH2_GM12878_hg19	2000-07-01	0.112771	0.192517	0.0741383	-0.122148	MED11;RACGAP1;ECH1;MRPL28;PSMG2;TRIAP1;MRPS18C
CTCF_spleen_mm9	2000-07-01	0.112771	0.192517	0.0818205	-0.134805	ZNHIT2;PSMD6;RGCC;SCAND1;CARTPT;ATG12;PNRC1
TFAP2A_HeLa-S3_hg19	1995-07-01	0.111676	0.192517	0.0842568	-0.138819	HOMEZ;MED11;NGRN;BLOC1S1;ATP5E;SCAND1;PNRC1
CTCF_GM12865_hg19	2/1640	0.856841	0.906363	1.44227	-0.141797	ZNHIT2;PSMD6
CTCF_fibroblast of skin of abdomen_hg19	2317-03-01	0.86394	0.912646	1.5813	-0.144543	MED11;PSMD6;PSMG2
NRF1_HeLa-S3_hg19	2000-07-01	0.112771	0.192517	0.0894848	-0.147432	MED11;RACGAP1;YEATS4;FAM104A;PNRC1;MRPS18C;APRT
CTCF_fibroblast of foreskin _hg19	2261-03-01	0.852332	0.904024	1.51399	-0.152761	ZNHIT2;PSMD6;M6PR
FOSL1_K562_hg19	1/849	0.829086	0.881744	1.26964	-0.159789	ECH1
CTCF_endothelial cell of umbilical vein_hg19	3469-05-01	0.854522	0.905126	1.66828	-0.166296	PSMD6;ZNHIT2;YEATS4;FAM104A;BET1L
TAL1_G1E-ER4_mm9	1/810	0.814419	0.870853	1.21211	-0.167614	SPG21
NR2F2_MCF-7_hg19	3/616	0.132604	0.219704	0.112992	-0.171237	ATP5E;ECH1;YEATS4
CTCF_epithelial cell of esophagus_hg19	2/1548	0.833248	0.884974	1.40939	-0.172222	MED11;PSMD6
CTCF_ES-Bruce4_mm9	2000-07-01	0.112771	0.192517	0.106906	-0.176134	MED11;PSMD6;RGCC;2700062C07RIK;M6PR;ALKBH7;TPGS1
RXRA_HepG2_hg19	1/761	0.79423	0.851579	1.10453	-0.177458	ALKBH7
CTCF_brain_mm9	2000-07-01	0.112771	0.192517	0.108125	-0.178143	NGRN;ZNHIT2;PSMD6;RGCC;SCAND1;1700123O20RIK;ATG12
CTCF_GM12870_hg19	2/1518	0.824845	0.879611	1.41219	-0.181149	ZNHIT2;PSMD6
eGFP-FOS_K562_hg19	2000-07-01	0.112771	0.192517	0.110365	-0.181834	RACGAP1;ATP5E;ECH1;YEATS4;TPGS1;SLC26A4;MRPS18C
BATF_GM12878_hg19	1/760	0.793796	0.851579	1.13989	-0.183138	SCAND1
GATA1_megakaryocyte_mm9	1/715	0.773323	0.848151	1.12007	-0.184471	ZNHIT2
CHD1_K562_hg19	2000-07-01	0.112771	0.192517	0.11302	-0.186208	MTRR;BLOC1S1;SLC26A4;ALKBH7;FAM104A;ATG12;MRPS18C
RCOR1_GM12878_hg19	2000-07-01	0.112771	0.192517	0.114569	-0.188761	ANKRD49;RNMT;ECH1;TRIAP1;FAM104A;SPG21;APRT
JUN_CH12.LX_mm9	6/1659	0.122695	0.205886	0.122118	-0.192999	PHOSPHO2;2700062C07RIK;TMSB4X;YEATS4;SCAND1;PNRC1
GTF3C2_K562_hg19	1/773	0.799365	0.855919	1.25095	-0.194622	DNAJC30
CTCF_Caco-2_hg19	2152-03-01	0.827334	0.881071	1.57736	-0.199721	PSMD6;M6PR;FAM104A
HDAC2_H1-hESC_hg19	2723-04-01	0.821571	0.877308	1.53628	-0.201094	PSMD6;PHOSPHO2;ATP5E;SPG21
EP300_CH12.LX_mm9	2000-03-01	0.786722	0.848151	1.2321	-0.202922	MTX1;TMSB4X;HSPA1B
EZH2_myotube_hg19	2000-03-01	0.786722	0.848151	1.23932	-0.204111	ECH1;H2AFX;TPGS1
CTCF_heart_mm9	2000-07-01	0.112771	0.192517	0.125167	-0.206221	MED11;PSMD6;RGCC;H2AFX;M6PR;ALKBH7;RENBP
CTCF_choroid plexus epithelial cell_hg19	2/1381	0.78161	0.848151	1.27046	-0.20924	PSMG2;FAM104A
JUN_H1-hESC_hg19	2000-07-01	0.112771	0.192517	0.133316	-0.219648	NGRN;PSMD6;ZNHIT2;PHOSPHO2;TMSB4X;ECH1;SPG21
CTCF_HGPS cell_hg19	2000-03-01	0.786722	0.848151	1.34456	-0.221445	PSMD6;PHOSPHO2;FAM104A
POLR2A_A549_hg19	3474-11-01	0.0916357	0.181129	0.131497	-0.224668	PSMD6;MTRR;MRPS24;ATP5E;MRPL28;SDHC;TRIAP1;ALKBH7;SPG21;ATG12;APRT
TCF3_GM12878_hg19	2/1413	0.792456	0.851579	1.39915	-0.224792	PSMD6;SDHC
GATA2_G1E-ER4_mm9	5/1261	0.115462	0.195416	0.137775	-0.224935	MED11;BLOC1S1;ZFP526;STUB1;HSPA1B
EZH2_mammary epithelial cell_hg19	2000-03-01	0.786722	0.848151	1.37746	-0.226862	NGRN;PHOSPHO2;TRIAP1
CTCF_cardiac fibroblast_hg19	2000-03-01	0.786722	0.848151	1.38574	-0.228226	MED11;PSMG2;FAM104A
CTCF_bronchial epithelial cell_hg19	2023-03-01	0.793321	0.851579	1.42477	-0.228908	PSMD6;SDHC;FAM104A
CTCF_H54_hg19	2000-03-01	0.786722	0.848151	1.3956	-0.22985	PSMD6;RNMT;PNRC1
RAD21_HeLa-S3_hg19	2000-03-01	0.786722	0.848151	1.40565	-0.231506	ZNHIT2;PHOSPHO2;PSMG2
JUND_K562_hg19	2000-03-01	0.786722	0.848151	1.41054	-0.232311	PSMD6;ZNHIT2;SDHC
NFIC_ECC-1_hg19	3/643	0.145262	0.237674	0.162301	-0.233203	ZNHIT2;H2AFX;TPGS1
CTCF_mammary epithelial cell_hg19	2522-04-01	0.771149	0.848151	1.42218	-0.234228	MED11;PSMD6;ZNHIT2;PSMG2
CTCF_fibroblast of mammary gland_hg19	1929-03-01	0.765285	0.843528	1.37662	-0.234248	PSMD6;M6PR;PSMG2
CTCF_GM20000_hg19	2000-03-01	0.786722	0.848151	1.43579	-0.236469	PSMD6;RNMT;FAM104A
CHD4_K562_hg19	2000-03-01	0.786722	0.848151	1.43616	-0.236531	HDDC2;ECH1;ALKBH7
E2F1_HeLa-S3_hg19	2000-03-01	0.786722	0.848151	1.45277	-0.239265	ANKRD49;YEATS4;APRT
CHD1_MEL cell line_mm9	3/691	0.168705	0.271514	0.184629	-0.240708	TST;ZFP526;ATG12
CEBPB_GM12878_hg19	1/639	0.734127	0.81032	1.14875	-0.241611	TMSB4X
CTCF_GM19239_hg19	2000-03-01	0.786722	0.848151	1.47406	-0.242772	DNAJC30;TMSB4X;TRIAP1
ZNF263_K562_hg19	4/901	0.113079	0.192626	0.148977	-0.245365	HDDC2;TRIAP1;SCAND1;RENBP
MYB_MEL cell line_mm9	3/692	0.169205	0.271763	0.189074	-0.24633	PSMG2;TRIAP1;1700123O20RIK
TBP_K562_hg19	2000-07-01	0.112771	0.192517	0.150629	-0.248172	PSMD6;ZNHIT2;ATP5E;ECH1;TRIAP1;PNRC1;SPG21
GATA2_K562_hg19	4/951	0.130461	0.216609	0.162782	-0.249001	DNAJC30;M6PR;ALKBH7;ATG12
CTCF_IMR-90_hg19	2000-07-01	0.112771	0.192517	0.151453	-0.24953	PSMD6;ZNHIT2;MTRR;TST;RNMT;M6PR;FAM104A
CTCF_GM13976_hg19	2000-03-01	0.786722	0.848151	1.51911	-0.250192	PSMD6;FAM104A;PNRC1
MAFK_H1-hESC_hg19	2000-07-01	0.112771	0.192517	0.155532	-0.25625	PSMD6;TMSB4X;H2AFX;M6PR;TRIAP1;SCAND1;APRT
SMC3_HepG2_hg19	2000-07-01	0.112771	0.192517	0.156219	-0.257382	PPP2R3C;SDHC;TRIAP1;ALKBH7;FAM104A;PNRC1;MRPS18C
NFYA_HeLa-S3_hg19	2000-07-01	0.112771	0.192517	0.15764	-0.259723	PSMD6;RACGAP1;RNMT;DNAJC30;MRPL28;PNRC1;MRPS18C
SRF_HCT116_hg19	2/413	0.207939	0.315707	0.229765	-0.264905	ECH1;TRIAP1
GTF3C2_HeLa-S3_hg19	2/1236	0.726244	0.802745	1.20765	-0.265343	HOMEZ;PPP2R3C
POLR2A_cerebellum_mm9	2000-07-01	0.112771	0.192517	0.161314	-0.265775	RTN2;HDDC2;RACGAP1;2700062C07RIK;TMSB4X;NUDT2;TTC30A1
JUND_CH12.LX_mm9	5/1454	0.1763	0.282009	0.211142	-0.267268	PHOSPHO2;SNORD42A;YEATS4;SCAND1;HSPA1B
BHLHE40_GM12878_hg19	2000-07-01	0.112771	0.192517	0.164243	-0.270601	PSMD6;PPP2R3C;M6PR;SDHC;TRIAP1;FAM104A;APRT
NR2C2_GM12878_hg19	1/593	0.707248	0.785056	1.12638	-0.272584	ZNHIT2
MEF2A_GM12878_hg19	4/970	0.137348	0.225802	0.186943	-0.27819	TMSB4X;SCAND1;PNRC1;MRPS18C
RCOR1_K562_hg19	3501-11-01	0.0955921	0.187142	0.166683	-0.279342	ZNHIT2;ANKRD49;PHOSPHO2;MTRR;MRPS24;MTX1;TST;H2AFX;MRPL28;PNRC1;ATG12
CTCF_GM12801_hg19	2000-07-01	0.112771	0.192517	0.171364	-0.282334	PSMD6;ZNHIT2;H2AFX;M6PR;SDHC;SCAND1;TPGS1
POLR2AphosphoS2_CH12.LX_mm9	2000-07-01	0.112771	0.192517	0.175583	-0.289286	MRPS24;2700062C07RIK;MRPL28;SDHC;YEATS4;SNORA68;RENBP
NRF1_H1-hESC_hg19	2000-07-01	0.112771	0.192517	0.176592	-0.290947	ZNHIT2;PHOSPHO2;PPP2R3C;M6PR;YEATS4;FAM104A;MRPS18C
EZH2_HeLa-S3_hg19	2000-07-01	0.112771	0.192517	0.179108	-0.295093	HOMEZ;NGRN;ANKRD49;RACGAP1;BLOC1S1;MRPL28;CARTPT
MAZ_K562_hg19	2000-07-01	0.112771	0.192517	0.182144	-0.300094	HOMEZ;ZNHIT2;PPP2R3C;M6PR;SDHC;TRIAP1;ATG12
POLR3A_HeLa-S3_hg19	1/556	0.683708	0.762151	1.11347	-0.30243	NGRN
TCF7L2_HepG2_hg19	1/548	0.67838	0.758359	1.09863	-0.303879	ATP5E
USF2_HeLa-S3_hg19	2000-07-01	0.112771	0.192517	0.184756	-0.304398	MTRR;PPP2R3C;BLOC1S1;RNMT;NUDT2;YEATS4;SNORA68
REST_neural cell_hg19	3/712	0.179299	0.285644	0.245432	-0.307528	ATP5E;SDHC;ATG12
CTCF_retinal pigment epithelial cell_hg19	2356-04-01	0.72197	0.799143	1.38351	-0.310205	MED11;PSMD6;PSMG2;FAM104A
CEBPB_MCF-7_hg19	2/1173	0.698808	0.776782	1.24713	-0.315018	ZNHIT2;APRT
EGR1_MCF-7_hg19	3/741	0.194227	0.305103	0.265943	-0.315702	ZNHIT2;TPGS1;APRT
RFX5_SK-N-SH_hg19	4/1018	0.155396	0.252159	0.22925	-0.315837	HOMEZ;PHOSPHO2;NUDT2;PNRC1
HDAC2_MCF-7_hg19	4/913	0.117149	0.197847	0.195298	-0.316434	HOMEZ;ATP5E;MRPL28;APRT
TCF12_H1-hESC_hg19	2/1158	0.691958	0.770256	1.23889	-0.323389	MTX1;BLOC1S1
BCL3_GM12878_hg19	1/503	0.646722	0.7271	1.01932	-0.324848	ZNHIT2
CTCF_fibroblast of the aortic adventitia_hg19	2332-04-01	0.714279	0.791743	1.40336	-0.327712	MED11;PSMD6;YEATS4;FAM104A
SRF_H1-hESC_hg19	4/1073	0.17713	0.282761	0.263648	-0.333028	MTX1;DNAJC30;ECH1;TRIAP1
CTCF_small intestine_mm9	2000-07-01	0.112771	0.192517	0.204086	-0.336246	RTN2;ZNHIT2;RGCC;RACGAP1;ECH1;PSMG2;TPGS1
TEAD4_SK-N-SH_hg19	1/493	0.639282	0.719764	1.02676	-0.337631	TMSB4X
REST_HCT116_hg19	2/410	0.205698	0.315707	0.2962	-0.341501	RTN2;CARTPT
FOSL2_HepG2_hg19	1/459	0.612817	0.695941	0.95568	-0.346424	NGRN
MAFF_K562_hg19	2000-07-01	0.112771	0.192517	0.211069	-0.347751	ZNHIT2;ANKRD49;MRPS24;SNORD42A;DNAJC30;ALKBH7;MRPS18C
ZC3H11A_ES-E14_mm9	2/949	0.5833	0.675426	0.89961	-0.353017	MED11;PPP2R3C
ZBTB33_HepG2_hg19	5/1336	0.137719	0.225802	0.237314	-0.353147	ANKRD49;RACGAP1;NUDT2;SPG21;MRPS18C
FOSL2_SK-N-SH_hg19	1/469	0.620793	0.70196	1.00854	-0.356901	BLOC1S1
CTCF_GM06990_hg19	2240-04-01	0.68343	0.762151	1.32648	-0.360287	PSMD6;TMSB4X;FAM104A;PNRC1
ZBTB33_GM12878_hg19	5/1493	0.189911	0.300466	0.304698	-0.366375	ANKRD49;RACGAP1;TMSB4X;NUDT2;MRPS18C
ESR1_T47D_hg19	1/425	0.58445	0.675426	0.938886	-0.36843	TMSB4X
RELA_GM18505_hg19	2000-07-01	0.112771	0.192517	0.225659	-0.371788	MED11;TMSB4X;H2AFX;SCAND1;PNRC1;ATG12;MRPS18C
CTCF_spleen_hg19	2000-07-01	0.112771	0.192517	0.226874	-0.373791	MTRR;RACGAP1;TST;BLOC1S1;TRIAP1;FAM104A;PNRC1
CHD7_K562_hg19	2000-07-01	0.112771	0.192517	0.22919	-0.377607	HDDC2;ANKRD49;RACGAP1;RNMT;TMSB4X;NUDT2;TRIAP1
REST_ECC-1_hg19	4/1057	0.170698	0.273604	0.29139	-0.377663	RTN2;MRPS24;CARTPT;SLC26A4
FOXA1_ECC-1_hg19	1/435	0.592999	0.675426	0.966764	-0.37937	MRPS24
FOXP2_SK-N-MC_hg19	1/423	0.582719	0.675426	0.968834	-0.380182	PNRC1
PBX3_GM12878_hg19	5/1334	0.137101	0.225802	0.257846	-0.3837	ATP5E;TMSB4X;MRPL28;ALKBH7;SPG21
NFE2_GM12878_hg19	2000-07-01	0.112771	0.192517	0.234794	-0.386839	PSMD6;BLOC1S1;PPP2R3C;RNMT;M6PR;SDHC;MRPS18C
TAL1_G1E_mm9	2/983	0.602683	0.685421	1.033	-0.390188	ZFP526;TRIAP1
EP300_A549_hg19	5/1363	0.146179	0.238288	0.273604	-0.392424	MED11;ZNHIT2;BLOC1S1;ECH1;TRIAP1
SREBF2_GM12878_hg19	1/405	0.566821	0.669802	0.988492	-0.396162	BET1L
IRF4_GM12878_hg19	1912-06-01	0.195561	0.306587	0.335786	-0.396984	PSMD6;TRIAP1;SCAND1;SPG21;ATG12;MRPS18C
E2F6_HeLa-S3_hg19	2/1024	0.625169	0.705894	1.14832	-0.399947	ANKRD49;M6PR
ESR1_ECC-1_hg19	2/637	0.376459	0.489342	0.561371	-0.401208	TST;APRT
JUND_SK-N-SH_hg19	3/1565	0.628629	0.708783	1.17044	-0.402872	MRPS24;TST;BLOC1S1
EP300_MEL cell line_mm9	2000-04-01	0.593036	0.675426	1.03062	-0.404426	MED11;RGCC;TRIAP1;1700123O20RIK
RCOR1_MEL cell line_mm9	5/1567	0.216757	0.315707	0.351094	-0.40479	RGCC;TST;2700062C07RIK;TPGS1;SPG21
CTCF_HeLa-S3_hg19	3275-06-01	0.675569	0.757295	1.47059	-0.408827	PSMD6;RNMT;PPP2R3C;TMSB4X;PSMG2;FAM104A
FOXA2_A549_hg19	5/1410	0.161437	0.261422	0.307682	-0.412791	MED11;RACGAP1;DNAJC30;PNRC1;BET1L
CEBPB_K562_hg19	2716-05-01	0.664733	0.746284	1.41144	-0.413056	ZNHIT2;PHOSPHO2;PPP2R3C;ECH1;TRIAP1
CTCF_limb_mm9	2000-07-01	0.112771	0.192517	0.252815	-0.416529	PSMD6;RGCC;TMSB4X;H2AFX;RENBP;1700123O20RIK;ATG12
NFYA_K562_hg19	2000-07-01	0.112771	0.192517	0.253368	-0.417442	MTRR;ANKRD49;RACGAP1;DNAJC30;M6PR;MRPL28;PNRC1
POLR2A_GM18505_hg19	2000-07-01	0.112771	0.192517	0.254204	-0.418818	MRPS24;RACGAP1;PPP2R3C;RNMT;SDHC;TRIAP1;FAM104A
CTCF_fibroblast of lung_hg19	3799-07-01	0.676465	0.757295	1.51937	-0.422388	MED11;PSMD6;MTX1;TST;PSMG2;FAM104A;PNRC1
NR2C2_K562_hg19	1/381	0.544695	0.646568	0.974378	-0.424903	ZNHIT2
CEBPB_myocyte_mm9	2/640	0.378659	0.489342	0.601777	-0.430086	BLOC1S1;ZFP526
EZH2_keratinocyte_hg19	2000-04-01	0.593036	0.675426	1.09935	-0.431397	HOMEZ;MTRR;TMSB4X;SLC26A4
RAD21_HCT116_hg19	1973-04-01	0.58202	0.675426	1.10393	-0.433197	ZNHIT2;MTX1;YEATS4;PSMG2
POLR2AphosphoS5_SK-N-MC_hg19	4/1154	0.210915	0.315707	0.377451	-0.435178	MED11;PSMD6;MRPS24;SDHC
SMC3_SK-N-SH_hg19	2000-04-01	0.593036	0.675426	1.11783	-0.438651	PSMD6;MTX1;PSMG2;TPGS1
YY1_GM12891_hg19	5/1281	0.121213	0.204271	0.278934	-0.443033	PSMD6;RACGAP1;MRPS24;ATP5E;TRIAP1
CTCF_olfactory bulb_mm9	2000-04-01	0.593036	0.675426	1.131	-0.443818	MED11;PSMD6;RGCC;ZFP526
CTCF_kidney_hg19	2000-07-01	0.112771	0.192517	0.270485	-0.445642	MED11;ANKRD49;MTRR;DNAJC30;H2AFX;SNORA68;FAM104A
ETS1_MEL cell line_mm9	1902-04-01	0.55231	0.654178	1.05017	-0.445666	NUDT2;TRIAP1;FAM104A;PNRC1
JUN_HepG2_hg19	2000-04-01	0.593036	0.675426	1.14291	-0.44849	ZNHIT2;PHOSPHO2;RNMT;ECH1
ZC3H11A_MEL cell line_mm9	2/779	0.476635	0.575325	0.812492	-0.449161	RTN2;MTX1
HNF4G_HepG2_hg19	2/605	0.352816	0.473833	0.604259	-0.451321	MRPS24;ALKBH7
TRIM28_K562_hg19	2061-04-01	0.61732	0.699037	1.26062	-0.451367	MED11;YEATS4;SCAND1;TPGS1
WHSC1_K562_hg19	2000-04-01	0.593036	0.675426	1.16153	-0.455796	PSMD6;ANKRD49;M6PR;TRIAP1
EP300_ECC-1_hg19	2/635	0.374991	0.489342	0.642421	-0.459134	MRPS24;APRT
CHD1_IMR-90_hg19	2000-07-01	0.112771	0.192517	0.278807	-0.459353	ZNHIT2;TST;MRPS24;RNMT;TMSB4X;SPG21;ATG12
ZBTB33_K562_hg19	3/1048	0.363807	0.486106	0.638246	-0.460386	NUDT2;SPG21;MRPS18C
POLR2AphosphoS5_GM12878_hg19	5/1431	0.168464	0.271514	0.355099	-0.462957	MRPS24;DNAJC30;NUDT2;SDHC;TRIAP1
SUZ12_K562_hg19	2000-04-01	0.593036	0.675426	1.18314	-0.464277	RTN2;TMSB4X;NUDT2;APRT
ZEB1_GM12878_hg19	2/864	0.531956	0.632401	1.01684	-0.465949	DNAJC30;TMSB4X
HMGN3_K562_hg19	2000-04-01	0.593036	0.675426	1.1876	-0.466028	NGRN;PSMD6;DNAJC30;ATP5E
KDM5B_H1-hESC_hg19	2000-07-01	0.112771	0.192517	0.284235	-0.468297	NGRN;PSMD6;DNAJC30;PPP2R3C;SDHC;FAM104A;ATG12
CTCF_skeletal muscle myoblast_hg19	2000-04-01	0.593036	0.675426	1.20397	-0.472452	PSMD6;RNMT;PSMG2;PNRC1
SMC3_MEL cell line_mm9	2000-06-01	0.224245	0.315707	0.41168	-0.474642	RTN2;MED11;PSMD6;M6PR;ALKBH7;RENBP
GATA2_SH-SY5Y_hg19	2000-04-01	0.593036	0.675426	1.20988	-0.474773	PPP2R3C;ECH1;M6PR;ATG12
SIN3A_CH12.LX_mm9	2000-04-01	0.593036	0.675426	1.21195	-0.475583	HOMEZ;RGCC;GM12238;RENBP
RAD21_MCF-7_hg19	2508-08-01	0.137626	0.225802	0.320135	-0.476393	MED11;ZNHIT2;PHOSPHO2;MTX1;H2AFX;YEATS4;PSMG2;SLC26A4
PML_GM12878_hg19	4/1179	0.221712	0.315707	0.417868	-0.481776	PSMD6;MTRR;MRPS24;TRIAP1
BHLHE40_K562_hg19	2000-04-01	0.593036	0.675426	1.22948	-0.482461	NGRN;ANKRD49;M6PR;APRT
POLR2AphosphoS5_Panc1_hg19	6/1656	0.121928	0.205037	0.304727	-0.48286	PSMD6;MTRR;DNAJC30;M6PR;TRIAP1;FAM104A
CTCF_C2C12_mm9	2000-04-01	0.593036	0.675426	1.23749	-0.485607	PSMD6;RGCC;BLOC1S1;ALKBH7
RFX5_IMR-90_hg19	2/478	0.25697	0.354799	0.47047	-0.487503	PHOSPHO2;PNRC1
RELA_GM12878_hg19	2/785	0.480665	0.579059	0.892294	-0.487506	TMSB4X;PNRC1
CCNT2_K562_hg19	2000-07-01	0.112771	0.192517	0.296092	-0.487831	NGRN;PSMD6;RACGAP1;TST;DNAJC30;TRIAP1;FAM104A
HA-E2F1_HeLa-S3_hg19	2000-04-01	0.593036	0.675426	1.2434	-0.487923	PHOSPHO2;MTRR;ANKRD49;TMSB4X
FOS_endothelial cell of umbilical vein_hg19	2000-04-01	0.593036	0.675426	1.24679	-0.489257	DNAJC30;RNMT;TMSB4X;ECH1
POLR2AphosphoS5_PFSK-1_hg19	5/1427	0.167116	0.270062	0.377262	-0.493876	PSMD6;MTRR;MRPS24;DNAJC30;NUDT2
RAD21_ECC-1_hg19	3/1070	0.376167	0.489342	0.695615	-0.497151	MED11;ZNHIT2;TPGS1
ESRRA_GM12878_hg19	3/1023	0.349728	0.470489	0.659783	-0.497465	HDDC2;TRIAP1;BET1L
CTCF_pancreas_hg19	2000-04-01	0.593036	0.675426	1.26793	-0.497549	TST;SDHC;TRIAP1;FAM104A
RELA_GM10847_hg19	2000-04-01	0.593036	0.675426	1.28465	-0.50411	BLOC1S1;ECH1;ATG12;APRT
NR2C2_HeLa-S3_hg19	3/1055	0.367743	0.489342	0.705869	-0.50448	ZNHIT2;MTX1;PPP2R3C
MAZ_MEL cell line_mm9	2000-04-01	0.593036	0.675426	1.28706	-0.505058	RTN2;NGRN;MRPS24;TRIAP1
CTCF_HepG2_hg19	3081-06-01	0.614689	0.69706	1.40002	-0.505242	PSMD6;ZNHIT2;ANKRD49;H2AFX;FAM104A;PNRC1
GATA1_K562_hg19	2/727	0.440977	0.539734	0.819452	-0.505339	HDDC2;ALKBH7
TAF7_H1-hESC_hg19	5/1466	0.180446	0.286891	0.405459	-0.506277	TST;MRPS24;DNAJC30;SDHC;TRIAP1
MAZ_GM12878_hg19	2000-07-01	0.112771	0.192517	0.30815	-0.507699	NGRN;MRPS24;ATP5E;SDHC;STUB1;RENBP;SPG21
RAD21_GM12878_hg19	2690-08-01	0.181428	0.287871	0.408948	-0.50924	MED11;ZNHIT2;PHOSPHO2;MTX1;H2AFX;M6PR;PSMG2;TPGS1
RUNX3_GM12878_hg19	6/1674	0.126564	0.211477	0.328136	-0.509806	NGRN;MED11;PSMD6;DNAJC30;TRIAP1;ATG12
TAF1_GM12878_hg19	5/1304	0.127994	0.213414	0.331763	-0.512416	PSMD6;SDHC;TRIAP1;TPGS1;PNRC1
CTCF_GM12891_hg19	2000-04-01	0.593036	0.675426	1.30735	-0.513021	MTRR;TMSB4X;FAM104A;PNRC1
CTCF_GM19238_hg19	2000-04-01	0.593036	0.675426	1.3102	-0.514139	TST;TMSB4X;FAM104A;BET1L
NFIC_SK-N-SH_hg19	2/663	0.395423	0.493234	0.731731	-0.517167	TPGS1;PNRC1
GATA3_A549_hg19	1/302	0.463738	0.563212	0.905444	-0.519814	MRPS24
FOSL1_C2C12_mm9	1/293	0.453663	0.552682	0.87666	-0.519835	BLOC1S1
TAF7_K562_hg19	2/793	0.486008	0.583952	0.975676	-0.524852	H2AFX;TRIAP1
RXRA_GM12878_hg19	1/318	0.4812	0.579059	0.962139	-0.525666	BET1L
RAD21_K562_hg19	2100-07-01	0.135883	0.224663	0.353056	-0.527166	PSMD6;ZNHIT2;MTX1;TMSB4X;YEATS4;PSMG2;APRT
CEBPB_C2C12_mm9	4/1513	0.375485	0.489342	0.739161	-0.528274	BLOC1S1;RNMT;ZFP526;RENBP
POU2F2_GM12891_hg19	6/1684	0.129177	0.214931	0.343625	-0.528303	PSMD6;RACGAP1;MRPS24;PPP2R3C;SDHC;PNRC1
SUZ12_H1-hESC_hg19	2827-06-01	0.527059	0.628478	1.1404	-0.529665	RACGAP1;MRPS24;RNMT;ATP5E;PSMG2;SLC26A4
STAT3_HeLa-S3_hg19	1974-06-01	0.215617	0.315707	0.459734	-0.530045	SNORD42A;TMSB4X;TPGS1;SLC26A4;SPG21;PNRC1
CEBPB_HCT116_hg19	1/303	0.464846	0.563688	0.925471	-0.53053	SLC26A4
EP300_HeLa-S3_hg19	4/1770	0.494514	0.592363	1.01888	-0.53352	MRPS24;TMSB4X;SLC26A4;PNRC1
POLR2A_thymus_mm9	2000-07-01	0.112771	0.192517	0.325339	-0.536018	NGRN;PSMD6;MRPS24;H2AFX;ECH1;SDHC;APRT
MAFK_CH12.LX_mm9	2000-05-01	0.390479	0.489342	0.756302	-0.540524	TMSB4X;2700062C07RIK;STUB1;RENBP;APRT
ZBTB7A_ECC-1_hg19	6/1896	0.190511	0.300466	0.449613	-0.540625	PSMD6;MTRR;RACGAP1;MRPL28;STUB1;FAM104A
CTCF_WI38_hg19	2447-08-01	0.124338	0.2082	0.345787	-0.542628	MED11;ZNHIT2;PSMD6;H2AFX;M6PR;SDHC;TPGS1;APRT
JUND_HeLa-S3_hg19	4/1492	0.365582	0.487649	0.756505	-0.543291	ZNHIT2;MRPS24;BLOC1S1;TMSB4X
NR2C2_HepG2_hg19	4/1481	0.360395	0.482365	0.746704	-0.544388	ZNHIT2;MTX1;PPP2R3C;SCAND1
EZH2_skeletal muscle myoblast_hg19	2000-06-01	0.224245	0.315707	0.473635	-0.546072	MRPS24;TMSB4X;M6PR;SCAND1;SPG21;MRPS18C
CEBPB_ECC-1_hg19	3/1273	0.487092	0.584362	1.02172	-0.548903	ZNHIT2;MRPS24;BLOC1S1
E2F6_A549_hg19	4/1503	0.370769	0.489342	0.771717	-0.551541	MED11;H2AFX;ATG12;APRT
CTCF_H1-hESC_hg19	3890-08-01	0.552768	0.654178	1.30229	-0.552662	ZNHIT2;PSMD6;TST;DNAJC30;H2AFX;TRIAP1;FAM104A;PNRC1
POLR2AphosphoS2_HeLa-S3_hg19	2000-07-01	0.112771	0.192517	0.335971	-0.553535	NGRN;MTRR;SNORD42A;PPP2R3C;ATP5E;MRPL28;ATG12
CTCF_fibroblast of villous mesenchyme_hg19	2341-05-01	0.529168	0.630038	1.19854	-0.553696	HOMEZ;MED11;ZNHIT2;PSMD6;PSMG2
PAX5_GM12892_hg19	2/436	0.225196	0.316481	0.485381	-0.558426	TRIAP1;APRT
NFE2_K562_hg19	1/287	0.446843	0.545218	0.922351	-0.55947	BLOC1S1
EZH2_fibroblast of dermis_hg19	2000-06-01	0.224245	0.315707	0.488551	-0.563269	HOMEZ;TMSB4X;ECH1;NUDT2;STUB1;TRIAP1
SAP30_H1-hESC_hg19	2000-05-01	0.390479	0.489342	0.789011	-0.563901	RNMT;TMSB4X;M6PR;ATG12;PNRC1
MAFK_HeLa-S3_hg19	2000-07-01	0.112771	0.192517	0.342324	-0.564002	PSMD6;BLOC1S1;RNMT;ATP5E;ECH1;M6PR;FAM104A
REST_MCF-7_hg19	2/681	0.408405	0.505369	0.833872	-0.56909	RTN2;CARTPT
TAF1_SK-N-SH_hg19	3/1241	0.470123	0.569211	1.01684	-0.572992	NGRN;PSMD6;SDHC
CTCF_HCT116_hg19	3149-09-01	0.190375	0.300466	0.476904	-0.57344	ZNHIT2;PSMD6;MTX1;H2AFX;M6PR;PSMG2;SCAND1;TPGS1;FAM104A
CEBPD_K562_hg19	2/691	0.415562	0.511811	0.861372	-0.576946	ZNHIT2;TMSB4X
CTCF_CD14-positive monocyte_hg19	2000-06-01	0.224245	0.315707	0.503432	-0.580427	PPP2R3C;RNMT;TMSB4X;YEATS4;SDHC;FAM104A
REST_HeLa-S3_hg19	3/1183	0.438801	0.537907	0.941502	-0.583796	RTN2;TMSB4X;CARTPT
MYC_A549_hg19	2000-07-01	0.112771	0.192517	0.354761	-0.584493	MED11;RNMT;PPP2R3C;H2AFX;MRPL28;ATG12;APRT
NCOR1_K562_hg19	2000-05-01	0.390479	0.489342	0.821168	-0.586883	MTX1;ECH1;SCAND1;ALKBH7;ATG12
CTCF_fibroblast of upper leg skin_hg19	4/1665	0.446626	0.545218	0.968918	-0.587716	PHOSPHO2;DNAJC30;PSMG2;FAM104A
MYC_GM12878_hg19	2000-06-01	0.224245	0.315707	0.514547	-0.593242	MED11;NGRN;MTRR;DNAJC30;YEATS4;TRIAP1
SIN3A_HCT116_hg19	2/689	0.414134	0.510852	0.88531	-0.594641	ANKRD49;RNMT
EGR1_ECC-1_hg19	2345-07-01	0.201552	0.315351	0.519639	-0.5997	ZNHIT2;ECH1;STUB1;TPGS1;PNRC1;ATG12;APRT
POLR2AphosphoS2_K562_hg19	3782-08-01	0.518816	0.619588	1.25701	-0.601731	HOMEZ;ANKRD49;SNORD42A;MTX1;MRPS24;TST;ALKBH7;BET1L
YY1_GM12892_hg19	3/929	0.296759	0.402671	0.66814	-0.607763	RACGAP1;PPP2R3C;TRIAP1
CTCF_bone marrow macrophage_mm9	2000-05-01	0.390479	0.489342	0.850766	-0.608037	MED11;PSMD6;SDHC;SCAND1;TRIAP1
CEBPZ_HepG2_hg19	3/867	0.262157	0.360695	0.60033	-0.612169	HOMEZ;NUDT2;ALKBH7
TAF1_PFSK-1_hg19	4/1503	0.370769	0.489342	0.860864	-0.615254	HOMEZ;DNAJC30;TMSB4X;TRIAP1
ETS1_CH12.LX_mm9	2000-06-01	0.224245	0.315707	0.534838	-0.616636	RGCC;MTX1;STUB1;RENBP;PNRC1;APRT
GATA1_erythroblast_hg19	2266-05-01	0.499503	0.59743	1.20246	-0.619408	PSMD6;PHOSPHO2;PPP2R3C;H2AFX;M6PR
MYC_H1-hESC_hg19	2971-09-01	0.149181	0.242573	0.438739	-0.621454	RACGAP1;MRPS24;MTX1;DNAJC30;PPP2R3C;ECH1;H2AFX;FAM104A;MRPS18C
POLR2AphosphoS2_GM12878_hg19	2000-06-01	0.224245	0.315707	0.540692	-0.623385	MTRR;MRPS24;RNMT;NUDT2;TRIAP1;ATG12
CTCF_bone marrow_mm9	2000-06-01	0.224245	0.315707	0.543841	-0.627016	MED11;2700062C07RIK;TPGS1;RENBP;1700123O20RIK;ATG12
EZH2_fibroblast of lung_hg19	2000-06-01	0.224245	0.315707	0.545708	-0.629168	HDDC2;PSMD6;PHOSPHO2;CARTPT;ATG12;MRPS18C
CTCF_GM19240_hg19	2000-05-01	0.390479	0.489342	0.880463	-0.629261	TST;TMSB4X;H2AFX;FAM104A;PNRC1
EZH2_endothelial cell of umbilical vein_hg19	2000-05-01	0.390479	0.489342	0.882235	-0.630527	HOMEZ;PSMD6;NUDT2;MRPL28;MRPS18C
MAX_CH12.LX_mm9	2000-06-01	0.224245	0.315707	0.54912	-0.633102	HOMEZ;RGCC;DNAJC30;ATP5E;SDHC;ALKBH7
GATA2_endothelial cell of umbilical vein_hg19	2000-06-01	0.224245	0.315707	0.553004	-0.63758	PHOSPHO2;TMSB4X;M6PR;PSMG2;FAM104A;ATG12
RNF2_K562_hg19	2000-06-01	0.224245	0.315707	0.553087	-0.637676	PHOSPHO2;SNORD42A;PPP2R3C;TMSB4X;ECH1;ATG12
RAD21_SK-N-SH_hg19	3228-08-01	0.339223	0.457137	0.815313	-0.638204	MED11;PSMD6;ZNHIT2;PHOSPHO2;TMSB4X;PSMG2;TPGS1;SLC26A4
CTCF_T47D_hg19	4/1219	0.239297	0.334506	0.583149	-0.638607	ZNHIT2;PSMD6;H2AFX;TPGS1
PRDM1_HeLa-S3_hg19	4/1625	0.428055	0.525553	0.995056	-0.640123	MED11;ANKRD49;TMSB4X;PNRC1
RELA_GM12891_hg19	2000-06-01	0.224245	0.315707	0.557863	-0.643183	DNAJC30;TMSB4X;H2AFX;BET1L;ATG12;APRT
NFYB_K562_hg19	2000-05-01	0.390479	0.489342	0.901073	-0.643991	RACGAP1;DNAJC30;M6PR;MRPL28;PNRC1
CTCF_T-cell acute lymphoblastic leukemia_hg19	2000-05-01	0.390479	0.489342	0.902826	-0.645243	RACGAP1;DNAJC30;FAM104A;PNRC1;MRPS18C
SAP30_K562_hg19	2000-06-01	0.224245	0.315707	0.561279	-0.647121	NGRN;PHOSPHO2;ANKRD49;TRIAP1;TPGS1;FAM104A
ETS1_GM12878_hg19	1/215	0.358198	0.480242	0.893235	-0.655158	MRPS18C
JUND_MEL cell line_mm9	1/257	0.411472	0.508365	0.969385	-0.655842	MED11
ZKSCAN1_MEL cell line_mm9	1/251	0.404136	0.500875	0.949674	-0.656605	SDHC
CTCF_liver_mm9	2000-06-01	0.224245	0.315707	0.569694	-0.656823	MED11;PSMD6;RGCC;H2AFX;M6PR;ALKBH7
ZNF217_MCF-7_hg19	4/1562	0.398557	0.49552	0.938138	-0.65871	HOMEZ;TMSB4X;ECH1;YEATS4
E2F4_MCF 10A_hg19	2000-05-01	0.390479	0.489342	0.924019	-0.66039	MTX1;SDHC;TRIAP1;FAM104A;SPG21
SREBF1_GM12878_hg19	4/1234	0.24598	0.342631	0.616798	-0.660653	MRPS24;RNMT;TRIAP1;TPGS1
POLR2AphosphoS5_SK-N-SH_hg19	4/1331	0.290147	0.395062	0.714106	-0.6632	MED11;PSMD6;M6PR;FAM104A
KDM1A_K562_hg19	2000-05-01	0.390479	0.489342	0.928547	-0.663626	M6PR;STUB1;YEATS4;TRIAP1;ALKBH7
CTCF_SK-N-SH_hg19	3657-10-01	0.208808	0.315707	0.57636	-0.664508	MED11;ZNHIT2;PSMD6;PHOSPHO2;TMSB4X;H2AFX;M6PR;TPGS1;FAM104A;PNRC1
MYC_MEL cell line_mm9	2000-06-01	0.224245	0.315707	0.576539	-0.664715	MED11;MTRR;RNMT;PPP2R3C;STUB1;APRT
MAX_MCF-7_hg19	4/1275	0.264466	0.363237	0.657912	-0.666267	MTRR;DNAJC30;TRIAP1;PNRC1
GATA3_SH-SY5Y_hg19	2000-05-01	0.390479	0.489342	0.932373	-0.666361	PHOSPHO2;PPP2R3C;M6PR;YEATS4;FAM104A
ZNF143_H1-hESC_hg19	2000-06-01	0.224245	0.315707	0.582841	-0.67198	MTRR;RNMT;PPP2R3C;TMSB4X;TRIAP1;ATG12
MAX_ECC-1_hg19	4/1558	0.396677	0.493963	0.957477	-0.675303	PSMD6;MTRR;PPP2R3C;ATP5E
ZNF384_MEL cell line_mm9	2000-06-01	0.224245	0.315707	0.586332	-0.676005	2700060E02RIK;HOMEZ;MRPS24;ECH1;B330016D10RIK;TRIAP1
SMC3_GM12878_hg19	2000-05-01	0.390479	0.489342	0.946005	-0.676104	NGRN;PHOSPHO2;RNMT;TMSB4X;PNRC1
REST_H1-hESC_hg19	5/1680	0.259936	0.358266	0.659675	-0.677143	HOMEZ;RTN2;CARTPT;SLC26A4;BET1L
EZH2_HepG2_hg19	2000-06-01	0.224245	0.315707	0.587882	-0.677793	RTN2;NGRN;ANKRD49;SDHC;TRIAP1;ATG12
CTCF_GM12892_hg19	2000-05-01	0.390479	0.489342	0.948714	-0.678039	TST;TMSB4X;TRIAP1;FAM104A;PNRC1
CTCF_BJ_hg19	2158-05-01	0.455771	0.554392	1.15052	-0.678675	PSMD6;SDHC;YEATS4;PSMG2;FAM104A
POLR2A_ECC-1_hg19	4/1329	0.289222	0.394485	0.729739	-0.678784	PSMD6;MRPS24;MRPL28;TRIAP1
MXI1_HepG2_hg19	2000-06-01	0.224245	0.315707	0.591397	-0.681845	ZNHIT2;PSMD6;MTRR;RACGAP1;SDHC;TRIAP1
CEBPB_IMR-90_hg19	2000-05-01	0.390479	0.489342	0.95501	-0.682539	ZNHIT2;MTRR;PPP2R3C;RNMT;TMSB4X
HSF1_HepG2_hg19	1/249	0.401671	0.498604	0.981716	-0.683217	M6PR
MXI1_GM12878_hg19	2000-05-01	0.390479	0.489342	0.956725	-0.683765	PSMD6;ZNHIT2;M6PR;SDHC;RENBP
POLR2A_small intestine_mm9	2000-05-01	0.390479	0.489342	0.957573	-0.684371	RGCC;H2AFX;YEATS4;ALKBH7;MRPS18C
CTCF_testis_mm9	2000-05-01	0.390479	0.489342	0.95801	-0.684683	RTN2;PSMD6;MTRR;RGCC;PHOSPHO2
POLR2A_MCF 10A_hg19	3155-07-01	0.471617	0.570142	1.219	-0.684921	MTX1;RACGAP1;RNMT;PPP2R3C;MRPL28;TRIAP1;SPG21
SMC3_HeLa-S3_hg19	2000-06-01	0.224245	0.315707	0.596706	-0.687966	ZNHIT2;MTX1;RNMT;PPP2R3C;ATP5E;TRIAP1
CEBPB_HeLa-S3_hg19	2000-06-01	0.224245	0.315707	0.597519	-0.688903	PHOSPHO2;MTX1;ATP5E;TRIAP1;FAM104A;ATG12
PHF8_H1-hESC_hg19	2000-06-01	0.224245	0.315707	0.59795	-0.6894	NGRN;MTRR;ATP5E;M6PR;ALKBH7;FAM104A
RFX5_HeLa-S3_hg19	2000-05-01	0.390479	0.489342	0.966989	-0.691101	ZNHIT2;PSMD6;MTRR;MTX1;FAM104A
CTCF_thymus_mm9	2000-05-01	0.390479	0.489342	0.973725	-0.695915	RGCC;RACGAP1;MRPL28;FAM104A;APRT
TEAD4_HepG2_hg19	1/244	0.395464	0.493234	0.985477	-0.696508	APRT
ELK1_HeLa-S3_hg19	2000-06-01	0.224245	0.315707	0.604277	-0.696695	PHOSPHO2;PPP2R3C;MRPL28;TRIAP1;SPG21;PNRC1
MXI1_SK-N-SH_hg19	2000-06-01	0.224245	0.315707	0.604601	-0.697068	MED11;MTRR;ANKRD49;DNAJC30;NUDT2;MRPL28
JUND_MCF-7_hg19	1/241	0.39171	0.490104	0.97782	-0.69732	PNRC1
CEBPB_HepG2_hg19	3621-11-01	0.114452	0.194544	0.426699	-0.698548	ZNHIT2;PSMD6;MTRR;PHOSPHO2;RNMT;PPP2R3C;DNAJC30;ECH1;TRIAP1;FAM104A;APRT
CTCF_B cell_hg19	2000-05-01	0.390479	0.489342	0.980193	-0.700537	ANKRD49;PPP2R3C;NUDT2;SDHC;FAM104A
POLR2AphosphoS5_neural cell_hg19	5/1709	0.271367	0.372066	0.710046	-0.702012	PSMD6;RACGAP1;H2AFX;MRPL28;TRIAP1
RELA_GM19193_hg19	2000-05-01	0.390479	0.489342	0.984548	-0.70365	TMSB4X;M6PR;TPGS1;ATG12;APRT
CTCF_keratinocyte_hg19	3361-08-01	0.382156	0.489342	0.984852	-0.703867	MED11;PSMD6;PHOSPHO2;ANKRD49;TRIAP1;PSMG2;FAM104A;PNRC1
CHD7_H1-hESC_hg19	2000-05-01	0.390479	0.489342	0.989299	-0.707045	PSMD6;RNMT;PPP2R3C;M6PR;PSMG2
SIN3A_MEL cell line_mm9	2000-06-01	0.224245	0.315707	0.613423	-0.707239	HOMEZ;PHOSPHO2;RACGAP1;RNMT;ALKBH7;RENBP
E2F4_GM12878_hg19	2000-05-01	0.390479	0.489342	0.991536	-0.708644	RACGAP1;PPP2R3C;DNAJC30;MRPS18C;APRT
NFYB_GM12878_hg19	2000-05-01	0.390479	0.489342	1.0005	-0.715054	RACGAP1;TMSB4X;MRPL28;PNRC1;MRPS18C
CTCF_kidney_mm9	2000-06-01	0.224245	0.315707	0.621313	-0.716336	PSMD6;RGCC;SCAND1;ALKBH7;RENBP;1700123O20RIK
EGR1_HCT116_hg19	5/1772	0.296586	0.402671	0.787499	-0.716337	ECH1;TPGS1;PNRC1;ATG12;APRT
CREBBP_K562_hg19	2000-06-01	0.224245	0.315707	0.624771	-0.720323	HOMEZ;SNORD42A;M6PR;ALKBH7;BET1L;APRT
MYOG_myocyte_mm9	3623-11-01	0.114784	0.194688	0.440444	-0.720725	PSMD6;RACGAP1;PPP2R3C;BLOC1S1;2700062C07RIK;H2AFX;YEATS4;TRIAP1;PSMG2;ALKBH7;SPG21
SRF_myocyte_mm9	5/1668	0.255244	0.353035	0.69602	-0.724687	2700060E02RIK;DNAJC30;BLOC1S1;TRIAP1;BET1L
UBTF_CH12.LX_mm9	2000-06-01	0.224245	0.315707	0.631638	-0.72824	HDDC2;PSMD6;RGCC;PHOSPHO2;MTX1;1700123O20RIK
POLR2A_brain_mm9	2000-06-01	0.224245	0.315707	0.632519	-0.729256	2700060E02RIK;PSMD6;PHOSPHO2;2700062C07RIK;H2AFX;ECH1
RAD21_IMR-90_hg19	2000-06-01	0.224245	0.315707	0.632667	-0.729427	PSMD6;PHOSPHO2;TMSB4X;H2AFX;PSMG2;SPG21
POLR2A_erythroblast_hg19	2000-05-01	0.390479	0.489342	1.02767	-0.734467	ANKRD49;RACGAP1;ECH1;TRIAP1;SPG21
POLR3A_K562_hg19	1/192	0.327047	0.441486	0.901083	-0.736735	PHOSPHO2
MYOD1_myocyte_mm9	3164-08-01	0.318894	0.431219	0.880827	-0.740899	PSMD6;ZNHIT2;BLOC1S1;PPP2R3C;STUB1;TRIAP1;SPG21;BET1L
PBX3_SK-N-SH_hg19	2063-05-01	0.416621	0.512313	1.10806	-0.741094	ATP5E;H2AFX;NUDT2;MRPL28;STUB1
TBP_H1-hESC_hg19	2000-06-01	0.224245	0.315707	0.648285	-0.747433	PSMD6;ZNHIT2;DNAJC30;ECH1;FAM104A;ATG12
POLR2A_NB4_hg19	2000-06-01	0.224245	0.315707	0.650472	-0.749955	PSMD6;RACGAP1;DNAJC30;MRPL28;FAM104A;SPG21
HNF4A_HepG2_hg19	2620-07-01	0.287513	0.392835	0.80713	-0.754155	NGRN;HDDC2;MRPS24;MRPL28;YEATS4;SCAND1;ALKBH7
POLR2A_limb_mm9	2000-05-01	0.390479	0.489342	1.05715	-0.755538	2700060E02RIK;ZNHIT2;PHOSPHO2;H2AFX;ECH1
HCFC1_K562_hg19	2000-06-01	0.224245	0.315707	0.657649	-0.75823	ZNHIT2;RACGAP1;PPP2R3C;RNMT;TPGS1;SPG21
TEAD4_ECC-1_hg19	2051-06-01	0.241509	0.336999	0.697516	-0.75867	ZNHIT2;ANKRD49;ECH1;H2AFX;YEATS4;APRT
NELFE_CH12.LX_mm9	2000-06-01	0.224245	0.315707	0.664009	-0.765562	ZNHIT2;RGCC;DNAJC30;B330016D10RIK;SDHC;RENBP
ZNF143_HeLa-S3_hg19	2000-05-01	0.390479	0.489342	1.07236	-0.766409	PSMD6;MRPL28;TPGS1;FAM104A;PNRC1
CTCF_myotube_hg19	2000-06-01	0.224245	0.315707	0.669762	-0.772195	MED11;PSMD6;DNAJC30;PPP2R3C;PSMG2;FAM104A
CTCF_fibroblast of dermis_hg19	2000-06-01	0.224245	0.315707	0.670807	-0.7734	PSMD6;RNMT;PSMG2;TRIAP1;FAM104A;PNRC1
KDM4A_H1-hESC_hg19	2000-06-01	0.224245	0.315707	0.67324	-0.776205	PHOSPHO2;RACGAP1;DNAJC30;ATP5E;TRIAP1;ATG12
TRIM28_U2OS_hg19	2000-06-01	0.224245	0.315707	0.677433	-0.781039	H2AFX;ECH1;TRIAP1;FAM104A;PNRC1;MRPS18C
RFX5_H1-hESC_hg19	2000-05-01	0.390479	0.489342	1.09301	-0.781165	MED11;PSMD6;PHOSPHO2;NUDT2;TRIAP1
POLR2A_GM19193_hg19	2000-06-01	0.224245	0.315707	0.680508	-0.784584	MED11;RACGAP1;RNMT;PPP2R3C;DNAJC30;TRIAP1
CTCF_embryonic fibroblast_mm9	2000-06-01	0.224245	0.315707	0.683265	-0.787763	PSMD6;RGCC;TRIAP1;SCAND1;ALKBH7;1700123O20RIK
POLR2AphosphoS5_G1E_mm9	2517-07-01	0.254102	0.352074	0.756634	-0.789861	GM12238;B330016D10RIK;PSMG2;SCAND1;TRIAP1;ALKBH7;ATG12
HCFC1_ES-E14_mm9	2000-06-01	0.224245	0.315707	0.694775	-0.801033	RACGAP1;PPP2R3C;ATP5E;MRPL28;TRIAP1;TPGS1
E2F4_myocyte_mm9	2000-05-01	0.390479	0.489342	1.12392	-0.803259	MTRR;MRPL28;B330016D10RIK;TRIAP1;ALKBH7
EP300_MCF-7_hg19	1/175	0.303073	0.410531	0.913399	-0.813201	TST
CTCF_MCF-7_hg19	15/5540	0.146243	0.238288	0.591219	-0.847972	RNMT;H2AFX;M6PR;YEATS4;TRIAP1;TPGS1;FAM104A;PNRC1;MED11;PSMD6;ZNHIT2;PHOSPHO2;TMSB4X;PSMG2;SCAND1
CTCF_lung_hg19	2000-06-01	0.224245	0.315707	0.761475	-0.877934	PHOSPHO2;TST;DNAJC30;MRPL28;SDHC;TRIAP1
STAT1_GM12878_hg19	2000-06-01	0.224245	0.315707	0.761494	-0.877956	ANKRD49;MRPS24;PPP2R3C;TRIAP1;FAM104A;PNRC1
IRF1_K562_hg19	4551-12-01	0.211545	0.315707	0.780457	-0.899819	PSMD6;ZNHIT2;MTRR;ANKRD49;MRPS24;MTX1;H2AFX;ECH1;MRPL28;TRIAP1;FAM104A;APRT
MYC_MCF 10A_hg19	3382-09-01	0.251208	0.348679	0.862202	-0.908419	MED11;PSMD6;RACGAP1;PPP2R3C;RNMT;NUDT2;FAM104A;ATG12;MRPS18C
POLR2A_cortical plate_mm9	2000-06-01	0.224245	0.315707	0.83039	-0.957389	PSMD6;ZFP526;2700062C07RIK;ECH1;M6PR;HSPA1B
UBTF_K562_hg19	3293-09-01	0.227142	0.318647	0.842694	-0.963766	NGRN;ANKRD49;TST;MRPS24;RNMT;DNAJC30;TRIAP1;BET1L;MRPS18C
CTCF_K562_hg19	4670-12-01	0.238568	0.33408	0.94726	-1.03855	PSMD6;ANKRD49;PHOSPHO2;RACGAP1;DNAJC30;TMSB4X;M6PR;YEATS4;FAM104A;PNRC1;ATG12;MRPS18C
MEF2C_GM12878_hg19	1/155	0.273794	0.374741	1.05945	-1.03987	PNRC1
RXRA_SK-N-SH_hg19	1/139	0.249505	0.346926	1.11188	-1.17708	ECH1
RXRA_H1-hESC_hg19	1/117	0.214801	0.315707	1.03183	-1.18963	BLOC1S1
ESRRA_HepG2_hg19	1/115	0.211569	0.315707	1.03377	-1.19187	RNMT
NANOG_H1-hESC_hg19	1/113	0.208324	0.315707	1.0412	-1.20044	BLOC1S1
TCF12_MCF-7_hg19	1/104	0.193558	0.304661	1.13307	-1.34672	TST

## Sheet: TF-LOF
TF-LOF Expression from GEO
Term	Overlap	P-value	Adjusted P-value	Z-score	Combined Score	Genes
wt1_00000000_mouse_embryonic_fibroblast_mef_lof_mouse_gpl1261_gse15325_down	12/1409	1.42395e-06	0.000219288	-1.18912	10.0185	MED11;HDDC2;PHOSPHO2;MRPS24;DNAJC30;ATP5E;MRPL28;STUB1;SCAND1;ALKBH7;RENBP;SPG21
yy1_22711985_skeletal_muscle_lof_mouse_gpl8321_gse39009_up	19/3857	1.19962e-05	0.000923705	-1.17236	8.19143	HDDC2;MRPS24;MTX1;ZFP526;ECH1;MRPL28;SDHC;YEATS4;BET1L;2700060E02RIK;PSMD6;PHOSPHO2;TST;RACGAP1;DNAJC30;PPP2R3C;SCAND1;HSPA1B;SPG21
irf8_00000000_splenic_cd11bplusgrdash1_hdash2b_gen_background_lof_mouse_gpl6887_gse39228_up	7/649	6.73845e-05	0.00345907	-1.33529	7.56679	PSMD6;2700062C07RIK;ECH1;NUDT2;YEATS4;SPG21;MRPS18C
sp3_17923686_e12dot5_heart_lof_mouse_gpl1261_gds3058_down	5/428	0.000559799	0.011297	-1.66743	7.47547	ECH1;M6PR;STUB1;SCAND1;APRT
wt1_17420277_e11dot5_urogenital_ridge_lof_mouse_gpl1524_gds2747_up	16/3848	0.000586859	0.011297	-1.65893	7.43736	MRPS24;RNMT;ECH1;M6PR;SDHC;CARTPT;1700123O20RIK;NGRN;TST;PPP2R3C;2700062C07RIK;STUB1;PSMG2;SCAND1;SPG21;HSPA1B
ott1_22490678_hematopoietic_stem_cell_lof_mouse_gpl8321_gds4315_up	5/412	0.000472065	0.011297	-1.54998	6.94892	MED11;MRPS24;YEATS4;1700123O20RIK;BET1L
rbm15_22490678_hematopoietic_stem_cell_lof_mouse_gpl8321_gds4315_up	5/412	0.000472065	0.011297	-1.53339	6.87453	MED11;MRPS24;YEATS4;1700123O20RIK;BET1L
eed_20123906_mouse_embryonic_stem_cell_lof_mouse_gpl1261_gse19076_down	6/643	0.0004977	0.011297	-1.4218	6.37424	NGRN;MTX1;PPP2R3C;RNMT;ECH1;PSMG2
plagl2_17983586_small_intestine_lof_mouse_gpl1261_gds3010_up	1921-12-01	0.00269848	0.0404084	-1.56226	5.01286	2700060E02RIK;MTX1;DNAJC30;TMSB4X;H2AFX;MRPL28;NUDT2;TPGS1;RENBP;FAM104A;1700123O20RIK;SPG21
trim28_23493425_cd71pluster119plus_sorted_from_bone_marrow_lof_mouse_gpl6887_gse44063_up	8/1532	0.00245589	0.0404084	-1.49356	4.79242	MED11;MRPS24;MTX1;ATP5E;NUDT2;SDHC;PSMG2;ATG12
gata3_22922362_treg_cd4poscd25posyfppos_lof_mouse_gpl8321_gse39864_up	4/376	0.00288631	0.0404084	-1.41217	4.53127	RACGAP1;M6PR;MRPL28;APRT
creb1_18801183_k562_lof_human_gpl570_gds3487_down	2/103	0.0116748	0.107258	-1.65579	3.69659	HDDC2;RGCC
tcof1_15522210_neuroblastoma_gof_mouse_gpl339_gds998_up	5/738	0.00585959	0.0709767	-1.2053	3.1885	HDDC2;H2AFX;STUB1;CARTPT;MRPS18C
ccnd1_18413728_imr_neuroblastoma_lof_human_gpl570_gse8866_down	5/768	0.00690096	0.0759105	-1.22189	3.15028	RACGAP1;H2AFX;SDHC;YEATS4;ATG12
tcof1_15522210_neuroblastoma_gof_mouse_gpl339_gds998_down	5/742	0.00599154	0.0709767	-1.13451	3.00123	ECH1;SDHC;SLC26A4;TPGS1;PNRC1
foxa2_20483781_p15_lung_lof_mouse_gpl1261_gse19204_up	4/566	0.0118402	0.107258	-1.29901	2.90006	M6PR;SLC26A4;RENBP;SPG21
hsf1_00000000_tcell_lof_mouse_gpl1261_gse41005_down	3/364	0.0194612	0.142715	-1.4177	2.76013	RNMT;HSPA1B;APRT
gata4_16914500_e9dot5_atrioventricular_canal_lof_mouse_gpl1261_gds3663_up	3/354	0.0181033	0.139396	-1.38426	2.7276	PSMD6;MRPS24;ATP5E
pcgf2_17452456_medulloblastoma_lof_human_gpl570_gds2724_up	22/7511	0.0154245	0.131965	-1.26344	2.55874	RTN2;ECH1;H2AFX;M6PR;MRPL28;SDHC;TRIAP1;TPGS1;ATG12;NGRN;PHOSPHO2;TST;BLOC1S1;DNAJC30;PPP2R3C;ATP5E;STUB1;SCAND1;PSMG2;SNORA68;HSPA1B;SPG21
nrf1_22586274_liver_lof_mouse_gpl4134_gse35124_up	2685-10-01	0.00784495	0.0805414	-0.937782	2.36226	MED11;PHOSPHO2;PPP2R3C;MRPL28;YEATS4;SDHC;SCAND1;RENBP;PNRC1;APRT
zfpm2_19411579_heart_lof_mouse_gpl1261_gds3659_down	4/765	0.0314282	0.215153	-1.38645	2.13016	MRPS24;MRPL28;SDHC;PNRC1
lmo4_17452977_mcf7_lof_human_gpl570_gds2789_up	2/296	0.0783768	0.344858	-1.77795	1.89285	MED11;PPP2R3C
ar_21330406_lncap_lof_human_gpl570_gds4113_up	5/1105	0.0932571	0.377937	-1.94312	1.89072	HDDC2;RACGAP1;ATP5E;M6PR;APRT
rnf2_21051595_92dot1_lof_human_gpl10558_gse24896_up	2/225	0.0486674	0.288261	-1.2875	1.60151	PHOSPHO2;ATG12
pcgf2_17452456_medulloblastoma_lof_human_gpl570_gds2724_down	2016-01-25	0.0396334	0.244142	-1.10195	1.55376	ALKBH7
bmi1_17452456_medulloblastoma_lof_human_gpl570_gds2724_down	2016-01-20	0.0321332	0.215153	-1.00549	1.54484	ALKBH7
pou5f1_16518401_mesc_lof_mouse_gpl1261_gds1824_up	3/580	0.0620935	0.302949	-1.28065	1.52934	TMSB4X;HSPA1B;APRT
rnf2_20805357_u2os_osteosarcoma_lof_human_gpl570_gse23035_up	19/5469	0.0173153	0.139396	-0.774612	1.52632	RTN2;MRPS24;MTX1;H2AFX;SDHC;ALKBH7;FAM104A;ATG12;BET1L;MRPS18C;MED11;NGRN;ZNHIT2;PHOSPHO2;TST;RACGAP1;PPP2R3C;STUB1;SPG21
gata4_18812176_jejunum_tissue_lof_mouse_gpl1261_gds3486_up	3/543	0.0530363	0.29001	-1.22922	1.52157	PSMD6;TST;TMSB4X
erg_19359602_huvec_lof_human_gpl570_gds3557_up	4/900	0.0516555	0.29001	-1.21312	1.50165	PSMD6;DNAJC30;M6PR;STUB1
gata4_21746915_heart_lof_mouse_gpl6246_gds3931_down	2/255	0.0606203	0.302949	-1.25734	1.5015	ANKRD49;ATG12
ctnnb1_19652203_myeloma_lof_human_gpl570_gds3578_up	22/7881	0.0872829	0.363286	-1.43569	1.45373	RTN2;MTX1;H2AFX;M6PR;MRPL28;YEATS4;SDHC;ALKBH7;TPGS1;RENBP;PNRC1;BET1L;MRPS18C;NGRN;PHOSPHO2;RACGAP1;TST;BLOC1S1;PPP2R3C;PSMG2;SCAND1;SPG21
gfi1b_22201127_amulv_gof_mouse_gpl6246_gds4302_up	4/794	0.0352866	0.226423	-0.976414	1.45032	MRPS24;BLOC1S1;ECH1;ATG12
yy2_20215434_hela_lof_human_gpl570_gds3788_down	2/296	0.0783768	0.344858	-1.28364	1.36659	TST;MRPS24
znf263_19887448_helas3_lof_human_gpl6884_gse19146_up	2/261	0.0631212	0.302949	-1.1426	1.36448	SCAND1;HSPA1B
znf148_21828133_erythroblast_lof_human_gpl571_gse31092_up	3/591	0.0649177	0.302949	-0.987963	1.17981	NGRN;H2AFX;SPG21
bcor_22012066_cn_aml_lof_human_gpl570_gds4280_up	2/365	0.111315	0.418109	-1.31596	1.14753	RTN2;TPGS1
yy1_20215434_hela_lof_human_gpl570_gds3788_up	3/857	0.149138	0.488664	-1.52978	1.09545	MRPS24;H2AFX;NUDT2
creb1_22108299_heart_left_ventricle_lof_mouse_gpl1261_gds3660_down	3/653	0.0819172	0.350424	-1.03633	1.08671	RTN2;MRPS24;SDHC
znf217_22593193_mda_mb_231_gof_human_gpl570_gse35511_down	4/917	0.0546122	0.29001	-0.866563	1.07267	HDDC2;RNMT;ALKBH7;SPG21
ctnnb1_21565795_adrenocortical_adenomas_lof_mouse_gpl570_gds3912_down	2/414	0.136531	0.457083	-1.34953	1.05654	H2AFX;MRPS18C
esr2_15280152_c57bl6_mice_soleus_skeletal_muscle_lof_mouse_gpl81_gds791_down	1971-01-01	0.106013	0.416964	-1.05451	0.922437	SPG21
e2f1_21245101_mmtv-myc_lof_mouse_gpl8321_gds4094_down	1/133	0.188405	0.495107	-1.22744	0.862866	PHOSPHO2
nfe2l2_15173550_liver_lof_mouse_gpl81_gds514_up	1977-01-01	0.114332	0.419218	-0.950973	0.826741	RENBP
klf7_17123745_olfactory_epithelium_lof_mouse_gpl1261_gds2069_up	1/175	0.239937	0.495107	-1.16675	0.8202	TPGS1
hnf4a_00000000_small_intestine_lof_mouse_gpl339_gds1915_down	1987-01-01	0.128029	0.438144	-0.984441	0.812368	STUB1
cdx2_21402776_jejunum_epithelium_lof_mouse_gpl11044_gse24633_up	1/118	0.169182	0.495107	-1.15072	0.808932	TST
srf_17591768_igmpos_igdpos_b_cells_lof_mouse_gpl339_gds2805_down	1982-01-01	0.121207	0.43409	-0.960208	0.801297	BET1L
pou4f1_20376082_fetal_liver_lof_mouse_gpl1261_gds4042_down	1/144	0.202224	0.495107	-1.11192	0.781658	RGCC
nanog_16518401_mesc_lof_mouse_gpl1261_gds1824_up	1/143	0.200977	0.495107	-1.00553	0.706867	HSPA1B
runx1_18671852_e8dot5_lof_mouse_gpl1261_gds1511_up	1/143	0.200977	0.495107	-0.990251	0.696127	PPP2R3C
nrf1_22586274_liver_lof_mouse_gpl4134_gse35124_down	1/109	0.157435	0.495107	-0.986365	0.693396	SDHC
nobox_18509161_newborn_ovary_lof_mouse_gpl1261_gds3254_up	2/478	0.171127	0.495107	-0.985801	0.692999	SDHC;MRPS18C
e2f2_21245101_mmtv-myc_lof_mouse_gpl8321_gds4094_up	1/129	0.183322	0.495107	-0.950854	0.668432	PSMD6
cdx2_20696899_caco2_lof_human_gpl570_gse22572_up	5/1499	0.204555	0.495107	-0.899628	0.632421	ZNHIT2;RNMT;SNORA68;SPG21;BET1L
lmo4_17452977_mcf7_lof_human_gpl570_gds2789_down	1/144	0.202224	0.495107	-0.889811	0.62552	ATG12
myc_17159920_cancer_cell_lines_lof_human_gpl570_gds2526_up	1/156	0.217035	0.495107	-0.884075	0.621488	PSMG2
kdm5a_17320163_mouse_embryonic_fibroblast_mef_lof_mouse_gpl1261_gse6945_up	1/142	0.199728	0.495107	-0.873391	0.613977	RNMT
ahr_19454665_epidermal_langerhans_cell_lof_mouse_gpl339_gds3575_down	1/136	0.192197	0.495107	-0.856389	0.602025	TPGS1
stat3_00000000_a549_lof_human_gpl571_gse42979_up	1/129	0.183322	0.495107	-0.816952	0.574302	MTX1
bcor_22012066_cn_aml_lof_human_gpl570_gds4280_down	1/164	0.226759	0.495107	-0.789183	0.55478	NGRN
tfap2c_18353300_e16dot5_skin_lof_mouse_gpl1261_gds3171_up	1/183	0.249382	0.498763	-0.653539	0.454617	RGCC
hsf1_19179333_rko_colon_carcinoma_lof_human_gpl6244_gse12762_up	2/514	0.191192	0.495107	-0.644202	0.452862	MRPS24;BET1L
znf148_21828133_erythroblast_lof_human_gpl571_gse31092_down	2/519	0.194005	0.495107	-0.635264	0.446578	PSMD6;ANKRD49
klf7_17123745_olfactory_epithelium_lof_mouse_gpl1261_gds2069_down	1/272	0.346994	0.555761	-0.739449	0.434365	CARTPT
tardbp_19910924_hek293e_lof_human_gpl570_gds3730_up	14/5400	0.124395	0.435382	-0.504577	0.419572	RTN2;HDDC2;MRPS24;MTX1;ECH1;M6PR;TRIAP1;FAM104A;ATG12;APRT;TST;ATP5E;STUB1;SPG21
ahr_19454665_epidermal_langerhans_cell_lof_mouse_gpl339_gds3575_up	1/148	0.207191	0.495107	-0.593438	0.417176	PPP2R3C
egr1_20019881_retina_lof_mouse_gpl1261_gds3607_down	1/176	0.241124	0.495107	-0.584584	0.410951	HSPA1B
eomes_23431145_e14dot5_neocortex_lof_mouse_gpl6246_gse43387_down	1/169	0.232777	0.495107	-0.551526	0.387712	CARTPT
klf9_17379758_jejunum_lof_mouse_gpl339_gds2703_up	1/164	0.226759	0.495107	-0.545774	0.383669	FAM104A
zbtb7b_19734230_cd8_p14_memory_lof_mouse_gpl1261_gds3566_down	1/188	0.255226	0.503908	-0.551171	0.377751	HSPA1B
tcf12_20154672_cd4pos_cd8pos_thymocytes_thymus_lof_mouse_gpl6246_gse19923_up	1/168	0.231577	0.495107	-0.469029	0.329719	H2AFX
srf_20709909_hematopoietic_stem_cell_lof_mouse_gpl1261_gds3732_up	1/212	0.282664	0.512121	-0.468453	0.313486	ATG12
bmi1_17452456_medulloblastoma_lof_human_gpl570_gds2724_up	16/7126	0.204733	0.495107	-0.428145	0.300978	ECH1;M6PR;MRPL28;NUDT2;SDHC;TPGS1;ATG12;NGRN;PSMD6;BLOC1S1;ATP5E;STUB1;PSMG2;SCAND1;SNORA68;SPG21
creb1_22108299_lung_lof_mouse_gpl1261_gds3660_down	1/235	0.308027	0.532358	-0.45989	0.289932	RNMT
hsf1_19179333_rko_colon_carcinoma_lof_human_gpl6244_gse12762_down	2/569	0.222409	0.495107	-0.408486	0.287158	RACGAP1;HSPA1B
gata4_21746915_heart_lof_mouse_gpl6246_gds3931_up	1/246	0.319844	0.535392	-0.432221	0.270033	CARTPT
esr1_21299862_mcf7_lof_human_gpl570_gds4065_up	2/666	0.278281	0.510181	-0.398026	0.267867	M6PR;HSPA1B
hnf4a_21852396_wao9_lof_human_gpl570_gds3926_up	2/683	0.288094	0.515889	-0.40355	0.267095	RGCC;DNAJC30
e2f1_21245101_mmtv-myc_lof_mouse_gpl8321_gds4094_up	2/355	0.426742	0.622274	-0.562046	0.266621	MTX1;PPP2R3C
klf9_17379758_jejunum_lof_mouse_gpl339_gds2703_down	1/192	0.25987	0.506581	-0.379395	0.258016	ATG12
ets_00000000_2008_ovarian_cancer_cells_gof_human_gpl6244_gse21129_up	15/4717	0.108302	0.416964	-0.293229	0.256504	MTRR;ECH1;M6PR;YEATS4;FAM104A;PNRC1;BET1L;NGRN;PHOSPHO2;TST;DNAJC30;TMSB4X;PSMG2;HSPA1B;SPG21
tcof1_15522210_neuroblastoma_lof_mouse_gpl339_gds998_down	1/183	0.249382	0.498763	-0.362831	0.252394	FAM104A
suz12_17339329_mouse_embryonic_stem_cell_es_cell_lof_mouse_gpl1261_gse31354_down	2/601	0.240776	0.495107	-0.337895	0.237533	TMSB4X;HSPA1B
nfe2l2_18059474_liver_lof_mouse_gpl1261_gds3406_up	1/260	0.334598	0.548172	-0.341754	0.205451	BET1L
myb_16205643_mcf7_gof_human_gpl96_gse2815_up	1/208	0.278161	0.510181	-0.299267	0.201404	PPP2R3C
srf_20709909_hematopoietic_stem_cell_lof_mouse_gpl1261_gds3732_down	1/230	0.30259	0.532358	-0.312094	0.196756	BET1L
neurod1_17630985_pineal_gland_lof_mouse_gpl1261_gds3000_up	1/309	0.383806	0.591061	-0.374022	0.196675	PPP2R3C
bcl11b_18199763_brain_lof_mouse_gpl1261_gds3178_down	2/729	0.314575	0.532358	-0.301877	0.190315	HDDC2;TRIAP1
ezh2_22267199_heart_lof_mouse_gpl6246_gds4309_up	1/358	0.429438	0.622274	-0.397861	0.188736	ECH1
gata1_15860665_megakaryocytes_lof_mouse_gpl1261_gds1245_up	13/4921	0.229137	0.495107	-0.238344	0.167551	HDDC2;RNMT;ZFP526;H2AFX;M6PR;B330016D10RIK;2700060E02RIK;NGRN;PSMD6;RGCC;STUB1;PSMG2;HSPA1B
zfx_17448993_embryonic_stem_cell_lof_mouse_gpl1261_gds2718_down	3/1165	0.272347	0.510181	-0.231546	0.155828	MRPS24;ATP5E;PSMG2
ctnnb1_21914722_ls174t_lof_human_gpl570_gds4386_up	3013-08-01	0.327147	0.541727	-0.247407	0.151659	RTN2;HDDC2;MTRR;TST;BLOC1S1;ALKBH7;SPG21;ATG12
rnf2_20123906_mouse_embryonic_stem_cell_lof_mouse_gpl1261_gse19076_up	2/662	0.275971	0.510181	-0.214164	0.14413	TST;M6PR
egr1_20019881_retina_lof_mouse_gpl1261_gds3607_up	1/316	0.390537	0.595473	-0.274925	0.142521	2700062C07RIK
nr2c2_20864514_liver_1yo_lof_mouse_gpl4134_gse21903_up	3/1160	0.270231	0.510181	-0.206676	0.139091	ECH1;SDHC;APRT
nfe2l2_23639809_whole_esophagus_lof_mouse_gpl7202_gse39629_up	2/881	0.400193	0.604214	-0.270565	0.136318	PHOSPHO2;ALKBH7
sin3a_22783022_mcf7_lof_human_gpl570_gds4388_up	4976-12-01	0.239761	0.495107	-0.17511	0.123099	RTN2;HDDC2;PHOSPHO2;MTX1;TST;RNMT;H2AFX;ECH1;STUB1;TPGS1;SPG21;APRT
myc_17159920_cancer_cell_lines_lof_human_gpl570_gds2526_down	1/373	0.442732	0.622274	-0.240337	0.11401	ECH1
myb_16205643_primary_monocytes_gof_human_gpl570_gse2816_down	1/267	0.341857	0.554168	-0.183388	0.108251	H2AFX
pdx1_22135308_duodenum_lof_mouse_gpl1261_gds4348_down	1/419	0.481633	0.641694	-0.243226	0.107906	CYP2G1
prdm1_00000000_e9dot5_placenta_lof_mouse_gpl6887_gse39584_up	1/240	0.313423	0.532358	-0.159089	0.100296	CYP2G1
yap1_18413746_mcf10a_gof_human_gpl570_gds3220_down	1/433	0.492935	0.64882	-0.206242	0.0892202	STUB1
nfe2l2_20133372_lung_lof_mouse_gpl1261_gds3622_up	4/1535	0.429943	0.622274	-0.134184	0.0636537	2700060E02RIK;TST;SDHC;FAM104A
glis2_17618285_kidney_lof_mouse_gpl2897_gds2817_down	1/395	0.461682	0.632648	-0.137317	0.0628691	SDHC
prdm1_00000000_e9dot5_placenta_lof_mouse_gpl6887_gse39584_down	1/275	0.350058	0.555761	-0.0691033	0.0405924	TST
cdkn1b_18180298_3t3_lof_mouse_gpl1261_gse9161_up	1/607	0.614745	0.706498	-0.0674817	0.0234455	RACGAP1
nod2_21335489_hek293_lof_human_gpl570_gds4416_up	2/918	0.420362	0.622274	-0.0262216	0.0124389	HSPA1B;APRT
pou5f1_16518401_mesc_lof_mouse_gpl1261_gds1824_down	1/445	0.502429	0.655712	-0.0223122	0.00941647	MRPS24
yy1_20215434_hela_lof_human_gpl570_gds3788_down	1/366	0.436566	0.622274	-0.000211635	0.000100394	DNAJC30
hif1a_16565084_mcf7_lof_human_gpl2507_gds2761_up	1/379	1	1	-0.374578	2.21889e-12	M6PR
hif2a_16565084_mcf7_lof_human_gpl2507_gds2761_up	1/687	1	1	0.0248178	-1.47013e-13	RTN2
hnf4a_16714383_e18dot5_liver_lof_mouse_gpl1261_gds1916_up	1/1116	1	1	0.332471	-1.96946e-12	SDHC
krt7_21596846_megakaryocyte_progenitor_bone_marrow_lof_mouse_gpl6105_gse24969_up	1/459	1	1	0.40472	-2.39744e-12	CYP3A57
dlx4_00000000_mcfdash7_gof_human_gpl201_gse21657_up	1/366	1	1	0.485027	-2.87316e-12	H2AFX
irf1_17409403_nih3t3_gof_mouse_gpl81_gds2752_up	1/120	1	1	0.64278	-3.80764e-12	PSMG2
rara_21911359_f9_teratocarcinoma_lof_mouse_gpl1261_gds4294_up	1/106	1	1	0.712079	-4.21815e-12	ANKRD49
cdkn1b_00000000_mouse_embryonic_fibroblast_mef_lof_mouse_gpl6246_gse27672_up	1/273	1	1	0.787807	-4.66674e-12	RACGAP1
gata4_16914500_e9dot5_atrioventricular_canal_lof_mouse_gpl1261_gds3663_down	1/489	0.535772	0.676782	0.0011368	-0.000443814	TPGS1
wt1_00000000_mouse_embryonic_fibroblast_mef_lof_mouse_gpl1261_gse15325_up	2/720	0.309406	0.532358	0.00235918	-0.00148732	TMSB4X;HSPA1B
bcl11b_18199763_brain_lof_mouse_gpl1261_gds3178_up	2/812	0.361801	0.568545	0.0164227	-0.0092735	H2AFX;HSPA1B
nod2_21335489_hek293_lof_human_gpl570_gds4416_down	2/844	0.379723	0.59068	0.0235204	-0.012383	PSMD6;ECH1
emx2_20962046_e10dot5_urogenital_epithelium_lof_mouse_gpl1261_gds3173_up	1/497	0.541595	0.676782	0.0317488	-0.0123949	SLC26A4
yy2_20215434_hela_lof_human_gpl570_gds3788_up	1/559	0.584353	0.692234	0.0568118	-0.0208972	ATP5E
gata1_15895080_e12dot5_liver_megakaryocyte_lof_mouse_gpl1261_gds1316_up	1/495	0.540146	0.676782	0.0621155	-0.0242503	HDDC2
nr2c2_20864514_liver_1yo_lof_mouse_gpl4134_gse21903_down	1/398	0.464216	0.632648	0.0672549	-0.030792	PSMD6
klf4_17017123_rko_gof_human_gpl96_gds1942_up	2440-04-01	0.900916	0.950281	0.66028	-0.0336727	MTRR;ATP5E;SLC26A4;ATG12
lhx8_18509161_newborn_ovary_lof_mouse_gpl1261_gds3254_up	2045-02-01	0.835229	0.88707	0.372317	-0.0446151	PSMD6;APRT
pparb_23093780_pancreas_lof_mouse_gpl1261_gds4320_down	1/527	0.562797	0.682447	0.117371	-0.0448439	MRPS24
ppard_23093780_pancreatic_beta_cells_lof_mouse_gpl1261_gds4320_down	1/527	0.562797	0.682447	0.134102	-0.0512362	MRPS24
mist1_22510200_pancreas_c57bl6_lof_mouse_gpl6246_gds4341_up	2/788	0.71095	0.787672	0.220937	-0.0527318	TST;MTX1
myc_20940306_e13dot5_erythroblast_purified_from_liver_gof_mouse_gpl6885_gse18558_up	1/706	0.670706	0.748468	0.249323	-0.0722353	H2AFX
esr1_21299862_mcf7_lof_human_gpl570_gds4065_down	1/534	0.567604	0.682899	0.209185	-0.0797847	SDHC
pou5f1_20526341_human_embryonic_stem_cells_hesc_lof_human_gpl6947_gse21135_down	1/375	0.444481	0.622274	0.179452	-0.0851275	ATG12
cdx2_21074721_jejunum_epithelium_lof_mouse_gpl10773_gse23436_down	1/368	0.438335	0.622274	0.181292	-0.0860003	TRIAP1
esrra_19901197_kidney_lof_mouse_gpl1261_gse16623_up	1/466	0.518626	0.671163	0.254398	-0.101439	BET1L
hnf4a_21852396_wao9_lof_human_gpl570_gds3926_down	1/580	0.597929	0.697583	0.289462	-0.104245	CARTPT
esrra_19901197_kidney_lof_mouse_gpl1261_gse16623_down	1/496	0.540871	0.676782	0.299864	-0.117069	ATP5E
cdx2_21074721_jejunum_epithelium_lof_mouse_gpl10773_gse23436_up	1/403	0.468414	0.63277	0.283636	-0.129805	TST
gata1_15895080_e12dot5_liver_megakaryocyte_lof_mouse_gpl1261_gds1316_down	1/545	0.575054	0.686498	0.392174	-0.147517	9430002A10RIK
eed_20123906_mouse_embryonic_stem_cell_lof_mouse_gpl1261_gse19076_up	1/1045	0.808295	0.864426	1.03317	-0.150522	M6PR
foxa1_21151129_mcfdash7_lof_human_gpl10558_gse25315_up	2/1313	0.611148	0.706498	0.450812	-0.156628	RACGAP1;H2AFX
zfpm2_19411579_heart_lof_mouse_gpl1261_gds3659_up	1/882	0.751169	0.816127	0.800176	-0.162584	APRT
erg_19359602_huvec_lof_human_gpl570_gds3557_down	2/1038	0.483354	0.641694	0.397957	-0.176551	TRIAP1;SPG21
rnf2_20805357_megakaryocytic_l8057_lof_mouse_gpl1261_gse33659_up	2762-05-01	0.632438	0.716143	0.543913	-0.1816	MTRR;RNMT;MRPL28;SDHC;SPG21
pparb_23093780_pancreas_lof_mouse_gpl1261_gds4320_up	1/890	0.754327	0.816127	0.905725	-0.18403	TST
ppard_23093780_pancreatic_beta_cells_lof_mouse_gpl1261_gds4320_up	1/890	0.754327	0.816127	0.922201	-0.187378	TST
suz12_17339329_mouse_embryonic_stem_cell_es_cell_lof_mouse_gpl1261_gse31354_up	1/617	0.620797	0.708168	0.55161	-0.190346	2700060E02RIK
tcf3_21972416_linnegflt3poscd127posly6dneg_bone_marrow_lof_mouse_gpl1261_gse27402_down	1/578	0.596655	0.697583	0.57414	-0.206767	ZFP526
irf8_00000000_splenic_cd11bplusgrdash1_hdash2b_gen_background_lof_mouse_gpl6887_gse39228_down	1/899	0.757832	0.816127	1.05096	-0.21354	ATG12
hsf1_17216044_hela_lof_human_gpl571_gds1733_up	2136-05-01	0.653938	0.735084	0.799233	-0.245981	TST;H2AFX;MRPL28;SCAND1;HSPA1B
creb1_22108299_heart_left_ventricle_lof_mouse_gpl1261_gds3660_up	2/972	0.449192	0.623203	0.533207	-0.252145	TMSB4X;M6PR
zfx_17448993_embryonic_stem_cell_lof_mouse_gpl1261_gds2718_up	2/1164	0.544941	0.676782	0.794914	-0.31034	TRIAP1;BET1L
gata3_21892208_mda_mb_231_gof_human_gpl570_gds4080_up	4460-11-01	0.551404	0.679329	0.886918	-0.342927	MED11;NGRN;HDDC2;ZNHIT2;MTRR;H2AFX;STUB1;PSMG2;SCAND1;PNRC1;ATG12

## Sheet: HISTONE
ENCODE Histone Modifications
Term	Overlap	P-value	Adjusted P-value	Z-score	Combined Score	Genes
H3K36me3_splenic B cell_mm9	19/2000	8.29323e-09	3.33388e-06	-1.77761	22.4181	ANKRD49;MTRR;SNORD42A;ECH1;H2AFX;TRIAP1;1700123O20RIK;APRT;MRPS18C;2700060E02RIK;MED11;NGRN;PSMD6;TMSB4X;ATP5E;GM12238;SNORA68;SCAND1;PSMG2
H3K36me3_ES-Bruce4_mm9	17/2000	3.05558e-07	4.10202e-05	-1.78289	18.0097	ANKRD49;MTRR;SNORD42A;MRPS24;ZFP526;H2AFX;ECH1;MRPL28;RENBP;2700060E02RIK;MED11;PSMD6;2700062C07RIK;ATP5E;GM12238;SNORA68;PSMG2
H3K36me3_cardiac mesoderm_hg19	19/2514	3.06121e-07	4.10202e-05	-1.6684	16.8533	RTN2;HOMEZ;SNORD42A;MTX1;H2AFX;ECH1;MRPL28;TRIAP1;BET1L;MRPS18C;APRT;NGRN;MED11;ZNHIT2;TST;ATP5E;TMSB4X;STUB1;SNORA68
H3K36me3_spleen_mm9	16/2000	1.65122e-06	9.61558e-05	-1.78361	16.4975	ANKRD49;SNORD42A;H2AFX;YEATS4;ALKBH7;BET1L;PNRC1;APRT;2700060E02RIK;MED11;ZNHIT2;PSMD6;ATP5E;TMSB4X;GM12238;SNORA68
H4K20me1_osteoblast_hg19	16/2000	1.65122e-06	9.61558e-05	-1.66206	15.3733	RTN2;SNORD42A;RNMT;ECH1;M6PR;YEATS4;SDHC;TPGS1;APRT;NGRN;ZNHIT2;DNAJC30;TMSB4X;ATP5E;SNORA68;SLC26A4
H3K36me3_thymus_mm9	12/1235	6.24263e-06	0.000210561	-1.77112	14.9939	2700060E02RIK;PSMD6;ANKRD49;RGCC;SNORD42A;TMSB4X;ATP5E;H2AFX;GM12238;YEATS4;SNORA68;TRIAP1
H3K36me3_CH12.LX_mm9	23/4031	1.67435e-06	9.61558e-05	-1.61024	14.894	HDDC2;MTRR;ANKRD49;MTX1;SNORD42A;ZFP526;H2AFX;ECH1;MRPL28;TRIAP1;RENBP;APRT;NGRN;ZNHIT2;PSMD6;PHOSPHO2;RACGAP1;DNAJC30;ATP5E;GM12238;PSMG2;SNORA68;HSPA1B
H3K79me3_C2C12_mm9	16/2000	1.65122e-06	9.61558e-05	-1.60618	14.8564	MTRR;SNORD42A;MRPS24;H2AFX;MRPL28;SDHC;ATG12;BET1L;APRT;2700060E02RIK;NGRN;DNAJC30;2700062C07RIK;ATP5E;SNORA68;PSMG2
H3K36me3_G1E-ER4_mm9	19/2903	2.68855e-06	0.000120089	-1.60203	14.4619	HDDC2;MTRR;MTX1;SNORD42A;ZFP526;H2AFX;ECH1;TRIAP1;FAM104A;NGRN;ZNHIT2;PSMD6;PHOSPHO2;RACGAP1;ATP5E;GM12238;PSMG2;SNORA68;HSPA1B
H3K36me3_G1E_mm9	19/3013	4.64783e-06	0.000186843	-1.57122	13.4893	MTRR;SNORD42A;MTX1;ZFP526;H2AFX;TRIAP1;FAM104A;ATG12;APRT;NGRN;ZNHIT2;PSMD6;PHOSPHO2;RACGAP1;ATP5E;GM12238;SNORA68;PSMG2;HSPA1B
H3K4me3_MEL cell line_mm9	23/4088	2.13916e-06	0.000107493	-1.46229	13.3626	HOMEZ;MTRR;MTX1;RNMT;ECH1;SDHC;B330016D10RIK;YEATS4;TRIAP1;ALKBH7;RENBP;MRPS18C;APRT;2700060E02RIK;MED11;NGRN;PSMD6;RGCC;BLOC1S1;DNAJC30;ATP5E;STUB1;SCAND1
H3K9ac_mammary epithelial cell_hg19	15/2000	8.231e-06	0.000254528	-1.59693	13.2164	ANKRD49;MTX1;MRPS24;RNMT;M6PR;TRIAP1;TPGS1;ALKBH7;FAM104A;MRPS18C;MED11;PHOSPHO2;PPP2R3C;PSMG2;SPG21
H3K27ac_liver_mm9	19/3076	6.28541e-06	0.000210561	-1.55524	13.1662	HDDC2;ECH1;H2AFX;SDHC;YEATS4;TPGS1;ATG12;MRPS18C;2700060E02RIK;MED11;NGRN;PSMD6;PHOSPHO2;PPP2R3C;ATP5E;2700062C07RIK;TTC30A1;STUB1;PSMG2
H3K36me3_brain_mm9	14/2000	3.77382e-05	0.000659599	-1.70111	12.4587	ANKRD49;SNORD42A;H2AFX;MRPL28;ALKBH7;2700060E02RIK;MED11;ZNHIT2;PSMD6;ATP5E;TMSB4X;GM12238;SNORA68;PSMG2
H3K36me3_liver_mm9	14/2000	3.77382e-05	0.000659599	-1.68977	12.3757	ANKRD49;MTRR;SNORD42A;ECH1;TRIAP1;MRPS18C;2700060E02RIK;MED11;NGRN;PHOSPHO2;TMSB4X;ATP5E;GM12238;SNORA68
H3K27ac_olfactory bulb_mm9	14/2000	3.77382e-05	0.000659599	-1.68076	12.3097	HOMEZ;ZFP526;H2AFX;YEATS4;SDHC;ATG12;NGRN;MED11;PSMD6;PHOSPHO2;PPP2R3C;TTC30A1;STUB1;PSMG2
H3K36me3_small intestine_mm9	14/2000	3.77382e-05	0.000659599	-1.65981	12.1562	ANKRD49;SNORD42A;H2AFX;MRPL28;ALKBH7;2700060E02RIK;MED11;PSMD6;ZNHIT2;PHOSPHO2;ATP5E;TMSB4X;GM12238;SNORA68
H3K79me2_fibroblast of lung_hg19	14/2000	3.77382e-05	0.000659599	-1.60587	11.7612	ANKRD49;MTX1;MRPL28;SDHC;YEATS4;MRPS18C;PHOSPHO2;TST;BLOC1S1;DNAJC30;TMSB4X;ATP5E;SCAND1;SNORA68
H3K36me3_MEL cell line_mm9	19/3352	2.15256e-05	0.000618092	-1.54582	11.4219	RTN2;HOMEZ;HDDC2;ANKRD49;SNORD42A;ZFP526;H2AFX;YEATS4;RENBP;PNRC1;1700123O20RIK;2700060E02RIK;PSMD6;RGCC;RACGAP1;2700062C07RIK;GM12238;STUB1;SNORA68
H3K36me3_erythroblast_mm9	18/3059	2.32702e-05	0.000623642	-1.54306	11.3877	MTRR;SNORD42A;MTX1;ZFP526;H2AFX;TRIAP1;FAM104A;APRT;NGRN;PSMD6;PHOSPHO2;TST;RACGAP1;ATP5E;GM12238;SNORA68;PSMG2;HSPA1B
H3K36me3_T-cell acute lymphoblastic leukemia_hg19	14/2000	3.77382e-05	0.000659599	-1.54114	11.2871	HOMEZ;H2AFX;ECH1;SDHC;RENBP;ATG12;NGRN;MED11;PHOSPHO2;PPP2R3C;ATP5E;TMSB4X;SNORA68;SCAND1
H3K79me2_myocyte_mm9	14/2000	3.77382e-05	0.000659599	-1.47207	10.7812	SNORD42A;H2AFX;MRPL28;SDHC;TRIAP1;BET1L;ATG12;MRPS18C;APRT;NGRN;PSMD6;GM12238;STUB1;SNORA68
H3K79me2_C2C12_mm9	14/2000	3.77382e-05	0.000659599	-1.45621	10.6651	SNORD42A;MRPS24;H2AFX;MRPL28;SDHC;TRIAP1;TPGS1;ATG12;2700060E02RIK;NGRN;DNAJC30;2700062C07RIK;SNORA68;PSMG2
H3K79me2_astrocyte_hg19	13/2000	0.000158622	0.00199269	-1.60411	9.97478	ANKRD49;MRPS24;MRPL28;YEATS4;TPGS1;MRPS18C;ZNHIT2;PHOSPHO2;TST;BLOC1S1;TMSB4X;SCAND1;SNORA68
H3K36me3_megakaryocyte_mm9	17/3028	7.63481e-05	0.00127883	-1.48669	9.90403	GM9199;MTRR;MTX1;SNORD42A;ZFP526;TRIAP1;FAM104A;ATG12;APRT;NGRN;PSMD6;ZNHIT2;PHOSPHO2;TMSB4X;GM12238;PSMG2;SNORA68
H3K27ac_placenta_mm9	13/2000	0.000158622	0.00199269	-1.58859	9.87827	H2AFX;SDHC;YEATS4;TPGS1;MED11;NGRN;PSMD6;PHOSPHO2;PPP2R3C;BLOC1S1;TTC30A1;STUB1;PSMG2
H3K27ac_HeLa-S3_hg19	13/2000	0.000158622	0.00199269	-1.5607	9.70483	HOMEZ;MTRR;MTX1;RNMT;ECH1;M6PR;TRIAP1;FAM104A;NGRN;MED11;DNAJC30;TMSB4X;SPG21
H3K27ac_bone marrow macrophage_mm9	13/2000	0.000158622	0.00199269	-1.51234	9.40412	ECH1;YEATS4;ATG12;MRPS18C;MED11;PSMD6;ZNHIT2;PHOSPHO2;PPP2R3C;ATP5E;TTC30A1;STUB1;PSMG2
H3K79me2_osteoblast_hg19	13/2000	0.000158622	0.00199269	-1.46954	9.13797	HOMEZ;MTX1;MRPL28;YEATS4;TPGS1;RENBP;MRPS18C;PHOSPHO2;TST;BLOC1S1;TMSB4X;ATP5E;SNORA68
H4K20me1_CD14-positive monocyte_hg19	13/2000	0.000158622	0.00199269	-1.40247	8.72095	RTN2;MTRR;H2AFX;YEATS4;TPGS1;ALKBH7;NGRN;ZNHIT2;TST;TMSB4X;PSMG2;SNORA68;SPG21
H3K79me2_H1-hESC_hg19	13/2000	0.000158622	0.00199269	-1.38868	8.6352	ANKRD49;SNORD42A;MRPS24;MRPL28;SDHC;YEATS4;TRIAP1;MRPS18C;PSMD6;PHOSPHO2;TST;TMSB4X;SPG21
H3K4me3_CH12.LX_mm9	20/4143	0.000121495	0.00195364	-1.30085	8.11478	RTN2;HOMEZ;MTRR;MTX1;RNMT;ZFP526;B330016D10RIK;YEATS4;SDHC;TRIAP1;FAM104A;ATG12;MRPS18C;NGRN;RGCC;PHOSPHO2;DNAJC30;2700062C07RIK;SCAND1;HSPA1B
H3K36me3_H7_hg19	12/1851	0.000304003	0.00370331	-1.43674	8.04366	HDDC2;ZNHIT2;SNORD42A;TST;TMSB4X;ECH1;H2AFX;MRPL28;STUB1;SNORA68;TRIAP1;APRT
H3K9ac_endothelial cell of umbilical vein_hg19	2000-12-01	0.000608937	0.00520835	-1.50647	7.92024	HOMEZ;MED11;PHOSPHO2;MTX1;RNMT;PPP2R3C;TMSB4X;M6PR;NUDT2;TRIAP1;TPGS1;FAM104A
H3K36me3_MCF-7_hg19	10/1395	0.000479133	0.00520835	-1.49473	7.85854	HDDC2;ZNHIT2;PSMD6;SNORD42A;TST;ATP5E;H2AFX;STUB1;SNORA68;APRT
H3K79me2_K562_hg19	2000-12-01	0.000608937	0.00520835	-1.48857	7.82615	ANKRD49;MRPS24;TST;SNORD42A;DNAJC30;ECH1;MRPL28;SDHC;TRIAP1;BET1L;SPG21;MRPS18C
H3K27ac_spleen_mm9	2000-12-01	0.000608937	0.00520835	-1.44127	7.57746	MED11;PSMD6;PHOSPHO2;MTRR;PPP2R3C;ECH1;H2AFX;NUDT2;STUB1;TPGS1;ATG12;MRPS18C
H3K79me2_skeletal muscle myoblast_hg19	2000-12-01	0.000608937	0.00520835	-1.42887	7.51227	ANKRD49;MRPS24;TST;PPP2R3C;TMSB4X;ECH1;MRPL28;YEATS4;SDHC;SPG21;BET1L;MRPS18C
H3K36me3_bronchial epithelial cell_hg19	11/1681	0.000520976	0.00520835	-1.41593	7.44422	MED11;ZNHIT2;SNORD42A;TST;TMSB4X;MRPL28;STUB1;SNORA68;TRIAP1;BET1L;APRT
H3K27ac_Panc1_hg19	2000-12-01	0.000608937	0.00520835	-1.38442	7.2786	NGRN;MED11;ANKRD49;PHOSPHO2;RACGAP1;MRPS24;M6PR;STUB1;PSMG2;TRIAP1;ALKBH7;MRPS18C
H3K79me2_HepG2_hg19	2000-12-01	0.000608937	0.00520835	-1.37077	7.20679	MED11;SNORD42A;DNAJC30;ECH1;NUDT2;MRPL28;SDHC;SCAND1;TRIAP1;SPG21;BET1L;MRPS18C
H3K9ac_HeLa-S3_hg19	2000-12-01	0.000608937	0.00520835	-1.36354	7.16881	MED11;PHOSPHO2;MRPS24;MTX1;TST;TMSB4X;M6PR;NUDT2;TRIAP1;FAM104A;ATG12;SPG21
H3K4me2_T-cell acute lymphoblastic leukemia_hg19	2000-12-01	0.000608937	0.00520835	-1.34241	7.05772	RTN2;MED11;PHOSPHO2;MTRR;DNAJC30;ECH1;NUDT2;SDHC;TRIAP1;FAM104A;ATG12;MRPS18C
H3K27ac_endothelial cell of umbilical vein_hg19	2000-12-01	0.000608937	0.00520835	-1.33808	7.03496	HOMEZ;MTRR;DNAJC30;PPP2R3C;RNMT;TMSB4X;ECH1;PSMG2;TRIAP1;FAM104A;ATG12;SPG21
H3K9ac_myotube_hg19	2000-12-01	0.000608937	0.00520835	-1.33049	6.99503	HOMEZ;RTN2;ANKRD49;MRPS24;RNMT;PPP2R3C;ATP5E;ECH1;YEATS4;PSMG2;TRIAP1;ATG12
H3K79me2_fibroblast of dermis_hg19	2000-12-01	0.000608937	0.00520835	-1.31414	6.90908	ANKRD49;PHOSPHO2;MTX1;DNAJC30;PPP2R3C;TMSB4X;ECH1;SDHC;TRIAP1;TPGS1;BET1L;MRPS18C
H3K36me3_ES-E14_mm9	2000-12-01	0.000608937	0.00520835	-1.30209	6.84574	MED11;PSMD6;ANKRD49;SNORD42A;MRPS24;2700062C07RIK;TMSB4X;H2AFX;M6PR;GM12238;SNORA68;RENBP
H3K27ac_heart_mm9	15/2941	0.000633418	0.00530488	-1.28444	6.72934	HDDC2;ZFP526;H2AFX;SDHC;ALKBH7;TPGS1;ATG12;MED11;NGRN;PSMD6;PHOSPHO2;PPP2R3C;TTC30A1;STUB1;PSMG2
H3K36me3_GM06990_hg19	9/1255	0.000943233	0.00758359	-1.36378	6.65765	ZNHIT2;SNORD42A;TMSB4X;H2AFX;MRPL28;STUB1;SNORA68;BET1L;APRT
H3K36me3_K562_hg19	14/2634	0.000668337	0.00548309	-1.20377	6.26691	HOMEZ;SNORD42A;RNMT;H2AFX;ECH1;MRPL28;YEATS4;TRIAP1;BET1L;APRT;ZNHIT2;TST;STUB1;SNORA68
H3K79me2_CH12.LX_mm9	2000-11-01	0.00212595	0.0110991	-1.35678	6.10672	MTRR;SNORD42A;MTX1;RNMT;2700062C07RIK;ECH1;STUB1;SNORA68;SCAND1;PSMG2;1700123O20RIK
H3K36me3_BJ_hg19	9/1302	0.00121816	0.00960196	-1.30792	6.07634	MED11;ZNHIT2;SNORD42A;TST;MRPL28;STUB1;SNORA68;BET1L;APRT
H3K4me2_HeLa-S3_hg19	2000-11-01	0.00212595	0.0110991	-1.29177	5.8141	RTN2;MED11;MTRR;MTX1;YEATS4;PSMG2;SNORA68;ALKBH7;TPGS1;SPG21;MRPS18C
H3K79me2_CD14-positive monocyte_hg19	2000-11-01	0.00212595	0.0110991	-1.28965	5.80459	ZNHIT2;MRPS24;TST;DNAJC30;PPP2R3C;TMSB4X;M6PR;SDHC;SCAND1;TPGS1;BET1L
H3K27ac_MEL cell line_mm9	2000-11-01	0.00212595	0.0110991	-1.28294	5.77436	MED11;PSMD6;PHOSPHO2;ATP5E;ECH1;SDHC;TRIAP1;PSMG2;TPGS1;ATG12;MRPS18C
H3K27ac_B cell_hg19	2000-11-01	0.00212595	0.0110991	-1.26827	5.70833	HDDC2;PHOSPHO2;RACGAP1;DNAJC30;RNMT;PPP2R3C;ECH1;TRIAP1;SNORA68;FAM104A;ATG12
H3K27ac_small intestine_mm9	2000-11-01	0.00212595	0.0110991	-1.26453	5.69149	MED11;HDDC2;PSMD6;PHOSPHO2;PPP2R3C;H2AFX;TTC30A1;STUB1;YEATS4;PSMG2;ATG12
H3K27ac_fibroblast of dermis_hg19	2000-11-01	0.00212595	0.0110991	-1.25847	5.66422	ANKRD49;MTRR;MTX1;PPP2R3C;STUB1;PSMG2;TRIAP1;TPGS1;FAM104A;ATG12;MRPS18C
H4K20me1_B cell_hg19	2000-11-01	0.00212595	0.0110991	-1.24456	5.60163	RTN2;MED11;SNORD42A;TMSB4X;H2AFX;MRPL28;STUB1;SNORA68;TPGS1;FAM104A;MRPS18C
H3K4me3_embryonic fibroblast_mm9	2000-11-01	0.00212595	0.0110991	-1.20851	5.43939	MED11;PSMD6;BLOC1S1;ATP5E;ZFP526;ECH1;TTC30A1;SDHC;SCAND1;ATG12;MRPS18C
H3K9ac_CD14-positive monocyte_hg19	2000-11-01	0.00212595	0.0110991	-1.20824	5.43814	ANKRD49;MRPS24;RNMT;DNAJC30;PPP2R3C;ATP5E;M6PR;MRPL28;TRIAP1;TPGS1;FAM104A
H3K36me3_mammary epithelial cell_hg19	2000-11-01	0.00212595	0.0110991	-1.19925	5.39771	HOMEZ;MED11;ZNHIT2;PHOSPHO2;SNORD42A;TST;PPP2R3C;MRPL28;SNORA68;TRIAP1;SPG21
H3K27ac_CH12.LX_mm9	2000-11-01	0.00212595	0.0110991	-1.18761	5.34528	HOMEZ;NGRN;RNMT;2700062C07RIK;YEATS4;PSMG2;FAM104A;RENBP;1700123O20RIK;ATG12;SPG21
H4K20me1_astrocyte_hg19	2000-11-01	0.00212595	0.0110991	-1.17595	5.2928	SNORD42A;TST;TMSB4X;H2AFX;YEATS4;CARTPT;SNORA68;TRIAP1;SLC26A4;TPGS1;FAM104A
H3K9ac_NT2-D1_hg19	2000-11-01	0.00212595	0.0110991	-1.17066	5.26903	NGRN;PHOSPHO2;TST;MTX1;RNMT;DNAJC30;M6PR;SNORA68;TPGS1;ALKBH7;ATG12
H3K27ac_osteoblast_hg19	2000-11-01	0.00212595	0.0110991	-1.17064	5.26892	PHOSPHO2;ANKRD49;RACGAP1;DNAJC30;PPP2R3C;PSMG2;TRIAP1;FAM104A;SPG21;BET1L;MRPS18C
H3K4me3_T-cell acute lymphoblastic leukemia_hg19	2000-11-01	0.00212595	0.0110991	-1.16998	5.26594	HOMEZ;RTN2;MED11;MTRR;PHOSPHO2;PPP2R3C;ECH1;MRPL28;TRIAP1;FAM104A;MRPS18C
H3K27ac_cortical plate_mm9	2000-11-01	0.00212595	0.0110991	-1.15835	5.21361	MED11;HDDC2;PSMD6;PHOSPHO2;MTX1;PPP2R3C;ATP5E;STUB1;PSMG2;TPGS1;ATG12
H4K20me1_A549_hg19	2000-11-01	0.00212595	0.0110991	-1.15822	5.21303	RTN2;MED11;ZNHIT2;TST;TMSB4X;M6PR;MRPL28;CARTPT;SNORA68;SLC26A4;ATG12
H3K27ac_myotube_hg19	2000-11-01	0.00212595	0.0110991	-1.13398	5.10393	PHOSPHO2;DNAJC30;PPP2R3C;ATP5E;ECH1;NUDT2;TRIAP1;PSMG2;FAM104A;SPG21;MRPS18C
H3K27ac_limb_mm9	2000-11-01	0.00212595	0.0110991	-1.13144	5.09248	MED11;HDDC2;ZNHIT2;PHOSPHO2;MTX1;BLOC1S1;H2AFX;STUB1;PSMG2;TPGS1;ATG12
H3K79me2_mammary epithelial cell_hg19	2000-11-01	0.00212595	0.0110991	-1.10141	4.95733	PHOSPHO2;ANKRD49;TST;MTX1;MRPS24;ATP5E;TMSB4X;MRPL28;SCAND1;SNORA68;MRPS18C
H3K4me3_myocyte_mm9	2000-11-01	0.00212595	0.0110991	-1.09883	4.94571	HOMEZ;MED11;NGRN;PHOSPHO2;MTX1;DNAJC30;2700062C07RIK;TTC30A1;TRIAP1;SCAND1;PNRC1
H4K20me1_skeletal muscle myoblast_hg19	2000-11-01	0.00212595	0.0110991	-1.05468	4.74701	RTN2;SNORD42A;TST;BLOC1S1;ATP5E;TMSB4X;SNORA68;TRIAP1;BET1L;ATG12;APRT
H3K4me3_C2C12_mm9	2000-11-01	0.00212595	0.0110991	-1.04845	4.71894	HOMEZ;MED11;PHOSPHO2;MTX1;PPP2R3C;TTC30A1;YEATS4;SCAND1;PSMG2;TRIAP1;MRPS18C
H2AFZ_osteoblast_hg19	2000-11-01	0.00212595	0.0110991	-1.03114	4.64104	HOMEZ;PSMD6;MTRR;PHOSPHO2;RACGAP1;DNAJC30;ATP5E;SDHC;YEATS4;TRIAP1;FAM104A
H3K27ac_MCF-7_hg19	2000-11-01	0.00212595	0.0110991	-1.02713	4.623	NGRN;PSMD6;PPP2R3C;TMSB4X;M6PR;SDHC;YEATS4;TRIAP1;ATG12;MRPS18C;APRT
H3K36me3_keratinocyte_hg19	13/2651	0.00223451	0.0115163	-1.00595	4.49055	HOMEZ;HDDC2;SNORD42A;MTX1;MRPL28;TRIAP1;BET1L;MED11;ZNHIT2;TST;STUB1;SNORA68;SPG21
H3K79me2_T-cell acute lymphoblastic leukemia_hg19	2000-10-01	0.00671742	0.027004	-1.08605	3.92256	HOMEZ;MED11;PHOSPHO2;MRPS24;ATP5E;ECH1;MRPL28;FAM104A;SPG21;MRPS18C
H2AFZ_keratinocyte_hg19	2000-10-01	0.00671742	0.027004	-1.05111	3.79638	HOMEZ;PSMD6;MTRR;PHOSPHO2;MRPS24;PPP2R3C;ATP5E;YEATS4;TRIAP1;APRT
H3K4me1_kidney_mm9	2000-10-01	0.00671742	0.027004	-1.04349	3.76883	MTRR;PHOSPHO2;ZFP526;2700062C07RIK;GM12238;NUDT2;TTC30A1;PSMG2;SLC26A4;ALKBH7
H3K36me3_fibroblast of dermis_hg19	2000-10-01	0.00671742	0.027004	-1.04289	3.76667	HOMEZ;PHOSPHO2;MTX1;ATP5E;TMSB4X;SNORA68;TRIAP1;TPGS1;ATG12;PNRC1
H3K27ac_HepG2_hg19	2000-10-01	0.00671742	0.027004	-1.04278	3.76626	BLOC1S1;ECH1;M6PR;NUDT2;STUB1;SDHC;TRIAP1;FAM104A;BET1L;MRPS18C
H3K79me2_heart_mm9	2000-10-01	0.00671742	0.027004	-1.03036	3.72143	2700060E02RIK;ATP5E;TMSB4X;H2AFX;GM12238;TRIAP1;FAM104A;ATG12;BET1L;MRPS18C
H3K36me3_GM12878_hg19	2531-12-01	0.00444875	0.022638	-0.976021	3.69729	ZNHIT2;PHOSPHO2;SNORD42A;MRPS24;TMSB4X;H2AFX;MRPL28;STUB1;SNORA68;TRIAP1;APRT;MRPS18C
H3K9ac_liver_mm9	2000-10-01	0.00671742	0.027004	-1.01768	3.67562	2700060E02RIK;HDDC2;MTRR;DNAJC30;2700062C07RIK;STUB1;YEATS4;SDHC;TRIAP1;FAM104A
H3K79me2_keratinocyte_hg19	2000-10-01	0.00671742	0.027004	-1.01582	3.66891	PHOSPHO2;ANKRD49;TST;MRPS24;ATP5E;TMSB4X;MRPL28;SCAND1;SNORA68;MRPS18C
H3K9ac_CH12.LX_mm9	2000-10-01	0.00671742	0.027004	-1.01124	3.65236	2700060E02RIK;HOMEZ;RTN2;NGRN;PHOSPHO2;MTX1;RNMT;B330016D10RIK;SDHC;MRPS18C
H3K27ac_embryonic fibroblast_mm9	2000-10-01	0.00671742	0.027004	-0.992824	3.58585	MED11;PSMD6;PHOSPHO2;PPP2R3C;ATP5E;TTC30A1;STUB1;YEATS4;PSMG2;ATG12
H3K4me3_liver_mm9	13/2880	0.00457832	0.023006	-0.948371	3.57725	ECH1;TRIAP1;APRT;NGRN;MED11;PSMD6;PHOSPHO2;RACGAP1;BLOC1S1;2700062C07RIK;STUB1;TTC30A1;SCAND1
H3K36me3_Caco-2_hg19	4/382	0.0077939	0.0307171	-1.0169	3.54178	SNORD42A;H2AFX;SNORA68;APRT
H3K27ac_brown adipose tissue_mm9	2000-10-01	0.00671742	0.027004	-0.974222	3.51867	MED11;PSMD6;PHOSPHO2;PPP2R3C;ATP5E;ECH1;TTC30A1;STUB1;PSMG2;ATG12
H3K36me3_H1-hESC_hg19	2000-10-01	0.00671742	0.027004	-0.954762	3.44838	MED11;ZNHIT2;PHOSPHO2;MTRR;TST;MTX1;ATP5E;TMSB4X;SNORA68;TRIAP1
H3K9ac_H1-hESC_hg19	2000-10-01	0.00671742	0.027004	-0.954535	3.44756	NGRN;PHOSPHO2;MTRR;PPP2R3C;NUDT2;SDHC;TRIAP1;TPGS1;ATG12;SPG21
H3K9ac_astrocyte_hg19	2000-10-01	0.00671742	0.027004	-0.9519	3.43804	HOMEZ;MED11;ANKRD49;PHOSPHO2;TST;PPP2R3C;TRIAP1;TPGS1;FAM104A;SPG21
H3K27ac_K562_hg19	2000-10-01	0.00671742	0.027004	-0.915729	3.3074	MTRR;MTX1;PPP2R3C;ECH1;SDHC;TRIAP1;TPGS1;FAM104A;SPG21;MRPS18C
H3K4me1_T-cell acute lymphoblastic leukemia_hg19	2000-10-01	0.00671742	0.027004	-0.905418	3.27016	ZNHIT2;PHOSPHO2;MRPS24;MTX1;DNAJC30;MRPL28;SDHC;ALKBH7;RENBP;MRPS18C
H2AFZ_skeletal muscle myoblast_hg19	2000-10-01	0.00671742	0.027004	-0.902992	3.2614	HOMEZ;RTN2;MED11;RACGAP1;MRPS24;DNAJC30;ATP5E;SDHC;SLC26A4;SPG21
H3K27ac_thymus_mm9	2000-10-01	0.00671742	0.027004	-0.841008	3.03753	MED11;HDDC2;PPP2R3C;ZFP526;TMSB4X;B330016D10RIK;PSMG2;BET1L;1700123O20RIK;ATG12
H2AFZ_T-cell acute lymphoblastic leukemia_hg19	2000-10-01	0.00671742	0.027004	-0.827616	2.98916	HOMEZ;HDDC2;MTRR;PPP2R3C;ECH1;STUB1;TRIAP1;FAM104A;PNRC1;APRT
H3K27me3_HepG2_hg19	2000-10-01	0.00671742	0.027004	-0.765469	2.7647	NGRN;MTRR;ANKRD49;RNMT;DNAJC30;TRIAP1;FAM104A;PNRC1;MRPS18C;APRT
H3K4me1_bone marrow_mm9	2000-09-01	0.0191048	0.0568898	-0.922069	2.64324	MED11;HDDC2;NGRN;BLOC1S1;2700062C07RIK;MRPL28;SDHC;ALKBH7;RENBP
H3K4me1_MEL cell line_mm9	16/4170	0.00767931	0.0305652	-0.739762	2.58021	HOMEZ;RTN2;ANKRD49;SNORD42A;MRPL28;B330016D10RIK;RENBP;MED11;RGCC;RACGAP1;TST;2700062C07RIK;GM12238;PSMG2;SNORA68;SPG21
H3K9ac_T-cell acute lymphoblastic leukemia_hg19	2000-09-01	0.0191048	0.0568898	-0.852248	2.44309	RTN2;HOMEZ;MED11;MTX1;PPP2R3C;ECH1;TRIAP1;FAM104A;MRPS18C
H3K4me3_K562_hg19	17/4606	0.00860459	0.0335829	-0.717698	2.43568	HOMEZ;MTX1;ECH1;M6PR;MRPL28;NUDT2;SDHC;TRIAP1;TPGS1;ALKBH7;FAM104A;MRPS18C;MED11;TST;DNAJC30;PPP2R3C;STUB1
H3K4me3_mononuclear cell_hg19	2000-09-01	0.0191048	0.0568898	-0.84592	2.42495	HOMEZ;MED11;PPP2R3C;DNAJC30;NUDT2;SDHC;TRIAP1;TPGS1;ATG12
H3K27ac_fibroblast of lung_hg19	14/3617	0.0121799	0.0470802	-0.762633	2.33053	MTX1;RNMT;M6PR;YEATS4;SDHC;TRIAP1;ATG12;ZNHIT2;PHOSPHO2;PPP2R3C;ATP5E;TMSB4X;STUB1;SPG21
H3K36me3_HeLa-S3_hg19	2234-10-01	0.0140054	0.0531147	-0.78836	2.31407	MED11;ZNHIT2;SNORD42A;MRPS24;TST;ATP5E;MRPL28;SNORA68;BET1L;APRT
H3K36me3_NT2-D1_hg19	2000-09-01	0.0191048	0.0568898	-0.804681	2.30673	ZNHIT2;PSMD6;SNORD42A;MRPS24;TMSB4X;MRPL28;SNORA68;TRIAP1;BET1L
H3K4me3_astrocyte_hg19	2000-09-01	0.0191048	0.0568898	-0.790155	2.26509	MED11;PHOSPHO2;MTRR;RNMT;PPP2R3C;TRIAP1;TPGS1;FAM104A;MRPS18C
H2AFZ_K562_hg19	2000-09-01	0.0191048	0.0568898	-0.785131	2.25069	HOMEZ;MED11;NGRN;MTRR;DNAJC30;ATP5E;ECH1;TRIAP1;ATG12
H4K20me1_T-cell acute lymphoblastic leukemia_hg19	2000-09-01	0.0191048	0.0568898	-0.784856	2.2499	RTN2;SNORD42A;TMSB4X;M6PR;MRPL28;YEATS4;SNORA68;TRIAP1;MRPS18C
H3K4me1_astrocyte_hg19	2000-09-01	0.0191048	0.0568898	-0.761399	2.18266	RTN2;MTX1;RACGAP1;RNMT;ECH1;PSMG2;SCAND1;ALKBH7;SLC26A4
H3K9ac_GM12878_hg19	2000-09-01	0.0191048	0.0568898	-0.760709	2.18068	ANKRD49;DNAJC30;PPP2R3C;ECH1;NUDT2;TRIAP1;TPGS1;ALKBH7;SPG21
H2AFZ_HepG2_hg19	2000-09-01	0.0191048	0.0568898	-0.756124	2.16753	PHOSPHO2;DNAJC30;ECH1;YEATS4;SDHC;TRIAP1;PSMG2;ALKBH7;FAM104A
H2AFZ_GM12878_hg19	2000-09-01	0.0191048	0.0568898	-0.744233	2.13345	HOMEZ;NGRN;PPP2R3C;DNAJC30;STUB1;SDHC;TRIAP1;PSMG2;APRT
H3K4me2_myotube_hg19	2000-09-01	0.0191048	0.0568898	-0.716496	2.05393	HOMEZ;PHOSPHO2;ANKRD49;MRPS24;RNMT;PPP2R3C;NUDT2;PSMG2;TRIAP1
H3K4me3_fibroblast of lung_hg19	18/5182	0.0124065	0.0474992	-0.66839	2.03661	HDDC2;ANKRD49;MTRR;RNMT;M6PR;MRPL28;YEATS4;SDHC;TRIAP1;ALKBH7;ATG12;MED11;NGRN;PSMD6;PHOSPHO2;TST;PPP2R3C;STUB1
H3K27ac_kidney_mm9	2000-09-01	0.0191048	0.0568898	-0.703267	2.01601	MED11;PSMD6;PHOSPHO2;MTX1;PPP2R3C;TTC30A1;STUB1;ALKBH7;ATG12
H2AFZ_myotube_hg19	2000-09-01	0.0191048	0.0568898	-0.695589	1.994	HOMEZ;NGRN;PSMD6;MTRR;RACGAP1;ECH1;SDHC;TRIAP1;SPG21
H3K79me2_GM12878_hg19	2000-09-01	0.0191048	0.0568898	-0.690486	1.97937	MED11;PHOSPHO2;MTX1;YEATS4;SDHC;TRIAP1;TPGS1;BET1L;MRPS18C
H3K9ac_K562_hg19	13/3409	0.0177913	0.0568898	-0.6753	1.93584	ANKRD49;MTRR;MTX1;ECH1;M6PR;NUDT2;SDHC;TRIAP1;TPGS1;MED11;NGRN;TST;SPG21
H3K27ac_brain_mm9	2000-09-01	0.0191048	0.0568898	-0.674249	1.93283	MED11;PSMD6;PHOSPHO2;PPP2R3C;H2AFX;TTC30A1;STUB1;PSMG2;ATG12
H3K4me3_cerebellum_mm9	2000-09-01	0.0191048	0.0568898	-0.670636	1.92247	MED11;PSMD6;RACGAP1;BLOC1S1;ECH1;H2AFX;SCAND1;TRIAP1;MRPS18C
H3K4me2_keratinocyte_hg19	2000-09-01	0.0191048	0.0568898	-0.66362	1.90236	MED11;PHOSPHO2;MTRR;ANKRD49;MTX1;TRIAP1;TPGS1;ALKBH7;MRPS18C
H3K9ac_skeletal muscle myoblast_hg19	2000-09-01	0.0191048	0.0568898	-0.6471	1.855	MRPS24;PPP2R3C;NUDT2;TRIAP1;PSMG2;TPGS1;FAM104A;ATG12;MRPS18C
H3ac_C2C12_mm9	2000-09-01	0.0191048	0.0568898	-0.638504	1.83036	HOMEZ;RNMT;DNAJC30;ECH1;TTC30A1;STUB1;TRIAP1;SCAND1;FAM104A
H3K4me1_spleen_mm9	2000-09-01	0.0191048	0.0568898	-0.637914	1.82867	TST;RACGAP1;ZFP526;ATP5E;SDHC;CARTPT;TRIAP1;ALKBH7;MRPS18C
H3K27ac_T-cell acute lymphoblastic leukemia_hg19	2000-09-01	0.0191048	0.0568898	-0.633891	1.81714	MED11;MRPS24;RACGAP1;PPP2R3C;ECH1;TRIAP1;FAM104A;SPG21;MRPS18C
H3K4me3_cortical plate_mm9	2000-09-01	0.0191048	0.0568898	-0.632364	1.81276	HDDC2;MED11;PSMD6;RACGAP1;BLOC1S1;ECH1;TTC30A1;CARTPT;TRIAP1
H3K4me3_H1-hESC_hg19	2000-09-01	0.0191048	0.0568898	-0.611255	1.75225	HOMEZ;PHOSPHO2;TST;PPP2R3C;NUDT2;TRIAP1;TPGS1;ATG12;SPG21
H4K20me1_H1-hESC_hg19	2000-09-01	0.0191048	0.0568898	-0.610148	1.74907	MED11;PSMD6;ANKRD49;TST;MRPL28;CARTPT;SNORA68;SLC26A4;ATG12
H3K27ac_mammary epithelial cell_hg19	2000-09-01	0.0191048	0.0568898	-0.599003	1.71712	HOMEZ;MED11;PHOSPHO2;MTX1;TST;ATP5E;ALKBH7;SPG21;ATG12
H3K79me2_endothelial cell of umbilical vein_hg19	2000-09-01	0.0191048	0.0568898	-0.595785	1.7079	MRPS24;TMSB4X;ECH1;MRPL28;SDHC;YEATS4;SCAND1;SNORA68;MRPS18C
H3K27ac_cerebellum_mm9	2000-09-01	0.0191048	0.0568898	-0.590954	1.69405	MED11;PSMD6;PHOSPHO2;PPP2R3C;H2AFX;STUB1;YEATS4;PSMG2;TPGS1
H3K4me1_cortical plate_mm9	2000-08-01	0.0486088	0.109166	-0.653479	1.44738	TST;ZFP526;ECH1;GM12238;YEATS4;SNORA68;PNRC1;SPG21
H3K4me3_fibroblast of foreskin _hg19	7/1505	0.032502	0.0920126	-0.601364	1.43475	NGRN;MED11;MRPS24;PPP2R3C;TMSB4X;YEATS4;ATG12
H3K36me3_A549_hg19	3112-12-01	0.0211707	0.062578	-0.489278	1.35596	HOMEZ;MED11;MRPS24;MTX1;TMSB4X;ATP5E;ECH1;H2AFX;MRPL28;SNORA68;TRIAP1;SPG21
H3K79me2_A549_hg19	2787-11-01	0.0234767	0.0683888	-0.49948	1.33988	HOMEZ;MED11;PHOSPHO2;MTX1;MRPS24;ATP5E;MRPL28;SNORA68;SCAND1;TPGS1;MRPS18C
H3K36me3_heart_mm9	2000-08-01	0.0486088	0.109166	-0.595296	1.31851	2700060E02RIK;SNORD42A;H2AFX;TTC30A1;TRIAP1;SNORA68;ATG12;SPG21
H3K4me3_GM12878_hg19	13/3640	0.0289331	0.0830792	-0.479925	1.19403	SNORD42A;NUDT2;MRPL28;TPGS1;ALKBH7;RENBP;ATG12;MRPS18C;MED11;PSMD6;TST;PPP2R3C;STUB1
H3K4me3_heart_mm9	3158-12-01	0.0234692	0.0683888	-0.427633	1.14715	MED11;NGRN;PSMD6;RACGAP1;PPP2R3C;ZFP526;ECH1;H2AFX;TTC30A1;STUB1;SCAND1;APRT
H3K9ac_keratinocyte_hg19	2000-08-01	0.0486088	0.109166	-0.495203	1.09682	ZNHIT2;PHOSPHO2;MRPS24;MTX1;M6PR;TRIAP1;TPGS1;FAM104A
H3K36me3_skeletal muscle myoblast_hg19	2000-08-01	0.0486088	0.109166	-0.493721	1.09354	HOMEZ;MED11;MRPS24;RNMT;MRPL28;SNORA68;TRIAP1;FAM104A
H3K4me1_CH12.LX_mm9	13/3885	0.0457252	0.109166	-0.483659	1.07125	RTN2;HDDC2;MRPL28;SDHC;RENBP;APRT;RGCC;TST;BLOC1S1;GM12238;SNORA68;SLC26A4;SPG21
H3K36me3_endothelial cell of umbilical vein_hg19	2929-11-01	0.0323633	0.0920126	-0.443737	1.05868	ZNHIT2;SNORD42A;TST;MRPS24;PPP2R3C;H2AFX;MRPL28;SNORA68;TRIAP1;BET1L;APRT
H3K36me3_testis_mm9	2000-08-01	0.0486088	0.109166	-0.472923	1.04747	1700129C05RIK;NGRN;ANKRD49;PHOSPHO2;SNORD42A;GM12238;SNORA68;1700123O20RIK
H3K4me3_osteoblast_hg19	2000-08-01	0.0486088	0.109166	-0.469858	1.04068	MED11;ANKRD49;PHOSPHO2;TST;PPP2R3C;M6PR;TPGS1;FAM104A
H3K4me3_lung_mm9	2000-08-01	0.0486088	0.109166	-0.455057	1.0079	NGRN;PSMD6;BLOC1S1;ZFP526;ECH1;SCAND1;TRIAP1;APRT
H3K27ac_astrocyte_hg19	2000-08-01	0.0486088	0.109166	-0.451798	1.00068	PHOSPHO2;TST;RNMT;PPP2R3C;TRIAP1;FAM104A;SPG21;ATG12
H3K4me2_mammary epithelial cell_hg19	2000-08-01	0.0486088	0.109166	-0.444418	0.984335	MED11;ANKRD49;PHOSPHO2;TST;MTX1;TPGS1;SPG21;MRPS18C
H3K4me1_skeletal muscle myoblast_hg19	2000-08-01	0.0486088	0.109166	-0.427979	0.947924	PHOSPHO2;SNORD42A;MTX1;RNMT;MRPL28;YEATS4;PSMG2;SCAND1
H3K4me3_G1E-ER4_mm9	2605-10-01	0.0361105	0.101513	-0.408792	0.935137	HOMEZ;2700060E02RIK;HDDC2;PHOSPHO2;RNMT;SDHC;B330016D10RIK;SCAND1;TRIAP1;ALKBH7
H3K4me2_skeletal muscle myoblast_hg19	2000-08-01	0.0486088	0.109166	-0.409992	0.908084	MED11;PHOSPHO2;ANKRD49;MTX1;STUB1;TRIAP1;TPGS1;MRPS18C
H3K4me2_fibroblast of dermis_hg19	2000-08-01	0.0486088	0.109166	-0.409246	0.906432	MED11;PHOSPHO2;TST;RNMT;TMSB4X;TRIAP1;TPGS1;MRPS18C
H3K36me3_U2OS_hg19	2000-08-01	0.0486088	0.109166	-0.408911	0.905691	ZNHIT2;SNORD42A;MRPS24;ATP5E;ECH1;MRPL28;SNORA68;TRIAP1
H3K4me3_ES-E14_mm9	3190-12-01	0.0251755	0.0728098	-0.338335	0.886406	RTN2;HOMEZ;RGCC;PPP2R3C;RNMT;YEATS4;B330016D10RIK;SDHC;TTC30A1;CARTPT;ALKBH7;FAM104A
H2AFZ_fibroblast of dermis_hg19	2000-08-01	0.0486088	0.109166	-0.393882	0.872403	NGRN;RACGAP1;DNAJC30;ATP5E;ECH1;YEATS4;TRIAP1;ATG12
H3K4me3_erythroblast_mm9	2674-10-01	0.0420329	0.109166	-0.376128	0.83308	2700060E02RIK;HOMEZ;RTN2;NGRN;PHOSPHO2;MTX1;B330016D10RIK;ATG12;BET1L;MRPS18C
H2AFZ_mammary epithelial cell_hg19	2000-08-01	0.0486088	0.109166	-0.3744	0.829254	RTN2;HOMEZ;PHOSPHO2;MRPS24;DNAJC30;ATP5E;TRIAP1;ATG12
H3K27ac_testis_mm9	2000-08-01	0.0486088	0.109166	-0.362359	0.802583	HOMEZ;MED11;PSMD6;PHOSPHO2;TTC30A1;STUB1;YEATS4;ATG12
H3K4me2_H1-hESC_hg19	2000-08-01	0.0486088	0.109166	-0.357288	0.791352	HOMEZ;MED11;PHOSPHO2;PPP2R3C;TRIAP1;TPGS1;RENBP;SPG21
H3K4me3_fibroblast of dermis_hg19	2000-08-01	0.0486088	0.109166	-0.355982	0.788459	MED11;ANKRD49;PHOSPHO2;MTRR;TST;TRIAP1;TPGS1;SPG21
H3K27ac_skeletal muscle myoblast_hg19	2000-08-01	0.0486088	0.109166	-0.352043	0.779733	RACGAP1;PPP2R3C;DNAJC30;ATP5E;SDHC;PSMG2;TRIAP1;ATG12
H3K9ac_heart_mm9	2000-08-01	0.0486088	0.109166	-0.344243	0.762459	HOMEZ;MTRR;DNAJC30;PPP2R3C;2700062C07RIK;TMSB4X;TTC30A1;STUB1
H2AFZ_B cell_hg19	2000-08-01	0.0486088	0.109166	-0.339501	0.751955	HOMEZ;PHOSPHO2;DNAJC30;ATP5E;ECH1;STUB1;TRIAP1;FAM104A
H3K27me3_T-cell acute lymphoblastic leukemia_hg19	2000-08-01	0.0486088	0.109166	-0.317	0.702118	RTN2;HDDC2;PHOSPHO2;MTRR;PPP2R3C;SDHC;TRIAP1;TPGS1
H3K36me3_CD14-positive monocyte_hg19	2000-08-01	0.0486088	0.109166	-0.313571	0.694524	HOMEZ;NGRN;ZNHIT2;MTRR;TST;TMSB4X;SNORA68;TRIAP1
H3K4me2_CD14-positive monocyte_hg19	2000-08-01	0.0486088	0.109166	-0.312919	0.69308	HOMEZ;TST;DNAJC30;PPP2R3C;RNMT;NUDT2;TPGS1;FAM104A
H3K79me2_HeLa-S3_hg19	2000-08-01	0.0486088	0.109166	-0.284712	0.630604	DNAJC30;M6PR;MRPL28;TRIAP1;SCAND1;TPGS1;SPG21;MRPS18C
H3K4me1_HeLa-S3_hg19	2000-08-01	0.0486088	0.109166	-0.282726	0.626205	MTRR;MTX1;SNORD42A;MRPL28;SCAND1;PSMG2;SNORA68;ALKBH7
H3K36me3_SK-N-SH_hg19	4/707	0.0559151	0.12283	-0.291709	0.611701	SNORD42A;STUB1;SNORA68;PNRC1
H3K4me3_Caco-2_hg19	2029-08-01	0.052107	0.115729	-0.275172	0.593409	MED11;PSMD6;PPP2R3C;MRPL28;STUB1;YEATS4;ALKBH7;ATG12
H2AFZ_HeLa-S3_hg19	2000-08-01	0.0486088	0.109166	-0.263049	0.582622	PHOSPHO2;RACGAP1;DNAJC30;SDHC;YEATS4;TRIAP1;ALKBH7;APRT
H3K9ac_HepG2_hg19	2000-08-01	0.0486088	0.109166	-0.254257	0.563149	MED11;PHOSPHO2;MTX1;ECH1;M6PR;STUB1;TPGS1;ATG12
H3K4me3_bone marrow_mm9	2000-08-01	0.0486088	0.109166	-0.251465	0.556966	MED11;PSMD6;BLOC1S1;ECH1;SCAND1;TRIAP1;MRPS18C;APRT
H3K36me3_kidney_mm9	5/1187	0.0932932	0.198433	-0.319672	0.517007	2700060E02RIK;SNORD42A;H2AFX;SNORA68;TRIAP1
H4K20me1_HepG2_hg19	2000-08-01	0.0486088	0.109166	-0.221468	0.490525	RTN2;MTRR;SNORD42A;YEATS4;SDHC;SNORA68;SLC26A4;FAM104A
H3K27ac_bone marrow_mm9	2000-08-01	0.0486088	0.109166	-0.198205	0.439002	MED11;PSMD6;PHOSPHO2;ECH1;H2AFX;MRPL28;STUB1;PSMG2
H3K9ac_ES-E14_mm9	2000-08-01	0.0486088	0.109166	-0.191448	0.424036	NGRN;PHOSPHO2;RNMT;SDHC;TTC30A1;B330016D10RIK;TRIAP1;ATG12
H3K9me1_K562_hg19	2000-08-01	0.0486088	0.109166	-0.188096	0.416611	HDDC2;BLOC1S1;PPP2R3C;PSMG2;SCAND1;SNORA68;ATG12;MRPS18C
H2AFZ_astrocyte_hg19	2000-08-01	0.0486088	0.109166	-0.160645	0.35581	NGRN;PHOSPHO2;RACGAP1;DNAJC30;ATP5E;ECH1;TRIAP1;APRT
H3K36me3_HepG2_hg19	2389-09-01	0.0510616	0.114037	-0.159355	0.345997	HOMEZ;MED11;ZNHIT2;PHOSPHO2;SNORD42A;TST;ECH1;SNORA68;APRT
H3K4me1_heart_mm9	3628-12-01	0.0587582	0.128374	-0.141527	0.290529	HDDC2;NGRN;MTRR;PHOSPHO2;MTX1;2700062C07RIK;NUDT2;YEATS4;CARTPT;ALKBH7;RENBP;MRPS18C
H3K4me1_fibroblast of lung_hg19	2000-07-01	0.109904	0.202668	-0.13458	0.214814	HDDC2;MED11;ECH1;YEATS4;SCAND1;SLC26A4;ALKBH7
H3K4me2_endothelial cell of umbilical vein_hg19	2000-07-01	0.109904	0.202668	-0.111131	0.177385	MED11;ANKRD49;MTRR;MTX1;TRIAP1;TPGS1;ATG12
H3K4me3_G1E_mm9	2531-09-01	0.0685884	0.148239	-0.0870005	0.166078	HOMEZ;NGRN;PHOSPHO2;MTRR;MTX1;RNMT;ATP5E;B330016D10RIK;SCAND1
H3K4me3_CD14-positive monocyte_hg19	3639-12-01	0.0598744	0.130106	-0.0807373	0.164656	HOMEZ;MED11;PHOSPHO2;MRPS24;PPP2R3C;RNMT;DNAJC30;TMSB4X;TRIAP1;TPGS1;ALKBH7;FAM104A
H3K4me3_HeLa-S3_hg19	3589-12-01	0.0549162	0.121298	-0.0703312	0.148364	MED11;PHOSPHO2;MTX1;TST;PPP2R3C;MRPL28;STUB1;SDHC;TRIAP1;ALKBH7;TPGS1;ATG12
H3K27ac_ES-Bruce4_mm9	2000-07-01	0.109904	0.202668	-0.0909536	0.145179	NGRN;HDDC2;2700062C07RIK;YEATS4;B330016D10RIK;SCAND1;PNRC1
H3K9me1_endothelial cell of umbilical vein_hg19	2000-07-01	0.109904	0.202668	-0.0890158	0.142086	ZNHIT2;MTRR;TST;ATP5E;M6PR;STUB1;SNORA68
H4K20me1_endothelial cell of umbilical vein_hg19	2000-07-01	0.109904	0.202668	-0.0889036	0.141907	SNORD42A;DNAJC30;ATP5E;TMSB4X;STUB1;SNORA68;CARTPT
H3K9ac_MEL cell line_mm9	2000-07-01	0.109904	0.202668	-0.06992	0.111605	HOMEZ;RTN2;NGRN;MTX1;TST;BLOC1S1;ALKBH7
H3K9me3_erythroblast_mm9	2445-08-01	0.120605	0.221385	-0.0729993	0.110072	TMSB4X;H2AFX;CYP3A57;CARTPT;PSMG2;SLC26A4;CYP2G1;HSPA1B
H3K27ac_A549_hg19	2991-10-01	0.0779238	0.167515	-0.0554521	0.0990753	HOMEZ;RTN2;PHOSPHO2;DNAJC30;PPP2R3C;ATP5E;M6PR;SPG21;ATG12;MRPS18C
H3K9me3_K562_hg19	2000-07-01	0.109904	0.202668	-0.0571835	0.0912756	RTN2;MTX1;RACGAP1;PPP2R3C;YEATS4;SLC26A4;SPG21
H3K4me3_endothelial cell of umbilical vein_hg19	3497-11-01	0.0921675	0.197082	-0.0552225	0.0896889	MED11;PSMD6;MTRR;M6PR;MRPL28;STUB1;TRIAP1;TPGS1;ALKBH7;FAM104A;ATG12
H3K4me3_myotube_hg19	2000-07-01	0.109904	0.202668	-0.0477469	0.0762129	HOMEZ;PHOSPHO2;ANKRD49;ECH1;NUDT2;SDHC;TRIAP1
H3K4me2_K562_hg19	2000-07-01	0.109904	0.202668	-0.0448542	0.0715956	RTN2;MED11;MTX1;TRIAP1;TPGS1;ATG12;MRPS18C
H3K27ac_CD14-positive monocyte_hg19	2000-07-01	0.109904	0.202668	-0.0429153	0.0685009	HOMEZ;PHOSPHO2;DNAJC30;RNMT;PPP2R3C;SDHC;FAM104A
H2AFZ_fibroblast of lung_hg19	2000-07-01	0.109904	0.202668	-0.0399816	0.0638181	HOMEZ;NGRN;DNAJC30;ATP5E;SDHC;TRIAP1;APRT
H3K36me3_C2C12_mm9	2/407	0.200993	0.348432	-0.0285585	0.0301096	SNORD42A;PSMG2
H3K4me1_Panc1_hg19	2000-07-01	0.109904	0.202668	-0.0170465	0.0272093	SNORD42A;MTX1;MRPS24;BLOC1S1;SNORA68;SCAND1;PSMG2
H3K4me2_fibroblast of lung_hg19	2000-07-01	0.109904	0.202668	-0.0144095	0.0230002	HOMEZ;MED11;PHOSPHO2;MTRR;ANKRD49;TRIAP1;TPGS1
H3K4me2_HepG2_hg19	2000-07-01	0.109904	0.202668	0.00616251	-0.00983651	PSMD6;PHOSPHO2;MTX1;STUB1;TPGS1;ATG12;MRPS18C
H3K9me3_fibroblast of lung_hg19	2323-01-01	0.992639	0.992639	1.53535	-0.0113432	CARTPT
H3K9me3_megakaryocyte_mm9	2939-03-01	0.945564	0.989887	1.16956	-0.0118875	TTC30A1;CARTPT;HSPA1B
H3K9me3_HepG2_hg19	1/1809	0.977394	0.989973	1.36763	-0.013783	HDDC2
H3K9me3_H1-hESC_hg19	2000-01-01	0.985064	0.989973	1.41996	-0.0143104	ATP5E
H3K9me3_A549_hg19	2000-01-01	0.985064	0.989973	1.44544	-0.0145672	MRPS24
H3K4me1_small intestine_mm9	2000-01-01	0.985064	0.989973	1.47611	-0.0148763	RENBP
H3K27me3_kidney epithelial cell_hg19	2217-02-01	0.945506	0.989887	1.46978	-0.014939	CARTPT;SLC26A4
H3K27me3_CH12.LX_mm9	2618-02-01	0.973853	0.989973	1.48461	-0.0149619	RGCC;CYP2G1
H3K9me3_endothelial cell of umbilical vein_hg19	2000-01-01	0.985064	0.989973	1.49622	-0.0150789	MTRR
H3K9me3_myotube_hg19	2000-01-01	0.985064	0.989973	1.5029	-0.0151462	MRPS24
H3K4me3_astrocyte of the cerebellum_hg19	1/1594	0.964079	0.989973	1.51724	-0.0152908	NGRN
H3K27me3_osteoblast_hg19	2000-01-01	0.985064	0.989973	1.5196	-0.0153145	SLC26A4
H3K4me1_brain_mm9	2000-01-01	0.985064	0.989973	1.52806	-0.0153998	2700062C07RIK
H3K27me3_megakaryocyte_mm9	2638-02-01	0.974814	0.989973	1.54428	-0.0155633	TMSB4X;CARTPT
H3K27me3_myotube_hg19	2000-01-01	0.985064	0.989973	1.57497	-0.0158726	RTN2
H3K27me3_fibroblast of lung_hg19	3052-03-01	0.954693	0.989973	1.60713	-0.0161967	RTN2;PHOSPHO2;SLC26A4
H3K27me3_A549_hg19	2891-02-01	0.984413	0.989973	1.62044	-0.0163309	RTN2;PHOSPHO2
H3K9me3_U2OS_hg19	1/1078	0.892433	0.983264	0.982446	-0.0165816	MRPS24
H3K27me3_endothelial cell of umbilical vein_hg19	3393-03-01	0.974417	0.989973	1.6659	-0.016789	RTN2;CARTPT;SLC26A4
H3K27me3_bronchial epithelial cell_hg19	2082-01-01	0.98751	0.989973	1.68348	-0.0169662	SLC26A4
H3K27me3_brain_mm9	2000-01-01	0.985064	0.989973	1.73398	-0.0174751	SLC26A4
H3K9me3_G1E_mm9	3067-04-01	0.881652	0.983264	1.08837	-0.0183693	H2AFX;CARTPT;SNORA68;HSPA1B
H2AFZ_H1-hESC_hg19	2000-07-01	0.109904	0.202668	0.012039	-0.0192165	NGRN;PHOSPHO2;TRIAP1;PSMG2;ALKBH7;FAM104A;ATG12
H3K27me3_C2C12_mm9	1/1269	0.928156	0.985655	1.33362	-0.0192692	SLC26A4
H3K27me3_SK-N-SH_hg19	2149-02-01	0.938481	0.987616	1.60245	-0.0199681	CARTPT;SLC26A4
H3K4me1_brown adipose tissue_mm9	2000-02-01	0.920052	0.983264	1.18839	-0.0200575	GM12238;CARTPT
H3K27me3_myocyte_mm9	1/1183	0.913808	0.983264	1.1915	-0.0201099	SLC26A4
H3K9me3_astrocyte_hg19	2000-02-01	0.920052	0.983264	1.19764	-0.0202135	MRPS24;CARTPT
H3K4me1_mammary epithelial cell_hg19	2000-02-01	0.920052	0.983264	1.22601	-0.0206923	PHOSPHO2;ALKBH7
H3K9me3_keratinocyte_hg19	2000-02-01	0.920052	0.983264	1.27575	-0.0215319	MRPS24;TMSB4X
H3K27me3_skeletal muscle myoblast_hg19	2000-02-01	0.920052	0.983264	1.27578	-0.0215323	RTN2;SLC26A4
H3K9me3_CD14-positive monocyte_hg19	2000-02-01	0.920052	0.983264	1.28597	-0.0217043	CARTPT;SLC26A4
H3K27me3_CD14-positive monocyte_hg19	3445-04-01	0.930306	0.985655	1.50225	-0.0217057	HDDC2;PSMG2;CARTPT;SLC26A4
H3K4me1_megakaryocyte_mm9	2505-03-01	0.893062	0.983264	1.29538	-0.0218633	CARTPT;RENBP;MRPS18C
H3K27me3_ES-Bruce4_mm9	2000-02-01	0.920052	0.983264	1.30369	-0.0220035	RGCC;SLC26A4
H3K27me3_H7_hg19	2015-02-01	0.922116	0.983264	1.32528	-0.0223678	CARTPT;SLC26A4
H3K27me3_BJ_hg19	2090-02-01	0.931714	0.985655	1.54858	-0.0223751	RTN2;SLC26A4
H3K4me1_myotube_hg19	2000-02-01	0.920052	0.983264	1.32711	-0.0223987	MRPS24;SCAND1
H3K27me3_mononuclear cell_hg19	2000-02-01	0.920052	0.983264	1.33932	-0.0226048	PSMG2;SLC26A4
H3K27me3_HeLa-S3_hg19	2000-02-01	0.920052	0.983264	1.33996	-0.0226157	MTRR;CARTPT
H3K27me3_mammary epithelial cell_hg19	2586-03-01	0.905366	0.983264	1.35029	-0.0227899	RTN2;TMSB4X;SLC26A4
H3K4me1_placenta_mm9	2000-02-01	0.920052	0.983264	1.35054	-0.0227941	RTN2;CARTPT
H3K27me3_fibroblast of dermis_hg19	2000-02-01	0.920052	0.983264	1.3537	-0.0228474	RTN2;HDDC2
H3K79me2_MEL cell line_mm9	2000-07-01	0.109904	0.202668	0.0143903	-0.0229696	HOMEZ;MTX1;SNORD42A;BLOC1S1;NUDT2;SCAND1;PSMG2
H3K27me3_cardiac mesoderm_hg19	3485-04-01	0.93425	0.985744	1.60301	-0.0230168	RTN2;CARTPT;PSMG2;SLC26A4
H3K27me3_small intestine_mm9	2000-02-01	0.920052	0.983264	1.37243	-0.0231637	CARTPT;SLC26A4
H3K4me3_GM06990_hg19	6/1852	0.172871	0.310242	0.0199512	-0.0233509	MED11;MTX1;PPP2R3C;MRPL28;STUB1;ATG12
H3K27me3_H1-hESC_hg19	2000-02-01	0.920052	0.983264	1.40835	-0.02377	CARTPT;SLC26A4
H3K27me3_GM12878_hg19	3221-04-01	0.904169	0.983264	1.43453	-0.0242117	RTN2;PSMG2;CARTPT;SLC26A4
H3K27me3_heart_mm9	2000-02-01	0.920052	0.983264	1.4368	-0.0242501	CARTPT;SLC26A4
H3K27me3_NT2-D1_hg19	2000-02-01	0.920052	0.983264	1.44771	-0.0244341	CARTPT;SLC26A4
H3K27me3_astrocyte_hg19	2000-02-01	0.920052	0.983264	1.45614	-0.0245765	RTN2;SLC26A4
H3K27me3_spleen_mm9	2000-02-01	0.920052	0.983264	1.49208	-0.0251831	RTN2;SLC26A4
H3K27me3_erythroblast_mm9	2712-03-01	0.92203	0.983264	1.53711	-0.0259431	RTN2;TMSB4X;RENBP
H3K4me3_cardiac fibroblast_hg19	2902-04-01	0.852743	0.976646	1.33617	-0.0315754	M6PR;MRPL28;STUB1;ALKBH7
H3K9ac_fibroblast of lung_hg19	2000-07-01	0.109904	0.202668	0.0206172	-0.0329088	HOMEZ;TST;PPP2R3C;ATP5E;TRIAP1;FAM104A;ATG12
H4K20me1_GM12878_hg19	2000-07-01	0.109904	0.202668	0.0229099	-0.0365685	RTN2;PSMD6;SNORD42A;DNAJC30;TMSB4X;SNORA68;APRT
H3K9me1_keratinocyte_hg19	2000-07-01	0.109904	0.202668	0.0278127	-0.0443943	HOMEZ;NGRN;ZNHIT2;BLOC1S1;MRPL28;SNORA68;APRT
H3K27me3_keratinocyte_hg19	2221-03-01	0.83831	0.962859	1.18402	-0.0448132	TMSB4X;CARTPT;SLC26A4
H2AFZ_A549_hg19	3109-10-01	0.095163	0.201345	0.033363	-0.053472	HOMEZ;NGRN;PHOSPHO2;MRPS24;DNAJC30;SDHC;STUB1;YEATS4;TRIAP1;ATG12
H3K4me3_HepG2_hg19	3586-11-01	0.105485	0.202668	0.0371843	-0.059353	PHOSPHO2;MTX1;MRPL28;NUDT2;STUB1;TRIAP1;ALKBH7;TPGS1;RENBP;ATG12;MRPS18C
H3K4me1_HepG2_hg19	2000-07-01	0.109904	0.202668	0.0404907	-0.0646307	NGRN;SNORD42A;ECH1;SCAND1;SNORA68;ALKBH7;RENBP
H3K9me3_CH12.LX_mm9	2689-04-01	0.807124	0.935054	1.01976	-0.0684776	SCAND1;SNORA68;OLFR293;HSPA1B
H3K27me3_K562_hg19	3318-05-01	0.818053	0.942285	1.20414	-0.0715836	MTRR;RACGAP1;TRIAP1;CARTPT;MRPS18C
H3K27me3_cerebellum_mm9	2/1486	0.811036	0.936886	1.13301	-0.0738652	CARTPT;SLC26A4
H3K27me3_G1E-ER4_mm9	2653-04-01	0.798412	0.930324	1.03279	-0.0745913	GM9199;RGCC;TTC30A1;CYP2G1
H3K27ac_ES-E14_mm9	2000-07-01	0.109904	0.202668	0.0498524	-0.0795737	MTRR;PHOSPHO2;TST;RNMT;PPP2R3C;ECH1;SNORA68
H3K4me3_epithelial cell of esophagus_hg19	2093-03-01	0.8068	0.935054	1.23045	-0.0826256	PPP2R3C;MRPL28;ALKBH7
H3K4me1_testis_mm9	2000-03-01	0.780887	0.912548	0.937762	-0.0858191	PPP2R3C;CARTPT;RENBP
H3K4me3_GM12864_hg19	2/1279	0.738893	0.905594	0.895974	-0.0888483	PPP2R3C;YEATS4
H3K9me3_GM12878_hg19	2000-03-01	0.780887	0.912548	0.976554	-0.0893692	RACGAP1;MRPS24;H2AFX
H3K27me3_G1E_mm9	2569-04-01	0.776897	0.912548	0.985573	-0.0901945	TMSB4X;TTC30A1;SNORA68;SLC26A4
H3K4me3_BJ_hg19	3/1883	0.744431	0.909609	0.986199	-0.0934333	MRPL28;STUB1;ALKBH7
H3K4me1_cerebellum_mm9	2000-03-01	0.780887	0.912548	1.02457	-0.0937638	TST;CARTPT;ALKBH7
H3K9me3_ES-Bruce4_mm9	1/570	0.68945	0.850181	0.6063	-0.0984064	PSMG2
H3K4me1_G1E_mm9	2521-04-01	0.763841	0.912548	1.09047	-0.0997944	RTN2;PHOSPHO2;2700062C07RIK;SPG21
H3K27me3_testis_mm9	2000-03-01	0.780887	0.912548	1.09752	-0.10044	RGCC;CARTPT;SLC26A4
H3K4me1_G1E-ER4_mm9	2415-04-01	0.733004	0.901124	0.965291	-0.100499	NGRN;HDDC2;YEATS4;SLC26A4
H3K4me1_H1-hESC_hg19	2000-03-01	0.780887	0.912548	1.09917	-0.100591	PSMG2;CARTPT;SPG21
H3K27me3_liver_mm9	2000-03-01	0.780887	0.912548	1.1013	-0.100785	RGCC;CARTPT;SLC26A4
H3K9ac_fibroblast of dermis_hg19	2000-03-01	0.780887	0.912548	1.11735	-0.102254	TRIAP1;FAM104A;SPG21
H3K4me3_astrocyte of the spinal cord_hg19	1965-03-01	0.770441	0.912548	1.13225	-0.103617	MRPL28;STUB1;ALKBH7
H3K4me1_thymus_mm9	2000-03-01	0.780887	0.912548	1.13458	-0.103831	SNORD42A;ZFP526;ECH1
H3K9me3_skeletal muscle myoblast_hg19	2000-03-01	0.780887	0.912548	1.13787	-0.104132	SNORD42A;MRPS24;CARTPT
H3K27me3_thymus_mm9	2000-03-01	0.780887	0.912548	1.19293	-0.109171	RTN2;CARTPT;SLC26A4
H3K9ac_A549_hg19	2000-03-01	0.780887	0.912548	1.19444	-0.109309	RTN2;MED11;MTX1
H3K4me3_placenta_mm9	2000-03-01	0.780887	0.912548	1.29062	-0.118111	MED11;PHOSPHO2;ECH1
H3K4me3_skeletal muscle cell_hg19	6/1754	0.144764	0.262141	0.0930778	-0.124619	MED11;NGRN;PPP2R3C;YEATS4;ALKBH7;TPGS1
H3K4me3_MCF-7_hg19	6/1890	0.184361	0.329392	0.11499	-0.127697	PPP2R3C;M6PR;STUB1;YEATS4;PSMG2;ALKBH7
H3K79me2_myotube_hg19	2000-07-01	0.109904	0.202668	0.0914047	-0.145899	ANKRD49;SNORD42A;MRPS24;TMSB4X;MRPL28;YEATS4;MRPS18C
H3K9me3_G1E-ER4_mm9	2782-05-01	0.677433	0.840518	0.934318	-0.162325	RGCC;TTC30A1;SNORA68;SLC26A4;HSPA1B
H3K27me3_kidney_mm9	3/1675	0.668411	0.831892	0.892082	-0.16419	CARTPT;PSMG2;SLC26A4
H4K20me1_fibroblast of dermis_hg19	2000-07-01	0.109904	0.202668	0.1029	-0.164248	MTRR;SNORD42A;TMSB4X;ATP5E;H2AFX;SNORA68;APRT
H3K4me1_limb_mm9	2000-04-01	0.585605	0.756956	0.613368	-0.170793	SNORD42A;SNORA68;SLC26A4;RENBP
H3K4me3_GM12865_hg19	3/1451	0.570242	0.756956	0.618311	-0.172169	PPP2R3C;ALKBH7;RENBP
H3K4me3_epithelial cell of proximal tubule_hg19	3/1655	0.660327	0.824384	0.92284	-0.178218	NGRN;PPP2R3C;ALKBH7
H3K9me3_HeLa-S3_hg19	2000-04-01	0.585605	0.756956	0.644687	-0.179513	NGRN;MRPS24;ATP5E;SNORA68
H3K4me3_SK-N-MC_hg19	3/1414	0.552476	0.756956	0.650521	-0.181138	PPP2R3C;STUB1;TPGS1
H3K4me1_ES-E14_mm9	2411-05-01	0.547897	0.756956	0.650669	-0.181179	ZFP526;TMSB4X;STUB1;CARTPT;RENBP
H3K9me3_NT2-D1_hg19	3/1583	0.630103	0.795136	0.795568	-0.182377	MRPS24;H2AFX;TPGS1
H3K4me2_astrocyte_hg19	2000-06-01	0.219287	0.348432	0.174106	-0.183563	MED11;PHOSPHO2;TRIAP1;TPGS1;ATG12;MRPS18C
H3K4me3_keratinocyte_hg19	3344-06-01	0.686293	0.848892	1.12059	-0.183579	PHOSPHO2;PPP2R3C;MRPL28;YEATS4;FAM104A;MRPS18C
H3K9me3_mammary epithelial cell_hg19	2000-04-01	0.585605	0.756956	0.660057	-0.183793	MTRR;MRPS24;TMSB4X;RENBP
H3K4me1_bone marrow macrophage_mm9	2000-04-01	0.585605	0.756956	0.682248	-0.189972	RGCC;SNORA68;SLC26A4;RENBP
H3K4me3_Jurkat_hg19	2071-07-01	0.125695	0.22968	0.131823	-0.193921	MTX1;PPP2R3C;MRPL28;STUB1;ALKBH7;TPGS1;ATG12
H3K4me1_olfactory bulb_mm9	2000-04-01	0.585605	0.756956	0.70981	-0.197647	ECH1;MRPL28;GM12238;SNORA68
H3K4me3_BE2C_hg19	3/1594	0.634834	0.79751	0.891426	-0.201695	PPP2R3C;TPGS1;ATG12
H3K4me3_brown adipose tissue_mm9	2000-07-01	0.109904	0.202668	0.126437	-0.201817	MED11;PSMD6;PHOSPHO2;RACGAP1;ECH1;H2AFX;TTC30A1
H3K4me3_skeletal muscle myoblast_hg19	2000-07-01	0.109904	0.202668	0.128462	-0.20505	HOMEZ;PHOSPHO2;TST;PPP2R3C;NUDT2;TRIAP1;TPGS1
H3K9ac_ES-Bruce4_mm9	2000-04-01	0.585605	0.756956	0.736586	-0.205103	NGRN;MTRR;TTC30A1;TRIAP1
H3K4me3_WERI-Rb-1_hg19	3/1606	0.639948	0.80143	0.934213	-0.206795	MED11;PPP2R3C;SDHC
H3K4me1_NT2-D1_hg19	2000-04-01	0.585605	0.756956	0.743037	-0.206899	ZNHIT2;BLOC1S1;STUB1;SNORA68
H4K20me1_myotube_hg19	2000-06-01	0.219287	0.348432	0.19853	-0.209313	NGRN;MTRR;SNORD42A;TMSB4X;ATP5E;H2AFX
H3K27ac_GM12878_hg19	2000-06-01	0.219287	0.348432	0.202365	-0.213356	PPP2R3C;DNAJC30;ECH1;SDHC;TRIAP1;SPG21
H3K4me3_choroid plexus epithelial cell_hg19	2069-04-01	0.612955	0.782247	0.872867	-0.214363	PSMD6;MRPL28;ALKBH7;ATG12
H3K4me1_A549_hg19	2951-06-01	0.561504	0.756956	0.781416	-0.217586	MTX1;SNORD42A;PSMG2;SNORA68;SCAND1;ALKBH7
H3K4me1_mononuclear cell_hg19	2000-04-01	0.585605	0.756956	0.78424	-0.218372	HDDC2;SCAND1;PSMG2;RENBP
H3K4me3_fibroblast of pedal digit skin_hg19	2043-04-01	0.602774	0.774169	0.853137	-0.218373	MTX1;MRPL28;STUB1;ALKBH7
H3K36me3_osteoblast_hg19	2000-06-01	0.219287	0.348432	0.207944	-0.219238	MRPS24;TST;TMSB4X;MRPL28;SNORA68;TRIAP1
H4K20me1_HeLa-S3_hg19	2000-04-01	0.585605	0.756956	0.797857	-0.222163	NGRN;SNORD42A;SNORA68;APRT
H3K4me3_retinal pigment epithelial cell_hg19	2021-04-01	0.59404	0.765398	0.831884	-0.222412	PPP2R3C;M6PR;STUB1;ALKBH7
H3K4me3_fibroblast of gingiva_hg19	2061-04-01	0.609838	0.780749	0.899906	-0.222729	PSMD6;STUB1;YEATS4;ALKBH7
H3K4me3_fibroblast of pulmonary artery_hg19	2093-04-01	0.622216	0.789057	0.940375	-0.222791	MED11;MRPL28;STUB1;ALKBH7
H3K4me3_fibroblast of upper leg skin_hg19	1975-04-01	0.57544	0.756956	0.804838	-0.224107	PSMD6;MRPL28;ALKBH7;ATG12
H3K4me3_cardiac muscle cell_hg19	2087-04-01	0.619913	0.788624	0.95242	-0.226167	PSMD6;MRPL28;ALKBH7;ATG12
H3K9me3_fibroblast of dermis_hg19	2000-04-01	0.585605	0.756956	0.823513	-0.229308	MTRR;PPP2R3C;TMSB4X;PNRC1
H3K4me3_HEK293_hg19	2116-04-01	0.630966	0.795136	1.00621	-0.230666	PSMD6;PPP2R3C;MRPL28;ALKBH7
H3K4me3_fibroblast of villous mesenchyme_hg19	1982-04-01	0.5783	0.756956	0.828795	-0.230778	MRPL28;STUB1;YEATS4;ALKBH7
H3K4me3_brain_mm9	2000-04-01	0.585605	0.756956	0.83122	-0.231453	PSMD6;ECH1;TTC30A1;SCAND1
H3K4me2_osteoblast_hg19	2000-06-01	0.219287	0.348432	0.220372	-0.232341	RTN2;MED11;ANKRD49;PHOSPHO2;TST;TPGS1
H3K4me1_HCT116_hg19	2000-04-01	0.585605	0.756956	0.841626	-0.234351	SNORD42A;MTX1;H2AFX;SNORA68
H3K4me3_small intestine_mm9	2000-04-01	0.585605	0.756956	0.849114	-0.236436	PSMD6;PHOSPHO2;ECH1;STUB1
H4K20me1_mammary epithelial cell_hg19	2000-07-01	0.109904	0.202668	0.148547	-0.237108	RTN2;SNORD42A;ATP5E;H2AFX;SNORA68;BET1L;APRT
H3K4me3_testis_mm9	2000-04-01	0.585605	0.756956	0.858136	-0.238948	PSMD6;ECH1;TTC30A1;APRT
H3K4me3_GM12875_hg19	2000-04-01	0.585605	0.756956	0.868077	-0.241716	NGRN;PPP2R3C;TRIAP1;ALKBH7
H3K27ac_HCT116_hg19	2000-04-01	0.585605	0.756956	0.880195	-0.245091	ATP5E;TRIAP1;TPGS1;FAM104A
H3K27ac_keratinocyte_hg19	2000-06-01	0.219287	0.348432	0.235075	-0.247843	NGRN;MED11;ECH1;PSMG2;TRIAP1;FAM104A
H3K4me1_fibroblast of dermis_hg19	2000-06-01	0.219287	0.348432	0.237323	-0.250213	SNORD42A;SCAND1;PSMG2;ALKBH7;SLC26A4;APRT
H3K4me3_H7_hg19	4/1452	0.34111	0.517458	0.383124	-0.252412	PPP2R3C;STUB1;YEATS4;ALKBH7
H3K4me3_limb_mm9	2000-06-01	0.219287	0.348432	0.242268	-0.255426	MED11;PSMD6;ECH1;TTC30A1;SCAND1;PSMG2
H3K4me3_GM12866_hg19	2000-06-01	0.219287	0.348432	0.244948	-0.258252	PPP2R3C;YEATS4;TPGS1;ALKBH7;PNRC1;ATG12
H3K4me3_B cell_hg19	2843-08-01	0.216928	0.348432	0.247164	-0.260588	MRPS24;PPP2R3C;TMSB4X;M6PR;MRPL28;STUB1;TPGS1;ALKBH7
H3K4me3_HL-60_hg19	5/1881	0.334868	0.509912	0.388327	-0.261545	MED11;MRPL28;YEATS4;STUB1;ALKBH7
H3K4me3_bronchial epithelial cell_hg19	5/1859	0.325925	0.498182	0.384436	-0.267871	PSMD6;TMSB4X;MRPL28;ALKBH7;ATG12
H3K4me1_ES-Bruce4_mm9	2000-05-01	0.383584	0.54296	0.441612	-0.269701	ANKRD49;ZFP526;SNORA68;ALKBH7;APRT
H3K4me1_liver_mm9	3706-10-01	0.214525	0.348432	0.258225	-0.27225	RTN2;2700060E02RIK;MTRR;SNORD42A;ATP5E;YEATS4;SNORA68;SPG21;APRT;MRPS18C
H3K4me3_foreskin fibroblast_hg19	3309-07-01	0.514237	0.715305	0.820312	-0.274842	PPP2R3C;RNMT;M6PR;STUB1;PSMG2;ALKBH7;ATG12
H3K4me3_spleen_mm9	2000-06-01	0.219287	0.348432	0.267462	-0.281989	PSMD6;PHOSPHO2;ZFP526;ECH1;TTC30A1;SCAND1
H3K36me3_myocyte_mm9	1/236	0.382803	0.54296	0.46559	-0.284345	SNORD42A
H3K4me1_CD14-positive monocyte_hg19	2000-05-01	0.383584	0.54296	0.482071	-0.29441	HDDC2;SCAND1;PSMG2;TRIAP1;ALKBH7
H3K4me1_endothelial cell of umbilical vein_hg19	2000-06-01	0.219287	0.348432	0.286157	-0.301699	NGRN;MTRR;MTX1;PPP2R3C;SCAND1;ALKBH7
H3K36me3_myotube_hg19	2000-06-01	0.219287	0.348432	0.288368	-0.30403	ZNHIT2;SNORD42A;TST;TMSB4X;SNORA68;APRT
H3K4me3_SK-N-SH_hg19	2000-06-01	0.219287	0.348432	0.291067	-0.306876	PPP2R3C;MRPL28;STUB1;YEATS4;ALKBH7;ATG12
H3K4me3_kidney epithelial cell_hg19	1936-05-01	0.357332	0.538006	0.499184	-0.309437	PSMD6;PPP2R3C;MRPL28;ALKBH7;ATG12
H3K4me1_osteoblast_hg19	2000-05-01	0.383584	0.54296	0.507688	-0.310055	RTN2;SNORD42A;SCAND1;ALKBH7;SLC26A4
H3K4me1_K562_hg19	3684-08-01	0.4771	0.665952	0.763919	-0.310562	MED11;HDDC2;PHOSPHO2;SNORD42A;BLOC1S1;ATP5E;SCAND1;SNORA68
H3K79me2_liver_mm9	2000-07-01	0.109904	0.202668	0.196233	-0.313224	DNAJC30;RNMT;M6PR;GM12238;SDHC;FAM104A;ATG12
H3K4me1_keratinocyte_hg19	2000-06-01	0.219287	0.348432	0.298468	-0.314679	SNORD42A;YEATS4;SCAND1;PSMG2;ALKBH7;SLC26A4
H3K36me3_kidney epithelial cell_hg19	1/215	0.355737	0.537617	0.508382	-0.315506	SNORA68
H3K4me3_olfactory bulb_mm9	2000-05-01	0.383584	0.54296	0.528635	-0.322847	MED11;PSMD6;ECH1;CARTPT;PSMG2
H3K4me3_NB4_hg19	2000-05-01	0.383584	0.54296	0.546699	-0.33388	ANKRD49;RNMT;M6PR;STUB1;YEATS4
H3K4me3_fibroblast of mammary gland_hg19	2005-06-01	0.220928	0.349261	0.319971	-0.336589	PPP2R3C;MRPL28;STUB1;YEATS4;ALKBH7;TPGS1
H3K4me3_HCT116_hg19	2040-05-01	0.400002	0.564213	0.605329	-0.346443	MED11;MRPS24;MRPL28;STUB1;ALKBH7
H4K20me1_K562_hg19	2000-05-01	0.383584	0.54296	0.568692	-0.347311	ANKRD49;SNORD42A;TMSB4X;SNORA68;MRPS18C
H3K4me3_LNCaP clone FGC_hg19	4/1591	0.405868	0.570485	0.623256	-0.349814	NGRN;PHOSPHO2;PPP2R3C;YEATS4
H3K9me3_T-cell acute lymphoblastic leukemia_hg19	2000-06-01	0.219287	0.348432	0.339452	-0.357888	HDDC2;BLOC1S1;ATP5E;TMSB4X;M6PR;SLC26A4
H3K4me3_brain microvascular endothelial cell_hg19	2101-05-01	0.424982	0.595272	0.709388	-0.367986	PSMD6;PPP2R3C;MRPL28;YEATS4;ALKBH7
H3K4me3_ES-Bruce4_mm9	2000-05-01	0.383584	0.54296	0.605706	-0.369916	MED11;BLOC1S1;2700062C07RIK;ECH1;SCAND1
H3K4me3_NT2-D1_hg19	2000-06-01	0.219287	0.348432	0.354336	-0.373581	PHOSPHO2;TST;PPP2R3C;NUDT2;TPGS1;ATG12
H3ac_myocyte_mm9	2000-06-01	0.219287	0.348432	0.357452	-0.376866	HOMEZ;MTRR;RACGAP1;RNMT;DNAJC30;M6PR
H3K4me3_megakaryocyte_mm9	2441-06-01	0.376053	0.54296	0.617937	-0.377386	HOMEZ;NGRN;PHOSPHO2;MTX1;BLOC1S1;MRPS18C
H3K36me3_fibroblast of lung_hg19	2000-06-01	0.219287	0.348432	0.358869	-0.378361	MED11;ZNHIT2;SNORD42A;MRPS24;TMSB4X;SNORA68
H3K4me2_GM12878_hg19	2000-06-01	0.219287	0.348432	0.359919	-0.379467	RTN2;MTX1;ALKBH7;TPGS1;RENBP;MRPS18C
H3K4me3_A549_hg19	3895-11-01	0.160271	0.288919	0.309375	-0.384123	RTN2;MED11;NGRN;MTX1;MRPS24;PPP2R3C;STUB1;YEATS4;TRIAP1;TPGS1;ALKBH7
H3K4me2_myocyte_mm9	2000-05-01	0.383584	0.54296	0.629811	-0.384637	PHOSPHO2;ECH1;TTC30A1;SNORA68;MRPS18C
H3K4me3_fibroblast of the aortic adventitia_hg19	5/1648	0.242578	0.380923	0.403911	-0.389838	PSMD6;PPP2R3C;STUB1;YEATS4;ALKBH7
H3K4me2_A549_hg19	2720-07-01	0.313799	0.481478	0.537175	-0.392619	MED11;ANKRD49;MTX1;YEATS4;TPGS1;ALKBH7;MRPS18C
H3K4me1_lung_mm9	2000-05-01	0.383584	0.54296	0.647405	-0.395382	PPP2R3C;ATP5E;2700062C07RIK;YEATS4;MRPS18C
H3K4me1_GM12878_hg19	2000-06-01	0.219287	0.348432	0.387219	-0.40825	PHOSPHO2;MTX1;NUDT2;SCAND1;SNORA68;ALKBH7
H4K20me1_keratinocyte_hg19	2000-05-01	0.383584	0.54296	0.680144	-0.415377	RTN2;ZNHIT2;SNORD42A;M6PR;SNORA68
H3K4me3_fibroblast of skin of abdomen_hg19	2074-06-01	0.244012	0.381684	0.435775	-0.419722	PSMD6;PPP2R3C;STUB1;YEATS4;ALKBH7;ATG12
H3K4me3_kidney_mm9	2000-06-01	0.219287	0.348432	0.402853	-0.424734	PSMD6;PHOSPHO2;BLOC1S1;ECH1;STUB1;SCAND1
H2AFZ_endothelial cell of umbilical vein_hg19	2000-05-01	0.383584	0.54296	0.698204	-0.426407	PSMD6;ATP5E;SDHC;TRIAP1;APRT
H3K4me3_cardiac mesoderm_hg19	3727-11-01	0.128857	0.234391	0.297028	-0.430917	NGRN;MED11;PHOSPHO2;MTX1;PPP2R3C;M6PR;SDHC;STUB1;ALKBH7;TPGS1;MRPS18C
H3K4me1_erythroblast_mm9	2632-07-01	0.284814	0.440367	0.52903	-0.433882	HOMEZ;HDDC2;PHOSPHO2;TMSB4X;NUDT2;B330016D10RIK;HSPA1B
H3K4me2_CH12.LX_mm9	2000-05-01	0.383584	0.54296	0.710667	-0.434018	HOMEZ;MTX1;RNMT;SDHC;ATG12
H2AFZ_CD14-positive monocyte_hg19	2000-06-01	0.219287	0.348432	0.412195	-0.434582	HOMEZ;PHOSPHO2;DNAJC30;ATP5E;SDHC;APRT
H3K4me2_B cell_hg19	2000-05-01	0.383584	0.54296	0.736896	-0.450036	PHOSPHO2;RNMT;MRPL28;TPGS1;FAM104A
H3K27ac_H1-hESC_hg19	2000-06-01	0.219287	0.348432	0.428947	-0.452244	HOMEZ;PHOSPHO2;RNMT;TMSB4X;SDHC;TRIAP1
H3K4me3_WI38_hg19	2521-07-01	0.249394	0.38859	0.481288	-0.454928	NGRN;MED11;ANKRD49;PPP2R3C;MRPL28;ALKBH7;TPGS1
H3K4me3_bone marrow macrophage_mm9	2000-05-01	0.383584	0.54296	0.760095	-0.464204	MED11;PSMD6;ECH1;TTC30A1;SCAND1
H3K36me3_astrocyte_hg19	2000-05-01	0.383584	0.54296	0.771004	-0.470867	TMSB4X;MRPL28;SNORA68;TRIAP1;MRPS18C
H3K4me3_mammary epithelial cell_hg19	3567-09-01	0.296073	0.45602	0.628599	-0.493588	MED11;PSMD6;PHOSPHO2;MTX1;PPP2R3C;MRPL28;ALKBH7;TPGS1;MRPS18C
H3K4me3_thymus_mm9	2000-06-01	0.219287	0.348432	0.481715	-0.507879	MED11;PSMD6;PHOSPHO2;ECH1;SCAND1;PSMG2
H3K4me3_Panc1_hg19	3295-09-01	0.221546	0.349261	0.507263	-0.533608	HOMEZ;RTN2;MED11;PHOSPHO2;DNAJC30;YEATS4;PSMG2;TPGS1;ALKBH7
H4K20me1_fibroblast of lung_hg19	2000-06-01	0.219287	0.348432	0.516919	-0.544994	RTN2;SNORD42A;STUB1;SNORA68;ATG12;BET1L
H3K9me3_ES-E14_mm9	1/155	0.271811	0.421884	0.676031	-0.583432	H2AFX

## Sheet: WIKI
WIKI Pathway
Term	Overlap	P-value	Adjusted P-value	Z-score	Combined Score	Genes
Parkin-Ubiquitin Proteasomal System pathway_Homo sapiens_WP2359	1970-03-01	0.000871216	0.0304926	-1.9441	6.78546	PSMD6;STUB1;HSPA1B
Proteasome Degradation_Homo sapiens_WP183	1962-02-01	0.0122777	0.14324	-1.87325	3.64017	PSMD6;H2AFX
Proteasome Degradation_Mus musculus_WP519	1956-02-01	0.0101614	0.14324	-1.87159	3.63694	PSMD6;H2AFX
Electron Transport Chain_Homo sapiens_WP111	2/103	0.0312018	0.186353	-1.96097	3.29465	ATP5E;SDHC
TCA Cycle_Homo sapiens_WP78	2016-01-17	0.0471308	0.186353	-1.79336	3.01305	SDHC
Purine metabolism_Mus musculus_WP2185	2/158	0.0667655	0.186353	-1.7671	2.96892	NUDT2;APRT
TarBasePathway_Homo sapiens_WP1992	2016-01-18	0.0496871	0.186353	-1.60585	2.69801	TMSB4X
Fatty Acid Biosynthesis_Mus musculus_WP336	2016-01-22	0.0598483	0.186353	-1.602	2.69153	ECH1
Fatty Acid Biosynthesis_Homo sapiens_WP357	2016-01-22	0.0598483	0.186353	-1.54423	2.59447	ECH1
Signal Transduction of S1P Receptor_Homo sapiens_WP26	2016-01-25	0.0674022	0.186353	-1.48538	2.4956	RACGAP1
Signal Transduction of S1P Receptor_Mus musculus_WP57	2016-01-22	0.0598483	0.186353	-1.40791	2.36545	RACGAP1
One Carbon Metabolism_Mus musculus_WP435	2016-01-28	0.0748992	0.186353	-1.35894	2.28316	MTRR
TCA Cycle_Mus musculus_WP434	2016-01-30	0.0798657	0.186353	-1.31995	2.21766	SDHC
One Carbon Metabolism_Homo sapiens_WP241	2016-01-28	0.0748992	0.186353	-1.31689	2.21251	MTRR
Glutathione and one carbon metabolism_Mus musculus_WP730	2016-01-30	0.0798657	0.186353	-1.27858	2.14816	MTRR
ATM Signaling Pathway_Homo sapiens_WP2516	1940-01-01	0.104326	0.228213	-1.37567	2.03252	H2AFX
miRNAs involved in DNA damage response_Homo sapiens_WP1545	1952-01-01	0.132873	0.262914	-1.45228	1.94013	H2AFX
Vitamin B12 Metabolism_Homo sapiens_WP1533	1953-01-01	0.135213	0.262914	-1.40362	1.87513	MTRR
DNA Damage Response_Homo sapiens_WP707	1968-01-01	0.169611	0.269835	-1.42266	1.86361	H2AFX
Oxidative phosphorylation_Homo sapiens_WP623	1960-01-01	0.151428	0.269835	-1.39894	1.83253	ATP5E
miRNA regulation of DNA Damage Response_Mus musculus_WP2087	1964-01-01	0.160566	0.269835	-1.39299	1.82474	H2AFX
miRNA Regulation of DNA Damage Response_Homo sapiens_WP1530	1987-01-01	0.211341	0.304518	-1.38383	1.6454	H2AFX
Folate Metabolism_Homo sapiens_WP176	1968-01-01	0.169611	0.269835	-1.24769	1.6344	MTRR
Wnt Signaling Pathway and Pluripotency_Homo sapiens_WP399	1/102	0.242888	0.311318	-1.37424	1.60366	RACGAP1
Electron Transport Chain_Mus musculus_WP295	1993-01-01	0.224105	0.304518	-1.34424	1.59834	SDHC
Wnt Signaling Pathway and Pluripotency_Mus musculus_WP723	1994-01-01	0.226213	0.304518	-1.3303	1.58176	RACGAP1
Androgen receptor signaling pathway_Homo sapiens_WP138	1989-01-01	0.215617	0.304518	-1.27631	1.51757	STUB1
Senescence and Autophagy in Cancer_Homo sapiens_WP615	1/105	0.249054	0.311318	-1.21132	1.41355	ATG12
Regulation of Actin Cytoskeleton_Homo sapiens_WP51	1/150	0.336073	0.392086	-1.37323	1.28572	TMSB4X
mRNA Processing_Homo sapiens_WP411	1/127	0.292852	0.353442	-1.22188	1.2708	RNMT
TNF-alpha NF-kB Signaling Pathway_Mus musculus_WP246	1/179	0.387043	0.423328	-1.43977	1.23764	PSMD6
XPodNet - protein-protein interactions in the podocyte expanded by STRING_Mus musculus_WP2309	3/808	0.372018	0.420021	-1.41996	1.23174	RACGAP1;STUB1;ATG12
Circadian rythm related genes_Homo sapiens_WP3594	1/200	0.421636	0.447189	-1.29628	1.04321	CARTPT
Focal Adhesion-PI3K-Akt-mTOR-signaling pathway_Mus musculus_WP2841	1/303	0.566373	0.583031	-1.44865	0.781567	PPP2R3C
mRNA processing_Mus musculus_WP310	1/398	0.669086	0.669086	-1.27215	0.511203	RNMT

## Sheet: REACTOME
REACTOME
Term	Overlap	P-value	Adjusted P-value	Z-score	Combined Score	Genes
Mitochondrial translation termination_Homo sapiens_R-HSA-5419276	1984-03-01	0.00215807	0.178354	-2.09184	3.6063	MRPS24;MRPL28;MRPS18C
Mitochondrial translation_Homo sapiens_R-HSA-5368287	1990-03-01	0.00261063	0.178354	-2.08361	3.59211	MRPS24;MRPL28;MRPS18C
Mitochondrial translation elongation_Homo sapiens_R-HSA-5389840	1984-03-01	0.00215807	0.178354	-2.0704	3.56933	MRPS24;MRPL28;MRPS18C
Mitochondrial translation initiation_Homo sapiens_R-HSA-5368286	1984-03-01	0.00215807	0.178354	-2.03626	3.51048	MRPS24;MRPL28;MRPS18C
Sulfur amino acid metabolism_Homo sapiens_R-HSA-1614635	2016-02-25	0.00290479	0.178354	-1.97814	3.41029	MTRR;TST
Lysosome Vesicle Biogenesis_Homo sapiens_R-HSA-432720	1935-02-01	0.00541085	0.276855	-2.03993	2.6198	BLOC1S1;M6PR
Cellular responses to stress_Homo sapiens_R-HSA-2262752	4/367	0.0235375	0.427192	-2.28478	1.94326	H2AFX;NUDT2;ATG12;HSPA1B
G2/M Checkpoints_Homo sapiens_R-HSA-69481	2/150	0.0755661	0.427192	-2.09352	1.78059	PSMD6;H2AFX
Membrane Trafficking_Homo sapiens_R-HSA-199991	4/420	0.0361075	0.427192	-2.02662	1.72369	RACGAP1;BLOC1S1;M6PR;BET1L
Organelle biogenesis and maintenance_Homo sapiens_R-HSA-1852241	3/326	0.0741693	0.427192	-2.01274	1.71188	MRPS24;MRPL28;MRPS18C
Metabolism of amino acids and derivatives_Homo sapiens_R-HSA-71291	3/335	0.0790364	0.427192	-2.00248	1.70315	PSMD6;MTRR;TST
Vesicle-mediated transport_Homo sapiens_R-HSA-5653656	4/492	0.058504	0.427192	-1.98068	1.68461	RACGAP1;BLOC1S1;M6PR;BET1L
Intra-Golgi and retrograde Golgi-to-ER traffic_Homo sapiens_R-HSA-6811442	3/179	0.0166567	0.427192	-1.94747	1.65637	RACGAP1;M6PR;BET1L
Cell Cycle Checkpoints_Homo sapiens_R-HSA-69620	2/182	0.104641	0.427192	-1.94309	1.65264	PSMD6;H2AFX
Respiratory electron transport, ATP synthesis by chemiosmotic coupling, and heat production by uncoupling proteins._Homo sapiens_R-HSA-163200	2/109	0.0433067	0.427192	-1.85435	1.57716	ATP5E;SDHC
TCF dependent signaling in response to WNT_Homo sapiens_R-HSA-201681	2/199	0.121171	0.427192	-1.83202	1.55817	PSMD6;H2AFX
Clathrin derived vesicle budding_Homo sapiens_R-HSA-421837	1970-02-01	0.0194713	0.427192	-1.79395	1.52579	BLOC1S1;M6PR
trans-Golgi Network Vesicle Budding_Homo sapiens_R-HSA-199992	1970-02-01	0.0194713	0.427192	-1.78371	1.51708	BLOC1S1;M6PR
HIV Infection_Homo sapiens_R-HSA-162906	2/222	0.144495	0.427192	-1.76855	1.50419	PSMD6;RNMT
The citric acid (TCA) cycle and respiratory electron transport_Homo sapiens_R-HSA-1428517	2/153	0.0781631	0.427192	-1.72727	1.46908	ATP5E;SDHC
Citric acid cycle (TCA cycle)_Homo sapiens_R-HSA-71403	2016-01-19	0.0583803	0.427192	-1.69233	1.43937	SDHC
Formation of ATP by chemiosmotic coupling_Homo sapiens_R-HSA-163210	2016-01-16	0.0498374	0.427192	-1.66913	1.41963	ATP5E
Attenuation phase_Homo sapiens_R-HSA-3371568	2016-01-26	0.078027	0.427192	-1.64208	1.39663	HSPA1B
Detoxification of Reactive Oxygen Species_Homo sapiens_R-HSA-3299685	1933-01-01	0.0972786	0.427192	-1.61535	1.37389	NUDT2
HSF1-dependent transactivation_Homo sapiens_R-HSA-3371571	1934-01-01	0.0999971	0.427192	-1.59248	1.35444	HSPA1B
Purine salvage_Homo sapiens_R-HSA-74217	2016-01-13	0.0412199	0.427192	-1.59011	1.35243	APRT
Chromatin modifying enzymes_Homo sapiens_R-HSA-3247509	2/226	0.148648	0.427192	-1.55103	1.31919	H2AFX;YEATS4
Chromatin organization_Homo sapiens_R-HSA-4839726	2/226	0.148648	0.427192	-1.54326	1.31258	H2AFX;YEATS4
SIRT1 negatively regulates rRNA Expression_Homo sapiens_R-HSA-427359	1935-01-01	0.102708	0.427192	-1.51093	1.28508	H2AFX
mRNA Capping_Homo sapiens_R-HSA-72086	2016-01-29	0.0863256	0.427192	-1.49876	1.27472	RNMT
HSF1 activation_Homo sapiens_R-HSA-3371511	2016-01-29	0.0863256	0.427192	-1.4837	1.26192	HSPA1B
Pink/Parkin Mediated Mitophagy_Homo sapiens_R-HSA-5205685	2016-01-22	0.0668492	0.427192	-1.47618	1.25552	ATG12
TP53 regulates transcription of additional cell cycle genes whose exact role in the p53 pathway remain uncertain_Homo sapiens_R-HSA-6804115	2016-01-21	0.0640344	0.427192	-1.46713	1.24782	RGCC
Mitophagy_Homo sapiens_R-HSA-5205647	2016-01-22	0.0668492	0.427192	-1.46121	1.24279	ATG12
Activated PKN1 stimulates transcription of AR (androgen receptor) regulated genes KLK2 and KLK3_Homo sapiens_R-HSA-5625886	1934-01-01	0.0999971	0.427192	-1.46087	1.2425	H2AFX
DNA methylation_Homo sapiens_R-HSA-5334118	1932-01-01	0.0945523	0.427192	-1.45453	1.2371	H2AFX
RNA Pol II CTD phosphorylation and interaction with CE_Homo sapiens_R-HSA-77075	2016-01-27	0.0808012	0.427192	-1.4532	1.23598	RNMT
Defects in vitamin and cofactor metabolism_Homo sapiens_R-HSA-3296482	2016-01-18	0.0555409	0.427192	-1.44985	1.23313	MTRR
PRC2 methylates histones and DNA_Homo sapiens_R-HSA-212300	1940-01-01	0.116143	0.427192	-1.43942	1.22426	H2AFX
Packaging Of Telomere Ends_Homo sapiens_R-HSA-171306	2016-01-31	0.091818	0.427192	-1.43388	1.21954	H2AFX
RNA Polymerase I Promoter Opening_Homo sapiens_R-HSA-73728	2016-01-30	0.0890758	0.427192	-1.4306	1.21675	H2AFX
RNA Pol II CTD phosphorylation and interaction with CE_Homo sapiens_R-HSA-167160	2016-01-27	0.0808012	0.427192	-1.42843	1.21491	RNMT
Condensation of Prophase Chromosomes_Homo sapiens_R-HSA-2299718	1941-01-01	0.118807	0.427192	-1.42312	1.21039	H2AFX
Regulation of activated PAK-2p34 by proteasome mediated degradation_Homo sapiens_R-HSA-211733	1949-01-01	0.13984	0.427192	-1.42263	1.20998	PSMD6
Downregulation of TGF-beta receptor signaling_Homo sapiens_R-HSA-2173788	2016-01-26	0.078027	0.427192	-1.41966	1.20745	STUB1
Intra-Golgi traffic_Homo sapiens_R-HSA-6811438	1944-01-01	0.126751	0.427192	-1.41416	1.20277	BET1L
Signaling by ERBB2_Homo sapiens_R-HSA-1227986	1945-01-01	0.129384	0.427192	-1.41015	1.19937	STUB1
TP53 Regulates Transcription of Genes Involved in Cytochrome C Release_Homo sapiens_R-HSA-6803204	2016-01-19	0.0583803	0.427192	-1.4028	1.19311	TRIAP1
CDK-mediated phosphorylation and removal of Cdc6_Homo sapiens_R-HSA-69017	1950-01-01	0.142435	0.427192	-1.40206	1.19248	PSMD6
Vif-mediated degradation of APOBEC3G_Homo sapiens_R-HSA-180585	1953-01-01	0.150174	0.427192	-1.38829	1.18077	PSMD6
Regulation of Apoptosis_Homo sapiens_R-HSA-169911	1950-01-01	0.142435	0.427192	-1.38799	1.18051	PSMD6
TGF-beta receptor signaling activates SMADs_Homo sapiens_R-HSA-2173789	1932-01-01	0.0945523	0.427192	-1.38662	1.17935	STUB1
Ubiquitin Mediated Degradation of Phosphorylated Cdc25A_Homo sapiens_R-HSA-69601	1952-01-01	0.147602	0.427192	-1.38345	1.17666	PSMD6
Negative regulators of RIG-I/MDA5 signaling_Homo sapiens_R-HSA-936440	1934-01-01	0.0999971	0.427192	-1.37697	1.17114	ATG12
p53-Independent DNA Damage Response_Homo sapiens_R-HSA-69610	1952-01-01	0.147602	0.427192	-1.37401	1.16862	PSMD6
Regulation of ornithine decarboxylase (ODC)_Homo sapiens_R-HSA-350562	1950-01-01	0.142435	0.427192	-1.36571	1.16157	PSMD6
RMTs methylate histone arginines_Homo sapiens_R-HSA-3214858	1945-01-01	0.129384	0.427192	-1.36571	1.16156	H2AFX
Autodegradation of the E3 ubiquitin ligase COP1_Homo sapiens_R-HSA-349425	1951-01-01	0.145022	0.427192	-1.36472	1.16072	PSMD6
Vpu mediated degradation of CD4_Homo sapiens_R-HSA-180534	1951-01-01	0.145022	0.427192	-1.3505	1.14863	PSMD6
p53-Independent G1/S DNA damage checkpoint_Homo sapiens_R-HSA-69613	1952-01-01	0.147602	0.427192	-1.34783	1.14636	PSMD6
TP53 Regulates Transcription of Cell Death Genes_Homo sapiens_R-HSA-5633008	1943-01-01	0.124111	0.427192	-1.34677	1.14546	TRIAP1
Diseases of metabolism_Homo sapiens_R-HSA-5668914	1945-01-01	0.129384	0.427192	-1.34432	1.14337	MTRR
Hh mutants that don't undergo autocatalytic processing are degraded by ERAD_Homo sapiens_R-HSA-5362768	1955-01-01	0.155296	0.427192	-1.32546	1.12733	PSMD6
Ubiquitin-dependent degradation of Cyclin D1_Homo sapiens_R-HSA-69229	1950-01-01	0.142435	0.427192	-1.32056	1.12317	PSMD6
Hh mutants abrogate ligand secretion_Homo sapiens_R-HSA-5387390	1957-01-01	0.160389	0.427192	-1.3125	1.11631	PSMD6
Cross-presentation of soluble exogenous antigens (endosomes)_Homo sapiens_R-HSA-1236978	1949-01-01	0.13984	0.427192	-1.31071	1.11479	PSMD6
Nucleosome assembly_Homo sapiens_R-HSA-774815	1952-01-01	0.147602	0.427192	-1.30049	1.1061	H2AFX
M Phase_Homo sapiens_R-HSA-68886	2/268	0.193601	0.427192	-1.29538	1.10175	PSMD6;H2AFX
Purine metabolism_Homo sapiens_R-HSA-73847	1934-01-01	0.0999971	0.427192	-1.2935	1.10015	APRT
Ubiquitin-dependent degradation of Cyclin D_Homo sapiens_R-HSA-75815	1950-01-01	0.142435	0.427192	-1.28696	1.09459	PSMD6
TP53 Regulates Transcription of Cell Cycle Genes_Homo sapiens_R-HSA-6791312	1948-01-01	0.137237	0.427192	-1.27321	1.08289	RGCC
SCF-beta-TrCP mediated degradation of Emi1_Homo sapiens_R-HSA-174113	1954-01-01	0.152739	0.427192	-1.27145	1.08139	PSMD6
Kinesins_Homo sapiens_R-HSA-983189	1944-01-01	0.126751	0.427192	-1.27032	1.08043	RACGAP1
Nonhomologous End-Joining (NHEJ)_Homo sapiens_R-HSA-5693571	1952-01-01	0.147602	0.427192	-1.26115	1.07263	H2AFX
Deposition of new CENPA-containing nucleosomes at the centromere_Homo sapiens_R-HSA-606279	1952-01-01	0.147602	0.427192	-1.26085	1.07238	H2AFX
Methylation_Homo sapiens_R-HSA-156581	2016-01-14	0.0441008	0.427192	-1.25751	1.06954	MTRR
AUF1 (hnRNP D0) binds and destabilizes mRNA_Homo sapiens_R-HSA-450408	1954-01-01	0.152739	0.427192	-1.24937	1.06262	PSMD6
Antigen processing: Ubiquitination & Proteasome degradation_Homo sapiens_R-HSA-983168	2/260	0.184878	0.427192	-1.24526	1.05912	PSMD6;STUB1
Degradation of AXIN_Homo sapiens_R-HSA-4641257	1954-01-01	0.152739	0.427192	-1.24524	1.05911	PSMD6
Meiotic recombination_Homo sapiens_R-HSA-912446	1954-01-01	0.152739	0.427192	-1.23094	1.04694	H2AFX
Cobalamin (Cbl, vitamin B12) transport and metabolism_Homo sapiens_R-HSA-196741	2016-01-21	0.0640344	0.427192	-1.22664	1.04328	MTRR
Degradation of DVL_Homo sapiens_R-HSA-4641258	1956-01-01	0.157846	0.427192	-1.22388	1.04094	PSMD6
ERCC6 (CSB) and EHMT2 (G9a) positively regulate rRNA expression_Homo sapiens_R-HSA-427389	1943-01-01	0.124111	0.427192	-1.21048	1.02954	H2AFX
Hedgehog ligand biogenesis_Homo sapiens_R-HSA-5358346	1964-01-01	0.177981	0.427192	-1.20668	1.02631	PSMD6
Asparagine N-linked glycosylation_Homo sapiens_R-HSA-446203	2/259	0.183792	0.427192	-1.20433	1.02431	RENBP;BET1L
Stabilization of p53_Homo sapiens_R-HSA-69541	1954-01-01	0.152739	0.427192	-1.20083	1.02133	PSMD6
NIK-->noncanonical NF-kB signaling_Homo sapiens_R-HSA-5676590	1958-01-01	0.162924	0.427192	-1.19303	1.0147	PSMD6
Pyruvate metabolism and Citric Acid (TCA) cycle_Homo sapiens_R-HSA-71406	1948-01-01	0.137237	0.427192	-1.18659	1.00922	SDHC
CDT1 association with the CDC6:ORC:origin complex_Homo sapiens_R-HSA-68827	1958-01-01	0.162924	0.427192	-1.18445	1.0074	PSMD6
Retrograde transport at the Trans-Golgi-Network_Homo sapiens_R-HSA-6811440	1949-01-01	0.13984	0.427192	-1.17305	0.997706	M6PR
The role of GTSE1 in G2/M progression after G2 checkpoint_Homo sapiens_R-HSA-8852276	1959-01-01	0.165452	0.427192	-1.16409	0.99008	PSMD6
Dectin-1 mediated noncanonical NF-kB signaling_Homo sapiens_R-HSA-5607761	1961-01-01	0.170485	0.427192	-1.1598	0.986431	PSMD6
Degradation of cysteine and homocysteine_Homo sapiens_R-HSA-1614558	2016-01-09	0.0296128	0.427192	-1.15446	0.981892	TST
Asymmetric localization of PCP proteins_Homo sapiens_R-HSA-4608870	1963-01-01	0.17549	0.427192	-1.1484	0.976738	PSMD6
Autodegradation of Cdh1 by Cdh1:APC/C_Homo sapiens_R-HSA-174084	1962-01-01	0.172991	0.427192	-1.11051	0.944513	PSMD6
GLI3 is processed to GLI3R by the proteasome_Homo sapiens_R-HSA-5610785	1959-01-01	0.165452	0.427192	-1.10627	0.940907	PSMD6
Degradation of GLI2 by the proteasome_Homo sapiens_R-HSA-5610783	1959-01-01	0.165452	0.427192	-1.09178	0.92858	PSMD6
Degradation of GLI1 by the proteasome_Homo sapiens_R-HSA-5610780	1959-01-01	0.165452	0.427192	-1.09005	0.927109	PSMD6
Activation of NF-kappaB in B cells_Homo sapiens_R-HSA-1169091	1966-01-01	0.182942	0.427192	-1.07973	0.918334	PSMD6
RNA Polymerase I Chain Elongation_Homo sapiens_R-HSA-73777	1957-01-01	0.160389	0.427192	-1.07627	0.915389	H2AFX
APC/C:Cdc20 mediated degradation of Securin_Homo sapiens_R-HSA-174154	1966-01-01	0.182942	0.427192	-1.06877	0.909012	PSMD6
Defects in cobalamin (B12) metabolism_Homo sapiens_R-HSA-3296469	2016-01-11	0.0354332	0.427192	-1.05085	0.893769	MTRR
Telomere Maintenance_Homo sapiens_R-HSA-157579	1959-01-01	0.165452	0.427192	-1.04354	0.887552	H2AFX
Assembly of the pre-replicative complex_Homo sapiens_R-HSA-68867	1967-01-01	0.185411	0.427192	-1.03294	0.878538	PSMD6
Signaling by Wnt_Homo sapiens_R-HSA-195721	2/295	0.223434	0.427192	-1.02897	0.875158	PSMD6;H2AFX
Recruitment and ATM-mediated phosphorylation of repair and signaling proteins at DNA double strand breaks_Homo sapiens_R-HSA-5693565	1958-01-01	0.162924	0.427192	-1.02391	0.870857	H2AFX
Meiotic synapsis_Homo sapiens_R-HSA-1221632	1957-01-01	0.160389	0.427192	-1.01976	0.867332	H2AFX
Regulation of RAS by GAPs_Homo sapiens_R-HSA-5658442	1967-01-01	0.185411	0.427192	-1.01965	0.867234	PSMD6
DNA Double Strand Break Response_Homo sapiens_R-HSA-5693606	1959-01-01	0.165452	0.427192	-1.01548	0.863689	H2AFX
Synthesis of UDP-N-acetyl-glucosamine_Homo sapiens_R-HSA-446210	2016-01-08	0.02669	0.427192	-1.01118	0.860027	RENBP
B-WICH complex positively regulates rRNA expression_Homo sapiens_R-HSA-5250924	1958-01-01	0.162924	0.427192	-1.00205	0.852267	H2AFX
APC/C:Cdh1 mediated degradation of Cdc20 and other APC/C:Cdh1 targeted proteins in late mitosis/early G1_Homo sapiens_R-HSA-174178	1971-01-01	0.195218	0.427192	-0.99726	0.848191	PSMD6
Golgi Associated Vesicle Biogenesis_Homo sapiens_R-HSA-432722	1954-01-01	0.152739	0.427192	-0.993554	0.845039	BLOC1S1
p53-Dependent G1 DNA Damage Response_Homo sapiens_R-HSA-69563	1963-01-01	0.17549	0.427192	-0.992267	0.843944	PSMD6
ER-Phagosome pathway_Homo sapiens_R-HSA-1236974	1965-01-01	0.180465	0.427192	-0.991346	0.843161	PSMD6
G1/S DNA Damage Checkpoints_Homo sapiens_R-HSA-69615	1965-01-01	0.180465	0.427192	-0.989084	0.841237	PSMD6
SCF(Skp2)-mediated degradation of p27/p21_Homo sapiens_R-HSA-187577	1959-01-01	0.165452	0.427192	-0.983998	0.836911	PSMD6
p53-Dependent G1/S DNA damage checkpoint_Homo sapiens_R-HSA-69580	1963-01-01	0.17549	0.427192	-0.982327	0.83549	PSMD6
DNA Damage/Telomere Stress Induced Senescence_Homo sapiens_R-HSA-2559586	1959-01-01	0.165452	0.427192	-0.977456	0.831347	H2AFX
Mitochondrial protein import_Homo sapiens_R-HSA-1268020	1954-01-01	0.152739	0.427192	-0.954944	0.812201	MTX1
Cdc20:Phospho-APC/C mediated degradation of Cyclin A_Homo sapiens_R-HSA-174184	1971-01-01	0.195218	0.427192	-0.944742	0.803524	PSMD6
APC:Cdc20 mediated degradation of cell cycle proteins prior to satisfation of the cell cycle checkpoint_Homo sapiens_R-HSA-179419	1972-01-01	0.197652	0.427192	-0.940895	0.800252	PSMD6
Removal of licensing factors from origins_Homo sapiens_R-HSA-69300	1972-01-01	0.197652	0.427192	-0.926454	0.787969	PSMD6
Orc1 removal from chromatin_Homo sapiens_R-HSA-68949	1970-01-01	0.192777	0.427192	-0.925261	0.786954	PSMD6
APC/C:Cdc20 mediated degradation of mitotic proteins_Homo sapiens_R-HSA-176409	1974-01-01	0.202498	0.427192	-0.917206	0.780103	PSMD6
Regulation of DNA replication_Homo sapiens_R-HSA-69304	1975-01-01	0.204911	0.427192	-0.915282	0.778467	PSMD6
Switching of origins to a post-replicative state_Homo sapiens_R-HSA-69052	1970-01-01	0.192777	0.427192	-0.913583	0.777022	PSMD6
RHO GTPases activate PKNs_Homo sapiens_R-HSA-5625740	1960-01-01	0.167972	0.427192	-0.891922	0.758599	H2AFX
Cyclin A:Cdk2-associated events at S phase entry_Homo sapiens_R-HSA-69656	1969-01-01	0.190329	0.427192	-0.881106	0.7494	PSMD6
Multifunctional anion exchangers_Homo sapiens_R-HSA-427601	2016-01-07	0.0237587	0.427192	-0.880579	0.748951	SLC26A4
Activation of APC/C and APC/C:Cdc20 mediated degradation of mitotic proteins_Homo sapiens_R-HSA-176814	1975-01-01	0.204911	0.427192	-0.878525	0.747205	PSMD6
Cyclin E associated events during G1/S transition_Homo sapiens_R-HSA-69202	1968-01-01	0.187874	0.427192	-0.876223	0.745246	PSMD6
Transcription of the HIV genome_Homo sapiens_R-HSA-167172	1967-01-01	0.185411	0.427192	-0.867789	0.738074	RNMT
Class I MHC mediated antigen processing & presentation_Homo sapiens_R-HSA-983169	2/305	0.234599	0.427211	-0.84647	0.719903	PSMD6;STUB1
Formation of the beta-catenin:TCF transactivating complex_Homo sapiens_R-HSA-201722	1958-01-01	0.162924	0.427192	-0.819272	0.696809	H2AFX
M/G1 Transition_Homo sapiens_R-HSA-68874	1982-01-01	0.221603	0.427192	-0.814803	0.693008	PSMD6
Regulation of APC/C activators between G1/S and early anaphase_Homo sapiens_R-HSA-176408	1979-01-01	0.214491	0.427192	-0.808916	0.688	PSMD6
Degradation of beta-catenin by the destruction complex_Homo sapiens_R-HSA-195253	1982-01-01	0.221603	0.427192	-0.801863	0.682002	PSMD6
APC/C-mediated degradation of cell cycle proteins_Homo sapiens_R-HSA-174143	1985-01-01	0.228653	0.427192	-0.792861	0.674346	PSMD6
G2/M DNA damage checkpoint_Homo sapiens_R-HSA-69473	1978-01-01	0.212106	0.427192	-0.788516	0.670649	H2AFX
DNA Replication Pre-Initiation_Homo sapiens_R-HSA-69002	1982-01-01	0.221603	0.427192	-0.786789	0.669181	PSMD6
Regulation of mitotic cell cycle_Homo sapiens_R-HSA-453276	1985-01-01	0.228653	0.427192	-0.78335	0.666256	PSMD6
Transcriptional regulation by small RNAs_Homo sapiens_R-HSA-5578749	1972-01-01	0.197652	0.427192	-0.781732	0.66488	H2AFX
Metabolism of polyamines_Homo sapiens_R-HSA-351202	1984-01-01	0.22631	0.427192	-0.726577	0.61797	PSMD6
Synthesis of substrates in N-glycan biosythesis_Homo sapiens_R-HSA-446219	1963-01-01	0.17549	0.427192	-0.723783	0.615593	RENBP
Amyloid fiber formation_Homo sapiens_R-HSA-977225	1968-01-01	0.187874	0.427192	-0.71449	0.607689	H2AFX
MAPK6/MAPK4 signaling_Homo sapiens_R-HSA-5687128	1992-01-01	0.244866	0.432033	-0.719715	0.604024	PSMD6
Infectious disease_Homo sapiens_R-HSA-5663205	2/348	0.282956	0.453292	-0.751687	0.594749	PSMD6;RNMT
Senescence-Associated Secretory Phenotype (SASP)_Homo sapiens_R-HSA-2559582	1977-01-01	0.209715	0.427192	-0.691799	0.58839	H2AFX
Antigen processing-Cross presentation_Homo sapiens_R-HSA-1236975	1982-01-01	0.221603	0.427192	-0.689251	0.586223	PSMD6
Macroautophagy_Homo sapiens_R-HSA-1632852	1967-01-01	0.185411	0.427192	-0.679898	0.578268	ATG12
RNA Polymerase I Promoter Clearance_Homo sapiens_R-HSA-73854	1976-01-01	0.207316	0.427192	-0.677176	0.575953	H2AFX
NoRC negatively regulates rRNA expression_Homo sapiens_R-HSA-427413	1973-01-01	0.200078	0.427192	-0.670477	0.570255	H2AFX
Transcriptional Regulation by TP53_Homo sapiens_R-HSA-3700989	2/348	0.282956	0.453292	-0.719291	0.569116	RGCC;TRIAP1
Hedgehog 'on' state_Homo sapiens_R-HSA-5632684	1985-01-01	0.228653	0.427192	-0.658417	0.559998	PSMD6
Processing of DNA double-strand break ends_Homo sapiens_R-HSA-5693607	1981-01-01	0.219239	0.427192	-0.658027	0.559666	H2AFX
RNA Polymerase I Transcription_Homo sapiens_R-HSA-73864	1979-01-01	0.214491	0.427192	-0.655998	0.557941	H2AFX
Regulation of mRNA stability by proteins that bind AU-rich elements_Homo sapiens_R-HSA-450531	1986-01-01	0.23099	0.427192	-0.647739	0.550916	PSMD6
Positive epigenetic regulation of rRNA expression_Homo sapiens_R-HSA-5250913	1973-01-01	0.200078	0.427192	-0.64495	0.548544	H2AFX
Synthesis of DNA_Homo sapiens_R-HSA-69239	1997-01-01	0.256244	0.439835	-0.661721	0.543508	PSMD6
Signaling by TGF-beta Receptor Complex_Homo sapiens_R-HSA-170834	1973-01-01	0.200078	0.427192	-0.636697	0.541524	STUB1
Negative epigenetic regulation of rRNA expression_Homo sapiens_R-HSA-5250941	1976-01-01	0.207316	0.427192	-0.63401	0.539239	H2AFX
Transcriptional regulation of white adipocyte differentiation_Homo sapiens_R-HSA-381340	1979-01-01	0.214491	0.427192	-0.618608	0.526139	MED11
TNFR2 non-canonical NF-kB pathway_Homo sapiens_R-HSA-5668541	1995-01-01	0.251713	0.439835	-0.632029	0.51912	PSMD6
PCP/CE pathway_Homo sapiens_R-HSA-4086400	1991-01-01	0.24257	0.430456	-0.603194	0.508438	PSMD6
Regulation of HSF1-mediated heat shock response_Homo sapiens_R-HSA-3371453	1980-01-01	0.216869	0.427192	-0.59351	0.504793	HSPA1B
Oxidative Stress Induced Senescence_Homo sapiens_R-HSA-2559580	1991-01-01	0.24257	0.430456	-0.593357	0.500147	H2AFX
Chromosome Maintenance_Homo sapiens_R-HSA-73886	1986-01-01	0.23099	0.427192	-0.587519	0.499697	H2AFX
RIG-I/MDA5 mediated induction of IFN-alpha/beta pathways_Homo sapiens_R-HSA-168928	1979-01-01	0.214491	0.427192	-0.577026	0.490773	ATG12
DNA Replication_Homo sapiens_R-HSA-69306	1/105	0.274107	0.450005	-0.611656	0.488405	PSMD6
CLEC7A (Dectin-1) signaling_Homo sapiens_R-HSA-5607764	1999-01-01	0.260749	0.439835	-0.585061	0.480542	PSMD6
Sulfide oxidation to sulfate_Homo sapiens_R-HSA-1614517	2016-01-05	0.0178705	0.427192	-0.55233	0.469769	TST
Gene Silencing by RNA_Homo sapiens_R-HSA-211000	1/101	0.265228	0.442527	-0.568383	0.463376	H2AFX
COPI-mediated anterograde transport_Homo sapiens_R-HSA-6807878	1978-01-01	0.212106	0.427192	-0.539741	0.459061	BET1L
Meiosis_Homo sapiens_R-HSA-1500620	1985-01-01	0.228653	0.427192	-0.535318	0.4553	H2AFX
Downstream TCR signaling_Homo sapiens_R-HSA-202424	1999-01-01	0.260749	0.439835	-0.549971	0.451722	PSMD6
Signaling by Rho GTPases_Homo sapiens_R-HSA-194315	2/367	0.30435	0.460272	-0.581065	0.450869	RACGAP1;H2AFX
COPI-dependent Golgi-to-ER retrograde traffic_Homo sapiens_R-HSA-6811434	1981-01-01	0.219239	0.427192	-0.528847	0.449796	RACGAP1
Metabolism of nucleotides_Homo sapiens_R-HSA-15869	1987-01-01	0.233319	0.427211	-0.525802	0.447182	APRT
Hedgehog 'off' state_Homo sapiens_R-HSA-5610787	1999-01-01	0.260749	0.439835	-0.53223	0.437149	PSMD6
Activation of HOX genes during differentiation_Homo sapiens_R-HSA-5619507	1989-01-01	0.237958	0.427211	-0.513645	0.436843	H2AFX
Cellular response to heat stress_Homo sapiens_R-HSA-3371556	1996-01-01	0.253982	0.439835	-0.526403	0.432363	HSPA1B
Activation of anterior HOX genes in hindbrain development during early embryogenesis_Homo sapiens_R-HSA-5617472	1989-01-01	0.237958	0.427211	-0.505603	0.430004	H2AFX
Mitotic Prophase_Homo sapiens_R-HSA-68875	1/107	0.278508	0.452392	-0.504758	0.400377	H2AFX
Biosynthesis of the N-glycan precursor (dolichol lipid-linked oligosaccharide, LLO) and transfer to a nascent protein_Homo sapiens_R-HSA-446193	1978-01-01	0.212106	0.427192	-0.467739	0.397822	RENBP
HATs acetylate histones_Homo sapiens_R-HSA-3214847	1/107	0.278508	0.452392	-0.491642	0.389974	YEATS4
FCERI mediated NF-kB activation_Homo sapiens_R-HSA-2871837	1/111	0.287233	0.453292	-0.490101	0.387777	PSMD6
G1/S Transition_Homo sapiens_R-HSA-69206	1/112	0.289398	0.453292	-0.482789	0.381991	PSMD6
PPARA activates gene expression_Homo sapiens_R-HSA-1989781	1/113	0.291557	0.454355	-0.471479	0.371938	MED11
Regulation of lipid metabolism by Peroxisome proliferator-activated receptor alpha (PPARalpha)_Homo sapiens_R-HSA-400206	1/116	0.297996	0.457424	-0.465807	0.364329	MED11
Respiratory electron transport_Homo sapiens_R-HSA-611105	1988-01-01	0.235642	0.427211	-0.419944	0.357153	SDHC
Metabolism of water-soluble vitamins and cofactors_Homo sapiens_R-HSA-196849	1998-01-01	0.2585	0.439835	-0.431862	0.354712	MTRR
Host Interactions of HIV factors_Homo sapiens_R-HSA-162909	1/129	0.325253	0.477763	-0.474173	0.350243	PSMD6
Transport of inorganic cations/anions and amino acids/oligopeptides_Homo sapiens_R-HSA-425393	1999-01-01	0.260749	0.439835	-0.423052	0.347475	SLC26A4
C-type lectin receptors (CLRs)_Homo sapiens_R-HSA-5621481	1/123	0.312802	0.467014	-0.455998	0.347195	PSMD6
S Phase_Homo sapiens_R-HSA-69242	1/124	0.314892	0.467014	-0.453102	0.344991	PSMD6
Metabolism_Homo sapiens_R-HSA-1430728	1908-07-01	0.346711	0.499062	-0.490205	0.340705	MED11;PSMD6;MTRR;TST;ATP5E;SDHC;APRT
HDR through Homologous Recombination (HR) or Single Strand Annealing (SSA)_Homo sapiens_R-HSA-5693567	1/112	0.289398	0.453292	-0.426838	0.337722	H2AFX
MHC class II antigen presentation_Homo sapiens_R-HSA-2132295	1/103	0.269681	0.447524	-0.419728	0.337472	RACGAP1
Phase II conjugation_Homo sapiens_R-HSA-156580	1/100	0.262992	0.441194	-0.39709	0.324927	MTRR
TCR signaling_Homo sapiens_R-HSA-202403	1/118	0.302257	0.459371	-0.407859	0.317272	PSMD6
Signaling by Hedgehog_Homo sapiens_R-HSA-5358351	1/136	0.339504	0.49164	-0.436632	0.310012	PSMD6
Platelet degranulation_Homo sapiens_R-HSA-114608	1/105	0.274107	0.450005	-0.385893	0.308134	TMSB4X
Homology Directed Repair_Homo sapiens_R-HSA-5693538	1/118	0.302257	0.459371	-0.393756	0.306301	H2AFX
Beta-catenin independent WNT signaling_Homo sapiens_R-HSA-3858494	1/144	0.355437	0.505181	-0.441972	0.301796	PSMD6
Epigenetic regulation of gene expression_Homo sapiens_R-HSA-212165	1/115	0.295856	0.457424	-0.376291	0.294314	H2AFX
Golgi-to-ER retrograde transport_Homo sapiens_R-HSA-8856688	1/110	0.285061	0.453292	-0.362641	0.286928	RACGAP1
Mitotic G1-G1/S phases_Homo sapiens_R-HSA-453279	1/136	0.339504	0.49164	-0.403398	0.286416	PSMD6
Disease_Homo sapiens_R-HSA-1643685	3/725	0.375017	0.525709	-0.436859	0.280903	PSMD6;MTRR;RNMT
Response to elevated platelet cytosolic Ca2+_Homo sapiens_R-HSA-76005	1/110	0.285061	0.453292	-0.351878	0.278413	TMSB4X
RNA Polymerase II Transcription_Homo sapiens_R-HSA-73857	1/124	0.314892	0.467014	-0.359636	0.273826	RNMT
RNA Polymerase I, RNA Polymerase III, and Mitochondrial Transcription_Homo sapiens_R-HSA-504046	1/116	0.297996	0.457424	-0.336368	0.263089	H2AFX
Cell Cycle, Mitotic_Homo sapiens_R-HSA-69278	2/462	0.409155	0.549848	-0.42972	0.257021	PSMD6;H2AFX
Separation of Sister Chromatids_Homo sapiens_R-HSA-2467813	1/162	0.389943	0.539246	-0.415159	0.256395	PSMD6
Late Phase of HIV Life Cycle_Homo sapiens_R-HSA-162599	1/128	0.323193	0.47702	-0.332442	0.246073	RNMT
DNA Double-Strand Break Repair_Homo sapiens_R-HSA-5693532	1/145	0.357402	0.505633	-0.345274	0.235457	H2AFX
HIV Life Cycle_Homo sapiens_R-HSA-162587	1/141	0.349506	0.499062	-0.332318	0.230969	RNMT
Adaptive Immune System_Homo sapiens_R-HSA-1280218	3/762	0.40612	0.549848	-0.382391	0.228713	PSMD6;RACGAP1;STUB1
Cellular Senescence_Homo sapiens_R-HSA-2559583	1/161	0.388074	0.539246	-0.362477	0.22386	H2AFX
ER to Golgi Anterograde Transport_Homo sapiens_R-HSA-199977	1/131	0.329354	0.481485	-0.302059	0.220769	BET1L
Mitotic Anaphase_Homo sapiens_R-HSA-68882	1/173	0.410147	0.549848	-0.361865	0.216436	PSMD6
Mitotic Metaphase and Anaphase_Homo sapiens_R-HSA-2555396	1/174	0.411952	0.549866	-0.358068	0.214154	PSMD6
Metabolism of proteins_Homo sapiens_R-HSA-392499	4/1074	0.408222	0.549848	-0.345549	0.206677	MTX1;H2AFX;RENBP;BET1L
Factors involved in megakaryocyte development and platelet production_Homo sapiens_R-HSA-983231	1/141	0.349506	0.499062	-0.293879	0.204254	RACGAP1
Downstream signaling events of B Cell Receptor (BCR)_Homo sapiens_R-HSA-1168372	1/192	0.443537	0.584403	-0.37769	0.202882	PSMD6
Developmental Biology_Homo sapiens_R-HSA-1266738	3/786	0.426121	0.563876	-0.343101	0.19657	MED11;PSMD6;H2AFX
Metabolism of vitamins and cofactors_Homo sapiens_R-HSA-196854	1/148	0.363263	0.511568	-0.286123	0.191781	MTRR
G2/M Transition_Homo sapiens_R-HSA-69275	1/173	0.410147	0.549848	-0.311273	0.186177	PSMD6
Programmed Cell Death_Homo sapiens_R-HSA-5357801	1/166	0.397366	0.544604	-0.298345	0.181303	PSMD6
Mitotic G2-G2/M phases_Homo sapiens_R-HSA-453274	1/175	0.413751	0.549877	-0.303027	0.181229	PSMD6
Apoptosis_Homo sapiens_R-HSA-109581	1/163	0.391807	0.539394	-0.287265	0.177332	PSMD6
Transport to the Golgi and subsequent modification_Homo sapiens_R-HSA-948021	1/162	0.389943	0.539246	-0.276326	0.170655	BET1L
Rho GTPase cycle_Homo sapiens_R-HSA-194840	1/122	0.310705	0.467014	-0.217841	0.165863	RACGAP1
Post-translational protein modification_Homo sapiens_R-HSA-597592	2/521	0.470817	0.615067	-0.333075	0.161882	RENBP;BET1L
Signaling by the B Cell Receptor (BCR)_Homo sapiens_R-HSA-983705	1/233	0.5095	0.633832	-0.32162	0.14665	PSMD6
Fatty acid, triacylglycerol, and ketone body metabolism_Homo sapiens_R-HSA-535734	1/217	0.484708	0.630531	-0.310895	0.143383	MED11
Biological oxidations_Homo sapiens_R-HSA-211859	1/199	0.455374	0.597435	-0.237153	0.12216	MTRR
RAF/MAP kinase cascade_Homo sapiens_R-HSA-5673001	1/235	0.512517	0.633832	-0.266722	0.121618	PSMD6
FRS-mediated FGFR4 signaling_Homo sapiens_R-HSA-5654712	1/236	0.514019	0.633832	-0.259771	0.118448	PSMD6
SOS-mediated signalling_Homo sapiens_R-HSA-112412	1/235	0.512517	0.633832	-0.257501	0.117413	PSMD6
Hemostasis_Homo sapiens_R-HSA-109582	2/552	0.501789	0.633832	-0.254996	0.116271	RACGAP1;TMSB4X
FRS-mediated FGFR1 signaling_Homo sapiens_R-HSA-5654693	1/236	0.514019	0.633832	-0.25076	0.114339	PSMD6
SHC1 events in ERBB4 signaling_Homo sapiens_R-HSA-1250347	1/235	0.512517	0.633832	-0.247131	0.112685	PSMD6
FRS-mediated FGFR3 signaling_Homo sapiens_R-HSA-5654706	1/236	0.514019	0.633832	-0.241514	0.110124	PSMD6
SHC1 events in EGFR signaling_Homo sapiens_R-HSA-180336	1/235	0.512517	0.633832	-0.239522	0.109215	PSMD6
Cell Cycle_Homo sapiens_R-HSA-1640170	2/566	0.515423	0.633832	-0.235518	0.10739	PSMD6;H2AFX
FRS-mediated FGFR2 signaling_Homo sapiens_R-HSA-5654700	1/236	0.514019	0.633832	-0.232318	0.105931	PSMD6
MAPK1/MAPK3 signaling_Homo sapiens_R-HSA-5684996	1/241	0.521462	0.633832	-0.231807	0.105698	PSMD6
GRB2 events in EGFR signaling_Homo sapiens_R-HSA-179812	1/235	0.512517	0.633832	-0.230224	0.104976	PSMD6
ARMS-mediated activation_Homo sapiens_R-HSA-170984	1/239	0.518498	0.633832	-0.228273	0.104086	PSMD6
Frs2-mediated activation_Homo sapiens_R-HSA-170968	1/240	0.519982	0.633832	-0.226194	0.103138	PSMD6
Signalling to p38 via RIT and RIN_Homo sapiens_R-HSA-187706	1/239	0.518498	0.633832	-0.225905	0.103007	PSMD6
Prolonged ERK activation events_Homo sapiens_R-HSA-169893	1/242	0.522937	0.633832	-0.22334	0.101837	PSMD6
Signalling to RAS_Homo sapiens_R-HSA-167044	1/246	0.528794	0.63414	-0.221969	0.101104	PSMD6
Signaling by Leptin_Homo sapiens_R-HSA-2586552	1/243	0.524408	0.633832	-0.215047	0.0980556	PSMD6
VEGFR2 mediated cell proliferation_Homo sapiens_R-HSA-5218921	1/248	0.531697	0.63514	-0.201923	0.0916546	PSMD6
Interleukin receptor SHC signaling_Homo sapiens_R-HSA-912526	1/245	0.527337	0.63414	-0.198656	0.090485	PSMD6
Interleukin-2 signaling_Homo sapiens_R-HSA-451927	1/252	0.537451	0.636291	-0.183231	0.0828384	PSMD6
Signalling to ERKs_Homo sapiens_R-HSA-187687	1/253	0.538879	0.636291	-0.179856	0.0813125	PSMD6
NCAM signaling for neurite out-growth_Homo sapiens_R-HSA-375165	1/266	0.557058	0.648593	-0.16125	0.0698129	PSMD6
Interleukin-3, 5 and GM-CSF signaling_Homo sapiens_R-HSA-512988	1/261	0.550149	0.644641	-0.143799	0.0631367	PSMD6
RHO GTPase Effectors_Homo sapiens_R-HSA-195258	1/255	0.541722	0.637197	-0.131976	0.0594784	H2AFX
MAPK family signaling cascades_Homo sapiens_R-HSA-5683057	1/284	0.581094	0.658307	-0.137367	0.0574308	PSMD6
Signaling by Type 1 Insulin-like Growth Factor 1 Receptor (IGF1R)_Homo sapiens_R-HSA-2404192	1/288	0.586262	0.658307	-0.104318	0.0436139	PSMD6
IRS-mediated signalling_Homo sapiens_R-HSA-112399	1/284	0.581094	0.658307	-0.101804	0.0425627	PSMD6
IGF1R signaling cascade_Homo sapiens_R-HSA-2428924	1/288	0.586262	0.658307	-0.0953961	0.0398836	PSMD6
Insulin receptor signalling cascade_Homo sapiens_R-HSA-74751	1/287	0.584976	0.658307	-0.0945604	0.0395342	PSMD6
Platelet activation, signaling and aggregation_Homo sapiens_R-HSA-76002	1/253	0.538879	0.636291	-0.0830355	0.0375402	TMSB4X
IRS-related events triggered by IGF1R_Homo sapiens_R-HSA-2428928	1/288	0.586262	0.658307	-0.0773378	0.0323337	PSMD6
DNA Repair_Homo sapiens_R-HSA-73894	1/285	0.582392	0.658307	-0.064577	0.0269986	H2AFX
FCERI mediated MAPK activation_Homo sapiens_R-HSA-2871796	1/289	0.587544	0.658307	-0.0617491	0.0258163	PSMD6
Diseases of signal transduction_Homo sapiens_R-HSA-5663202	1/288	0.586262	0.658307	-0.0451498	0.0188764	PSMD6
Signaling by Insulin receptor_Homo sapiens_R-HSA-74752	1/311	0.614808	0.686349	-0.0264265	0.00994613	PSMD6
SLC-mediated transmembrane transport_Homo sapiens_R-HSA-425407	1/268	0.559793	0.648593	-0.0160658	0.00695569	SLC26A4
Gene Expression_Homo sapiens_R-HSA-74160	5/1631	0.559861	0.648593	-0.0138326	0.00598883	PSMD6;RGCC;RNMT;H2AFX;TRIAP1
Signaling by SCF-KIT_Homo sapiens_R-HSA-1433557	1/325	0.631244	0.68976	-0.00398805	0.00148121	PSMD6
VEGFA-VEGFR2 Pathway_Homo sapiens_R-HSA-4420097	1/320	0.625453	0.68976	0.00125213	-0.000465054	PSMD6
Signaling by GPCR_Homo sapiens_R-HSA-372790	1/1293	0.984969	0.984969	0.29973	-0.00453942	PSMD6
Signaling by ERBB4_Homo sapiens_R-HSA-1236394	1/330	0.636949	0.68976	0.0167217	-0.00621061	PSMD6
Signaling by VEGF_Homo sapiens_R-HSA-194138	1/328	0.634678	0.68976	0.0242186	-0.00899507	PSMD6
Signal Transduction_Homo sapiens_R-HSA-162582	2465-04-01	0.962089	0.965233	0.356653	-0.0126205	PSMD6;RACGAP1;H2AFX;STUB1
Downstream signaling of activated FGFR3_Homo sapiens_R-HSA-5654708	1/329	0.635815	0.68976	0.0373495	-0.013872	PSMD6
Downstream signaling of activated FGFR2_Homo sapiens_R-HSA-5654696	1/329	0.635815	0.68976	0.0472592	-0.0175526	PSMD6
Signaling by FGFR4_Homo sapiens_R-HSA-5654743	1/332	0.639207	0.68976	0.0556997	-0.0206875	PSMD6
Downstream signaling of activated FGFR4_Homo sapiens_R-HSA-5654716	1/329	0.635815	0.68976	0.0567702	-0.0210851	PSMD6
Signaling by FGFR3_Homo sapiens_R-HSA-5654741	1/333	0.640331	0.68976	0.0590833	-0.0219442	PSMD6
Downstream signaling of activated FGFR1_Homo sapiens_R-HSA-5654687	1/332	0.639207	0.68976	0.0627141	-0.0232927	PSMD6
Signaling by FGFR1_Homo sapiens_R-HSA-5654736	1/336	0.643683	0.690946	0.0665104	-0.0245884	PSMD6
Metabolism of lipids and lipoproteins_Homo sapiens_R-HSA-556833	1/659	0.872476	0.878197	0.198242	-0.0257485	MED11
Signaling by EGFR_Homo sapiens_R-HSA-177929	1/355	0.664222	0.705593	0.075736	-0.0264105	PSMD6
Downstream signal transduction_Homo sapiens_R-HSA-186763	1/341	0.649202	0.694443	0.0726962	-0.0265083	PSMD6
DAP12 signaling_Homo sapiens_R-HSA-2424491	1/344	0.652474	0.69552	0.0785649	-0.0285266	PSMD6
NGF signalling via TRKA from the plasma membrane_Homo sapiens_R-HSA-187037	1/374	0.683619	0.713847	0.108581	-0.0366012	PSMD6
DAP12 interactions_Homo sapiens_R-HSA-2172127	1/359	0.668399	0.707332	0.107054	-0.0370681	PSMD6
Signaling by FGFR2_Homo sapiens_R-HSA-5654738	1/361	0.670468	0.707332	0.119851	-0.0414989	PSMD6
Transmembrane transport of small molecules_Homo sapiens_R-HSA-382551	1/594	0.842685	0.85381	0.265002	-0.0418827	SLC26A4
Cytokine Signaling in Immune system_Homo sapiens_R-HSA-1280215	1/620	0.855328	0.863769	0.290519	-0.0425465	PSMD6
Signaling by Interleukins_Homo sapiens_R-HSA-449147	1/392	0.700997	0.729512	0.137224	-0.0432778	PSMD6
Signaling by PDGF_Homo sapiens_R-HSA-186797	1/364	0.673549	0.707868	0.127211	-0.043951	PSMD6
Signaling by FGFR_Homo sapiens_R-HSA-190236	1/366	0.675587	0.707868	0.127319	-0.0439883	PSMD6
Gastrin-CREB signalling pathway via PKC and MAPK_Homo sapiens_R-HSA-881907	1/432	0.736384	0.753567	0.172175	-0.0487149	PSMD6
Generic Transcription Pathway_Homo sapiens_R-HSA-212436	2/812	0.715471	0.734615	0.164751	-0.0508106	RGCC;TRIAP1
Fc epsilon receptor (FCERI) signaling_Homo sapiens_R-HSA-2454202	1/395	0.703802	0.729957	0.175666	-0.0552943	PSMD6
Axon guidance_Homo sapiens_R-HSA-422475	1/515	0.797401	0.810603	0.280289	-0.0588544	PSMD6
Signalling by NGF_Homo sapiens_R-HSA-166520	1/450	0.750959	0.765929	0.230404	-0.061441	PSMD6
Innate Immune System_Homo sapiens_R-HSA-168249	2/807	0.712158	0.733666	0.259023	-0.0802195	PSMD6;ATG12
Immune System_Homo sapiens_R-HSA-168256	4/1547	0.708282	0.73213	0.275704	-0.0859635	PSMD6;RACGAP1;STUB1;ATG12

## Sheet: NCI
NCI-Nature Pathways
Term	Overlap	P-value	Adjusted P-value	Z-score	Combined Score	Genes
Direct p53 effectors_Homo sapiens_67c3b75d-6191-11e5-8ac5-06603eb7f303	2/136	0.0378622	0.136037	-1.69101	3.37328	RGCC;TRIAP1
RAC1 signaling pathway_Homo sapiens_faffa4fc-6194-11e5-8ac5-06603eb7f303	1954-01-01	0.122882	0.138242	-1.42761	2.82487	RACGAP1
Alpha-synuclein signaling_Homo sapiens_588134bc-6187-11e5-8ac5-06603eb7f303	1932-01-01	0.0753352	0.136037	-1.40782	2.80836	STUB1
Fanconi anemia pathway_Homo sapiens_6befb873-6192-11e5-8ac5-06603eb7f303	1947-01-01	0.10798	0.138242	-1.32105	2.61403	H2AFX
Regulation of CDC42 activity_Homo sapiens_0ffe6681-6195-11e5-8ac5-06603eb7f303	2016-01-30	0.0709083	0.136037	-1.24783	2.48921	RACGAP1
ATM pathway_Homo sapiens_49bc3e2b-618b-11e5-8ac5-06603eb7f303	1934-01-01	0.0797444	0.136037	-1.24368	2.48093	H2AFX
Regulation of RAC1 activity_Homo sapiens_351aacd6-6195-11e5-8ac5-06603eb7f303	1938-01-01	0.0885105	0.136037	-1.23746	2.46852	RACGAP1
C-MYB transcription factor network_Homo sapiens_61020228-618e-11e5-8ac5-06603eb7f303	1982-01-01	0.180433	0.180433	-1.24705	2.13545	YEATS4
Aurora B signaling_Homo sapiens_304a75af-618c-11e5-8ac5-06603eb7f303	1939-01-01	0.090691	0.136037	-1.05945	2.11342	RACGAP1

## Sheet: PANTHER
PANTHER
Term	Overlap	P-value	Adjusted P-value	Z-score	Combined Score	Genes
Parkinson disease_Homo sapiens_P00049	1981-01-01	0.115643	0.115643	-1.32747	2.86369	STUB1
Adenine and hypoxanthine salvage pathway_Homo sapiens_P02723	2016-01-05	0.00878472	0.0219188	-0.654654	2.50105	APRT
TCA cycle_Homo sapiens_P00051	2016-01-09	0.0146125	0.0219188	-0.572545	2.18736	SDHC

## Sheet: CORUM
CORUM: the comprehensive resource of mammalian protein complexes
Term	Overlap	P-value	Adjusted P-value	Z-score	Combined Score	Genes
N-NOS-CHIP-HSP70-1 complex (human)	2016-02-03	0.000312662	0.00969251	-1.73092	8.02526	STUB1;HSPA1B
55S ribosome, mitochondrial (human)	1978-03-01	0.0103803	0.0741489	-2.19581	5.71279	MRPS24;MRPL28;MRPS18C
28S ribosomal subunit, mitochondrial (human)	1930-02-01	0.0141536	0.0741489	-1.90369	4.95281	MRPS24;MRPS18C
Cyclin D1-associated protein complex (mouse)	2016-01-04	0.0287028	0.0741489	-1.24584	3.24127	HSPA1B
Metallothionein-3 complex (mouse)	2016-01-06	0.0399662	0.0953039	-1.35243	3.17915	HSPA1B
HSP70-BAG5-PARK2 complex (human)	2016-01-04	0.0287028	0.0741489	-1.1544	3.00338	HSPA1B
H2AX complex I (human)	2016-01-07	0.0455518	0.100865	-1.24397	2.85363	H2AFX
SRCAP-associated chromatin remodeling complex (human)	2016-01-10	0.0621265	0.105711	-1.23616	2.7777	YEATS4
GammaH2AFX-NDHII-Ku70-DNA complex (human)	2016-01-03	0.0230248	0.0741489	-1.03765	2.69964	H2AFX
BLOC-1 (biogenesis of lysosome-related organelles complex 1) (human)	2016-01-08	0.051107	0.105621	-1.19431	2.68469	BLOC1S1
TRAP-SMCC mediator complex (human)	2016-01-10	0.0621265	0.105711	-1.16414	2.61587	MED11
H2AX complex, isolated from cells without IR exposure (human)	2016-01-13	0.0784311	0.105711	-1.15163	2.58775	H2AFX
MDC1-H2AFX-TP53BP1 complex (human)	2016-01-03	0.0230248	0.0741489	-0.961908	2.50258	H2AFX
Succinate dehydrogenase complex II (EC 1.3.5.1), mitochondrial (mouse)	2016-01-04	0.0287028	0.0741489	-0.945076	2.45879	SDHC
H2AX complex II (human)	2016-01-10	0.0621265	0.105711	-1.08908	2.4472	H2AFX
BLOC1-BLOC2 complex (human)	2016-01-11	0.0675912	0.105711	-1.04624	2.35094	BLOC1S1
P2X7 receptor signalling complex (human)	2016-01-12	0.073026	0.105711	-1.03724	2.33072	HSPA1B
LSD1 complex (human)	2016-01-13	0.0784311	0.105711	-0.992875	2.23103	HSPA1B
Polycomb repressive complex 1 (PRC1, hPRC-H) (human)	2016-01-13	0.0784311	0.105711	-0.959535	2.15612	HSPA1B
NuA4/Tip60-HAT complex A (human)	2016-01-15	0.0891527	0.110549	-0.97096	2.13834	YEATS4
Tmsb4x-Lims1-Ilk complex (mouse)	2016-01-03	0.0230248	0.0741489	-0.804166	2.09218	TMSB4X
AP3-BLOC1 complex (human)	2016-01-15	0.0891527	0.110549	-0.947313	2.08626	BLOC1S1
NuA4/Tip60 HAT complex (human)	2016-01-16	0.0944696	0.112637	-0.934699	2.041	YEATS4
PA700 complex (human)	2016-01-20	0.115448	0.132551	-0.81035	1.63755	PSMD6
Apg16L-Apg12-Apg5 complex (mouse)	2016-01-03	0.0230248	0.0741489	-0.575398	1.497	ATG12
Mediator complex (human)	1933-01-01	0.180522	0.199864	-0.86759	1.39692	MED11
PA700-20S-PA28 complex (human)	1936-01-01	0.194888	0.206278	-0.792896	1.25161	PSMD6
CEN complex (human)	1937-01-01	0.199624	0.206278	-0.760879	1.20107	RACGAP1
PAC1-PAC2 complex (human)	2016-01-02	0.0173156	0.0741489	-0.406225	1.05687	PSMG2
39S ribosomal subunit, mitochondrial (human)	1948-01-01	0.250025	0.250025	-0.670026	0.928787	MRPL28
Metaxin complex (mouse)	2016-01-02	0.0173156	0.0741489	-0.0744839	0.193783	MTX1

[truncated: 5 more sheets: GO_BP, GO_CC, GO_MF, OMIM, HMDB_Metabolites]
