# Supplementary material for: Integrated analysis of genetic, behavioral, and biochemical data implicates neural stem cell-induced changes in immunity, neurotransmission and mitochondrial function in Dementia with Lewy Body mice
Source: Acta Neuropathol Commun. 2017 Mar 10;5:21. doi: 10.1186/s40478-017-0421-0 (PMC5345195; doi:10.1186/s40478-017-0421-0)
Supplement: Additional file 15: — ModuleAnnotation_enrichR_M11. Annotation result of M11 performed in enrichR. Each tab of the file is the outcome of a gene set library enrichment analysis implemented in enrichR. (XLSX 433 kb) [file 40478_2017_421_MOESM15_ESM.xlsx]

## Sheet: TRANSFAC
TRANSFAC (TRANScription FACtor database)
Term	Overlap	P-value	Adjusted P-value	Z-score	Combined Score	Genes
SRF (mouse)	10/1782	6.28728e-05	0.010877	-1.65145	7.46636	OLFR951;OLFR723;OLFR678;OLFR672;VMN2R87;TMEM207;COL10A1;GM2663;PRH1;CD101
Prrx2 (mouse)	2205-07-01	0.0211194	0.843118	-1.79113	0.305653	GPR25;VMN2R87;TMEM207;OLFR714;MIR680-1;1700066O22RIK;POU4F2
HNF1B (mouse)	1944-01-01	0.0564503	0.867802	-2.07707	0.294512	OLFR951
IRF2 (mouse)	6/1706	0.0210559	0.843118	-1.64942	0.281471	OLFR157;OTOG;COL10A1;GM2663;OLFR714;CD300LH
CBEPA (mouse)	6/1764	0.0243676	0.843118	-1.63733	0.279408	VMN2R94;OLFR723;OLFR672;GM11544;OLFR714;CD101
STAT5B (mouse)	6/1729	0.0223295	0.843118	-1.62336	0.277025	OLFR723;GM11544;TMEM207;OTOG;SLC6A2;POU4F2
TBX5 (human)	1951-01-01	0.0649482	0.867802	-1.90454	0.270048	CHTF18
ELF5 (mouse)	3/556	0.0349745	0.867802	-1.89478	0.268665	COL10A1;PRH1;POU4F2
POU2F1 (mouse)	5/1735	0.0707826	0.867802	-1.55528	0.220527	OLFR951;VMN2R94;CEACAM12;GM2663;OLFR714
IKZF1 (mouse)	5/1674	0.0626226	0.867802	-1.54534	0.219117	GM11544;COL10A1;CHTF18;FOXN1;FMO6
POU2F2 (mouse)	5/1754	0.0734419	0.867802	-1.52984	0.216918	OLFR951;VMN2R94;CEACAM12;GM2663;OLFR714
Sox2 (mouse)	5/1797	0.0796657	0.867802	-1.5258	0.216346	VMN2R94;OLFR723;ATP8B4;OLFR678;VMN2R87
NR3C1 (mouse)	5/1775	0.0764459	0.867802	-1.52382	0.216066	OLFR951;CYP4A10;GM2663;SLC6A2;PRH1
USF2 (human)	3792-09-01	0.0480542	0.867802	-1.48612	0.21072	CORT;KLF11;SCNN1G;SLC25A41;CHTF18;FOXN1;SLC6A2;PRH1;CD101
TBP (mouse)	3182-08-01	0.0469063	0.867802	-1.47123	0.208608	OLFR723;OLFR678;OLFR672;VMN2R87;TMEM207;PRH1;FMO6;SERPINA5
NFATC3 (mouse)	5/1801	0.0802591	0.867802	-1.46095	0.207151	OLFR672;COL10A1;GM2663;OLFR714;PRH1
ESR2 (human)	1980-01-01	0.0993682	0.899756	-1.88747	0.199376	PRH1
NFE2L2 (human)	1984-01-01	0.104018	0.899756	-1.81506	0.191728	SCNN1G
ARID3A (mouse)	5/1893	0.0945782	0.899756	-1.62501	0.171652	OLFR951;VMN2R87;CEACAM12;CD101;POU4F2
MIR138 (human)	4/1356	0.0963204	0.899756	-1.54926	0.163651	KLF11;SCNN1G;CHTF18;CD101
USF1 (human)	4/1441	0.113793	0.934297	-1.5344	0.104279	KLF11;CHTF18;SLC6A2;POU4F2
Pax2 (mouse)	4/1516	0.130326	0.939432	-1.59284	0.0995203	SCNN1G;GM12298;A430093F15RIK;MIR680-1
TFAP2C (human)	4/1485	0.12337	0.934297	-1.43208	0.0973251	CORT;KLF11;FOXN1;SERPINA5
NFKB1 (mouse)	3284-07-01	0.124213	0.934297	-1.2591	0.0855689	GPR25;OLFR672;HAND2;OLFR157;SLC6A2;DUSP27;POU4F2
Nr2e3 (mouse)	1/139	0.165634	0.999156	-1.68252	0.00142046	SLC25A41
FOXD1 (human)	1/192	0.221102	0.999156	-1.66687	0.00140725	ATP8B4
Sox5 (mouse)	2/728	0.242314	0.999156	-1.47385	0.00124429	OLFR723;OLFR714
MZF1_5-13 (human)	1/316	0.337236	0.999156	-1.40469	0.00118591	SLC25A41
SREBF1 (mouse)	4/1735	0.183892	0.999156	-1.39817	0.0011804	GM2663;OLFR714;CHTF18;CD101
MYC (human)	3/1302	0.236062	0.999156	-1.36098	0.001149	KLF11;CHTF18;SLC6A2
LOC135440 (human)	1/247	0.274868	0.999156	-1.35443	0.00114347	ATP8B4
HMGA1 (mouse)	4/1748	0.18729	0.999156	-1.35043	0.00114009	VMN2R87;COL10A1;DUSP27;CD300LH
RUNX2 (mouse)	4/1750	0.187815	0.999156	-1.31816	0.00111285	OLFR678;VMN2R87;FOXN1;CD300LH
Myb (mouse)	1902-04-01	0.229073	0.999156	-1.30993	0.0011059	HAND2;SLC6A2;POU4F2;CD101
CACYBP (human)	3/1350	0.252758	0.999156	-1.30888	0.00110501	SLC25A41;CHTF18;FOXN1
ETV4 (mouse)	4/1773	0.193886	0.999156	-1.2952	0.00109346	CYP4A10;COL10A1;GM2663;POU4F2
Gata1 (mouse)	4/1863	0.218245	0.999156	-1.29021	0.00108926	OLFR678;SLC25A41;FOXN1;SERPINA5
PCBP1 (human)	3/1360	0.256262	0.999156	-1.28994	0.00108903	SCNN1G;KLF11;CHTF18
Pdx1 (mouse)	2/907	0.3283	0.999156	-1.28257	0.0010828	OLFR951;GM12298
STAT5B (human)	3/1379	0.26294	0.999156	-1.27036	0.00107249	ATP8B4;PRH1;SERPINA5
TEAD4 (human)	3/1354	0.254158	0.999156	-1.26412	0.00106723	KLF11;HAND2;CHTF18
IRF2 (human)	3/1412	0.2746	0.999156	-1.2551	0.00105961	CORT;ATP8B4;FOXN1
SNAI1 (human)	3/1428	0.280277	0.999156	-1.23304	0.00104099	CORT;SCNN1G;SLC25A41
TCF3 (human)	3/1428	0.280277	0.999156	-1.21987	0.00102987	CORT;SCNN1G;SLC25A41
SNAI2 (human)	3/1428	0.280277	0.999156	-1.207	0.00101901	CORT;SCNN1G;SLC25A41
BCL6 (human)	3/1399	0.269998	0.999156	-1.2028	0.00101546	HAND2;COL10A1;PRH1
RUNX2 (human)	3/1458	0.290958	0.999156	-1.18306	0.000998791	SLC25A41;COL10A1;FOXN1
CBEPB (mouse)	3275-06-01	0.243372	0.999156	-1.16019	0.000979489	OLFR672;VMN2R87;TMEM207;GM2663;OLFR714;SLC6A2
ZNF281 (human)	2/986	0.36571	0.999156	-1.15943	0.000978845	KLF11;CHTF18
FOXA2 (mouse)	3/1441	0.2849	0.999156	-1.13571	0.000958819	OLFR672;OLFR714;PRH1
JDP2 (human)	3/1488	0.301678	0.999156	-1.12562	0.000950303	TMEM207;FOXN1;PRH1
SND1 (human)	3/1473	0.296314	0.999156	-1.09962	0.000928351	KLF11;ATP8B4;TMEM207
FOXA1 (mouse)	3/1705	0.379583	0.999156	-1.03686	0.000875367	VMN2R94;GM11544;GM2663
RORB (mouse)	2/1020	0.381599	0.999156	-1.03422	0.000873137	TMEM207;CD300LH
NR2F1 (mouse)	2/1021	0.382064	0.999156	-1.03339	0.000872438	TMEM207;CD300LH
MZF1_1-4 (human)	2705-04-01	0.467308	0.999156	-1.02821	0.00086806	KLF11;GPR25;SLC25A41;POU4F2
TFAP2A (mouse)	3/1663	0.364532	0.999156	-1.02162	0.000862502	GM11544;OTOG;FOXN1
MYC (mouse)	3/1699	0.377436	0.999156	-0.992497	0.000837911	KLF11;CORT;OLFR157
Nkx3-2 (mouse)	2/1122	0.428283	0.999156	-0.987609	0.000833784	GM11544;CYP4A10
NFKB1 (human)	3497-06-01	0.293849	0.999156	-0.984616	0.000831257	CORT;KLF11;SLC25A41;CHTF18;PRH1;SERPINA5
RXRA (mouse)	1/507	0.483905	0.999156	-0.962684	0.000812741	CORT
Nkx2-5 (mouse)	1/515	0.489303	0.999156	-0.954695	0.000805997	VMN2R87
NFYB (mouse)	3/1748	0.394935	0.999156	-0.953109	0.000804658	GM11544;GM2663;CHTF18
FOS (mouse)	3/1708	0.380656	0.999156	-0.947887	0.000800249	OLFR951;OLFR678;PRH1
CPEB1 (mouse)	3/1748	0.394935	0.999156	-0.940136	0.000793705	GM11544;GM2663;CHTF18
NFYA (mouse)	3/1748	0.394935	0.999156	-0.922949	0.000779195	GM11544;GM2663;CHTF18
LEF1 (mouse)	3/1730	0.388517	0.999156	-0.921685	0.000778128	GM11544;COL10A1;POU4F2
RBPJ (mouse)	3/1735	0.390301	0.999156	-0.914819	0.000772331	OLFR672;GM2663;DUSP27
NR5A2 (mouse)	3/1748	0.394935	0.999156	-0.883414	0.000745818	VMN2R94;GM2663;CD101
ZNF354C (human)	2/1430	0.557481	0.999156	-0.87226	0.000736402	KLF11;TMEM207
XBP1 (human)	1/605	0.546373	0.999156	-0.865186	0.000730429	SLC6A2
MAX (human)	1934-03-01	0.460208	0.999156	-0.864831	0.00073013	KLF11;CHTF18;SLC6A2
JUND (mouse)	3/1764	0.400629	0.999156	-0.854832	0.000721688	COL10A1;GM2663;FMO6
REL (mouse)	3/1752	0.39636	0.999156	-0.85115	0.000718579	VMN2R94;COL10A1;CD300LH
USF1 (mouse)	2/1219	0.471045	0.999156	-0.831797	0.000702241	GM11544;SLC6A2
SP3 (human)	2/1332	0.518525	0.999156	-0.804494	0.00067919	KLF11;CHTF18
FOXF1 (human)	2/1352	0.526648	0.999156	-0.780611	0.000659027	SCNN1G;TMEM207
SREBF2 (human)	2/1361	0.530274	0.999156	-0.759981	0.00064161	HAND2;SLC6A2
SPIB (human)	1/760	0.630456	0.999156	-0.755356	0.000637706	SERPINA5
TCFAP2A (human)	2/1367	0.532682	0.999156	-0.752168	0.000635014	KLF11;CHTF18
TBP (human)	2486-04-01	0.401945	0.999156	-0.744421	0.000628474	TMEM207;COL10A1;SLC6A2;PRH1
HMGA1 (human)	2/1379	0.537474	0.999156	-0.732676	0.000618558	SCNN1G;ATP8B4
IKZF1 (human)	2/1373	0.535082	0.999156	-0.73142	0.000617498	CORT;SLC25A41
ETS2 (human)	2/1341	0.522191	0.999156	-0.726479	0.000613327	SCNN1G;TMEM207
SP1 (human)	2/1406	0.548138	0.999156	-0.704339	0.000594635	KLF11;CHTF18
EGR1 (human)	1/681	0.589695	0.999156	-0.687981	0.000580824	KLF11
STAT3 (human)	2759-04-01	0.483129	0.999156	-0.682741	0.000576401	ATP8B4;HAND2;COL10A1;PRH1
POU1F1 (human)	2/1408	0.548922	0.999156	-0.674157	0.000569154	TMEM207;COL10A1
UBTF (human)	2/1493	0.581381	0.999156	-0.640308	0.000540577	CHTF18;SLC6A2
ZFHX3 (human)	2/1504	0.585461	0.999156	-0.626585	0.000528991	CORT;SLC25A41
MIR133B (human)	2/1500	0.58398	0.999156	-0.624597	0.000527313	KLF11;SLC25A41
GLI2 (human)	2/1465	0.57087	0.999156	-0.624055	0.000526856	HAND2;SLC6A2
RBPJ (human)	2/1535	0.596808	0.999156	-0.597239	0.000504216	SLC6A2;PRH1
HOXD9 (human)	2/1543	0.5997	0.999156	-0.554697	0.0004683	TMEM207;CD101
FOXO3A (human)	1/813	0.655566	0.999156	-0.550228	0.000464528	SCNN1G
IRF8 (human)	2/1550	0.602219	0.999156	-0.546241	0.000461161	SCNN1G;POU4F2
TEAD2 (mouse)	2/1591	0.616742	0.999156	-0.541201	0.000456906	SLC25A41;FOXN1
CRTC3 (human)	1/1008	0.734447	0.999156	-0.476371	0.000402174	PRH1
CREB1 (mouse)	1/849	0.671667	0.999156	-0.474831	0.000400874	CYP4A10
MYOG (mouse)	2/1675	0.645279	0.999156	-0.439872	0.00037136	OLFR672;FMO6
CACYBP (mouse)	2/1656	0.638967	0.999156	-0.432724	0.000365325	CEACAM12;POU4F2
NRF1 (mouse)	2/1676	0.645609	0.999156	-0.42825	0.000361548	GM11544;SLC25A41
NR5A1 (mouse)	1/1020	0.738679	0.999156	-0.41779	0.000352718	FOXN1
ETS1 (mouse)	2/1681	0.647254	0.999156	-0.409196	0.000345461	POU4F2;FMO6
ARNT (human)	1/1303	0.821473	0.999156	-0.391119	0.0003302	CHTF18
JUN (mouse)	2/1699	0.653132	0.999156	-0.387247	0.000326931	GM11544;DUSP27
NFYA (human)	2549-03-01	0.651316	0.999156	-0.378629	0.000319656	TMEM207;COL10A1;SLC6A2
POU1F1 (mouse)	2/1754	0.670631	0.999156	-0.377608	0.000318794	CHTF18;CD101
SP3 (mouse)	1/1129	0.774239	0.999156	-0.354065	0.000298917	SLC25A41
TFAP2D (human)	1/1324	0.826477	0.999156	-0.332276	0.000280522	SLC25A41
PLAU (human)	1/1362	0.835189	0.999156	-0.307189	0.000259343	KLF11
NRF1 (human)	1/1356	0.833842	0.999156	-0.30297	0.000255781	POU4F2
RELA (human)	2775-03-01	0.708981	0.999156	-0.28553	0.000241057	KLF11;ATP8B4;SERPINA5
E2F6 (human)	1/1358	0.834292	0.999156	-0.269145	0.000227225	CHTF18
CBEPA (human)	1/1366	0.836081	0.999156	-0.259152	0.000218788	KLF11
LTF (human)	1/1363	0.835412	0.999156	-0.258405	0.000218157	CHTF18
NFAT2 (human)	1/1376	0.83829	0.999156	-0.251916	0.000212679	SLC6A2
FOXF2 (human)	1/1379	0.838947	0.999156	-0.248283	0.000209612	SLC25A41
RARA (human)	1/1379	0.838947	0.999156	-0.231433	0.000195386	CORT
NR1H3 (human)	1/1385	0.840254	0.999156	-0.230608	0.00019469	SLC25A41
NR1I2 (human)	1/1387	0.840687	0.999156	-0.210937	0.000178083	SLC25A41
E2F1 (mouse)	3056-03-01	0.770638	0.999156	-0.191278	0.000161485	SCNN1G;HAND2;POU4F2
FOS (human)	1/1394	0.842194	0.999156	-0.171278	0.000144601	CD101
KLF11 (human)	1/1388	0.840903	0.999156	-0.170468	0.000143917	POU4F2
ATF4 (human)	1/1398	0.843049	0.999156	-0.127094	0.000107298	KLF11
NFIC (human)	4403-04-01	0.84168	0.999156	-0.122472	0.000103397	TMEM207;SLC6A2;PRH1;SERPINA5
MYB (human)	1/1409	0.845377	0.999156	-0.121142	0.000102273	HAND2
SAMD9L (human)	1/1415	0.846633	0.999156	-0.120865	0.00010204	SLC6A2
GFI1 (human)	1/1427	0.849115	0.999156	-0.115027	9.71112e-05	SLC25A41
ETV4 (human)	1/1403	0.844111	0.999156	-0.111808	9.43936e-05	POU4F2
LEF1 (human)	4658-05-01	0.741255	0.999156	-0.0873319	7.37296e-05	SCNN1G;ATP8B4;SLC25A41;SLC6A2;SERPINA5
KLF5 (human)	1/1445	0.852764	0.999156	-0.0779282	6.57905e-05	KLF11
GATA6 (human)	1/1447	0.853164	0.999156	-0.0577552	4.87595e-05	PRH1
PGR (human)	1/1447	0.853164	0.999156	-0.0510455	4.30949e-05	CD101
FOXA1 (human)	1/1457	0.855149	0.999156	-0.0423637	3.57654e-05	SCNN1G
REPIN1 (human)	1/1466	0.856913	0.999156	-0.0331883	2.80191e-05	SLC6A2
ESR1 (human)	1/1513	0.865792	0.999156	0.0362299	-3.05869e-05	SCNN1G
SMAD4 (human)	1/1542	0.871001	0.999156	0.0401123	-3.38646e-05	FOXN1
TFAP2A (human)	3613-03-01	0.862453	0.999156	0.0485166	-4.09599e-05	KLF11;CHTF18;POU4F2
KLF4 (human)	1/1485	0.86057	0.999156	0.0515272	-4.35016e-05	POU4F2
BRCA1 (human)	1/1809	0.910585	0.999156	0.0670999	-5.66487e-05	ATP8B4
TEAD1 (human)	1/1547	0.871879	0.999156	0.0861518	-7.27333e-05	SLC6A2
HIF1A (human)	1/1586	0.878531	0.999156	0.0997153	-8.41841e-05	CORT
SREBF1 (human)	2587-02-01	0.859333	0.999156	0.11496	-9.70544e-05	CORT;SLC6A2
ZNF148 (human)	1/1591	0.879359	0.999156	0.153401	-0.000129508	CHTF18
GATA1 (human)	2679-02-01	0.872798	0.999156	0.178008	-0.000150283	SLC6A2;CD101
PPARG (human)	3580-03-01	0.858029	0.999156	0.184202	-0.000155512	CORT;ATP8B4;SLC25A41
STAT1 (human)	1/1667	0.89129	0.999156	0.197503	-0.000166741	HAND2
ETS1 (human)	4827-04-01	0.89147	0.999156	0.198234	-0.000167359	KLF11;HAND2;CHTF18;DUSP27
NFE2 (human)	2681-02-01	0.873078	0.999156	0.224717	-0.000189716	CORT;SLC6A2
SPI1 (mouse)	1/1680	0.893213	0.999156	0.226476	-0.000191201	SLC25A41
WT1 (human)	2689-02-01	0.874191	0.999156	0.257187	-0.000217129	KLF11;CHTF18
YY1 (mouse)	1/1700	0.896106	0.999156	0.262681	-0.000221767	GPR25
IRF8 (mouse)	1/1770	0.905645	0.999156	0.273334	-0.000230761	FMO6
THRB (human)	2034-01-01	0.934535	0.999156	0.287956	-0.000243105	CORT
HOXA5 (human)	3000-01-01	0.983367	0.999156	0.290973	-0.000245653	SLC6A2
HNF4A (human)	2127-01-01	0.942496	0.999156	0.338375	-0.000285671	CD101
FOXL1 (human)	5755-02-01	0.997472	0.999156	0.342906	-0.000289497	GPR25;COL10A1
TP53 (human)	2866-02-01	0.896695	0.999156	0.352341	-0.000297462	ATP8B4;HAND2
SP1 (mouse)	2360-01-01	0.958532	0.999156	0.405571	-0.000342401	KLF11
FOXC1 (human)	9/13142	0.998143	0.999156	0.408406	-0.000344795	KLF11;SCNN1G;ATP8B4;HAND2;SLC25A41;COL10A1;FOXN1;SLC6A2;POU4F2
YY1 (human)	6042-04-01	0.967989	0.999156	0.412751	-0.000348463	KLF11;ATP8B4;TMEM207;PRH1
POU2F2 (human)	2792-01-01	0.97756	0.999156	0.469961	-0.000396762	TMEM207
SRF (human)	3420-02-01	0.94566	0.999156	0.470963	-0.000397608	COL10A1;SLC6A2
CREB1 (human)	2749-01-01	0.976135	0.999156	0.471267	-0.000397865	SLC25A41
GATA2 (human)	9985-05-01	0.999156	0.999156	0.476764	-0.000402506	KLF11;COL10A1;SLC6A2;PRH1;CD101
TCF4 (human)	4210-03-01	0.924504	0.999156	0.500479	-0.000422527	ATP8B4;SLC6A2;CD101
PITX2 (human)	3528-02-01	0.952259	0.999156	0.500852	-0.000422842	CORT;SLC25A41
MEF2A (human)	2800-01-01	0.977816	0.999156	0.507169	-0.000428175	ATP8B4
NR5A2 (human)	3815-02-01	0.96637	0.999156	0.528076	-0.000445826	ATP8B4;HAND2
JUN (human)	2976-01-01	0.98278	0.999156	0.539941	-0.000455843	CD101
HINFP (human)	3047-01-01	0.984461	0.999156	0.58676	-0.000495369	CHTF18
E2F1 (human)	4207-02-01	0.979454	0.999156	0.615836	-0.000519917	KLF11;PRH1

## Sheet: KEGG
KEGG PATHWAY
Term	Overlap	P-value	Adjusted P-value	Z-score	Combined Score	Genes
Aldosterone-regulated sodium reabsorption_Homo sapiens_hsa04960	1939-01-01	0.0226219	0.0509056	-1.88043	5.5995	SCNN1G
Taste transduction_Homo sapiens_hsa04742	1983-01-01	0.0470604	0.0509056	-1.85919	5.53625	SCNN1G
Complement and coagulation cascades_Homo sapiens_hsa04610	1979-01-01	0.0448578	0.0509056	-1.79153	5.33478	SERPINA5
Salivary secretion_Homo sapiens_hsa04970	1989-01-01	0.050357	0.0509056	-1.76497	5.25571	PRH1
Protein digestion and absorption_Homo sapiens_hsa04974	1990-01-01	0.0509056	0.0509056	-1.60018	4.765	COL10A1

## Sheet: LINCS_L1000_KINASE_down
The Library of Network-Based Cellular Signatures (LINCS); LINCS L1000 chem pert down
Term	Overlap	P-value	Adjusted P-value	Z-score	Combined Score	Genes
TRIB3_knockdown_96h_MCF7	4/300	0.000137717	0.0535718	-1.80653	5.28722	SCNN1G;FOXN1;CD101;POU4F2
LYN_knockdown_96h_A375	4/300	0.000137717	0.0535718	-1.7597	5.15016	CORT;SCNN1G;SLC6A2;FOXN1
SCNN1A_knockdown_96h_HEPG2	4/300	0.000137717	0.0535718	-1.74787	5.11555	GPR25;HAND2;SLC6A2;POU4F2
GPRC5C_knockdown_96h_PC3	4/300	0.000137717	0.0535718	-1.69959	4.97424	SCNN1G;GPR25;HAND2;POU4F2
VDR_knockdown_96h_MCF7	3/300	0.00253229	0.0838349	-1.80501	4.47446	GPR25;HAND2;CD101
PROKR1_knockdown_96h_HT29	3/300	0.00253229	0.0838349	-1.76204	4.36793	SCNN1G;HAND2;SLC6A2
MOK_knockdown_96h_HEPG2	3/300	0.00253229	0.0838349	-1.75073	4.33989	HAND2;FOXN1;POU4F2
MOK_knockdown_96h_PC3	3/300	0.00253229	0.0838349	-1.74874	4.33495	SCNN1G;HAND2;FOXN1
AR_knockdown_96h_A375	3/300	0.00253229	0.0838349	-1.74704	4.33075	SLC6A2;FOXN1;POU4F2
MAST2_knockdown_96h_HCC515	3/300	0.00253229	0.0838349	-1.74572	4.32746	SLC6A2;FOXN1;CD101
VN1R5_knockdown_96h_A549	3/300	0.00253229	0.0838349	-1.7386	4.30983	SCNN1G;GPR25;HAND2
KDR_knockdown_96h_A549	3/300	0.00253229	0.0838349	-1.73369	4.29765	CORT;FOXN1;POU4F2
FGFR1_knockdown_96h_HA1E	3/300	0.00253229	0.0838349	-1.73008	4.2887	GPR25;HAND2;FOXN1
ROCK2_knockdown_96h_A549	3/300	0.00253229	0.0838349	-1.72789	4.28329	GPR25;HAND2;SLC6A2
STK24_knockdown_96h_HCC515	3/300	0.00253229	0.0838349	-1.72756	4.28245	SCNN1G;SLC6A2;FOXN1
JAK3_knockdown_96h_HCC515	3/300	0.00253229	0.0838349	-1.72733	4.28189	GPR25;SLC6A2;FOXN1
OXTR_knockdown_96h_A375	3/300	0.00253229	0.0838349	-1.72555	4.27747	CORT;HAND2;FOXN1
LYN_knockdown_96h_PC3	3/300	0.00253229	0.0838349	-1.72543	4.27718	SCNN1G;SLC6A2;FOXN1
CDK7_knockdown_96h_MCF7	3/300	0.00253229	0.0838349	-1.725	4.2761	CORT;HAND2;POU4F2
KCNMA1_knockdown_96h_MCF7	3/300	0.00253229	0.0838349	-1.72322	4.2717	GPR25;FOXN1;CD101
MAPKAPK5_knockdown_96h_HT29	3/300	0.00253229	0.0838349	-1.72212	4.26898	GPR25;HAND2;SLC6A2
GPR65_knockdown_96h_HA1E	3/300	0.00253229	0.0838349	-1.71893	4.26106	GPR25;HAND2;FOXN1
NMUR2_knockdown_96h_HT29	3/300	0.00253229	0.0838349	-1.71598	4.25375	SCNN1G;GPR25;SLC6A2
PRKCA_knockdown_96h_A549	3/300	0.00253229	0.0838349	-1.71405	4.24897	SCNN1G;GPR25;HAND2
GPR62_knockdown_96h_HEPG2	3/300	0.00253229	0.0838349	-1.71177	4.24332	GPR25;HAND2;SLC6A2
CDK7_knockdown_96h_HEPG2	3/300	0.00253229	0.0838349	-1.70788	4.23368	SCNN1G;GPR25;FOXN1
BRAF_knockdown_96h_HEPG2	3/300	0.00253229	0.0838349	-1.70736	4.23239	GPR25;HAND2;FOXN1
AR_knockdown_96h_HEPG2	3/300	0.00253229	0.0838349	-1.70494	4.22639	CORT;FOXN1;CD101
LPAR1_knockdown_96h_HEPG2	3/300	0.00253229	0.0838349	-1.69254	4.19564	HAND2;SLC6A2;POU4F2
ADRA2C_knockdown_96h_MCF7	3/300	0.00253229	0.0838349	-1.68978	4.1888	SCNN1G;HAND2;FOXN1
EPHB4_knockdown_96h_HCC515	3/300	0.00253229	0.0838349	-1.68718	4.18237	SCNN1G;HAND2;SLC6A2
GPR64_knockdown_96h_HCC515	3/300	0.00253229	0.0838349	-1.68608	4.17964	GPR25;SLC6A2;FOXN1
TAOK3_knockdown_96h_A549	3/300	0.00253229	0.0838349	-1.68158	4.16848	CORT;HAND2;CD101
TYK2_knockdown_96h_HEPG2	3/300	0.00253229	0.0838349	-1.68016	4.16496	GPR25;HAND2;POU4F2
PDK2_knockdown_96h_A549	3/300	0.00253229	0.0838349	-1.66864	4.1364	SCNN1G;GPR25;HAND2
KIT_knockdown_96h_HA1E	3/300	0.00253229	0.0838349	-1.66613	4.13018	GPR25;HAND2;SLC6A2
CHRM3_knockdown_96h_MCF7	3/300	0.00253229	0.0838349	-1.66586	4.1295	HAND2;SLC6A2;FOXN1
GPR4_knockdown_96h_HCC515	3/300	0.00253229	0.0838349	-1.66548	4.12856	GPR25;HAND2;FOXN1
NR2C2_knockdown_96h_PC3	3/300	0.00253229	0.0838349	-1.66486	4.12703	GPR25;HAND2;CD101
TAAR6_knockdown_96h_HCC515	3/300	0.00253229	0.0838349	-1.65848	4.11122	HAND2;FOXN1;CD101
GPR78_knockdown_96h_HT29	3/300	0.00253229	0.0838349	-1.65805	4.11015	SCNN1G;HAND2;SLC6A2
PXK_knockdown_96h_HT29	3/300	0.00253229	0.0838349	-1.65228	4.09586	SCNN1G;HAND2;SLC6A2
NR0B1_knockdown_96h_HEPG2	3/300	0.00253229	0.0838349	-1.63728	4.05866	SCNN1G;GPR25;FOXN1
PRKCE_knockdown_96h_A375	3/300	0.00253229	0.0838349	-1.63003	4.04068	SCNN1G;SLC6A2;FOXN1
ROS1_knockdown_96h_HEPG2	3/300	0.00253229	0.0838349	-1.62469	4.02746	GPR25;FOXN1;CD101
PRKCB_knockdown_96h_HCC515	3/300	0.00253229	0.0838349	-1.62352	4.02454	GPR25;HAND2;FOXN1
TAAR6_knockdown_96h_A375	3/300	0.00253229	0.0838349	-1.60098	3.96869	SCNN1G;GPR25;SLC6A2
TESK1_knockdown_96h_HEPG2	2/300	0.0318765	0.148502	-1.75798	3.35274	SCNN1G;FOXN1
VRK1_knockdown_96h_HA1E	2/300	0.0318765	0.148502	-1.75672	3.35034	HAND2;FOXN1
STK38L_knockdown_96h_HEPG2	2/300	0.0318765	0.148502	-1.75453	3.34615	CORT;FOXN1
MAPK8_knockdown_96h_HCC515	2/300	0.0318765	0.148502	-1.75005	3.33761	HAND2;SLC6A2
TESK1_knockdown_96h_A375	2/300	0.0318765	0.148502	-1.72951	3.29844	SLC6A2;FOXN1
LGR6_knockdown_96h_HCC515	2/300	0.0318765	0.148502	-1.71739	3.27533	FOXN1;POU4F2
TAAR1_knockdown_96h_A549	2/300	0.0318765	0.148502	-1.71643	3.27351	SCNN1G;HAND2
PIK3R4_knockdown_96h_A549	2/300	0.0318765	0.148502	-1.71154	3.26418	CORT;FOXN1
MAP2K5_knockdown_96h_MCF7	2/300	0.0318765	0.148502	-1.70794	3.25731	SCNN1G;POU4F2
MAPK3_knockdown_96h_A375	2/300	0.0318765	0.148502	-1.70769	3.25683	SCNN1G;HAND2
TAOK3_knockdown_96h_MCF7	2/300	0.0318765	0.148502	-1.70458	3.2509	GPR25;FOXN1
MAST4_knockdown_96h_HCC515	2/300	0.0318765	0.148502	-1.70212	3.2462	HAND2;FOXN1
P2RX4_knockdown_96h_A375	2/300	0.0318765	0.148502	-1.68566	3.21481	GPR25;SLC6A2
ADCK3_knockdown_96h_HEPG2	2/300	0.0318765	0.148502	-1.68246	3.2087	SCNN1G;ATP8B4
NR1H2_knockdown_96h_HCC515	2/300	0.0318765	0.148502	-1.6817	3.20726	HAND2;FOXN1
NEK6_knockdown_96h_HCC515	2/300	0.0318765	0.148502	-1.68115	3.20622	GPR25;SLC6A2
KCNMA1_knockdown_96h_HA1E	2/300	0.0318765	0.148502	-1.67838	3.20092	SCNN1G;FOXN1
CSNK1A1L_knockdown_96h_HCC515	2/300	0.0318765	0.148502	-1.67687	3.19806	FOXN1;POU4F2
TGFBR1_knockdown_96h_HT29	2/300	0.0318765	0.148502	-1.67549	3.19543	GPR25;SLC6A2
NTRK1_knockdown_96h_A549	2/300	0.0318765	0.148502	-1.67512	3.19472	CORT;FOXN1
PLK1_knockdown_96h_A549	2/300	0.0318765	0.148502	-1.67317	3.19099	HAND2;CD101
EPHB4_knockdown_96h_A375	2/300	0.0318765	0.148502	-1.6722	3.18915	HAND2;FOXN1
GPR174_knockdown_96h_HCC515	2/300	0.0318765	0.148502	-1.66932	3.18365	CORT;CD101
ESR2_knockdown_96h_A549	2/300	0.0318765	0.148502	-1.6692	3.18342	SCNN1G;FOXN1
GPR101_knockdown_96h_A549	2/300	0.0318765	0.148502	-1.66918	3.18339	SCNN1G;GPR25
TRIB3_knockdown_96h_A549	2/300	0.0318765	0.148502	-1.66899	3.18303	SCNN1G;FOXN1
NEK2_knockdown_96h_HA1E	2/300	0.0318765	0.148502	-1.66734	3.17988	SCNN1G;CD101
PRKCH_knockdown_96h_A375	2/300	0.0318765	0.148502	-1.66484	3.1751	CORT;FOXN1
WEE1_knockdown_96h_MCF7	2/300	0.0318765	0.148502	-1.65959	3.1651	GPR25;POU4F2
GPR83_knockdown_96h_A549	2/300	0.0318765	0.148502	-1.65843	3.16288	SCNN1G;HAND2
GPR158_knockdown_96h_HCC515	2/300	0.0318765	0.148502	-1.65839	3.16281	GPR25;FOXN1
MAP2K2_knockdown_96h_HCC515	2/300	0.0318765	0.148502	-1.65832	3.16268	FOXN1;CD101
PDGFRA_knockdown_96h_HEPG2	2/300	0.0318765	0.148502	-1.65648	3.15917	SCNN1G;FOXN1
IKBKB_knockdown_96h_HT29	2/300	0.0318765	0.148502	-1.65576	3.15779	SCNN1G;GPR25
OPN5_knockdown_96h_HEPG2	2/300	0.0318765	0.148502	-1.65193	3.15048	HAND2;SLC6A2
PRKCI_knockdown_96h_HT29	2/300	0.0318765	0.148502	-1.65116	3.14902	SLC6A2;FOXN1
TEK_knockdown_96h_A375	2/300	0.0318765	0.148502	-1.65012	3.14703	SLC6A2;POU4F2
ATM_knockdown_96h_HEPG2	2/300	0.0318765	0.148502	-1.64887	3.14465	CORT;HAND2
SMO_knockdown_96h_HT29	2/300	0.0318765	0.148502	-1.64681	3.14072	ATP8B4;HAND2
GPR126_knockdown_96h_HCC515	2/300	0.0318765	0.148502	-1.64659	3.1403	HAND2;CD101
MAPK3_knockdown_96h_PC3	2/300	0.0318765	0.148502	-1.6451	3.13745	GPR25;HAND2
RPS6KA3_knockdown_96h_PC3	2/300	0.0318765	0.148502	-1.6444	3.13612	CORT;SCNN1G
PRPF4B_knockdown_96h_A375	2/300	0.0318765	0.148502	-1.64144	3.13048	SCNN1G;FOXN1
CXCR4_knockdown_96h_A549	2/300	0.0318765	0.148502	-1.64115	3.12993	CORT;GPR25
DAPK3_knockdown_96h_A375	2/300	0.0318765	0.148502	-1.64069	3.12905	CORT;ATP8B4
MAPK1_knockdown_96h_HA1E	2/300	0.0318765	0.148502	-1.63926	3.12633	CD101;POU4F2
ARAF_knockdown_96h_MCF7	2/300	0.0318765	0.148502	-1.63857	3.125	CORT;FOXN1
MAS1L_knockdown_96h_HEPG2	2/300	0.0318765	0.148502	-1.63377	3.11586	CORT;GPR25
SNRK_knockdown_96h_HCC515	2/300	0.0318765	0.148502	-1.63311	3.11459	FOXN1;POU4F2
PLK1_knockdown_96h_HT29	2/300	0.0318765	0.148502	-1.63271	3.11384	HAND2;SLC6A2
GAK_knockdown_96h_HCC515	2/300	0.0318765	0.148502	-1.63245	3.11333	GPR25;HAND2
RARB_knockdown_96h_HT29	2/300	0.0318765	0.148502	-1.62806	3.10497	GPR25;FOXN1
ESR1_knockdown_96h_MCF7	2/300	0.0318765	0.148502	-1.62756	3.104	GPR25;FOXN1
FZD2_knockdown_96h_HT29	2/300	0.0318765	0.148502	-1.6273	3.10352	GPR25;FOXN1
CXCR4_knockdown_96h_HEPG2	2/300	0.0318765	0.148502	-1.6268	3.10255	SCNN1G;GPR25
ABL1_knockdown_96h_HA1E	2/300	0.0318765	0.148502	-1.62528	3.09967	SCNN1G;FOXN1
SMO_knockdown_96h_HCC515	2/300	0.0318765	0.148502	-1.62262	3.09459	HAND2;SLC6A2
MAP2K5_knockdown_96h_HCC515	2/300	0.0318765	0.148502	-1.62229	3.09396	SCNN1G;FOXN1
PLK4_knockdown_96h_MCF7	2/300	0.0318765	0.148502	-1.62134	3.09215	SLC6A2;FOXN1
MYLK_knockdown_96h_HCC515	2/300	0.0318765	0.148502	-1.6199	3.08941	SLC6A2;FOXN1
PRKACA_knockdown_96h_A375	2/300	0.0318765	0.148502	-1.61798	3.08574	SLC6A2;FOXN1
MAP4K4_knockdown_96h_HCC515	2/300	0.0318765	0.148502	-1.61621	3.08235	SCNN1G;FOXN1
NR2C2_knockdown_96h_HCC515	2/300	0.0318765	0.148502	-1.61497	3.08	GPR25;FOXN1
PROKR2_knockdown_96h_A375	2/300	0.0318765	0.148502	-1.61098	3.07238	SCNN1G;GPR25
NPY1R_knockdown_96h_A549	2/300	0.0318765	0.148502	-1.60899	3.06859	SCNN1G;HAND2
ABL1_knockdown_96h_HEPG2	2/300	0.0318765	0.148502	-1.60798	3.06667	SCNN1G;HAND2
MAP2K1_knockdown_96h_A375	2/300	0.0318765	0.148502	-1.60707	3.06492	HAND2;FOXN1
ATR_knockdown_96h_HEPG2	2/300	0.0318765	0.148502	-1.6065	3.06384	CORT;POU4F2
HCAR1_knockdown_96h_HT29	2/300	0.0318765	0.148502	-1.6062	3.06328	KLF11;GPR25
MAPK13_knockdown_96h_HT29	2/300	0.0318765	0.148502	-1.60445	3.05993	GPR25;SLC6A2
GPBAR1_knockdown_96h_HT29	2/300	0.0318765	0.148502	-1.6007	3.05279	SLC6A2;POU4F2
MAPKAPK2_knockdown_96h_HEPG2	2/300	0.0318765	0.148502	-1.59872	3.049	CORT;SCNN1G
FGFR2_knockdown_96h_A375	2/300	0.0318765	0.148502	-1.59823	3.04807	GPR25;POU4F2
DAPK3_knockdown_96h_MCF7	2/300	0.0318765	0.148502	-1.59794	3.04752	HAND2;SLC6A2
GPR78_knockdown_96h_HEPG2	2/300	0.0318765	0.148502	-1.59784	3.04733	GPR25;FOXN1
LPAR3_knockdown_96h_MCF7	2/300	0.0318765	0.148502	-1.59471	3.04137	GPR25;HAND2
GPR142_knockdown_96h_A375	2/300	0.0318765	0.148502	-1.59318	3.03844	SCNN1G;SERPINA5
MAP3K4_knockdown_96h_HT29	2/300	0.0318765	0.148502	-1.59166	3.03553	SCNN1G;FOXN1
LPAR6_knockdown_96h_MCF7	2/300	0.0318765	0.148502	-1.59026	3.03287	SLC6A2;FOXN1
PRKACA_knockdown_96h_HCC515	2/300	0.0318765	0.148502	-1.58973	3.03186	SLC6A2;FOXN1
ACVR1_knockdown_96h_A375	2/300	0.0318765	0.148502	-1.58934	3.03112	SCNN1G;GPR25
HIPK1_knockdown_96h_A375	2/300	0.0318765	0.148502	-1.58884	3.03016	SCNN1G;SLC6A2
NEK2_knockdown_96h_MCF7	2/300	0.0318765	0.148502	-1.58883	3.03014	GPR25;POU4F2
PRKCI_knockdown_96h_MCF7	2/300	0.0318765	0.148502	-1.58821	3.02896	CORT;CD101
PRKAA2_knockdown_96h_A549	2/300	0.0318765	0.148502	-1.58795	3.02846	SCNN1G;HAND2
MRGPRX2_knockdown_96h_PC3	2/300	0.0318765	0.148502	-1.58655	3.0258	SLC6A2;FOXN1
CSNK2A1_knockdown_96h_A549	2/300	0.0318765	0.148502	-1.5852	3.02321	HAND2;FOXN1
GSK3A_knockdown_96h_HT29	2/300	0.0318765	0.148502	-1.58403	3.02099	SLC6A2;FOXN1
SYK_knockdown_96h_MCF7	2/300	0.0318765	0.148502	-1.58356	3.02009	HAND2;SLC6A2
GPR179_knockdown_96h_HA1E	2/300	0.0318765	0.148502	-1.58145	3.01607	CD101;POU4F2
NR0B1_knockdown_96h_HCC515	2/300	0.0318765	0.148502	-1.57931	3.01199	GPR25;FOXN1
STK25_knockdown_96h_HT29	2/300	0.0318765	0.148502	-1.57843	3.01031	SCNN1G;FOXN1
RARB_knockdown_96h_HA1E	2/300	0.0318765	0.148502	-1.57695	3.00748	SCNN1G;POU4F2
FYN_knockdown_96h_HA1E	2/300	0.0318765	0.148502	-1.57662	3.00686	HAND2;SLC6A2
MKNK1_knockdown_96h_HCC515	2/300	0.0318765	0.148502	-1.57636	3.00636	FOXN1;POU4F2
MAST4_knockdown_96h_A375	2/300	0.0318765	0.148502	-1.57163	2.99733	GPR25;SLC6A2
PTK2_knockdown_96h_HEPG2	2/300	0.0318765	0.148502	-1.56767	2.98978	SCNN1G;SLC6A2
VIPR1_knockdown_96h_A549	2/300	0.0318765	0.148502	-1.56349	2.98181	GPR25;SLC6A2
SRPK1_knockdown_96h_HA1E	2/300	0.0318765	0.148502	-1.5629	2.98069	SLC6A2;POU4F2
PKN1_knockdown_96h_HEPG2	2/300	0.0318765	0.148502	-1.55764	2.97067	CORT;GPR25
NEK4_knockdown_96h_PC3	2/300	0.0318765	0.148502	-1.55745	2.9703	SCNN1G;GPR25
MAPK14_knockdown_96h_A375	2/300	0.0318765	0.148502	-1.55707	2.96958	ATP8B4;SLC6A2
EPHA3_knockdown_96h_HT29	2/300	0.0318765	0.148502	-1.55695	2.96934	KLF11;GPR25
PRKAA2_knockdown_96h_HT29	2/300	0.0318765	0.148502	-1.55594	2.96743	CORT;SCNN1G
CELSR3_knockdown_96h_MCF7	2/300	0.0318765	0.148502	-1.55573	2.96701	HAND2;SLC6A2
FZD5_knockdown_96h_PC3	2/300	0.0318765	0.148502	-1.55556	2.96669	SCNN1G;SLC6A2
ADRA2A_knockdown_96h_HT29	2/300	0.0318765	0.148502	-1.55551	2.96659	SLC6A2;FOXN1
INSR_knockdown_96h_PC3	2/300	0.0318765	0.148502	-1.55494	2.96552	SCNN1G;FOXN1
MRGPRX1_knockdown_96h_HCC515	2/300	0.0318765	0.148502	-1.55462	2.96491	GPR25;CD101
EGFR_knockdown_96h_HCC515	2/300	0.0318765	0.148502	-1.5545	2.96468	SCNN1G;CD101
ILK_knockdown_96h_A549	2/300	0.0318765	0.148502	-1.5545	2.96467	SCNN1G;FOXN1
CDK5_knockdown_96h_HCC515	2/300	0.0318765	0.148502	-1.55311	2.96201	SCNN1G;FOXN1
PLK2_knockdown_96h_HT29	2/300	0.0318765	0.148502	-1.55245	2.96075	GPR25;SLC6A2
CXCR2_knockdown_96h_PC3	2/300	0.0318765	0.148502	-1.55182	2.95956	SLC6A2;FOXN1
CDK5_knockdown_96h_PC3	2/300	0.0318765	0.148502	-1.55088	2.95777	HAND2;CD101
GPR133_knockdown_96h_HEPG2	2/300	0.0318765	0.148502	-1.55036	2.95678	SCNN1G;FOXN1
GRPR_knockdown_96h_HEPG2	2/300	0.0318765	0.148502	-1.54952	2.95517	CORT;HAND2
NPBWR1_knockdown_96h_HA1E	2/300	0.0318765	0.148502	-1.5493	2.95475	SCNN1G;SLC6A2
MAPKAPK3_knockdown_96h_PC3	2/300	0.0318765	0.148502	-1.54925	2.95465	SCNN1G;FOXN1
EIF2AK2_knockdown_96h_MCF7	2/300	0.0318765	0.148502	-1.54795	2.95217	CORT;GPR25
AGTR1_knockdown_96h_A375	2/300	0.0318765	0.148502	-1.54484	2.94626	ATP8B4;FOXN1
AKT2_knockdown_96h_HT29	2/300	0.0318765	0.148502	-1.54463	2.94585	SCNN1G;SLC6A2
SRPK1_knockdown_96h_HCC515	2/300	0.0318765	0.148502	-1.54156	2.93999	HAND2;CD101
GPR84_knockdown_96h_HEPG2	2/300	0.0318765	0.148502	-1.54129	2.93949	GPR25;FOXN1
EIF2AK3_knockdown_96h_HCC515	2/300	0.0318765	0.148502	-1.54053	2.93802	SCNN1G;POU4F2
RXRB_knockdown_96h_HA1E	2/300	0.0318765	0.148502	-1.53965	2.93634	CORT;HAND2
DDR1_knockdown_96h_A549	2/300	0.0318765	0.148502	-1.53768	2.93259	SCNN1G;FOXN1
CXCR2_knockdown_96h_MCF7	2/300	0.0318765	0.148502	-1.53695	2.9312	GPR25;SLC6A2
GPR26_knockdown_96h_HA1E	2/300	0.0318765	0.148502	-1.53615	2.92968	CORT;SCNN1G
GPR26_knockdown_96h_A549	2/300	0.0318765	0.148502	-1.53493	2.92735	GPR25;HAND2
KCNJ11_knockdown_96h_HEPG2	2/300	0.0318765	0.148502	-1.53373	2.92505	SCNN1G;FOXN1
KCNK2_knockdown_96h_HT29	2/300	0.0318765	0.148502	-1.53337	2.92438	ATP8B4;HAND2
MAP3K1_knockdown_96h_HCC515	2/300	0.0318765	0.148502	-1.53164	2.92107	HAND2;SLC6A2
ADRA2C_knockdown_96h_HEPG2	2/300	0.0318765	0.148502	-1.53083	2.91952	HAND2;FOXN1
CSNK1G3_knockdown_96h_HCC515	2/300	0.0318765	0.148502	-1.53051	2.91892	SLC6A2;CD101
CSNK2A1_knockdown_96h_HT29	2/300	0.0318765	0.148502	-1.52926	2.91653	SCNN1G;FOXN1
RPS6KB2_knockdown_96h_MCF7	2/300	0.0318765	0.148502	-1.52741	2.91301	GPR25;HAND2
DAPK1_knockdown_96h_HEPG2	2/300	0.0318765	0.148502	-1.52502	2.90845	CORT;FOXN1
MAPKAPK2_knockdown_96h_HCC515	2/300	0.0318765	0.148502	-1.52457	2.90759	CORT;SLC6A2
BRAF_knockdown_96h_A375	2/300	0.0318765	0.148502	-1.52438	2.90723	HAND2;FOXN1
ABCF1_knockdown_96h_PC3	2/300	0.0318765	0.148502	-1.52399	2.90648	GPR25;CD101
MYLK_knockdown_96h_HEPG2	2/300	0.0318765	0.148502	-1.52213	2.90294	GPR25;ATP8B4
GPR56_knockdown_96h_HCC515	2/300	0.0318765	0.148502	-1.5219	2.90251	SCNN1G;SLC6A2
NRBP2_knockdown_96h_A375	2/300	0.0318765	0.148502	-1.52177	2.90226	SCNN1G;SLC6A2
FZD5_knockdown_96h_HCC515	2/300	0.0318765	0.148502	-1.52135	2.90144	GPR25;FOXN1
LRRK2_knockdown_96h_A549	2/300	0.0318765	0.148502	-1.5204	2.89963	CORT;GPR25
RIPK3_knockdown_96h_HT29	2/300	0.0318765	0.148502	-1.51928	2.8975	SCNN1G;POU4F2
NR0B2_knockdown_96h_HEPG2	2/300	0.0318765	0.148502	-1.51766	2.89441	GPR25;HAND2
JAK2_knockdown_96h_A549	2/300	0.0318765	0.148502	-1.51647	2.89214	GPR25;FOXN1
FGFR2_knockdown_96h_PC3	2/300	0.0318765	0.148502	-1.51504	2.88942	SCNN1G;POU4F2
LRRK2_knockdown_96h_HEPG2	2/300	0.0318765	0.148502	-1.51426	2.88794	CORT;FOXN1
PRKCI_knockdown_96h_A375	2/300	0.0318765	0.148502	-1.51423	2.88787	GPR25;FOXN1
CSNK1E_knockdown_96h_A549	2/300	0.0318765	0.148502	-1.51417	2.88775	SCNN1G;HAND2
FZD6_knockdown_96h_HT29	2/300	0.0318765	0.148502	-1.51345	2.88639	FOXN1;POU4F2
RPS6KB1_knockdown_96h_MCF7	2/300	0.0318765	0.148502	-1.51337	2.88624	FOXN1;CD101
MAST2_knockdown_96h_A375	2/300	0.0318765	0.148502	-1.51228	2.88416	GPR25;FOXN1
NTRK1_knockdown_96h_HCC515	2/300	0.0318765	0.148502	-1.51226	2.88412	SCNN1G;FOXN1
ADRA2C_knockdown_96h_HA1E	2/300	0.0318765	0.148502	-1.51063	2.881	GPR25;HAND2
PRKCD_knockdown_96h_HCC515	2/300	0.0318765	0.148502	-1.50898	2.87786	SCNN1G;FOXN1
GPR26_knockdown_96h_HT29	2/300	0.0318765	0.148502	-1.50872	2.87735	SCNN1G;HAND2
MAP2K5_knockdown_96h_HT29	2/300	0.0318765	0.148502	-1.50816	2.8763	HAND2;FOXN1
PTGER4_knockdown_96h_HA1E	2/300	0.0318765	0.148502	-1.50761	2.87525	GPR25;FOXN1
MAPK13_knockdown_96h_A375	2/300	0.0318765	0.148502	-1.50608	2.87234	SLC6A2;FOXN1
MAP2K5_knockdown_96h_A375	2/300	0.0318765	0.148502	-1.50497	2.87021	GPR25;POU4F2
GPR128_knockdown_96h_HT29	2/300	0.0318765	0.148502	-1.50456	2.86943	SCNN1G;HAND2
ARAF_knockdown_96h_HA1E	2/300	0.0318765	0.148502	-1.50382	2.86802	CORT;HAND2
MAP2K5_knockdown_96h_PC3	2/300	0.0318765	0.148502	-1.50151	2.86361	SLC6A2;CD101
NR2C2_knockdown_96h_A549	2/300	0.0318765	0.148502	-1.49973	2.86021	CORT;GPR25
EIF2AK2_knockdown_96h_HA1E	2/300	0.0318765	0.148502	-1.49929	2.85938	SCNN1G;FOXN1
TEK_knockdown_96h_HA1E	2/300	0.0318765	0.148502	-1.4988	2.85845	HAND2;SLC6A2
NEK2_knockdown_96h_A549	2/300	0.0318765	0.148502	-1.49822	2.85734	SLC6A2;CD101
LYN_knockdown_96h_HCC515	2/300	0.0318765	0.148502	-1.49614	2.85336	HAND2;FOXN1
FZD5_knockdown_96h_HEPG2	2/300	0.0318765	0.148502	-1.49611	2.85331	SCNN1G;POU4F2
ELTD1_knockdown_96h_HCC515	2/300	0.0318765	0.148502	-1.49358	2.84849	GPR25;FOXN1
CSNK2A1_knockdown_96h_HCC515	2/300	0.0318765	0.148502	-1.49266	2.84674	GPR25;HAND2
VRK1_knockdown_96h_HEPG2	2/300	0.0318765	0.148502	-1.49248	2.8464	GPR25;HAND2
STK25_knockdown_96h_MCF7	2/300	0.0318765	0.148502	-1.49216	2.84578	HAND2;POU4F2
FLT4_knockdown_96h_HEPG2	2/300	0.0318765	0.148502	-1.49209	2.84565	CORT;GPR25
OXTR_knockdown_96h_HA1E	2/300	0.0318765	0.148502	-1.4918	2.8451	GPR25;POU4F2
PIM3_knockdown_96h_A375	2/300	0.0318765	0.148502	-1.48738	2.83666	CORT;SLC6A2
GAK_knockdown_96h_HA1E	2/300	0.0318765	0.148502	-1.48614	2.8343	GPR25;FOXN1
PRKCD_knockdown_96h_HT29	2/300	0.0318765	0.148502	-1.48484	2.83182	FOXN1;POU4F2
NR2F2_knockdown_96h_HA1E	2/300	0.0318765	0.148502	-1.48429	2.83077	GPR25;HAND2
FLT1_knockdown_96h_A549	2/300	0.0318765	0.148502	-1.48403	2.83027	GPR25;FOXN1
MAP2K4_knockdown_96h_MCF7	2/300	0.0318765	0.148502	-1.48361	2.82947	SCNN1G;GPR25
GPR142_knockdown_96h_MCF7	2/300	0.0318765	0.148502	-1.47959	2.82181	GPR25;HAND2
RPS6KB1_knockdown_96h_HCC515	2/300	0.0318765	0.148502	-1.47898	2.82064	GPR25;SLC6A2
GRK6_knockdown_96h_HEPG2	2/300	0.0318765	0.148502	-1.47715	2.81715	GPR25;FOXN1
GPR156_knockdown_96h_MCF7	2/300	0.0318765	0.148502	-1.47605	2.81505	SLC6A2;FOXN1
ERBB3_knockdown_96h_A375	2/300	0.0318765	0.148502	-1.47394	2.81103	HAND2;FOXN1
VIPR1_knockdown_96h_HEPG2	2/300	0.0318765	0.148502	-1.47323	2.80968	SCNN1G;SLC6A2
QRFPR_knockdown_96h_MCF7	2/300	0.0318765	0.148502	-1.47197	2.80727	SLC6A2;FOXN1
BUB1_knockdown_96h_HT29	2/300	0.0318765	0.148502	-1.47063	2.80472	SCNN1G;SLC6A2
GPR160_knockdown_96h_MCF7	2/300	0.0318765	0.148502	-1.47021	2.80391	SCNN1G;HAND2
CXCR4_knockdown_96h_HCC515	2/300	0.0318765	0.148502	-1.4681	2.7999	CORT;CD101
PDK1_knockdown_96h_HCC515	2/300	0.0318765	0.148502	-1.46597	2.79584	GPR25;FOXN1
GPR146_knockdown_96h_HCC515	2/300	0.0318765	0.148502	-1.46435	2.79275	GPR25;FOXN1
GPR141_knockdown_96h_A549	2/300	0.0318765	0.148502	-1.46311	2.79037	SCNN1G;HAND2
PIM2_knockdown_96h_A375	2/300	0.0318765	0.148502	-1.46307	2.7903	SCNN1G;CD101
CELSR3_knockdown_96h_A549	2/300	0.0318765	0.148502	-1.46257	2.78935	GPR25;FOXN1
MAP2K6_knockdown_96h_HT29	2/300	0.0318765	0.148502	-1.46191	2.78809	SCNN1G;HAND2
NTRK1_knockdown_96h_A375	2/300	0.0318765	0.148502	-1.46182	2.78791	FOXN1;CD101
TESK1_knockdown_96h_MCF7	2/300	0.0318765	0.148502	-1.46122	2.78677	SCNN1G;FOXN1
PIM3_knockdown_96h_HEPG2	2/300	0.0318765	0.148502	-1.46048	2.78537	HAND2;SLC6A2
PTGER4_knockdown_96h_HEPG2	2/300	0.0318765	0.148502	-1.45838	2.78135	GPR25;SLC6A2
NR1H2_knockdown_96h_HA1E	2/300	0.0318765	0.148502	-1.45509	2.77507	SLC6A2;FOXN1
MAPK13_knockdown_96h_HEPG2	2/300	0.0318765	0.148502	-1.45396	2.77292	SLC6A2;FOXN1
SYK_knockdown_96h_HA1E	2/300	0.0318765	0.148502	-1.45371	2.77244	CD101;POU4F2
GABBR2_knockdown_96h_HA1E	2/300	0.0318765	0.148502	-1.45301	2.77112	SCNN1G;SLC6A2
SUCNR1_knockdown_96h_HA1E	2/300	0.0318765	0.148502	-1.45109	2.76745	SCNN1G;FOXN1
PIM2_knockdown_96h_PC3	2/300	0.0318765	0.148502	-1.45106	2.7674	HAND2;SLC6A2
GPR19_knockdown_96h_HCC515	2/300	0.0318765	0.148502	-1.44817	2.76189	GPR25;SLC6A2
CLK1_knockdown_96h_HCC515	2/300	0.0318765	0.148502	-1.44605	2.75783	GPR25;FOXN1
TRPM5_knockdown_96h_A375	2/300	0.0318765	0.148502	-1.44488	2.75561	SCNN1G;CD101
GPR179_knockdown_96h_A375	2/300	0.0318765	0.148502	-1.44298	2.75198	GPR25;SLC6A2
TBK1_knockdown_96h_A375	2/300	0.0318765	0.148502	-1.44176	2.74966	GPR25;FOXN1
EIF2AK3_knockdown_96h_PC3	2/300	0.0318765	0.148502	-1.44151	2.74918	CORT;GPR25
CDKL4_knockdown_96h_HCC515	2/300	0.0318765	0.148502	-1.44116	2.74852	GPR25;FOXN1
CFTR_knockdown_96h_HCC515	2/300	0.0318765	0.148502	-1.44051	2.74728	GPR25;FOXN1
GPR110_knockdown_96h_HCC515	2/300	0.0318765	0.148502	-1.44015	2.74658	GPR25;FOXN1
KIT_knockdown_96h_PC3	2/300	0.0318765	0.148502	-1.43938	2.74512	HAND2;FOXN1
GPR84_knockdown_96h_HT29	2/300	0.0318765	0.148502	-1.43726	2.74108	SCNN1G;HAND2
VRK1_knockdown_96h_HCC515	2/300	0.0318765	0.148502	-1.43581	2.73832	FOXN1;CD101
RARA_knockdown_96h_HCC515	2/300	0.0318765	0.148502	-1.43541	2.73755	HAND2;FOXN1
FZD2_knockdown_96h_A549	2/300	0.0318765	0.148502	-1.4325	2.732	GPR25;HAND2
F2R_knockdown_96h_HCC515	2/300	0.0318765	0.148502	-1.43193	2.73091	HAND2;SLC6A2
MRGPRX3_knockdown_96h_HA1E	2/300	0.0318765	0.148502	-1.43081	2.72877	CD101;POU4F2
TNIK_knockdown_96h_HEPG2	2/300	0.0318765	0.148502	-1.42941	2.72611	CORT;SCNN1G
ITPR3_knockdown_96h_HCC515	2/300	0.0318765	0.148502	-1.42879	2.72492	SLC6A2;FOXN1
ERBB3_knockdown_96h_HT29	2/300	0.0318765	0.148502	-1.42809	2.72359	SCNN1G;FOXN1
GPR179_knockdown_96h_HCC515	2/300	0.0318765	0.148502	-1.42495	2.7176	HAND2;CD101
SMO_knockdown_96h_A549	2/300	0.0318765	0.148502	-1.42381	2.71542	GPR25;SLC6A2
CASK_knockdown_96h_HA1E	2/300	0.0318765	0.148502	-1.42274	2.71338	HAND2;FOXN1
LPAR6_knockdown_96h_HT29	2/300	0.0318765	0.148502	-1.42009	2.70833	COL10A1;FOXN1
PPARG_knockdown_96h_HCC515	2/300	0.0318765	0.148502	-1.41868	2.70564	GPR25;HAND2
GPR19_knockdown_96h_A549	2/300	0.0318765	0.148502	-1.41867	2.70562	HAND2;SLC6A2
ITPR3_knockdown_96h_A549	2/300	0.0318765	0.148502	-1.41865	2.70558	KLF11;HAND2
SGK3_knockdown_96h_A549	2/300	0.0318765	0.148502	-1.41615	2.70081	GPR25;FOXN1
RIPK2_knockdown_96h_HCC515	2/300	0.0318765	0.148502	-1.4138	2.69633	SCNN1G;FOXN1
VRK3_knockdown_96h_HEPG2	2/300	0.0318765	0.148502	-1.41356	2.69588	GPR25;SLC6A2
GSK3A_knockdown_96h_HA1E	2/300	0.0318765	0.148502	-1.41226	2.69339	SCNN1G;FOXN1
IKBKE_knockdown_96h_HT29	2/300	0.0318765	0.148502	-1.41026	2.68958	SCNN1G;HAND2
KCNMA1_knockdown_96h_PC3	2/300	0.0318765	0.148502	-1.40924	2.68765	SCNN1G;HAND2
ITPR3_knockdown_96h_HT29	2/300	0.0318765	0.148502	-1.4092	2.68756	GPR25;FOXN1
SCNN1A_knockdown_96h_HT29	2/300	0.0318765	0.148502	-1.40814	2.68555	GPR25;SLC6A2
PTGFR_knockdown_96h_HCC515	2/300	0.0318765	0.148502	-1.40767	2.68464	FOXN1;POU4F2
FGFR2_knockdown_96h_HA1E	2/300	0.0318765	0.148502	-1.40753	2.68437	GPR25;HAND2
CHRM3_knockdown_96h_HCC515	2/300	0.0318765	0.148502	-1.40717	2.68369	SCNN1G;POU4F2
KISS1R_knockdown_96h_A375	2/300	0.0318765	0.148502	-1.40658	2.68256	HAND2;SLC6A2
PKN1_knockdown_96h_A549	2/300	0.0318765	0.148502	-1.40456	2.6787	GPR25;FOXN1
MAP3K1_knockdown_96h_A375	2/300	0.0318765	0.148502	-1.40382	2.6773	GPR25;FOXN1
KCNN4_knockdown_96h_HT29	2/300	0.0318765	0.148502	-1.40335	2.67641	GPR25;HAND2
FGFR1_knockdown_96h_HEPG2	2/300	0.0318765	0.148502	-1.40184	2.67353	SCNN1G;POU4F2
GAK_knockdown_96h_A549	2/300	0.0318765	0.148502	-1.3997	2.66944	GPR25;FOXN1
CXCR7_knockdown_96h_HT29	2/300	0.0318765	0.148502	-1.39935	2.66878	SCNN1G;HAND2
PRKCA_knockdown_96h_PC3	2/300	0.0318765	0.148502	-1.39694	2.66417	HAND2;POU4F2
TTK_knockdown_96h_A375	2/300	0.0318765	0.148502	-1.39584	2.66209	SLC6A2;CD101
GPRC5A_knockdown_96h_HT29	2/300	0.0318765	0.148502	-1.3928	2.65629	SCNN1G;POU4F2
ADORA2A_knockdown_96h_HCC515	2/300	0.0318765	0.148502	-1.39095	2.65276	HAND2;SLC6A2
STK17A_knockdown_96h_MCF7	2/300	0.0318765	0.148502	-1.39087	2.65261	CORT;GPR25
PROKR2_knockdown_96h_MCF7	2/300	0.0318765	0.148502	-1.38976	2.65049	SCNN1G;HAND2
GRK6_knockdown_96h_HT29	2/300	0.0318765	0.148502	-1.38612	2.64355	SCNN1G;HAND2
BMPR1A_knockdown_96h_A375	2/300	0.0318765	0.148502	-1.38517	2.64174	CD101;POU4F2
GABRB3_knockdown_96h_PC3	2/300	0.0318765	0.148502	-1.38231	2.63627	HAND2;SLC6A2
NPBWR1_knockdown_96h_HT29	2/300	0.0318765	0.148502	-1.37701	2.62617	SCNN1G;HAND2
VN1R4_knockdown_96h_MCF7	2/300	0.0318765	0.148502	-1.37648	2.62516	KLF11;SLC6A2
TESK1_knockdown_96h_HT29	2/300	0.0318765	0.148502	-1.37573	2.62374	SCNN1G;FOXN1
MKNK2_knockdown_96h_HA1E	2/300	0.0318765	0.148502	-1.36641	2.60595	SLC6A2;FOXN1
NR2C2_knockdown_96h_HEPG2	2/300	0.0318765	0.148502	-1.35939	2.59257	FOXN1;CD101
PDPK1_knockdown_96h_HT29	2/300	0.0318765	0.148502	-1.35878	2.59141	SCNN1G;FOXN1
ACVR1_knockdown_96h_HCC515	2/300	0.0318765	0.148502	-1.35573	2.58559	HAND2;FOXN1
BDKRB2_knockdown_96h_HCC515	2/300	0.0318765	0.148502	-1.35542	2.585	HAND2;SLC6A2
MAPK14_knockdown_96h_MCF7	2/300	0.0318765	0.148502	-1.35457	2.58338	CORT;SLC6A2
PTK2_knockdown_96h_PC3	2/300	0.0318765	0.148502	-1.34882	2.57241	SCNN1G;SLC6A2
CHEK2_knockdown_96h_HCC515	2/300	0.0318765	0.148502	-1.34616	2.56734	HAND2;FOXN1
FZD1_knockdown_96h_MCF7	2/300	0.0318765	0.148502	-1.34536	2.56581	GPR25;HAND2
SMO_knockdown_96h_HA1E	2/300	0.0318765	0.148502	-1.34211	2.5596	SLC6A2;FOXN1
TRPM5_knockdown_96h_A549	2/300	0.0318765	0.148502	-1.34207	2.55954	SCNN1G;HAND2
P2RY12_knockdown_96h_HCC515	2/300	0.0318765	0.148502	-1.33932	2.55429	GPR25;SLC6A2
TNIK_knockdown_96h_HA1E	2/300	0.0318765	0.148502	-1.33844	2.55261	SLC6A2;FOXN1
MAP2K3_knockdown_96h_MCF7	2/300	0.0318765	0.148502	-1.33774	2.55128	SLC6A2;FOXN1
ULK3_knockdown_96h_HT29	2/300	0.0318765	0.148502	-1.33622	2.54837	SCNN1G;HAND2
SYK_knockdown_96h_HCC515	2/300	0.0318765	0.148502	-1.33457	2.54523	FOXN1;CD101
MRGPRD_knockdown_96h_MCF7	2/300	0.0318765	0.148502	-1.3343	2.54473	SLC6A2;FOXN1
F2RL1_knockdown_96h_PC3	2/300	0.0318765	0.148502	-1.33351	2.54322	GPR25;HAND2
CLK3_knockdown_96h_A375	2/300	0.0318765	0.148502	-1.29394	2.46775	FOXN1;CD101
PROKR1_knockdown_96h_A549	2/300	0.0318765	0.148502	-1.28883	2.45799	GPR25;HAND2
ABL2_knockdown_96h_HCC515	1/300	0.250553	0.250553	-1.47249	2.03805	FOXN1
VRK1_knockdown_96h_HT29	1/300	0.250553	0.250553	-1.43291	1.98326	GPR25
BDKRB2_knockdown_96h_HT29	1/300	0.250553	0.250553	-1.42211	1.96831	CD101
CSNK1A1_knockdown_96h_A375	1/300	0.250553	0.250553	-1.41202	1.95436	FOXN1
LRRK2_knockdown_96h_A375	1/300	0.250553	0.250553	-1.40561	1.94548	FOXN1
MAP2K3_knockdown_96h_PC3	1/300	0.250553	0.250553	-1.40233	1.94094	SCNN1G
CELSR3_knockdown_96h_PC3	1/300	0.250553	0.250553	-1.39151	1.92596	FOXN1
GPR137_knockdown_96h_MCF7	1/300	0.250553	0.250553	-1.39021	1.92417	SCNN1G
LRRK2_knockdown_96h_HA1E	1/300	0.250553	0.250553	-1.38999	1.92387	SCNN1G
ABL2_knockdown_96h_A375	1/300	0.250553	0.250553	-1.38872	1.9221	POU4F2
STK39_knockdown_96h_PC3	1/300	0.250553	0.250553	-1.38771	1.92071	SCNN1G
P2RY8_knockdown_96h_A375	1/300	0.250553	0.250553	-1.38469	1.91653	GPR25
GPBAR1_knockdown_96h_HCC515	1/300	0.250553	0.250553	-1.37837	1.90778	CD101
P2RY8_knockdown_96h_HCC515	1/300	0.250553	0.250553	-1.37469	1.90268	GPR25
NR2F1_knockdown_96h_HT29	1/300	0.250553	0.250553	-1.37116	1.8978	GPR25
RIPK2_knockdown_96h_A549	1/300	0.250553	0.250553	-1.3666	1.89148	SCNN1G
TAOK3_knockdown_96h_HCC515	1/300	0.250553	0.250553	-1.36498	1.88925	FOXN1
ANO1_knockdown_96h_A549	1/300	0.250553	0.250553	-1.36492	1.88917	HAND2
MASTL_knockdown_96h_HEPG2	1/300	0.250553	0.250553	-1.36475	1.88892	HAND2
NMUR2_knockdown_96h_HA1E	1/300	0.250553	0.250553	-1.3577	1.87916	CORT
HNF4A_knockdown_96h_HCC515	1/300	0.250553	0.250553	-1.35682	1.87796	GPR25
NR2C2_knockdown_96h_HT29	1/300	0.250553	0.250553	-1.35657	1.87761	SLC6A2
PBK_knockdown_96h_HT29	1/300	0.250553	0.250553	-1.3522	1.87156	SLC6A2
PTK2_knockdown_96h_HCC515	1/300	0.250553	0.250553	-1.35208	1.87139	SCNN1G
ESR2_knockdown_96h_HA1E	1/300	0.250553	0.250553	-1.35074	1.86954	HAND2
GPR101_knockdown_96h_A375	1/300	0.250553	0.250553	-1.34982	1.86826	HAND2
GPR158_knockdown_96h_HT29	1/300	0.250553	0.250553	-1.34733	1.86481	GPR25
NRBP1_knockdown_96h_HA1E	1/300	0.250553	0.250553	-1.34073	1.85568	CORT
RXRA_knockdown_96h_MCF7	1/300	0.250553	0.250553	-1.34048	1.85533	GPR25
ILK_knockdown_96h_HCC515	1/300	0.250553	0.250553	-1.33657	1.84993	CD101
RYK_knockdown_96h_HA1E	1/300	0.250553	0.250553	-1.33432	1.84682	SCNN1G
MRGPRF_knockdown_96h_HA1E	1/300	0.250553	0.250553	-1.33298	1.84496	SLC6A2
GPR139_knockdown_96h_HCC515	1/300	0.250553	0.250553	-1.33096	1.84216	CD101
WEE1_knockdown_96h_PC3	1/300	0.250553	0.250553	-1.33036	1.84133	HAND2
CCRL2_knockdown_96h_A375	1/300	0.250553	0.250553	-1.32996	1.84078	GPR25
CD97_knockdown_96h_HT29	1/300	0.250553	0.250553	-1.3291	1.83959	SCNN1G
GPR64_knockdown_96h_A549	1/300	0.250553	0.250553	-1.32844	1.83867	HAND2
LRRK2_knockdown_96h_PC3	1/300	0.250553	0.250553	-1.32819	1.83833	GPR25
GPR19_knockdown_96h_HEPG2	1/300	0.250553	0.250553	-1.32479	1.83362	GPR25
CHUK_knockdown_96h_HA1E	1/300	0.250553	0.250553	-1.32461	1.83337	GPR25
FGFR1_knockdown_96h_MCF7	1/300	0.250553	0.250553	-1.31845	1.82485	SLC6A2
GRPR_knockdown_96h_A375	1/300	0.250553	0.250553	-1.31663	1.82232	GPR25
NUAK1_knockdown_96h_MCF7	1/300	0.250553	0.250553	-1.31662	1.82232	CORT
NEK4_knockdown_96h_HCC515	1/300	0.250553	0.250553	-1.31431	1.81911	HAND2
MAP3K1_knockdown_96h_HT29	1/300	0.250553	0.250553	-1.31349	1.81798	FOXN1
PDGFRB_knockdown_96h_HEPG2	1/300	0.250553	0.250553	-1.31182	1.81566	FOXN1
STK11_knockdown_96h_PC3	1/300	0.250553	0.250553	-1.31092	1.81442	SCNN1G
PRKAA1_knockdown_96h_HEPG2	1/300	0.250553	0.250553	-1.30786	1.81018	CORT
BRAF_knockdown_96h_HA1E	1/300	0.250553	0.250553	-1.30596	1.80756	SCNN1G
DDR1_knockdown_96h_MCF7	1/300	0.250553	0.250553	-1.30326	1.80382	SLC6A2
NR1H4_knockdown_96h_HT29	1/300	0.250553	0.250553	-1.30151	1.8014	KLF11
EIF2AK2_knockdown_96h_HEPG2	1/300	0.250553	0.250553	-1.30061	1.80015	POU4F2
PXK_knockdown_96h_PC3	1/300	0.250553	0.250553	-1.30012	1.79947	POU4F2
ROCK2_knockdown_96h_HEPG2	1/300	0.250553	0.250553	-1.29799	1.79653	CORT
NEK4_knockdown_96h_HEPG2	1/300	0.250553	0.250553	-1.29624	1.7941	SLC6A2
CD97_knockdown_96h_HEPG2	1/300	0.250553	0.250553	-1.29536	1.79288	SCNN1G
GPR83_knockdown_96h_PC3	1/300	0.250553	0.250553	-1.29338	1.79014	SLC6A2
GPR152_knockdown_96h_HA1E	1/300	0.250553	0.250553	-1.29144	1.78747	SLC6A2
VRK2_knockdown_96h_HEPG2	1/300	0.250553	0.250553	-1.29018	1.78572	CORT
PIM2_knockdown_96h_HA1E	1/300	0.250553	0.250553	-1.28821	1.78299	POU4F2
NUAK1_knockdown_96h_HEPG2	1/300	0.250553	0.250553	-1.28792	1.78259	FOXN1
NRBP1_knockdown_96h_HCC515	1/300	0.250553	0.250553	-1.28687	1.78114	POU4F2
AKT1_knockdown_96h_MCF7	1/300	0.250553	0.250553	-1.28662	1.78079	FOXN1
BUB1B_knockdown_96h_HA1E	1/300	0.250553	0.250553	-1.2832	1.77605	POU4F2
ACVR1_knockdown_96h_HEPG2	1/300	0.250553	0.250553	-1.28306	1.77587	HAND2
ADORA2B_knockdown_96h_A375	1/300	0.250553	0.250553	-1.28278	1.77548	SLC6A2
GPR64_knockdown_96h_HEPG2	1/300	0.250553	0.250553	-1.28272	1.77539	SCNN1G
GPRC5A_knockdown_96h_A375	1/300	0.250553	0.250553	-1.28254	1.77514	FOXN1
BRAF_knockdown_96h_A549	1/300	0.250553	0.250553	-1.28221	1.77468	FOXN1
GPER_knockdown_96h_PC3	1/300	0.250553	0.250553	-1.28188	1.77423	FOXN1
HNF4G_knockdown_96h_HEPG2	1/300	0.250553	0.250553	-1.27873	1.76987	GPR25
SGK1_knockdown_96h_PC3	1/300	0.250553	0.250553	-1.27834	1.76933	GPR25
NPFFR2_knockdown_96h_HCC515	1/300	0.250553	0.250553	-1.27782	1.76861	FOXN1
MAPK1_knockdown_96h_HEPG2	1/300	0.250553	0.250553	-1.27559	1.76553	POU4F2
PPARG_knockdown_96h_A375	1/300	0.250553	0.250553	-1.27558	1.76551	SCNN1G
AURKB_knockdown_96h_HEPG2	1/300	0.250553	0.250553	-1.27558	1.76551	FOXN1
GPBAR1_knockdown_96h_HA1E	1/300	0.250553	0.250553	-1.27353	1.76267	SCNN1G
NR2C1_knockdown_96h_PC3	1/300	0.250553	0.250553	-1.27339	1.76248	CORT
MAPK9_knockdown_96h_HEPG2	1/300	0.250553	0.250553	-1.27321	1.76223	HAND2
CLK3_knockdown_96h_HEPG2	1/300	0.250553	0.250553	-1.27292	1.76182	POU4F2
GPR31_knockdown_96h_A549	1/300	0.250553	0.250553	-1.27146	1.75981	GPR25
CLK2_knockdown_96h_HEPG2	1/300	0.250553	0.250553	-1.2703	1.7582	GPR25
FGFR1_knockdown_96h_A549	1/300	0.250553	0.250553	-1.26969	1.75736	SCNN1G
EPHB4_knockdown_96h_HA1E	1/300	0.250553	0.250553	-1.26966	1.75732	FOXN1
ELTD1_knockdown_96h_A549	1/300	0.250553	0.250553	-1.26922	1.75671	ATP8B4
TRIB1_knockdown_96h_HA1E	1/300	0.250553	0.250553	-1.26773	1.75465	SLC6A2
FLT3_knockdown_96h_HT29	1/300	0.250553	0.250553	-1.26768	1.75458	SLC6A2
MAPK13_knockdown_96h_A549	1/300	0.250553	0.250553	-1.26738	1.75416	GPR25
LGR4_knockdown_96h_PC3	1/300	0.250553	0.250553	-1.26696	1.75358	GPR25
NR2F2_knockdown_96h_HEPG2	1/300	0.250553	0.250553	-1.26608	1.75236	POU4F2
FZD3_knockdown_96h_HEPG2	1/300	0.250553	0.250553	-1.26558	1.75167	FOXN1
STK3_knockdown_96h_PC3	1/300	0.250553	0.250553	-1.2654	1.75142	HAND2
DAPK1_knockdown_96h_A549	1/300	0.250553	0.250553	-1.26447	1.75014	GPR25
IRAK4_knockdown_96h_HEPG2	1/300	0.250553	0.250553	-1.26427	1.74986	HAND2
CAMK2G_knockdown_96h_PC3	1/300	0.250553	0.250553	-1.26396	1.74943	SLC6A2
BMPR1A_knockdown_96h_PC3	1/300	0.250553	0.250553	-1.26315	1.74831	POU4F2
PIM2_knockdown_96h_HT29	1/300	0.250553	0.250553	-1.26249	1.74739	GPR25
KCNJ11_knockdown_96h_A549	1/300	0.250553	0.250553	-1.26123	1.74564	CORT
LGR4_knockdown_96h_A375	1/300	0.250553	0.250553	-1.26059	1.74476	ATP8B4
TNIK_knockdown_96h_HCC515	1/300	0.250553	0.250553	-1.25883	1.74233	HAND2
ERBB3_knockdown_96h_HCC515	1/300	0.250553	0.250553	-1.25859	1.74199	FOXN1
AGTR1_knockdown_96h_PC3	1/300	0.250553	0.250553	-1.25782	1.74092	FOXN1
TBK1_knockdown_96h_HEPG2	1/300	0.250553	0.250553	-1.2575	1.74048	FOXN1
GPR61_knockdown_96h_HA1E	1/300	0.250553	0.250553	-1.25654	1.73916	FOXN1
PRKAA1_knockdown_96h_HCC515	1/300	0.250553	0.250553	-1.2552	1.7373	CD101
MELK_knockdown_96h_PC3	1/300	0.250553	0.250553	-1.25271	1.73385	SLC6A2
LPAR5_knockdown_96h_A375	1/300	0.250553	0.250553	-1.25116	1.73171	SCNN1G
CSNK2A2_knockdown_96h_HT29	1/300	0.250553	0.250553	-1.24823	1.72765	SCNN1G
SLK_knockdown_96h_A375	1/300	0.250553	0.250553	-1.24822	1.72764	CD101
PRKD2_knockdown_96h_MCF7	1/300	0.250553	0.250553	-1.24815	1.72755	SLC6A2
GRPR_knockdown_96h_HA1E	1/300	0.250553	0.250553	-1.24777	1.72702	POU4F2
MAST2_knockdown_96h_HA1E	1/300	0.250553	0.250553	-1.2439	1.72166	GPR25
FZD4_knockdown_96h_HCC515	1/300	0.250553	0.250553	-1.2429	1.72028	SLC6A2
CXCR4_knockdown_96h_PC3	1/300	0.250553	0.250553	-1.24139	1.71818	SCNN1G
SCN9A_knockdown_96h_HCC515	1/300	0.250553	0.250553	-1.24081	1.71738	HAND2
GPR61_knockdown_96h_HEPG2	1/300	0.250553	0.250553	-1.24012	1.71643	SCNN1G
MRGPRX4_knockdown_96h_A549	1/300	0.250553	0.250553	-1.23991	1.71614	FOXN1
VRK2_knockdown_96h_A549	1/300	0.250553	0.250553	-1.23966	1.7158	CORT
GRK6_knockdown_96h_PC3	1/300	0.250553	0.250553	-1.23869	1.71445	POU4F2
CLK4_knockdown_96h_A375	1/300	0.250553	0.250553	-1.23758	1.71292	GPR25
PDK2_knockdown_96h_HEPG2	1/300	0.250553	0.250553	-1.23749	1.71279	HAND2
NR2F2_knockdown_96h_A375	1/300	0.250553	0.250553	-1.23746	1.71274	SCNN1G
MET_knockdown_96h_PC3	1/300	0.250553	0.250553	-1.23628	1.71112	CORT
NR0B2_knockdown_96h_A549	1/300	0.250553	0.250553	-1.23568	1.71029	HAND2
KDR_knockdown_96h_A375	1/300	0.250553	0.250553	-1.23553	1.71007	POU4F2
CASK_knockdown_96h_A549	1/300	0.250553	0.250553	-1.23501	1.70935	SCNN1G
SIK1_knockdown_96h_HCC515	1/300	0.250553	0.250553	-1.23427	1.70833	FOXN1
FZD8_knockdown_96h_HA1E	1/300	0.250553	0.250553	-1.23218	1.70545	SLC6A2
NR2C1_knockdown_96h_MCF7	1/300	0.250553	0.250553	-1.23108	1.70391	CORT
MST1R_knockdown_96h_HT29	1/300	0.250553	0.250553	-1.22898	1.70101	POU4F2
QRFPR_knockdown_96h_HCC515	1/300	0.250553	0.250553	-1.22852	1.70037	HAND2
PDGFRA_knockdown_96h_PC3	1/300	0.250553	0.250553	-1.22731	1.6987	SCNN1G
STK38L_knockdown_96h_MCF7	1/300	0.250553	0.250553	-1.22607	1.69698	SLC6A2
TAAR1_knockdown_96h_PC3	1/300	0.250553	0.250553	-1.22458	1.69492	SLC6A2
IRAK2_knockdown_96h_PC3	1/300	0.250553	0.250553	-1.2243	1.69453	SLC6A2
MAS1L_knockdown_96h_MCF7	1/300	0.250553	0.250553	-1.2238	1.69384	HAND2
MRGPRF_knockdown_96h_MCF7	1/300	0.250553	0.250553	-1.22234	1.69182	HAND2
KDR_knockdown_96h_HCC515	1/300	0.250553	0.250553	-1.21954	1.68795	GPR25
NTSR1_knockdown_96h_HCC515	1/300	0.250553	0.250553	-1.21926	1.68756	HAND2
ADRBK1_knockdown_96h_A549	1/300	0.250553	0.250553	-1.21917	1.68743	POU4F2
GPR139_knockdown_96h_A549	1/300	0.250553	0.250553	-1.21911	1.68735	GPR25
MARK4_knockdown_96h_A549	1/300	0.250553	0.250553	-1.21799	1.6858	FOXN1
LGR6_knockdown_96h_A375	1/300	0.250553	0.250553	-1.21491	1.68154	ATP8B4
MAP3K14_knockdown_96h_HEPG2	1/300	0.250553	0.250553	-1.21315	1.67909	GPR25
GPR128_knockdown_96h_A375	1/300	0.250553	0.250553	-1.21138	1.67665	FOXN1
MAP3K5_knockdown_96h_HCC515	1/300	0.250553	0.250553	-1.20928	1.67375	FOXN1
MRGPRX2_knockdown_96h_A549	1/300	0.250553	0.250553	-1.20814	1.67217	HAND2
PRKCE_knockdown_96h_HEPG2	1/300	0.250553	0.250553	-1.2072	1.67086	SCNN1G
SGK3_knockdown_96h_A375	1/300	0.250553	0.250553	-1.20691	1.67047	FOXN1
ERBB3_knockdown_96h_HA1E	1/300	0.250553	0.250553	-1.20684	1.67036	SCNN1G
ROCK1_knockdown_96h_A549	1/300	0.250553	0.250553	-1.20621	1.6695	FOXN1
FGFR4_knockdown_96h_MCF7	1/300	0.250553	0.250553	-1.20588	1.66904	POU4F2
PAK1_knockdown_96h_A375	1/300	0.250553	0.250553	-1.20569	1.66878	SLC6A2
TYK2_knockdown_96h_HA1E	1/300	0.250553	0.250553	-1.20465	1.66734	CD101
TP53RK_knockdown_96h_HCC515	1/300	0.250553	0.250553	-1.20407	1.66653	FOXN1
KCNN4_knockdown_96h_HCC515	1/300	0.250553	0.250553	-1.20317	1.66529	HAND2
GABRA5_knockdown_96h_A549	1/300	0.250553	0.250553	-1.20256	1.66444	ATP8B4
CELSR2_knockdown_96h_HEPG2	1/300	0.250553	0.250553	-1.20142	1.66287	GPR25
GPR78_knockdown_96h_A375	1/300	0.250553	0.250553	-1.20129	1.66269	FOXN1
CSNK1A1L_knockdown_96h_MCF7	1/300	0.250553	0.250553	-1.20008	1.66102	SLC6A2
FLT1_knockdown_96h_PC3	1/300	0.250553	0.250553	-1.19972	1.66051	SCNN1G
MAPK14_knockdown_96h_HEPG2	1/300	0.250553	0.250553	-1.18784	1.64407	SCNN1G
RXFP1_knockdown_96h_A549	1/300	0.250553	0.250553	-1.18676	1.64257	SCNN1G
CSNK1A1L_knockdown_96h_HEPG2	1/300	0.250553	0.250553	-1.18593	1.64143	KLF11
MAP2K6_knockdown_96h_HA1E	1/300	0.250553	0.250553	-1.1827	1.63696	SCNN1G
DYRK3_knockdown_96h_PC3	1/300	0.250553	0.250553	-1.18223	1.6363	FOXN1
PIM3_knockdown_96h_A549	1/300	0.250553	0.250553	-1.18162	1.63546	FOXN1
GPR101_knockdown_96h_HT29	1/300	0.250553	0.250553	-1.18013	1.6334	GPR25
GRK6_knockdown_96h_A375	1/300	0.250553	0.250553	-1.17874	1.63147	FOXN1
PPARA_knockdown_96h_A549	1/300	0.250553	0.250553	-1.17757	1.62985	SCNN1G
GRK5_knockdown_96h_HCC515	1/300	0.250553	0.250553	-1.17645	1.6283	CD101
F2R_knockdown_96h_HEPG2	1/300	0.250553	0.250553	-1.17544	1.62691	SCNN1G
P2RY6_knockdown_96h_A549	1/300	0.250553	0.250553	-1.17476	1.62597	GPR25
VRK1_knockdown_96h_PC3	1/300	0.250553	0.250553	-1.17414	1.6251	POU4F2
ULK1_knockdown_96h_HT29	1/300	0.250553	0.250553	-1.17253	1.62288	GPR25
PAK1_knockdown_96h_A549	1/300	0.250553	0.250553	-1.1725	1.62284	SCNN1G
OPN4_knockdown_96h_PC3	1/300	0.250553	0.250553	-1.17145	1.62138	CD101
MAPKAPK3_knockdown_96h_HEPG2	1/300	0.250553	0.250553	-1.17102	1.62079	HAND2
RXRB_knockdown_96h_MCF7	1/300	0.250553	0.250553	-1.1658	1.61356	SLC6A2
CACNA1D_knockdown_96h_HCC515	1/300	0.250553	0.250553	-1.16542	1.61304	FOXN1
MELK_knockdown_96h_HT29	1/300	0.250553	0.250553	-1.16461	1.61192	SLC6A2
OR10Z1_knockdown_96h_HEPG2	1/300	0.250553	0.250553	-1.16249	1.60899	CORT
RIPK2_knockdown_96h_HT29	1/300	0.250553	0.250553	-1.16212	1.60847	SLC6A2
CHEK2_knockdown_96h_HT29	1/300	0.250553	0.250553	-1.15828	1.60316	SCNN1G
OXER1_knockdown_96h_HCC515	1/300	0.250553	0.250553	-1.15677	1.60106	FOXN1
RPS6KA2_knockdown_96h_PC3	1/300	0.250553	0.250553	-1.15596	1.59995	SCNN1G
BTK_knockdown_96h_A549	1/300	0.250553	0.250553	-1.15579	1.59971	ATP8B4
PIK3CG_knockdown_96h_HEPG2	1/300	0.250553	0.250553	-1.15555	1.59938	GPR25
CXCR7_knockdown_96h_MCF7	1/300	0.250553	0.250553	-1.15554	1.59936	GPR25
HNF4G_knockdown_96h_HCC515	1/300	0.250553	0.250553	-1.15522	1.59892	SLC6A2
GPR35_knockdown_96h_MCF7	1/300	0.250553	0.250553	-1.15284	1.59563	CD101
HCAR1_knockdown_96h_HEPG2	1/300	0.250553	0.250553	-1.15171	1.59406	SCNN1G
NR2C1_knockdown_96h_HCC515	1/300	0.250553	0.250553	-1.15133	1.59354	SLC6A2
EPHA2_knockdown_96h_A549	1/300	0.250553	0.250553	-1.15053	1.59243	GPR25
PDGFRA_knockdown_96h_HA1E	1/300	0.250553	0.250553	-1.14977	1.59138	GPR25
PTK2B_knockdown_96h_HCC515	1/300	0.250553	0.250553	-1.14876	1.58998	GPR25
GPR62_knockdown_96h_MCF7	1/300	0.250553	0.250553	-1.1484	1.58948	GPR25
UTS2R_knockdown_96h_HEPG2	1/300	0.250553	0.250553	-1.14482	1.58452	HAND2
CDK8_knockdown_96h_PC3	1/300	0.250553	0.250553	-1.14384	1.58317	SLC6A2
TGFBR1_knockdown_96h_A375	1/300	0.250553	0.250553	-1.14359	1.58282	SLC6A2
NEK7_knockdown_96h_MCF7	1/300	0.250553	0.250553	-1.14344	1.58262	CORT
FFAR1_knockdown_96h_MCF7	1/300	0.250553	0.250553	-1.14296	1.58195	GPR25
CAMK2D_knockdown_96h_HCC515	1/300	0.250553	0.250553	-1.14249	1.5813	FOXN1
MAPKAPK5_knockdown_96h_A549	1/300	0.250553	0.250553	-1.1424	1.58118	SCNN1G
GABBR2_knockdown_96h_MCF7	1/300	0.250553	0.250553	-1.14076	1.5789	SLC6A2
EPHA6_knockdown_96h_HA1E	1/300	0.250553	0.250553	-1.14025	1.5782	FOXN1
GPR64_knockdown_96h_HT29	1/300	0.250553	0.250553	-1.13893	1.57637	GPR25
GPR141_knockdown_96h_HT29	1/300	0.250553	0.250553	-1.13686	1.57351	GPR25
GSK3B_knockdown_96h_A375	1/300	0.250553	0.250553	-1.13581	1.57206	CD101
RPS6KB1_knockdown_96h_HEPG2	1/300	0.250553	0.250553	-1.13472	1.57054	FOXN1
FGFR4_knockdown_96h_HEPG2	1/300	0.250553	0.250553	-1.13216	1.567	SCNN1G
GPR158_knockdown_96h_HEPG2	1/300	0.250553	0.250553	-1.13175	1.56644	SCNN1G
BUB1B_knockdown_96h_A549	1/300	0.250553	0.250553	-1.12829	1.56165	GPR25
CXCR2_knockdown_96h_A375	1/300	0.250553	0.250553	-1.12652	1.5592	CD101
FES_knockdown_96h_PC3	1/300	0.250553	0.250553	-1.12636	1.55897	GPR25
GPR150_knockdown_96h_HCC515	1/300	0.250553	0.250553	-1.12525	1.55744	FOXN1
CDK9_knockdown_96h_PC3	1/300	0.250553	0.250553	-1.12523	1.55741	GPR25
MAPKAPK2_knockdown_96h_PC3	1/300	0.250553	0.250553	-1.12368	1.55527	SCNN1G
FGFR4_knockdown_96h_HA1E	1/300	0.250553	0.250553	-1.12334	1.55479	POU4F2
TRIB3_knockdown_96h_A375	1/300	0.250553	0.250553	-1.12286	1.55413	SCNN1G
EGFR_knockdown_96h_HEPG2	1/300	0.250553	0.250553	-1.12115	1.55176	GPR25
KCNQ1_knockdown_96h_PC3	1/300	0.250553	0.250553	-1.12108	1.55167	GPR25
OR10Z1_knockdown_96h_HA1E	1/300	0.250553	0.250553	-1.12059	1.55099	SCNN1G
PRKACA_knockdown_96h_HA1E	1/300	0.250553	0.250553	-1.11914	1.54898	FOXN1
AURKA_knockdown_96h_HA1E	1/300	0.250553	0.250553	-1.11634	1.5451	SCNN1G
YES1_knockdown_96h_A375	1/300	0.250553	0.250553	-1.11349	1.54116	SCNN1G
PAK4_knockdown_96h_MCF7	1/300	0.250553	0.250553	-1.11338	1.54101	SCNN1G
TBXA2R_knockdown_96h_HEPG2	1/300	0.250553	0.250553	-1.11264	1.53999	SCNN1G
EDNRB_knockdown_96h_MCF7	1/300	0.250553	0.250553	-1.11261	1.53994	POU4F2
GAK_knockdown_96h_A375	1/300	0.250553	0.250553	-1.11146	1.53835	FOXN1
CDK9_knockdown_96h_HA1E	1/300	0.250553	0.250553	-1.10981	1.53607	FOXN1
NR1H4_knockdown_96h_HA1E	1/300	0.250553	0.250553	-1.1095	1.53563	POU4F2
TAAR8_knockdown_96h_A375	1/300	0.250553	0.250553	-1.10732	1.53263	GPR25
FLT3_knockdown_96h_HA1E	1/300	0.250553	0.250553	-1.10582	1.53055	POU4F2
P2RY8_knockdown_96h_HT29	1/300	0.250553	0.250553	-1.10012	1.52265	HAND2
NR2C1_knockdown_96h_A549	1/300	0.250553	0.250553	-1.09907	1.52121	SCNN1G
GPR78_knockdown_96h_A549	1/300	0.250553	0.250553	-1.09749	1.51902	HAND2
GPR125_knockdown_96h_MCF7	1/300	0.250553	0.250553	-1.09607	1.51705	ATP8B4
BUB1B_knockdown_96h_HEPG2	1/300	0.250553	0.250553	-1.0944	1.51474	CORT
MAPK14_knockdown_96h_PC3	1/300	0.250553	0.250553	-1.09427	1.51456	FOXN1
CHRM1_knockdown_96h_A375	1/300	0.250553	0.250553	-1.09234	1.51189	GPR25
GPR56_knockdown_96h_PC3	1/300	0.250553	0.250553	-1.09059	1.50946	SCNN1G
MAPK3_knockdown_96h_HT29	1/300	0.250553	0.250553	-1.08845	1.5065	SCNN1G
NR2F1_knockdown_96h_MCF7	1/300	0.250553	0.250553	-1.08752	1.50522	POU4F2
P2RY2_knockdown_96h_HCC515	1/300	0.250553	0.250553	-1.08388	1.50019	GPR25
CAMK1_knockdown_96h_HA1E	1/300	0.250553	0.250553	-1.07977	1.4945	FOXN1
TYRO3_knockdown_96h_HCC515	1/300	0.250553	0.250553	-1.07972	1.49442	GPR25
F2RL1_knockdown_96h_HCC515	1/300	0.250553	0.250553	-1.07959	1.49425	FOXN1
CELSR3_knockdown_96h_A375	1/300	0.250553	0.250553	-1.07759	1.49148	CORT
NTRK3_knockdown_96h_PC3	1/300	0.250553	0.250553	-1.07644	1.48989	SCNN1G
QRFPR_knockdown_96h_HA1E	1/300	0.250553	0.250553	-1.07634	1.48975	CORT
TAAR8_knockdown_96h_HEPG2	1/300	0.250553	0.250553	-1.07624	1.4896	HAND2
OXER1_knockdown_96h_A549	1/300	0.250553	0.250553	-1.07547	1.48854	GPR25
KIT_knockdown_96h_A375	1/300	0.250553	0.250553	-1.07539	1.48843	SLC6A2
RARA_knockdown_96h_HEPG2	1/300	0.250553	0.250553	-1.07498	1.48787	SCNN1G
PLK4_knockdown_96h_A375	1/300	0.250553	0.250553	-1.07435	1.487	SCNN1G
IKBKB_knockdown_96h_A549	1/300	0.250553	0.250553	-1.07384	1.48628	SCNN1G
GPR156_knockdown_96h_HT29	1/300	0.250553	0.250553	-1.07332	1.48556	FOXN1
ADRBK1_knockdown_96h_HA1E	1/300	0.250553	0.250553	-1.0729	1.48498	HAND2
EIF2AK1_knockdown_96h_MCF7	1/300	0.250553	0.250553	-1.07277	1.4848	SCNN1G
GPR4_knockdown_96h_A375	1/300	0.250553	0.250553	-1.07145	1.48298	SLC6A2
ADORA2B_knockdown_96h_HA1E	1/300	0.250553	0.250553	-1.07072	1.48197	SLC6A2
ESR1_knockdown_96h_HA1E	1/300	0.250553	0.250553	-1.07014	1.48116	CORT
PAK4_knockdown_96h_A549	1/300	0.250553	0.250553	-1.06973	1.4806	SCNN1G
HRH1_knockdown_96h_HA1E	1/300	0.250553	0.250553	-1.06972	1.48058	SCNN1G
CFTR_knockdown_96h_PC3	1/300	0.250553	0.250553	-1.06888	1.47942	FOXN1
PHKG2_knockdown_96h_HCC515	1/300	0.250553	0.250553	-1.06748	1.47748	SCNN1G
RPS6KA1_knockdown_96h_HA1E	1/300	0.250553	0.250553	-1.06717	1.47706	FOXN1
MAP3K1_knockdown_96h_MCF7	1/300	0.250553	0.250553	-1.06632	1.47588	COL10A1
STK39_knockdown_96h_HT29	1/300	0.250553	0.250553	-1.06489	1.4739	SCNN1G
PRKCH_knockdown_96h_PC3	1/300	0.250553	0.250553	-1.06416	1.47289	CORT
IGF1R_knockdown_96h_HA1E	1/300	0.250553	0.250553	-1.06374	1.4723	SLC6A2
KSR2_knockdown_96h_A375	1/300	0.250553	0.250553	-1.06312	1.47145	SCNN1G
GPRC5A_knockdown_96h_PC3	1/300	0.250553	0.250553	-1.06305	1.47134	SCNN1G
PRPF4B_knockdown_96h_HEPG2	1/300	0.250553	0.250553	-1.06225	1.47025	SCNN1G
MKNK1_knockdown_96h_A375	1/300	0.250553	0.250553	-1.06161	1.46935	SCNN1G
GPR84_knockdown_96h_HA1E	1/300	0.250553	0.250553	-1.06104	1.46857	CORT
EPHA6_knockdown_96h_A375	1/300	0.250553	0.250553	-1.06102	1.46853	SCNN1G
MELK_knockdown_96h_HCC515	1/300	0.250553	0.250553	-1.06036	1.46762	CD101
MAPK9_knockdown_96h_A375	1/300	0.250553	0.250553	-1.05913	1.46592	SLC6A2
PRKCA_knockdown_96h_HA1E	1/300	0.250553	0.250553	-1.05892	1.46563	HAND2
STK36_knockdown_96h_HT29	1/300	0.250553	0.250553	-1.05825	1.4647	FOXN1
STK10_knockdown_96h_PC3	1/300	0.250553	0.250553	-1.05638	1.46212	FOXN1
ABL1_knockdown_96h_A549	1/300	0.250553	0.250553	-1.05574	1.46124	HAND2
GPR37_knockdown_96h_MCF7	1/300	0.250553	0.250553	-1.05315	1.45764	SLC6A2
GPR37_knockdown_96h_A549	1/300	0.250553	0.250553	-1.0515	1.45536	GPR25
RPS6KA5_knockdown_96h_MCF7	1/300	0.250553	0.250553	-1.04879	1.45161	SLC6A2
GPR123_knockdown_96h_A375	1/300	0.250553	0.250553	-1.04731	1.44956	SCNN1G
F2R_knockdown_96h_A549	1/300	0.250553	0.250553	-1.04582	1.4475	CORT
CDK4_knockdown_96h_A375	1/300	0.250553	0.250553	-1.04575	1.44741	SCNN1G
FYN_knockdown_96h_HCC515	1/300	0.250553	0.250553	-1.04533	1.44682	SCNN1G
LPHN2_knockdown_96h_HEPG2	1/300	0.250553	0.250553	-1.03995	1.43938	HAND2
PIK3CA_knockdown_96h_HEPG2	1/300	0.250553	0.250553	-1.0398	1.43917	HAND2
PAK3_knockdown_96h_A375	1/300	0.250553	0.250553	-1.03839	1.43721	GPR25
ADORA2B_knockdown_96h_HT29	1/300	0.250553	0.250553	-1.03747	1.43595	SLC6A2
OXER1_knockdown_96h_PC3	1/300	0.250553	0.250553	-1.03594	1.43383	FOXN1
NR1D2_knockdown_96h_A375	1/300	0.250553	0.250553	-1.03535	1.433	POU4F2
ULK3_knockdown_96h_HEPG2	1/300	0.250553	0.250553	-1.03476	1.43219	HAND2
VIPR1_knockdown_96h_HA1E	1/300	0.250553	0.250553	-1.03444	1.43175	FOXN1
VDR_knockdown_96h_HA1E	1/300	0.250553	0.250553	-1.03435	1.43163	SCNN1G
HNF4A_knockdown_96h_HT29	1/300	0.250553	0.250553	-1.03112	1.42716	SCNN1G
STK33_knockdown_96h_PC3	1/300	0.250553	0.250553	-1.03005	1.42567	SCNN1G
QRFPR_knockdown_96h_HEPG2	1/300	0.250553	0.250553	-1.02968	1.42517	ATP8B4
PDK2_knockdown_96h_A375	1/300	0.250553	0.250553	-1.02918	1.42447	HAND2
MRGPRX4_knockdown_96h_MCF7	1/300	0.250553	0.250553	-1.02807	1.42294	GPR25
PBK_knockdown_96h_A375	1/300	0.250553	0.250553	-1.02744	1.42206	CD101
CDK11B_knockdown_96h_HCC515	1/300	0.250553	0.250553	-1.02563	1.41956	HAND2
DDR1_knockdown_96h_PC3	1/300	0.250553	0.250553	-1.02543	1.41929	FOXN1
SIK3_knockdown_96h_A549	1/300	0.250553	0.250553	-1.02449	1.41798	POU4F2
SGK3_knockdown_96h_HCC515	1/300	0.250553	0.250553	-1.02374	1.41694	HAND2
CDK9_knockdown_96h_HEPG2	1/300	0.250553	0.250553	-1.02181	1.41427	CORT
CXCR7_knockdown_96h_A549	1/300	0.250553	0.250553	-1.01962	1.41124	GPR25
PTGER4_knockdown_96h_A549	1/300	0.250553	0.250553	-1.01821	1.40928	FOXN1
PTGER4_knockdown_96h_MCF7	1/300	0.250553	0.250553	-1.0182	1.40927	CORT
STK38_knockdown_96h_PC3	1/300	0.250553	0.250553	-1.01772	1.4086	SCNN1G
PKN1_knockdown_96h_PC3	1/300	0.250553	0.250553	-1.01739	1.40815	GPR25
ILK_knockdown_96h_PC3	1/300	0.250553	0.250553	-1.01649	1.4069	CD101
AKT3_knockdown_96h_HEPG2	1/300	0.250553	0.250553	-1.01635	1.40671	HAND2
LPHN2_knockdown_96h_MCF7	1/300	0.250553	0.250553	-1.01503	1.40488	FOXN1
GPER_knockdown_96h_HA1E	1/300	0.250553	0.250553	-1.01406	1.40354	GPR25
STK10_knockdown_96h_HEPG2	1/300	0.250553	0.250553	-1.01344	1.40269	POU4F2
ARAF_knockdown_96h_HT29	1/300	0.250553	0.250553	-1.01183	1.40045	SLC6A2
GPRC6A_knockdown_96h_HEPG2	1/300	0.250553	0.250553	-1.01182	1.40044	SCNN1G
ERBB3_knockdown_96h_HEPG2	1/300	0.250553	0.250553	-1.01032	1.39836	HAND2
MKNK1_knockdown_96h_PC3	1/300	0.250553	0.250553	-1.00895	1.39647	SLC6A2
PLK1_knockdown_96h_HA1E	1/300	0.250553	0.250553	-1.00877	1.39622	POU4F2
NTRK1_knockdown_96h_MCF7	1/300	0.250553	0.250553	-1.0085	1.39585	CD101
ADRA2A_knockdown_96h_A549	1/300	0.250553	0.250553	-1.0064	1.39294	SCNN1G
SCYL3_knockdown_96h_HEPG2	1/300	0.250553	0.250553	-1.00524	1.39134	SLC6A2
GPR107_knockdown_96h_A549	1/300	0.250553	0.250553	-1.00521	1.39129	HAND2
GPR174_knockdown_96h_HA1E	1/300	0.250553	0.250553	-1.00315	1.38844	POU4F2
SLK_knockdown_96h_HEPG2	1/300	0.250553	0.250553	-1.00311	1.38839	CD101
LIMK2_knockdown_96h_MCF7	1/300	0.250553	0.250553	-1.00092	1.38535	CORT
GPR31_knockdown_96h_MCF7	1/300	0.250553	0.250553	-1.00024	1.38442	GPR25
NR2F6_knockdown_96h_HCC515	1/300	0.250553	0.250553	-1.00019	1.38434	CD101
PRKAA2_knockdown_96h_MCF7	1/300	0.250553	0.250553	-0.999708	1.38368	POU4F2
FGFR2_knockdown_96h_A549	1/300	0.250553	0.250553	-0.998484	1.38198	GPR25
MRGPRX3_knockdown_96h_A375	1/300	0.250553	0.250553	-0.997853	1.38111	SLC6A2
FZD4_knockdown_96h_A375	1/300	0.250553	0.250553	-0.996873	1.37976	SCNN1G
PIK3CG_knockdown_96h_MCF7	1/300	0.250553	0.250553	-0.991496	1.37231	SCNN1G
PTK2B_knockdown_96h_MCF7	1/300	0.250553	0.250553	-0.989859	1.37005	SLC6A2
GABRB3_knockdown_96h_HEPG2	1/300	0.250553	0.250553	-0.989254	1.36921	SCNN1G
BCKDK_knockdown_96h_A375	1/300	0.250553	0.250553	-0.988486	1.36815	SCNN1G
MAPKAPK5_knockdown_96h_HCC515	1/300	0.250553	0.250553	-0.988007	1.36748	FOXN1
PHKG2_knockdown_96h_HEPG2	1/300	0.250553	0.250553	-0.987206	1.36638	FOXN1
PKN1_knockdown_96h_MCF7	1/300	0.250553	0.250553	-0.984829	1.36309	GPR25
RORC_knockdown_96h_HA1E	1/300	0.250553	0.250553	-0.984201	1.36222	SLC6A2
TESK1_knockdown_96h_PC3	1/300	0.250553	0.250553	-0.984067	1.36203	SCNN1G
FZD2_knockdown_96h_PC3	1/300	0.250553	0.250553	-0.982773	1.36024	FOXN1
STK33_knockdown_96h_HA1E	1/300	0.250553	0.250553	-0.980961	1.35773	ATP8B4
CLK3_knockdown_96h_HCC515	1/300	0.250553	0.250553	-0.978979	1.35499	POU4F2
MAP2K2_knockdown_96h_A549	1/300	0.250553	0.250553	-0.978476	1.35429	FOXN1
SNRK_knockdown_96h_A375	1/300	0.250553	0.250553	-0.978288	1.35403	POU4F2
RIPK1_knockdown_96h_A549	1/300	0.250553	0.250553	-0.977044	1.35231	SLC6A2
STK24_knockdown_96h_HT29	1/300	0.250553	0.250553	-0.976181	1.35112	GPR25
CDK6_knockdown_96h_A375	1/300	0.250553	0.250553	-0.975413	1.35005	SCNN1G
MAPKAPK2_knockdown_96h_HA1E	1/300	0.250553	0.250553	-0.975206	1.34977	SCNN1G
FZD8_knockdown_96h_A375	1/300	0.250553	0.250553	-0.973653	1.34762	SLC6A2
CFTR_knockdown_96h_HT29	1/300	0.250553	0.250553	-0.973397	1.34726	SLC6A2
NPSR1_knockdown_96h_HT29	1/300	0.250553	0.250553	-0.972943	1.34663	SLC6A2
TAAR1_knockdown_96h_HEPG2	1/300	0.250553	0.250553	-0.971565	1.34473	SLC6A2
PTK2B_knockdown_96h_HT29	1/300	0.250553	0.250553	-0.968288	1.34019	GPR25
DYRK3_knockdown_96h_HA1E	1/300	0.250553	0.250553	-0.968284	1.34019	SLC6A2
MET_knockdown_96h_HT29	1/300	0.250553	0.250553	-0.964612	1.3351	SLC6A2
CSNK2A1_knockdown_96h_PC3	1/300	0.250553	0.250553	-0.964454	1.33488	HAND2
PRKCD_knockdown_96h_HEPG2	1/300	0.250553	0.250553	-0.964064	1.33434	GPR25
MAPK14_knockdown_96h_A549	1/300	0.250553	0.250553	-0.961215	1.3304	CD101
BUB1_knockdown_96h_MCF7	1/300	0.250553	0.250553	-0.961173	1.33034	HAND2
HRH1_knockdown_96h_A549	1/300	0.250553	0.250553	-0.96013	1.3289	GPR25
BRAF_knockdown_96h_HCC515	1/300	0.250553	0.250553	-0.957467	1.32521	FOXN1
KCNQ1_knockdown_96h_HCC515	1/300	0.250553	0.250553	-0.955814	1.32293	FOXN1
RXFP1_knockdown_96h_MCF7	1/300	0.250553	0.250553	-0.95518	1.32205	KLF11
S1PR3_knockdown_96h_A375	1/300	0.250553	0.250553	-0.95333	1.31949	FOXN1
MAP4K4_knockdown_96h_A375	1/300	0.250553	0.250553	-0.953162	1.31926	FOXN1
TGFBR2_knockdown_96h_HA1E	1/300	0.250553	0.250553	-0.95264	1.31853	FOXN1
DAPK3_knockdown_96h_HCC515	1/300	0.250553	0.250553	-0.952591	1.31846	HAND2
GPR64_knockdown_96h_MCF7	1/300	0.250553	0.250553	-0.948054	1.31219	GPR25
FER_knockdown_96h_HEPG2	1/300	0.250553	0.250553	-0.94764	1.31161	SCNN1G
FZD7_knockdown_96h_HCC515	1/300	0.250553	0.250553	-0.947591	1.31155	FOXN1
PTK2_knockdown_96h_A549	1/300	0.250553	0.250553	-0.947505	1.31143	FOXN1
GPR84_knockdown_96h_A375	1/300	0.250553	0.250553	-0.94741	1.31129	FOXN1
INSR_knockdown_96h_A375	1/300	0.250553	0.250553	-0.944732	1.30759	SCNN1G
EPHA2_knockdown_96h_HCC515	1/300	0.250553	0.250553	-0.943641	1.30608	CD101
GPR87_knockdown_96h_HCC515	1/300	0.250553	0.250553	-0.94278	1.30489	HAND2
NR3C1_knockdown_96h_HEPG2	1/300	0.250553	0.250553	-0.942412	1.30438	HAND2
GPR84_knockdown_96h_A549	1/300	0.250553	0.250553	-0.941952	1.30374	GPR25
RPS6KB1_knockdown_96h_HA1E	1/300	0.250553	0.250553	-0.941615	1.30327	FOXN1
TBXA2R_knockdown_96h_A549	1/300	0.250553	0.250553	-0.939893	1.30089	SCNN1G
MAPK13_knockdown_96h_HA1E	1/300	0.250553	0.250553	-0.939456	1.30029	FOXN1
GPRC6A_knockdown_96h_HA1E	1/300	0.250553	0.250553	-0.938951	1.29959	FOXN1
OR5W2_knockdown_96h_HCC515	1/300	0.250553	0.250553	-0.93858	1.29907	FOXN1
ROCK1_knockdown_96h_PC3	1/300	0.250553	0.250553	-0.938039	1.29832	CORT
SCNN1A_knockdown_96h_A549	1/300	0.250553	0.250553	-0.935585	1.29493	GPR25
FZD7_knockdown_96h_MCF7	1/300	0.250553	0.250553	-0.932918	1.29124	SLC6A2
GPR174_knockdown_96h_HT29	1/300	0.250553	0.250553	-0.931853	1.28976	SLC6A2
PRKACB_knockdown_96h_PC3	1/300	0.250553	0.250553	-0.931807	1.2897	SCNN1G
FZD7_knockdown_96h_A375	1/300	0.250553	0.250553	-0.930809	1.28832	ATP8B4
GPR110_knockdown_96h_A375	1/300	0.250553	0.250553	-0.930338	1.28767	SLC6A2
FZD6_knockdown_96h_HEPG2	1/300	0.250553	0.250553	-0.929708	1.28679	FOXN1
ADRA2A_knockdown_96h_MCF7	1/300	0.250553	0.250553	-0.929017	1.28584	KLF11
PROKR1_knockdown_96h_MCF7	1/300	0.250553	0.250553	-0.927629	1.28392	SLC6A2
INSR_knockdown_96h_HCC515	1/300	0.250553	0.250553	-0.926792	1.28276	HAND2
GABRB3_knockdown_96h_A375	1/300	0.250553	0.250553	-0.926514	1.28237	SCNN1G
MAP2K6_knockdown_96h_A375	1/300	0.250553	0.250553	-0.926132	1.28184	FOXN1
CHEK2_knockdown_96h_HA1E	1/300	0.250553	0.250553	-0.925833	1.28143	FOXN1
BUB1_knockdown_96h_HA1E	1/300	0.250553	0.250553	-0.925537	1.28102	FOXN1
PIM3_knockdown_96h_HA1E	1/300	0.250553	0.250553	-0.924907	1.28015	SLC6A2
CELSR2_knockdown_96h_A375	1/300	0.250553	0.250553	-0.924093	1.27902	CORT
FLT1_knockdown_96h_HEPG2	1/300	0.250553	0.250553	-0.923312	1.27794	SLC6A2
HIPK1_knockdown_96h_HCC515	1/300	0.250553	0.250553	-0.923068	1.2776	HAND2
PDGFRA_knockdown_96h_A549	1/300	0.250553	0.250553	-0.921314	1.27518	GPR25
BMPR1A_knockdown_96h_HCC515	1/300	0.250553	0.250553	-0.920903	1.27461	FOXN1
NR1H2_knockdown_96h_A375	1/300	0.250553	0.250553	-0.919668	1.2729	FOXN1
RPS6KA1_knockdown_96h_MCF7	1/300	0.250553	0.250553	-0.918347	1.27107	CD101
FFAR1_knockdown_96h_HA1E	1/300	0.250553	0.250553	-0.917204	1.26949	SLC6A2
PTK2_knockdown_96h_HT29	1/300	0.250553	0.250553	-0.915489	1.26711	SCNN1G
GPR142_knockdown_96h_HCC515	1/300	0.250553	0.250553	-0.914987	1.26642	FOXN1
MARK4_knockdown_96h_HCC515	1/300	0.250553	0.250553	-0.913665	1.26459	GPR25
GPR83_knockdown_96h_MCF7	1/300	0.250553	0.250553	-0.913481	1.26433	SCNN1G
CDK2_knockdown_96h_A375	1/300	0.250553	0.250553	-0.912152	1.26249	FOXN1
TAAR1_knockdown_96h_A375	1/300	0.250553	0.250553	-0.911325	1.26135	HAND2
FGFR4_knockdown_96h_A375	1/300	0.250553	0.250553	-0.91113	1.26108	SLC6A2
PAK4_knockdown_96h_HT29	1/300	0.250553	0.250553	-0.909521	1.25885	SCNN1G
P2RY8_knockdown_96h_HEPG2	1/300	0.250553	0.250553	-0.909173	1.25837	SCNN1G
CCRL2_knockdown_96h_A549	1/300	0.250553	0.250553	-0.907802	1.25647	SCNN1G
RIOK2_knockdown_96h_HT29	1/300	0.250553	0.250553	-0.906591	1.2548	FOXN1
CDK19_knockdown_96h_HT29	1/300	0.250553	0.250553	-0.906582	1.25479	CORT
ESR2_knockdown_96h_A375	1/300	0.250553	0.250553	-0.904121	1.25138	GPR25
GRIN3A_knockdown_96h_HA1E	1/300	0.250553	0.250553	-0.901606	1.2479	HAND2
TYK2_knockdown_96h_PC3	1/300	0.250553	0.250553	-0.89889	1.24414	FOXN1
JAK3_knockdown_96h_MCF7	1/300	0.250553	0.250553	-0.897946	1.24283	SCNN1G
GPRC5B_knockdown_96h_MCF7	1/300	0.250553	0.250553	-0.894335	1.23783	SLC6A2
SUCNR1_knockdown_96h_HEPG2	1/300	0.250553	0.250553	-0.893785	1.23707	CORT
TP53RK_knockdown_96h_PC3	1/300	0.250553	0.250553	-0.890563	1.23261	FOXN1
OR5W2_knockdown_96h_A375	1/300	0.250553	0.250553	-0.887389	1.22822	ATP8B4
DAPK3_knockdown_96h_A549	1/300	0.250553	0.250553	-0.887002	1.22768	GPR25
NR5A2_knockdown_96h_PC3	1/300	0.250553	0.250553	-0.886908	1.22755	GPR25
GPR107_knockdown_96h_HEPG2	1/300	0.250553	0.250553	-0.883807	1.22326	SCNN1G
PIK3CG_knockdown_96h_A375	1/300	0.250553	0.250553	-0.881009	1.21939	SCNN1G
BTK_knockdown_96h_HCC515	1/300	0.250553	0.250553	-0.879752	1.21765	FOXN1
EPHA2_knockdown_96h_MCF7	1/300	0.250553	0.250553	-0.879575	1.21741	POU4F2
NR2C2_knockdown_96h_MCF7	1/300	0.250553	0.250553	-0.878758	1.21627	GPR25
FFAR1_knockdown_96h_A375	1/300	0.250553	0.250553	-0.878685	1.21617	SLC6A2
GPR39_knockdown_96h_MCF7	1/300	0.250553	0.250553	-0.877321	1.21429	SCNN1G
PIK3CG_knockdown_96h_A549	1/300	0.250553	0.250553	-0.877307	1.21427	HAND2
RARG_knockdown_96h_HA1E	1/300	0.250553	0.250553	-0.876339	1.21293	GPR25
FZD2_knockdown_96h_MCF7	1/300	0.250553	0.250553	-0.872933	1.20821	SLC6A2
CLK4_knockdown_96h_HA1E	1/300	0.250553	0.250553	-0.871234	1.20586	HAND2
EIF2AK3_knockdown_96h_A375	1/300	0.250553	0.250553	-0.869545	1.20352	FOXN1
MAPKAPK2_knockdown_96h_MCF7	1/300	0.250553	0.250553	-0.868379	1.20191	SCNN1G
LPAR6_knockdown_96h_PC3	1/300	0.250553	0.250553	-0.867868	1.2012	SCNN1G
LGR5_knockdown_96h_A375	1/300	0.250553	0.250553	-0.866747	1.19965	GPR25
GPR55_knockdown_96h_HA1E	1/300	0.250553	0.250553	-0.865361	1.19773	SLC6A2
ILK_knockdown_96h_HT29	1/300	0.250553	0.250553	-0.864077	1.19595	CORT
AGTR1_knockdown_96h_MCF7	1/300	0.250553	0.250553	-0.863965	1.1958	SLC6A2
PLK1_knockdown_96h_HEPG2	1/300	0.250553	0.250553	-0.863802	1.19557	POU4F2
FGFR1_knockdown_96h_PC3	1/300	0.250553	0.250553	-0.861217	1.192	SLC6A2
PPARD_knockdown_96h_HT29	1/300	0.250553	0.250553	-0.858604	1.18838	SLC6A2
LYN_knockdown_96h_HA1E	1/300	0.250553	0.250553	-0.85846	1.18818	FOXN1
ITPR2_knockdown_96h_HEPG2	1/300	0.250553	0.250553	-0.856334	1.18524	GPR25
STK39_knockdown_96h_HEPG2	1/300	0.250553	0.250553	-0.855666	1.18431	HAND2
LPAR1_knockdown_96h_PC3	1/300	0.250553	0.250553	-0.853981	1.18198	SLC6A2
GPR128_knockdown_96h_HA1E	1/300	0.250553	0.250553	-0.853883	1.18184	CORT
HNF4A_knockdown_96h_PC3	1/300	0.250553	0.250553	-0.853615	1.18147	POU4F2
EPHB2_knockdown_96h_A375	1/300	0.250553	0.250553	-0.852606	1.18008	SCNN1G
STK17A_knockdown_96h_HA1E	1/300	0.250553	0.250553	-0.851169	1.17809	SLC6A2
PLK4_knockdown_96h_HT29	1/300	0.250553	0.250553	-0.850156	1.17669	FOXN1
PLK4_knockdown_96h_PC3	1/300	0.250553	0.250553	-0.849189	1.17535	SCNN1G
GPR62_knockdown_96h_A375	1/300	0.250553	0.250553	-0.849044	1.17515	SLC6A2
TYK2_knockdown_96h_HT29	1/300	0.250553	0.250553	-0.848434	1.1743	CORT
FLT4_knockdown_96h_A549	1/300	0.250553	0.250553	-0.847327	1.17277	GPR25
GPR156_knockdown_96h_HA1E	1/300	0.250553	0.250553	-0.846287	1.17133	CORT
ROCK2_knockdown_96h_PC3	1/300	0.250553	0.250553	-0.845723	1.17055	CORT
PXK_knockdown_96h_HEPG2	1/300	0.250553	0.250553	-0.845676	1.17049	FOXN1
VIPR1_knockdown_96h_HCC515	1/300	0.250553	0.250553	-0.844846	1.16934	HAND2
PKN2_knockdown_96h_HCC515	1/300	0.250553	0.250553	-0.843692	1.16774	FOXN1
MAS1L_knockdown_96h_PC3	1/300	0.250553	0.250553	-0.842542	1.16615	GPR25
GPR150_knockdown_96h_A549	1/300	0.250553	0.250553	-0.840842	1.1638	POU4F2
NTRK1_knockdown_96h_PC3	1/300	0.250553	0.250553	-0.839083	1.16136	CD101
OPN4_knockdown_96h_MCF7	1/300	0.250553	0.250553	-0.838973	1.16121	KLF11
STRADB_knockdown_96h_HA1E	1/300	0.250553	0.250553	-0.838071	1.15996	CORT
OXSR1_knockdown_96h_HT29	1/300	0.250553	0.250553	-0.837622	1.15934	FOXN1
MAP3K8_knockdown_96h_A375	1/300	0.250553	0.250553	-0.837497	1.15917	SCNN1G
GPR37_knockdown_96h_PC3	1/300	0.250553	0.250553	-0.836556	1.15786	FOXN1
CSNK1D_knockdown_96h_MCF7	1/300	0.250553	0.250553	-0.833953	1.15426	GPR25
VN1R5_knockdown_96h_A375	1/300	0.250553	0.250553	-0.833525	1.15367	HAND2
STK11_knockdown_96h_HEPG2	1/300	0.250553	0.250553	-0.833164	1.15317	SCNN1G
KSR2_knockdown_96h_PC3	1/300	0.250553	0.250553	-0.830497	1.14948	HAND2
MAP3K8_knockdown_96h_HT29	1/300	0.250553	0.250553	-0.830067	1.14888	SLC6A2
EIF2AK1_knockdown_96h_HEPG2	1/300	0.250553	0.250553	-0.826843	1.14442	SCNN1G
ABCF1_knockdown_96h_HEPG2	1/300	0.250553	0.250553	-0.826235	1.14358	POU4F2
F2R_knockdown_96h_HT29	1/300	0.250553	0.250553	-0.826144	1.14345	ATP8B4
NOX1_knockdown_96h_A375	1/300	0.250553	0.250553	-0.825928	1.14315	ATP8B4
OXGR1_knockdown_96h_HCC515	1/300	0.250553	0.250553	-0.825832	1.14302	FOXN1
PIK3R4_knockdown_96h_HEPG2	1/300	0.250553	0.250553	-0.825188	1.14213	FOXN1
MCHR2_knockdown_96h_A375	1/300	0.250553	0.250553	-0.824069	1.14058	SLC6A2
AURKB_knockdown_96h_HA1E	1/300	0.250553	0.250553	-0.823892	1.14033	SLC6A2
CIT_knockdown_96h_HCC515	1/300	0.250553	0.250553	-0.823453	1.13973	GPR25
MYLK2_knockdown_96h_HCC515	1/300	0.250553	0.250553	-0.822491	1.1384	CD101
NMUR2_knockdown_96h_HEPG2	1/300	0.250553	0.250553	-0.821143	1.13653	FOXN1
MRGPRX4_knockdown_96h_HA1E	1/300	0.250553	0.250553	-0.82094	1.13625	SLC6A2
GPR115_knockdown_96h_HT29	1/300	0.250553	0.250553	-0.820403	1.13551	ATP8B4
MAPKAPK2_knockdown_96h_A549	1/300	0.250553	0.250553	-0.819515	1.13428	HAND2
GABBR1_knockdown_96h_PC3	1/300	0.250553	0.250553	-0.818642	1.13307	GPR25
PRKCZ_knockdown_96h_HT29	1/300	0.250553	0.250553	-0.818274	1.13256	FOXN1
GABRA5_knockdown_96h_PC3	1/300	0.250553	0.250553	-0.816928	1.1307	FOXN1
OXTR_knockdown_96h_PC3	1/300	0.250553	0.250553	-0.816741	1.13044	HAND2
ULK3_knockdown_96h_A375	1/300	0.250553	0.250553	-0.816671	1.13034	FOXN1
MAPK13_knockdown_96h_HCC515	1/300	0.250553	0.250553	-0.816331	1.12987	GPR25
KCNJ11_knockdown_96h_HCC515	1/300	0.250553	0.250553	-0.816135	1.1296	FOXN1
CDC7_knockdown_96h_HA1E	1/300	0.250553	0.250553	-0.816131	1.12959	FOXN1
OR52B2_knockdown_96h_A375	1/300	0.250553	0.250553	-0.815891	1.12926	ATP8B4
CSNK1G3_knockdown_96h_A549	1/300	0.250553	0.250553	-0.812711	1.12486	POU4F2
NEK7_knockdown_96h_HA1E	1/300	0.250553	0.250553	-0.812618	1.12473	HAND2
ELTD1_knockdown_96h_HEPG2	1/300	0.250553	0.250553	-0.812036	1.12393	FOXN1
PROKR1_knockdown_96h_A375	1/300	0.250553	0.250553	-0.811044	1.12255	FOXN1
ATR_knockdown_96h_HCC515	1/300	0.250553	0.250553	-0.810738	1.12213	GPR25
GPRC5A_knockdown_96h_HCC515	1/300	0.250553	0.250553	-0.810678	1.12205	SLC6A2
BDKRB2_knockdown_96h_HEPG2	1/300	0.250553	0.250553	-0.809697	1.12069	SCNN1G
ROCK2_knockdown_96h_HA1E	1/300	0.250553	0.250553	-0.807633	1.11783	SLC6A2
MAP4K4_knockdown_96h_A549	1/300	0.250553	0.250553	-0.805757	1.11523	FOXN1
MAPK12_knockdown_96h_MCF7	1/300	0.250553	0.250553	-0.804006	1.11281	SLC6A2
GABBR2_knockdown_96h_HT29	1/300	0.250553	0.250553	-0.803182	1.11167	GPR25
ERBB3_knockdown_96h_PC3	1/300	0.250553	0.250553	-0.803153	1.11163	CORT
DAPK1_knockdown_96h_HA1E	1/300	0.250553	0.250553	-0.800015	1.10729	POU4F2
RPS6KB1_knockdown_96h_A375	1/300	0.250553	0.250553	-0.799896	1.10712	SLC6A2
NTSR1_knockdown_96h_MCF7	1/300	0.250553	0.250553	-0.799665	1.1068	SLC6A2
OR5W2_knockdown_96h_MCF7	1/300	0.250553	0.250553	-0.797161	1.10334	SLC6A2
OXGR1_knockdown_96h_HEPG2	1/300	0.250553	0.250553	-0.796265	1.1021	HAND2
GPR176_knockdown_96h_A375	1/300	0.250553	0.250553	-0.795486	1.10102	ATP8B4
IKBKE_knockdown_96h_HCC515	1/300	0.250553	0.250553	-0.794864	1.10016	CORT
LPAR1_knockdown_96h_MCF7	1/300	0.250553	0.250553	-0.794786	1.10005	POU4F2
MET_knockdown_96h_A549	1/300	0.250553	0.250553	-0.794032	1.09901	SCNN1G
BRAF_knockdown_96h_MCF7	1/300	0.250553	0.250553	-0.791232	1.09513	CD101
GPRC5C_knockdown_96h_HT29	1/300	0.250553	0.250553	-0.786676	1.08882	SCNN1G
RYK_knockdown_96h_A549	1/300	0.250553	0.250553	-0.784491	1.0858	SCNN1G
WEE1_knockdown_96h_HCC515	1/300	0.250553	0.250553	-0.782414	1.08293	SCNN1G
NR4A2_knockdown_96h_A549	1/300	0.250553	0.250553	-0.780923	1.08086	HAND2
NUAK1_knockdown_96h_A375	1/300	0.250553	0.250553	-0.780281	1.07997	CORT
EPHA6_knockdown_96h_HEPG2	1/300	0.250553	0.250553	-0.779356	1.07869	HAND2
PDPK1_knockdown_96h_HCC515	1/300	0.250553	0.250553	-0.779148	1.07841	GPR25
OR52B2_knockdown_96h_HCC515	1/300	0.250553	0.250553	-0.777964	1.07677	HAND2
RAF1_knockdown_96h_HCC515	1/300	0.250553	0.250553	-0.777396	1.07598	FOXN1
NR2C2_knockdown_96h_HA1E	1/300	0.250553	0.250553	-0.777148	1.07564	CORT
MAPK12_knockdown_96h_HCC515	1/300	0.250553	0.250553	-0.776247	1.07439	GPR25
CDK11B_knockdown_96h_MCF7	1/300	0.250553	0.250553	-0.776092	1.07418	SLC6A2
DDR1_knockdown_96h_HA1E	1/300	0.250553	0.250553	-0.773265	1.07026	FOXN1
STK24_knockdown_96h_A375	1/300	0.250553	0.250553	-0.773045	1.06996	FOXN1
NEK4_knockdown_96h_MCF7	1/300	0.250553	0.250553	-0.769469	1.06501	POU4F2
SIK3_knockdown_96h_HA1E	1/300	0.250553	0.250553	-0.766246	1.06055	POU4F2
RXRG_knockdown_96h_A549	1/300	0.250553	0.250553	-0.763053	1.05613	GPR25
GPR133_knockdown_96h_A549	1/300	0.250553	0.250553	-0.762919	1.05594	HAND2
GPR56_knockdown_96h_A375	1/300	0.250553	0.250553	-0.761952	1.05461	POU4F2
SCYL3_knockdown_96h_HA1E	1/300	0.250553	0.250553	-0.760954	1.05322	SLC6A2
DYRK3_knockdown_96h_HCC515	1/300	0.250553	0.250553	-0.760324	1.05235	FOXN1
NRBP2_knockdown_96h_MCF7	1/300	0.250553	0.250553	-0.760137	1.05209	SLC6A2
SIK1_knockdown_96h_MCF7	1/300	0.250553	0.250553	-0.758827	1.05028	SCNN1G
PTGFR_knockdown_96h_MCF7	1/300	0.250553	0.250553	-0.756966	1.0477	SLC6A2
MERTK_knockdown_96h_PC3	1/300	0.250553	0.250553	-0.756896	1.04761	CD101
SRC_knockdown_96h_A375	1/300	0.250553	0.250553	-0.75687	1.04757	FOXN1
SLK_knockdown_96h_PC3	1/300	0.250553	0.250553	-0.756251	1.04671	FOXN1
RET_knockdown_96h_HT29	1/300	0.250553	0.250553	-0.756124	1.04654	COL10A1
TRIB1_knockdown_96h_A375	1/300	0.250553	0.250553	-0.754799	1.04471	SCNN1G
GPR31_knockdown_96h_HEPG2	1/300	0.250553	0.250553	-0.753688	1.04317	HAND2
EPHA6_knockdown_96h_HCC515	1/300	0.250553	0.250553	-0.753217	1.04252	FOXN1
PLK2_knockdown_96h_A549	1/300	0.250553	0.250553	-0.751966	1.04078	GPR25
GPR107_knockdown_96h_MCF7	1/300	0.250553	0.250553	-0.751909	1.04071	SLC6A2
NMUR2_knockdown_96h_A549	1/300	0.250553	0.250553	-0.750536	1.0388	GPR25
PKN1_knockdown_96h_HCC515	1/300	0.250553	0.250553	-0.749341	1.03715	FOXN1
CXCR7_knockdown_96h_HA1E	1/300	0.250553	0.250553	-0.748645	1.03619	KLF11
ROCK2_knockdown_96h_MCF7	1/300	0.250553	0.250553	-0.747766	1.03497	GPR25
NEK9_knockdown_96h_HCC515	1/300	0.250553	0.250553	-0.747546	1.03467	HAND2
STK16_knockdown_96h_HT29	1/300	0.250553	0.250553	-0.747198	1.03418	SLC6A2
SCNN1A_knockdown_96h_MCF7	1/300	0.250553	0.250553	-0.745144	1.03134	GPR25
PRKCI_knockdown_96h_A549	1/300	0.250553	0.250553	-0.745133	1.03133	CD101
KCNK2_knockdown_96h_HA1E	1/300	0.250553	0.250553	-0.74501	1.03116	FOXN1
GABRG1_knockdown_96h_A375	1/300	0.250553	0.250553	-0.744792	1.03085	SLC6A2
NR4A2_knockdown_96h_HCC515	1/300	0.250553	0.250553	-0.743836	1.02953	FOXN1
GPR146_knockdown_96h_MCF7	1/300	0.250553	0.250553	-0.741662	1.02652	FOXN1
PTK2B_knockdown_96h_HEPG2	1/300	0.250553	0.250553	-0.739762	1.02389	SCNN1G
CHUK_knockdown_96h_A549	1/300	0.250553	0.250553	-0.739675	1.02377	SCNN1G
GABRP_knockdown_96h_PC3	1/300	0.250553	0.250553	-0.73797	1.02141	HAND2
GPR101_knockdown_96h_PC3	1/300	0.250553	0.250553	-0.737624	1.02093	HAND2
STRADB_knockdown_96h_HT29	1/300	0.250553	0.250553	-0.735369	1.01781	FOXN1
PRKCZ_knockdown_96h_HA1E	1/300	0.250553	0.250553	-0.731985	1.01313	SCNN1G
PLK4_knockdown_96h_HCC515	1/300	0.250553	0.250553	-0.731717	1.01276	HAND2
PAK4_knockdown_96h_HCC515	1/300	0.250553	0.250553	-0.73052	1.0111	FOXN1
PRKCD_knockdown_96h_PC3	1/300	0.250553	0.250553	-0.726897	1.00609	FOXN1
P2RY2_knockdown_96h_HT29	1/300	0.250553	0.250553	-0.72633	1.0053	SCNN1G
STK24_knockdown_96h_HA1E	1/300	0.250553	0.250553	-0.726146	1.00505	SCNN1G
MAPK12_knockdown_96h_HEPG2	1/300	0.250553	0.250553	-0.725367	1.00397	GPR25
PLK2_knockdown_96h_HEPG2	1/300	0.250553	0.250553	-0.725307	1.00389	POU4F2
CELSR2_knockdown_96h_HCC515	1/300	0.250553	0.250553	-0.724922	1.00335	SLC6A2
MAPKAPK2_knockdown_96h_A375	1/300	0.250553	0.250553	-0.724694	1.00304	FOXN1
FZD8_knockdown_96h_MCF7	1/300	0.250553	0.250553	-0.721481	0.998589	GPR25
PAK1_knockdown_96h_PC3	1/300	0.250553	0.250553	-0.720886	0.997767	SLC6A2
GPR152_knockdown_96h_HT29	1/300	0.250553	0.250553	-0.720467	0.997186	SLC6A2
JAK1_knockdown_96h_MCF7	1/300	0.250553	0.250553	-0.719289	0.995556	SLC6A2
GPER_knockdown_96h_HT29	1/300	0.250553	0.250553	-0.718608	0.994614	POU4F2
CDK2_knockdown_96h_HEPG2	1/300	0.250553	0.250553	-0.71833	0.994229	HAND2
MAST2_knockdown_96h_A549	1/300	0.250553	0.250553	-0.717542	0.993138	GPR25
GPR152_knockdown_96h_MCF7	1/300	0.250553	0.250553	-0.716345	0.991481	GPR25
JAK1_knockdown_96h_PC3	1/300	0.250553	0.250553	-0.716299	0.991418	CORT
TAOK3_knockdown_96h_A375	1/300	0.250553	0.250553	-0.716204	0.991287	POU4F2
GPR39_knockdown_96h_A549	1/300	0.250553	0.250553	-0.716127	0.99118	SCNN1G
GSK3A_knockdown_96h_A375	1/300	0.250553	0.250553	-0.715271	0.989995	FOXN1
GPR176_knockdown_96h_HA1E	1/300	0.250553	0.250553	-0.713952	0.988169	POU4F2
STK39_knockdown_96h_MCF7	1/300	0.250553	0.250553	-0.713313	0.987285	CORT
PKN2_knockdown_96h_HA1E	1/300	0.250553	0.250553	-0.713211	0.987143	FOXN1
BTK_knockdown_96h_PC3	1/300	0.250553	0.250553	-0.712097	0.985601	FOXN1
NR2F1_knockdown_96h_HEPG2	1/300	0.250553	0.250553	-0.710527	0.983429	CORT
MAP3K4_knockdown_96h_A375	1/300	0.250553	0.250553	-0.709923	0.982592	FOXN1
CDK11B_knockdown_96h_HEPG2	1/300	0.250553	0.250553	-0.708162	0.980155	CORT
JAK2_knockdown_96h_HCC515	1/300	0.250553	0.250553	-0.708044	0.979992	SLC6A2
IRAK4_knockdown_96h_HT29	1/300	0.250553	0.250553	-0.708021	0.97996	SLC6A2
PRKCH_knockdown_96h_HEPG2	1/300	0.250553	0.250553	-0.708011	0.979946	CORT
CSNK1D_knockdown_96h_A375	1/300	0.250553	0.250553	-0.70732	0.97899	POU4F2
FGFR2_knockdown_96h_MCF7	1/300	0.250553	0.250553	-0.704549	0.975155	POU4F2
GABRG1_knockdown_96h_HT29	1/300	0.250553	0.250553	-0.704208	0.974683	FOXN1
TRIB3_knockdown_96h_PC3	1/300	0.250553	0.250553	-0.704178	0.974641	FOXN1
EMR1_knockdown_96h_PC3	1/300	0.250553	0.250553	-0.704052	0.974467	SLC6A2
ROCK1_knockdown_96h_HT29	1/300	0.250553	0.250553	-0.702601	0.972458	CORT
LIMK2_knockdown_96h_A375	1/300	0.250553	0.250553	-0.702382	0.972155	SLC6A2
PPARD_knockdown_96h_HA1E	1/300	0.250553	0.250553	-0.701909	0.971501	FOXN1
TBXA2R_knockdown_96h_HA1E	1/300	0.250553	0.250553	-0.69908	0.967586	HAND2
VN1R5_knockdown_96h_PC3	1/300	0.250553	0.250553	-0.698044	0.966151	SLC6A2
RARB_knockdown_96h_HEPG2	1/300	0.250553	0.250553	-0.696754	0.964366	SCNN1G
PRKCE_knockdown_96h_PC3	1/300	0.250553	0.250553	-0.695284	0.962331	SCNN1G
CHEK2_knockdown_96h_HEPG2	1/300	0.250553	0.250553	-0.695181	0.962188	HAND2
NTSR1_knockdown_96h_HA1E	1/300	0.250553	0.250553	-0.693647	0.960065	CD101
PAK4_knockdown_96h_PC3	1/300	0.250553	0.250553	-0.690173	0.955256	SCNN1G
O3FAR1_knockdown_96h_A549	1/300	0.250553	0.250553	-0.688303	0.952669	HAND2
STK3_knockdown_96h_A549	1/300	0.250553	0.250553	-0.687062	0.950952	CORT
GPR4_knockdown_96h_HA1E	1/300	0.250553	0.250553	-0.686221	0.949788	CD101
NLK_knockdown_96h_A549	1/300	0.250553	0.250553	-0.682519	0.944663	CD101
AKT3_knockdown_96h_A375	1/300	0.250553	0.250553	-0.681617	0.943415	SCNN1G
NLK_knockdown_96h_HT29	1/300	0.250553	0.250553	-0.681425	0.943149	SCNN1G
ADORA2A_knockdown_96h_HT29	1/300	0.250553	0.250553	-0.67995	0.941107	SCNN1G
RXRB_knockdown_96h_A375	1/300	0.250553	0.250553	-0.679784	0.940877	SLC6A2
ROCK1_knockdown_96h_A375	1/300	0.250553	0.250553	-0.673663	0.932406	KLF11
CLK2_knockdown_96h_HCC515	1/300	0.250553	0.250553	-0.671148	0.928925	SLC6A2
S1PR3_knockdown_96h_HT29	1/300	0.250553	0.250553	-0.671041	0.928777	HAND2
FLT1_knockdown_96h_HCC515	1/300	0.250553	0.250553	-0.666876	0.923012	FOXN1
GPR34_knockdown_96h_PC3	1/300	0.250553	0.250553	-0.665299	0.92083	SLC6A2
MAPK8_knockdown_96h_A549	1/300	0.250553	0.250553	-0.663483	0.918316	CD101
GPR26_knockdown_96h_HEPG2	1/300	0.250553	0.250553	-0.662476	0.916922	GPR25
MAP3K5_knockdown_96h_HEPG2	1/300	0.250553	0.250553	-0.661954	0.9162	GPR25
RPS6KA3_knockdown_96h_HCC515	1/300	0.250553	0.250553	-0.661192	0.915144	CD101
GPR39_knockdown_96h_HEPG2	1/300	0.250553	0.250553	-0.659744	0.913141	HAND2
MAS1L_knockdown_96h_A549	1/300	0.250553	0.250553	-0.657855	0.910527	GPR25
GPR78_knockdown_96h_PC3	1/300	0.250553	0.250553	-0.657731	0.910355	KLF11
PAK2_knockdown_96h_A549	1/300	0.250553	0.250553	-0.655484	0.907244	SCNN1G
BUB1_knockdown_96h_PC3	1/300	0.250553	0.250553	-0.653887	0.905034	SCNN1G
CSNK1A1L_knockdown_96h_HT29	1/300	0.250553	0.250553	-0.653812	0.90493	GPR25
SRC_knockdown_96h_HCC515	1/300	0.250553	0.250553	-0.653041	0.903863	FOXN1
MASTL_knockdown_96h_PC3	1/300	0.250553	0.250553	-0.650861	0.900845	SLC6A2
KIT_knockdown_96h_HCC515	1/300	0.250553	0.250553	-0.649572	0.899062	SLC6A2
MAP3K7_knockdown_96h_HEPG2	1/300	0.250553	0.250553	-0.648762	0.897941	HAND2
RARB_knockdown_96h_MCF7	1/300	0.250553	0.250553	-0.646795	0.895218	SLC6A2
PAK2_knockdown_96h_MCF7	1/300	0.250553	0.250553	-0.646642	0.895006	KLF11
CDK6_knockdown_96h_MCF7	1/300	0.250553	0.250553	-0.643907	0.891221	POU4F2
CLIC4_knockdown_96h_A375	1/300	0.250553	0.250553	-0.643636	0.890846	SLC6A2
LPAR1_knockdown_96h_A549	1/300	0.250553	0.250553	-0.643346	0.890444	SCNN1G
STK25_knockdown_96h_HEPG2	1/300	0.250553	0.250553	-0.642847	0.889754	FOXN1
PIM1_knockdown_96h_MCF7	1/300	0.250553	0.250553	-0.642411	0.88915	CD101
GPR156_knockdown_96h_HCC515	1/300	0.250553	0.250553	-0.640689	0.886767	HAND2
FLT1_knockdown_96h_HA1E	1/300	0.250553	0.250553	-0.640213	0.886109	FOXN1
CAMKK2_knockdown_96h_MCF7	1/300	0.250553	0.250553	-0.637831	0.882812	SLC6A2
ARAF_knockdown_96h_HEPG2	1/300	0.250553	0.250553	-0.636465	0.880921	CORT
FZD2_knockdown_96h_HEPG2	1/300	0.250553	0.250553	-0.636225	0.880589	SCNN1G
RORC_knockdown_96h_HEPG2	1/300	0.250553	0.250553	-0.635725	0.879896	FOXN1
SCN9A_knockdown_96h_MCF7	1/300	0.250553	0.250553	-0.635639	0.879777	SLC6A2
CDK7_knockdown_96h_A549	1/300	0.250553	0.250553	-0.635278	0.879278	CORT
TBK1_knockdown_96h_HA1E	1/300	0.250553	0.250553	-0.634388	0.878046	FOXN1
MTOR_knockdown_96h_A375	1/300	0.250553	0.250553	-0.633908	0.877381	SCNN1G
GPR31_knockdown_96h_HCC515	1/300	0.250553	0.250553	-0.631545	0.874111	FOXN1
VDR_knockdown_96h_A375	1/300	0.250553	0.250553	-0.631436	0.87396	HAND2
MAPK1_knockdown_96h_A375	1/300	0.250553	0.250553	-0.631344	0.873832	FOXN1
MKNK2_knockdown_96h_HCC515	1/300	0.250553	0.250553	-0.631119	0.873521	HAND2
PRKCB_knockdown_96h_HA1E	1/300	0.250553	0.250553	-0.62846	0.869841	POU4F2
KCNMA1_knockdown_96h_A375	1/300	0.250553	0.250553	-0.626925	0.867717	CD101
PRKDC_knockdown_96h_HCC515	1/300	0.250553	0.250553	-0.626235	0.866762	FOXN1
YES1_knockdown_96h_HT29	1/300	0.250553	0.250553	-0.625967	0.866391	GPR25
PRKAA2_knockdown_96h_A375	1/300	0.250553	0.250553	-0.624198	0.863942	SLC6A2
PXK_knockdown_96h_A375	1/300	0.250553	0.250553	-0.622534	0.861639	FOXN1
NPSR1_knockdown_96h_A549	1/300	0.250553	0.250553	-0.620765	0.85919	SCNN1G
GABRA5_knockdown_96h_HEPG2	1/300	0.250553	0.250553	-0.618805	0.856477	SCNN1G
TRPM2_knockdown_96h_HCC515	1/300	0.250553	0.250553	-0.61867	0.856291	HAND2
TGFBR2_knockdown_96h_A375	1/300	0.250553	0.250553	-0.618523	0.856087	SLC6A2
GPR64_knockdown_96h_HA1E	1/300	0.250553	0.250553	-0.61348	0.849107	SCNN1G
MAPK8_knockdown_96h_MCF7	1/300	0.250553	0.250553	-0.61249	0.847737	CD101
CDK19_knockdown_96h_A549	1/300	0.250553	0.250553	-0.610956	0.845614	SLC6A2
BDKRB2_knockdown_96h_HA1E	1/300	0.250553	0.250553	-0.610156	0.844506	FOXN1
GPR152_knockdown_96h_A375	1/300	0.250553	0.250553	-0.609788	0.843998	CORT
HCN3_knockdown_96h_HEPG2	1/300	0.250553	0.250553	-0.607327	0.840591	GPR25
LRRK2_knockdown_96h_HCC515	1/300	0.250553	0.250553	-0.603846	0.835774	FOXN1
PDPK1_knockdown_96h_A549	1/300	0.250553	0.250553	-0.603578	0.835402	SCNN1G
PDK1_knockdown_96h_A549	1/300	0.250553	0.250553	-0.600541	0.831198	ATP8B4
FGFR3_knockdown_96h_HT29	1/300	0.250553	0.250553	-0.6004	0.831003	FOXN1
FZD5_knockdown_96h_MCF7	1/300	0.250553	0.250553	-0.598936	0.828977	SLC6A2
STK38_knockdown_96h_HCC515	1/300	0.250553	0.250553	-0.597822	0.827436	HAND2
OR52B2_knockdown_96h_A549	1/300	0.250553	0.250553	-0.596982	0.826273	FOXN1
GPR137_knockdown_96h_PC3	1/300	0.250553	0.250553	-0.596434	0.825515	SCNN1G
MAP3K14_knockdown_96h_A549	1/300	0.250553	0.250553	-0.596125	0.825087	SCNN1G
LPAR5_knockdown_96h_HEPG2	1/300	0.250553	0.250553	-0.5953	0.823944	HAND2
NTSR1_knockdown_96h_HEPG2	1/300	0.250553	0.250553	-0.594051	0.822216	CORT
RORC_knockdown_96h_PC3	1/300	0.250553	0.250553	-0.592675	0.820311	HAND2
GSK3B_knockdown_96h_MCF7	1/300	0.250553	0.250553	-0.591527	0.818722	SLC6A2
CCRL2_knockdown_96h_HT29	1/300	0.250553	0.250553	-0.590579	0.81741	FOXN1
STK3_knockdown_96h_HEPG2	1/300	0.250553	0.250553	-0.590472	0.817262	CORT
IRAK1_knockdown_96h_HT29	1/300	0.250553	0.250553	-0.587344	0.812932	GPR25
ITPR2_knockdown_96h_HCC515	1/300	0.250553	0.250553	-0.586783	0.812157	SLC6A2
BRAF_knockdown_96h_PC3	1/300	0.250553	0.250553	-0.585399	0.810241	SLC6A2
MRGPRX4_knockdown_96h_HEPG2	1/300	0.250553	0.250553	-0.584178	0.808551	HAND2
KCNK2_knockdown_96h_HEPG2	1/300	0.250553	0.250553	-0.583483	0.807589	SCNN1G
NR3C1_knockdown_96h_A375	1/300	0.250553	0.250553	-0.582006	0.805545	SLC6A2
KCNG1_knockdown_96h_HCC515	1/300	0.250553	0.250553	-0.579538	0.802129	FOXN1
PRKCQ_knockdown_96h_A375	1/300	0.250553	0.250553	-0.578793	0.801097	SCNN1G
CXCR7_knockdown_96h_HEPG2	1/300	0.250553	0.250553	-0.578455	0.800629	FOXN1
CSNK1D_knockdown_96h_HEPG2	1/300	0.250553	0.250553	-0.57579	0.796941	FOXN1
GABRG1_knockdown_96h_HA1E	1/300	0.250553	0.250553	-0.57559	0.796664	CORT
RPS6KA3_knockdown_96h_HEPG2	1/300	0.250553	0.250553	-0.575366	0.796355	GPR25
UTS2R_knockdown_96h_PC3	1/300	0.250553	0.250553	-0.57152	0.791031	SLC6A2
MAPK1_knockdown_96h_MCF7	1/300	0.250553	0.250553	-0.571103	0.790454	HAND2
PRKD2_knockdown_96h_PC3	1/300	0.250553	0.250553	-0.567901	0.786022	HAND2
OXSR1_knockdown_96h_A375	1/300	0.250553	0.250553	-0.567369	0.785286	FOXN1
FZD6_knockdown_96h_A375	1/300	0.250553	0.250553	-0.567078	0.784883	GPR25
NMUR2_knockdown_96h_PC3	1/300	0.250553	0.250553	-0.564571	0.781414	POU4F2
FZD3_knockdown_96h_HCC515	1/300	0.250553	0.250553	-0.564428	0.781215	FOXN1
RIPK3_knockdown_96h_HEPG2	1/300	0.250553	0.250553	-0.563431	0.779836	HAND2
RPS6KA5_knockdown_96h_HT29	1/300	0.250553	0.250553	-0.563147	0.779442	GPR25
ABCF1_knockdown_96h_HCC515	1/300	0.250553	0.250553	-0.557985	0.772297	HAND2
STK10_knockdown_96h_A375	1/300	0.250553	0.250553	-0.557828	0.772081	FOXN1
TAAR8_knockdown_96h_HCC515	1/300	0.250553	0.250553	-0.55634	0.77002	FOXN1
NTRK3_knockdown_96h_HEPG2	1/300	0.250553	0.250553	-0.555092	0.768294	FOXN1
TYK2_knockdown_96h_MCF7	1/300	0.250553	0.250553	-0.555006	0.768174	SCNN1G
MAP2K6_knockdown_96h_HEPG2	1/300	0.250553	0.250553	-0.554833	0.767934	FOXN1
GPR153_knockdown_96h_A549	1/300	0.250553	0.250553	-0.554532	0.767518	SCNN1G
P2RY12_knockdown_96h_HEPG2	1/300	0.250553	0.250553	-0.553255	0.76575	SCNN1G
PHKG2_knockdown_96h_PC3	1/300	0.250553	0.250553	-0.552284	0.764407	CORT
RIPK4_knockdown_96h_HT29	1/300	0.250553	0.250553	-0.550935	0.76254	SLC6A2
CSK_knockdown_96h_A549	1/300	0.250553	0.250553	-0.550871	0.762452	GPR25
RXFP4_knockdown_96h_A549	1/300	0.250553	0.250553	-0.550606	0.762084	GPR25
CDC7_knockdown_96h_HT29	1/300	0.250553	0.250553	-0.548911	0.759738	SLC6A2
ELTD1_knockdown_96h_PC3	1/300	0.250553	0.250553	-0.548689	0.759432	FOXN1
P2RY6_knockdown_96h_HEPG2	1/300	0.250553	0.250553	-0.548427	0.759068	POU4F2
MELK_knockdown_96h_A375	1/300	0.250553	0.250553	-0.548099	0.758615	SCNN1G
RPS6KA2_knockdown_96h_MCF7	1/300	0.250553	0.250553	-0.547753	0.758135	SLC6A2
MAP2K1_knockdown_96h_HT29	1/300	0.250553	0.250553	-0.546433	0.756309	FOXN1
ROCK2_knockdown_96h_HCC515	1/300	0.250553	0.250553	-0.544379	0.753466	SLC6A2
MAP2K3_knockdown_96h_A375	1/300	0.250553	0.250553	-0.544265	0.753308	FOXN1
ULK1_knockdown_96h_HA1E	1/300	0.250553	0.250553	-0.543735	0.752574	POU4F2
AKT2_knockdown_96h_A375	1/300	0.250553	0.250553	-0.541533	0.749527	SCNN1G
STRADB_knockdown_96h_HCC515	1/300	0.250553	0.250553	-0.540615	0.748256	HAND2
RPS6KA5_knockdown_96h_HEPG2	1/300	0.250553	0.250553	-0.540335	0.747869	SCNN1G
TRIB3_knockdown_96h_HT29	1/300	0.250553	0.250553	-0.539826	0.747164	FOXN1
MRGPRX4_knockdown_96h_A375	1/300	0.250553	0.250553	-0.539634	0.746899	CORT
CSNK2A2_knockdown_96h_HCC515	1/300	0.250553	0.250553	-0.53841	0.745205	FOXN1
GPR125_knockdown_96h_HA1E	1/300	0.250553	0.250553	-0.537848	0.744426	SLC6A2
FGFR1_knockdown_96h_HT29	1/300	0.250553	0.250553	-0.536598	0.742696	GPR25
FZD5_knockdown_96h_HT29	1/300	0.250553	0.250553	-0.536315	0.742304	SCNN1G
GPR160_knockdown_96h_HEPG2	1/300	0.250553	0.250553	-0.534878	0.740315	CORT
TRPM2_knockdown_96h_A375	1/300	0.250553	0.250553	-0.531484	0.735618	SCNN1G
JAK1_knockdown_96h_HCC515	1/300	0.250553	0.250553	-0.531296	0.735358	CD101
RIOK2_knockdown_96h_HEPG2	1/300	0.250553	0.250553	-0.528684	0.731743	CORT
LPAR5_knockdown_96h_PC3	1/300	0.250553	0.250553	-0.528404	0.731355	SLC6A2
CLIC4_knockdown_96h_PC3	1/300	0.250553	0.250553	-0.523749	0.724912	CD101
IRAK2_knockdown_96h_A375	1/300	0.250553	0.250553	-0.523391	0.724417	HAND2
GPR119_knockdown_96h_A375	1/300	0.250553	0.250553	-0.523323	0.724322	CORT
CLK1_knockdown_96h_HEPG2	1/300	0.250553	0.250553	-0.522391	0.723033	GPR25
SUCNR1_knockdown_96h_PC3	1/300	0.250553	0.250553	-0.5221	0.72263	SCNN1G
CSNK1E_knockdown_96h_HEPG2	1/300	0.250553	0.250553	-0.522092	0.722619	HAND2
MAPK9_knockdown_96h_HA1E	1/300	0.250553	0.250553	-0.521153	0.721319	FOXN1
IKBKB_knockdown_96h_PC3	1/300	0.250553	0.250553	-0.519765	0.719398	SCNN1G
GSK3B_knockdown_96h_A549	1/300	0.250553	0.250553	-0.517572	0.716363	GPR25
CDK8_knockdown_96h_HA1E	1/300	0.250553	0.250553	-0.517254	0.715922	FOXN1
CDK1_knockdown_96h_PC3	1/300	0.250553	0.250553	-0.516879	0.715403	SCNN1G
INSR_knockdown_96h_HA1E	1/300	0.250553	0.250553	-0.515943	0.714107	FOXN1
FZD6_knockdown_96h_A549	1/300	0.250553	0.250553	-0.51584	0.713966	GPR25
MAPKAPK5_knockdown_96h_PC3	1/300	0.250553	0.250553	-0.515288	0.713202	SCNN1G
STK10_knockdown_96h_HA1E	1/300	0.250553	0.250553	-0.514551	0.712181	FOXN1
OXSR1_knockdown_96h_HCC515	1/300	0.250553	0.250553	-0.512587	0.709464	SLC6A2
GSK3A_knockdown_96h_HCC515	1/300	0.250553	0.250553	-0.512046	0.708715	HAND2
GPR160_knockdown_96h_A549	1/300	0.250553	0.250553	-0.509142	0.704695	GPR25
EDNRB_knockdown_96h_PC3	1/300	0.250553	0.250553	-0.507888	0.70296	SLC6A2
LPAR3_knockdown_96h_HEPG2	1/300	0.250553	0.250553	-0.507887	0.702958	HAND2
OPN4_knockdown_96h_A549	1/300	0.250553	0.250553	-0.507842	0.702896	SCNN1G
RPS6KB2_knockdown_96h_A375	1/300	0.250553	0.250553	-0.507826	0.702874	CORT
FER_knockdown_96h_PC3	1/300	0.250553	0.250553	-0.505163	0.699188	FOXN1
ESRRA_knockdown_96h_A375	1/300	0.250553	0.250553	-0.504935	0.698872	SLC6A2
MKNK2_knockdown_96h_A549	1/300	0.250553	0.250553	-0.50146	0.694062	CORT
MAST2_knockdown_96h_PC3	1/300	0.250553	0.250553	-0.495491	0.6858	SCNN1G
GPR56_knockdown_96h_MCF7	1/300	0.250553	0.250553	-0.495336	0.685587	SCNN1G
CDK16_knockdown_96h_A549	1/300	0.250553	0.250553	-0.495321	0.685565	SCNN1G
GPR39_knockdown_96h_PC3	1/300	0.250553	0.250553	-0.494387	0.684273	SLC6A2
OXGR1_knockdown_96h_A375	1/300	0.250553	0.250553	-0.493099	0.682491	POU4F2
DDR1_knockdown_96h_HCC515	1/300	0.250553	0.250553	-0.492368	0.681478	SCNN1G
PRKCQ_knockdown_96h_HEPG2	1/300	0.250553	0.250553	-0.491945	0.680893	HAND2
STK38_knockdown_96h_MCF7	1/300	0.250553	0.250553	-0.491124	0.679756	CD101
CAMK1_knockdown_96h_A375	1/300	0.250553	0.250553	-0.490834	0.679356	SCNN1G
GRK6_knockdown_96h_HA1E	1/300	0.250553	0.250553	-0.489664	0.677736	CORT
PAK4_knockdown_96h_A375	1/300	0.250553	0.250553	-0.489553	0.677582	FOXN1
RXRB_knockdown_96h_PC3	1/300	0.250553	0.250553	-0.484342	0.670369	SCNN1G
HRH1_knockdown_96h_HEPG2	1/300	0.250553	0.250553	-0.483651	0.669413	FOXN1
GPR112_knockdown_96h_A549	1/300	0.250553	0.250553	-0.483647	0.669408	SCNN1G
NR1H3_knockdown_96h_HT29	1/300	0.250553	0.250553	-0.482558	0.667901	SLC6A2
GPR65_knockdown_96h_A549	1/300	0.250553	0.250553	-0.481565	0.666526	FOXN1
STK36_knockdown_96h_HEPG2	1/300	0.250553	0.250553	-0.480111	0.664514	GPR25
MAP3K4_knockdown_96h_HEPG2	1/300	0.250553	0.250553	-0.477207	0.660495	SCNN1G
RIOK3_knockdown_96h_MCF7	1/300	0.250553	0.250553	-0.477037	0.660259	SLC6A2
GPR126_knockdown_96h_A375	1/300	0.250553	0.250553	-0.476636	0.659704	FOXN1
ERBB4_knockdown_96h_A375	1/300	0.250553	0.250553	-0.475497	0.658128	SCNN1G
TGFBR1_knockdown_96h_A549	1/300	0.250553	0.250553	-0.475132	0.657623	FOXN1
VRK3_knockdown_96h_MCF7	1/300	0.250553	0.250553	-0.47473	0.657066	FOXN1
PPARG_knockdown_96h_HT29	1/300	0.250553	0.250553	-0.474598	0.656884	GPR25
LPHN1_knockdown_96h_HT29	1/300	0.250553	0.250553	-0.474309	0.656483	FOXN1
GPR142_knockdown_96h_A549	1/300	0.250553	0.250553	-0.473707	0.65565	GPR25
PROKR1_knockdown_96h_PC3	1/300	0.250553	0.250553	-0.471298	0.652315	POU4F2
PRKCI_knockdown_96h_HA1E	1/300	0.250553	0.250553	-0.470192	0.650784	FOXN1
PRKCH_knockdown_96h_HCC515	1/300	0.250553	0.250553	-0.468123	0.647922	GPR25
CHRM1_knockdown_96h_A549	1/300	0.250553	0.250553	-0.466577	0.645782	SCNN1G
NR4A2_knockdown_96h_HA1E	1/300	0.250553	0.250553	-0.465184	0.643853	FOXN1
VN1R2_knockdown_96h_HEPG2	1/300	0.250553	0.250553	-0.464966	0.643552	SCNN1G
AR_knockdown_96h_HA1E	1/300	0.250553	0.250553	-0.46489	0.643447	HAND2
CLIC4_knockdown_96h_HCC515	1/300	0.250553	0.250553	-0.463927	0.642114	GPR25
GABRP_knockdown_96h_A549	1/300	0.250553	0.250553	-0.463537	0.641573	HAND2
GPRC6A_knockdown_96h_HCC515	1/300	0.250553	0.250553	-0.46175	0.6391	HAND2
FZD4_knockdown_96h_HT29	1/300	0.250553	0.250553	-0.459944	0.636601	SCNN1G
TRIO_knockdown_96h_HA1E	1/300	0.250553	0.250553	-0.458685	0.634858	SLC6A2
FGFR1_knockdown_96h_A375	1/300	0.250553	0.250553	-0.4525	0.626297	FOXN1
GPR34_knockdown_96h_HA1E	1/300	0.250553	0.250553	-0.452359	0.626102	GPR25
MRGPRX2_knockdown_96h_MCF7	1/300	0.250553	0.250553	-0.45102	0.624249	SLC6A2
CSK_knockdown_96h_MCF7	1/300	0.250553	0.250553	-0.4502	0.623114	POU4F2
CSNK1E_knockdown_96h_HCC515	1/300	0.250553	0.250553	-0.44932	0.621896	SLC6A2
RPS6KA3_knockdown_96h_MCF7	1/300	0.250553	0.250553	-0.449113	0.62161	CORT
KISS1R_knockdown_96h_A549	1/300	0.250553	0.250553	-0.448807	0.621187	SCNN1G
CDK1_knockdown_96h_HT29	1/300	0.250553	0.250553	-0.447722	0.619684	FOXN1
PRKDC_knockdown_96h_A375	1/300	0.250553	0.250553	-0.447299	0.6191	CD101
LCK_knockdown_96h_HA1E	1/300	0.250553	0.250553	-0.446848	0.618475	FOXN1
ULK3_knockdown_96h_HA1E	1/300	0.250553	0.250553	-0.446561	0.618077	SCNN1G
GABRP_knockdown_96h_HT29	1/300	0.250553	0.250553	-0.445816	0.617047	FOXN1
BUB1_knockdown_96h_HCC515	1/300	0.250553	0.250553	-0.445262	0.616279	GPR25
MAP4K3_knockdown_96h_PC3	1/300	0.250553	0.250553	-0.444462	0.615172	FOXN1
FES_knockdown_96h_HCC515	1/300	0.250553	0.250553	-0.444101	0.614673	FOXN1
ITPR1_knockdown_96h_HCC515	1/300	0.250553	0.250553	-0.443011	0.613164	FOXN1
CDK1_knockdown_96h_A375	1/300	0.250553	0.250553	-0.44231	0.612195	FOXN1
MASTL_knockdown_96h_MCF7	1/300	0.250553	0.250553	-0.442041	0.611822	CORT
IKBKE_knockdown_96h_HA1E	1/300	0.250553	0.250553	-0.441426	0.610971	KLF11
PRKCA_knockdown_96h_MCF7	1/300	0.250553	0.250553	-0.440541	0.609745	POU4F2
F2RL1_knockdown_96h_HEPG2	1/300	0.250553	0.250553	-0.439827	0.608757	SCNN1G
GPR153_knockdown_96h_HA1E	1/300	0.250553	0.250553	-0.439757	0.60866	POU4F2
TP53RK_knockdown_96h_HA1E	1/300	0.250553	0.250553	-0.438113	0.606385	SCNN1G
GPR112_knockdown_96h_PC3	1/300	0.250553	0.250553	-0.437164	0.605072	SCNN1G
GPR34_knockdown_96h_HEPG2	1/300	0.250553	0.250553	-0.434471	0.601344	HAND2
SRC_knockdown_96h_HEPG2	1/300	0.250553	0.250553	-0.432575	0.59872	POU4F2
PRKDC_knockdown_96h_HT29	1/300	0.250553	0.250553	-0.431956	0.597863	SCNN1G
IKBKE_knockdown_96h_MCF7	1/300	0.250553	0.250553	-0.430277	0.595539	CD101
CXCR4_knockdown_96h_A375	1/300	0.250553	0.250553	-0.429848	0.594945	GPR25
ADORA2B_knockdown_96h_MCF7	1/300	0.250553	0.250553	-0.429292	0.594176	GPR25
GPR151_knockdown_96h_HT29	1/300	0.250553	0.250553	-0.428071	0.592486	SLC6A2
CAMK2G_knockdown_96h_A549	1/300	0.250553	0.250553	-0.424987	0.588218	SCNN1G
RIPK2_knockdown_96h_A375	1/300	0.250553	0.250553	-0.424946	0.588161	POU4F2
NEK9_knockdown_96h_HA1E	1/300	0.250553	0.250553	-0.423806	0.586582	CD101
CELSR3_knockdown_96h_HA1E	1/300	0.250553	0.250553	-0.423736	0.586485	POU4F2
TRPM5_knockdown_96h_PC3	1/300	0.250553	0.250553	-0.423042	0.585525	FOXN1
CFTR_knockdown_96h_HEPG2	1/300	0.250553	0.250553	-0.422672	0.585013	SCNN1G
SRPK1_knockdown_96h_A549	1/300	0.250553	0.250553	-0.42249	0.584762	POU4F2
DYRK1A_knockdown_96h_A375	1/300	0.250553	0.250553	-0.420475	0.581973	FOXN1
IRAK4_knockdown_96h_PC3	1/300	0.250553	0.250553	-0.420318	0.581756	SLC6A2
SGK1_knockdown_96h_A375	1/300	0.250553	0.250553	-0.416302	0.576196	HAND2
JAK3_knockdown_96h_HT29	1/300	0.250553	0.250553	-0.41361	0.572471	SLC6A2
MYLK2_knockdown_96h_HA1E	1/300	0.250553	0.250553	-0.412044	0.570303	POU4F2
AURKA_knockdown_96h_PC3	1/300	0.250553	0.250553	-0.411231	0.569178	CORT
GPR113_knockdown_96h_MCF7	1/300	0.250553	0.250553	-0.409977	0.567442	KLF11
PRKAA2_knockdown_96h_HEPG2	1/300	0.250553	0.250553	-0.409595	0.566914	SLC6A2
GPR55_knockdown_96h_HEPG2	1/300	0.250553	0.250553	-0.4076	0.564152	HAND2
LYN_knockdown_96h_HEPG2	1/300	0.250553	0.250553	-0.406447	0.562557	SLC6A2
MRGPRX3_knockdown_96h_HCC515	1/300	0.250553	0.250553	-0.404289	0.55957	GPR25
MAP3K5_knockdown_96h_A549	1/300	0.250553	0.250553	-0.402804	0.557515	FOXN1
PRKDC_knockdown_96h_HEPG2	1/300	0.250553	0.250553	-0.400208	0.553921	CORT
OPN3_knockdown_96h_HCC515	1/300	0.250553	0.250553	-0.399739	0.553272	FOXN1
MAP3K5_knockdown_96h_A375	1/300	0.250553	0.250553	-0.398912	0.552127	GPR25
CDK19_knockdown_96h_PC3	1/300	0.250553	0.250553	-0.396331	0.548555	FOXN1
RPS6KA3_knockdown_96h_A549	1/300	0.250553	0.250553	-0.395017	0.546737	FOXN1
LPAR6_knockdown_96h_HCC515	1/300	0.250553	0.250553	-0.395002	0.546716	HAND2
MARK4_knockdown_96h_HEPG2	1/300	0.250553	0.250553	-0.394961	0.546659	FOXN1
EPHA3_knockdown_96h_A549	1/300	0.250553	0.250553	-0.394027	0.545366	ATP8B4
PTK7_knockdown_96h_MCF7	1/300	0.250553	0.250553	-0.393556	0.544715	KLF11
GPR61_knockdown_96h_HCC515	1/300	0.250553	0.250553	-0.39354	0.544692	HAND2
STK38L_knockdown_96h_A375	1/300	0.250553	0.250553	-0.39197	0.54252	FOXN1
LPHN1_knockdown_96h_MCF7	1/300	0.250553	0.250553	-0.391051	0.541247	KLF11
TAOK3_knockdown_96h_HEPG2	1/300	0.250553	0.250553	-0.389776	0.539483	POU4F2
MAPK14_knockdown_96h_HA1E	1/300	0.250553	0.250553	-0.389747	0.539442	POU4F2
CXCR2_knockdown_96h_HA1E	1/300	0.250553	0.250553	-0.388864	0.538221	SLC6A2
BMPR1A_knockdown_96h_MCF7	1/300	0.250553	0.250553	-0.388458	0.537658	POU4F2
VRK3_knockdown_96h_HCC515	1/300	0.250553	0.250553	-0.387523	0.536365	FOXN1
STK24_knockdown_96h_PC3	1/300	0.250553	0.250553	-0.386535	0.534997	SLC6A2
FER_knockdown_96h_HA1E	1/300	0.250553	0.250553	-0.384786	0.532575	FOXN1
ERBB4_knockdown_96h_HT29	1/300	0.250553	0.250553	-0.382396	0.529268	GPR25
ROCK2_knockdown_96h_HT29	1/300	0.250553	0.250553	-0.382354	0.529209	SCNN1G
CLK2_knockdown_96h_HA1E	1/300	0.250553	0.250553	-0.378983	0.524544	HAND2
CLIC4_knockdown_96h_HA1E	1/300	0.250553	0.250553	-0.377236	0.522127	GPR25
PRLHR_knockdown_96h_HEPG2	1/300	0.250553	0.250553	-0.376917	0.521684	CD101
GPR151_knockdown_96h_A549	1/300	0.250553	0.250553	-0.375246	0.519372	SCNN1G
LYN_knockdown_96h_A549	1/300	0.250553	0.250553	-0.374225	0.517958	FOXN1
RIPK3_knockdown_96h_A375	1/300	0.250553	0.250553	-0.373464	0.516905	CORT
BUB1B_knockdown_96h_PC3	1/300	0.250553	0.250553	-0.373195	0.516533	CD101
PRKD2_knockdown_96h_A375	1/300	0.250553	0.250553	-0.372989	0.516248	SCNN1G
FZD6_knockdown_96h_HA1E	1/300	0.250553	0.250553	-0.370587	0.512923	POU4F2
MAP3K4_knockdown_96h_PC3	1/300	0.250553	0.250553	-0.36838	0.509868	SCNN1G
STK11_knockdown_96h_HT29	1/300	0.250553	0.250553	-0.368195	0.509613	GPR25
SRC_knockdown_96h_A549	1/300	0.250553	0.250553	-0.367733	0.508973	SCNN1G
GPER_knockdown_96h_HEPG2	1/300	0.250553	0.250553	-0.366851	0.507752	POU4F2
CDK5_knockdown_96h_HA1E	1/300	0.250553	0.250553	-0.365845	0.50636	SLC6A2
PDGFRA_knockdown_96h_MCF7	1/300	0.250553	0.250553	-0.364733	0.504821	SLC6A2
CDK16_knockdown_96h_HEPG2	1/300	0.250553	0.250553	-0.364635	0.504685	CORT
CDK4_knockdown_96h_MCF7	1/300	0.250553	0.250553	-0.364517	0.504521	FOXN1
MAPK12_knockdown_96h_HA1E	1/300	0.250553	0.250553	-0.36379	0.503515	GPR25
RYK_knockdown_96h_HEPG2	1/300	0.250553	0.250553	-0.362933	0.502329	SLC6A2
NTRK3_knockdown_96h_MCF7	1/300	0.250553	0.250553	-0.358332	0.495961	FOXN1
VRK3_knockdown_96h_A549	1/300	0.250553	0.250553	-0.356717	0.493726	GPR25
EPHB2_knockdown_96h_HT29	1/300	0.250553	0.250553	-0.356438	0.493341	SLC6A2
MASTL_knockdown_96h_A375	1/300	0.250553	0.250553	-0.354588	0.49078	SCNN1G
CDK9_knockdown_96h_MCF7	1/300	0.250553	0.250553	-0.353391	0.489123	HAND2
SCN9A_knockdown_96h_HEPG2	1/300	0.250553	0.250553	-0.352686	0.488147	CORT
CHEK1_knockdown_96h_A375	1/300	0.250553	0.250553	-0.350404	0.484988	SCNN1G
FZD4_knockdown_96h_HEPG2	1/300	0.250553	0.250553	-0.349496	0.483731	HAND2
S1PR3_knockdown_96h_HA1E	1/300	0.250553	0.250553	-0.348701	0.482632	SCNN1G
P2RY8_knockdown_96h_HA1E	1/300	0.250553	0.250553	-0.34702	0.480304	FOXN1
PTK2B_knockdown_96h_A375	1/300	0.250553	0.250553	-0.346421	0.479475	SCNN1G
PIM1_knockdown_96h_A375	1/300	0.250553	0.250553	-0.345977	0.47886	CORT
PRKCH_knockdown_96h_A549	1/300	0.250553	0.250553	-0.344704	0.4771	FOXN1
NR1H2_knockdown_96h_HEPG2	1/300	0.250553	0.250553	-0.344678	0.477063	SLC6A2
GPR125_knockdown_96h_HEPG2	1/300	0.250553	0.250553	-0.343321	0.475185	GPR25
RIPK4_knockdown_96h_A549	1/300	0.250553	0.250553	-0.342644	0.474248	SCNN1G
DYRK1A_knockdown_96h_PC3	1/300	0.250553	0.250553	-0.338278	0.468205	FOXN1
NR2C1_knockdown_96h_HEPG2	1/300	0.250553	0.250553	-0.337583	0.467243	GPR25
NTRK3_knockdown_96h_A375	1/300	0.250553	0.250553	-0.335907	0.464923	CORT
GPR128_knockdown_96h_A549	1/300	0.250553	0.250553	-0.335879	0.464885	GPR25
RPS6KA2_knockdown_96h_HT29	1/300	0.250553	0.250553	-0.335739	0.46469	FOXN1
KDR_knockdown_96h_MCF7	1/300	0.250553	0.250553	-0.33286	0.460707	HAND2
CIT_knockdown_96h_HT29	1/300	0.250553	0.250553	-0.332361	0.460015	FOXN1
VN1R4_knockdown_96h_A549	1/300	0.250553	0.250553	-0.332303	0.459935	SCNN1G
CHRM3_knockdown_96h_PC3	1/300	0.250553	0.250553	-0.332062	0.459601	HAND2
PDK1_knockdown_96h_HEPG2	1/300	0.250553	0.250553	-0.331754	0.459175	SCNN1G
CAMK2G_knockdown_96h_MCF7	1/300	0.250553	0.250553	-0.33156	0.458907	POU4F2
MAP3K7_knockdown_96h_HA1E	1/300	0.250553	0.250553	-0.330055	0.456823	GPR25
NPBWR1_knockdown_96h_HEPG2	1/300	0.250553	0.250553	-0.329669	0.45629	FOXN1
GPR19_knockdown_96h_HT29	1/300	0.250553	0.250553	-0.329362	0.455864	POU4F2
GPR56_knockdown_96h_HT29	1/300	0.250553	0.250553	-0.328853	0.45516	SCNN1G
FZD1_knockdown_96h_HA1E	1/300	0.250553	0.250553	-0.32835	0.454463	SLC6A2
AR_knockdown_96h_HCC515	1/300	0.250553	0.250553	-0.326629	0.452082	FOXN1
ADRB2_knockdown_96h_A375	1/300	0.250553	0.250553	-0.325772	0.450896	GPR25
HRH1_knockdown_96h_HT29	1/300	0.250553	0.250553	-0.325079	0.449936	HAND2
GPR113_knockdown_96h_A549	1/300	0.250553	0.250553	-0.323011	0.447074	SCNN1G
VN1R5_knockdown_96h_MCF7	1/300	0.250553	0.250553	-0.321637	0.445172	POU4F2
PRKAA1_knockdown_96h_HA1E	1/300	0.250553	0.250553	-0.321192	0.444557	POU4F2
GPR174_knockdown_96h_HEPG2	1/300	0.250553	0.250553	-0.3196	0.442354	CORT
MYLK2_knockdown_96h_A549	1/300	0.250553	0.250553	-0.319546	0.442278	GPR25
TRIB3_knockdown_96h_HA1E	1/300	0.250553	0.250553	-0.317587	0.439568	CORT
LGR4_knockdown_96h_MCF7	1/300	0.250553	0.250553	-0.315311	0.436417	SLC6A2
ANO1_knockdown_96h_HEPG2	1/300	0.250553	0.250553	-0.314654	0.435507	HAND2
GPR115_knockdown_96h_HCC515	1/300	0.250553	0.250553	-0.313945	0.434526	HAND2
CDK2_knockdown_96h_HCC515	1/300	0.250553	0.250553	-0.312132	0.432016	HAND2
STK17A_knockdown_96h_HCC515	1/300	0.250553	0.250553	-0.311659	0.431363	SLC6A2
GPR55_knockdown_96h_A375	1/300	0.250553	0.250553	-0.311333	0.430911	SLC6A2
STK16_knockdown_96h_A549	1/300	0.250553	0.250553	-0.311272	0.430827	SCNN1G
STK36_knockdown_96h_HCC515	1/300	0.250553	0.250553	-0.310695	0.430027	SLC6A2
IKBKE_knockdown_96h_A375	1/300	0.250553	0.250553	-0.309299	0.428096	SLC6A2
STK16_knockdown_96h_MCF7	1/300	0.250553	0.250553	-0.308569	0.427085	KLF11
GABRB3_knockdown_96h_MCF7	1/300	0.250553	0.250553	-0.30819	0.42656	GPR25
AKT1_knockdown_96h_A549	1/300	0.250553	0.250553	-0.306516	0.424244	GPR25
FZD8_knockdown_96h_HEPG2	1/300	0.250553	0.250553	-0.305581	0.422949	HAND2
GPR31_knockdown_96h_PC3	1/300	0.250553	0.250553	-0.305031	0.422188	HAND2
CDK7_knockdown_96h_A375	1/300	0.250553	0.250553	-0.304997	0.422142	HAND2
NEK9_knockdown_96h_A375	1/300	0.250553	0.250553	-0.304595	0.421585	SLC6A2
YES1_knockdown_96h_HEPG2	1/300	0.250553	0.250553	-0.303656	0.420286	HAND2
CSK_knockdown_96h_HCC515	1/300	0.250553	0.250553	-0.302061	0.418077	SLC6A2
GPRC5C_knockdown_96h_HA1E	1/300	0.250553	0.250553	-0.301991	0.41798	FOXN1
BTK_knockdown_96h_HEPG2	1/300	0.250553	0.250553	-0.301585	0.417419	SCNN1G
PXK_knockdown_96h_MCF7	1/300	0.250553	0.250553	-0.299974	0.415189	SLC6A2
AR_knockdown_96h_A549	1/300	0.250553	0.250553	-0.299559	0.414614	CD101
IRAK2_knockdown_96h_A549	1/300	0.250553	0.250553	-0.29857	0.413245	SCNN1G
MRGPRX3_knockdown_96h_A549	1/300	0.250553	0.250553	-0.298501	0.41315	CORT
FZD5_knockdown_96h_A549	1/300	0.250553	0.250553	-0.297717	0.412066	CORT
GPR55_knockdown_96h_MCF7	1/300	0.250553	0.250553	-0.297041	0.411129	GPR25
PROKR2_knockdown_96h_PC3	1/300	0.250553	0.250553	-0.295733	0.409319	GPR25
NEK4_knockdown_96h_A375	1/300	0.250553	0.250553	-0.295449	0.408926	SCNN1G
PRLHR_knockdown_96h_HT29	1/300	0.250553	0.250553	-0.292233	0.404474	FOXN1
PLK2_knockdown_96h_HA1E	1/300	0.250553	0.250553	-0.292187	0.404411	SLC6A2
PIK3CA_knockdown_96h_A375	1/300	0.250553	0.250553	-0.291451	0.403393	SLC6A2
LIMK2_knockdown_96h_HCC515	1/300	0.250553	0.250553	-0.290858	0.402572	HAND2
TBXA2R_knockdown_96h_HT29	1/300	0.250553	0.250553	-0.290073	0.401485	SLC6A2
TAAR6_knockdown_96h_MCF7	1/300	0.250553	0.250553	-0.290041	0.401441	SCNN1G
OXTR_knockdown_96h_MCF7	1/300	0.250553	0.250553	-0.289578	0.4008	CORT
MAP4K3_knockdown_96h_MCF7	1/300	0.250553	0.250553	-0.289121	0.400167	FOXN1
MAP3K14_knockdown_96h_A375	1/300	0.250553	0.250553	-0.289023	0.400032	GPR25
GPR142_knockdown_96h_HEPG2	1/300	0.250553	0.250553	-0.288478	0.399278	CORT
NPY1R_knockdown_96h_A375	1/300	0.250553	0.250553	-0.287887	0.398459	HAND2
BMPR1A_knockdown_96h_HT29	1/300	0.250553	0.250553	-0.28626	0.396208	CORT
MAP3K1_knockdown_96h_A549	1/300	0.250553	0.250553	-0.28514	0.394658	HAND2
KCNQ1_knockdown_96h_A375	1/300	0.250553	0.250553	-0.282693	0.391271	GPR25
GPR87_knockdown_96h_A375	1/300	0.250553	0.250553	-0.280433	0.388143	FOXN1
GPR110_knockdown_96h_A549	1/300	0.250553	0.250553	-0.279735	0.387176	ATP8B4
PRKACB_knockdown_96h_A549	1/300	0.250553	0.250553	-0.278069	0.38487	SCNN1G
MAP4K4_knockdown_96h_HA1E	1/300	0.250553	0.250553	-0.277692	0.384348	FOXN1
AGTR1_knockdown_96h_HCC515	1/300	0.250553	0.250553	-0.277348	0.383873	HAND2
CDK4_knockdown_96h_HEPG2	1/300	0.250553	0.250553	-0.277179	0.38364	SCNN1G
RPS6KA2_knockdown_96h_HA1E	1/300	0.250553	0.250553	-0.275441	0.381234	GPR25
TEK_knockdown_96h_PC3	1/300	0.250553	0.250553	-0.275171	0.38086	SCNN1G
EIF2AK1_knockdown_96h_HT29	1/300	0.250553	0.250553	-0.273828	0.379	SCNN1G
RPS6KA3_knockdown_96h_HT29	1/300	0.250553	0.250553	-0.273805	0.378968	SLC6A2
CHUK_knockdown_96h_HT29	1/300	0.250553	0.250553	-0.267943	0.370855	SLC6A2
SRPK1_knockdown_96h_A375	1/300	0.250553	0.250553	-0.26551	0.367488	SCNN1G
ABL2_knockdown_96h_PC3	1/300	0.250553	0.250553	-0.264842	0.366564	GPR25
CAMKK2_knockdown_96h_PC3	1/300	0.250553	0.250553	-0.262869	0.363833	HAND2
RXRG_knockdown_96h_PC3	1/300	0.250553	0.250553	-0.262809	0.36375	GPR25
ADRB2_knockdown_96h_HA1E	1/300	0.250553	0.250553	-0.261892	0.36248	CORT
BCKDK_knockdown_96h_PC3	1/300	0.250553	0.250553	-0.260763	0.360918	SLC6A2
PTK2B_knockdown_96h_PC3	1/300	0.250553	0.250553	-0.259469	0.359127	SLC6A2
EDNRB_knockdown_96h_A549	1/300	0.250553	0.250553	-0.259392	0.35902	SCNN1G
FLT4_knockdown_96h_PC3	1/300	0.250553	0.250553	-0.257916	0.356978	GPR25
MRGPRF_knockdown_96h_A375	1/300	0.250553	0.250553	-0.25768	0.356651	SLC6A2
VRK2_knockdown_96h_HT29	1/300	0.250553	0.250553	-0.25655	0.355086	SCNN1G
TRIB3_knockdown_96h_HEPG2	1/300	0.250553	0.250553	-0.256466	0.354971	FOXN1
NRBP2_knockdown_96h_HA1E	1/300	0.250553	0.250553	-0.255828	0.354087	HAND2
PRKD2_knockdown_96h_HT29	1/300	0.250553	0.250553	-0.252252	0.349138	GPR25
CASK_knockdown_96h_PC3	1/300	0.250553	0.250553	-0.251965	0.34874	SCNN1G
GABRG1_knockdown_96h_HCC515	1/300	0.250553	0.250553	-0.249679	0.345576	HAND2
KCNN4_knockdown_96h_HEPG2	1/300	0.250553	0.250553	-0.249036	0.344686	SCNN1G
EPHA6_knockdown_96h_A549	1/300	0.250553	0.250553	-0.249009	0.344649	HAND2
TLK2_knockdown_96h_A549	1/300	0.250553	0.250553	-0.248877	0.344467	CD101
LGR4_knockdown_96h_HCC515	1/300	0.250553	0.250553	-0.247468	0.342517	FOXN1
LGR5_knockdown_96h_HEPG2	1/300	0.250553	0.250553	-0.246071	0.340583	HAND2
RARB_knockdown_96h_HCC515	1/300	0.250553	0.250553	-0.244408	0.33828	GPR25
GSK3B_knockdown_96h_HEPG2	1/300	0.250553	0.250553	-0.243926	0.337615	FOXN1
PRKX_knockdown_96h_A549	1/300	0.250553	0.250553	-0.243875	0.337543	SCNN1G
RPS6KA3_knockdown_96h_A375	1/300	0.250553	0.250553	-0.243723	0.337333	KLF11
SIK3_knockdown_96h_A375	1/300	0.250553	0.250553	-0.242617	0.335802	SCNN1G
PBK_knockdown_96h_HA1E	1/300	0.250553	0.250553	-0.241985	0.334927	FOXN1
RPS6KA1_knockdown_96h_A549	1/300	0.250553	0.250553	-0.240911	0.333441	SCNN1G
MRGPRX2_knockdown_96h_HCC515	1/300	0.250553	0.250553	-0.240363	0.332682	SLC6A2
MKNK1_knockdown_96h_MCF7	1/300	0.250553	0.250553	-0.238771	0.330479	SLC6A2
CAMK2G_knockdown_96h_HT29	1/300	0.250553	0.250553	-0.238764	0.330469	SCNN1G
BCKDK_knockdown_96h_HT29	1/300	0.250553	0.250553	-0.237743	0.329056	SLC6A2
P2RY2_knockdown_96h_MCF7	1/300	0.250553	0.250553	-0.237261	0.32839	POU4F2
MKNK2_knockdown_96h_HEPG2	1/300	0.250553	0.250553	-0.236922	0.32792	SCNN1G
GPR114_knockdown_96h_A549	1/300	0.250553	0.250553	-0.234868	0.325077	ATP8B4
O3FAR1_knockdown_96h_HCC515	1/300	0.250553	0.250553	-0.232797	0.32221	FOXN1
KCNN4_knockdown_96h_A549	1/300	0.250553	0.250553	-0.231943	0.321029	CORT
RXRB_knockdown_96h_HCC515	1/300	0.250553	0.250553	-0.230311	0.31877	HAND2
HCAR1_knockdown_96h_HCC515	1/300	0.250553	0.250553	-0.229034	0.317002	GPR25
CLK4_knockdown_96h_PC3	1/300	0.250553	0.250553	-0.228921	0.316846	GPR25
RET_knockdown_96h_HCC515	1/300	0.250553	0.250553	-0.228367	0.316079	HAND2
SGK1_knockdown_96h_HEPG2	1/300	0.250553	0.250553	-0.226926	0.314084	GPR25
PRKACB_knockdown_96h_A375	1/300	0.250553	0.250553	-0.224868	0.311237	SCNN1G
RIPK3_knockdown_96h_A549	1/300	0.250553	0.250553	-0.221719	0.306878	HAND2
MARK4_knockdown_96h_HA1E	1/300	0.250553	0.250553	-0.221562	0.30666	FOXN1
GPR87_knockdown_96h_HA1E	1/300	0.250553	0.250553	-0.21872	0.302726	FOXN1
STK11_knockdown_96h_A375	1/300	0.250553	0.250553	-0.218181	0.301981	SCNN1G
KCNMA1_knockdown_96h_HT29	1/300	0.250553	0.250553	-0.217877	0.30156	FOXN1
MYLK_knockdown_96h_A549	1/300	0.250553	0.250553	-0.215824	0.298718	HAND2
ITPR3_knockdown_96h_A375	1/300	0.250553	0.250553	-0.215666	0.298499	CD101
VRK2_knockdown_96h_HA1E	1/300	0.250553	0.250553	-0.215513	0.298288	CORT
S1PR3_knockdown_96h_PC3	1/300	0.250553	0.250553	-0.214967	0.297533	POU4F2
GPER_knockdown_96h_HCC515	1/300	0.250553	0.250553	-0.214015	0.296215	FOXN1
PBK_knockdown_96h_HEPG2	1/300	0.250553	0.250553	-0.213195	0.295079	GPR25
PROKR2_knockdown_96h_A549	1/300	0.250553	0.250553	-0.213032	0.294853	SCNN1G
OXSR1_knockdown_96h_MCF7	1/300	0.250553	0.250553	-0.212635	0.294304	FOXN1
RIPK3_knockdown_96h_HA1E	1/300	0.250553	0.250553	-0.212618	0.29428	SCNN1G
PRKACA_knockdown_96h_MCF7	1/300	0.250553	0.250553	-0.212588	0.29424	CD101
KCNK2_knockdown_96h_HCC515	1/300	0.250553	0.250553	-0.211229	0.292359	HAND2
NOX1_knockdown_96h_HCC515	1/300	0.250553	0.250553	-0.208564	0.288669	FOXN1
TBK1_knockdown_96h_MCF7	1/300	0.250553	0.250553	-0.207378	0.287029	CD101
CDK5_knockdown_96h_HEPG2	1/300	0.250553	0.250553	-0.205818	0.284869	HAND2
TNIK_knockdown_96h_A549	1/300	0.250553	0.250553	-0.204975	0.283702	CORT
CLK3_knockdown_96h_PC3	1/300	0.250553	0.250553	-0.203813	0.282095	SCNN1G
GABBR1_knockdown_96h_HCC515	1/300	0.250553	0.250553	-0.203724	0.281971	FOXN1
FFAR1_knockdown_96h_HEPG2	1/300	0.250553	0.250553	-0.203084	0.281085	HAND2
IKBKE_knockdown_96h_PC3	1/300	0.250553	0.250553	-0.202658	0.280495	SCNN1G
GPRC5B_knockdown_96h_A375	1/300	0.250553	0.250553	-0.198683	0.274993	SCNN1G
MKNK2_knockdown_96h_HT29	1/300	0.250553	0.250553	-0.19839	0.274588	ATP8B4
DYRK3_knockdown_96h_HT29	1/300	0.250553	0.250553	-0.1977	0.273634	SLC6A2
MAP2K2_knockdown_96h_HEPG2	1/300	0.250553	0.250553	-0.197435	0.273266	CORT
GPRC5C_knockdown_96h_A375	1/300	0.250553	0.250553	-0.194825	0.269654	SCNN1G
NEK2_knockdown_96h_HEPG2	1/300	0.250553	0.250553	-0.194304	0.268933	SLC6A2
FLT3_knockdown_96h_A549	1/300	0.250553	0.250553	-0.192307	0.266169	FOXN1
STK11_knockdown_96h_HA1E	1/300	0.250553	0.250553	-0.191842	0.265525	HAND2
SRC_knockdown_96h_PC3	1/300	0.250553	0.250553	-0.191705	0.265336	SCNN1G
CSNK1D_knockdown_96h_HT29	1/300	0.250553	0.250553	-0.190834	0.26413	GPR25
RIPK4_knockdown_96h_MCF7	1/300	0.250553	0.250553	-0.187844	0.259992	KLF11
ESR1_knockdown_96h_HCC515	1/300	0.250553	0.250553	-0.184672	0.255602	HAND2
TEK_knockdown_96h_HT29	1/300	0.250553	0.250553	-0.183954	0.254607	SCNN1G
CD97_knockdown_96h_A375	1/300	0.250553	0.250553	-0.18295	0.253218	CORT
NR4A2_knockdown_96h_HEPG2	1/300	0.250553	0.250553	-0.181775	0.251592	SCNN1G
GPR114_knockdown_96h_HEPG2	1/300	0.250553	0.250553	-0.181637	0.251401	SCNN1G
CLK2_knockdown_96h_PC3	1/300	0.250553	0.250553	-0.181449	0.251141	POU4F2
MARK4_knockdown_96h_A375	1/300	0.250553	0.250553	-0.181183	0.250772	SCNN1G
BCKDK_knockdown_96h_HEPG2	1/300	0.250553	0.250553	-0.179722	0.24875	GPR25
PIK3CA_knockdown_96h_HA1E	1/300	0.250553	0.250553	-0.178353	0.246856	FOXN1
ITPR3_knockdown_96h_HEPG2	1/300	0.250553	0.250553	-0.17595	0.24353	SCNN1G
CXCR4_knockdown_96h_MCF7	1/300	0.250553	0.250553	-0.175312	0.242647	SCNN1G
CSNK1D_knockdown_96h_HCC515	1/300	0.250553	0.250553	-0.173126	0.239621	SLC6A2
GPR87_knockdown_96h_A549	1/300	0.250553	0.250553	-0.171074	0.236781	COL10A1
PRKCE_knockdown_96h_MCF7	1/300	0.250553	0.250553	-0.171029	0.236718	SCNN1G
TYRO3_knockdown_96h_A375	1/300	0.250553	0.250553	-0.167459	0.231778	CORT
NR1H4_knockdown_96h_HEPG2	1/300	0.250553	0.250553	-0.166514	0.23047	CORT
ADRB2_knockdown_96h_HT29	1/300	0.250553	0.250553	-0.165924	0.229652	GPR25
RXRA_knockdown_96h_HEPG2	1/300	0.250553	0.250553	-0.164742	0.228016	GPR25
ULK3_knockdown_96h_PC3	1/300	0.250553	0.250553	-0.164393	0.227533	POU4F2
ABL1_knockdown_96h_A375	1/300	0.250553	0.250553	-0.163117	0.225767	CD101
TRIB3_knockdown_96h_HCC515	1/300	0.250553	0.250553	-0.161418	0.223416	POU4F2
MERTK_knockdown_96h_HCC515	1/300	0.250553	0.250553	-0.159486	0.220742	GPR25
TAOK3_knockdown_96h_HA1E	1/300	0.250553	0.250553	-0.159192	0.220336	POU4F2
GPR146_knockdown_96h_HEPG2	1/300	0.250553	0.250553	-0.158431	0.219281	GPR25
GPR139_knockdown_96h_HA1E	1/300	0.250553	0.250553	-0.155392	0.215075	POU4F2
PIM2_knockdown_96h_HEPG2	1/300	0.250553	0.250553	-0.154536	0.21389	SCNN1G
P2RY2_knockdown_96h_A375	1/300	0.250553	0.250553	-0.152195	0.210651	CORT
EPHB2_knockdown_96h_A549	1/300	0.250553	0.250553	-0.149937	0.207526	GPR25
MAP4K3_knockdown_96h_A375	1/300	0.250553	0.250553	-0.149887	0.207456	POU4F2
PPARD_knockdown_96h_PC3	1/300	0.250553	0.250553	-0.149675	0.207162	SLC6A2
GPR110_knockdown_96h_HEPG2	1/300	0.250553	0.250553	-0.148835	0.205999	SCNN1G
VDR_knockdown_96h_HT29	1/300	0.250553	0.250553	-0.148475	0.205502	SCNN1G
GPRC5B_knockdown_96h_HEPG2	1/300	0.250553	0.250553	-0.147901	0.204708	SCNN1G
MAPK3_knockdown_96h_MCF7	1/300	0.250553	0.250553	-0.147285	0.203855	HAND2
OPN3_knockdown_96h_A375	1/300	0.250553	0.250553	-0.145276	0.201075	SCNN1G
MAP3K8_knockdown_96h_A549	1/300	0.250553	0.250553	-0.142689	0.197494	SCNN1G
TGFBR2_knockdown_96h_HEPG2	1/300	0.250553	0.250553	-0.141393	0.1957	HAND2
CSNK1D_knockdown_96h_A549	1/300	0.250553	0.250553	-0.141342	0.19563	POU4F2
ITPR1_knockdown_96h_HEPG2	1/300	0.250553	0.250553	-0.137849	0.190794	ATP8B4
SMO_knockdown_96h_HEPG2	1/300	0.250553	0.250553	-0.136952	0.189553	SCNN1G
CDK11B_knockdown_96h_HA1E	1/300	0.250553	0.250553	-0.131285	0.181709	CORT
PIK3CG_knockdown_96h_HCC515	1/300	0.250553	0.250553	-0.130069	0.180026	SLC6A2
TRIO_knockdown_96h_MCF7	1/300	0.250553	0.250553	-0.126702	0.175366	GPR25
ITPR1_knockdown_96h_A375	1/300	0.250553	0.250553	-0.12631	0.174823	SCNN1G
PRKCI_knockdown_96h_PC3	1/300	0.250553	0.250553	-0.125524	0.173736	CORT
OR5W2_knockdown_96h_HEPG2	1/300	0.250553	0.250553	-0.123151	0.170451	HAND2
RIOK3_knockdown_96h_HCC515	1/300	0.250553	0.250553	-0.121392	0.168017	SCNN1G
KCNMA1_knockdown_96h_HEPG2	1/300	0.250553	0.250553	-0.12055	0.166851	SLC6A2
GRK5_knockdown_96h_HT29	1/300	0.250553	0.250553	-0.120161	0.166312	SLC6A2
ATM_knockdown_96h_A375	1/300	0.250553	0.250553	-0.120124	0.166262	SCNN1G
PHKG2_knockdown_96h_A375	1/300	0.250553	0.250553	-0.116898	0.161796	KLF11
TRIO_knockdown_96h_A375	1/300	0.250553	0.250553	-0.116693	0.161513	CORT
PPARD_knockdown_96h_A375	1/300	0.250553	0.250553	-0.11534	0.159641	CD101
EPHA3_knockdown_96h_HCC515	1/300	0.250553	0.250553	-0.114397	0.158335	FOXN1
NR1H3_knockdown_96h_A549	1/300	0.250553	0.250553	-0.114341	0.158257	SCNN1G
CLK4_knockdown_96h_HCC515	1/300	0.250553	0.250553	-0.109757	0.151913	POU4F2
EDNRB_knockdown_96h_HEPG2	1/300	0.250553	0.250553	-0.108758	0.15053	SLC6A2
CDK19_knockdown_96h_HCC515	1/300	0.250553	0.250553	-0.107975	0.149446	CD101
NR1H4_knockdown_96h_A549	1/300	0.250553	0.250553	-0.104804	0.145058	GPR25
ESR1_knockdown_96h_A375	1/300	0.250553	0.250553	-0.104282	0.144336	SCNN1G
MERTK_knockdown_96h_A549	1/300	0.250553	0.250553	-0.10412	0.144111	CD101
IGF1R_knockdown_96h_MCF7	1/300	0.250553	0.250553	-0.103359	0.143058	GPR25
GPR35_knockdown_96h_HA1E	1/300	0.250553	0.250553	-0.10077	0.139474	FOXN1
PPARG_knockdown_96h_MCF7	1/300	0.250553	0.250553	-0.100252	0.138757	FOXN1
MTOR_knockdown_96h_MCF7	1/300	0.250553	0.250553	-0.099661	0.137939	FOXN1
STK24_knockdown_96h_A549	1/300	0.250553	0.250553	-0.0980105	0.135655	SCNN1G
HIPK1_knockdown_96h_A549	1/300	0.250553	0.250553	-0.0978078	0.135374	POU4F2
PXK_knockdown_96h_HA1E	1/300	0.250553	0.250553	-0.0971484	0.134461	SLC6A2
LPHN1_knockdown_96h_A549	1/300	0.250553	0.250553	-0.0949066	0.131359	SCNN1G
ROS1_knockdown_96h_A375	1/300	0.250553	0.250553	-0.0923976	0.127886	FOXN1
PRKCE_knockdown_96h_HT29	1/300	0.250553	0.250553	-0.0892282	0.123499	HAND2
GPR65_knockdown_96h_HCC515	1/300	0.250553	0.250553	-0.0888094	0.12292	CORT
NR2F1_knockdown_96h_A549	1/300	0.250553	0.250553	-0.0842872	0.116661	SCNN1G
STK17A_knockdown_96h_HEPG2	1/300	0.250553	0.250553	-0.0828045	0.114608	CORT
NR2F6_knockdown_96h_MCF7	1/300	0.250553	0.250553	-0.0825488	0.114254	CD101
NTRK1_knockdown_96h_HT29	1/300	0.250553	0.250553	-0.0820836	0.113611	CORT
SCN9A_knockdown_96h_A375	1/300	0.250553	0.250553	-0.0818759	0.113323	SCNN1G
GPR87_knockdown_96h_HEPG2	1/300	0.250553	0.250553	-0.0801051	0.110872	SCNN1G
MRGPRX2_knockdown_96h_HT29	1/300	0.250553	0.250553	-0.0795348	0.110083	GPR25
MAP2K1_knockdown_96h_HA1E	1/300	0.250553	0.250553	-0.0782618	0.108321	FOXN1
ULK2_knockdown_96h_PC3	1/300	0.250553	0.250553	-0.0778434	0.107742	CORT
CHRM3_knockdown_96h_HA1E	1/300	0.250553	0.250553	-0.0753676	0.104315	SCNN1G
PIK3CA_knockdown_96h_HT29	1/300	0.250553	0.250553	-0.0749644	0.103757	SLC6A2
CSK_knockdown_96h_A375	1/300	0.250553	0.250553	-0.0745407	0.103171	CORT
VRK3_knockdown_96h_HA1E	1/300	0.250553	0.250553	-0.0745294	0.103155	FOXN1
PAK4_knockdown_96h_HEPG2	1/300	0.250553	0.250553	-0.0721323	0.0998371	SCNN1G
MTOR_knockdown_96h_HT29	1/300	0.250553	0.250553	-0.0721109	0.0998075	GPR25
STK38L_knockdown_96h_A549	1/300	0.250553	0.250553	-0.0719983	0.0996516	SCNN1G
DYRK1A_knockdown_96h_HCC515	1/300	0.250553	0.250553	-0.0703273	0.0973389	SLC6A2
TP53RK_knockdown_96h_HT29	1/300	0.250553	0.250553	-0.0700161	0.0969081	SERPINA5
IKBKE_knockdown_96h_HEPG2	1/300	0.250553	0.250553	-0.0636987	0.0881643	FOXN1
GPR83_knockdown_96h_HEPG2	1/300	0.250553	0.250553	-0.0621963	0.0860849	SLC6A2
SGK1_knockdown_96h_A549	1/300	0.250553	0.250553	-0.0620515	0.0858844	SCNN1G
TAAR1_knockdown_96h_HT29	1/300	0.250553	0.250553	-0.0607663	0.0841057	GPR25
RPS6KA2_knockdown_96h_HCC515	1/300	0.250553	0.250553	-0.0578865	0.0801198	HAND2
MAP2K4_knockdown_96h_A375	1/300	0.250553	0.250553	-0.0576271	0.0797608	SCNN1G
RXRA_knockdown_96h_A375	1/300	0.250553	0.250553	-0.0560205	0.0775371	POU4F2
GPR110_knockdown_96h_PC3	1/300	0.250553	0.250553	-0.0551787	0.0763719	FOXN1
CAMK1_knockdown_96h_MCF7	1/300	0.250553	0.250553	-0.0549409	0.0760428	POU4F2
VIPR1_knockdown_96h_HT29	1/300	0.250553	0.250553	-0.0544081	0.0753053	CD101
MAP2K2_knockdown_96h_MCF7	1/300	0.250553	0.250553	-0.0541243	0.0749125	FOXN1
CSNK2A1_knockdown_96h_HA1E	1/300	0.250553	0.250553	-0.0526645	0.0728921	CORT
MYLK2_knockdown_96h_A375	1/300	0.250553	0.250553	-0.0515503	0.07135	GPR25
RXFP4_knockdown_96h_HA1E	1/300	0.250553	0.250553	-0.0491489	0.0680262	FOXN1
ERBB4_knockdown_96h_HEPG2	1/300	0.250553	0.250553	-0.0470191	0.0650784	HAND2
GPBAR1_knockdown_96h_A375	1/300	0.250553	0.250553	-0.0468925	0.0649031	GPR25
TP53RK_knockdown_96h_A549	1/300	0.250553	0.250553	-0.0453642	0.0627878	HAND2
C9ORF96_knockdown_96h_A375	1/300	0.250553	0.250553	-0.0453497	0.0627678	POU4F2
BUB1_knockdown_96h_A375	1/300	0.250553	0.250553	-0.044398	0.0614505	SLC6A2
MAST4_knockdown_96h_HA1E	1/300	0.250553	0.250553	-0.0395567	0.0547497	POU4F2
SNRK_knockdown_96h_MCF7	1/300	0.250553	0.250553	-0.0387713	0.0536627	SLC6A2
SMO_knockdown_96h_MCF7	1/300	0.250553	0.250553	-0.0371169	0.0513729	GPR25
ADCK3_knockdown_96h_A549	1/300	0.250553	0.250553	-0.0363049	0.0502491	SCNN1G
CLK3_knockdown_96h_HA1E	1/300	0.250553	0.250553	-0.0361121	0.0499822	SCNN1G
RIOK2_knockdown_96h_HA1E	1/300	0.250553	0.250553	-0.0321644	0.0445182	HAND2
ITPR3_knockdown_96h_MCF7	1/300	0.250553	0.250553	-0.0300828	0.0416371	POU4F2
GPR62_knockdown_96h_HA1E	1/300	0.250553	0.250553	-0.0292444	0.0404767	SLC6A2
SGK3_knockdown_96h_MCF7	1/300	0.250553	0.250553	-0.0280995	0.0388921	SLC6A2
STK25_knockdown_96h_PC3	1/300	0.250553	0.250553	-0.0278457	0.0385408	SCNN1G
SCN9A_knockdown_96h_HA1E	1/300	0.250553	0.250553	-0.0275651	0.0381524	CORT
OXTR_knockdown_96h_HEPG2	1/300	0.250553	0.250553	-0.0246744	0.0341515	GPR25
FLT4_knockdown_96h_MCF7	1/300	0.250553	0.250553	-0.0238031	0.0329454	HAND2
AKT2_knockdown_96h_HEPG2	1/300	0.250553	0.250553	-0.0231399	0.0320275	HAND2
GPR26_knockdown_96h_A375	1/300	0.250553	0.250553	-0.0229543	0.0317706	FOXN1
TRPM2_knockdown_96h_HA1E	1/300	0.250553	0.250553	-0.0169646	0.0234805	SCNN1G
GRK5_knockdown_96h_HA1E	1/300	0.250553	0.250553	-0.0143568	0.019871	SCNN1G
TP53RK_knockdown_96h_MCF7	1/300	0.250553	0.250553	-0.00325542	0.00450577	SLC6A2
LRRK2_knockdown_96h_HT29	1/300	0.250553	0.250553	0.00477504	-0.00660906	GPR25
LCK_knockdown_96h_HEPG2	1/300	0.250553	0.250553	0.00512574	-0.00709446	FOXN1
RET_knockdown_96h_PC3	1/300	0.250553	0.250553	0.00523521	-0.00724596	SCNN1G
CSNK2A1_knockdown_96h_MCF7	1/300	0.250553	0.250553	0.020207	-0.0279681	SLC6A2

## Sheet: LINCS_L1000_KINASE_up
The Library of Network-Based Cellular Signatures (LINCS); LINCS L1000 chem pert up
Term	Overlap	P-value	Adjusted P-value	Z-score	Combined Score	Genes
CDK19_knockdown_96h_HT29	4/300	0.000138977	0.0289072	-1.78496	6.32529	SCNN1G;HAND2;SLC6A2;FOXN1
S1PR3_knockdown_96h_HA1E	4/300	0.000138977	0.0289072	-1.77137	6.27714	CORT;KLF11;GPR25;SLC6A2
NLK_knockdown_96h_HEPG2	4/300	0.000138977	0.0289072	-1.73053	6.13242	GPR25;HAND2;SLC6A2;FOXN1
ULK1_knockdown_96h_HEPG2	4/300	0.000138977	0.0289072	-1.72261	6.10435	CORT;SCNN1G;KLF11;CD101
KIT_knockdown_96h_HT29	4/300	0.000138977	0.0289072	-1.6959	6.0097	SCNN1G;GPR25;HAND2;SLC6A2
CD97_knockdown_96h_HA1E	4/300	0.000138977	0.0289072	-1.68442	5.96903	SCNN1G;GPR25;SLC6A2;FOXN1
CDK19_knockdown_96h_HEPG2	3/300	0.00254938	0.0757529	-1.79819	4.63983	HAND2;SLC6A2;FOXN1
BUB1B_knockdown_96h_HEPG2	3/300	0.00254938	0.0757529	-1.77408	4.57762	SCNN1G;HAND2;SLC6A2
NLK_knockdown_96h_PC3	3/300	0.00254938	0.0757529	-1.76694	4.5592	GPR25;HAND2;FOXN1
BUB1B_knockdown_96h_PC3	3/300	0.00254938	0.0757529	-1.75965	4.54038	GPR25;HAND2;FOXN1
ILK_knockdown_96h_HCC515	3/300	0.00254938	0.0757529	-1.75818	4.5366	GPR25;HAND2;SLC6A2
ALK_knockdown_96h_MCF7	3/300	0.00254938	0.0757529	-1.75794	4.53598	SCNN1G;SLC6A2;FOXN1
GAK_knockdown_96h_HT29	3/300	0.00254938	0.0757529	-1.75676	4.53292	GPR25;HAND2;SLC6A2
ESRRA_knockdown_96h_A549	3/300	0.00254938	0.0757529	-1.75329	4.52397	GPR25;HAND2;SLC6A2
PLK2_knockdown_96h_PC3	3/300	0.00254938	0.0757529	-1.74374	4.49934	GPR25;HAND2;CD101
HRH1_knockdown_96h_HA1E	3/300	0.00254938	0.0757529	-1.72959	4.46284	CORT;KLF11;SLC6A2
RET_knockdown_96h_HEPG2	3/300	0.00254938	0.0757529	-1.72846	4.4599	CORT;GPR25;SLC6A2
GPR78_knockdown_96h_HA1E	3/300	0.00254938	0.0757529	-1.72527	4.45169	CORT;KLF11;SLC6A2
GPR123_knockdown_96h_A375	3/300	0.00254938	0.0757529	-1.72427	4.44911	GPR25;HAND2;SERPINA5
NRBP1_knockdown_96h_HCC515	3/300	0.00254938	0.0757529	-1.72413	4.44874	GPR25;HAND2;FOXN1
STK10_knockdown_96h_A375	3/300	0.00254938	0.0757529	-1.72053	4.43945	CORT;HAND2;CD101
MKNK1_knockdown_96h_PC3	3/300	0.00254938	0.0757529	-1.71903	4.43559	CORT;GPR25;POU4F2
TESK1_knockdown_96h_A549	3/300	0.00254938	0.0757529	-1.70365	4.39588	GPR25;HAND2;SLC6A2
CDK16_knockdown_96h_HA1E	3/300	0.00254938	0.0757529	-1.70153	4.39041	FOXN1;CD101;POU4F2
GPR153_knockdown_96h_HA1E	3/300	0.00254938	0.0757529	-1.69995	4.38635	SCNN1G;GPR25;SLC6A2
PROKR1_knockdown_96h_HA1E	3/300	0.00254938	0.0757529	-1.69334	4.36929	KLF11;GPR25;SLC6A2
CHRM3_knockdown_96h_HA1E	3/300	0.00254938	0.0757529	-1.68593	4.35017	GPR25;HAND2;SLC6A2
IKBKB_knockdown_96h_PC3	3/300	0.00254938	0.0757529	-1.68208	4.34022	HAND2;SLC6A2;FOXN1
ADCK3_knockdown_96h_HT29	3/300	0.00254938	0.0757529	-1.6731	4.31706	CORT;GPR25;SLC6A2
STK38_knockdown_96h_A549	3/300	0.00254938	0.0757529	-1.66881	4.30598	GPR25;SLC6A2;FOXN1
ILK_knockdown_96h_HEPG2	3/300	0.00254938	0.0757529	-1.65291	4.26496	GPR25;HAND2;SLC6A2
MAP2K6_knockdown_96h_HA1E	3/300	0.00254938	0.0757529	-1.65232	4.26344	CORT;KLF11;SLC6A2
PRKAA1_knockdown_96h_HEPG2	3/300	0.00254938	0.0757529	-1.65207	4.26279	SCNN1G;CD101;SERPINA5
CASK_knockdown_96h_HCC515	3/300	0.00254938	0.0757529	-1.65064	4.2591	GPR25;SLC6A2;CD101
MAPK8_knockdown_96h_HA1E	3/300	0.00254938	0.0757529	-1.64311	4.23967	HAND2;SLC6A2;FOXN1
MKNK2_knockdown_96h_HT29	3/300	0.00254938	0.0757529	-1.64299	4.23938	GPR25;CD101;POU4F2
GPR35_knockdown_96h_A549	3/300	0.00254938	0.0757529	-1.64151	4.23557	GPR25;SLC6A2;FOXN1
VDR_knockdown_96h_HEPG2	3/300	0.00254938	0.0757529	-1.63374	4.2155	GPR25;HAND2;SLC6A2
PAK3_knockdown_96h_HEPG2	3/300	0.00254938	0.0757529	-1.63126	4.2091	CORT;KLF11;CD101
CXCR2_knockdown_96h_HT29	3/300	0.00254938	0.0757529	-1.62132	4.18347	GPR25;FOXN1;SERPINA5
TRIB1_knockdown_96h_A549	3/300	0.00254938	0.0757529	-1.61786	4.17452	HAND2;SLC6A2;CD101
MYLK2_knockdown_96h_HEPG2	3/300	0.00254938	0.0757529	-1.60351	4.1375	CORT;SCNN1G;CD101
PIK3R4_knockdown_96h_PC3	2/300	0.0320159	0.147985	-1.83104	3.49847	SLC6A2;CD101
PRKACB_knockdown_96h_A549	2/300	0.0320159	0.147985	-1.78833	3.41686	HAND2;SLC6A2
ERBB2_knockdown_96h_HA1E	2/300	0.0320159	0.147985	-1.75294	3.34926	SCNN1G;SLC6A2
PDGFRB_knockdown_96h_MCF7	2/300	0.0320159	0.147985	-1.75072	3.34501	HAND2;SLC6A2
OR10Z1_knockdown_96h_HT29	2/300	0.0320159	0.147985	-1.73781	3.32034	GPR25;SLC6A2
CDK9_knockdown_96h_A375	2/300	0.0320159	0.147985	-1.72602	3.29782	GPR25;SERPINA5
TRIO_knockdown_96h_HCC515	2/300	0.0320159	0.147985	-1.715	3.27677	GPR25;SLC6A2
TRIB3_knockdown_96h_HA1E	2/300	0.0320159	0.147985	-1.71117	3.26945	HAND2;SLC6A2
GPR35_knockdown_96h_MCF7	2/300	0.0320159	0.147985	-1.7111	3.26931	HAND2;SLC6A2
ILK_knockdown_96h_PC3	2/300	0.0320159	0.147985	-1.70911	3.2655	GPR25;SLC6A2
CHRM1_knockdown_96h_HA1E	2/300	0.0320159	0.147985	-1.70563	3.25887	CD101;POU4F2
DDR1_knockdown_96h_HT29	2/300	0.0320159	0.147985	-1.70489	3.25744	GPR25;SLC6A2
GPR119_knockdown_96h_HCC515	2/300	0.0320159	0.147985	-1.70433	3.25638	GPR25;SLC6A2
FZD8_knockdown_96h_HCC515	2/300	0.0320159	0.147985	-1.69784	3.24396	GPR25;SLC6A2
CXCR4_knockdown_96h_HT29	2/300	0.0320159	0.147985	-1.69556	3.23961	GPR25;FOXN1
HNF4A_knockdown_96h_HA1E	2/300	0.0320159	0.147985	-1.69278	3.2343	KLF11;SLC6A2
FZD5_knockdown_96h_HT29	2/300	0.0320159	0.147985	-1.69199	3.2328	GPR25;SLC6A2
RXRB_knockdown_96h_A549	2/300	0.0320159	0.147985	-1.68727	3.22378	SCNN1G;SLC6A2
PRKCI_knockdown_96h_HA1E	2/300	0.0320159	0.147985	-1.68183	3.21338	GPR25;HAND2
CD97_knockdown_96h_HT29	2/300	0.0320159	0.147985	-1.68156	3.21287	GPR25;FOXN1
MAPKAPK2_knockdown_96h_HA1E	2/300	0.0320159	0.147985	-1.67665	3.20348	SLC6A2;POU4F2
FYN_knockdown_96h_HEPG2	2/300	0.0320159	0.147985	-1.67482	3.19998	GPR25;SLC6A2
MELK_knockdown_96h_HEPG2	2/300	0.0320159	0.147985	-1.67419	3.19879	SLC6A2;FOXN1
NTRK3_knockdown_96h_HEPG2	2/300	0.0320159	0.147985	-1.67092	3.19254	GPR25;SLC6A2
OR10Z1_knockdown_96h_HA1E	2/300	0.0320159	0.147985	-1.66901	3.18888	FOXN1;CD101
PLK2_knockdown_96h_HA1E	2/300	0.0320159	0.147985	-1.66694	3.18493	HAND2;FOXN1
PIM1_knockdown_96h_HA1E	2/300	0.0320159	0.147985	-1.66612	3.18337	SLC6A2;FOXN1
ARAF_knockdown_96h_HEPG2	2/300	0.0320159	0.147985	-1.66514	3.18149	GPR25;SLC6A2
NOX1_knockdown_96h_A375	2/300	0.0320159	0.147985	-1.66336	3.1781	GPR25;POU4F2
IKBKB_knockdown_96h_A375	2/300	0.0320159	0.147985	-1.66177	3.17506	SLC6A2;FOXN1
SRC_knockdown_96h_A549	2/300	0.0320159	0.147985	-1.66165	3.17482	HAND2;SLC6A2
RAF1_knockdown_96h_PC3	2/300	0.0320159	0.147985	-1.66035	3.17235	CORT;SLC6A2
PPARG_knockdown_96h_A549	2/300	0.0320159	0.147985	-1.66023	3.17212	HAND2;SLC6A2
ESRRA_knockdown_96h_PC3	2/300	0.0320159	0.147985	-1.65971	3.17112	SCNN1G;GPR25
PRKD2_knockdown_96h_HA1E	2/300	0.0320159	0.147985	-1.65952	3.17076	SCNN1G;SLC6A2
EPHA2_knockdown_96h_MCF7	2/300	0.0320159	0.147985	-1.65864	3.16908	CORT;SLC6A2
KCNG1_knockdown_96h_PC3	2/300	0.0320159	0.147985	-1.65686	3.16567	SCNN1G;SLC6A2
RPS6KB1_knockdown_96h_A375	2/300	0.0320159	0.147985	-1.6563	3.16461	FOXN1;CD101
ADRB2_knockdown_96h_HA1E	2/300	0.0320159	0.147985	-1.65549	3.16306	GPR25;HAND2
VN1R2_knockdown_96h_A549	2/300	0.0320159	0.147985	-1.6553	3.1627	CORT;COL10A1
OR52B2_knockdown_96h_A549	2/300	0.0320159	0.147985	-1.6539	3.16002	HAND2;SLC6A2
NTRK1_knockdown_96h_A549	2/300	0.0320159	0.147985	-1.65183	3.15606	GPR25;SLC6A2
MAPK8_knockdown_96h_HT29	2/300	0.0320159	0.147985	-1.65171	3.15583	HAND2;FOXN1
CD97_knockdown_96h_A375	2/300	0.0320159	0.147985	-1.65135	3.15514	SCNN1G;SLC6A2
MASTL_knockdown_96h_HEPG2	2/300	0.0320159	0.147985	-1.64861	3.14992	CORT;SLC6A2
RPS6KA1_knockdown_96h_HT29	2/300	0.0320159	0.147985	-1.64795	3.14866	GPR25;SLC6A2
PRKCD_knockdown_96h_A549	2/300	0.0320159	0.147985	-1.64698	3.14679	GPR25;HAND2
RIPK2_knockdown_96h_HEPG2	2/300	0.0320159	0.147985	-1.64569	3.14434	GPR25;SLC6A2
ERBB3_knockdown_96h_HT29	2/300	0.0320159	0.147985	-1.64439	3.14185	GPR25;SLC6A2
TESK1_knockdown_96h_HT29	2/300	0.0320159	0.147985	-1.64318	3.13955	SLC6A2;CD101
OXSR1_knockdown_96h_HT29	2/300	0.0320159	0.147985	-1.63754	3.12877	HAND2;SLC6A2
CASK_knockdown_96h_A549	2/300	0.0320159	0.147985	-1.63743	3.12856	GPR25;SLC6A2
RPS6KA1_knockdown_96h_HEPG2	2/300	0.0320159	0.147985	-1.63551	3.12488	GPR25;SLC6A2
NR2F2_knockdown_96h_HCC515	2/300	0.0320159	0.147985	-1.6355	3.12487	HAND2;SLC6A2
GPR65_knockdown_96h_HCC515	2/300	0.0320159	0.147985	-1.63331	3.12067	SCNN1G;GPR25
RIPK2_knockdown_96h_HT29	2/300	0.0320159	0.147985	-1.63047	3.11526	CORT;CD101
EPHB2_knockdown_96h_HEPG2	2/300	0.0320159	0.147985	-1.62823	3.11098	CORT;SLC6A2
NR2F6_knockdown_96h_PC3	2/300	0.0320159	0.147985	-1.62806	3.11065	GPR25;FOXN1
CDK5_knockdown_96h_PC3	2/300	0.0320159	0.147985	-1.62677	3.10818	SCNN1G;GPR25
AKT3_knockdown_96h_HCC515	2/300	0.0320159	0.147985	-1.62452	3.10388	GPR25;FOXN1
CDK19_knockdown_96h_A549	2/300	0.0320159	0.147985	-1.62392	3.10275	GPR25;CD101
RARG_knockdown_96h_PC3	2/300	0.0320159	0.147985	-1.62345	3.10183	HAND2;FOXN1
ADCK3_knockdown_96h_HA1E	2/300	0.0320159	0.147985	-1.62297	3.10093	HAND2;SLC6A2
F2RL1_knockdown_96h_HT29	2/300	0.0320159	0.147985	-1.62142	3.09796	GPR25;FOXN1
SRC_knockdown_96h_HA1E	2/300	0.0320159	0.147985	-1.62078	3.09673	SLC6A2;FOXN1
CSNK2A1_knockdown_96h_HA1E	2/300	0.0320159	0.147985	-1.61991	3.09509	GPR25;HAND2
LPAR3_knockdown_96h_HA1E	2/300	0.0320159	0.147985	-1.61899	3.09332	FOXN1;CD101
QRFPR_knockdown_96h_A375	2/300	0.0320159	0.147985	-1.61677	3.08907	CD101;SERPINA5
PIM1_knockdown_96h_HEPG2	2/300	0.0320159	0.147985	-1.6164	3.08836	CORT;SLC6A2
AURKA_knockdown_96h_HA1E	2/300	0.0320159	0.147985	-1.61628	3.08813	SLC6A2;FOXN1
SMO_knockdown_96h_HT29	2/300	0.0320159	0.147985	-1.61509	3.08588	CD101;POU4F2
RIPK1_knockdown_96h_HCC515	2/300	0.0320159	0.147985	-1.61364	3.08309	FOXN1;POU4F2
PKN1_knockdown_96h_A375	2/300	0.0320159	0.147985	-1.61041	3.07693	SCNN1G;SERPINA5
GSK3A_knockdown_96h_A549	2/300	0.0320159	0.147985	-1.60689	3.0702	HAND2;SLC6A2
VRK2_knockdown_96h_MCF7	2/300	0.0320159	0.147985	-1.60435	3.06534	SCNN1G;POU4F2
PIK3R4_knockdown_96h_HT29	2/300	0.0320159	0.147985	-1.60422	3.06511	GPR25;HAND2
NMUR2_knockdown_96h_HA1E	2/300	0.0320159	0.147985	-1.60361	3.06393	KLF11;GPR25
LPHN2_knockdown_96h_HCC515	2/300	0.0320159	0.147985	-1.60248	3.06178	SLC6A2;FOXN1
NUAK1_knockdown_96h_HT29	2/300	0.0320159	0.147985	-1.59941	3.0559	GPR25;SLC6A2
JAK3_knockdown_96h_MCF7	2/300	0.0320159	0.147985	-1.59903	3.05517	HAND2;FOXN1
SRC_knockdown_96h_MCF7	2/300	0.0320159	0.147985	-1.59748	3.05222	HAND2;SLC6A2
KCNK2_knockdown_96h_A549	2/300	0.0320159	0.147985	-1.59657	3.05047	CORT;COL10A1
PRKCH_knockdown_96h_HT29	2/300	0.0320159	0.147985	-1.59529	3.04804	SLC6A2;FOXN1
GPR83_knockdown_96h_A375	2/300	0.0320159	0.147985	-1.59415	3.04586	HAND2;SLC6A2
ILK_knockdown_96h_A549	2/300	0.0320159	0.147985	-1.59289	3.04344	GPR25;SLC6A2
ADRA2C_knockdown_96h_HCC515	2/300	0.0320159	0.147985	-1.59279	3.04326	GPR25;ATP8B4
GPR137_knockdown_96h_HEPG2	2/300	0.0320159	0.147985	-1.59198	3.04171	GPR25;SLC6A2
GPR62_knockdown_96h_HCC515	2/300	0.0320159	0.147985	-1.59191	3.04159	GPR25;SLC6A2
VRK2_knockdown_96h_HCC515	2/300	0.0320159	0.147985	-1.58839	3.03486	HAND2;SLC6A2
CSK_knockdown_96h_HEPG2	2/300	0.0320159	0.147985	-1.58757	3.03329	HAND2;SLC6A2
GPR141_knockdown_96h_A375	2/300	0.0320159	0.147985	-1.58543	3.0292	HAND2;SLC6A2
EPHB4_knockdown_96h_HA1E	2/300	0.0320159	0.147985	-1.58438	3.0272	HAND2;SLC6A2
RARA_knockdown_96h_HT29	2/300	0.0320159	0.147985	-1.58344	3.02539	GPR25;HAND2
PTK2B_knockdown_96h_HA1E	2/300	0.0320159	0.147985	-1.58207	3.02277	SCNN1G;SLC6A2
CD97_knockdown_96h_HEPG2	2/300	0.0320159	0.147985	-1.58023	3.01926	SLC6A2;FOXN1
SMO_knockdown_96h_A549	2/300	0.0320159	0.147985	-1.57956	3.01799	CORT;COL10A1
GPR114_knockdown_96h_HCC515	2/300	0.0320159	0.147985	-1.57937	3.01762	KLF11;FOXN1
FZD2_knockdown_96h_PC3	2/300	0.0320159	0.147985	-1.57935	3.01759	HAND2;SLC6A2
NOX1_knockdown_96h_MCF7	2/300	0.0320159	0.147985	-1.57646	3.01206	CORT;SLC6A2
ERBB2_knockdown_96h_HCC515	2/300	0.0320159	0.147985	-1.57609	3.01136	GPR25;FOXN1
RYK_knockdown_96h_A375	2/300	0.0320159	0.147985	-1.57447	3.00825	HAND2;SLC6A2
P2RY2_knockdown_96h_A549	2/300	0.0320159	0.147985	-1.57435	3.00802	GPR25;CD101
EIF2AK3_knockdown_96h_HEPG2	2/300	0.0320159	0.147985	-1.57253	3.00455	HAND2;FOXN1
CD97_knockdown_96h_HCC515	2/300	0.0320159	0.147985	-1.572	3.00353	GPR25;CD101
STK24_knockdown_96h_HA1E	2/300	0.0320159	0.147985	-1.57189	3.00333	HAND2;SLC6A2
GPR56_knockdown_96h_PC3	2/300	0.0320159	0.147985	-1.56897	2.99775	GPR25;SLC6A2
CSNK1G2_knockdown_96h_A549	2/300	0.0320159	0.147985	-1.56619	2.99244	GPR25;HAND2
EGFR_knockdown_96h_A549	2/300	0.0320159	0.147985	-1.56585	2.99178	SLC6A2;POU4F2
DYRK3_knockdown_96h_HEPG2	2/300	0.0320159	0.147985	-1.56558	2.99127	GPR25;POU4F2
VRK1_knockdown_96h_HA1E	2/300	0.0320159	0.147985	-1.5648	2.98978	SCNN1G;SLC6A2
TRIB3_knockdown_96h_HEPG2	2/300	0.0320159	0.147985	-1.56341	2.98712	HAND2;SLC6A2
ROS1_knockdown_96h_A549	2/300	0.0320159	0.147985	-1.55954	2.97974	GPR25;SLC6A2
LIMK2_knockdown_96h_HA1E	2/300	0.0320159	0.147985	-1.55827	2.97731	SCNN1G;SLC6A2
MRGPRD_knockdown_96h_HA1E	2/300	0.0320159	0.147985	-1.55817	2.97711	CORT;GPR25
PRKCD_knockdown_96h_HT29	2/300	0.0320159	0.147985	-1.5569	2.97469	GPR25;SLC6A2
PIM3_knockdown_96h_HCC515	2/300	0.0320159	0.147985	-1.55595	2.97288	GPR25;SLC6A2
ABL2_knockdown_96h_HEPG2	2/300	0.0320159	0.147985	-1.55563	2.97226	GPR25;HAND2
CASK_knockdown_96h_PC3	2/300	0.0320159	0.147985	-1.55491	2.97088	GPR25;SLC6A2
PRKCD_knockdown_96h_HA1E	2/300	0.0320159	0.147985	-1.55487	2.97081	SLC6A2;POU4F2
GPR115_knockdown_96h_HA1E	2/300	0.0320159	0.147985	-1.55391	2.96897	SLC6A2;FOXN1
CDC7_knockdown_96h_HA1E	2/300	0.0320159	0.147985	-1.55259	2.96645	SCNN1G;SLC6A2
GPR128_knockdown_96h_HA1E	2/300	0.0320159	0.147985	-1.55182	2.96498	KLF11;SLC6A2
IRAK1_knockdown_96h_HEPG2	2/300	0.0320159	0.147985	-1.55165	2.96465	GPR25;HAND2
GRK6_knockdown_96h_HA1E	2/300	0.0320159	0.147985	-1.55061	2.96266	KLF11;SLC6A2
GPR160_knockdown_96h_A375	2/300	0.0320159	0.147985	-1.5491	2.95979	CORT;SERPINA5
VN1R2_knockdown_96h_HT29	2/300	0.0320159	0.147985	-1.5477	2.95712	HAND2;CD101
STK24_knockdown_96h_PC3	2/300	0.0320159	0.147985	-1.54713	2.95602	GPR25;FOXN1
MAP2K5_knockdown_96h_MCF7	2/300	0.0320159	0.147985	-1.54649	2.95479	GPR25;SLC6A2
NEK7_knockdown_96h_PC3	2/300	0.0320159	0.147985	-1.54392	2.94988	SLC6A2;FOXN1
EIF2AK1_knockdown_96h_HEPG2	2/300	0.0320159	0.147985	-1.54282	2.94779	GPR25;HAND2
FZD1_knockdown_96h_HT29	2/300	0.0320159	0.147985	-1.54281	2.94776	SLC6A2;FOXN1
CSNK2A2_knockdown_96h_HT29	2/300	0.0320159	0.147985	-1.54223	2.94666	GPR25;HAND2
ANO1_knockdown_96h_HCC515	2/300	0.0320159	0.147985	-1.53917	2.94081	GPR25;POU4F2
MRGPRX2_knockdown_96h_HA1E	2/300	0.0320159	0.147985	-1.53858	2.93969	SCNN1G;SLC6A2
CXCR7_knockdown_96h_HA1E	2/300	0.0320159	0.147985	-1.53569	2.93416	CORT;GPR25
GPRC6A_knockdown_96h_HT29	2/300	0.0320159	0.147985	-1.5331	2.92922	CD101;POU4F2
NRBP1_knockdown_96h_HA1E	2/300	0.0320159	0.147985	-1.53149	2.92613	SCNN1G;SLC6A2
ULK3_knockdown_96h_HA1E	2/300	0.0320159	0.147985	-1.53145	2.92606	KLF11;GPR25
TEK_knockdown_96h_HT29	2/300	0.0320159	0.147985	-1.52884	2.92107	SLC6A2;FOXN1
FGFR2_knockdown_96h_PC3	2/300	0.0320159	0.147985	-1.52838	2.92019	HAND2;SLC6A2
GPR111_knockdown_96h_HCC515	2/300	0.0320159	0.147985	-1.52825	2.91994	GPR25;FOXN1
GPR61_knockdown_96h_A549	2/300	0.0320159	0.147985	-1.52816	2.91978	CORT;COL10A1
PAK4_knockdown_96h_HEPG2	2/300	0.0320159	0.147985	-1.5281	2.91966	SLC6A2;POU4F2
NEK7_knockdown_96h_HT29	2/300	0.0320159	0.147985	-1.52678	2.91713	GPR25;FOXN1
BMPR1A_knockdown_96h_HA1E	2/300	0.0320159	0.147985	-1.52594	2.91553	GPR25;FOXN1
HIPK1_knockdown_96h_HA1E	2/300	0.0320159	0.147985	-1.52558	2.91484	CD101;POU4F2
IKBKB_knockdown_96h_HA1E	2/300	0.0320159	0.147985	-1.52494	2.91362	HAND2;SLC6A2
LPAR3_knockdown_96h_HT29	2/300	0.0320159	0.147985	-1.52338	2.91063	SLC6A2;FOXN1
PIM3_knockdown_96h_HT29	2/300	0.0320159	0.147985	-1.52247	2.9089	SLC6A2;FOXN1
NLK_knockdown_96h_A549	2/300	0.0320159	0.147985	-1.51842	2.90117	GPR25;SLC6A2
MAPK8_knockdown_96h_A549	2/300	0.0320159	0.147985	-1.51715	2.89873	GPR25;HAND2
NR2C1_knockdown_96h_A375	2/300	0.0320159	0.147985	-1.51612	2.89677	GPR25;SLC6A2
PLK2_knockdown_96h_HEPG2	2/300	0.0320159	0.147985	-1.51591	2.89636	SCNN1G;FOXN1
LPAR6_knockdown_96h_A375	2/300	0.0320159	0.147985	-1.51441	2.89351	SCNN1G;CD101
PKN1_knockdown_96h_A549	2/300	0.0320159	0.147985	-1.51381	2.89235	CORT;SERPINA5
IGF1R_knockdown_96h_HT29	2/300	0.0320159	0.147985	-1.51097	2.88693	SLC6A2;FOXN1
LCK_knockdown_96h_HEPG2	2/300	0.0320159	0.147985	-1.51042	2.88588	GPR25;SLC6A2
JAK1_knockdown_96h_MCF7	2/300	0.0320159	0.147985	-1.50881	2.8828	GPR25;ATP8B4
ELTD1_knockdown_96h_HEPG2	2/300	0.0320159	0.147985	-1.50847	2.88216	SCNN1G;GPR25
GPR65_knockdown_96h_HEPG2	2/300	0.0320159	0.147985	-1.50807	2.88139	SCNN1G;SLC6A2
MAST2_knockdown_96h_A549	2/300	0.0320159	0.147985	-1.50668	2.87874	FOXN1;CD101
FGFR2_knockdown_96h_HEPG2	2/300	0.0320159	0.147985	-1.50617	2.87776	CORT;SLC6A2
PROKR2_knockdown_96h_A375	2/300	0.0320159	0.147985	-1.50406	2.87373	CORT;SERPINA5
GPR87_knockdown_96h_HT29	2/300	0.0320159	0.147985	-1.50373	2.87311	HAND2;CD101
IRAK1_knockdown_96h_PC3	2/300	0.0320159	0.147985	-1.49776	2.8617	SCNN1G;SLC6A2
PRKCD_knockdown_96h_PC3	2/300	0.0320159	0.147985	-1.49773	2.86163	GPR25;SLC6A2
ABCF1_knockdown_96h_HA1E	2/300	0.0320159	0.147985	-1.49682	2.85989	SLC6A2;CD101
PRKDC_knockdown_96h_HEPG2	2/300	0.0320159	0.147985	-1.49662	2.85952	GPR25;FOXN1
SCN9A_knockdown_96h_A375	2/300	0.0320159	0.147985	-1.49376	2.85405	HAND2;SLC6A2
NPBWR1_knockdown_96h_HA1E	2/300	0.0320159	0.147985	-1.49185	2.85039	KLF11;GPR25
RET_knockdown_96h_A549	2/300	0.0320159	0.147985	-1.4914	2.84954	SLC6A2;CD101
TAOK3_knockdown_96h_HCC515	2/300	0.0320159	0.147985	-1.49129	2.84933	HAND2;SLC6A2
MAPK12_knockdown_96h_HCC515	2/300	0.0320159	0.147985	-1.49029	2.84741	SLC6A2;FOXN1
PRKCB_knockdown_96h_HA1E	2/300	0.0320159	0.147985	-1.49002	2.84689	SLC6A2;CD101
EPHA3_knockdown_96h_HEPG2	2/300	0.0320159	0.147985	-1.48732	2.84175	SCNN1G;GPR25
FZD8_knockdown_96h_HT29	2/300	0.0320159	0.147985	-1.48488	2.83709	SLC6A2;FOXN1
RARG_knockdown_96h_HEPG2	2/300	0.0320159	0.147985	-1.48168	2.83097	CORT;SLC6A2
MCHR2_knockdown_96h_HCC515	2/300	0.0320159	0.147985	-1.48084	2.82936	GPR25;SLC6A2
STK36_knockdown_96h_HEPG2	2/300	0.0320159	0.147985	-1.48005	2.82785	ATP8B4;CD101
TRPM2_knockdown_96h_HA1E	2/300	0.0320159	0.147985	-1.47822	2.82435	SLC6A2;POU4F2
ESRRA_knockdown_96h_HA1E	2/300	0.0320159	0.147985	-1.47549	2.81914	HAND2;SLC6A2
GPR115_knockdown_96h_HT29	2/300	0.0320159	0.147985	-1.47473	2.81768	CD101;POU4F2
LIMK2_knockdown_96h_A549	2/300	0.0320159	0.147985	-1.47467	2.81757	GPR25;SLC6A2
CDK6_knockdown_96h_HA1E	2/300	0.0320159	0.147985	-1.47417	2.81661	GPR25;SLC6A2
EPHA2_knockdown_96h_HT29	2/300	0.0320159	0.147985	-1.46795	2.80473	GPR25;SLC6A2
GPR119_knockdown_96h_HT29	2/300	0.0320159	0.147985	-1.46722	2.80334	SLC6A2;FOXN1
ALK_knockdown_96h_A375	2/300	0.0320159	0.147985	-1.46663	2.8022	SLC6A2;FOXN1
RET_knockdown_96h_HT29	2/300	0.0320159	0.147985	-1.46424	2.79764	GPR25;FOXN1
NUAK1_knockdown_96h_HEPG2	2/300	0.0320159	0.147985	-1.46249	2.7943	GPR25;SLC6A2
GRK5_knockdown_96h_HEPG2	2/300	0.0320159	0.147985	-1.46154	2.79249	CORT;CD101
EIF2AK3_knockdown_96h_HCC515	2/300	0.0320159	0.147985	-1.46026	2.79004	HAND2;SLC6A2
GABRB3_knockdown_96h_HA1E	2/300	0.0320159	0.147985	-1.45711	2.78402	SCNN1G;SLC6A2
NR2F1_knockdown_96h_HCC515	2/300	0.0320159	0.147985	-1.45706	2.78392	SLC6A2;CD101
NR0B2_knockdown_96h_HCC515	2/300	0.0320159	0.147985	-1.45626	2.7824	SLC6A2;POU4F2
GPR31_knockdown_96h_HT29	2/300	0.0320159	0.147985	-1.45569	2.7813	SLC6A2;FOXN1
TBK1_knockdown_96h_PC3	2/300	0.0320159	0.147985	-1.45533	2.78063	SCNN1G;SLC6A2
RORC_knockdown_96h_HA1E	2/300	0.0320159	0.147985	-1.45392	2.77793	CORT;POU4F2
MAP3K4_knockdown_96h_HCC515	2/300	0.0320159	0.147985	-1.45305	2.77626	GPR25;SLC6A2
BCKDK_knockdown_96h_HEPG2	2/300	0.0320159	0.147985	-1.45037	2.77115	CORT;SLC6A2
RIPK2_knockdown_96h_A549	2/300	0.0320159	0.147985	-1.45017	2.77077	CORT;SLC6A2
P2RY8_knockdown_96h_HT29	2/300	0.0320159	0.147985	-1.4467	2.76413	CD101;POU4F2
PRKDC_knockdown_96h_HA1E	2/300	0.0320159	0.147985	-1.44581	2.76243	HAND2;SLC6A2
SCYL3_knockdown_96h_HA1E	2/300	0.0320159	0.147985	-1.4453	2.76147	SCNN1G;HAND2
GPR153_knockdown_96h_HT29	2/300	0.0320159	0.147985	-1.44205	2.75525	GPR25;SERPINA5
JAK2_knockdown_96h_PC3	2/300	0.0320159	0.147985	-1.44096	2.75317	GPR25;FOXN1
MAP4K4_knockdown_96h_HT29	2/300	0.0320159	0.147985	-1.43968	2.75072	SCNN1G;GPR25
BDKRB2_knockdown_96h_A549	2/300	0.0320159	0.147985	-1.43901	2.74943	CORT;COL10A1
PIK3CA_knockdown_96h_PC3	2/300	0.0320159	0.147985	-1.43725	2.74608	SCNN1G;CD101
NPFFR2_knockdown_96h_HCC515	2/300	0.0320159	0.147985	-1.4366	2.74483	SCNN1G;GPR25
TRPM5_knockdown_96h_HCC515	2/300	0.0320159	0.147985	-1.43526	2.74228	SLC6A2;FOXN1
GPBAR1_knockdown_96h_HEPG2	2/300	0.0320159	0.147985	-1.42872	2.72978	SCNN1G;CD101
RPS6KA5_knockdown_96h_HT29	2/300	0.0320159	0.147985	-1.42864	2.72963	FOXN1;SERPINA5
GPR133_knockdown_96h_HCC515	2/300	0.0320159	0.147985	-1.42814	2.72866	SCNN1G;FOXN1
TBK1_knockdown_96h_A549	2/300	0.0320159	0.147985	-1.42789	2.72819	HAND2;SLC6A2
F2R_knockdown_96h_HT29	2/300	0.0320159	0.147985	-1.42752	2.72749	GPR25;CD101
P2RY8_knockdown_96h_HEPG2	2/300	0.0320159	0.147985	-1.42547	2.72357	CORT;SLC6A2
CDC7_knockdown_96h_PC3	2/300	0.0320159	0.147985	-1.42227	2.71746	GPR25;SLC6A2
GPR114_knockdown_96h_HEPG2	2/300	0.0320159	0.147985	-1.41617	2.7058	CORT;GPR25
KCNG1_knockdown_96h_HA1E	2/300	0.0320159	0.147985	-1.41321	2.70015	SLC6A2;POU4F2
GPR55_knockdown_96h_HT29	2/300	0.0320159	0.147985	-1.41046	2.6949	SLC6A2;FOXN1
TRPM5_knockdown_96h_PC3	2/300	0.0320159	0.147985	-1.40579	2.68596	SLC6A2;SERPINA5
EGFR_knockdown_96h_HCC515	2/300	0.0320159	0.147985	-1.4008	2.67643	GPR25;SLC6A2
GPR110_knockdown_96h_HEPG2	2/300	0.0320159	0.147985	-1.39665	2.6685	CORT;GPR25
GPR123_knockdown_96h_HEPG2	2/300	0.0320159	0.147985	-1.3845	2.6453	SCNN1G;GPR25
P2RX4_knockdown_96h_HEPG2	2/300	0.0320159	0.147985	-1.37501	2.62716	CORT;SERPINA5
GPR107_knockdown_96h_HT29	2/300	0.0320159	0.147985	-1.37293	2.62319	FOXN1;SERPINA5
GPR174_knockdown_96h_HEPG2	2/300	0.0320159	0.147985	-1.37275	2.62285	CD101;SERPINA5
KCNN4_knockdown_96h_HA1E	2/300	0.0320159	0.147985	-1.3639	2.60593	SLC6A2;FOXN1
NEK2_knockdown_96h_MCF7	1/300	0.251072	0.251072	-1.54862	2.14021	SCNN1G
ARAF_knockdown_96h_PC3	1/300	0.251072	0.251072	-1.51997	2.10062	SLC6A2
ABL2_knockdown_96h_HT29	1/300	0.251072	0.251072	-1.4698	2.03129	GPR25
GPRC5C_knockdown_96h_HT29	1/300	0.251072	0.251072	-1.46955	2.03094	SLC6A2
GPRC5C_knockdown_96h_A375	1/300	0.251072	0.251072	-1.46648	2.02669	FOXN1
STK10_knockdown_96h_HEPG2	1/300	0.251072	0.251072	-1.46348	2.02255	GPR25
PXK_knockdown_96h_HA1E	1/300	0.251072	0.251072	-1.46215	2.02071	KLF11
C9ORF96_knockdown_96h_A375	1/300	0.251072	0.251072	-1.45674	2.01323	GPR25
KDR_knockdown_96h_HA1E	1/300	0.251072	0.251072	-1.45631	2.01264	SLC6A2
CHEK1_knockdown_96h_HA1E	1/300	0.251072	0.251072	-1.45616	2.01243	CORT
TYRO3_knockdown_96h_HCC515	1/300	0.251072	0.251072	-1.45495	2.01076	SLC6A2
LCK_knockdown_96h_PC3	1/300	0.251072	0.251072	-1.45411	2.00961	CD101
TRIB1_knockdown_96h_A375	1/300	0.251072	0.251072	-1.45304	2.00812	HAND2
GPR56_knockdown_96h_A549	1/300	0.251072	0.251072	-1.45196	2.00663	GPR25
PTK2_knockdown_96h_A549	1/300	0.251072	0.251072	-1.44935	2.00302	POU4F2
GPR139_knockdown_96h_MCF7	1/300	0.251072	0.251072	-1.44814	2.00134	SLC6A2
PRKACA_knockdown_96h_HEPG2	1/300	0.251072	0.251072	-1.44533	1.99747	POU4F2
DYRK1A_knockdown_96h_HA1E	1/300	0.251072	0.251072	-1.44501	1.99703	FOXN1
MAP2K2_knockdown_96h_A549	1/300	0.251072	0.251072	-1.4443	1.99604	SLC6A2
PRKACA_knockdown_96h_A375	1/300	0.251072	0.251072	-1.44219	1.99313	SERPINA5
PKN2_knockdown_96h_HA1E	1/300	0.251072	0.251072	-1.43866	1.98824	SLC6A2
PLK2_knockdown_96h_A549	1/300	0.251072	0.251072	-1.42748	1.9728	FOXN1
TEK_knockdown_96h_PC3	1/300	0.251072	0.251072	-1.42742	1.97271	FOXN1
NR1H2_knockdown_96h_HEPG2	1/300	0.251072	0.251072	-1.42443	1.96858	CORT
EPHB4_knockdown_96h_A549	1/300	0.251072	0.251072	-1.42077	1.96353	SLC6A2
SGK3_knockdown_96h_HCC515	1/300	0.251072	0.251072	-1.41934	1.96155	CD101
NEK7_knockdown_96h_HA1E	1/300	0.251072	0.251072	-1.41816	1.95992	SLC6A2
SLK_knockdown_96h_A549	1/300	0.251072	0.251072	-1.41344	1.9534	SLC6A2
GAK_knockdown_96h_A549	1/300	0.251072	0.251072	-1.41341	1.95336	SLC6A2
RARG_knockdown_96h_HT29	1/300	0.251072	0.251072	-1.41108	1.95013	CD101
DDR1_knockdown_96h_PC3	1/300	0.251072	0.251072	-1.41041	1.94921	SLC6A2
TGFBR1_knockdown_96h_PC3	1/300	0.251072	0.251072	-1.40643	1.9437	POU4F2
EPHB4_knockdown_96h_HEPG2	1/300	0.251072	0.251072	-1.40446	1.94098	SLC6A2
ESRRA_knockdown_96h_HT29	1/300	0.251072	0.251072	-1.40205	1.93766	GPR25
CDK1_knockdown_96h_HT29	1/300	0.251072	0.251072	-1.39961	1.93428	GPR25
OXTR_knockdown_96h_HA1E	1/300	0.251072	0.251072	-1.39758	1.93147	SLC6A2
PAK4_knockdown_96h_A549	1/300	0.251072	0.251072	-1.39738	1.9312	GPR25
CSNK2A2_knockdown_96h_PC3	1/300	0.251072	0.251072	-1.39693	1.93058	HAND2
PRKCH_knockdown_96h_HEPG2	1/300	0.251072	0.251072	-1.39354	1.9259	SCNN1G
PRKCA_knockdown_96h_HA1E	1/300	0.251072	0.251072	-1.39184	1.92354	SLC6A2
PROKR2_knockdown_96h_A549	1/300	0.251072	0.251072	-1.39068	1.92194	CORT
MRGPRX3_knockdown_96h_A549	1/300	0.251072	0.251072	-1.38837	1.91874	POU4F2
NPBWR1_knockdown_96h_A375	1/300	0.251072	0.251072	-1.38812	1.9184	CORT
NEK4_knockdown_96h_MCF7	1/300	0.251072	0.251072	-1.38639	1.91601	HAND2
GPR4_knockdown_96h_A375	1/300	0.251072	0.251072	-1.38534	1.91456	GPR25
CFTR_knockdown_96h_MCF7	1/300	0.251072	0.251072	-1.38526	1.91445	KLF11
KCNMA1_knockdown_96h_HCC515	1/300	0.251072	0.251072	-1.3847	1.91368	FOXN1
HRH1_knockdown_96h_PC3	1/300	0.251072	0.251072	-1.38419	1.91297	POU4F2
OPN4_knockdown_96h_A375	1/300	0.251072	0.251072	-1.38255	1.9107	SLC6A2
CAMK2G_knockdown_96h_A375	1/300	0.251072	0.251072	-1.382	1.90994	HAND2
TYRO3_knockdown_96h_MCF7	1/300	0.251072	0.251072	-1.38087	1.90838	FOXN1
MAPK13_knockdown_96h_A375	1/300	0.251072	0.251072	-1.38057	1.90797	CD101
GSK3B_knockdown_96h_PC3	1/300	0.251072	0.251072	-1.38031	1.90761	CD101
TRPM5_knockdown_96h_HT29	1/300	0.251072	0.251072	-1.378	1.90442	GPR25
MAS1L_knockdown_96h_HEPG2	1/300	0.251072	0.251072	-1.37726	1.9034	SCNN1G
NPSR1_knockdown_96h_HT29	1/300	0.251072	0.251072	-1.37648	1.90231	CD101
LPAR3_knockdown_96h_HEPG2	1/300	0.251072	0.251072	-1.37611	1.90181	SLC6A2
CLIC4_knockdown_96h_MCF7	1/300	0.251072	0.251072	-1.37475	1.89992	GPR25
VN1R2_knockdown_96h_HEPG2	1/300	0.251072	0.251072	-1.37464	1.89977	CORT
SRPK1_knockdown_96h_HA1E	1/300	0.251072	0.251072	-1.37297	1.89746	CD101
RPS6KA3_knockdown_96h_HT29	1/300	0.251072	0.251072	-1.3727	1.89709	GPR25
CAMK2D_knockdown_96h_PC3	1/300	0.251072	0.251072	-1.3727	1.89709	CORT
PIK3CA_knockdown_96h_MCF7	1/300	0.251072	0.251072	-1.36914	1.89217	GPR25
MRGPRX1_knockdown_96h_HCC515	1/300	0.251072	0.251072	-1.36845	1.89122	POU4F2
CXCR4_knockdown_96h_HCC515	1/300	0.251072	0.251072	-1.36733	1.88967	HAND2
GPR34_knockdown_96h_A375	1/300	0.251072	0.251072	-1.36731	1.88965	SCNN1G
TAOK3_knockdown_96h_HA1E	1/300	0.251072	0.251072	-1.36439	1.8856	GPR25
GPR82_knockdown_96h_PC3	1/300	0.251072	0.251072	-1.36393	1.88497	POU4F2
MST1R_knockdown_96h_HCC515	1/300	0.251072	0.251072	-1.36303	1.88373	SLC6A2
GPR133_knockdown_96h_PC3	1/300	0.251072	0.251072	-1.36281	1.88343	FOXN1
FZD6_knockdown_96h_HCC515	1/300	0.251072	0.251072	-1.36185	1.8821	CD101
INSR_knockdown_96h_A375	1/300	0.251072	0.251072	-1.35972	1.87915	CD101
SYK_knockdown_96h_PC3	1/300	0.251072	0.251072	-1.3593	1.87857	GPR25
IRAK2_knockdown_96h_HT29	1/300	0.251072	0.251072	-1.35912	1.87833	POU4F2
NR5A2_knockdown_96h_A375	1/300	0.251072	0.251072	-1.3565	1.8747	SCNN1G
STK17A_knockdown_96h_PC3	1/300	0.251072	0.251072	-1.35484	1.87241	SLC6A2
TP53RK_knockdown_96h_A549	1/300	0.251072	0.251072	-1.35239	1.86903	KLF11
GPR179_knockdown_96h_A549	1/300	0.251072	0.251072	-1.35212	1.86864	POU4F2
STK17A_knockdown_96h_HEPG2	1/300	0.251072	0.251072	-1.35074	1.86675	SLC6A2
FGFR3_knockdown_96h_A375	1/300	0.251072	0.251072	-1.34706	1.86166	SLC6A2
ERBB3_knockdown_96h_MCF7	1/300	0.251072	0.251072	-1.34616	1.86042	POU4F2
RXFP1_knockdown_96h_HT29	1/300	0.251072	0.251072	-1.34606	1.86027	SLC6A2
MCHR2_knockdown_96h_PC3	1/300	0.251072	0.251072	-1.34588	1.86003	COL10A1
RIOK2_knockdown_96h_PC3	1/300	0.251072	0.251072	-1.34534	1.85929	SLC6A2
IKBKE_knockdown_96h_HA1E	1/300	0.251072	0.251072	-1.34522	1.85912	GPR25
CACNA1D_knockdown_96h_PC3	1/300	0.251072	0.251072	-1.34327	1.85642	CORT
PRKD2_knockdown_96h_A375	1/300	0.251072	0.251072	-1.34165	1.85418	CD101
MAST2_knockdown_96h_HCC515	1/300	0.251072	0.251072	-1.34102	1.85331	SCNN1G
NR2F6_knockdown_96h_A375	1/300	0.251072	0.251072	-1.34029	1.8523	GPR25
PTGFR_knockdown_96h_MCF7	1/300	0.251072	0.251072	-1.33987	1.85172	CORT
PTK2_knockdown_96h_HA1E	1/300	0.251072	0.251072	-1.33528	1.84538	CD101
ROS1_knockdown_96h_PC3	1/300	0.251072	0.251072	-1.33482	1.84474	GPR25
PRKACB_knockdown_96h_HA1E	1/300	0.251072	0.251072	-1.33448	1.84428	SLC6A2
RXRG_knockdown_96h_A375	1/300	0.251072	0.251072	-1.33264	1.84173	SERPINA5
TNIK_knockdown_96h_A549	1/300	0.251072	0.251072	-1.33117	1.8397	COL10A1
MAP4K3_knockdown_96h_HEPG2	1/300	0.251072	0.251072	-1.33027	1.83845	CD101
FZD1_knockdown_96h_HCC515	1/300	0.251072	0.251072	-1.32588	1.83239	SLC6A2
PHKG2_knockdown_96h_HA1E	1/300	0.251072	0.251072	-1.32581	1.83229	CD101
CLK3_knockdown_96h_HA1E	1/300	0.251072	0.251072	-1.32547	1.83182	CORT
ESRRA_knockdown_96h_HEPG2	1/300	0.251072	0.251072	-1.32277	1.82809	SCNN1G
NTSR1_knockdown_96h_A549	1/300	0.251072	0.251072	-1.32195	1.82696	SLC6A2
STK25_knockdown_96h_HA1E	1/300	0.251072	0.251072	-1.31951	1.82358	HAND2
GPR146_knockdown_96h_HA1E	1/300	0.251072	0.251072	-1.31868	1.82244	GPR25
INSR_knockdown_96h_HT29	1/300	0.251072	0.251072	-1.31638	1.81926	GPR25
EDNRB_knockdown_96h_HA1E	1/300	0.251072	0.251072	-1.31596	1.81868	GPR25
EIF2AK2_knockdown_96h_HCC515	1/300	0.251072	0.251072	-1.31423	1.81628	SLC6A2
GABRB3_knockdown_96h_A549	1/300	0.251072	0.251072	-1.3142	1.81625	KLF11
MTOR_knockdown_96h_HA1E	1/300	0.251072	0.251072	-1.3138	1.81569	SLC6A2
LIMK2_knockdown_96h_A375	1/300	0.251072	0.251072	-1.31124	1.81215	GPR25
CAMK2G_knockdown_96h_HA1E	1/300	0.251072	0.251072	-1.31019	1.81071	GPR25
TYK2_knockdown_96h_HA1E	1/300	0.251072	0.251072	-1.30886	1.80886	SLC6A2
GPRC5B_knockdown_96h_HA1E	1/300	0.251072	0.251072	-1.3073	1.8067	SLC6A2
PKN2_knockdown_96h_MCF7	1/300	0.251072	0.251072	-1.30641	1.80548	SCNN1G
LGR5_knockdown_96h_HT29	1/300	0.251072	0.251072	-1.30553	1.80426	FOXN1
ATR_knockdown_96h_HT29	1/300	0.251072	0.251072	-1.30325	1.80111	GPR25
PAK1_knockdown_96h_A375	1/300	0.251072	0.251072	-1.30249	1.80006	HAND2
LRRK2_knockdown_96h_HCC515	1/300	0.251072	0.251072	-1.30102	1.79803	HAND2
NEK9_knockdown_96h_PC3	1/300	0.251072	0.251072	-1.30057	1.79741	FOXN1
WEE1_knockdown_96h_HCC515	1/300	0.251072	0.251072	-1.29855	1.79461	SLC6A2
PRKAA2_knockdown_96h_HA1E	1/300	0.251072	0.251072	-1.29765	1.79337	GPR25
GPR39_knockdown_96h_HA1E	1/300	0.251072	0.251072	-1.29743	1.79307	GPR25
PRKCZ_knockdown_96h_HEPG2	1/300	0.251072	0.251072	-1.29708	1.79259	CORT
CDC7_knockdown_96h_HT29	1/300	0.251072	0.251072	-1.29607	1.79118	GPR25
LGR4_knockdown_96h_A375	1/300	0.251072	0.251072	-1.29591	1.79097	POU4F2
OR5W2_knockdown_96h_MCF7	1/300	0.251072	0.251072	-1.29393	1.78823	CORT
TGFBR1_knockdown_96h_MCF7	1/300	0.251072	0.251072	-1.29379	1.78804	SLC6A2
MAS1L_knockdown_96h_HCC515	1/300	0.251072	0.251072	-1.29347	1.78759	FOXN1
GPRC5C_knockdown_96h_A549	1/300	0.251072	0.251072	-1.29344	1.78756	CD101
P2RY6_knockdown_96h_A375	1/300	0.251072	0.251072	-1.29133	1.78464	SERPINA5
PIM1_knockdown_96h_PC3	1/300	0.251072	0.251072	-1.28962	1.78227	GPR25
GPR151_knockdown_96h_A375	1/300	0.251072	0.251072	-1.28496	1.77583	SCNN1G
AR_knockdown_96h_HA1E	1/300	0.251072	0.251072	-1.28418	1.77475	SLC6A2
CDK16_knockdown_96h_HCC515	1/300	0.251072	0.251072	-1.2817	1.77133	CD101
TBXA2R_knockdown_96h_A549	1/300	0.251072	0.251072	-1.2804	1.76953	GPR25
PIK3CG_knockdown_96h_HEPG2	1/300	0.251072	0.251072	-1.27969	1.76855	ATP8B4
RYK_knockdown_96h_HT29	1/300	0.251072	0.251072	-1.27878	1.7673	FOXN1
ESR2_knockdown_96h_HEPG2	1/300	0.251072	0.251072	-1.27865	1.76712	SCNN1G
NTRK3_knockdown_96h_A375	1/300	0.251072	0.251072	-1.27864	1.7671	GPR25
TBK1_knockdown_96h_MCF7	1/300	0.251072	0.251072	-1.27786	1.76603	SLC6A2
PLK4_knockdown_96h_HT29	1/300	0.251072	0.251072	-1.27756	1.7656	COL10A1
MAP2K1_knockdown_96h_HT29	1/300	0.251072	0.251072	-1.27745	1.76546	SLC6A2
CXCR4_knockdown_96h_HA1E	1/300	0.251072	0.251072	-1.27646	1.76408	SLC6A2
TRIB3_knockdown_96h_MCF7	1/300	0.251072	0.251072	-1.27473	1.76169	HAND2
EPHB2_knockdown_96h_HT29	1/300	0.251072	0.251072	-1.27394	1.76061	SCNN1G
GPER_knockdown_96h_HA1E	1/300	0.251072	0.251072	-1.27387	1.76051	SLC6A2
MAPKAPK5_knockdown_96h_PC3	1/300	0.251072	0.251072	-1.27323	1.75962	GPR25
CLK3_knockdown_96h_A375	1/300	0.251072	0.251072	-1.27153	1.75727	CORT
IGF1R_knockdown_96h_A375	1/300	0.251072	0.251072	-1.27108	1.75664	SLC6A2
PRKACA_knockdown_96h_HT29	1/300	0.251072	0.251072	-1.2704	1.75572	HAND2
GPR152_knockdown_96h_HCC515	1/300	0.251072	0.251072	-1.26956	1.75455	GPR25
CHEK2_knockdown_96h_A549	1/300	0.251072	0.251072	-1.26719	1.75127	FOXN1
UTS2R_knockdown_96h_PC3	1/300	0.251072	0.251072	-1.26562	1.74911	FOXN1
NR2C2_knockdown_96h_PC3	1/300	0.251072	0.251072	-1.26313	1.74566	SCNN1G
MAPK12_knockdown_96h_A375	1/300	0.251072	0.251072	-1.26201	1.74412	CD101
CACNA1D_knockdown_96h_A549	1/300	0.251072	0.251072	-1.26142	1.74329	KLF11
PRPF4B_knockdown_96h_PC3	1/300	0.251072	0.251072	-1.26031	1.74176	SCNN1G
ATM_knockdown_96h_MCF7	1/300	0.251072	0.251072	-1.25957	1.74074	POU4F2
PLK1_knockdown_96h_HEPG2	1/300	0.251072	0.251072	-1.25951	1.74067	FOXN1
PRKCZ_knockdown_96h_HCC515	1/300	0.251072	0.251072	-1.25932	1.74039	CD101
RIPK2_knockdown_96h_MCF7	1/300	0.251072	0.251072	-1.25798	1.73854	FOXN1
PTGER4_knockdown_96h_MCF7	1/300	0.251072	0.251072	-1.25778	1.73827	SLC6A2
SLK_knockdown_96h_HEPG2	1/300	0.251072	0.251072	-1.25637	1.73632	SLC6A2
GRIN3A_knockdown_96h_HCC515	1/300	0.251072	0.251072	-1.25487	1.73425	SLC6A2
GPR126_knockdown_96h_MCF7	1/300	0.251072	0.251072	-1.25462	1.7339	HAND2
GPR61_knockdown_96h_MCF7	1/300	0.251072	0.251072	-1.25448	1.73371	GPR25
MAPK8_knockdown_96h_PC3	1/300	0.251072	0.251072	-1.25447	1.73369	GPR25
SLK_knockdown_96h_A375	1/300	0.251072	0.251072	-1.25281	1.7314	SLC6A2
BUB1_knockdown_96h_HEPG2	1/300	0.251072	0.251072	-1.25259	1.7311	HAND2
GPR107_knockdown_96h_PC3	1/300	0.251072	0.251072	-1.2523	1.7307	HAND2
CDK16_knockdown_96h_A375	1/300	0.251072	0.251072	-1.25203	1.73033	SERPINA5
MRGPRX4_knockdown_96h_A375	1/300	0.251072	0.251072	-1.25199	1.73027	SLC6A2
STK24_knockdown_96h_HEPG2	1/300	0.251072	0.251072	-1.25168	1.72984	FOXN1
MAST4_knockdown_96h_A549	1/300	0.251072	0.251072	-1.25116	1.72911	POU4F2
NUAK1_knockdown_96h_PC3	1/300	0.251072	0.251072	-1.24905	1.7262	SCNN1G
MAP3K14_knockdown_96h_PC3	1/300	0.251072	0.251072	-1.24764	1.72425	GPR25
PDGFRB_knockdown_96h_PC3	1/300	0.251072	0.251072	-1.24658	1.72279	HAND2
SUCNR1_knockdown_96h_HCC515	1/300	0.251072	0.251072	-1.24609	1.72212	CD101
UTS2R_knockdown_96h_A375	1/300	0.251072	0.251072	-1.24545	1.72122	SCNN1G
CDK1_knockdown_96h_HEPG2	1/300	0.251072	0.251072	-1.24473	1.72024	SCNN1G
CXCR7_knockdown_96h_MCF7	1/300	0.251072	0.251072	-1.24399	1.71922	CORT
GSK3A_knockdown_96h_HCC515	1/300	0.251072	0.251072	-1.24322	1.71815	FOXN1
BUB1B_knockdown_96h_MCF7	1/300	0.251072	0.251072	-1.23462	1.70626	SLC6A2
RIPK1_knockdown_96h_A375	1/300	0.251072	0.251072	-1.23448	1.70607	GPR25
RYK_knockdown_96h_PC3	1/300	0.251072	0.251072	-1.23132	1.7017	FOXN1
STK11_knockdown_96h_HT29	1/300	0.251072	0.251072	-1.23129	1.70167	SLC6A2
SLK_knockdown_96h_PC3	1/300	0.251072	0.251072	-1.23121	1.70155	SLC6A2
GPER_knockdown_96h_HEPG2	1/300	0.251072	0.251072	-1.22753	1.69647	SCNN1G
PIK3CA_knockdown_96h_A549	1/300	0.251072	0.251072	-1.2264	1.6949	CD101
OR10Z1_knockdown_96h_HCC515	1/300	0.251072	0.251072	-1.22564	1.69385	CD101
RARB_knockdown_96h_A375	1/300	0.251072	0.251072	-1.22469	1.69254	CD101
FGFR3_knockdown_96h_HA1E	1/300	0.251072	0.251072	-1.2193	1.68509	SLC6A2
NTRK1_knockdown_96h_PC3	1/300	0.251072	0.251072	-1.21804	1.68335	SLC6A2
OXGR1_knockdown_96h_HT29	1/300	0.251072	0.251072	-1.21772	1.6829	GPR25
CDK4_knockdown_96h_HT29	1/300	0.251072	0.251072	-1.21587	1.68035	FOXN1
IRAK4_knockdown_96h_HEPG2	1/300	0.251072	0.251072	-1.21465	1.67867	CORT
PDPK1_knockdown_96h_HA1E	1/300	0.251072	0.251072	-1.21432	1.67821	CD101
FZD3_knockdown_96h_HCC515	1/300	0.251072	0.251072	-1.21376	1.67744	GPR25
OR10Z1_knockdown_96h_A375	1/300	0.251072	0.251072	-1.21368	1.67732	GPR25
PRPF4B_knockdown_96h_HA1E	1/300	0.251072	0.251072	-1.21294	1.6763	SLC6A2
ELTD1_knockdown_96h_HCC515	1/300	0.251072	0.251072	-1.21254	1.67575	SLC6A2
PRKCZ_knockdown_96h_HA1E	1/300	0.251072	0.251072	-1.21233	1.67545	CD101
TGFBR1_knockdown_96h_HCC515	1/300	0.251072	0.251072	-1.21073	1.67325	SLC6A2
DYRK3_knockdown_96h_HT29	1/300	0.251072	0.251072	-1.21066	1.67316	CORT
PIK3CG_knockdown_96h_MCF7	1/300	0.251072	0.251072	-1.20925	1.6712	HAND2
STK11_knockdown_96h_PC3	1/300	0.251072	0.251072	-1.20904	1.67091	GPR25
EGFR_knockdown_96h_MCF7	1/300	0.251072	0.251072	-1.20538	1.66585	SCNN1G
PDGFRB_knockdown_96h_HEPG2	1/300	0.251072	0.251072	-1.20405	1.66402	CORT
RXRA_knockdown_96h_A375	1/300	0.251072	0.251072	-1.20232	1.66163	GPR25
STRADB_knockdown_96h_A549	1/300	0.251072	0.251072	-1.20176	1.66084	SLC6A2
GPR125_knockdown_96h_A375	1/300	0.251072	0.251072	-1.20149	1.66047	SLC6A2
RXRA_knockdown_96h_A549	1/300	0.251072	0.251072	-1.20147	1.66045	SLC6A2
P2RY2_knockdown_96h_MCF7	1/300	0.251072	0.251072	-1.20069	1.65937	HAND2
PRKCB_knockdown_96h_A549	1/300	0.251072	0.251072	-1.19999	1.65841	POU4F2
OXGR1_knockdown_96h_A549	1/300	0.251072	0.251072	-1.19947	1.65769	KLF11
STK33_knockdown_96h_HT29	1/300	0.251072	0.251072	-1.19902	1.65707	GPR25
SIK3_knockdown_96h_HCC515	1/300	0.251072	0.251072	-1.19805	1.65572	FOXN1
GPR84_knockdown_96h_PC3	1/300	0.251072	0.251072	-1.19772	1.65527	POU4F2
GPR64_knockdown_96h_HA1E	1/300	0.251072	0.251072	-1.19588	1.65273	POU4F2
CAMK1_knockdown_96h_HEPG2	1/300	0.251072	0.251072	-1.191	1.64598	HAND2
RPS6KA5_knockdown_96h_A549	1/300	0.251072	0.251072	-1.19091	1.64586	KLF11
CSNK2A2_knockdown_96h_HA1E	1/300	0.251072	0.251072	-1.18889	1.64306	HAND2
BCKDK_knockdown_96h_A549	1/300	0.251072	0.251072	-1.18777	1.64151	CD101
NR1H2_knockdown_96h_A375	1/300	0.251072	0.251072	-1.18642	1.63965	HAND2
DAPK1_knockdown_96h_HEPG2	1/300	0.251072	0.251072	-1.18641	1.63963	SCNN1G
ILK_knockdown_96h_MCF7	1/300	0.251072	0.251072	-1.18626	1.63943	POU4F2
GPR125_knockdown_96h_HCC515	1/300	0.251072	0.251072	-1.18592	1.63896	GPR25
BMPR1A_knockdown_96h_HT29	1/300	0.251072	0.251072	-1.18487	1.63751	SLC6A2
LPAR3_knockdown_96h_A375	1/300	0.251072	0.251072	-1.18482	1.63744	SLC6A2
PRKDC_knockdown_96h_A549	1/300	0.251072	0.251072	-1.18344	1.63553	GPR25
CSNK1E_knockdown_96h_A549	1/300	0.251072	0.251072	-1.18268	1.63448	GPR25
CHEK1_knockdown_96h_A549	1/300	0.251072	0.251072	-1.18237	1.63405	FOXN1
OR52B2_knockdown_96h_HA1E	1/300	0.251072	0.251072	-1.18034	1.63125	SLC6A2
GPR56_knockdown_96h_HCC515	1/300	0.251072	0.251072	-1.1797	1.63036	GPR25
MAP2K6_knockdown_96h_MCF7	1/300	0.251072	0.251072	-1.17941	1.62996	SLC6A2
KIT_knockdown_96h_HEPG2	1/300	0.251072	0.251072	-1.17806	1.62809	SCNN1G
BMPR1A_knockdown_96h_HCC515	1/300	0.251072	0.251072	-1.17805	1.62808	GPR25
KCNG1_knockdown_96h_MCF7	1/300	0.251072	0.251072	-1.17663	1.62612	GPR25
AXL_knockdown_96h_HA1E	1/300	0.251072	0.251072	-1.17278	1.6208	FOXN1
ADCK3_knockdown_96h_HCC515	1/300	0.251072	0.251072	-1.17162	1.61919	HAND2
GPR160_knockdown_96h_PC3	1/300	0.251072	0.251072	-1.1712	1.61862	GPR25
CXCR4_knockdown_96h_MCF7	1/300	0.251072	0.251072	-1.17112	1.61851	SLC6A2
F2R_knockdown_96h_A549	1/300	0.251072	0.251072	-1.16926	1.61593	COL10A1
GPR31_knockdown_96h_PC3	1/300	0.251072	0.251072	-1.1683	1.6146	POU4F2
KSR2_knockdown_96h_HEPG2	1/300	0.251072	0.251072	-1.16807	1.61429	CORT
NRBP1_knockdown_96h_MCF7	1/300	0.251072	0.251072	-1.16604	1.61148	SCNN1G
MAP3K4_knockdown_96h_A549	1/300	0.251072	0.251072	-1.16414	1.60886	HAND2
CLK3_knockdown_96h_MCF7	1/300	0.251072	0.251072	-1.16385	1.60846	CORT
MAPK13_knockdown_96h_A549	1/300	0.251072	0.251072	-1.1638	1.60838	SLC6A2
PRKCQ_knockdown_96h_A375	1/300	0.251072	0.251072	-1.16213	1.60608	GPR25
PRKCH_knockdown_96h_MCF7	1/300	0.251072	0.251072	-1.16187	1.60573	SLC6A2
CASK_knockdown_96h_A375	1/300	0.251072	0.251072	-1.16099	1.6045	FOXN1
RIPK4_knockdown_96h_HCC515	1/300	0.251072	0.251072	-1.16069	1.60409	CD101
MST1R_knockdown_96h_HT29	1/300	0.251072	0.251072	-1.15953	1.60249	GPR25
SCYL3_knockdown_96h_HCC515	1/300	0.251072	0.251072	-1.15929	1.60215	SCNN1G
MST1R_knockdown_96h_HA1E	1/300	0.251072	0.251072	-1.15529	1.59663	CD101
CSK_knockdown_96h_HA1E	1/300	0.251072	0.251072	-1.15439	1.59538	GPR25
SUCNR1_knockdown_96h_A375	1/300	0.251072	0.251072	-1.15182	1.59183	GPR25
STK11_knockdown_96h_A549	1/300	0.251072	0.251072	-1.15138	1.59123	FOXN1
GABRP_knockdown_96h_A549	1/300	0.251072	0.251072	-1.14749	1.58585	CORT
CAMK1_knockdown_96h_HT29	1/300	0.251072	0.251072	-1.14726	1.58553	GPR25
RPS6KB2_knockdown_96h_PC3	1/300	0.251072	0.251072	-1.14649	1.58446	CD101
HCAR1_knockdown_96h_HCC515	1/300	0.251072	0.251072	-1.14507	1.5825	FOXN1
SRC_knockdown_96h_HEPG2	1/300	0.251072	0.251072	-1.14467	1.58195	SLC6A2
PRKACA_knockdown_96h_HCC515	1/300	0.251072	0.251072	-1.14428	1.58141	GPR25
MAST2_knockdown_96h_MCF7	1/300	0.251072	0.251072	-1.13958	1.57492	SLC6A2
CSNK1A1L_knockdown_96h_A375	1/300	0.251072	0.251072	-1.13846	1.57336	POU4F2
GPR152_knockdown_96h_A375	1/300	0.251072	0.251072	-1.13745	1.57197	SLC6A2
STK24_knockdown_96h_MCF7	1/300	0.251072	0.251072	-1.13261	1.56529	SLC6A2
NR2C1_knockdown_96h_HT29	1/300	0.251072	0.251072	-1.13153	1.56379	GPR25
CLK2_knockdown_96h_HA1E	1/300	0.251072	0.251072	-1.12874	1.55994	SCNN1G
PPARD_knockdown_96h_MCF7	1/300	0.251072	0.251072	-1.1282	1.55919	POU4F2
RXRA_knockdown_96h_HA1E	1/300	0.251072	0.251072	-1.12727	1.55791	SLC6A2
AURKB_knockdown_96h_A375	1/300	0.251072	0.251072	-1.12717	1.55776	HAND2
MAP3K7_knockdown_96h_HT29	1/300	0.251072	0.251072	-1.12569	1.55573	SLC6A2
MRGPRF_knockdown_96h_PC3	1/300	0.251072	0.251072	-1.12515	1.55498	COL10A1
LRRK2_knockdown_96h_HA1E	1/300	0.251072	0.251072	-1.12498	1.55473	HAND2
RXRB_knockdown_96h_HEPG2	1/300	0.251072	0.251072	-1.12404	1.55344	CORT
ERBB4_knockdown_96h_HA1E	1/300	0.251072	0.251072	-1.12373	1.55301	GPR25
MAPK9_knockdown_96h_PC3	1/300	0.251072	0.251072	-1.12299	1.55199	GPR25
PRKCE_knockdown_96h_HCC515	1/300	0.251072	0.251072	-1.1205	1.54855	FOXN1
GPR176_knockdown_96h_A549	1/300	0.251072	0.251072	-1.1196	1.54731	HAND2
EIF2AK2_knockdown_96h_PC3	1/300	0.251072	0.251072	-1.11679	1.54341	SLC6A2
CHEK2_knockdown_96h_A375	1/300	0.251072	0.251072	-1.11561	1.54179	FOXN1
OPN3_knockdown_96h_HA1E	1/300	0.251072	0.251072	-1.11427	1.53994	SLC6A2
CDK6_knockdown_96h_MCF7	1/300	0.251072	0.251072	-1.11411	1.53971	FOXN1
PDGFRA_knockdown_96h_A549	1/300	0.251072	0.251072	-1.11263	1.53767	ATP8B4
MRGPRF_knockdown_96h_A549	1/300	0.251072	0.251072	-1.11046	1.53467	CD101
PKN2_knockdown_96h_HCC515	1/300	0.251072	0.251072	-1.10697	1.52985	GPR25
DYRK3_knockdown_96h_A549	1/300	0.251072	0.251072	-1.10609	1.52863	GPR25
PRPF4B_knockdown_96h_A375	1/300	0.251072	0.251072	-1.10602	1.52854	SLC6A2
ADORA2B_knockdown_96h_MCF7	1/300	0.251072	0.251072	-1.10529	1.52753	CORT
TRIO_knockdown_96h_A375	1/300	0.251072	0.251072	-1.10483	1.52689	SLC6A2
CDK16_knockdown_96h_HEPG2	1/300	0.251072	0.251072	-1.10418	1.52599	SERPINA5
PRKCH_knockdown_96h_A375	1/300	0.251072	0.251072	-1.10334	1.52483	HAND2
ERBB2_knockdown_96h_MCF7	1/300	0.251072	0.251072	-1.10032	1.52066	CD101
TP53RK_knockdown_96h_PC3	1/300	0.251072	0.251072	-1.09908	1.51895	HAND2
OR10Z1_knockdown_96h_HEPG2	1/300	0.251072	0.251072	-1.09863	1.51833	SCNN1G
FGFR3_knockdown_96h_HT29	1/300	0.251072	0.251072	-1.09859	1.51827	SLC6A2
OPN5_knockdown_96h_HA1E	1/300	0.251072	0.251072	-1.09844	1.51806	GPR25
MOK_knockdown_96h_HCC515	1/300	0.251072	0.251072	-1.09829	1.51785	CD101
NR1D2_knockdown_96h_A549	1/300	0.251072	0.251072	-1.09776	1.51712	CD101
GABRG1_knockdown_96h_A549	1/300	0.251072	0.251072	-1.0976	1.5169	SLC6A2
BRAF_knockdown_96h_PC3	1/300	0.251072	0.251072	-1.09676	1.51574	GPR25
RPS6KB1_knockdown_96h_HA1E	1/300	0.251072	0.251072	-1.09655	1.51544	SLC6A2
SRC_knockdown_96h_A375	1/300	0.251072	0.251072	-1.09655	1.51544	SLC6A2
PTK7_knockdown_96h_A375	1/300	0.251072	0.251072	-1.09644	1.51529	SLC6A2
CDK10_knockdown_96h_MCF7	1/300	0.251072	0.251072	-1.09535	1.51378	POU4F2
VIPR1_knockdown_96h_A549	1/300	0.251072	0.251072	-1.09509	1.51343	CORT
MASTL_knockdown_96h_PC3	1/300	0.251072	0.251072	-1.09345	1.51116	HAND2
ESR2_knockdown_96h_A375	1/300	0.251072	0.251072	-1.09216	1.50938	HAND2
PRKCQ_knockdown_96h_A549	1/300	0.251072	0.251072	-1.09213	1.50933	POU4F2
MAS1L_knockdown_96h_A549	1/300	0.251072	0.251072	-1.092	1.50916	CORT
SUCNR1_knockdown_96h_HEPG2	1/300	0.251072	0.251072	-1.09191	1.50904	SCNN1G
TP53RK_knockdown_96h_HA1E	1/300	0.251072	0.251072	-1.09146	1.50842	SLC6A2
GPR31_knockdown_96h_HA1E	1/300	0.251072	0.251072	-1.09037	1.5069	SLC6A2
FGFR1_knockdown_96h_A375	1/300	0.251072	0.251072	-1.08809	1.50375	SLC6A2
EIF2AK1_knockdown_96h_A375	1/300	0.251072	0.251072	-1.08524	1.49982	HAND2
BMPR1A_knockdown_96h_A375	1/300	0.251072	0.251072	-1.08484	1.49927	SLC6A2
ARAF_knockdown_96h_MCF7	1/300	0.251072	0.251072	-1.08402	1.49813	SLC6A2
NR1H3_knockdown_96h_A375	1/300	0.251072	0.251072	-1.08098	1.49393	SCNN1G
FGFR1_knockdown_96h_PC3	1/300	0.251072	0.251072	-1.08081	1.4937	GPR25
PTGFR_knockdown_96h_HA1E	1/300	0.251072	0.251072	-1.08018	1.49283	GPR25
KIT_knockdown_96h_A375	1/300	0.251072	0.251072	-1.07973	1.4922	SCNN1G
CAMKK2_knockdown_96h_HCC515	1/300	0.251072	0.251072	-1.07897	1.49116	CD101
NR1H2_knockdown_96h_A549	1/300	0.251072	0.251072	-1.07889	1.49104	GPR25
ERG_knockdown_96h_PC3	1/300	0.251072	0.251072	-1.0782	1.49009	FOXN1
IGF1R_knockdown_96h_HCC515	1/300	0.251072	0.251072	-1.07785	1.4896	HAND2
SNRK_knockdown_96h_MCF7	1/300	0.251072	0.251072	-1.07678	1.48812	CORT
STK38L_knockdown_96h_HEPG2	1/300	0.251072	0.251072	-1.07639	1.48759	SCNN1G
JAK3_knockdown_96h_HEPG2	1/300	0.251072	0.251072	-1.07613	1.48723	FOXN1
SYK_knockdown_96h_A549	1/300	0.251072	0.251072	-1.07392	1.48417	SLC6A2
KCNG1_knockdown_96h_A375	1/300	0.251072	0.251072	-1.07387	1.4841	SCNN1G
VRK1_knockdown_96h_MCF7	1/300	0.251072	0.251072	-1.07334	1.48338	SCNN1G
TRIO_knockdown_96h_HT29	1/300	0.251072	0.251072	-1.07235	1.48201	SLC6A2
CLK2_knockdown_96h_HCC515	1/300	0.251072	0.251072	-1.07216	1.48174	GPR25
GSK3A_knockdown_96h_A375	1/300	0.251072	0.251072	-1.07154	1.48088	CD101
NLK_knockdown_96h_MCF7	1/300	0.251072	0.251072	-1.07126	1.4805	SLC6A2
PRPF4B_knockdown_96h_HCC515	1/300	0.251072	0.251072	-1.06975	1.47841	SLC6A2
LPAR3_knockdown_96h_PC3	1/300	0.251072	0.251072	-1.06939	1.47791	COL10A1
ACVR1_knockdown_96h_A549	1/300	0.251072	0.251072	-1.06908	1.47748	POU4F2
KCNN4_knockdown_96h_HT29	1/300	0.251072	0.251072	-1.06779	1.4757	CD101
FGFR2_knockdown_96h_HT29	1/300	0.251072	0.251072	-1.06607	1.47333	SLC6A2
GPR133_knockdown_96h_HEPG2	1/300	0.251072	0.251072	-1.0654	1.4724	CORT
RPS6KA2_knockdown_96h_MCF7	1/300	0.251072	0.251072	-1.0617	1.46729	POU4F2
AXL_knockdown_96h_HT29	1/300	0.251072	0.251072	-1.06082	1.46607	SLC6A2
LPAR5_knockdown_96h_HEPG2	1/300	0.251072	0.251072	-1.06043	1.46553	CORT
VRK2_knockdown_96h_HT29	1/300	0.251072	0.251072	-1.0604	1.46549	SLC6A2
CAMK2D_knockdown_96h_A375	1/300	0.251072	0.251072	-1.0567	1.46037	GPR25
LRRK2_knockdown_96h_A375	1/300	0.251072	0.251072	-1.05642	1.45998	SCNN1G
OXGR1_knockdown_96h_A375	1/300	0.251072	0.251072	-1.05499	1.45801	ATP8B4
GSK3B_knockdown_96h_HT29	1/300	0.251072	0.251072	-1.05403	1.45669	SLC6A2
RAF1_knockdown_96h_HCC515	1/300	0.251072	0.251072	-1.0538	1.45636	SLC6A2
GPR78_knockdown_96h_MCF7	1/300	0.251072	0.251072	-1.05299	1.45525	CORT
PRKCD_knockdown_96h_MCF7	1/300	0.251072	0.251072	-1.05287	1.45508	SLC6A2
TRPM2_knockdown_96h_A549	1/300	0.251072	0.251072	-1.05267	1.4548	POU4F2
P2RY8_knockdown_96h_A375	1/300	0.251072	0.251072	-1.05214	1.45407	HAND2
CHEK2_knockdown_96h_PC3	1/300	0.251072	0.251072	-1.05181	1.45362	SLC6A2
PXK_knockdown_96h_HEPG2	1/300	0.251072	0.251072	-1.04718	1.44722	GPR25
IKBKB_knockdown_96h_HCC515	1/300	0.251072	0.251072	-1.04593	1.44548	HAND2
GPR87_knockdown_96h_HEPG2	1/300	0.251072	0.251072	-1.04507	1.4443	CORT
RAF1_knockdown_96h_HT29	1/300	0.251072	0.251072	-1.0446	1.44365	GPR25
GPR141_knockdown_96h_A549	1/300	0.251072	0.251072	-1.04438	1.44335	GPR25
CHRM1_knockdown_96h_HCC515	1/300	0.251072	0.251072	-1.04398	1.44279	CD101
P2RY2_knockdown_96h_HEPG2	1/300	0.251072	0.251072	-1.04376	1.44249	GPR25
LGR6_knockdown_96h_PC3	1/300	0.251072	0.251072	-1.04337	1.44195	CORT
GPR137_knockdown_96h_HT29	1/300	0.251072	0.251072	-1.04295	1.44137	FOXN1
STK25_knockdown_96h_HEPG2	1/300	0.251072	0.251072	-1.04247	1.44072	SLC6A2
GPR35_knockdown_96h_PC3	1/300	0.251072	0.251072	-1.04064	1.43817	GPR25
PDPK1_knockdown_96h_MCF7	1/300	0.251072	0.251072	-1.04052	1.43801	ATP8B4
GPR65_knockdown_96h_PC3	1/300	0.251072	0.251072	-1.04044	1.4379	SCNN1G
PTK2_knockdown_96h_A375	1/300	0.251072	0.251072	-1.03911	1.43607	POU4F2
GPR142_knockdown_96h_A375	1/300	0.251072	0.251072	-1.03447	1.42965	HAND2
ATR_knockdown_96h_HA1E	1/300	0.251072	0.251072	-1.03319	1.42788	GPR25
O3FAR1_knockdown_96h_PC3	1/300	0.251072	0.251072	-1.03303	1.42766	GPR25
ROCK2_knockdown_96h_HA1E	1/300	0.251072	0.251072	-1.03227	1.42662	GPR25
CXCR7_knockdown_96h_HEPG2	1/300	0.251072	0.251072	-1.03227	1.42661	CORT
TRIB3_knockdown_96h_HT29	1/300	0.251072	0.251072	-1.03021	1.42377	SLC6A2
CXCR2_knockdown_96h_A549	1/300	0.251072	0.251072	-1.03018	1.42372	KLF11
STRADB_knockdown_96h_HEPG2	1/300	0.251072	0.251072	-1.02909	1.42222	CORT
PLK2_knockdown_96h_MCF7	1/300	0.251072	0.251072	-1.02524	1.4169	GPR25
NTSR1_knockdown_96h_A375	1/300	0.251072	0.251072	-1.02518	1.41682	SLC6A2
GABBR1_knockdown_96h_A549	1/300	0.251072	0.251072	-1.02332	1.41424	KLF11
PIK3R4_knockdown_96h_A549	1/300	0.251072	0.251072	-1.02283	1.41357	SLC6A2
CSNK1A1_knockdown_96h_HA1E	1/300	0.251072	0.251072	-1.02224	1.41275	SLC6A2
ADCK3_knockdown_96h_PC3	1/300	0.251072	0.251072	-1.02063	1.41053	GPR25
NEK2_knockdown_96h_HCC515	1/300	0.251072	0.251072	-1.01996	1.4096	SLC6A2
MAP3K7_knockdown_96h_HA1E	1/300	0.251072	0.251072	-1.01971	1.40925	SLC6A2
EIF2AK3_knockdown_96h_A375	1/300	0.251072	0.251072	-1.01953	1.40901	GPR25
CDK8_knockdown_96h_PC3	1/300	0.251072	0.251072	-1.01764	1.40639	CORT
NR2C2_knockdown_96h_MCF7	1/300	0.251072	0.251072	-1.01644	1.40473	SLC6A2
NUAK1_knockdown_96h_HA1E	1/300	0.251072	0.251072	-1.01539	1.40328	SCNN1G
OPN5_knockdown_96h_HEPG2	1/300	0.251072	0.251072	-1.01469	1.40231	CORT
CDK19_knockdown_96h_HA1E	1/300	0.251072	0.251072	-1.01374	1.401	SCNN1G
GPR31_knockdown_96h_HCC515	1/300	0.251072	0.251072	-1.01167	1.39814	SLC6A2
MAP2K5_knockdown_96h_HA1E	1/300	0.251072	0.251072	-1.01076	1.39689	SLC6A2
STK36_knockdown_96h_A375	1/300	0.251072	0.251072	-1.01012	1.39601	SCNN1G
EMR1_knockdown_96h_A549	1/300	0.251072	0.251072	-1.0096	1.39528	GPR25
FLT4_knockdown_96h_A375	1/300	0.251072	0.251072	-1.00888	1.39428	SERPINA5
GPR156_knockdown_96h_A375	1/300	0.251072	0.251072	-1.00678	1.39138	CD101
EPHA3_knockdown_96h_PC3	1/300	0.251072	0.251072	-1.00662	1.39117	FOXN1
TESK1_knockdown_96h_HCC515	1/300	0.251072	0.251072	-1.0049	1.38879	SLC6A2
CLK1_knockdown_96h_HA1E	1/300	0.251072	0.251072	-1.00484	1.38871	GPR25
HCAR1_knockdown_96h_PC3	1/300	0.251072	0.251072	-1.00424	1.38787	FOXN1
CAMK2G_knockdown_96h_HT29	1/300	0.251072	0.251072	-1.00358	1.38696	POU4F2
SGK3_knockdown_96h_A549	1/300	0.251072	0.251072	-1.00291	1.38604	HAND2
ILK_knockdown_96h_A375	1/300	0.251072	0.251072	-1.0024	1.38533	FOXN1
ATR_knockdown_96h_A375	1/300	0.251072	0.251072	-1.00138	1.38392	GPR25
NMUR2_knockdown_96h_HEPG2	1/300	0.251072	0.251072	-1.00137	1.38391	GPR25
TAAR6_knockdown_96h_HA1E	1/300	0.251072	0.251072	-1.00064	1.3829	SLC6A2
NR2C1_knockdown_96h_A549	1/300	0.251072	0.251072	-1.0001	1.38215	SLC6A2
NPY1R_knockdown_96h_HT29	1/300	0.251072	0.251072	-0.999849	1.38181	POU4F2
CASK_knockdown_96h_MCF7	1/300	0.251072	0.251072	-0.997566	1.37865	SLC6A2
GPR160_knockdown_96h_HEPG2	1/300	0.251072	0.251072	-0.996007	1.3765	GPR25
IRAK1_knockdown_96h_A375	1/300	0.251072	0.251072	-0.995786	1.37619	CD101
GRK5_knockdown_96h_HA1E	1/300	0.251072	0.251072	-0.992242	1.37129	CD101
AURKB_knockdown_96h_A549	1/300	0.251072	0.251072	-0.992235	1.37128	HAND2
PRKCD_knockdown_96h_HEPG2	1/300	0.251072	0.251072	-0.987465	1.36469	SLC6A2
CAMK2D_knockdown_96h_HEPG2	1/300	0.251072	0.251072	-0.98745	1.36467	SLC6A2
NR1H4_knockdown_96h_HCC515	1/300	0.251072	0.251072	-0.987281	1.36444	CD101
MAP2K3_knockdown_96h_HA1E	1/300	0.251072	0.251072	-0.986526	1.36339	GPR25
GPR148_knockdown_96h_A549	1/300	0.251072	0.251072	-0.985047	1.36135	SLC6A2
SCN9A_knockdown_96h_PC3	1/300	0.251072	0.251072	-0.981707	1.35673	CD101
NR3C1_knockdown_96h_PC3	1/300	0.251072	0.251072	-0.981216	1.35606	SLC6A2
BUB1B_knockdown_96h_HT29	1/300	0.251072	0.251072	-0.978808	1.35273	GPR25
LGR6_knockdown_96h_MCF7	1/300	0.251072	0.251072	-0.978625	1.35247	SLC6A2
MAPK3_knockdown_96h_HEPG2	1/300	0.251072	0.251072	-0.978274	1.35199	SCNN1G
SNRK_knockdown_96h_HCC515	1/300	0.251072	0.251072	-0.978133	1.35179	SLC6A2
ROS1_knockdown_96h_HA1E	1/300	0.251072	0.251072	-0.977559	1.351	SLC6A2
PRLHR_knockdown_96h_A375	1/300	0.251072	0.251072	-0.975908	1.34872	FOXN1
GPR55_knockdown_96h_HCC515	1/300	0.251072	0.251072	-0.97525	1.34781	GPR25
P2RY6_knockdown_96h_HEPG2	1/300	0.251072	0.251072	-0.975177	1.34771	CORT
ABCF1_knockdown_96h_A549	1/300	0.251072	0.251072	-0.974916	1.34735	FOXN1
KISS1R_knockdown_96h_HT29	1/300	0.251072	0.251072	-0.973348	1.34518	POU4F2
MAPK1_knockdown_96h_HEPG2	1/300	0.251072	0.251072	-0.97144	1.34254	SLC6A2
MRGPRX3_knockdown_96h_HCC515	1/300	0.251072	0.251072	-0.971251	1.34228	SLC6A2
TLK2_knockdown_96h_HEPG2	1/300	0.251072	0.251072	-0.970171	1.34079	SLC6A2
GPR34_knockdown_96h_A549	1/300	0.251072	0.251072	-0.968314	1.33822	CD101
PDGFRA_knockdown_96h_HEPG2	1/300	0.251072	0.251072	-0.96735	1.33689	HAND2
CDKL4_knockdown_96h_HEPG2	1/300	0.251072	0.251072	-0.966034	1.33507	CORT
SRPK1_knockdown_96h_A375	1/300	0.251072	0.251072	-0.964222	1.33257	GPR25
PTGER4_knockdown_96h_HT29	1/300	0.251072	0.251072	-0.963903	1.33213	SLC6A2
PAK3_knockdown_96h_HA1E	1/300	0.251072	0.251072	-0.960347	1.32721	POU4F2
GPR151_knockdown_96h_PC3	1/300	0.251072	0.251072	-0.959223	1.32566	CORT
STK17A_knockdown_96h_A375	1/300	0.251072	0.251072	-0.95852	1.32469	FOXN1
EPHA2_knockdown_96h_HCC515	1/300	0.251072	0.251072	-0.95816	1.32419	GPR25
GPR125_knockdown_96h_HA1E	1/300	0.251072	0.251072	-0.958101	1.32411	KLF11
MELK_knockdown_96h_HT29	1/300	0.251072	0.251072	-0.956328	1.32166	GPR25
NPBWR1_knockdown_96h_MCF7	1/300	0.251072	0.251072	-0.954297	1.31885	CORT
GPR56_knockdown_96h_HEPG2	1/300	0.251072	0.251072	-0.953899	1.3183	GPR25
GABRA5_knockdown_96h_HCC515	1/300	0.251072	0.251072	-0.953467	1.31771	FOXN1
AURKB_knockdown_96h_HT29	1/300	0.251072	0.251072	-0.952736	1.3167	HAND2
GPR146_knockdown_96h_HCC515	1/300	0.251072	0.251072	-0.951249	1.31464	SLC6A2
TTK_knockdown_96h_PC3	1/300	0.251072	0.251072	-0.949965	1.31286	GPR25
PDPK1_knockdown_96h_PC3	1/300	0.251072	0.251072	-0.949393	1.31207	CORT
KCNMA1_knockdown_96h_A549	1/300	0.251072	0.251072	-0.94816	1.31037	SLC6A2
MAP4K4_knockdown_96h_A375	1/300	0.251072	0.251072	-0.947775	1.30984	HAND2
TRIB1_knockdown_96h_HEPG2	1/300	0.251072	0.251072	-0.947615	1.30962	HAND2
GPR35_knockdown_96h_HCC515	1/300	0.251072	0.251072	-0.947534	1.30951	SLC6A2
PIM2_knockdown_96h_HA1E	1/300	0.251072	0.251072	-0.947222	1.30907	SLC6A2
F2RL1_knockdown_96h_A375	1/300	0.251072	0.251072	-0.94621	1.30768	POU4F2
GAK_knockdown_96h_HA1E	1/300	0.251072	0.251072	-0.944425	1.30521	SLC6A2
AKT1_knockdown_96h_A549	1/300	0.251072	0.251072	-0.94334	1.30371	SLC6A2
PAK4_knockdown_96h_PC3	1/300	0.251072	0.251072	-0.94192	1.30175	POU4F2
STK38L_knockdown_96h_HA1E	1/300	0.251072	0.251072	-0.941136	1.30066	SLC6A2
PTGFR_knockdown_96h_HEPG2	1/300	0.251072	0.251072	-0.940636	1.29997	SLC6A2
MAPK9_knockdown_96h_HT29	1/300	0.251072	0.251072	-0.939917	1.29898	GPR25
BRAF_knockdown_96h_HT29	1/300	0.251072	0.251072	-0.939907	1.29897	SLC6A2
NR2F6_knockdown_96h_HT29	1/300	0.251072	0.251072	-0.939747	1.29874	GPR25
VDR_knockdown_96h_A549	1/300	0.251072	0.251072	-0.937765	1.296	SLC6A2
MAP3K7_knockdown_96h_A549	1/300	0.251072	0.251072	-0.935829	1.29333	SLC6A2
GPR84_knockdown_96h_HA1E	1/300	0.251072	0.251072	-0.935123	1.29235	KLF11
PRKCE_knockdown_96h_PC3	1/300	0.251072	0.251072	-0.933076	1.28952	GPR25
JAK2_knockdown_96h_MCF7	1/300	0.251072	0.251072	-0.931533	1.28739	GPR25
NPY1R_knockdown_96h_HA1E	1/300	0.251072	0.251072	-0.931355	1.28715	GPR25
KDR_knockdown_96h_A375	1/300	0.251072	0.251072	-0.931289	1.28706	GPR25
PAK2_knockdown_96h_A375	1/300	0.251072	0.251072	-0.929431	1.28449	SLC6A2
KISS1R_knockdown_96h_HA1E	1/300	0.251072	0.251072	-0.927781	1.28221	GPR25
HCN3_knockdown_96h_A549	1/300	0.251072	0.251072	-0.926646	1.28064	HAND2
PTGFR_knockdown_96h_PC3	1/300	0.251072	0.251072	-0.919851	1.27125	CORT
MAP2K5_knockdown_96h_A549	1/300	0.251072	0.251072	-0.919287	1.27047	SLC6A2
DYRK3_knockdown_96h_HCC515	1/300	0.251072	0.251072	-0.917056	1.26738	POU4F2
FGFR4_knockdown_96h_HEPG2	1/300	0.251072	0.251072	-0.916339	1.26639	GPR25
CELSR2_knockdown_96h_PC3	1/300	0.251072	0.251072	-0.914349	1.26364	SCNN1G
LPHN2_knockdown_96h_HA1E	1/300	0.251072	0.251072	-0.913852	1.26296	GPR25
EIF2AK2_knockdown_96h_HT29	1/300	0.251072	0.251072	-0.911832	1.26017	FOXN1
AURKB_knockdown_96h_PC3	1/300	0.251072	0.251072	-0.910829	1.25878	FOXN1
DYRK1A_knockdown_96h_HEPG2	1/300	0.251072	0.251072	-0.9098	1.25736	GPR25
PROKR2_knockdown_96h_HEPG2	1/300	0.251072	0.251072	-0.907233	1.25381	SCNN1G
STK39_knockdown_96h_PC3	1/300	0.251072	0.251072	-0.906905	1.25336	SLC6A2
MYLK2_knockdown_96h_HA1E	1/300	0.251072	0.251072	-0.906297	1.25252	CD101
CDK8_knockdown_96h_HT29	1/300	0.251072	0.251072	-0.905895	1.25196	FOXN1
TBXA2R_knockdown_96h_HCC515	1/300	0.251072	0.251072	-0.904809	1.25046	FOXN1
ESR2_knockdown_96h_HCC515	1/300	0.251072	0.251072	-0.902835	1.24773	SLC6A2
GPR26_knockdown_96h_MCF7	1/300	0.251072	0.251072	-0.90244	1.24719	CORT
OR5W2_knockdown_96h_HA1E	1/300	0.251072	0.251072	-0.902291	1.24698	CD101
ULK2_knockdown_96h_A549	1/300	0.251072	0.251072	-0.899471	1.24308	SCNN1G
RARB_knockdown_96h_HA1E	1/300	0.251072	0.251072	-0.899055	1.24251	SLC6A2
CDK16_knockdown_96h_HT29	1/300	0.251072	0.251072	-0.898305	1.24147	CORT
FER_knockdown_96h_HT29	1/300	0.251072	0.251072	-0.897736	1.24068	CD101
IKBKB_knockdown_96h_MCF7	1/300	0.251072	0.251072	-0.897149	1.23987	SLC6A2
STK3_knockdown_96h_HCC515	1/300	0.251072	0.251072	-0.896021	1.23831	FOXN1
PLK4_knockdown_96h_HEPG2	1/300	0.251072	0.251072	-0.895468	1.23755	CORT
PRKAA1_knockdown_96h_HA1E	1/300	0.251072	0.251072	-0.895305	1.23733	FOXN1
GPR133_knockdown_96h_A549	1/300	0.251072	0.251072	-0.893969	1.23548	ATP8B4
RIPK3_knockdown_96h_HA1E	1/300	0.251072	0.251072	-0.892208	1.23304	GPR25
MAPKAPK5_knockdown_96h_A375	1/300	0.251072	0.251072	-0.891507	1.23208	GPR25
ROCK2_knockdown_96h_HEPG2	1/300	0.251072	0.251072	-0.890128	1.23017	GPR25
GABBR2_knockdown_96h_A375	1/300	0.251072	0.251072	-0.887877	1.22706	CD101
EPHA6_knockdown_96h_HA1E	1/300	0.251072	0.251072	-0.88556	1.22386	CORT
JAK3_knockdown_96h_PC3	1/300	0.251072	0.251072	-0.884395	1.22225	GPR25
KCNQ1_knockdown_96h_HCC515	1/300	0.251072	0.251072	-0.882274	1.21931	SLC6A2
ADORA2B_knockdown_96h_HT29	1/300	0.251072	0.251072	-0.879612	1.21564	FOXN1
MKNK2_knockdown_96h_HEPG2	1/300	0.251072	0.251072	-0.871945	1.20504	CORT
GPR26_knockdown_96h_A375	1/300	0.251072	0.251072	-0.870863	1.20355	CORT
MAPKAPK3_knockdown_96h_MCF7	1/300	0.251072	0.251072	-0.870051	1.20242	SLC6A2
MAPK8_knockdown_96h_HEPG2	1/300	0.251072	0.251072	-0.86931	1.2014	SLC6A2
ITPR2_knockdown_96h_HA1E	1/300	0.251072	0.251072	-0.868825	1.20073	GPR25
CDK11B_knockdown_96h_A375	1/300	0.251072	0.251072	-0.868389	1.20013	SERPINA5
GABBR1_knockdown_96h_PC3	1/300	0.251072	0.251072	-0.865973	1.19679	CORT
CSNK2A1_knockdown_96h_A549	1/300	0.251072	0.251072	-0.864254	1.19441	CORT
TLK2_knockdown_96h_HT29	1/300	0.251072	0.251072	-0.864036	1.19411	SLC6A2
DYRK3_knockdown_96h_HA1E	1/300	0.251072	0.251072	-0.864033	1.19411	CD101
MAPK13_knockdown_96h_HT29	1/300	0.251072	0.251072	-0.862473	1.19195	FOXN1
FGFR1_knockdown_96h_A549	1/300	0.251072	0.251072	-0.862394	1.19184	GPR25
RXFP4_knockdown_96h_HCC515	1/300	0.251072	0.251072	-0.860595	1.18935	SLC6A2
PDK1_knockdown_96h_HEPG2	1/300	0.251072	0.251072	-0.86033	1.18899	CORT
EPHB2_knockdown_96h_PC3	1/300	0.251072	0.251072	-0.859558	1.18792	HAND2
NR3C1_knockdown_96h_HA1E	1/300	0.251072	0.251072	-0.859427	1.18774	SLC6A2
LYN_knockdown_96h_HT29	1/300	0.251072	0.251072	-0.859282	1.18754	FOXN1
PAK1_knockdown_96h_HA1E	1/300	0.251072	0.251072	-0.857722	1.18538	GPR25
GPR153_knockdown_96h_MCF7	1/300	0.251072	0.251072	-0.857435	1.18499	GPR25
FES_knockdown_96h_A549	1/300	0.251072	0.251072	-0.856911	1.18426	HAND2
MAP2K2_knockdown_96h_HT29	1/300	0.251072	0.251072	-0.85676	1.18405	GPR25
PRKACA_knockdown_96h_PC3	1/300	0.251072	0.251072	-0.856055	1.18308	HAND2
GPBAR1_knockdown_96h_HA1E	1/300	0.251072	0.251072	-0.855166	1.18185	CD101
ESR2_knockdown_96h_MCF7	1/300	0.251072	0.251072	-0.854551	1.181	HAND2
TEK_knockdown_96h_MCF7	1/300	0.251072	0.251072	-0.854496	1.18093	GPR25
ULK1_knockdown_96h_HCC515	1/300	0.251072	0.251072	-0.853855	1.18004	CD101
ABL1_knockdown_96h_HT29	1/300	0.251072	0.251072	-0.853795	1.17996	CD101
MRGPRX4_knockdown_96h_MCF7	1/300	0.251072	0.251072	-0.853706	1.17983	HAND2
MAPK1_knockdown_96h_HT29	1/300	0.251072	0.251072	-0.853453	1.17948	SLC6A2
CDK6_knockdown_96h_HEPG2	1/300	0.251072	0.251072	-0.851642	1.17698	HAND2
PRKD2_knockdown_96h_HT29	1/300	0.251072	0.251072	-0.85076	1.17576	FOXN1
GAK_knockdown_96h_HCC515	1/300	0.251072	0.251072	-0.850638	1.17559	SLC6A2
LGR5_knockdown_96h_HCC515	1/300	0.251072	0.251072	-0.84887	1.17315	CD101
UTS2R_knockdown_96h_HEPG2	1/300	0.251072	0.251072	-0.848347	1.17243	CORT
NTRK1_knockdown_96h_HT29	1/300	0.251072	0.251072	-0.845808	1.16892	SLC6A2
FFAR1_knockdown_96h_HT29	1/300	0.251072	0.251072	-0.845099	1.16794	SLC6A2
EIF2AK1_knockdown_96h_HT29	1/300	0.251072	0.251072	-0.843211	1.16533	GPR25
CD97_knockdown_96h_A549	1/300	0.251072	0.251072	-0.842022	1.16369	GPR25
MAP2K3_knockdown_96h_A375	1/300	0.251072	0.251072	-0.841107	1.16242	CD101
ADCK3_knockdown_96h_A549	1/300	0.251072	0.251072	-0.840158	1.16111	HAND2
NTRK3_knockdown_96h_PC3	1/300	0.251072	0.251072	-0.839098	1.15965	SLC6A2
TYK2_knockdown_96h_HCC515	1/300	0.251072	0.251072	-0.838247	1.15847	SLC6A2
PDGFRB_knockdown_96h_A375	1/300	0.251072	0.251072	-0.837255	1.1571	SCNN1G
CDK19_knockdown_96h_A375	1/300	0.251072	0.251072	-0.833972	1.15256	SCNN1G
RXRB_knockdown_96h_A375	1/300	0.251072	0.251072	-0.833169	1.15145	CD101
GPR65_knockdown_96h_A549	1/300	0.251072	0.251072	-0.832414	1.15041	SCNN1G
FES_knockdown_96h_A375	1/300	0.251072	0.251072	-0.832307	1.15026	HAND2
NLK_knockdown_96h_HA1E	1/300	0.251072	0.251072	-0.830375	1.14759	SLC6A2
TRIB3_knockdown_96h_A375	1/300	0.251072	0.251072	-0.828761	1.14536	SLC6A2
MAP4K3_knockdown_96h_MCF7	1/300	0.251072	0.251072	-0.826405	1.1421	HAND2
IKBKB_knockdown_96h_A549	1/300	0.251072	0.251072	-0.825747	1.14119	SLC6A2
FGFR3_knockdown_96h_PC3	1/300	0.251072	0.251072	-0.823747	1.13843	GPR25
OR52B2_knockdown_96h_PC3	1/300	0.251072	0.251072	-0.823658	1.13831	GPR25
RARA_knockdown_96h_A375	1/300	0.251072	0.251072	-0.823271	1.13777	SLC6A2
NR2C1_knockdown_96h_PC3	1/300	0.251072	0.251072	-0.821611	1.13548	SLC6A2
SUCNR1_knockdown_96h_HT29	1/300	0.251072	0.251072	-0.821226	1.13495	POU4F2
PTK7_knockdown_96h_HT29	1/300	0.251072	0.251072	-0.821109	1.13478	SLC6A2
TTK_knockdown_96h_HA1E	1/300	0.251072	0.251072	-0.821091	1.13476	POU4F2
TLK2_knockdown_96h_A549	1/300	0.251072	0.251072	-0.820503	1.13395	SLC6A2
CHUK_knockdown_96h_PC3	1/300	0.251072	0.251072	-0.818115	1.13065	FOXN1
PXK_knockdown_96h_MCF7	1/300	0.251072	0.251072	-0.815473	1.127	CORT
STK39_knockdown_96h_HA1E	1/300	0.251072	0.251072	-0.815473	1.127	SLC6A2
NR2F6_knockdown_96h_HA1E	1/300	0.251072	0.251072	-0.815087	1.12646	SLC6A2
MRGPRX4_knockdown_96h_HCC515	1/300	0.251072	0.251072	-0.813832	1.12473	SLC6A2
ANO1_knockdown_96h_HA1E	1/300	0.251072	0.251072	-0.813694	1.12454	GPR25
MAPKAPK5_knockdown_96h_HEPG2	1/300	0.251072	0.251072	-0.813098	1.12371	FOXN1
GPR107_knockdown_96h_HA1E	1/300	0.251072	0.251072	-0.812548	1.12295	SLC6A2
SCN9A_knockdown_96h_A549	1/300	0.251072	0.251072	-0.811967	1.12215	SLC6A2
NR2F6_knockdown_96h_HCC515	1/300	0.251072	0.251072	-0.811152	1.12102	GPR25
AR_knockdown_96h_HT29	1/300	0.251072	0.251072	-0.811126	1.12099	CORT
GPER_knockdown_96h_A375	1/300	0.251072	0.251072	-0.810239	1.11976	SLC6A2
GPR34_knockdown_96h_PC3	1/300	0.251072	0.251072	-0.809205	1.11833	HAND2
KSR2_knockdown_96h_A549	1/300	0.251072	0.251072	-0.808937	1.11796	CD101
VN1R4_knockdown_96h_HCC515	1/300	0.251072	0.251072	-0.808596	1.11749	CD101
TRIB1_knockdown_96h_HCC515	1/300	0.251072	0.251072	-0.807249	1.11563	SLC6A2
CAMK2G_knockdown_96h_A549	1/300	0.251072	0.251072	-0.805074	1.11262	GPR25
GPR31_knockdown_96h_A549	1/300	0.251072	0.251072	-0.804223	1.11145	CD101
MAP3K1_knockdown_96h_A549	1/300	0.251072	0.251072	-0.803961	1.11109	POU4F2
LRRK2_knockdown_96h_PC3	1/300	0.251072	0.251072	-0.803536	1.1105	POU4F2
GPR150_knockdown_96h_HA1E	1/300	0.251072	0.251072	-0.799971	1.10557	CD101
CSNK1E_knockdown_96h_HA1E	1/300	0.251072	0.251072	-0.799126	1.1044	GPR25
STK17A_knockdown_96h_HA1E	1/300	0.251072	0.251072	-0.798737	1.10387	FOXN1
ADCK3_knockdown_96h_MCF7	1/300	0.251072	0.251072	-0.797385	1.102	SLC6A2
CDK7_knockdown_96h_PC3	1/300	0.251072	0.251072	-0.796761	1.10113	FOXN1
GPR35_knockdown_96h_HA1E	1/300	0.251072	0.251072	-0.794547	1.09808	SLC6A2
CLIC4_knockdown_96h_A375	1/300	0.251072	0.251072	-0.791709	1.09415	GPR25
FZD2_knockdown_96h_HA1E	1/300	0.251072	0.251072	-0.790597	1.09262	SLC6A2
CHRM1_knockdown_96h_HT29	1/300	0.251072	0.251072	-0.787449	1.08827	SLC6A2
MAP2K5_knockdown_96h_A375	1/300	0.251072	0.251072	-0.78474	1.08452	HAND2
ESRRA_knockdown_96h_MCF7	1/300	0.251072	0.251072	-0.784432	1.0841	HAND2
GPR64_knockdown_96h_A549	1/300	0.251072	0.251072	-0.784141	1.08369	KLF11
JAK2_knockdown_96h_HCC515	1/300	0.251072	0.251072	-0.78405	1.08357	FOXN1
PXK_knockdown_96h_HCC515	1/300	0.251072	0.251072	-0.783586	1.08293	ATP8B4
PIM2_knockdown_96h_A549	1/300	0.251072	0.251072	-0.782653	1.08164	KLF11
TBK1_knockdown_96h_HT29	1/300	0.251072	0.251072	-0.781355	1.07984	SLC6A2
GPR83_knockdown_96h_HA1E	1/300	0.251072	0.251072	-0.780617	1.07882	GPR25
P2RX4_knockdown_96h_HCC515	1/300	0.251072	0.251072	-0.779307	1.07701	CD101
LPAR5_knockdown_96h_PC3	1/300	0.251072	0.251072	-0.777066	1.07392	HAND2
TEK_knockdown_96h_HEPG2	1/300	0.251072	0.251072	-0.776532	1.07318	GPR25
PRKD2_knockdown_96h_A549	1/300	0.251072	0.251072	-0.769896	1.06401	KLF11
RPS6KB2_knockdown_96h_A375	1/300	0.251072	0.251072	-0.767779	1.06108	SLC6A2
ADORA2B_knockdown_96h_A375	1/300	0.251072	0.251072	-0.767043	1.06006	CORT
CCRL2_knockdown_96h_HCC515	1/300	0.251072	0.251072	-0.765389	1.05778	CD101
AR_knockdown_96h_PC3	1/300	0.251072	0.251072	-0.76341	1.05504	GPR25
AR_knockdown_96h_MCF7	1/300	0.251072	0.251072	-0.760069	1.05043	SLC6A2
PRKDC_knockdown_96h_HT29	1/300	0.251072	0.251072	-0.758777	1.04864	CORT
BUB1_knockdown_96h_A375	1/300	0.251072	0.251072	-0.753479	1.04132	POU4F2
MST1R_knockdown_96h_MCF7	1/300	0.251072	0.251072	-0.751683	1.03884	CD101
MAP2K1_knockdown_96h_PC3	1/300	0.251072	0.251072	-0.750047	1.03658	FOXN1
OXTR_knockdown_96h_PC3	1/300	0.251072	0.251072	-0.749667	1.03605	GPR25
NEK9_knockdown_96h_HA1E	1/300	0.251072	0.251072	-0.748973	1.03509	POU4F2
GPR39_knockdown_96h_A549	1/300	0.251072	0.251072	-0.748312	1.03418	GPR25
RPS6KB2_knockdown_96h_HT29	1/300	0.251072	0.251072	-0.746904	1.03223	SLC6A2
FES_knockdown_96h_HT29	1/300	0.251072	0.251072	-0.746319	1.03142	FOXN1
GPR151_knockdown_96h_HCC515	1/300	0.251072	0.251072	-0.744929	1.0295	CD101
KCNQ1_knockdown_96h_A549	1/300	0.251072	0.251072	-0.743945	1.02814	KLF11
BMPR1A_knockdown_96h_A549	1/300	0.251072	0.251072	-0.743736	1.02785	SLC6A2
MARK4_knockdown_96h_A375	1/300	0.251072	0.251072	-0.740739	1.02371	SLC6A2
FGFR4_knockdown_96h_HT29	1/300	0.251072	0.251072	-0.740734	1.0237	GPR25
RIOK3_knockdown_96h_A375	1/300	0.251072	0.251072	-0.739844	1.02247	GPR25
P2RY2_knockdown_96h_HCC515	1/300	0.251072	0.251072	-0.737703	1.01952	FOXN1
ARAF_knockdown_96h_A549	1/300	0.251072	0.251072	-0.73623	1.01748	SLC6A2
CDK2_knockdown_96h_MCF7	1/300	0.251072	0.251072	-0.735083	1.0159	POU4F2
FZD7_knockdown_96h_MCF7	1/300	0.251072	0.251072	-0.735046	1.01584	CORT
MAPK14_knockdown_96h_PC3	1/300	0.251072	0.251072	-0.733671	1.01394	GPR25
SYK_knockdown_96h_HT29	1/300	0.251072	0.251072	-0.733115	1.01318	GPR25
SCYL3_knockdown_96h_MCF7	1/300	0.251072	0.251072	-0.732653	1.01254	GPR25
RAF1_knockdown_96h_A375	1/300	0.251072	0.251072	-0.732244	1.01197	GPR25
MAP4K4_knockdown_96h_HCC515	1/300	0.251072	0.251072	-0.731299	1.01067	HAND2
STK3_knockdown_96h_MCF7	1/300	0.251072	0.251072	-0.730428	1.00946	SLC6A2
SIK1_knockdown_96h_PC3	1/300	0.251072	0.251072	-0.730165	1.0091	SLC6A2
MAP3K7_knockdown_96h_A375	1/300	0.251072	0.251072	-0.730076	1.00897	GPR25
GPR128_knockdown_96h_MCF7	1/300	0.251072	0.251072	-0.729999	1.00887	CORT
CSNK1A1L_knockdown_96h_MCF7	1/300	0.251072	0.251072	-0.729889	1.00872	CORT
CHEK2_knockdown_96h_HT29	1/300	0.251072	0.251072	-0.7275	1.00542	SLC6A2
MAP4K3_knockdown_96h_A549	1/300	0.251072	0.251072	-0.727285	1.00512	SLC6A2
FZD3_knockdown_96h_HEPG2	1/300	0.251072	0.251072	-0.727085	1.00484	GPR25
GPR125_knockdown_96h_MCF7	1/300	0.251072	0.251072	-0.726662	1.00426	CD101
GPR19_knockdown_96h_HCC515	1/300	0.251072	0.251072	-0.726471	1.00399	FOXN1
CSNK1A1L_knockdown_96h_HEPG2	1/300	0.251072	0.251072	-0.725241	1.00229	SLC6A2
JAK2_knockdown_96h_HEPG2	1/300	0.251072	0.251072	-0.72514	1.00215	GPR25
PRKCH_knockdown_96h_A549	1/300	0.251072	0.251072	-0.722506	0.998514	GPR25
NR1H4_knockdown_96h_HA1E	1/300	0.251072	0.251072	-0.721765	0.99749	CD101
PLK1_knockdown_96h_A549	1/300	0.251072	0.251072	-0.720618	0.995904	SLC6A2
RIPK2_knockdown_96h_PC3	1/300	0.251072	0.251072	-0.720478	0.995711	FOXN1
HNF4G_knockdown_96h_HEPG2	1/300	0.251072	0.251072	-0.718518	0.993002	CD101
PDK2_knockdown_96h_HT29	1/300	0.251072	0.251072	-0.717069	0.990999	POU4F2
GPR101_knockdown_96h_HA1E	1/300	0.251072	0.251072	-0.715887	0.989366	GPR25
KDR_knockdown_96h_PC3	1/300	0.251072	0.251072	-0.714754	0.987801	SLC6A2
PRKCI_knockdown_96h_PC3	1/300	0.251072	0.251072	-0.713773	0.986444	HAND2
C9ORF96_knockdown_96h_A549	1/300	0.251072	0.251072	-0.712792	0.985088	CD101
MRGPRD_knockdown_96h_HCC515	1/300	0.251072	0.251072	-0.711165	0.98284	FOXN1
CLK2_knockdown_96h_HEPG2	1/300	0.251072	0.251072	-0.709726	0.980852	SCNN1G
EGFR_knockdown_96h_PC3	1/300	0.251072	0.251072	-0.709408	0.980413	GPR25
GABBR2_knockdown_96h_HT29	1/300	0.251072	0.251072	-0.707483	0.977751	FOXN1
LPAR6_knockdown_96h_A549	1/300	0.251072	0.251072	-0.706566	0.976485	SLC6A2
GPR153_knockdown_96h_PC3	1/300	0.251072	0.251072	-0.705873	0.975526	HAND2
CAMKK2_knockdown_96h_A549	1/300	0.251072	0.251072	-0.705635	0.975198	SCNN1G
IKBKE_knockdown_96h_HCC515	1/300	0.251072	0.251072	-0.705477	0.97498	HAND2
C9ORF96_knockdown_96h_PC3	1/300	0.251072	0.251072	-0.705439	0.974927	CORT
MTOR_knockdown_96h_PC3	1/300	0.251072	0.251072	-0.703074	0.971658	GPR25
GPR65_knockdown_96h_MCF7	1/300	0.251072	0.251072	-0.702217	0.970474	CD101
RYK_knockdown_96h_A549	1/300	0.251072	0.251072	-0.701598	0.969618	GPR25
KCNQ1_knockdown_96h_HT29	1/300	0.251072	0.251072	-0.698269	0.965018	FOXN1
VRK3_knockdown_96h_A375	1/300	0.251072	0.251072	-0.698118	0.96481	POU4F2
CASK_knockdown_96h_HT29	1/300	0.251072	0.251072	-0.697041	0.963321	GPR25
PRKCA_knockdown_96h_A375	1/300	0.251072	0.251072	-0.695757	0.961546	SLC6A2
SRC_knockdown_96h_PC3	1/300	0.251072	0.251072	-0.695082	0.960613	SLC6A2
TRIB3_knockdown_96h_A549	1/300	0.251072	0.251072	-0.694636	0.959997	SLC6A2
PDGFRA_knockdown_96h_HCC515	1/300	0.251072	0.251072	-0.694259	0.959476	FOXN1
GPRC6A_knockdown_96h_HCC515	1/300	0.251072	0.251072	-0.69213	0.956534	CD101
NPY1R_knockdown_96h_A375	1/300	0.251072	0.251072	-0.6912	0.955249	SLC6A2
PRKCB_knockdown_96h_A375	1/300	0.251072	0.251072	-0.690249	0.953934	GPR25
GPR83_knockdown_96h_HEPG2	1/300	0.251072	0.251072	-0.690215	0.953887	POU4F2
HCN3_knockdown_96h_HEPG2	1/300	0.251072	0.251072	-0.689725	0.953211	ATP8B4
PHKG2_knockdown_96h_HT29	1/300	0.251072	0.251072	-0.689127	0.952384	SLC6A2
MAP2K3_knockdown_96h_HCC515	1/300	0.251072	0.251072	-0.688541	0.951574	SLC6A2
CDK10_knockdown_96h_HCC515	1/300	0.251072	0.251072	-0.68757	0.950232	FOXN1
NR4A2_knockdown_96h_HEPG2	1/300	0.251072	0.251072	-0.687372	0.949958	FOXN1
PAK2_knockdown_96h_PC3	1/300	0.251072	0.251072	-0.685621	0.947538	CD101
OXTR_knockdown_96h_HEPG2	1/300	0.251072	0.251072	-0.684466	0.945942	SCNN1G
RIOK3_knockdown_96h_HT29	1/300	0.251072	0.251072	-0.68201	0.942547	FOXN1
RARG_knockdown_96h_A375	1/300	0.251072	0.251072	-0.679445	0.939002	SCNN1G
ADRA2C_knockdown_96h_HA1E	1/300	0.251072	0.251072	-0.678611	0.93785	CD101
VN1R4_knockdown_96h_PC3	1/300	0.251072	0.251072	-0.678203	0.937286	GPR25
MOK_knockdown_96h_HT29	1/300	0.251072	0.251072	-0.67769	0.936577	SLC6A2
ATM_knockdown_96h_HCC515	1/300	0.251072	0.251072	-0.676972	0.935586	FOXN1
CLK4_knockdown_96h_PC3	1/300	0.251072	0.251072	-0.675093	0.932988	SCNN1G
SLK_knockdown_96h_HCC515	1/300	0.251072	0.251072	-0.674946	0.932785	GPR25
NR2F1_knockdown_96h_A375	1/300	0.251072	0.251072	-0.673008	0.930106	SLC6A2
MRGPRF_knockdown_96h_HT29	1/300	0.251072	0.251072	-0.672863	0.929906	SLC6A2
PIM3_knockdown_96h_MCF7	1/300	0.251072	0.251072	-0.672775	0.929784	CORT
NEK2_knockdown_96h_A375	1/300	0.251072	0.251072	-0.670952	0.927265	SLC6A2
CDK8_knockdown_96h_HEPG2	1/300	0.251072	0.251072	-0.670711	0.926932	GPR25
PRKCA_knockdown_96h_PC3	1/300	0.251072	0.251072	-0.668714	0.924173	CD101
GPR125_knockdown_96h_A549	1/300	0.251072	0.251072	-0.668265	0.923551	SLC6A2
VN1R2_knockdown_96h_HA1E	1/300	0.251072	0.251072	-0.668029	0.923226	FOXN1
RARA_knockdown_96h_HA1E	1/300	0.251072	0.251072	-0.66682	0.921555	HAND2
GPR82_knockdown_96h_A549	1/300	0.251072	0.251072	-0.666518	0.921138	SLC6A2
DDR1_knockdown_96h_HA1E	1/300	0.251072	0.251072	-0.666326	0.920872	CD101
MAPK8_knockdown_96h_MCF7	1/300	0.251072	0.251072	-0.666259	0.92078	HAND2
GPR26_knockdown_96h_HA1E	1/300	0.251072	0.251072	-0.665771	0.920105	KLF11
NMUR2_knockdown_96h_PC3	1/300	0.251072	0.251072	-0.66472	0.918652	KLF11
RORC_knockdown_96h_A375	1/300	0.251072	0.251072	-0.663508	0.916977	SLC6A2
F2RL1_knockdown_96h_PC3	1/300	0.251072	0.251072	-0.66298	0.916248	CORT
STRADB_knockdown_96h_HA1E	1/300	0.251072	0.251072	-0.662868	0.916093	SCNN1G
CLK3_knockdown_96h_PC3	1/300	0.251072	0.251072	-0.662207	0.91518	CORT
GABRG1_knockdown_96h_HCC515	1/300	0.251072	0.251072	-0.660253	0.912479	POU4F2
VRK1_knockdown_96h_HCC515	1/300	0.251072	0.251072	-0.659118	0.910911	GPR25
SRC_knockdown_96h_HCC515	1/300	0.251072	0.251072	-0.657548	0.908741	SLC6A2
TAOK3_knockdown_96h_HEPG2	1/300	0.251072	0.251072	-0.657338	0.908451	GPR25
CLK4_knockdown_96h_HCC515	1/300	0.251072	0.251072	-0.656857	0.907786	SCNN1G
CSNK2A2_knockdown_96h_A375	1/300	0.251072	0.251072	-0.656071	0.9067	GPR25
SNRK_knockdown_96h_PC3	1/300	0.251072	0.251072	-0.655752	0.906258	CORT
RPS6KB2_knockdown_96h_HCC515	1/300	0.251072	0.251072	-0.655242	0.905554	SLC6A2
FGFR3_knockdown_96h_HEPG2	1/300	0.251072	0.251072	-0.649921	0.8982	GPR25
GPER_knockdown_96h_PC3	1/300	0.251072	0.251072	-0.648303	0.895964	SLC6A2
NRBP2_knockdown_96h_HCC515	1/300	0.251072	0.251072	-0.64508	0.89151	POU4F2
MAPK1_knockdown_96h_A375	1/300	0.251072	0.251072	-0.642417	0.88783	SLC6A2
GPRC5B_knockdown_96h_A549	1/300	0.251072	0.251072	-0.641865	0.887067	KLF11
PKN1_knockdown_96h_HEPG2	1/300	0.251072	0.251072	-0.641029	0.885911	SCNN1G
EMR1_knockdown_96h_HEPG2	1/300	0.251072	0.251072	-0.641029	0.885911	SLC6A2
JAK2_knockdown_96h_HT29	1/300	0.251072	0.251072	-0.640898	0.885731	CD101
MAP4K4_knockdown_96h_MCF7	1/300	0.251072	0.251072	-0.639942	0.884409	SLC6A2
KDR_knockdown_96h_A549	1/300	0.251072	0.251072	-0.638871	0.88293	SLC6A2
JAK2_knockdown_96h_A375	1/300	0.251072	0.251072	-0.635624	0.878442	GPR25
VRK3_knockdown_96h_PC3	1/300	0.251072	0.251072	-0.635555	0.878346	SLC6A2
IKBKE_knockdown_96h_HEPG2	1/300	0.251072	0.251072	-0.634685	0.877144	GPR25
VN1R5_knockdown_96h_HEPG2	1/300	0.251072	0.251072	-0.633671	0.875742	POU4F2
GPR176_knockdown_96h_MCF7	1/300	0.251072	0.251072	-0.629669	0.870211	SLC6A2
GPR137_knockdown_96h_A375	1/300	0.251072	0.251072	-0.628082	0.868018	FOXN1
BMPR1A_knockdown_96h_HEPG2	1/300	0.251072	0.251072	-0.626958	0.866465	CORT
CAMK1_knockdown_96h_A375	1/300	0.251072	0.251072	-0.626682	0.866084	GPR25
ADRBK1_knockdown_96h_HCC515	1/300	0.251072	0.251072	-0.626468	0.865787	SLC6A2
MAP4K3_knockdown_96h_HT29	1/300	0.251072	0.251072	-0.624918	0.863645	GPR25
CAMK2D_knockdown_96h_A549	1/300	0.251072	0.251072	-0.623758	0.862042	KLF11
LPAR6_knockdown_96h_HEPG2	1/300	0.251072	0.251072	-0.621402	0.858787	CORT
PRKAA2_knockdown_96h_A375	1/300	0.251072	0.251072	-0.621011	0.858246	HAND2
SMO_knockdown_96h_HEPG2	1/300	0.251072	0.251072	-0.614445	0.849171	CORT
ALK_knockdown_96h_HT29	1/300	0.251072	0.251072	-0.611651	0.845311	GPR25
NR5A2_knockdown_96h_A549	1/300	0.251072	0.251072	-0.610896	0.844267	SCNN1G
LIMK2_knockdown_96h_HEPG2	1/300	0.251072	0.251072	-0.610311	0.843459	SLC6A2
CDK1_knockdown_96h_HA1E	1/300	0.251072	0.251072	-0.60942	0.842228	CORT
TBK1_knockdown_96h_HA1E	1/300	0.251072	0.251072	-0.603765	0.834413	SLC6A2
CSNK2A2_knockdown_96h_HEPG2	1/300	0.251072	0.251072	-0.603348	0.833836	POU4F2
MAP2K4_knockdown_96h_HT29	1/300	0.251072	0.251072	-0.602912	0.833234	SLC6A2
PIK3R4_knockdown_96h_HEPG2	1/300	0.251072	0.251072	-0.602013	0.831991	CORT
CSK_knockdown_96h_A549	1/300	0.251072	0.251072	-0.601608	0.831431	FOXN1
NTRK1_knockdown_96h_MCF7	1/300	0.251072	0.251072	-0.601429	0.831184	GPR25
GPRC6A_knockdown_96h_HEPG2	1/300	0.251072	0.251072	-0.600341	0.82968	CORT
MAP3K5_knockdown_96h_PC3	1/300	0.251072	0.251072	-0.596801	0.824788	SLC6A2
ABL2_knockdown_96h_A549	1/300	0.251072	0.251072	-0.596795	0.82478	SLC6A2
MET_knockdown_96h_HA1E	1/300	0.251072	0.251072	-0.594648	0.821811	CD101
LGR4_knockdown_96h_MCF7	1/300	0.251072	0.251072	-0.59105	0.81684	CORT
FGFR4_knockdown_96h_PC3	1/300	0.251072	0.251072	-0.590811	0.816509	FOXN1
MAS1L_knockdown_96h_A375	1/300	0.251072	0.251072	-0.588462	0.813264	SERPINA5
GABRP_knockdown_96h_A375	1/300	0.251072	0.251072	-0.586292	0.810264	SCNN1G
TAAR8_knockdown_96h_A549	1/300	0.251072	0.251072	-0.586024	0.809893	POU4F2
MASTL_knockdown_96h_HA1E	1/300	0.251072	0.251072	-0.584074	0.807199	GPR25
ERBB3_knockdown_96h_A375	1/300	0.251072	0.251072	-0.582239	0.804662	CD101
RORC_knockdown_96h_HT29	1/300	0.251072	0.251072	-0.580468	0.802215	SLC6A2
MAPKAPK5_knockdown_96h_A549	1/300	0.251072	0.251072	-0.580035	0.801617	GPR25
NOX1_knockdown_96h_HEPG2	1/300	0.251072	0.251072	-0.579998	0.801566	SLC6A2
FLT4_knockdown_96h_A549	1/300	0.251072	0.251072	-0.577707	0.798399	CORT
MRGPRX4_knockdown_96h_HT29	1/300	0.251072	0.251072	-0.576425	0.796628	SLC6A2
QRFPR_knockdown_96h_HEPG2	1/300	0.251072	0.251072	-0.57612	0.796207	CORT
RPS6KA1_knockdown_96h_PC3	1/300	0.251072	0.251072	-0.574308	0.793702	GPR25
MKNK2_knockdown_96h_A549	1/300	0.251072	0.251072	-0.572918	0.791782	COL10A1
ERBB4_knockdown_96h_HCC515	1/300	0.251072	0.251072	-0.572887	0.791738	FOXN1
GABRG1_knockdown_96h_HEPG2	1/300	0.251072	0.251072	-0.572637	0.791392	CORT
RPS6KA3_knockdown_96h_MCF7	1/300	0.251072	0.251072	-0.571569	0.789917	ATP8B4
GPR153_knockdown_96h_A549	1/300	0.251072	0.251072	-0.568977	0.786335	KLF11
KCNK2_knockdown_96h_HEPG2	1/300	0.251072	0.251072	-0.568928	0.786267	CORT
RIOK2_knockdown_96h_A549	1/300	0.251072	0.251072	-0.568745	0.786014	SLC6A2
GPR141_knockdown_96h_HT29	1/300	0.251072	0.251072	-0.56858	0.785786	POU4F2
WEE1_knockdown_96h_MCF7	1/300	0.251072	0.251072	-0.568521	0.785704	CORT
PRKCE_knockdown_96h_A549	1/300	0.251072	0.251072	-0.568133	0.785168	POU4F2
MARK4_knockdown_96h_MCF7	1/300	0.251072	0.251072	-0.566949	0.783532	FOXN1
RET_knockdown_96h_HCC515	1/300	0.251072	0.251072	-0.566157	0.782437	POU4F2
LPAR3_knockdown_96h_HCC515	1/300	0.251072	0.251072	-0.565722	0.781835	SLC6A2
RXRG_knockdown_96h_HEPG2	1/300	0.251072	0.251072	-0.565216	0.781137	CORT
PRKCB_knockdown_96h_PC3	1/300	0.251072	0.251072	-0.564447	0.780075	CD101
MCHR2_knockdown_96h_HT29	1/300	0.251072	0.251072	-0.564065	0.779546	SLC6A2
DYRK1A_knockdown_96h_MCF7	1/300	0.251072	0.251072	-0.561179	0.775558	CORT
TEK_knockdown_96h_A375	1/300	0.251072	0.251072	-0.559768	0.773607	FOXN1
MAP2K1_knockdown_96h_A549	1/300	0.251072	0.251072	-0.55769	0.770735	CD101
MAST2_knockdown_96h_HT29	1/300	0.251072	0.251072	-0.555056	0.767096	SLC6A2
RIPK1_knockdown_96h_HA1E	1/300	0.251072	0.251072	-0.553574	0.765047	GPR25
NUAK1_knockdown_96h_MCF7	1/300	0.251072	0.251072	-0.551159	0.76171	SCNN1G
NTRK1_knockdown_96h_HEPG2	1/300	0.251072	0.251072	-0.551084	0.761606	GPR25
TBK1_knockdown_96h_A375	1/300	0.251072	0.251072	-0.547846	0.757131	SLC6A2
P2RX4_knockdown_96h_HA1E	1/300	0.251072	0.251072	-0.547034	0.75601	CD101
VIPR1_knockdown_96h_HT29	1/300	0.251072	0.251072	-0.546111	0.754734	POU4F2
GPR125_knockdown_96h_HT29	1/300	0.251072	0.251072	-0.543647	0.751327	SCNN1G
PLK1_knockdown_96h_HA1E	1/300	0.251072	0.251072	-0.543643	0.751322	SLC6A2
PDK2_knockdown_96h_HA1E	1/300	0.251072	0.251072	-0.542444	0.749665	GPR25
MAP3K8_knockdown_96h_A375	1/300	0.251072	0.251072	-0.542384	0.749583	GPR25
EGFR_knockdown_96h_A375	1/300	0.251072	0.251072	-0.539151	0.745114	SLC6A2
MAPKAPK2_knockdown_96h_MCF7	1/300	0.251072	0.251072	-0.538319	0.743964	GPR25
PTK2B_knockdown_96h_A375	1/300	0.251072	0.251072	-0.537978	0.743493	CD101
STK16_knockdown_96h_HCC515	1/300	0.251072	0.251072	-0.537799	0.743246	CD101
OXSR1_knockdown_96h_HA1E	1/300	0.251072	0.251072	-0.536835	0.741914	SCNN1G
PIM1_knockdown_96h_A549	1/300	0.251072	0.251072	-0.535942	0.74068	SLC6A2
TTK_knockdown_96h_HEPG2	1/300	0.251072	0.251072	-0.534151	0.738204	GPR25
NTRK1_knockdown_96h_HA1E	1/300	0.251072	0.251072	-0.533918	0.737883	HAND2
MOK_knockdown_96h_HA1E	1/300	0.251072	0.251072	-0.531921	0.735122	SLC6A2
STK17A_knockdown_96h_A549	1/300	0.251072	0.251072	-0.531848	0.735021	SLC6A2
GPRC5C_knockdown_96h_HEPG2	1/300	0.251072	0.251072	-0.530442	0.733078	SLC6A2
VIPR1_knockdown_96h_HEPG2	1/300	0.251072	0.251072	-0.530353	0.732956	CORT
AURKA_knockdown_96h_HT29	1/300	0.251072	0.251072	-0.52949	0.731763	HAND2
NOX1_knockdown_96h_PC3	1/300	0.251072	0.251072	-0.52787	0.729524	CORT
SCN9A_knockdown_96h_HCC515	1/300	0.251072	0.251072	-0.527177	0.728566	POU4F2
PTK2B_knockdown_96h_A549	1/300	0.251072	0.251072	-0.527166	0.728551	KLF11
CSNK1D_knockdown_96h_PC3	1/300	0.251072	0.251072	-0.527142	0.728518	FOXN1
IRAK4_knockdown_96h_PC3	1/300	0.251072	0.251072	-0.526182	0.727192	GPR25
NPBWR1_knockdown_96h_HEPG2	1/300	0.251072	0.251072	-0.523839	0.723953	GPR25
STK11_knockdown_96h_HA1E	1/300	0.251072	0.251072	-0.523638	0.723675	SLC6A2
AKT1_knockdown_96h_HA1E	1/300	0.251072	0.251072	-0.523284	0.723186	SCNN1G
TAAR9_knockdown_96h_HCC515	1/300	0.251072	0.251072	-0.521154	0.720243	FOXN1
GSK3B_knockdown_96h_A549	1/300	0.251072	0.251072	-0.52073	0.719657	HAND2
LYN_knockdown_96h_MCF7	1/300	0.251072	0.251072	-0.520492	0.719328	GPR25
MRGPRX1_knockdown_96h_A549	1/300	0.251072	0.251072	-0.519944	0.71857	POU4F2
LRRK2_knockdown_96h_A549	1/300	0.251072	0.251072	-0.519341	0.717736	SLC6A2
RET_knockdown_96h_MCF7	1/300	0.251072	0.251072	-0.519065	0.717356	FOXN1
NOX1_knockdown_96h_HCC515	1/300	0.251072	0.251072	-0.515091	0.711863	SLC6A2
AURKA_knockdown_96h_A549	1/300	0.251072	0.251072	-0.514731	0.711366	HAND2
DYRK1A_knockdown_96h_HCC515	1/300	0.251072	0.251072	-0.513435	0.709575	POU4F2
PRLHR_knockdown_96h_HA1E	1/300	0.251072	0.251072	-0.512878	0.708805	POU4F2
ARAF_knockdown_96h_HA1E	1/300	0.251072	0.251072	-0.511999	0.70759	GPR25
ILK_knockdown_96h_HT29	1/300	0.251072	0.251072	-0.51116	0.706431	SLC6A2
GPR61_knockdown_96h_HT29	1/300	0.251072	0.251072	-0.509963	0.704777	CD101
MAPKAPK2_knockdown_96h_HT29	1/300	0.251072	0.251072	-0.508411	0.702631	FOXN1
OPN3_knockdown_96h_HCC515	1/300	0.251072	0.251072	-0.507845	0.701848	SLC6A2
CDK7_knockdown_96h_HCC515	1/300	0.251072	0.251072	-0.507071	0.700779	SLC6A2
ESR1_knockdown_96h_MCF7	1/300	0.251072	0.251072	-0.504586	0.697345	POU4F2
VDR_knockdown_96h_HA1E	1/300	0.251072	0.251072	-0.502281	0.69416	SLC6A2
IKBKB_knockdown_96h_HEPG2	1/300	0.251072	0.251072	-0.502239	0.694101	SLC6A2
S1PR3_knockdown_96h_HCC515	1/300	0.251072	0.251072	-0.501916	0.693656	ATP8B4
GPRC5C_knockdown_96h_PC3	1/300	0.251072	0.251072	-0.497489	0.687538	FOXN1
LGR6_knockdown_96h_A549	1/300	0.251072	0.251072	-0.495975	0.685445	KLF11
ESRRA_knockdown_96h_A375	1/300	0.251072	0.251072	-0.49588	0.685313	FOXN1
CDK7_knockdown_96h_A549	1/300	0.251072	0.251072	-0.49356	0.682107	CD101
EPHA6_knockdown_96h_A375	1/300	0.251072	0.251072	-0.492405	0.68051	GPR25
RPS6KA3_knockdown_96h_HA1E	1/300	0.251072	0.251072	-0.49125	0.678915	CD101
RPS6KA5_knockdown_96h_HA1E	1/300	0.251072	0.251072	-0.490997	0.678565	SCNN1G
S1PR3_knockdown_96h_HT29	1/300	0.251072	0.251072	-0.489806	0.676919	SCNN1G
MARK4_knockdown_96h_PC3	1/300	0.251072	0.251072	-0.48917	0.67604	SCNN1G
RYK_knockdown_96h_MCF7	1/300	0.251072	0.251072	-0.488916	0.67569	HAND2
GPR31_knockdown_96h_HEPG2	1/300	0.251072	0.251072	-0.488276	0.674805	SCNN1G
F2R_knockdown_96h_HA1E	1/300	0.251072	0.251072	-0.487937	0.674336	FOXN1
SGK1_knockdown_96h_PC3	1/300	0.251072	0.251072	-0.485388	0.670813	HAND2
MAPK3_knockdown_96h_HA1E	1/300	0.251072	0.251072	-0.485064	0.670365	GPR25
GAK_knockdown_96h_MCF7	1/300	0.251072	0.251072	-0.48433	0.669352	SCNN1G
STK10_knockdown_96h_MCF7	1/300	0.251072	0.251072	-0.481013	0.664767	GPR25
FGFR4_knockdown_96h_HA1E	1/300	0.251072	0.251072	-0.480644	0.664256	CORT
CSNK1A1L_knockdown_96h_PC3	1/300	0.251072	0.251072	-0.480409	0.663932	CORT
OXGR1_knockdown_96h_MCF7	1/300	0.251072	0.251072	-0.480395	0.663913	SLC6A2
OXSR1_knockdown_96h_A375	1/300	0.251072	0.251072	-0.479047	0.66205	SCNN1G
TGFBR1_knockdown_96h_HEPG2	1/300	0.251072	0.251072	-0.477728	0.660227	GPR25
CDK1_knockdown_96h_PC3	1/300	0.251072	0.251072	-0.477516	0.659934	FOXN1
GPR34_knockdown_96h_HEPG2	1/300	0.251072	0.251072	-0.475918	0.657725	CORT
NR2C2_knockdown_96h_HT29	1/300	0.251072	0.251072	-0.475637	0.657337	GPR25
TRPM5_knockdown_96h_HA1E	1/300	0.251072	0.251072	-0.474394	0.655619	SLC6A2
MARK4_knockdown_96h_HA1E	1/300	0.251072	0.251072	-0.473282	0.654082	SLC6A2
ERBB3_knockdown_96h_HA1E	1/300	0.251072	0.251072	-0.469975	0.649513	SLC6A2
CELSR2_knockdown_96h_HA1E	1/300	0.251072	0.251072	-0.467448	0.646019	GPR25
EIF2AK1_knockdown_96h_HCC515	1/300	0.251072	0.251072	-0.46731	0.645829	GPR25
RORC_knockdown_96h_A549	1/300	0.251072	0.251072	-0.466554	0.644784	CD101
PDGFRA_knockdown_96h_PC3	1/300	0.251072	0.251072	-0.466492	0.644698	FOXN1
OR5W2_knockdown_96h_PC3	1/300	0.251072	0.251072	-0.466156	0.644234	CORT
VRK1_knockdown_96h_A549	1/300	0.251072	0.251072	-0.464892	0.642488	SLC6A2
HRH1_knockdown_96h_MCF7	1/300	0.251072	0.251072	-0.46413	0.641434	CORT
ARAF_knockdown_96h_HCC515	1/300	0.251072	0.251072	-0.464071	0.641352	GPR25
GPR84_knockdown_96h_MCF7	1/300	0.251072	0.251072	-0.463735	0.640888	CORT
LIMK2_knockdown_96h_HT29	1/300	0.251072	0.251072	-0.462483	0.639159	GPR25
MST1R_knockdown_96h_A549	1/300	0.251072	0.251072	-0.461536	0.63785	SLC6A2
MOK_knockdown_96h_A375	1/300	0.251072	0.251072	-0.461312	0.63754	SCNN1G
EPHA2_knockdown_96h_HA1E	1/300	0.251072	0.251072	-0.460955	0.637047	SLC6A2
HCAR1_knockdown_96h_HEPG2	1/300	0.251072	0.251072	-0.458602	0.633795	GPR25
GPR153_knockdown_96h_A375	1/300	0.251072	0.251072	-0.458222	0.633269	CD101
GPR62_knockdown_96h_HT29	1/300	0.251072	0.251072	-0.458115	0.633122	SLC6A2
MCHR2_knockdown_96h_A549	1/300	0.251072	0.251072	-0.457024	0.631614	CD101
CAMK2D_knockdown_96h_HA1E	1/300	0.251072	0.251072	-0.456571	0.630987	CD101
NR1D2_knockdown_96h_MCF7	1/300	0.251072	0.251072	-0.455617	0.629669	SLC6A2
ITPR3_knockdown_96h_HA1E	1/300	0.251072	0.251072	-0.455486	0.629489	SLC6A2
P2RX4_knockdown_96h_A375	1/300	0.251072	0.251072	-0.455366	0.629323	SERPINA5
S1PR3_knockdown_96h_MCF7	1/300	0.251072	0.251072	-0.453768	0.627114	CORT
OPN5_knockdown_96h_PC3	1/300	0.251072	0.251072	-0.453289	0.626452	HAND2
PRKCE_knockdown_96h_HA1E	1/300	0.251072	0.251072	-0.453194	0.626321	GPR25
MRGPRX2_knockdown_96h_A549	1/300	0.251072	0.251072	-0.451246	0.623629	KLF11
OXTR_knockdown_96h_A549	1/300	0.251072	0.251072	-0.450009	0.621919	CD101
MAP2K2_knockdown_96h_A375	1/300	0.251072	0.251072	-0.449033	0.62057	GPR25
LIMK2_knockdown_96h_HCC515	1/300	0.251072	0.251072	-0.449011	0.62054	GPR25
CSNK1D_knockdown_96h_MCF7	1/300	0.251072	0.251072	-0.448183	0.619395	CORT
NTRK1_knockdown_96h_HCC515	1/300	0.251072	0.251072	-0.446346	0.616856	GPR25
GSK3B_knockdown_96h_HCC515	1/300	0.251072	0.251072	-0.44526	0.615356	CD101
HIPK1_knockdown_96h_HCC515	1/300	0.251072	0.251072	-0.44095	0.609399	FOXN1
NRBP2_knockdown_96h_HEPG2	1/300	0.251072	0.251072	-0.440152	0.608296	CORT
JAK1_knockdown_96h_A375	1/300	0.251072	0.251072	-0.43939	0.607243	POU4F2
RPS6KA2_knockdown_96h_HEPG2	1/300	0.251072	0.251072	-0.436406	0.603119	CORT
MAP3K14_knockdown_96h_A549	1/300	0.251072	0.251072	-0.43545	0.601799	SLC6A2
AKT2_knockdown_96h_HA1E	1/300	0.251072	0.251072	-0.435034	0.601224	CORT
FZD6_knockdown_96h_HEPG2	1/300	0.251072	0.251072	-0.433332	0.598871	CORT
PPARD_knockdown_96h_HA1E	1/300	0.251072	0.251072	-0.431946	0.596956	SCNN1G
KCNK2_knockdown_96h_HT29	1/300	0.251072	0.251072	-0.431749	0.596683	CD101
CLK2_knockdown_96h_PC3	1/300	0.251072	0.251072	-0.431209	0.595937	SLC6A2
VRK1_knockdown_96h_PC3	1/300	0.251072	0.251072	-0.431131	0.59583	SCNN1G
MAPK14_knockdown_96h_HCC515	1/300	0.251072	0.251072	-0.43041	0.594833	GPR25
GPR84_knockdown_96h_A375	1/300	0.251072	0.251072	-0.430331	0.594724	CORT
MAP3K14_knockdown_96h_HEPG2	1/300	0.251072	0.251072	-0.430285	0.594659	SLC6A2
NR3C1_knockdown_96h_HCC515	1/300	0.251072	0.251072	-0.430228	0.594581	SLC6A2
PTK2B_knockdown_96h_HT29	1/300	0.251072	0.251072	-0.427997	0.591499	FOXN1
LPHN1_knockdown_96h_HT29	1/300	0.251072	0.251072	-0.427388	0.590656	SLC6A2
FZD1_knockdown_96h_A375	1/300	0.251072	0.251072	-0.426295	0.589147	SLC6A2
MAP3K14_knockdown_96h_HA1E	1/300	0.251072	0.251072	-0.425529	0.588087	SLC6A2
GPR137_knockdown_96h_HA1E	1/300	0.251072	0.251072	-0.422998	0.58459	SLC6A2
SNRK_knockdown_96h_HT29	1/300	0.251072	0.251072	-0.421322	0.582273	FOXN1
ULK3_knockdown_96h_HEPG2	1/300	0.251072	0.251072	-0.420144	0.580645	GPR25
HNF4A_knockdown_96h_MCF7	1/300	0.251072	0.251072	-0.419923	0.58034	SLC6A2
PTGER4_knockdown_96h_A375	1/300	0.251072	0.251072	-0.419824	0.580203	SLC6A2
NTRK3_knockdown_96h_HA1E	1/300	0.251072	0.251072	-0.418711	0.578665	SLC6A2
NR1H4_knockdown_96h_HEPG2	1/300	0.251072	0.251072	-0.417516	0.577014	SCNN1G
MARK4_knockdown_96h_HT29	1/300	0.251072	0.251072	-0.415371	0.574049	CD101
ESR2_knockdown_96h_A549	1/300	0.251072	0.251072	-0.413114	0.57093	GPR25
GPR56_knockdown_96h_MCF7	1/300	0.251072	0.251072	-0.41241	0.569957	GPR25
VDR_knockdown_96h_PC3	1/300	0.251072	0.251072	-0.408876	0.565073	SLC6A2
PRKAA2_knockdown_96h_A549	1/300	0.251072	0.251072	-0.408663	0.564778	GPR25
FZD3_knockdown_96h_PC3	1/300	0.251072	0.251072	-0.406448	0.561716	FOXN1
VDR_knockdown_96h_HCC515	1/300	0.251072	0.251072	-0.40526	0.560075	GPR25
MELK_knockdown_96h_A375	1/300	0.251072	0.251072	-0.403255	0.557304	GPR25
ABL2_knockdown_96h_HCC515	1/300	0.251072	0.251072	-0.402352	0.556057	SCNN1G
P2RY8_knockdown_96h_A549	1/300	0.251072	0.251072	-0.398569	0.550829	CORT
BUB1B_knockdown_96h_A375	1/300	0.251072	0.251072	-0.397703	0.549632	SCNN1G
TYK2_knockdown_96h_A375	1/300	0.251072	0.251072	-0.397025	0.548695	SLC6A2
CFTR_knockdown_96h_HEPG2	1/300	0.251072	0.251072	-0.396742	0.548303	POU4F2
LPAR1_knockdown_96h_A375	1/300	0.251072	0.251072	-0.396008	0.547289	HAND2
EMR1_knockdown_96h_PC3	1/300	0.251072	0.251072	-0.394766	0.545573	HAND2
GPR160_knockdown_96h_A549	1/300	0.251072	0.251072	-0.394615	0.545364	CORT
TRPM5_knockdown_96h_A549	1/300	0.251072	0.251072	-0.392764	0.542806	KLF11
CSNK1G2_knockdown_96h_MCF7	1/300	0.251072	0.251072	-0.392292	0.542153	HAND2
GPR158_knockdown_96h_HEPG2	1/300	0.251072	0.251072	-0.39139	0.540907	CORT
NEK9_knockdown_96h_A549	1/300	0.251072	0.251072	-0.390639	0.539868	POU4F2
STK3_knockdown_96h_HA1E	1/300	0.251072	0.251072	-0.390513	0.539695	CD101
MRGPRX1_knockdown_96h_HA1E	1/300	0.251072	0.251072	-0.390046	0.539049	SLC6A2
PRKAA1_knockdown_96h_A375	1/300	0.251072	0.251072	-0.388994	0.537595	GPR25
SNRK_knockdown_96h_HA1E	1/300	0.251072	0.251072	-0.384992	0.532064	GPR25
RAF1_knockdown_96h_MCF7	1/300	0.251072	0.251072	-0.384226	0.531006	SLC6A2
PTK7_knockdown_96h_A549	1/300	0.251072	0.251072	-0.383993	0.530684	SCNN1G
ULK2_knockdown_96h_MCF7	1/300	0.251072	0.251072	-0.381653	0.52745	SLC6A2
TESK1_knockdown_96h_HA1E	1/300	0.251072	0.251072	-0.381249	0.526892	SLC6A2
NR5A2_knockdown_96h_HCC515	1/300	0.251072	0.251072	-0.380247	0.525507	CD101
PROKR1_knockdown_96h_MCF7	1/300	0.251072	0.251072	-0.374214	0.517169	CORT
MRGPRX2_knockdown_96h_HEPG2	1/300	0.251072	0.251072	-0.370893	0.51258	SCNN1G
LPHN1_knockdown_96h_HCC515	1/300	0.251072	0.251072	-0.37059	0.512161	CD101
PAK3_knockdown_96h_HCC515	1/300	0.251072	0.251072	-0.366661	0.506731	CD101
NTSR1_knockdown_96h_HT29	1/300	0.251072	0.251072	-0.363582	0.502475	COL10A1
ULK3_knockdown_96h_MCF7	1/300	0.251072	0.251072	-0.350682	0.484647	CORT
FZD7_knockdown_96h_A549	1/300	0.251072	0.251072	-0.344838	0.47657	KLF11
STK38L_knockdown_96h_PC3	1/300	0.251072	0.251072	-0.34327	0.474404	GPR25
GPR64_knockdown_96h_HT29	1/300	0.251072	0.251072	-0.341626	0.472133	FOXN1
NPSR1_knockdown_96h_HCC515	1/300	0.251072	0.251072	-0.339883	0.469723	CD101
LRRK2_knockdown_96h_HEPG2	1/300	0.251072	0.251072	-0.333798	0.461314	HAND2
BCKDK_knockdown_96h_PC3	1/300	0.251072	0.251072	-0.330093	0.456194	HAND2
GPRC5A_knockdown_96h_A375	1/300	0.251072	0.251072	-0.320357	0.442738	SLC6A2
GPR119_knockdown_96h_A375	1/300	0.251072	0.251072	-0.319552	0.441626	SLC6A2
MAP3K5_knockdown_96h_HCC515	1/300	0.251072	0.251072	-0.31402	0.43398	GPR25

## Sheet: CORUM
CORUM: the comprehensive resource of mammalian protein complexes
Term	Overlap	P-value	Adjusted P-value	Z-score	Combined Score	Genes
PCNA-CHL12-RFC2-5 complex (human)	2016-01-06	0.00763633	0.0122637	-2.14762	9.45193	CHTF18
CTF18-CTF8-DCC1-RFC3 complex (human)	2016-01-04	0.0054585	0.0122637	-2.09332	9.21292	CHTF18
CTF18-cohesion-RFC-POLH complex (human)	2016-01-08	0.00981098	0.0122637	-2.07673	9.13992	CHTF18
PCI-PSA-SCG2 complex (human)	2016-01-03	0.0043684	0.0122637	-2.04779	9.01256	SERPINA5
CENP-A NAC-CAD complex (human)	2016-01-13	0.0152337	0.0152337	-1.92874	8.07033	CORT

## Sheet: GO_BP
GO Biological Process
Term	Overlap	P-value	Adjusted P-value	Z-score	Combined Score	Genes
adult heart development (GO:0007512)	2016-01-16	0.0153757	0.0957029	-2.78131	6.52636	HAND2
regulation of cardiac muscle cell apoptotic process (GO:0010665)	2016-01-14	0.0135782	0.0957029	-2.70415	6.34531	HAND2
cardiac chamber formation (GO:0003207)	2016-01-12	0.0117777	0.0957029	-2.67273	6.27158	HAND2
cardiac ventricle formation (GO:0003211)	2016-01-11	0.0108763	0.0957029	-2.65843	6.23802	HAND2
regulation of striated muscle cell apoptotic process (GO:0010662)	2016-01-17	0.0162734	0.0957029	-2.64384	6.2038	HAND2
sympathetic nervous system development (GO:0048485)	2016-01-16	0.0153757	0.0957029	-2.61493	6.13596	HAND2
catecholamine transport (GO:0051937)	2016-01-14	0.0135782	0.0957029	-2.57265	6.03674	SLC6A2
negative regulation of muscle cell apoptotic process (GO:0010656)	2016-01-24	0.0225356	0.0981551	-2.58825	6.00786	HAND2
negative regulation of striated muscle cell apoptotic process (GO:0010664)	2016-01-12	0.0117777	0.0957029	-2.54478	5.97135	HAND2
mesenchymal cell proliferation (GO:0010463)	2016-01-13	0.0126783	0.0957029	-2.53409	5.94627	HAND2
fusion of sperm to egg plasma membrane (GO:0007342)	2016-01-12	0.0117777	0.0957029	-2.52925	5.9349	SERPINA5
retinal ganglion cell axon guidance (GO:0031290)	2016-01-19	0.0180664	0.0957029	-2.52487	5.92462	POU4F2
intracellular estrogen receptor signaling pathway (GO:0030520)	2016-01-18	0.0171702	0.0957029	-2.51731	5.90689	POU4F2
peripheral nervous system neuron development (GO:0048935)	2016-01-10	0.00997411	0.0957029	-2.51393	5.89896	HAND2
suckling behavior (GO:0001967)	2016-01-16	0.0153757	0.0957029	-2.50026	5.86688	HAND2
plasma membrane fusion (GO:0045026)	2016-01-15	0.0144774	0.0957029	-2.49102	5.8452	SERPINA5
phospholipid translocation (GO:0045332)	2016-01-18	0.0171702	0.0957029	-2.46214	5.77744	ATP8B4
lipid translocation (GO:0034204)	2016-01-18	0.0171702	0.0957029	-2.45427	5.75896	ATP8B4
apoptotic process involved in morphogenesis (GO:0060561)	2016-01-17	0.0162734	0.0957029	-2.44198	5.73013	HAND2
endochondral ossification (GO:0001958)	2016-01-30	0.027874	0.103081	-2.50916	5.7014	COL10A1
negative regulation of cardiac muscle cell apoptotic process (GO:0010667)	2016-01-08	0.00816749	0.0957029	-2.42669	5.69424	HAND2
replacement ossification (GO:0036075)	2016-01-30	0.027874	0.103081	-2.50186	5.68483	COL10A1
positive regulation of transcription regulatory region DNA binding (GO:2000679)	2016-01-09	0.00907118	0.0957029	-2.42103	5.68095	HAND2
pentose metabolic process (GO:0019321)	2016-01-14	0.0135782	0.0957029	-2.41139	5.65833	OTOG
neural crest cell development (GO:0014032)	2016-01-19	0.0180664	0.0957029	-2.40969	5.65436	HAND2
regulation of T cell differentiation in thymus (GO:0033081)	2016-01-22	0.0207502	0.0981551	-2.41994	5.61718	FOXN1
mesenchymal cell development (GO:0014031)	2016-01-24	0.0225356	0.0981551	-2.40356	5.57915	HAND2
cartilage morphogenesis (GO:0060536)	2016-01-11	0.0108763	0.0957029	-2.36571	5.55115	HAND2
regulation of cell proliferation involved in heart morphogenesis (GO:2000136)	2016-01-15	0.0144774	0.0957029	-2.34377	5.49966	HAND2
sensory perception (GO:0007600)	3/457	0.00746793	0.0957029	-2.33236	5.4729	SCNN1G;OTOG;POU4F2
regulation of heart morphogenesis (GO:2000826)	2016-01-20	0.0189617	0.0978025	-2.35023	5.46382	HAND2
monoamine transport (GO:0015844)	2016-01-22	0.0207502	0.0981551	-2.35374	5.46353	SLC6A2
apoptotic process involved in development (GO:1902742)	2016-01-22	0.0207502	0.0981551	-2.34748	5.44899	HAND2
regulation of transcription regulatory region DNA binding (GO:2000677)	2016-01-24	0.0225356	0.0981551	-2.34729	5.44854	HAND2
thymus development (GO:0048538)	1941-02-01	0.000676739	0.0957029	-2.31894	5.4414	HAND2;FOXN1
regulation of organ formation (GO:0003156)	2016-01-29	0.0269861	0.103081	-2.36869	5.38223	HAND2
tongue development (GO:0043586)	2016-01-10	0.00997411	0.0957029	-2.2899	5.37326	HAND2
stem cell development (GO:0048864)	2016-01-28	0.0260975	0.103081	-2.35815	5.35829	HAND2
cell migration involved in heart development (GO:0060973)	2016-01-09	0.00907118	0.0957029	-2.28298	5.35704	HAND2
gland development (GO:0048732)	2/220	0.0167714	0.0957029	-2.27057	5.3279	HAND2;FOXN1
sensory perception of mechanical stimulus (GO:0050954)	2/127	0.00592013	0.0957029	-2.26616	5.31755	OTOG;POU4F2
sodium ion homeostasis (GO:0055078)	2016-01-24	0.0225356	0.0981551	-2.28198	5.29694	SCNN1G
sensory perception of sound (GO:0007605)	2/124	0.00565563	0.0957029	-2.25725	5.29665	OTOG;POU4F2
regulation of transcription involved in G1/S transition of mitotic cell cycle (GO:0000083)	2016-01-26	0.0243181	0.103081	-2.32865	5.29125	KLF11
lipid transport (GO:0006869)	2/193	0.013112	0.0957029	-2.25125	5.28257	ATP8B4;SERPINA5
neuron differentiation (GO:0030182)	2/222	0.0170582	0.0957029	-2.24728	5.27325	HAND2;POU4F2
hematopoietic or lymphoid organ development (GO:0048534)	2/175	0.0108975	0.0957029	-2.23838	5.25236	HAND2;FOXN1
coronary vasculature morphogenesis (GO:0060977)	2016-01-08	0.00816749	0.0957029	-2.23503	5.24453	HAND2
regulation of cardioblast proliferation (GO:0003264)	2016-01-08	0.00816749	0.0957029	-2.20307	5.16951	HAND2
regulation of membrane lipid distribution (GO:0097035)	2016-01-30	0.027874	0.103081	-2.2749	5.16911	ATP8B4
multicellular organismal water homeostasis (GO:0050891)	1932-01-01	0.0296474	0.103766	-2.26424	5.1299	SCNN1G
developmental programmed cell death (GO:0010623)	2016-01-27	0.0252082	0.103081	-2.2528	5.11891	HAND2
response to pain (GO:0048265)	1932-01-01	0.0296474	0.103766	-2.25846	5.1168	SLC6A2
positive regulation of DNA binding (GO:0043388)	1933-01-01	0.030533	0.104991	-2.24607	5.06238	HAND2
axon extension (GO:0048675)	2016-01-30	0.027874	0.103081	-2.2258	5.05754	POU4F2
regulation of muscle cell apoptotic process (GO:0010660)	1938-01-01	0.0349499	0.108733	-2.27651	5.05126	HAND2
regulation of secondary heart field cardioblast proliferation (GO:0003266)	2016-01-08	0.00816749	0.0957029	-2.11798	4.96986	HAND2
sensory perception of taste (GO:0050909)	1932-01-01	0.0296474	0.103766	-2.18776	4.95662	SCNN1G
neuron projection extension (GO:1990138)	1935-01-01	0.032302	0.107308	-2.18621	4.87973	POU4F2
water homeostasis (GO:0030104)	1938-01-01	0.0349499	0.108733	-2.17379	4.82334	SCNN1G
negative regulation of osteoblast differentiation (GO:0045668)	1938-01-01	0.0349499	0.108733	-2.17042	4.81586	HAND2
heart morphogenesis (GO:0003007)	1939-01-01	0.035831	0.109732	-2.17903	4.81502	HAND2
neural crest cell migration (GO:0001755)	1935-01-01	0.032302	0.107308	-2.15132	4.80184	HAND2
hair follicle development (GO:0001942)	1938-01-01	0.0349499	0.108733	-2.14872	4.7677	FOXN1
negative regulation of DNA binding (GO:0043392)	1942-01-01	0.03847	0.116002	-2.20953	4.75965	HAND2
artery morphogenesis (GO:0048844)	1946-01-01	0.0419782	0.119242	-2.18397	4.64441	HAND2
excretion (GO:0007588)	1945-01-01	0.0411023	0.118471	-2.08742	4.45265	SCNN1G
organ morphogenesis (GO:0009887)	2/405	0.0513863	0.130801	-2.1736	4.42127	HAND2;FOXN1
lymphocyte homeostasis (GO:0002260)	1944-01-01	0.0402256	0.118471	-2.03738	4.34591	FOXN1
phospholipid transport (GO:0015914)	1948-01-01	0.0437279	0.120714	-2.04612	4.32619	ATP8B4
transcription from RNA polymerase II promoter (GO:0006366)	2/470	0.0668779	0.137624	-2.16947	4.30256	KLF11;FOXN1
developmental cell growth (GO:0048588)	1949-01-01	0.0446016	0.121416	-2.0355	4.29193	POU4F2
stem cell proliferation (GO:0072089)	1948-01-01	0.0437279	0.120714	-2.02411	4.27965	HAND2
behavior (GO:0007610)	2/494	0.0729612	0.137624	-2.15588	4.27561	HAND2;OTOG
synaptic transmission (GO:0007268)	2/434	0.0581129	0.137624	-2.15101	4.26596	CORT;SLC6A2
neuromuscular process controlling balance (GO:0050885)	1945-01-01	0.0411023	0.118471	-1.99111	4.2472	POU4F2
leukocyte homeostasis (GO:0001776)	1951-01-01	0.0463469	0.124438	-1.99521	4.15792	FOXN1
heart looping (GO:0001947)	1955-01-01	0.0498286	0.128505	-2.01677	4.13798	HAND2
embryonic heart tube morphogenesis (GO:0003143)	1962-01-01	0.0558934	0.135248	-2.01853	4.03836	HAND2
embryonic digit morphogenesis (GO:0042733)	1955-01-01	0.0498286	0.128505	-1.96286	4.02737	HAND2
blood vessel morphogenesis (GO:0048514)	1974-01-01	0.066207	0.137624	-2.02963	4.02523	HAND2
single-organism membrane fusion (GO:0044801)	1962-01-01	0.0558934	0.135248	-1.9568	3.91486	SERPINA5
epithelial cell proliferation (GO:0050673)	1973-01-01	0.0653516	0.137624	-1.9585	3.88416	FOXN1
palate development (GO:0060021)	1978-01-01	0.0696217	0.137624	-1.95586	3.87893	HAND2
keratinocyte differentiation (GO:0030216)	1954-01-01	0.0489593	0.128505	-1.88069	3.85877	FOXN1
neuromuscular process (GO:0050905)	1979-01-01	0.0704736	0.137624	-1.94519	3.85776	POU4F2
adult locomotory behavior (GO:0008344)	1988-01-01	0.0781082	0.14197	-1.96889	3.84355	OTOG
sodium ion transmembrane transport (GO:0035725)	1982-01-01	0.0730249	0.137624	-1.93476	3.83707	SCNN1G
regulation of DNA binding (GO:0051101)	1977-01-01	0.0687692	0.137624	-1.93421	3.83598	HAND2
developmental growth involved in morphogenesis (GO:0060560)	1979-01-01	0.0704736	0.137624	-1.93382	3.83521	POU4F2
molting cycle process (GO:0022404)	1969-01-01	0.0619224	0.137624	-1.92625	3.8202	FOXN1
epithelial tube morphogenesis (GO:0060562)	1990-01-01	0.0797968	0.142183	-1.95646	3.81634	HAND2
hair cycle process (GO:0022405)	1969-01-01	0.0619224	0.137624	-1.9202	3.80819	FOXN1
positive regulation of binding (GO:0051099)	1993-01-01	0.0823245	0.144607	-1.96615	3.80201	HAND2
epidermal cell differentiation (GO:0009913)	1976-01-01	0.0679158	0.137624	-1.91643	3.80073	FOXN1
organophosphate ester transport (GO:0015748)	1971-01-01	0.0636384	0.137624	-1.9157	3.79927	ATP8B4
homeostasis of number of cells (GO:0048872)	1996-01-01	0.0848458	0.144607	-1.96309	3.7961	FOXN1
multi-organism behavior (GO:0051705)	1977-01-01	0.0687692	0.137624	-1.90503	3.77811	HAND2
monovalent inorganic cation homeostasis (GO:0055067)	1982-01-01	0.0730249	0.137624	-1.90141	3.77093	SCNN1G
intracellular steroid hormone receptor signaling pathway (GO:0030518)	1973-01-01	0.0653516	0.137624	-1.89867	3.7655	POU4F2
tube morphogenesis (GO:0035239)	1/101	0.0890337	0.146644	-1.95905	3.76088	HAND2
feeding behavior (GO:0007631)	1987-01-01	0.0772627	0.14197	-1.92618	3.76017	HAND2
sensory organ development (GO:0007423)	1/103	0.0907039	0.146925	-1.95786	3.75484	HAND2
collagen catabolic process (GO:0030574)	1974-01-01	0.066207	0.137624	-1.88929	3.7469	COL10A1
adenylate cyclase-inhibiting G-protein coupled receptor signaling pathway (GO:0007193)	1962-01-01	0.0558934	0.135248	-1.86698	3.73516	CORT
membrane fusion (GO:0061025)	1989-01-01	0.0789529	0.14197	-1.91184	3.73218	SERPINA5
retina development in camera-type eye (GO:0060041)	1958-01-01	0.0524322	0.131753	-1.83532	3.71988	POU4F2
multicellular organismal response to stress (GO:0033555)	1966-01-01	0.0593429	0.137624	-1.87398	3.71654	SLC6A2
multicellular organismal catabolic process (GO:0044243)	1980-01-01	0.0713248	0.137624	-1.87199	3.71259	COL10A1
collagen metabolic process (GO:0032963)	1983-01-01	0.0738739	0.137898	-1.8681	3.70115	COL10A1
cartilage development (GO:0051216)	1975-01-01	0.0670618	0.137624	-1.86404	3.69682	COL10A1
negative regulation of binding (GO:0051100)	1995-01-01	0.0840061	0.144607	-1.90681	3.68727	HAND2
multicellular organismal macromolecule metabolic process (GO:0044259)	1989-01-01	0.0789529	0.14197	-1.88545	3.68066	COL10A1
odontogenesis of dentin-containing tooth (GO:0042475)	1969-01-01	0.0619224	0.137624	-1.84946	3.66792	HAND2
negative regulation of ossification (GO:0030279)	1965-01-01	0.0584816	0.137624	-1.84784	3.6647	HAND2
regulation of T cell differentiation (GO:0045580)	1997-01-01	0.0856848	0.144778	-1.89529	3.66275	FOXN1
cell growth (GO:0016049)	1/106	0.0932039	0.14852	-1.90665	3.63605	POU4F2
regulation of osteoblast differentiation (GO:0045667)	1/106	0.0932039	0.14852	-1.89237	3.60883	HAND2
multicellular organismal metabolic process (GO:0044236)	1994-01-01	0.0831656	0.144607	-1.86239	3.60138	COL10A1
organic hydroxy compound transport (GO:0015850)	1/102	0.0898691	0.146786	-1.86963	3.5874	SLC6A2
odontogenesis (GO:0042476)	1996-01-01	0.0848458	0.144607	-1.85256	3.58236	HAND2
sensory perception of chemical stimulus (GO:0007606)	1/100	0.0881975	0.146498	-1.86299	3.57833	SCNN1G
ameboidal-type cell migration (GO:0001667)	1/123	0.107251	0.162938	-1.96834	3.57133	HAND2
ossification (GO:0001503)	1/116	0.101491	0.159139	-1.92747	3.54265	COL10A1
neuron development (GO:0048666)	1/121	0.105609	0.162938	-1.93846	3.51711	HAND2
neurotransmitter transport (GO:0006836)	1999-01-01	0.0873606	0.146348	-1.82494	3.50712	SLC6A2
regulation of lymphocyte differentiation (GO:0045619)	1/124	0.108071	0.162938	-1.91396	3.47265	FOXN1
extracellular matrix disassembly (GO:0022617)	1/116	0.101491	0.159139	-1.85973	3.41815	COL10A1
negative regulation of sequence-specific DNA binding transcription factor activity (GO:0043433)	1/126	0.109709	0.164145	-1.89125	3.41749	HAND2
adenylate cyclase-modulating G-protein coupled receptor signaling pathway (GO:0007188)	1/122	0.10643	0.162938	-1.85763	3.37046	CORT
adult behavior (GO:0030534)	1/141	0.121906	0.17965	-1.94718	3.34281	OTOG
epidermis development (GO:0008544)	1/120	0.104787	0.162938	-1.83443	3.32837	FOXN1
sodium ion transport (GO:0006814)	1/141	0.121906	0.17965	-1.90151	3.2644	SCNN1G
regulation of organ morphogenesis (GO:2000027)	1/150	0.129149	0.188905	-1.93567	3.22582	HAND2
developmental growth (GO:0048589)	1/163	0.139515	0.198152	-1.95654	3.16709	POU4F2
G-protein coupled receptor signaling pathway, coupled to cyclic nucleotide second messenger (GO:0007187)	1/153	0.131551	0.190993	-1.89458	3.1365	CORT
heart development (GO:0007507)	1/167	0.142681	0.201191	-1.95014	3.12705	HAND2
regulation of ossification (GO:0030278)	1/173	0.147411	0.204912	-1.95961	3.10632	HAND2
skeletal system development (GO:0001501)	1/162	0.138722	0.198152	-1.89649	3.06989	COL10A1
locomotory behavior (GO:0007626)	1/183	0.15524	0.214275	-1.97802	3.04713	OTOG
MAPK cascade (GO:0000165)	1/170	0.145049	0.203069	-1.90121	3.03093	POU4F2
protein dephosphorylation (GO:0006470)	1/161	0.137928	0.198152	-1.8494	2.99366	DUSP27
intracellular receptor signaling pathway (GO:0030522)	1/186	0.157576	0.214478	-1.93656	2.98143	POU4F2
DNA replication (GO:0006260)	1/186	0.157576	0.214478	-1.9095	2.93977	CHTF18
regulation of leukocyte differentiation (GO:1902105)	1/210	0.176048	0.236338	-1.98713	2.86641	FOXN1
cellular process involved in reproduction in multicellular organism (GO:0022412)	1/228	0.189656	0.243289	-2.00347	2.83192	SERPINA5
signal transduction by phosphorylation (GO:0023014)	1/202	0.169933	0.229702	-1.9177	2.82088	POU4F2
chordate embryonic development (GO:0043009)	1/226	0.188155	0.243289	-1.98413	2.80458	HAND2
embryo development ending in birth or egg hatching (GO:0009792)	1/230	0.191155	0.243289	-1.98315	2.8032	HAND2
in utero embryonic development (GO:0001701)	1/222	0.185143	0.241921	-1.97381	2.80113	HAND2
negative regulation of endopeptidase activity (GO:0010951)	1/222	0.185143	0.241921	-1.96473	2.78823	SERPINA5
monosaccharide metabolic process (GO:0005996)	1/221	0.184389	0.241921	-1.96085	2.78273	OTOG
negative regulation of peptidase activity (GO:0010466)	1/230	0.191155	0.243289	-1.96446	2.77678	SERPINA5
regulation of binding (GO:0051098)	1/218	0.182122	0.241921	-1.9528	2.77131	HAND2
regulation of T cell activation (GO:0050863)	1/259	0.212607	0.26542	-2.05451	2.72518	FOXN1
angiogenesis (GO:0001525)	1/236	0.195637	0.247387	-1.92675	2.69129	HAND2
cellular response to peptide (GO:1901653)	1/273	0.222774	0.276353	-2.05303	2.64036	KLF11
epithelium development (GO:0060429)	1/256	0.210413	0.264365	-1.96777	2.61797	FOXN1
embryo development (GO:0009790)	1/276	0.224937	0.277281	-1.99556	2.55976	HAND2
dephosphorylation (GO:0016311)	1/278	0.226376	0.27731	-1.93716	2.48463	DUSP27
negative regulation of proteolysis (GO:0045861)	1/302	0.24345	0.293584	-2.02476	2.48153	SERPINA5
epithelial cell differentiation (GO:0030855)	1/303	0.244154	0.293584	-1.99242	2.4419	FOXN1
spermatogenesis (GO:0007283)	1/353	0.278584	0.311657	-2.0807	2.42579	SERPINA5
male gamete generation (GO:0048232)	1/354	0.279257	0.311657	-2.07707	2.42155	SERPINA5
negative regulation of protein processing (GO:0010955)	1/316	0.253249	0.300829	-2.01146	2.41619	SERPINA5
negative regulation of protein maturation (GO:1903318)	1/316	0.253249	0.300829	-2.00886	2.41307	SERPINA5
regulation of lymphocyte activation (GO:0051249)	1/344	0.272495	0.311657	-2.06473	2.40717	FOXN1
morphogenesis of an epithelium (GO:0002009)	1/296	0.239214	0.291217	-1.95002	2.4057	HAND2
response to drug (GO:0042493)	1/354	0.279257	0.311657	-2.01623	2.35063	SLC6A2
growth (GO:0040007)	1/329	0.262242	0.307781	-1.99345	2.34901	POU4F2
gamete generation (GO:0007276)	1/390	0.303124	0.319421	-2.04392	2.33262	SERPINA5
regulation of leukocyte activation (GO:0002694)	1/390	0.303124	0.319421	-2.04383	2.33251	FOXN1
regulation of endopeptidase activity (GO:0052548)	1/354	0.279257	0.311657	-1.99757	2.32888	SERPINA5
cellular response to organonitrogen compound (GO:0071417)	1/411	0.316706	0.330183	-2.07215	2.29616	KLF11
negative regulation of hydrolase activity (GO:0051346)	1/354	0.279257	0.311657	-1.96823	2.29466	SERPINA5
regulation of peptidase activity (GO:0052547)	1/372	0.291283	0.31369	-1.97701	2.29205	SERPINA5
neuron projection guidance (GO:0097485)	1/367	0.287961	0.311826	-1.95925	2.28313	POU4F2
axon guidance (GO:0007411)	1/367	0.287961	0.311826	-1.95665	2.28011	POU4F2
single-organism behavior (GO:0044708)	1/362	0.284625	0.311657	-1.95541	2.27972	OTOG
regulation of sequence-specific DNA binding transcription factor activity (GO:0051090)	1/338	0.26841	0.311657	-1.95481	2.27903	HAND2
organic anion transport (GO:0015711)	1/328	0.261554	0.307781	-1.9288	2.27283	ATP8B4
response to peptide (GO:1901652)	1/384	0.299197	0.31871	-1.97943	2.26342	KLF11
extracellular matrix organization (GO:0030198)	1/359	0.282617	0.311657	-1.93914	2.26076	COL10A1
extracellular structure organization (GO:0043062)	1/360	0.283287	0.311657	-1.93874	2.26029	COL10A1
cellular component disassembly (GO:0022411)	1/350	0.27656	0.311657	-1.93502	2.25595	COL10A1
tissue morphogenesis (GO:0048729)	1/358	0.281946	0.311657	-1.92867	2.24855	HAND2
regulation of cell activation (GO:0050865)	1/420	0.322452	0.333946	-2.03309	2.22985	FOXN1
cellular response to nitrogen compound (GO:1901699)	1/438	0.333811	0.342043	-2.0581	2.20797	KLF11
monovalent inorganic cation transport (GO:0015672)	1/384	0.299197	0.31871	-1.92782	2.20441	SCNN1G
embryonic morphogenesis (GO:0048598)	1/403	0.311561	0.326556	-1.95675	2.1899	HAND2
metal ion homeostasis (GO:0055065)	1/422	0.323723	0.333946	-1.95164	2.14051	SCNN1G
multicellular organismal reproductive process (GO:0048609)	1/491	0.366243	0.366243	-2.03735	2.04644	SERPINA5
cation homeostasis (GO:0055080)	1/465	0.35052	0.352317	-1.92761	2.01093	SCNN1G
inorganic cation transmembrane transport (GO:0098662)	1/440	0.335062	0.342043	-1.86295	1.99861	SCNN1G
anion transport (GO:0006820)	1/443	0.336935	0.342172	-1.85035	1.98439	ATP8B4
nitrogen compound transport (GO:0071705)	1/464	0.349908	0.352317	-1.8971	1.9791	SLC6A2

## Sheet: GO_CC
GO Cellular Component
Term	Overlap	P-value	Adjusted P-value	Z-score	Combined Score	Genes
acrosomal membrane (GO:0002080)	2016-01-13	0.0126129	0.115731	-2.75683	5.94507	SERPINA5
sodium channel complex (GO:0034706)	2016-01-18	0.0170821	0.115731	-2.56571	5.53291	SCNN1G
platelet alpha granule (GO:0031091)	2016-01-13	0.0126129	0.115731	-2.50855	5.40964	SERPINA5
external side of plasma membrane (GO:0009897)	2/191	0.0126592	0.115731	-2.23818	4.8266	SCNN1G;SERPINA5
side of membrane (GO:0098552)	2/235	0.0186897	0.115731	-2.22772	4.80404	SCNN1G;SERPINA5
proteinaceous extracellular matrix (GO:0005578)	2/239	0.0192885	0.115731	-2.07977	4.485	OTOG;COL10A1
extracellular matrix (GO:0031012)	2/348	0.0385651	0.198335	-2.13763	3.45825	OTOG;COL10A1
secretory granule membrane (GO:0030667)	1954-01-01	0.0487167	0.219225	-2.00958	3.04985	SERPINA5
integral component of plasma membrane (GO:0005887)	3/1066	0.0664976	0.240765	-2.05438	2.92529	SCNN1G;GPR25;SLC6A2
cell cortex (GO:0005938)	1983-01-01	0.0735183	0.240765	-2.04862	2.9171	COL10A1
extracellular space (GO:0005615)	3/1120	0.0749597	0.240765	-2.02181	2.87892	CORT;PRH1;SERPINA5
collagen trimer (GO:0005581)	1991-01-01	0.0802551	0.240765	-1.94311	2.76686	COL10A1
sperm part (GO:0097223)	1/103	0.090276	0.249995	-1.98427	2.75082	SERPINA5
nuclear chromatin (GO:0000790)	1/177	0.149893	0.31742	-2.01861	2.31641	HAND2
secretory granule (GO:0030141)	1/176	0.149112	0.31742	-1.99787	2.29261	SERPINA5
cation channel complex (GO:0034703)	1/147	0.126169	0.31622	-1.94112	2.23484	SCNN1G
endoplasmic reticulum lumen (GO:0005788)	1/154	0.131758	0.31622	-1.93703	2.23013	COL10A1
vesicle membrane (GO:0012506)	1/249	0.20444	0.338052	-1.98961	2.15784	SERPINA5
membrane raft (GO:0045121)	1/200	0.167679	0.335358	-1.96792	2.15006	SLC6A2
cytoplasmic vesicle membrane (GO:0030659)	1/229	0.189619	0.338052	-1.97535	2.14238	SERPINA5
chromatin (GO:0000785)	1/289	0.233339	0.338052	-1.93656	2.1003	HAND2
ion channel complex (GO:0034702)	1/258	0.211028	0.338052	-1.90018	2.06085	SCNN1G
transcription factor complex (GO:0005667)	1/268	0.218289	0.338052	-1.88586	2.04532	HAND2
transmembrane transporter complex (GO:1902495)	1/286	0.231205	0.338052	-1.88538	2.0448	SCNN1G
transporter complex (GO:1990351)	1/291	0.234758	0.338052	-1.87502	2.03356	SCNN1G
nuclear chromosome part (GO:0044454)	1/327	0.259898	0.352898	-1.92397	2.00396	HAND2
cytoplasmic vesicle part (GO:0044433)	1/363	0.284279	0.352898	-1.85578	1.93294	SERPINA5
organelle inner membrane (GO:0019866)	1/360	0.282276	0.352898	-1.85561	1.93276	SLC25A41
mitochondrial inner membrane (GO:0005743)	1/341	0.269469	0.352898	-1.85345	1.9305	SLC25A41
mitochondrial membrane (GO:0031966)	1/457	0.344511	0.400078	-1.79457	1.644	SLC25A41
cell surface (GO:0009986)	1/437	0.3321	0.39852	-1.76365	1.62256	SLC6A2
cytoplasmic membrane-bounded vesicle (GO:0016023)	1/492	0.365724	0.41144	-1.79727	1.59614	SERPINA5
extracellular region (GO:0005576)	2/1585	0.430546	0.469687	-2.00462	1.51487	COL10A1;SERPINA5
extracellular vesicular exosome (GO:0070062)	2717-03-01	0.46045	0.487535	-1.61068	1.1571	SCNN1G;CD101;SERPINA5
Golgi apparatus (GO:0005794)	1/865	0.555845	0.571727	-1.68256	0.940713	ATP8B4
cytosol (GO:0005829)	2529-01-01	0.921467	0.921467	-1.4446	0.118151	OTOG

## Sheet: GO_MF
GO Molecular Function
Term	Overlap	P-value	Adjusted P-value	Z-score	Combined Score	Genes
WW domain binding (GO:0050699)	2016-01-22	0.0214178	0.126137	-2.61768	5.41961	SCNN1G
phosphatidylcholine binding (GO:0031210)	2016-01-15	0.0149443	0.126137	-2.60181	5.38675	SERPINA5
retinoic acid binding (GO:0001972)	2016-01-23	0.0223394	0.126137	-2.57015	5.3212	SERPINA5
phospholipid-translocating ATPase activity (GO:0004012)	2016-01-15	0.0149443	0.126137	-2.55171	5.28303	ATP8B4
ligand-gated sodium channel activity (GO:0015280)	2016-01-10	0.0102963	0.126137	-2.5227	5.22297	SCNN1G
neuropeptide hormone activity (GO:0005184)	2016-01-23	0.0223394	0.126137	-2.52148	5.22044	CORT
AT DNA binding (GO:0003680)	2016-01-08	0.00843152	0.126137	-2.4656	5.10475	HAND2
neurotransmitter:sodium symporter activity (GO:0005328)	2016-01-19	0.0186482	0.126137	-2.46184	5.09696	SLC6A2
sequence-specific DNA binding RNA polymerase II transcription factor activity (GO:0000981)	3/397	0.00544107	0.126137	-2.44266	5.05725	KLF11;HAND2;POU4F2
alpha-tubulin binding (GO:0043014)	2016-01-28	0.0269354	0.126137	-2.41061	4.99089	SLC6A2
sodium ion transmembrane transporter activity (GO:0015081)	2/128	0.00635387	0.126137	-2.38004	4.9276	SCNN1G;SLC6A2
neurotransmitter transporter activity (GO:0005326)	2016-01-24	0.0232602	0.126137	-2.36608	4.89871	SLC6A2
RNA polymerase II core promoter proximal region sequence-specific DNA binding transcription factor activity (GO:0000982)	2/204	0.0153782	0.126137	-2.29054	4.7423	HAND2;POU4F2
active transmembrane transporter activity (GO:0022804)	2/307	0.0328454	0.126137	-2.26677	4.69309	ATP8B4;SLC6A2
RNA polymerase II core promoter proximal region sequence-specific DNA binding transcription factor activity involved in positive regulation of transcription (GO:0001077)	2/151	0.00870617	0.126137	-2.2618	4.6828	HAND2;POU4F2
RNA polymerase II transcription regulatory region sequence-specific DNA binding transcription factor activity involved in positive regulation of transcription (GO:0001228)	2/202	0.015096	0.126137	-2.24623	4.65056	HAND2;POU4F2
RNA polymerase II regulatory region sequence-specific DNA binding (GO:0000977)	2/284	0.0284695	0.126137	-2.22193	4.60026	HAND2;POU4F2
quaternary ammonium group binding (GO:0050997)	2016-01-31	0.0296836	0.126137	-2.22127	4.59889	SERPINA5
RNA polymerase II regulatory region DNA binding (GO:0001012)	2/288	0.0292119	0.126137	-2.21599	4.58796	HAND2;POU4F2
monovalent inorganic cation transmembrane transporter activity (GO:0015077)	2/343	0.0401975	0.126137	-2.1936	4.5416	SCNN1G;SLC6A2
E-box binding (GO:0070888)	1934-01-01	0.0324246	0.126137	-2.17059	4.49396	HAND2
sodium channel activity (GO:0005272)	1937-01-01	0.0351585	0.126137	-2.16273	4.47768	SCNN1G
hydrolase activity, acting on carbon-nitrogen (but not peptide) bonds, in cyclic amides (GO:0016812)	2016-01-10	0.0102963	0.126137	-2.11784	4.38476	CD101
transcription regulatory region sequence-specific DNA binding (GO:0000976)	2/340	0.0395622	0.126137	-2.10592	4.36007	HAND2;POU4F2
beta-tubulin binding (GO:0048487)	1935-01-01	0.0333366	0.126137	-2.09196	4.33117	SLC6A2
organic hydroxy compound transmembrane transporter activity (GO:1901618)	1932-01-01	0.030598	0.126137	-2.03946	4.22248	SLC6A2
isoprenoid binding (GO:0019840)	1938-01-01	0.0360682	0.126137	-2.03815	4.21977	SERPINA5
retinoid binding (GO:0005501)	1938-01-01	0.0360682	0.126137	-2.01541	4.17267	SERPINA5
metal ion transmembrane transporter activity (GO:0046873)	2/400	0.0530037	0.146162	-2.13825	4.11194	SCNN1G;SLC6A2
phospholipid transporter activity (GO:0005548)	1941-01-01	0.0387927	0.126137	-1.85635	3.84336	ATP8B4
protein tyrosine/serine/threonine phosphatase activity (GO:0008138)	1946-01-01	0.0433178	0.131397	-1.88969	3.83518	DUSP27
inorganic cation transmembrane transporter activity (GO:0022890)	2/497	0.0776893	0.172339	-2.08094	3.65889	SCNN1G;SLC6A2
monocarboxylic acid binding (GO:0033293)	1959-01-01	0.0549918	0.147184	-1.85769	3.55948	SERPINA5
solute:sodium symporter activity (GO:0015370)	1950-01-01	0.0469238	0.137744	-1.64903	3.26897	SLC6A2
ATPase activity, coupled to transmembrane movement of ions (GO:0042625)	1967-01-01	0.0621107	0.152759	-1.73609	3.26193	ATP8B4
protease binding (GO:0002020)	1977-01-01	0.0709403	0.169883	-1.83959	3.26094	SERPINA5
activating transcription factor binding (GO:0033613)	1953-01-01	0.0496201	0.141107	-1.66348	3.25748	HAND2
cation-transporting ATPase activity (GO:0019829)	1965-01-01	0.0603356	0.152515	-1.72464	3.24318	ATP8B4
RNA polymerase II core promoter proximal region sequence-specific DNA binding transcription factor activity involved in negative regulation of transcription (GO:0001078)	1963-01-01	0.0585574	0.152249	-1.69487	3.19015	POU4F2
lipid transporter activity (GO:0005319)	1987-01-01	0.0796936	0.172339	-1.77262	3.11677	ATP8B4
serine-type endopeptidase inhibitor activity (GO:0004867)	1998-01-01	0.0892348	0.182717	-1.8124	3.08075	SERPINA5
RNA polymerase II transcription regulatory region sequence-specific DNA binding transcription factor activity involved in negative regulation of transcription (GO:0001227)	1988-01-01	0.0805647	0.172339	-1.73544	3.0514	POU4F2
solute:cation symporter activity (GO:0015294)	1982-01-01	0.0753264	0.172339	-1.71059	3.00771	SLC6A2
P-P-bond-hydrolysis-driven transmembrane transporter activity (GO:0015405)	1/111	0.100394	0.182717	-1.76936	3.00759	ATP8B4
alcohol binding (GO:0043178)	1989-01-01	0.0814351	0.172339	-1.6976	2.98488	SERPINA5
primary active transmembrane transporter activity (GO:0015399)	1/111	0.100394	0.182717	-1.75496	2.98311	ATP8B4
ATPase activity, coupled to transmembrane movement of substances (GO:0042626)	1/104	0.0944009	0.182717	-1.75141	2.97707	ATP8B4
ATPase activity, coupled to movement of substances (GO:0043492)	1/105	0.0952592	0.182717	-1.74923	2.97337	ATP8B4
hydrolase activity, hydrolyzing O-glycosyl compounds (GO:0004553)	1/101	0.0918212	0.182717	-1.74744	2.97032	OTOG
hydrolase activity, acting on acid anhydrides, catalyzing transmembrane movement of substances (GO:0016820)	1/108	0.0978299	0.182717	-1.74621	2.96824	ATP8B4
hormone activity (GO:0005179)	1/122	0.109738	0.193521	-1.70983	2.80818	CORT
hydrolase activity, acting on glycosyl bonds (GO:0016798)	1/128	0.114797	0.196287	-1.6754	2.72784	OTOG
symporter activity (GO:0015293)	1/130	0.116478	0.196287	-1.61735	2.63333	SLC6A2
hydrolase activity, acting on carbon-nitrogen (but not peptide) bonds (GO:0016810)	1/123	0.110583	0.193521	-1.57925	2.59372	CD101
ligand-gated channel activity (GO:0022834)	1/145	0.128989	0.20593	-1.60946	2.54329	SCNN1G
ligand-gated ion channel activity (GO:0015276)	1/145	0.128989	0.20593	-1.59608	2.52215	SCNN1G
endopeptidase inhibitor activity (GO:0004866)	1/166	0.146232	0.221734	-1.66236	2.50398	SERPINA5
heparin binding (GO:0008201)	1/140	0.124837	0.20593	-1.57381	2.48697	SERPINA5
peptidase inhibitor activity (GO:0030414)	1/173	0.15191	0.221734	-1.6435	2.47557	SERPINA5
endopeptidase regulator activity (GO:0061135)	1/171	0.150292	0.221734	-1.64218	2.47358	SERPINA5
RNA polymerase II core promoter proximal region sequence-specific DNA binding (GO:0000978)	1/167	0.147046	0.221734	-1.59936	2.40908	POU4F2
phosphoprotein phosphatase activity (GO:0004721)	1/172	0.151101	0.221734	-1.59624	2.40438	DUSP27
core promoter proximal region DNA binding (GO:0001159)	1/178	0.155945	0.221734	-1.59215	2.39823	POU4F2
core promoter proximal region sequence-specific DNA binding (GO:0000987)	1/176	0.154333	0.221734	-1.59056	2.39583	POU4F2
magnesium ion binding (GO:0000287)	1/190	0.165555	0.22594	-1.59674	2.37513	ATP8B4
secondary active transmembrane transporter activity (GO:0015291)	1/191	0.166352	0.22594	-1.55629	2.31496	SLC6A2
glycosaminoglycan binding (GO:0005539)	1/190	0.165555	0.22594	-1.54293	2.29508	SERPINA5
peptidase regulator activity (GO:0061134)	1/209	0.180567	0.231432	-1.56043	2.28365	SERPINA5
carboxylic acid binding (GO:0031406)	1/200	0.173488	0.229844	-1.54916	2.27782	SERPINA5
organic acid binding (GO:0043177)	1/201	0.174277	0.229844	-1.54834	2.27662	SERPINA5
sulfur compound binding (GO:1901681)	1/206	0.178214	0.231432	-1.48006	2.16602	SERPINA5
G-protein coupled receptor binding (GO:0001664)	1/229	0.196102	0.247851	-1.51369	2.11148	CORT
tubulin binding (GO:0015631)	1/241	0.205292	0.255913	-1.5186	2.06973	SLC6A2
ATPase activity, coupled (GO:0042623)	1/272	0.228591	0.277357	-1.5825	2.02948	ATP8B4
phosphatase activity (GO:0016791)	1/266	0.224131	0.275621	-1.51861	1.95708	DUSP27
phospholipid binding (GO:0005543)	1/296	0.246196	0.287229	-1.53881	1.91963	SERPINA5
cation channel activity (GO:0005261)	1/285	0.238173	0.285181	-1.52687	1.91565	SCNN1G
transcription coactivator activity (GO:0003713)	1/291	0.242559	0.286661	-1.48665	1.8575	HAND2
gated channel activity (GO:0022836)	1/323	0.265562	0.305901	-1.51186	1.7908	SCNN1G
enzyme inhibitor activity (GO:0004857)	1/336	0.274723	0.312497	-1.53503	1.78549	SERPINA5
phosphoric ester hydrolase activity (GO:0042578)	1/360	0.29136	0.32733	-1.47695	1.64944	DUSP27
ATPase activity (GO:0016887)	1/395	0.314996	0.346085	-1.52517	1.61832	ATP8B4
substrate-specific channel activity (GO:0022838)	1/406	0.322274	0.346431	-1.46369	1.55162	SCNN1G
ion channel activity (GO:0005216)	1/396	0.31566	0.346085	-1.46217	1.55146	SCNN1G
passive transmembrane transporter activity (GO:0022803)	1/427	0.335971	0.347425	-1.45227	1.53535	SCNN1G
channel activity (GO:0015267)	1/427	0.335971	0.347425	-1.43957	1.52192	SCNN1G
protein heterodimerization activity (GO:0046982)	1/408	0.323589	0.346431	-1.41596	1.50102	HAND2
chromatin binding (GO:0003682)	1/420	0.331434	0.347425	-1.4031	1.48337	POU4F2
transcription factor binding (GO:0008134)	1/464	0.359489	0.367567	-1.30472	1.30583	HAND2
ATP binding (GO:0005524)	2/1494	0.419039	0.423695	-1.28561	1.10401	ATP8B4;CHTF18
protein homodimerization activity (GO:0042803)	1/653	0.46815	0.46815	-1.33734	1.015	HAND2

## Sheet: OMIM
OMIM - Online Mendelian Inheritance in Man
Term	Overlap	P-value	Adjusted P-value	Z-score	Combined Score	Genes
immunodeficiency	2016-01-28	0.0326738	0.0490108	-1.60904	4.8524	FOXN1
diabetes	1975-01-01	0.0844755	0.0844755	-1.56506	3.86772	KLF11
alopecia	2016-01-11	0.013586	0.0407581	-0.899139	2.87734	FOXN1

## Sheet: MOUSEGENEATLAS
Mouse Gene Atlas
Term	Overlap	P-value	Adjusted P-value	Z-score	Combined Score	Genes
macrophage_bone_marrow_0hr	3/180	0.00282012	0.107165	-1.48212	3.31015	ATP8B4;OLFR672;OLFR157
placenta	3/411	0.0259183	0.492448	-1.54105	1.09163	CEACAM12;GM11985;SLC6A2
macrophage_peri_LPS_thio_1hrs	2/598	0.239026	0.88857	-2.12721	0.251313	8430422H06RIK;LOC675947
embryonic_stem_line_Bruce4_p13	4/876	0.154682	0.88857	-1.89134	0.223447	ZSCAN4A;GM11544;CHTF18;POU4F2
T-cells_CD4+	1/191	0.259305	0.88857	-1.33577	0.15781	A430093F15RIK
B-cells_GL7_positive_KLH	1/207	0.277701	0.88857	-1.28297	0.151572	FOXN1
macrophage_bone_marrow_2hr_LPS	2/365	0.437189	0.88857	-1.27468	0.150594	ATP8B4;LOC675947
T-cells_foxP3+	1/112	0.161631	0.88857	-1.19734	0.141457	A430093F15RIK
amygdala	1/308	0.384035	0.88857	-1.19546	0.141234	CORT
mammary_gland_non-lactating	1/201	0.270855	0.88857	-1.12418	0.132813	DUSP27
osteoblast_day5	1/175	0.240457	0.88857	-1.11089	0.131243	OTOG
granulo_mono_progenitor	1/124	0.177231	0.88857	-1.08673	0.128389	ATP8B4
prostate	1/329	0.404159	0.88857	-1.06773	0.126143	SLC6A2
osteoblast_day14	1/301	0.377182	0.88857	-1.06361	0.125657	COL10A1
cerebral_cortex_prefrontal	1/344	0.418143	0.88857	-1.05161	0.124239	CORT
ovary	1/153	0.213781	0.88857	-0.998733	0.117992	SERPINA5
osteoblast_day21	1/264	0.339716	0.88857	-0.993953	0.117428	COL10A1
Baf3	1/440	0.500413	0.905509	-1.08964	0.108156	TCRG-V1
epidermis	1/373	0.444285	0.88857	-0.820996	0.0969942	FOXN1
lung	2/354	0.427289	0.88857	-0.797946	0.0942709	SCNN1G;SLC6A2
neuro2a	1/425	0.488344	0.905509	-0.892915	0.0886294	HAND2
testis	3059-05-01	0.529158	0.914	-0.951258	0.0855416	4930474N09RIK;SLC25A41;GM4871;GM3948;SERPINA5
NK_cells	2/669	0.65381	0.944259	-1.1591	0.0664797	ATP8B4;GPR25
lacrimal_gland	1/749	0.69577	0.944259	-0.884902	0.050753	1110008E08RIK
macrophage_peri_LPS_thio_7hrs	1/707	0.674395	0.944259	-0.854123	0.0489877	8430422H06RIK
embryonic_stem_line_V26_2_p16	1/728	0.685258	0.944259	-0.806441	0.0462529	CHTF18
skeletal_muscle	1/710	0.675969	0.944259	-0.527223	0.0302386	DUSP27
kidney	1/554	0.583559	0.944259	-0.514394	0.0295028	TMEM207
lens	2/947	0.779567	0.987452	-0.926369	0.011698	GM11985;FOXN1
liver	1/928	0.772611	0.987452	-0.317111	0.00400443	9030622O22RIK
macrophage_peri_LPS_thio_0hrs	1/353	1	1	-0.36717	0	OLFR672
thymocyte_SP_CD4+	1/203	1	1	-0.452315	0	A430093F15RIK
microglia	1990-01-01	1	1	0.0596082	0	OLFR157
retina	1/664	1	1	-0.521302	0	POU4F2
pancreas	1/667	1	1	-0.560332	0	OTOG
stomach	1/249	1	1	0.144449	0	9030622O22RIK
dorsal_root_ganglia	1/541	1	1	0.038779	0	POU4F2
mega_erythrocyte_progenitor	1/562	1	1	-0.234757	0	LOC675947

[truncated: 3 more sheets: NCI-60_CANCERCELL, HMDB_Metabolites, PFAM]
