# Supplementary material for: Integrated analysis of genetic, behavioral, and biochemical data implicates neural stem cell-induced changes in immunity, neurotransmission and mitochondrial function in Dementia with Lewy Body mice
Source: Acta Neuropathol Commun. 2017 Mar 10;5:21. doi: 10.1186/s40478-017-0421-0 (PMC5345195; doi:10.1186/s40478-017-0421-0)
Supplement: Additional file 16: — ModuleAnnotation_enrichR_M13. Annotation result of M13 performed in enrichR. EnrichR currently contains annotated gene sets from 102 gene set libraries organized in 8 categories. Details of the gene set libraries in EnrichrR can be found in publication [25, 56]. Each tab of the file contains gene sets of a particular library that was found to be enriched in the module. The first column represent the gene set (Term), the second column shows the ratio of overlapping module genes with the gene set (Overlap), the following four columns are related to statistics (P-value, Adjusted P-value, Z-score, Combined Score) and the fifth column shows the symbols of the overlapping genes. The gene sets are ranked by combined score. (XLSX 216 kb) [file 40478_2017_421_MOESM16_ESM.xlsx]

## Sheet: CHEA
ChEA: transcription factor regulation inferred from integrating genome-wide ChIP-X experiments
Term	Overlap	P-value	Adjusted P-value	Z-score	Combined Score	Genes
KLF4_18264089_ChIP-ChIP_MESC_Mouse	2/104	0.004067	0.101872	-3.63518	8.30288	ZIC3;OTX2
KLF5_18264089_ChIP-ChIP_MESC_Mouse	2/103	0.00399251	0.101872	-3.62293	8.27491	ZIC3;OTX2
KLF2_18264089_ChIP-ChIP_MESC_Mouse	2/103	0.00399251	0.101872	-3.60699	8.23849	ZIC3;OTX2
SOX2_18692474_ChIP-Seq_MESC_Mouse	3319-12-01	2.32784e-05	0.00675074	-1.49056	7.44999	1700028P14RIK;TTC12;EPB41L4A;AHCY;4930519F16RIK;PNP;RPS7;MEIG1;ANG2;FOXJ1;OTX2;EBF3
TRIM28_21343339_ChIP-Seq_HEK293_Human	1990-02-01	0.00308342	0.101872	-3.24013	7.40057	SLN;SPATA18
SMAD4_21799915_ChIP-Seq_A2780_Human	2464-10-01	4.9625e-05	0.00719563	-1.24048	6.12086	EPB41L4A;SPEF2;MEIG1;KCTD13;HYDIN;TAF7;DYNLRB2;EBF3;SPATA18;SH3D19
TP63_19390658_ChIP-ChIP_HaCaT_Human	2/179	0.0114137	0.132399	-2.6664	5.39129	ZIC3;OTX2
E4F1_26484288_ChIP-Seq_MOUSE EMBRYONIC FIBROBLAST_Mouse	2016-01-30	0.0272563	0.196609	-3.29735	5.36325	OTX2
TBP_23326641_ChIP-Seq_C3H10T1-2_Mouse	4/1057	0.0145216	0.150402	-2.60821	4.94111	ADAMTS4;PRMT1;EBF3;SPATA18
MYC_18555785_ChIP-Seq_MESC_Mouse	5/1200	0.00421539	0.101872	-2.03339	4.64435	AHCY;RPS7;PRMT1;KCTD13;SPINT2
ZFP281_18757296_ChIP-ChIP_E14_Mouse	2004-07-01	0.00186067	0.0899325	-1.81345	4.36806	LRRC23;ZIC3;PRMT1;KCTD13;FOXJ1;EBF3;OTX2
SMAD1_18555785_ChIP-Seq_MESC_Mouse	3/610	0.0172646	0.16373	-2.19072	3.96419	ZIC3;OTX2;1700024G13RIK
FOXM1_26456572_ChIP-Seq_MCF7_Human	2000-07-01	0.00183974	0.0899325	-1.48457	3.57588	TMEM212;EPB41L4A;AHCY;ZIC3;HYDIN;DYNLRB2;RGS22
TCFAP2C_20176728_ChIP-ChIP_TROPHOBLAST STEM CELLS_Mouse	2667-08-01	0.00223716	0.0926823	-1.46622	3.48752	CLIC6;LRRC23;AHCY;PNP;4930519F16RIK;ZIC3;FOXJ1;OTX2
SMARCA4_23332759_ChIP-Seq_OLIGODENDROCYTES_Mouse	2522-08-01	0.00157529	0.0899325	-1.38692	3.34067	TTC12;TMEM212;EPB41L4A;PNP;MEIG1;CCP110;DYNLRB2;IRAK4
POU5F1_18358816_ChIP-ChIP_MESC_Mouse	3/753	0.0297075	0.196609	-2.04638	3.32851	1700028P14RIK;ADAMTS4;EBF3
KLF4_19030024_ChIP-ChIP_MESC_Mouse	5/1502	0.0106059	0.132399	-1.64537	3.32682	AHCY;ZIC3;EBF3;OTX2;SPINT2
NACC1_18358816_ChIP-ChIP_MESC_Mouse	3/769	0.0313301	0.196609	-2.04265	3.32244	ZIC3;OTX2;SPINT2
YAP1_20516196_ChIP-Seq_MESC_Mouse	2329-08-01	0.000947346	0.0899325	-1.3683	3.29582	TTC12;EPB41L4A;SPEF2;SLN;RPS7;HYDIN;TAF7;EBF3
ELF5_23300383_ChIP-Seq_T47D_Human	4/1087	0.0159298	0.159298	-1.75529	3.22444	RPS7;TAF7;DYNLRB2;IRAK4
POU5F1_18347094_ChIP-ChIP_MESC_Mouse	2109-06-01	0.0106689	0.132399	-1.4914	3.01551	1700028P14RIK;AHCY;ZIC3;HYDIN;EBF3;OTX2
SOX2_18358816_ChIP-ChIP_MESC_Mouse	3/785	0.0329988	0.196609	-1.84757	3.00515	ANG2;EBF3;OTX2
WDR5_24793694_ChIP-Seq_LNCAP_Human	3/757	0.0301088	0.196609	-1.84206	2.99619	CDHR3;EBF3;SH3D19
PIAS1_25552417_ChIP-Seq_VCAP_Human	3/749	0.0293091	0.196609	-1.82839	2.97394	CDHR3;FOXJ1;RGS22
NANOG_18692474_ChIP-Seq_MESC_Mouse	3052-08-01	0.00509257	0.105489	-1.31166	2.95012	EPB41L4A;AHCY;PNP;4930519F16RIK;ZIC3;ANG2;EBF3;OTX2
FOXA1_25329375_ChIP-Seq_VCAP_Human	2000-06-01	0.00834243	0.124543	-1.35317	2.8188	ADAMTS4;TMEM212;EPB41L4A;RPS7;CDHR3;HYDIN
POU5F1_18700969_ChIP-ChIP_MESC_Mouse	2/567	0.0913168	0.325323	-2.49992	2.80725	AHCY;OTX2
GATA3_20176728_ChIP-ChIP_TROPHOBLAST STEM CELLS_Mouse	3/834	0.0383943	0.214122	-1.79157	2.76119	AHCY;ZIC3;SPINT2
KLF5_20875108_ChIP-Seq_MESC_Mouse	2000-06-01	0.00834243	0.124543	-1.32433	2.75872	PNP;SPEF2;SLN;CDHR3;OTX2;SH3D19
GATA4_25053715_ChIP-Seq_YYC3_Human	2000-06-01	0.00834243	0.124543	-1.29734	2.70249	TMEM212;AHCY;SPEF2;DNAH6;HYDIN;SPINT2
TCF3_18692474_ChIP-Seq_MESC_Mouse	4/1351	0.0320778	0.196609	-1.64179	2.67043	4930519F16RIK;AHCY;PNP;OTX2
PHC1_16625203_ChIP-ChIP_MESC_Mouse	3/922	0.0491479	0.254516	-1.89875	2.59823	CLIC6;EBF3;OTX2
E2F1_17053090_ChIP-ChIP_MCF7_Human	5/1726	0.0183414	0.166219	-1.44105	2.5859	CLIC6;AHCY;MIA;FOXJ1;OTX2
TP53_18474530_ChIP-ChIP_U2OS_Human	3/827	0.0375973	0.213789	-1.6349	2.52227	CLIC6;TTC12;SPATA18
ELF1_17652178_ChIP-ChIP_JURKAT_Human	1/133	0.112708	0.32819	-2.22564	2.47973	IRAK4
NANOG_18347094_ChIP-ChIP_MESC_Mouse	1908-05-01	0.026874	0.196609	-1.48417	2.41406	LRRC23;EPB41L4A;AHCY;EBF3;OTX2
CEBPB_20176806_ChIP-Seq_THIOMACROPHAGE_Mouse	5/1588	0.0132391	0.142197	-1.23183	2.40274	CLIC6;FOXJ1;EBF3;1700024G13RIK;ENKUR
MYC_19079543_ChIP-ChIP_MESC_Mouse	4/1458	0.0406367	0.222352	-1.5708	2.36169	SLN;RPS7;PRMT1;KCTD13
YY1_21170310_ChIP-Seq_MESC_Mouse	2/464	0.0647891	0.298998	-1.8785	2.26794	ADAMTS4;CLIC6
TRP63_18441228_ChIP-ChIP_KERATINOCYTES_Mouse	1/143	0.120602	0.333092	-2.06049	2.26517	ANG2
SOX2_18555785_ChIP-Seq_MESC_Mouse	2/497	0.072963	0.311166	-1.90333	2.222	EPB41L4A;EBF3
SALL4_18804426_ChIP-ChIP_XEN_Mouse	3/1005	0.0605058	0.292981	-1.78013	2.18538	1700028P14RIK;CLIC6;TAF7
TRIM28_17542650_ChIP-ChIP_NTERA2_Human	3568-02-01	0.8372	0.849896	-13.2077	2.14811	TAF7;OTX2
SETDB1_19884255_ChIP-Seq_MESC_Mouse	2020-05-01	0.0332202	0.196609	-1.2778	2.0784	LRRC23;RARRES2;MEIG1;FOXJ1;OTX2
SETDB1_19884257_ChIP-Seq_MESC_Mouse	2353-06-01	0.0175022	0.16373	-1.12771	2.04064	EPB41L4A;SPEF2;KCTD13;DYNLRB2;EBF3;OTX2
ZFP281_18358816_ChIP-ChIP_MESC_Mouse	2/578	0.0943153	0.325323	-1.78602	2.0056	PRMT1;OTX2
POU5F1_16153702_ChIP-ChIP_HESC_Human	2/622	0.106588	0.32819	-1.78758	1.99166	ZIC3;FOXJ1
POU5F1_18692474_ChIP-Seq_MESC_Mouse	4232-09-01	0.0111761	0.132399	-0.973405	1.96816	1700028P14RIK;EPB41L4A;AHCY;PNP;RPS7;MEIG1;ANG2;OTX2;EBF3
TP53_23651856_ChIP-Seq_MEF_Mouse	3193-08-01	0.00665409	0.120605	-0.929629	1.96638	TTC12;TMEM212;RPS7;PRMT1;HYDIN;FOXJ1;SPINT2;SPATA18
TCF4_23295773_ChIP-Seq_U87_Human	3812-09-01	0.00576606	0.111477	-0.885737	1.94325	EPB41L4A;AHCY;SPEF2;MIA;CCDC146;HYDIN;EBF3;RGS22;SH3D19
MYBL2_22936984_ChIP-ChIP_MESC_Mouse	2250-05-01	0.0490274	0.254516	-1.4181	1.94051	4930519F16RIK;MEIG1;KCTD13;OTX2;SPINT2
FOXM1_26100407__CHIP-SEQ_Hek293 flp-in	1934-05-01	0.0282707	0.196609	-1.12932	1.83688	CLIC6;SLN;CCDC146;DYNLRB2;SPINT2
EGR1_23403033_ChIP-Seq_LIVER_Mouse	3/944	0.0520455	0.264793	-1.36803	1.81785	PNP;ZFP874B;CCDC162
TBX3_20139965_ChIP-Seq_MESC_Mouse	3/1068	0.0698828	0.302478	-1.51513	1.81171	PNP;ZIC3;OTX2
TET1_21451524_ChIP-Seq_MESC_Mouse	5/1839	0.0233864	0.196609	-1.10861	1.8032	ADAMTS4;LRRC23;TAF7;2810433D01RIK;1700024G13RIK
STAT3_20064451_ChIP-Seq_CD4+T_Mouse	2204-03-01	0.313822	0.481526	-2.423	1.77071	ADAMTS4;PNP;FOXJ1
POU5F1_16518401_ChIP-PET_MESC_Mouse	3/1550	0.159959	0.37768	-1.76702	1.72056	ZIC3;MEIG1;OTX2
ASH2L_23239880_ChIP-Seq_MESC_Mouse	3336-08-01	0.00858917	0.124543	-0.815897	1.6996	EPB41L4A;AHCY;ZIC3;PRMT1;CCDC146;TAF7;OTX2;1700024G13RIK
AUTS2_25519132_ChIP-Seq_293T-REX_Human	3/1000	0.0597891	0.292981	-1.38011	1.69429	ADAMTS4;SPEF2;PNP
OLIG2_23332759_ChIP-Seq_OLIGODENDROCYTES_Mouse	2040-05-01	0.0344449	0.19978	-1.04559	1.68396	EPB41L4A;BRIX1;DYNLRB2;EBF3;ENO4
JUN_26020271_ChIP-Seq_SMOOTH MUSCLE_Human	2000-05-01	0.0320235	0.196609	-1.03514	1.68369	TMEM212;AHCY;SLN;CCDC162;SH3D19
JUND_26020271_ChIP-Seq_SMOOTH MUSCLE_Human	2000-05-01	0.0320235	0.196609	-1.02756	1.67137	TMEM212;AHCY;SLN;PRMT1;SH3D19
IRF1_19129219_ChIP-ChIP_H3396 _Human	1/196	0.161312	0.37768	-1.7164	1.67127	ZIC3
CEBPA_23403033_ChIP-Seq_LIVER_Mouse	2/589	0.0973424	0.325323	-1.48339	1.66576	PNP;CCP110
MYC_18358816_ChIP-ChIP_MESC_Mouse	3413-07-01	0.0302387	0.196609	-1.01523	1.6513	ADAMTS4;AHCY;RPS7;PRMT1;KCTD13;DYNLRB2;SPINT2
SMARCA4_20176728_ChIP-ChIP_TROPHOBLAST STEM CELLS_Mouse	3/1118	0.07777	0.320163	-1.44164	1.64193	AHCY;RPS7;FOXJ1
FOXP1_21924763_ChIP-Seq_HESC_Human	3724-09-01	0.00495374	0.105489	-0.724554	1.62963	LRRC23;AHCY;RPS7;PRMT1;OTX2;BRIX1;EBF3;SPATA18;ENKUR
HOXC9_25013753_ChIP-Seq_NEUROBLASTOMA BE2-C_Human	2014-05-01	0.0328583	0.196609	-0.997405	1.62232	ADAMTS4;AHCY;PNP;RPS7;DNAH6
PDX1_19855005_ChIP-ChIP_MIN6_Mouse	2/669	0.120147	0.333092	-1.43229	1.57457	AHCY;PRMT1
YY1_22570637_ChIP-Seq_MALME-3M_Human	3/1049	0.0669879	0.298998	-1.30026	1.56983	CDHR3;BRIX1;RGS22
TCF7L2_21901280_ChIP-Seq_H4IIE_Rat	2/645	0.113169	0.32819	-1.40576	1.56625	PRMT1;MEIG1
NR1H3_23393188_ChIP-Seq_ATHEROSCLEROTIC-FOAM_Human	2/599	0.100119	0.325323	-1.36009	1.5273	CLIC6;SPINT2
BMI1_23680149_ChIP-Seq_NPCS_Mouse	3/1056	0.0680478	0.298998	-1.25874	1.5197	ZIC3;EBF3;SPATA18
TP53_20018659_ChIP-ChIP_R1E_Mouse	3/1122	0.0784176	0.320163	-1.31629	1.49916	PRMT1;EBF3;OTX2
SUZ12_16625203_ChIP-ChIP_MESC_Mouse	3/1270	0.104007	0.327847	-1.31378	1.46514	CLIC6;EBF3;OTX2
MYC_19030024_ChIP-ChIP_MESC_Mouse	3868-08-01	0.0196819	0.172962	-0.816294	1.43234	EPB41L4A;AHCY;RPS7;ZIC3;PRMT1;KCTD13;EBF3;SPINT2
STAT1_20625510_ChIP-Seq_HELA_Human	2/656	0.116354	0.333092	-1.21949	1.34063	CLIC6;ENKUR
NR4A2_19515692_ChIP-ChIP_MN9D_Mouse	1/207	0.169528	0.384875	-1.39224	1.32936	DYNLRB2
BMI1_19503595_ChIP-Seq_MEFC_Mouse	2/661	0.117809	0.333092	-1.1975	1.31646	RPS7;MEIG1
NR3C1_21868756_ChIP-Seq_MCF10A_Human	3/1132	0.0800469	0.320163	-1.14259	1.30132	TTC12;CDHR3;HYDIN
CRX_20693478_ChIP-Seq_ADULT RETINA_Mouse	2/668	0.119854	0.333092	-1.13473	1.24745	EPB41L4A;ZIC3
VDR_20736230_ChIP-Seq_LYMPHOBLASTOID_Human	1/230	0.186453	0.398915	-1.33224	1.22434	CLIC6
DACH1_20351289_ChIP-Seq_MDA-MB-231_Human	4/1698	0.0641748	0.298998	-0.9933	1.19923	RPS7;PRMT1;MEIG1;KCTD13
SMAD3_21741376_ChIP-Seq_HESC_Human	3/1460	0.141032	0.365112	-1.17305	1.18191	MEIG1;HYDIN;SPINT2
EGR1_19032775_ChIP-ChIP_M12_Human	1/276	0.219298	0.438595	-1.42626	1.17549	SLN
NANOG_16153702_ChIP-ChIP_HESC_Human	3/1686	0.189953	0.398915	-1.21682	1.11826	ADAMTS4;ZIC3;FOXJ1
SIN3A_21632747_ChIP-Seq_MESC_Mouse	3/1186	0.0891011	0.325323	-0.993232	1.11534	HYDIN;DYNLRB2;ENO4
RNF2_18974828_ChIP-Seq_MESC_Mouse	3/1302	0.109934	0.32819	-0.961009	1.07072	CLIC6;EBF3;OTX2
EP300_21415370_ChIP-Seq_HL-1_Mouse	2/1014	0.228949	0.448615	-1.33177	1.06754	AHCY;SPINT2
EZH2_18974828_ChIP-Seq_MESC_Mouse	3/1302	0.109934	0.32819	-0.950229	1.05871	CLIC6;EBF3;OTX2
GATA2_20887958_ChIP-Seq_HPC-7_Mouse	4/1708	0.065285	0.298998	-0.858405	1.03637	ADAMTS4;KCTD13;HYDIN;2810433D01RIK
VDR_23401126_ChIP-Seq_LCL-AND-THP1_Human	1/239	0.192983	0.398915	-1.12551	1.03435	EBF3
TFAP2A_17053090_ChIP-ChIP_MCF7_Human	1904-04-01	0.0890727	0.325323	-0.844135	0.947911	CLIC6;SLN;HYDIN;FOXJ1
HCFC1_20581084_ChIP-Seq_MESC_Mouse	1/306	0.240017	0.455007	-1.17423	0.924638	RPS7
AR_21909140_ChIP-Seq_LNCAP _Human	1/298	0.234545	0.453453	-1.14392	0.904682	RPS7
SIN3B_21632747_ChIP-Seq_MESC_Mouse	4302-09-01	0.0123651	0.137919	-0.449208	0.889921	ADAMTS4;EPB41L4A;AHCY;SPEF2;KCTD13;HYDIN;DYNLRB2;1700024G13RIK;ENO4
PPARD_21283829_ChIP-Seq_MYOFIBROBLAST_Human	3447-07-01	0.0316865	0.196609	-0.534478	0.869349	ADAMTS4;TTC12;TMEM212;ZIC3;CDHR3;EBF3;CCDC162
ESRRB_18555785_ChIP-Seq_MESC_Mouse	3/1434	0.135718	0.360567	-0.825323	0.841893	EPB41L4A;PRMT1;1700024G13RIK
AR_22383394_ChIP-Seq_PROSTATE CANCER_Human	4/1857	0.0830225	0.32102	-0.738168	0.838744	SPEF2;DNAH6;RGS22;SH3D19
NANOG_21062744_ChIP-ChIP_HESC_Human	2/840	0.17253	0.384875	-0.872996	0.833568	LRRC23;SPINT2
HIF1A_21447827_ChIP-Seq_MCF7_Human	1/321	0.250174	0.455007	-1.05192	0.82833	CLIC6
VDR_24787735_ChIP-Seq_THP-1_Human	2/805	0.161491	0.37768	-0.847741	0.825452	HYDIN;EBF3
STAT4_19710469_ChIP-ChIP_TH1 _Mouse	1939-03-01	0.249115	0.455007	-0.998124	0.785966	PNP;KCTD13;IRAK4
ZFX_18555785_ChIP-Seq_MESC_Mouse	3249-06-01	0.0671164	0.298998	-0.633987	0.765424	EPB41L4A;AHCY;RPS7;PRMT1;KCTD13;SPINT2
ZIC3_20872845_ChIP-ChIP_MESC_Mouse	1/365	0.279209	0.461621	-0.959279	0.741533	EPB41L4A
SPI1_22096565_ChIP-ChIP_GC-B_Mouse	3/1676	0.187696	0.398915	-0.786364	0.722673	ADAMTS4;LRRC23;MEIG1
SPI1_23127762_ChIP-Seq_K562_Human	3/1389	0.126698	0.343986	-0.643388	0.686594	HYDIN;TAF7;DYNLRB2
PBX1_22567123_ChIP-ChIP_OVCAR3_Human	2299-04-01	0.147813	0.366375	-0.663313	0.666031	HYDIN;DYNLRB2;OTX2;SPINT2
JUN_21703547_ChIP-Seq_K562_Human	3/1585	0.167528	0.384875	-0.679442	0.648756	ZIC3;DYNLRB2;SH3D19
TOP2B_26459242_ChIP-Seq_MCF7_Human	2000-04-01	0.102084	0.325323	-0.560312	0.629196	HYDIN;TAF7;OTX2;RGS22
CEBPA_26348894_ChIP-Seq_LIVER_Mouse	2000-04-01	0.102084	0.325323	-0.52309	0.587398	ADAMTS4;RPS7;BRIX1;SPINT2
RARA_24833708_ChIP-Seq_LIVER_Mouse	2000-04-01	0.102084	0.325323	-0.522371	0.586591	TAF7;2810433D01RIK;CCDC162;SH3D19
DNAJC2_21179169_ChIP-ChIP_NT2_Human	2/899	0.191416	0.398915	-0.637869	0.586206	MIA;PRMT1
GATA6_25053715_ChIP-Seq_YYC3_Human	2000-04-01	0.102084	0.325323	-0.514671	0.577943	TMEM212;PNP;PRMT1;MEIG1
TCF3_18347094_ChIP-ChIP_MESC_Mouse	2221-04-01	0.135173	0.360567	-0.556079	0.567242	1700028P14RIK;AHCY;EBF3;OTX2
NANOG_16518401_ChIP-PET_MESC_Mouse	3520-04-01	0.384995	0.549994	-0.938387	0.561014	EPB41L4A;PNP;ZIC3;OTX2
FOXO1_23066095_ChIP-Seq_LIVER_Mouse	1/347	0.267466	0.458296	-0.717019	0.559447	AHCY
BCL3_23251550_ChIP-Seq_MUSCLE_Mouse	2/858	0.178258	0.394617	-0.587153	0.545959	ZFP874B;PRMT1
OLIG2_26023283_ChIP-Seq_AINV15_Mouse	2000-04-01	0.102084	0.325323	-0.481351	0.540527	KCTD13;CDHR3;HYDIN;EBF3
SOX11_23321250_ChIP-ChIP_Z138-A519-JVM2_Human	2/1134	0.268656	0.458296	-0.691592	0.539608	FOXJ1;IRAK4
FOXP2_23625967_ChIP-Seq_PFSK-1 AND SK-N-MC_Human	2/863	0.179855	0.395135	-0.58048	0.538992	EBF3;SH3D19
TCF21_26020271_ChIP-Seq_SMOOTH MUSCLE_Human	2000-04-01	0.102084	0.325323	-0.474469	0.5328	LRRC23;RARRES2;DNAH6;EBF3
GATA1_21571218_ChIP-Seq_MEGAKARYOCYTES_Human	2601-05-01	0.0805927	0.320163	-0.449046	0.51143	PRMT1;HYDIN;FOXJ1;DYNLRB2;RGS22
GABP_19822575_ChIP-Seq_HepG2_Human	2639-05-01	0.0845498	0.322624	-0.450588	0.509735	AHCY;RPS7;KCTD13;TAF7;DYNLRB2
STAT6_20620947_ChIP-Seq_CD4 POS T_Human	1/508	0.366191	0.525719	-0.792592	0.509627	SPINT2
EBNA2_21746931_ChIP-Seq_IB4-LCL_Human	3/1492	0.147669	0.366375	-0.490757	0.492768	TMEM212;RPS7;PRMT1
MNX1_26342078_ChIP-Seq_MIN6-4N_Mouse	2000-04-01	0.102084	0.325323	-0.423392	0.475443	ADAMTS4;PRMT1;FOXJ1;CCDC162
SOX2_16153702_ChIP-ChIP_HESC_Human	2/1278	0.316344	0.482841	-0.646658	0.470811	TTC12;ZIC3
ZNF217_24962896_ChIP-Seq_MCF7_Human	3/1522	0.153985	0.372593	-0.462969	0.457075	HYDIN;OTX2;RGS22
TP63_23658742_ChIP-Seq_EP156T_Human	3652-07-01	0.0414268	0.222477	-0.300387	0.45146	CLIC6;TTC12;AHCY;FOXJ1;DYNLRB2;EBF3;SPATA18
STAT3_23295773_ChIP-Seq_U87_Human	3165-06-01	0.0606167	0.292981	-0.366102	0.449444	TTC12;EPB41L4A;SPEF2;HYDIN;SPINT2;SH3D19
PHF8_20622854_ChIP-Seq_HELA_Human	3/1490	0.147251	0.366375	-0.438643	0.44044	TTC12;PNP;BRIX1
FOXO1_25302145_ChIP-Seq_T-LYMPHOCYTE_Mouse	2000-04-01	0.102084	0.325323	-0.37949	0.426144	AHCY;CCDC146;CCDC162;SH3D19
POU3F2_20337985_ChIP-ChIP_501MEL_Human	3/1702	0.193578	0.398915	-0.441592	0.405826	EPB41L4A;EBF3;IRAK4
YY1_23942234_ChIP-Seq_MYOBLASTS AND MYOTUBES_Mouse	3/1466	0.142268	0.365112	-0.39682	0.399816	EPB41L4A;PRMT1;BRIX1
SUZ12_18555785_ChIP-Seq_MESC_Mouse	2/1058	0.243472	0.455007	-0.492803	0.388054	EBF3;OTX2
KLF4_18358816_ChIP-ChIP_MESC_Mouse	3/1700	0.193123	0.398915	-0.42018	0.386148	ADAMTS4;EPB41L4A;OTX2
TTF2_22483619_ChIP-Seq_HELA_Human	3/1512	0.15187	0.372593	-0.37561	0.370828	EPB41L4A;PNP;RPS7
ESR1_17901129_ChIP-ChIP_ liver_Mouse	1/444	0.328609	0.496337	-0.523431	0.366664	AHCY
E2F1_18555785_ChIP-Seq_MESC_Mouse	4172-07-01	0.0744597	0.312947	-0.310846	0.361117	TTC12;AHCY;RPS7;ZIC3;PRMT1;TAF7;SPINT2
DMRT1_23473982_ChIP-Seq_TESTES_Mouse	2072-04-01	0.112399	0.32819	-0.323325	0.360237	CLIC6;RPS7;PRMT1;SPATA18
EP300_20729851_ChIP-Seq_FORBRAIN MIDBRAIN LIMB HEART_Mouse	2093-03-01	0.286519	0.465322	-0.454824	0.347952	KCTD13;EBF3;OTX2
CIITA_25753668_ChIP-Seq_RAJI_Human	1/459	0.337608	0.504672	-0.4979	0.340487	BRIX1
XRN2_22483619_ChIP-Seq_HELA_Human	3/1529	0.155471	0.372618	-0.335148	0.330859	PNP;RPS7;KCTD13
SMAD4_21741376_ChIP-Seq_HESC_Human	2738-04-01	0.226579	0.446993	-0.361985	0.291474	EPB41L4A;HYDIN;OTX2;SPINT2
EWS-ERG_20517297_ChIP-Seq_CADO-ES1_Human	2/1038	0.236863	0.454902	-0.365052	0.287542	CCDC146;RGS22
GATA2_21571218_ChIP-Seq_MEGAKARYOCYTES_Human	2/1111	0.261027	0.455441	-0.362375	0.285004	HYDIN;ENKUR
CREM_20920259_ChIP-Seq_GC1-SPG_Mouse	5776-11-01	0.0108147	0.132399	-0.140377	0.283833	TTC12;EPB41L4A;RPS7;PRMT1;MEIG1;KCTD13;HYDIN;FOXJ1;TAF7;SPINT2;SPATA18
ETS1_20019798_ChIP-Seq_JURKAT_Human	3/1607	0.172341	0.384875	-0.263193	0.251306	AHCY;RPS7;CCDC146
ERG_20517297_ChIP-Seq_VCAP_Human	2/1062	0.244795	0.455007	-0.315571	0.248494	CLIC6;RGS22
RUNX2_22187159_ChIP-Seq_PCA_Human	3423-06-01	0.0818601	0.320803	-0.21332	0.24253	CLIC6;ZIC3;CDHR3;DYNLRB2;SPATA18;SH3D19
DROSHA_22980978_ChIP-Seq_HELA_Human	1/456	0.335818	0.504597	-0.347296	0.237549	SPEF2
RNF2_16625203_ChIP-ChIP_MESC_Mouse	2/1219	0.296844	0.465322	-0.284713	0.217813	EBF3;OTX2
TEAD4_22529382_ChIP-Seq_TROPHECTODERM_Mouse	2293-04-01	0.146824	0.366375	-0.209616	0.210475	1700028P14RIK;HYDIN;EBF3;SH3D19
VDR_23849224_ChIP-Seq_CD4+_Human	2231-04-01	0.136767	0.360567	-0.180557	0.184182	LRRC23;RPS7;BRIX1;DYNLRB2
SPI1_20176806_ChIP-Seq_THIOMACROPHAGE_Mouse	3/1654	0.18276	0.398499	-0.181249	0.166758	CDHR3;SPINT2;CCDC162
IRF8_22096565_ChIP-ChIP_GC-B_Mouse	1/772	0.500646	0.661739	-0.390644	0.161291	MEIG1
JARID2_20064375_ChIP-Seq_MESC_Mouse	2/1117	0.263017	0.455441	-0.185482	0.14588	CLIC6;EBF3
NANOG_18358816_ChIP-ChIP_MESC_Mouse	2/1232	0.301147	0.46953	-0.162501	0.122854	AHCY;OTX2
MYC_22102868_ChIP-Seq_BL_Human	1/797	0.511828	0.661739	-0.251099	0.103675	BRIX1
EWS-FLI1_20517297_ChIP-Seq_SK-N-MC_Human	1/574	0.402793	0.569805	-0.17989	0.101181	RGS22
NFIB_24661679_ChIP-Seq_E16.5 LUNG_Mouse	1/573	0.402254	0.569805	-0.164801	0.0926944	ADAMTS4
GATA2_21666600_ChIP-Seq_HMVEC_Human	1/837	0.529213	0.661739	-0.215395	0.088933	EPB41L4A
EST1_17652178_ChIP-ChIP_JURKAT_Human	1/1001	0.59438	0.689481	-0.193849	0.0720761	RPS7
SOX17_20123909_ChIP-Seq_XEN_Mouse	1947-03-01	0.251038	0.455007	-0.0911909	0.0718077	1700028P14RIK;CLIC6;4930519F16RIK
SUZ12_18692474_ChIP-Seq_MESC_Mouse	1909-03-01	0.241925	0.455007	-0.0878684	0.0691914	CLIC6;EBF3;OTX2
KLF1_20508144_ChIP-Seq_FETAL-LIVER-ERYTHROID_Mouse	2/1144	0.271974	0.458561	-0.0862644	0.0672571	EPB41L4A;ZIC3
EED_16625203_ChIP-ChIP_MESC_Mouse	1/830	0.526215	0.661739	-0.122597	0.0506184	EBF3
GABP_17652178_ChIP-ChIP_JURKAT_Human	1/1001	0.59438	0.689481	-0.0985977	0.0366602	RPS7
REST_19997604_ChIP-ChIP_NEURONS_Mouse	2118-03-01	0.292651	0.465322	-0.0314815	0.0240841	AHCY;KCTD13;TAF7
REST_18959480_ChIP-ChIP_MESC_Mouse	2868-03-01	0.475204	0.653124	-0.0430519	0.0183396	RPS7;KCTD13;1700024G13RIK
SALL4_22934838_ChIP-ChIP_CD34+_Human	2/1419	0.36245	0.525553	-0.0281445	0.0181054	SLN;DYNLRB2
NUCKS1_24931609_ChIP-Seq_HEPATOCYTES_Mouse	1/588	0.410287	0.577589	0.00312971	-0.00171787	PRMT1
THAP11_20581084_ChIP-Seq_MESC_Mouse	1/864	0.540604	0.661739	0.022582	-0.00932375	AHCY
NR1I2_20693526_ChIP-Seq_LIVER_Mouse	1/939	0.570852	0.681263	0.0562956	-0.0216066	EBF3
CUX1_19635798_ChIP-ChIP_MULTIPLE HUMAN CANCER TYPES_Human	3052-01-01	0.93983	0.941579	0.37438	-0.0225365	SPINT2
CHD1_19587682_ChIP-ChIP_MESC_Mouse	1/843	0.531768	0.661739	0.060908	-0.0251479	RPS7
RCOR3_21632747_ChIP-Seq_MESC_Mouse	2851-05-01	0.108506	0.32819	0.0382032	-0.0425646	ADAMTS4;TMEM212;2810433D01RIK;SPATA18;CCDC162
STAT5_23275557_ChIP-Seq_MAMMARY-EPITHELIUM_Mouse	2/1197	0.289554	0.465322	0.0582704	-0.0445783	SPEF2;PRMT1
SUZ12_18974828_ChIP-Seq_MESC_Mouse	1934-03-01	0.247914	0.455007	0.0575397	-0.0453093	CLIC6;EBF3;OTX2
STAT3_24763339_ChIP-Seq_IMN-ESCS_Mouse	3/1788	0.213361	0.429686	0.0562086	-0.0474795	ZIC3;1700024G13RIK;ENO4
LYL1_20887958_ChIP-Seq_HPC-7_Mouse	1/752	0.491521	0.661739	0.118957	-0.0491154	TMEM212
SOX2_19030024_ChIP-ChIP_MESC_Mouse	1/863	0.540187	0.661739	0.16356	-0.0675313	TTC12
ELK1_19687146_ChIP-ChIP_Hela_Human	1/916	0.561789	0.679789	0.192504	-0.0743014	ADAMTS4
HNF4A_19761587_ChIP-ChIP_CACO-2_Human	1/1126	0.638049	0.71167	0.246377	-0.0838029	RPS7
GATA2_19941826_ChIP-Seq_K562_Human	2410-01-01	0.889651	0.898951	0.937368	-0.0998549	SPINT2
ESR1_22446102_ChIP-Seq_UTERI_Mouse	1916-01-01	0.825041	0.848447	0.620275	-0.101941	DYNLRB2
NR3C1_23031785_ChIP-Seq_PC12_Mouse	1/918	0.562584	0.679789	0.278311	-0.10742	EBF3
PPARG_20176806_ChIP-Seq_THIOMACROPHAGE_Mouse	1/837	0.529213	0.661739	0.267503	-0.110447	ADAMTS4
VDR_24763502_ChIP-Seq_THP-1_Human	2/1288	0.31964	0.485318	0.154286	-0.111541	HYDIN;EBF3
JARID2_20075857_ChIP-Seq_MESC_Mouse	2/1258	0.309743	0.478381	0.155754	-0.114845	EBF3;SPATA18
GFI1B_20887958_ChIP-Seq_HPC-7_Mouse	3/1871	0.232874	0.453245	0.150769	-0.119307	EPB41L4A;PNP;HYDIN
TFAP2C_20629094_ChIP-Seq_MCF7_Human	2/1203	0.291543	0.465322	0.161993	-0.123929	CCDC146;CCDC162
NR0B1_18358816_ChIP-ChIP_MESC_Mouse	2/1691	0.447967	0.624569	0.272796	-0.128403	ADAMTS4;OTX2
SOX2_20726797_ChIP-Seq_SW620_Human	2564-01-01	0.904517	0.910799	1.41028	-0.131767	SPINT2
E2F4_21247883_ChIP-Seq_LYMPHOBLASTOID_Human	2998-05-01	0.126919	0.343986	0.126484	-0.134978	TTC12;KCTD13;DYNLRB2;EBF3;IRAK4
NKX2-5_21415370_ChIP-Seq_HL-1_Mouse	1/1507	0.744698	0.791071	0.577318	-0.135304	KCTD13
SRF_21415370_ChIP-Seq_HL-1_Mouse	1/1634	0.772884	0.812089	0.68241	-0.142041	PRMT1
HOXB4_20404135_ChIP-ChIP_EML_Mouse	1/1824	0.809464	0.840193	0.883081	-0.153766	LRRC23
TCF3_18467660_ChIP-ChIP_MESC_Mouse	1/1388	0.715203	0.768181	0.596286	-0.157258	EBF3
EOMES_20176728_ChIP-ChIP_TROPHOBLAST STEM CELLS_Mouse	2/1744	0.463936	0.64374	0.367379	-0.161816	ZIC3;SPINT2
FOXP2_21765815_ChIP-ChIP_NEURO2A_Mouse	1/1164	0.650389	0.717159	0.496697	-0.165131	KCTD13
ELK1_22589737_ChIP-Seq_MCF10A_Human	1/928	0.56654	0.680796	0.441054	-0.169582	TAF7
GRHL2_25758223_ChIP-Seq_PLACENTA_Mouse	1/1000	0.594011	0.689481	0.476911	-0.177323	OTX2
RCOR1_19997604_ChIP-ChIP_NEURONS_Mouse	2378-03-01	0.356803	0.521111	0.272989	-0.177932	1700028P14RIK;EPB41L4A;TAF7
TP53_22127205_ChIP-Seq_IMR90_Human	1/975	0.584671	0.689481	0.49735	-0.184923	SPATA18
SRY_25088423_ChIP-ChIP_EMBRYONIC GONADS_Mouse	3083-01-01	0.941579	0.941579	3.13648	-0.188807	FOXJ1
WT1_20215353_ChIP-ChIP_NEPHRON PROGENITOR_Mouse	2/1663	0.439429	0.615625	0.409245	-0.198531	ADAMTS4;EPB41L4A
CTNNB1_20460455_ChIP-Seq_HCT116_Human	1/988	0.589554	0.689481	0.539815	-0.200712	HYDIN
E2F1_21310950_ChIP-Seq_MCF7_Human	1/1145	0.644271	0.713125	0.611563	-0.206769	EPB41L4A
GATA4_21415370_ChIP-Seq_HL-1_Mouse	2039-02-01	0.547835	0.667531	0.517114	-0.209002	KCTD13;TAF7
ZFP42_18358816_ChIP-ChIP_MESC_Mouse	1/1480	0.73828	0.787136	0.88289	-0.211323	ADAMTS4
CTBP2_25329375_ChIP-Seq_LNCAP_Human	1/1053	0.613138	0.695368	0.591012	-0.214723	EBF3
FOXM1_25889361_ChIP-Seq_OE33 AND U2OS_Human	1/932	0.568113	0.680796	0.56816	-0.218453	ENO4
PAX6_23342162_ChIP-ChIP_BETA-FORBRAIN-LENS_Mouse	1/1001	0.59438	0.689481	0.591347	-0.219872	OTX2
CTCF_18555785_ChIP-Seq_MESC_Mouse	1/1568	0.758639	0.800019	0.99743	-0.222547	EPB41L4A
ELF1_20517297_ChIP-Seq_JURKAT_Human	1/1020	0.601335	0.694769	0.624281	-0.227348	KCTD13
PADI4_21655091_ChIP-ChIP_MCF7_Human	1/1037	0.607459	0.695368	0.627426	-0.227952	CCDC146
GATA1_19941827_ChIP-Seq_MEL_Mouse	1/1834	0.81122	0.840193	1.39083	-0.242178	IRAK4
SCL_21571218_ChIP-Seq_MEGAKARYOCYTES_Human	1/1784	0.802275	0.836906	1.36503	-0.243035	DNAH6
SMAD3_18955504_ChIP-ChIP_HaCaT_Human	1936-02-01	0.519548	0.661739	0.602447	-0.24874	EPB41L4A;RARRES2
CTBP1_25329375_ChIP-Seq_LNCAP_Human	1/1145	0.644271	0.713125	0.741026	-0.25054	SPEF2
BACH1_22875853_ChIP-PCR_HELA AND SCP4_Human	1/1352	0.705642	0.76073	0.923726	-0.252618	EPB41L4A
SMAD2_18955504_ChIP-ChIP_HaCaT_Human	1936-02-01	0.519548	0.661739	0.613414	-0.253269	EPB41L4A;RARRES2
LMO2_20887958_ChIP-Seq_HPC-7_Mouse	1/1741	0.794253	0.831528	1.43082	-0.263972	4932443I19RIK
TAL1_20566737_ChIP-Seq_PRIMARY FETAL LIVER ERYTHROID _Mouse	1/1875	0.818259	0.844467	1.56413	-0.264416	RPS7
MECOM_23826213_ChIP-Seq_KASUMI_Mouse	1951-01-01	0.830635	0.849896	1.63321	-0.265627	IRAK4
TP53_22573176_ChIP-Seq_HFKS_Human	1/1348	0.704561	0.76073	0.973729	-0.266293	HYDIN
PRDM14_21183938_ChIP-Seq_MESC_Mouse	1944-03-01	0.250316	0.455007	0.341234	-0.268703	TMEM212;ZIC3;CCDC162
FOXP3_21729870_ChIP-Seq_TREG_Human	2/1404	0.35759	0.521111	0.419612	-0.2735	RPS7;PRMT1
MEIS1_26253404_ChIP-Seq_OPTIC CUPS_Mouse	2000-01-01	0.838173	0.849896	1.68362	-0.273825	DYNLRB2
CREB1_23762244_ChIP-Seq_HIPPOCAMPUS_Rat	2393-04-01	0.16365	0.379669	0.282783	-0.273863	CLIC6;PRMT1;TAF7;EBF3
PAX3-FKHR_20663909_ChIP-Seq_RHABDOMYOSARCOMA_Human	1/1063	0.616647	0.695827	0.765994	-0.277791	SPINT2
GATA3_24758297_ChIP-Seq_MCF7_Human	2000-03-01	0.263842	0.455441	0.358138	-0.281671	TMEM212;RARRES2;RGS22
AR_25329375_ChIP-Seq_VCAP_Human	1906-02-01	0.511101	0.661739	0.685687	-0.283109	TTC12;CDHR3
MEIS1_20887958_ChIP-Seq_HPC-7_Mouse	1/1452	0.731457	0.78274	1.15998	-0.284143	ADAMTS4
NRF2_20460467_ChIP-Seq_MEF_Mouse	1/1055	0.613842	0.695368	0.785449	-0.285364	DYNLRB2
FOXO3_22982991_ChIP-Seq_MACROPHAGES_Mouse	2000-01-01	0.838173	0.849896	1.75546	-0.285511	DYNLRB2
NFE2L2_20460467_ChIP-Seq_MEF_Mouse	1/1055	0.613842	0.695368	0.796184	-0.289264	DYNLRB2
SPI1_20517297_ChIP-Seq_HL60_Human	1/1249	0.676523	0.7348	0.944458	-0.291041	IRAK4
TCFCP2L1_18555785_ChIP-Seq_MESC_Mouse	1987-02-01	0.533694	0.661739	0.723983	-0.298921	TTC12;DYNLRB2
AR_20517297_ChIP-Seq_VCAP_Human	2047-03-01	0.275273	0.458789	0.384134	-0.299304	MEIG1;CDHR3;HYDIN
KLF4_25985364_ChIP-Seq_ATHEROSCLEROSIS LESION_Mouse	1/1211	0.665084	0.727828	0.942965	-0.299571	LRRC23
NEUROD2_26341353_ChIP-Seq_CORTEX_Mouse	2000-03-01	0.263842	0.455441	0.385756	-0.303393	RPS7;FOXJ1;TAF7
TBX5_21415370_ChIP-Seq_HL-1_Mouse	2296-02-01	0.613429	0.695368	0.840707	-0.30544	SPINT2;SH3D19
TCF7_22412390_ChIP-Seq_EML_Mouse	1/1529	0.749814	0.793599	1.34017	-0.309817	ADAMTS4
RUNX1_22412390_ChIP-Seq_EML_Mouse	2/1770	0.471677	0.651363	0.733695	-0.314526	4932443I19RIK;KCTD13
SOX9_24532713_ChIP-Seq_HFSC_Mouse	2/1384	0.35109	0.516833	0.47777	-0.315345	EPB41L4A;RPS7
TET1_21490601_ChIP-Seq_MESC_Mouse	1994-03-01	0.262387	0.455441	0.403332	-0.317216	EPB41L4A;2810433D01RIK;ENO4
FOXA1_25552417_ChIP-Seq_VCAP_Human	2000-03-01	0.263842	0.455441	0.439953	-0.346018	CLIC6;TMEM212;CCDC162
EKLF_21900194_ChIP-Seq_ERYTHROCYTE_Mouse	1/1239	0.67355	0.734322	1.12087	-0.346135	PRMT1
STAT3_18555785_ChIP-Seq_MESC_Mouse	1997-03-01	0.263115	0.455441	0.443264	-0.348622	1700028P14RIK;EPB41L4A;EBF3
POU3F1_26484290_ChIP-Seq_ESC_Mouse	2000-03-01	0.263842	0.455441	0.445272	-0.350201	AHCY;HYDIN;ENO4
RELA_24523406_ChIP-Seq_FIBROSARCOMA_Human	1/1182	0.65609	0.720705	1.07085	-0.35073	PRMT1
AR_19668381_ChIP-Seq_PC3_Human	3519-05-01	0.202626	0.413813	0.398102	-0.351261	SLN;ZIC3;RARRES2;DYNLRB2;SH3D19
KLF5_25053715_ChIP-Seq_YYC3_Human	2000-02-01	0.537256	0.661739	0.880646	-0.363604	PRMT1;FOXJ1
TRIM28_19339689_ChIP-ChIP_MESC_Mouse	3072-03-01	0.521885	0.661739	0.943279	-0.389465	EPB41L4A;KCTD13;SPINT2
CEBPB_24764292_ChIP-Seq_MC3T3_Mouse	2000-02-01	0.537256	0.661739	0.994382	-0.410564	RPS7;BRIX1
RARB_24833708_ChIP-Seq_LIVER_Mouse	2000-02-01	0.537256	0.661739	1.01046	-0.417202	TAF7;CCDC162
SOX9_25088423_ChIP-ChIP_EMBRYONIC GONADS_Mouse	1903-02-01	0.510251	0.661739	1.02617	-0.42369	FOXJ1;IRAK4
BCL6_25482012_ChIP-Seq_CML-JURL-MK1_Human	2000-02-01	0.537256	0.661739	1.03056	-0.425503	TTC12;CDHR3
NCOR1_26117541_ChIP-Seq_K562_Human	2000-02-01	0.537256	0.661739	1.03568	-0.427614	SPINT2;CCDC162
TAL1_20887958_ChIP-Seq_HPC-7_Mouse	2067-03-01	0.280156	0.461621	0.553426	-0.427804	ADAMTS4;EPB41L4A;RPS7
HOXB7_26014856_ChIP-Seq_BT474_Human	2000-02-01	0.537256	0.661739	1.06306	-0.43892	CDHR3;CCDC162
RBPJ_21746931_ChIP-Seq_IB4-LCL_Human	2013-02-01	0.540801	0.661739	1.06439	-0.439469	RPS7;PRMT1
ERG_20887958_ChIP-Seq_HPC-7_Mouse	1969-02-01	0.528732	0.661739	1.0688	-0.441291	PNP;PRMT1
RXRA_24833708_ChIP-Seq_LIVER_Mouse	2000-02-01	0.537256	0.661739	1.08713	-0.448858	FOXJ1;2810433D01RIK
SPI1_22790984_ChIP-Seq_ERYTHROLEUKEMIA_Mouse	1962-02-01	0.526794	0.661739	1.13451	-0.46842	TTC12;ENKUR
ATF3_23680149_ChIP-Seq_GBM1-GSC_Human	2189-03-01	0.310123	0.478381	0.641853	-0.473269	ADAMTS4;AHCY;SLN
JARID1A_20064375_ChIP-Seq_MESC_Mouse	2171-02-01	0.582427	0.689481	1.32407	-0.492312	RPS7;TAF7
RUNX2_24764292_ChIP-Seq_MC3T3_Mouse	2000-02-01	0.537256	0.661739	1.20733	-0.498489	ADAMTS4;EBF3
SMARCD1_25818293_ChIP-Seq_ESC_Mouse	2119-03-01	0.292896	0.465322	0.657293	-0.502846	1700028P14RIK;ADAMTS4;AHCY
KDM5B_21448134_ChIP-Seq_MESC_Mouse	3724-06-01	0.111405	0.32819	0.456865	-0.509023	EPB41L4A;HYDIN;TAF7;BRIX1;2810433D01RIK;EBF3
BRD4_25478319_ChIP-Seq_HGPS_Human	2326-02-01	0.620614	0.697589	1.5757	-0.56745	CCDC146;EBF3
SPI1_23547873_ChIP-Seq_NB4_Human	3198-05-01	0.154176	0.372593	0.614149	-0.60633	AHCY;PNP;CCP110;TAF7;IRAK4
EGR1_20690147_ChIP-Seq_ERYTHROLEUKEMIA_Human	6207-09-01	0.0938771	0.325323	0.544091	-0.61098	CLIC6;EPB41L4A;TTC12;AHCY;PRMT1;RARRES2;KCTD13;HYDIN;EBF3
SFPI1_20887958_ChIP-Seq_HPC-7_Mouse	2369-02-01	0.630739	0.706233	1.77928	-0.618853	LRRC23;IRAK4
SOX2_21211035_ChIP-Seq_LN229_Gbm	3420-04-01	0.364284	0.525583	0.998669	-0.64239	ZIC3;EBF3;RGS22;SPATA18
REST_21632747_ChIP-Seq_MESC_Mouse	2339-03-01	0.347172	0.513977	1.00621	-0.66971	ADAMTS4;LRRC23;SPATA18
MTF2_20144788_ChIP-Seq_MESC_Mouse	2981-04-01	0.274326	0.458789	0.970062	-0.755839	CLIC6;AHCY;EBF3;OTX2
FOXA2_19822575_ChIP-Seq_HepG2_Human	2968-04-01	0.27172	0.458561	0.979755	-0.763878	AHCY;HYDIN;FOXJ1;EBF3
WT1_25993318_ChIP-Seq_PODOCYTE_Human	3464-05-01	0.193955	0.398915	0.903274	-0.830115	ADAMTS4;EPB41L4A;DYNLRB2;2810433D01RIK;CCDC162
PPARG_20887899_ChIP-Seq_3T3-L1 PREADIPOCYTE _Mouse	3565-05-01	0.209983	0.425841	0.977846	-0.834777	4932443I19RIK;TMEM212;EPB41L4A;RPS7;SPATA18
CREB1_20920259_ChIP-Seq_GC1-SPG_Mouse	3057-04-01	0.289655	0.465322	1.17217	-0.896736	AHCY;PRMT1;TAF7;EBF3
TP63_22573176_ChIP-Seq_HFKS_Human	4229-06-01	0.171776	0.384875	0.976327	-0.932232	RPS7;CCDC146;CDHR3;FOXJ1;DYNLRB2;SPINT2
SUZ12_20075857_ChIP-Seq_MESC_Mouse	4356-05-01	0.347377	0.513977	2.45169	-1.63179	CLIC6;FOXJ1;OTX2;EBF3;SPATA18
MITF_21258399_ChIP-Seq_MELANOMA_Human	5578-07-01	0.22445	0.445826	2.3659	-1.91124	AHCY;SPEF2;CCDC146;CDHR3;HYDIN;EBF3;SH3D19
FLI1_21571218_ChIP-Seq_MEGAKARYOCYTES_Human	5834-08-01	0.141956	0.365112	1.9073	-1.9217	ADAMTS4;TTC12;EPB41L4A;RPS7;DNAH6;HYDIN;TAF7;BRIX1
RUNX1_21571218_ChIP-Seq_MEGAKARYOCYTES_Human	5071-06-01	0.295992	0.465322	3.12587	-2.39137	RPS7;RARRES2;FOXJ1;BRIX1;DYNLRB2;ENKUR
HNF4A_19822575_ChIP-Seq_HepG2_Human	6083-07-01	0.295621	0.465322	4.30803	-3.29575	ADAMTS4;AHCY;RPS7;CCDC146;EBF3;RGS22;SH3D19

## Sheet: TF-LOF
TF-LOF Expression from GEO
Term	Overlap	P-value	Adjusted P-value	Z-score	Combined Score	Genes
nfe2l2_00000000_neonate_p3_lung_lof_mouse_gpl1261_gse29632_down	6/453	1.73606e-05	0.00210063	-1.62739	10.0337	LRRC23;TMEM212;MEIG1;DYNLRB2;ENO4;ENKUR
aire_21746930_treg_cd8pos_cd28low_lof_mouse_gpl6246_gds4373_down	2/126	0.0104168	0.382411	-2.31165	2.2221	SPEF2;GM9292
egr1_20019881_retina_lof_mouse_gpl1261_gds3607_up	3/316	0.00664655	0.382411	-1.95116	1.87557	ADAMTS4;RPS7;BRIX1
smarcc2_00000000_e12dot5_embryonic_cortex_lof_mouse_gpl6887_gse45629_up	6/879	0.0211817	0.382411	-1.90381	1.83006	CLIC6;LRRC23;ZIC3;RARRES2;OTX2;DYNLRB2
emx2_20962046_e10dot5_urogenital_epithelium_lof_mouse_gpl1261_gds3173_up	3/497	0.0221229	0.382411	-1.88703	1.81392	SPEF2;2810433D01RIK;IRAK4
pou5f1_16518401_mesc_lof_mouse_gpl1261_gds1824_down	3/445	0.0165968	0.382411	-1.86671	1.79439	PNP;ZIC3;OTX2
cdkn1b_18180298_3t3_lof_mouse_gpl1261_gse9161_up	3/607	0.0367502	0.494086	-2.2615	1.59446	TTC12;TAF7;CCP110
zfx_17448993_embryonic_stem_cell_lof_mouse_gpl1261_gds2718_down	5/1165	0.0126916	0.382411	-1.46609	1.40929	AHCY;RPS7;OTX2;SPINT2;SH3D19
cebpa_22442349_pbmc_lof_human_gpl570_gds4407_up	2/438	0.0980681	0.60975	-2.39718	1.1859	TTC12;DNAH6
emx2_20962046_e10dot5_urogenital_epithelium_lof_mouse_gpl1261_gds3173_down	2/269	0.0421107	0.50954	-1.69051	1.13982	RARRES2;SPINT2
tcf3_21972416_linnegflt3poscd127posly6dneg_bone_marrow_lof_mouse_gpl1261_gse27402_down	3/578	0.0325081	0.491685	-1.38676	0.984482	RPS7;TAF7;SPINT2
srf_17591768_igmpos_igdpos_b_cells_lof_mouse_gpl339_gds2805_up	1974-01-01	0.086364	0.60975	-1.89928	0.939583	SPINT2
esr2_15280152_c57bl6_mice_soleus_skeletal_muscle_lof_mouse_gpl81_gds791_up	1960-01-01	0.0708152	0.60975	-1.85286	0.916621	PRMT1
lhx8_18509161_newborn_ovary_lof_mouse_gpl1261_gds3254_up	2045-06-01	0.097716	0.60975	-1.83368	0.907133	CLIC6;PNP;RARRES2;TAF7;IRAK4;ENO4
nobox_18509161_newborn_ovary_lof_mouse_gpl1261_gds3254_down	2/353	0.0679409	0.60975	-1.63559	0.809136	ADAMTS4;CCDC146
tp63_16885358_squamous_epithelia_lof_human_gpl570_gds2088_up	1/143	0.159364	0.634514	-1.7657	0.803211	RGS22
stat3_18070348_alveolar_type_2_epithelial_lof_mouse_gpl1261_gds3106_down	2/376	0.0757407	0.60975	-1.607	0.794994	HYDIN;DYNLRB2
e2f1_21245101_mmtv-myc_lof_mouse_gpl8321_gds4094_down	1/133	0.149148	0.634514	-1.73184	0.787806	MEIG1
myc_17159920_cancer_cell_lines_lof_human_gpl570_gds2526_up	1/156	0.172465	0.634514	-1.68242	0.765326	TTC12
hsf1_00000000_tcell_lof_mouse_gpl1261_gse41005_down	2/364	0.0716359	0.60975	-1.5327	0.758236	MEIG1;BRIX1
nrf1_22586274_liver_lof_mouse_gpl4134_gse35124_down	1/109	0.124134	0.634514	-1.63854	0.745365	SPINT2
tcf3_20154672_cd4pos_cd8pos_thymocytes_thymus_lof_mouse_gpl6246_gse19923_down	1/107	0.122017	0.634514	-1.61768	0.735875	SPEF2
hnf1b_16297991_hek293_embryonic_gof_mouse_gpl96_gds1499_down	1/103	0.117769	0.634514	-1.57477	0.716358	RPS7
tfap2c_18353300_e16dot5_skin_lof_mouse_gpl1261_gds3171_up	1/183	0.199043	0.634514	-1.5253	0.693855	ENKUR
egr1_20019881_retina_lof_mouse_gpl1261_gds3607_down	1/176	0.192234	0.634514	-1.44317	0.656494	FOXJ1
mist1_22510200_pancreas_c57bl6_lof_mouse_gpl6246_gds4341_up	2/788	0.245529	0.634514	-1.39106	0.632787	CLIC6;MIA
prdm1_21670299_e18dot5_small_intestine_lof_mouse_gpl6887_gse29658_down	1/155	0.171465	0.634514	-1.38375	0.629464	CLIC6
zbtb7b_19734230_cd8_p14_memory_lof_mouse_gpl1261_gds3566_down	1/188	0.203873	0.634514	-1.37176	0.62401	ZIC3
tcof1_15522210_neuroblastoma_gof_mouse_gpl339_gds998_up	3/738	0.0592573	0.60975	-1.22167	0.604369	PNP;AHCY;BRIX1
zfpm2_19411579_heart_lof_mouse_gpl1261_gds3659_up	3/882	0.0899006	0.60975	-1.18365	0.58556	CLIC6;ADAMTS4;SPINT2
gata4_21746915_heart_lof_mouse_gpl6246_gds3931_up	1/246	0.257861	0.634514	-1.25493	0.570865	SPEF2
tcf12_20154672_cd4pos_cd8pos_thymocytes_thymus_lof_mouse_gpl6246_gse19923_up	1/168	0.184382	0.634514	-1.24218	0.565061	LRRC23
esr1_21299862_mcf7_lof_human_gpl570_gds4065_up	2/666	0.191564	0.634514	-1.23592	0.562218	EPB41L4A;SPATA18
zbtb7b_19734230_cd8_p14_memory_lof_mouse_gpl1261_gds3566_up	1/244	0.25606	0.634514	-1.22544	0.557448	TMEM212
klf5_18983969_embryonic_stem_cell_lof_mouse_gpl1261_gds3509_up	1/230	0.243335	0.634514	-1.21486	0.552635	ADAMTS4
tcf12_21972416_linnegflt3poscd127posly6dneg_bone_marrow_lof_mouse_gpl1261_gse27402_up	1/190	0.205797	0.634514	-1.20789	0.549464	SLN
nfe2l2_18059474_liver_lof_mouse_gpl1261_gds3406_up	1/260	0.270347	0.634514	-1.14999	0.523127	SPINT2
znf148_21828133_erythroblast_lof_human_gpl571_gse31092_down	2/519	0.129608	0.634514	-1.14373	0.52028	PNP;SPINT2
suz12_17339329_mouse_embryonic_stem_cell_es_cell_lof_mouse_gpl1261_gse31354_up	2/617	0.170405	0.634514	-1.12897	0.513562	OTX2;ENO4
myb_16205643_mcf7_gof_human_gpl96_gse2815_up	1/208	0.222908	0.634514	-1.11011	0.504986	SPINT2
zfpm2_19411579_heart_lof_mouse_gpl1261_gds3659_down	2/765	0.235264	0.634514	-1.09868	0.499785	RARRES2;ENO4
eomes_23431145_e14dot5_neocortex_lof_mouse_gpl6246_gse43387_up	1/216	0.230398	0.634514	-1.08976	0.495727	SPEF2
ott1_22490678_hematopoietic_stem_cell_lof_mouse_gpl8321_gds4315_down	1/237	0.249724	0.634514	-1.08544	0.493762	LRRC23
rbm15_22490678_hematopoietic_stem_cell_lof_mouse_gpl8321_gds4315_down	1/237	0.249724	0.634514	-1.06771	0.485697	LRRC23
rnf2_21051595_92dot1_lof_human_gpl10558_gse24896_up	1/225	0.238739	0.634514	-1.02226	0.465023	RPS7
tcf3_21972416_linnegflt3poscd127posly6dneg_bone_marrow_lof_mouse_gpl1261_gse27402_up	1/288	0.294708	0.634514	-1.01268	0.460665	CCDC146
pou5f1_20526341_human_embryonic_stem_cells_hesc_lof_human_gpl6947_gse21135_up	2/612	0.168269	0.634514	-0.988694	0.449753	CLIC6;OTX2
myc_17159920_cancer_cell_lines_lof_human_gpl570_gds2526_down	1/373	0.363901	0.634514	-0.964891	0.438925	PRMT1
spi1_17041602_preleukemic_hscs_lof_mouse_gpl1261_gds2411_down	1/314	0.316618	0.634514	-0.962044	0.437631	TAF7
lmx1b_18351676_hind_limb_bud_lof_mouse_gpl1261_gds3320_down	1/352	0.34745	0.634514	-0.958554	0.436043	ADAMTS4
cdkn1b_00000000_mouse_embryonic_fibroblast_mef_lof_mouse_gpl6246_gse27672_down	1/254	0.265021	0.634514	-0.957559	0.43559	EBF3
hnf4a_16714383_e18dot5_liver_lof_mouse_gpl1261_gds1916_up	2/1116	0.390802	0.634514	-0.94927	0.431819	PPP1R36;AHCY
nrf1_22586274_liver_lof_mouse_gpl4134_gse35124_up	2685-06-01	0.100785	0.60975	-0.846709	0.418872	SPEF2;ANG2;FOXJ1;EBF3;IRAK4;SH3D19
pdx1_22135308_duodenum_lof_mouse_gpl1261_gds4348_down	1/419	0.398537	0.634514	-0.917715	0.417465	TMEM212
bcor_22012066_cn_aml_lof_human_gpl570_gds4280_up	1/365	0.357682	0.634514	-0.910736	0.41429	ADAMTS4
nfe2l2_22586274_liver_lof_mouse_gpl4134_gse35124_down	1/288	0.294708	0.634514	-0.909522	0.413738	SH3D19
ctnnb1_21914722_ls174t_lof_human_gpl570_gds4386_up	3013-06-01	0.295427	0.634514	-0.908018	0.413054	ADAMTS4;PPP1R36;AHCY;RPS7;TAF7;FOXJ1
ctnnb1_21565795_adrenocortical_adenomas_lof_mouse_gpl570_gds3912_down	1/414	0.394864	0.634514	-0.855458	0.389145	RARRES2
rara_21299862_mcf7_lof_human__gds4065_down	1/359	0.352979	0.634514	-0.823804	0.374746	CCP110
nod2_21335489_hek293_lof_human_gpl570_gds4416_up	2/918	0.303733	0.634514	-0.777194	0.353543	DYNLRB2;SPATA18
erg_19359602_huvec_lof_human_gpl570_gds3557_up	2/900	0.295684	0.634514	-0.767646	0.3492	EPB41L4A;BRIX1
nod2_21335489_hek293_lof_human_gpl570_gds4416_down	2/844	0.2706	0.634514	-0.767184	0.348989	EPB41L4A;LRRC23
foxa1_23539448_lncap_lof_human_gpl10558_gse37314_down	1/309	0.312457	0.634514	-0.724997	0.329799	PRMT1
myb_16205643_primary_monocytes_gof_human_gpl570_gse2816_up	1/319	0.320754	0.634514	-0.705676	0.321009	EPB41L4A
pcgf2_17452456_medulloblastoma_lof_human_gpl570_gds2724_up	15/7511	0.283353	0.634514	-0.681025	0.309796	CLIC6;PPP1R36;TTC12;MIA;RPS7;CCP110;IRAK4;SPINT2;EPB41L4A;CDHR3;TAF7;DYNLRB2;OTX2;RGS22;SH3D19
gata4_16914500_e9dot5_atrioventricular_canal_lof_mouse_gpl1261_gds3663_up	1/354	0.349034	0.634514	-0.666817	0.303333	ENKUR
yy1_20215434_hela_lof_human_gpl570_gds3788_down	1/366	0.358463	0.634514	-0.666725	0.303291	TTC12
gata4_16914500_e9dot5_atrioventricular_canal_lof_mouse_gpl1261_gds3663_down	1/489	0.447742	0.655572	-0.650942	0.274858	LRRC23
glis3_19805515_embryonic_pancreas_lof_mouse_gpl1261_gds3812_down	1/399	0.383711	0.634514	-0.555556	0.25272	IRAK4
gata1_15895080_e12dot5_liver_megakaryocyte_lof_mouse_gpl1261_gds1316_up	1/495	0.451771	0.655572	-0.575421	0.24297	KCTD13
gata4_18812176_jejunum_tissue_lof_mouse_gpl1261_gds3486_down	1/500	0.455108	0.655572	-0.54184	0.228791	SLN
pou5f1_20526341_human_embryonic_stem_cells_hesc_lof_human_gpl6947_gse21135_down	1/375	0.365447	0.634514	-0.497964	0.226522	AHCY
gata3_22922362_treg_cd4poscd25posyfppos_lof_mouse_gpl8321_gse39864_up	1/376	0.366218	0.634514	-0.478711	0.217764	PNP
znf217_22593193_mda_mb_231_gof_human_gpl570_gse35511_up	2/922	0.30552	0.634514	-0.474562	0.215876	TTC12;RARRES2
nobox_18509161_newborn_ovary_lof_mouse_gpl1261_gds3254_up	1/478	0.440278	0.655572	-0.501673	0.21183	CLIC6
rbm15_22490678_hematopoietic_stem_cell_lof_mouse_gpl8321_gds4315_up	1/412	0.393388	0.634514	-0.434816	0.197796	TAF7
ott1_22490678_hematopoietic_stem_cell_lof_mouse_gpl8321_gds4315_up	1/412	0.393388	0.634514	-0.418969	0.190587	TAF7
esr1_21299862_mcf7_lof_human_gpl570_gds4065_down	1/534	0.477275	0.663796	-0.455101	0.186491	RPS7
ncoa_22072566_ly2_lof_human_gpl570_gds4095_up	1/992	0.70249	0.772739	-0.701208	0.180781	HYDIN
ets_00000000_2008_ovarian_cancer_cells_gof_human_gpl6244_gse21129_up	4717-10-01	0.199869	0.634514	-0.393827	0.179151	EPB41L4A;LRRC23;TTC12;PNP;RPS7;CCDC146;CCP110;BRIX1;DYNLRB2;SPATA18
rnf2_20805357_megakaryocytic_l8057_lof_mouse_gpl1261_gse33659_up	2762-05-01	0.428298	0.655572	-0.412392	0.174132	RPS7;PRMT1;KCTD13;CCP110;BRIX1
yy1_20215434_hela_lof_human_gpl570_gds3788_up	1/857	0.648439	0.761679	-0.566093	0.154107	ENKUR
gfi1b_22201127_amulv_gof_mouse_gpl6246_gds4302_down	1/519	0.467606	0.663796	-0.355335	0.145609	SPEF2
esrra_19901197_kidney_lof_mouse_gpl1261_gse16623_down	1/496	0.45244	0.655572	-0.325334	0.137372	SH3D19
cdx2_20696899_caco2_lof_human_gpl570_gse22572_up	3/1499	0.544054	0.68785	-0.3642	0.136278	ADGB;PNP;DYNLRB2
foxa1_21151129_mcfdash7_lof_human_gpl10558_gse25315_up	3/1313	0.47273	0.663796	-0.326056	0.133611	TTC12;CCP110;DYNLRB2
ar_21330406_lncap_lof_human_gpl570_gds4113_up	2/1105	0.741424	0.808218	-0.576301	0.122708	EPB41L4A;TAF7
nr2c2_20864514_liver_1yo_lof_mouse_gpl4134_gse21903_up	2/1160	0.409593	0.638025	-0.255267	0.114712	CLIC6;SPINT2
gata4_18812176_jejunum_tissue_lof_mouse_gpl1261_gds3486_up	1/543	0.482994	0.664117	-0.268665	0.109964	2810433D01RIK
gata1_15860665_megakaryocytes_lof_mouse_gpl1261_gds1245_up	4921-07-01	0.380289	0.634514	-0.220565	0.100334	PNP;AHCY;RPS7;PRMT1;BRIX1;SPINT2;SH3D19
nfe2l2_20133372_lung_lof_mouse_gpl1261_gds3622_up	2/1535	0.557101	0.68785	-0.267165	0.0999691	ZFP874B;FOXJ1
wt1_17420277_e11dot5_urogenital_ridge_lof_mouse_gpl1524_gds2747_up	3848-05-01	0.499959	0.66478	-0.23337	0.0952847	AHCY;SLN;PRMT1;TAF7;BRIX1
foxa2_20483781_p15_lung_lof_mouse_gpl1261_gse19204_up	1/566	0.497333	0.66478	-0.148882	0.0607882	RPS7
bcl11b_18199763_brain_lof_mouse_gpl1261_gds3178_down	1/729	0.588406	0.719163	-0.17562	0.0578963	DNAH6
yy1_22711985_skeletal_muscle_lof_mouse_gpl8321_gse39009_up	3857-07-01	0.317822	0.634514	-0.0570977	0.0259735	ADAMTS4;RPS7;SLN;RARRES2;MEIG1;EBF3;SH3D19
ctnnb1_19652203_myeloma_lof_human_gpl570_gds3578_up	7881-09-01	0.764002	0.825395	-0.129184	0.0247895	CLIC6;AHCY;SPEF2;PRMT1;KCTD13;CCP110;TAF7;BRIX1;IRAK4
suz12_17339329_mouse_embryonic_stem_cell_es_cell_lof_mouse_gpl1261_gse31354_down	1/601	0.518412	0.681825	-0.049118	0.0188113	AHCY
trim28_23493425_cd71pluster119plus_sorted_from_bone_marrow_lof_mouse_gpl6887_gse44063_up	3/1532	0.556024	0.68785	-0.033479	0.0125273	AHCY;ZFP874B;BRIX1
eed_20123906_mouse_embryonic_stem_cell_lof_mouse_gpl1261_gse19076_down	1/643	0.542571	0.68785	-0.0325119	0.0121655	PRMT1
hsf1_19179333_rko_colon_carcinoma_lof_human_gpl6244_gse12762_down	1/569	0.499175	0.66478	-0.0215346	0.00879257	PNP
nfe2l2_23639809_whole_esophagus_lof_mouse_gpl7202_gse39629_up	1/881	1	1	0.0278419	-1.88986e-12	SH3D19
cdkn1b_00000000_mouse_embryonic_fibroblast_mef_lof_mouse_gpl6246_gse27672_up	1/273	1	1	0.249142	-1.69113e-11	SH3D19
rnf2_20123906_mouse_embryonic_stem_cell_lof_mouse_gpl1261_gse19076_up	1/662	0.553107	0.68785	0.00774242	-0.0028971	EBF3
zfx_17448993_embryonic_stem_cell_lof_mouse_gpl1261_gds2718_up	2/1164	0.411289	0.638025	0.0162766	-0.00731437	ADAMTS4;2810433D01RIK
plagl2_17983586_small_intestine_lof_mouse_gpl1261_gds3010_up	1921-02-01	0.680776	0.762721	0.0665624	-0.0180293	CLIC6;AHCY
hsf1_17216044_hela_lof_human_gpl571_gds1733_up	2136-02-01	0.929694	0.961479	0.459703	-0.0180584	EPB41L4A;KCTD13
bmi1_17452456_medulloblastoma_lof_human_gpl570_gds2724_up	7126-06-01	0.94949	0.966578	0.543363	-0.0184704	ADGB;CLIC6;PNP;MIA;KCTD13;IRAK4
klf4_17017123_rko_gof_human_gpl96_gds1942_up	2440-03-01	0.802335	0.851601	0.116529	-0.0187189	TMEM212;TAF7;SPINT2
sin3a_22783022_mcf7_lof_human_gpl570_gds4388_up	4976-05-01	0.950602	0.966578	0.657615	-0.0223542	EPB41L4A;BRIX1;EBF3;RGS22;SPATA18
bcl11b_18199763_brain_lof_mouse_gpl1261_gds3178_up	1/812	0.628378	0.745429	0.0799065	-0.0234762	SPINT2
glis2_17618285_kidney_lof_mouse_gpl2897_gds2817_up	1/913	0.671933	0.761679	0.0968708	-0.0263711	RARRES2
gata3_21892208_mda_mb_231_gof_human_gpl570_gds4080_up	4460-05-01	0.918188	0.957765	0.726816	-0.0313641	CLIC6;EPB41L4A;PNP;RARRES2;SPINT2
irf8_00000000_splenic_cd11bplusgrdash1_hdash2b_gen_background_lof_mouse_gpl6887_gse39228_up	1/649	0.545924	0.68785	0.144028	-0.0538932	BRIX1
gfi1b_22201127_amulv_gof_mouse_gpl6246_gds4302_up	1/794	0.620044	0.742825	0.276554	-0.0822179	PNP
tcof1_15522210_neuroblastoma_gof_mouse_gpl339_gds998_down	1/742	0.594933	0.719868	0.264744	-0.0870178	ADAMTS4
znf217_22593193_mda_mb_231_gof_human_gpl570_gse35511_down	1/917	0.673551	0.761679	0.398017	-0.108352	SPEF2
wt1_00000000_mouse_embryonic_fibroblast_mef_lof_mouse_gpl1261_gse15325_down	1/1409	0.823121	0.866066	0.783251	-0.112627	FOXJ1
irf8_00000000_splenic_cd11bplusgrdash1_hdash2b_gen_background_lof_mouse_gpl6887_gse39228_down	1/899	0.666207	0.761679	0.425551	-0.115848	ZFP874B
tardbp_19910924_hek293e_lof_human_gpl570_gds3730_up	5400-06-01	0.800122	0.851601	0.760173	-0.122112	EPB41L4A;PNP;CCP110;TAF7;SPINT2;SPATA18
creb1_22108299_heart_left_ventricle_lof_mouse_gpl1261_gds3660_up	1/972	0.695028	0.771544	0.500172	-0.129725	SH3D19
rnf2_20805357_u2os_osteosarcoma_lof_human_gpl570_gse23035_up	5469-06-01	0.662892	0.761679	0.909352	-0.247553	EPB41L4A;RPS7;KCTD13;EBF3;ENO4;SH3D19

## Sheet: HISTONE
ENCODE Histone Modifications
Term	Overlap	P-value	Adjusted P-value	Z-score	Combined Score	Genes
H3K4me1_limb_mm9	2000-12-01	3.86785e-05	0.00761967	-1.96678	9.59204	ADAMTS4;ADGB;1700028P14RIK;4932443I19RIK;TTC12;TMEM212;SPEF2;RARRES2;HYDIN;DYNLRB2;1700024G13RIK;SPATA18
H3K4me2_osteoblast_hg19	2000-12-01	3.86785e-05	0.00761967	-1.82049	8.87858	PPP1R36;TMEM212;EPB41L4A;ZIC3;DNAH6;HYDIN;KCTD13;DYNLRB2;RGS22;SPINT2;IRAK4;ENO4
H3K27me3_G1E-ER4_mm9	13/2653	0.00013675	0.0179599	-1.81854	7.30984	ADGB;PPP1R36;4932443I19RIK;TTC12;RARRES2;ANG2;MEIG1;ADAMTS4;1700028P14RIK;SLN;OTX2;SPATA18;SH3D19
H3K4me2_astrocyte_hg19	2000-10-01	0.000823556	0.0360535	-1.76135	5.85253	EPB41L4A;SPEF2;MIA;DNAH6;HYDIN;DYNLRB2;EBF3;IRAK4;RGS22;ENO4
H3K4me1_small intestine_mm9	2000-10-01	0.000823556	0.0360535	-1.73972	5.78065	1700028P14RIK;ADGB;4932443I19RIK;TTC12;SPEF2;ZIC3;HYDIN;RGS22;1700024G13RIK;SPATA18
H3K4me2_fibroblast of lung_hg19	2000-10-01	0.000823556	0.0360535	-1.7143	5.6962	CLIC6;PPP1R36;EPB41L4A;TMEM212;KCTD13;DYNLRB2;RGS22;SPINT2;IRAK4;ENO4
H3K4me1_liver_mm9	15/3706	0.000304915	0.0300341	-1.62438	5.69415	PPP1R36;LRRC23;TTC12;SPEF2;RARRES2;CCDC146;SPINT2;ENO4;ENKUR;ADAMTS4;1700028P14RIK;PNP;ZIC3;RGS22;CCDC162
H3K4me3_astrocyte_hg19	2000-10-01	0.000823556	0.0360535	-1.68417	5.59607	PPP1R36;EPB41L4A;AHCY;DNAH6;HYDIN;DYNLRB2;BRIX1;SPINT2;IRAK4;ENO4
H3K4me1_bone marrow macrophage_mm9	2000-09-01	0.00320156	0.0548441	-1.7985	5.22152	CLIC6;LRRC23;AHCY;CCDC146;DYNLRB2;SPINT2;SPATA18;CCDC162;ENKUR
H3K27me3_fibroblast of lung_hg19	13/3052	0.00054238	0.0360535	-1.57041	5.21808	PPP1R36;RARRES2;DNAH6;FOXJ1;EBF3;SPINT2;ENO4;EPB41L4A;ZIC3;CDHR3;OTX2;RGS22;SPATA18
H3K4me3_myotube_hg19	2000-09-01	0.00320156	0.0548441	-1.74274	5.05962	PPP1R36;EPB41L4A;DNAH6;KCTD13;HYDIN;BRIX1;RGS22;IRAK4;ENO4
H3K4me3_osteoblast_hg19	2000-09-01	0.00320156	0.0548441	-1.66824	4.84335	PPP1R36;DNAH6;KCTD13;HYDIN;DYNLRB2;BRIX1;RGS22;SPINT2;ENO4
H3K4me2_myocyte_mm9	2000-09-01	0.00320156	0.0548441	-1.66254	4.82678	LRRC23;PNP;ZFP874B;BRIX1;DYNLRB2;IRAK4;SPATA18;ENO4;ENKUR
H3K4me1_brain_mm9	2000-09-01	0.00320156	0.0548441	-1.65282	4.79857	ADGB;1700028P14RIK;PPP1R36;TTC12;SPEF2;PNP;HYDIN;RGS22;1700024G13RIK
H3K9ac_keratinocyte_hg19	2000-09-01	0.00320156	0.0548441	-1.64016	4.7618	PPP1R36;AHCY;MIA;KCTD13;HYDIN;TAF7;BRIX1;DYNLRB2;ENO4
H3K4me1_endothelial cell of umbilical vein_hg19	2000-09-01	0.00320156	0.0548441	-1.63174	4.73737	PPP1R36;LRRC23;SPEF2;CCDC146;HYDIN;KCTD13;FOXJ1;BRIX1;ENO4
H3K4me2_A549_hg19	2720-11-01	0.00243962	0.0548441	-1.61238	4.68116	PPP1R36;EPB41L4A;AHCY;SLN;DNAH6;CCDC146;HYDIN;KCTD13;FOXJ1;DYNLRB2;ENO4
H3K4me1_heart_mm9	13/3628	0.00269016	0.0548441	-1.60348	4.65533	ADGB;PPP1R36;4932443I19RIK;LRRC23;AHCY;SPEF2;ANG2;ENO4;1700028P14RIK;HYDIN;2810433D01RIK;1700024G13RIK;SPATA18
H3K27me3_mononuclear cell_hg19	2000-09-01	0.00320156	0.0548441	-1.59511	4.63101	PPP1R36;AHCY;SLN;RARRES2;DNAH6;HYDIN;EBF3;RGS22;SH3D19
H3K4me1_placenta_mm9	2000-09-01	0.00320156	0.0548441	-1.58194	4.59279	ADGB;4932443I19RIK;LRRC23;TTC12;SPEF2;RGS22;SPINT2;1700024G13RIK;CCDC162
H2AFZ_mammary epithelial cell_hg19	2000-09-01	0.00320156	0.0548441	-1.53472	4.4557	PPP1R36;TTC12;TMEM212;EPB41L4A;SPEF2;TAF7;DYNLRB2;RGS22;ENO4
H2AFZ_osteoblast_hg19	2000-09-01	0.00320156	0.0548441	-1.48269	4.30463	PPP1R36;TMEM212;LRRC23;DNAH6;TAF7;DYNLRB2;RGS22;SPINT2;ENO4
H3K27me3_GM12878_hg19	3221-12-01	0.00296927	0.0548441	-1.47413	4.2798	CLIC6;EPB41L4A;LRRC23;SPEF2;AHCY;SLN;RARRES2;FOXJ1;EBF3;DYNLRB2;SPINT2;SPATA18
H3K27me3_K562_hg19	3318-12-01	0.00379544	0.0623085	-1.48437	4.12009	CLIC6;PPP1R36;SLN;DNAH6;HYDIN;CDHR3;FOXJ1;DYNLRB2;BRIX1;OTX2;RGS22;SPATA18
H3K4me1_embryonic fibroblast_mm9	2000-08-01	0.0110045	0.0922504	-1.62464	3.87193	ADAMTS4;4932443I19RIK;SPEF2;ZFP874B;HYDIN;2810433D01RIK;DYNLRB2;SPINT2
H3K36me3_testis_mm9	2000-08-01	0.0110045	0.0922504	-1.5807	3.7672	1700028P14RIK;PPP1R36;LRRC23;HYDIN;TAF7;DYNLRB2;RGS22;SPINT2
H3K4me1_bone marrow_mm9	2000-08-01	0.0110045	0.0922504	-1.56258	3.72402	ADGB;SPEF2;AHCY;ZFP874B;DYNLRB2;SPINT2;SPATA18;ENO4
H3K4me2_H1-hESC_hg19	2000-08-01	0.0110045	0.0922504	-1.55731	3.71146	EPB41L4A;DNAH6;HYDIN;KCTD13;CDHR3;DYNLRB2;BRIX1;RGS22
H3K4me1_CD14-positive monocyte_hg19	2000-08-01	0.0110045	0.0922504	-1.54761	3.68834	PPP1R36;EPB41L4A;LRRC23;AHCY;ZIC3;MEIG1;DYNLRB2;RGS22
H3K9me3_myotube_hg19	2000-08-01	0.0110045	0.0922504	-1.49889	3.57223	SLN;ZIC3;RARRES2;HYDIN;DYNLRB2;RGS22;SPATA18;ENO4
H3K4me3_skeletal muscle myoblast_hg19	2000-08-01	0.0110045	0.0922504	-1.48489	3.53885	EPB41L4A;DNAH6;HYDIN;DYNLRB2;RGS22;IRAK4;ENO4;SH3D19
H3K4me1_mononuclear cell_hg19	2000-08-01	0.0110045	0.0922504	-1.47105	3.50588	PPP1R36;LRRC23;AHCY;ZIC3;CCDC146;DNAH6;RGS22;ENKUR
H3K4me1_keratinocyte_hg19	2000-08-01	0.0110045	0.0922504	-1.46411	3.48934	PPP1R36;LRRC23;PNP;MIA;CCDC146;DNAH6;DYNLRB2;ENKUR
H3K9me3_CD14-positive monocyte_hg19	2000-08-01	0.0110045	0.0922504	-1.45144	3.45915	CLIC6;PPP1R36;EPB41L4A;AHCY;HYDIN;EBF3;RGS22;ENO4
H3K27me3_H1-hESC_hg19	2000-08-01	0.0110045	0.0922504	-1.44714	3.44891	CLIC6;PPP1R36;SPEF2;AHCY;MEIG1;EBF3;RGS22;SPATA18
H3K4me1_Panc1_hg19	2000-08-01	0.0110045	0.0922504	-1.4452	3.44426	ADAMTS4;PPP1R36;TTC12;AHCY;PNP;CCP110;SPATA18;SH3D19
H2AFZ_skeletal muscle myoblast_hg19	2000-08-01	0.0110045	0.0922504	-1.43877	3.42895	EPB41L4A;TMEM212;RPS7;SLN;DYNLRB2;SPINT2;RGS22;ENO4
H3K4me2_fibroblast of dermis_hg19	2000-08-01	0.0110045	0.0922504	-1.42472	3.39547	EPB41L4A;DNAH6;KCTD13;DYNLRB2;RGS22;SPINT2;IRAK4;ENO4
H3K4me3_cardiac mesoderm_hg19	3727-12-01	0.00958811	0.0922504	-1.42217	3.38937	CLIC6;EPB41L4A;SPEF2;AHCY;ZIC3;MEIG1;HYDIN;BRIX1;EBF3;RGS22;ENO4;ENKUR
H3K4me3_brain_mm9	2000-08-01	0.0110045	0.0922504	-1.39983	3.33614	ADGB;ADAMTS4;PPP1R36;ZIC3;CCP110;IRAK4;SPATA18;ENO4
H3K4me1_HepG2_hg19	2000-08-01	0.0110045	0.0922504	-1.39318	3.32028	SPEF2;MIA;RPS7;CCDC146;DNAH6;CDHR3;DYNLRB2;ENKUR
H3K27me3_heart_mm9	2000-08-01	0.0110045	0.0922504	-1.35343	3.22555	1700028P14RIK;CLIC6;LRRC23;ZIC3;EBF3;RGS22;SPINT2;SPATA18
H3K4me3_kidney_mm9	2000-08-01	0.0110045	0.0922504	-1.33629	3.18472	ADGB;LRRC23;SPEF2;ZIC3;CCP110;RGS22;IRAK4;ENO4
H3K27ac_endothelial cell of umbilical vein_hg19	2000-08-01	0.0110045	0.0922504	-1.32944	3.16839	DNAH6;KCTD13;TAF7;DYNLRB2;BRIX1;RGS22;IRAK4;ENO4
H3K4me2_CD14-positive monocyte_hg19	2000-08-01	0.0110045	0.0922504	-1.31322	3.12972	EPB41L4A;SPEF2;DNAH6;KCTD13;DYNLRB2;BRIX1;RGS22;ENO4
H3K9ac_HeLa-S3_hg19	2000-08-01	0.0110045	0.0922504	-1.30378	3.10722	PPP1R36;EPB41L4A;TTC12;KCTD13;TAF7;DYNLRB2;BRIX1;IRAK4
H3K4me3_H1-hESC_hg19	2000-08-01	0.0110045	0.0922504	-1.28093	3.05278	EPB41L4A;DNAH6;HYDIN;FOXJ1;BRIX1;DYNLRB2;IRAK4;ENO4
H3K27me3_endothelial cell of umbilical vein_hg19	3393-11-01	0.0127849	0.104942	-1.19109	2.68513	CLIC6;PPP1R36;LRRC23;AHCY;SLN;ZIC3;RARRES2;DNAH6;HYDIN;FOXJ1;OTX2
H3K27me3_mammary epithelial cell_hg19	2586-09-01	0.0163384	0.131374	-1.21327	2.46258	CLIC6;PPP1R36;EPB41L4A;ZIC3;RARRES2;DNAH6;OTX2;EBF3;RGS22
H3K27me3_kidney epithelial cell_hg19	2217-08-01	0.0194704	0.153427	-1.2778	2.39528	CLIC6;ADAMTS4;AHCY;ZIC3;RARRES2;FOXJ1;EBF3;OTX2
H3K27ac_HeLa-S3_hg19	2000-07-01	0.0331764	0.181548	-1.35595	2.31356	PPP1R36;TTC12;SPEF2;KCTD13;TAF7;BRIX1;IRAK4
H3K27ac_fibroblast of lung_hg19	3617-11-01	0.0199218	0.153906	-1.22408	2.29076	TTC12;PNP;RPS7;PRMT1;MEIG1;DNAH6;TAF7;DYNLRB2;IRAK4;ENKUR;SH3D19
H3K4me1_cerebellum_mm9	2000-07-01	0.0331764	0.181548	-1.32143	2.25466	ADGB;4932443I19RIK;LRRC23;TTC12;HYDIN;TAF7;SPATA18
H3K4me1_fibroblast of dermis_hg19	2000-07-01	0.0331764	0.181548	-1.30433	2.22548	PPP1R36;LRRC23;PNP;DNAH6;CCDC146;FOXJ1;SH3D19
H3K27me3_cerebellum_mm9	6/1486	0.0264439	0.181548	-1.29027	2.2015	CLIC6;PPP1R36;EBF3;OTX2;RGS22;SPATA18
H3K4me2_myotube_hg19	2000-07-01	0.0331764	0.181548	-1.26415	2.15693	PPP1R36;DNAH6;HYDIN;DYNLRB2;IRAK4;SPINT2;ENO4
H3K4me1_GM12878_hg19	2000-07-01	0.0331764	0.181548	-1.25836	2.14706	PPP1R36;EPB41L4A;LRRC23;CCDC146;FOXJ1;SPINT2;IRAK4
H3K4me2_mammary epithelial cell_hg19	2000-07-01	0.0331764	0.181548	-1.25115	2.13476	PPP1R36;EPB41L4A;DNAH6;HYDIN;FOXJ1;EBF3;DYNLRB2
H3K4me1_brown adipose tissue_mm9	2000-07-01	0.0331764	0.181548	-1.25052	2.13368	ADGB;PPP1R36;LRRC23;HYDIN;FOXJ1;SPINT2;SPATA18
H3K9me3_NT2-D1_hg19	6/1583	0.0345427	0.186436	-1.2657	2.12596	RARRES2;HYDIN;TAF7;IRAK4;RGS22;SPATA18
H3K9ac_mammary epithelial cell_hg19	2000-07-01	0.0331764	0.181548	-1.24317	2.12114	DNAH6;KCTD13;HYDIN;TAF7;DYNLRB2;IRAK4;ENO4
H3K27me3_fibroblast of dermis_hg19	2000-07-01	0.0331764	0.181548	-1.23656	2.10985	PPP1R36;EPB41L4A;ZIC3;RARRES2;DYNLRB2;SPINT2;ENO4
H3K4me3_limb_mm9	2000-07-01	0.0331764	0.181548	-1.22688	2.09335	1700028P14RIK;SPEF2;ZIC3;CCP110;IRAK4;SPATA18;ENO4
H3K4me2_endothelial cell of umbilical vein_hg19	2000-07-01	0.0331764	0.181548	-1.22333	2.08729	PPP1R36;DNAH6;KCTD13;DYNLRB2;SPINT2;RGS22;ENO4
H3K9ac_fibroblast of dermis_hg19	2000-07-01	0.0331764	0.181548	-1.21766	2.07762	PPP1R36;DNAH6;KCTD13;TAF7;DYNLRB2;IRAK4;ENO4
H3K9me3_skeletal muscle myoblast_hg19	2000-07-01	0.0331764	0.181548	-1.21606	2.07488	TMEM212;SPEF2;PRMT1;ZIC3;OTX2;RGS22;IRAK4
H3K4me2_HepG2_hg19	2000-07-01	0.0331764	0.181548	-1.20766	2.06056	LRRC23;DNAH6;KCTD13;HYDIN;EBF3;DYNLRB2;ENO4
H3K27ac_keratinocyte_hg19	2000-07-01	0.0331764	0.181548	-1.17924	2.01207	MIA;DNAH6;TAF7;BRIX1;DYNLRB2;IRAK4;ENO4
H3K9ac_astrocyte_hg19	2000-07-01	0.0331764	0.181548	-1.17614	2.00677	AHCY;DNAH6;KCTD13;DYNLRB2;RGS22;SPINT2;ENO4
H3K9ac_A549_hg19	2000-07-01	0.0331764	0.181548	-1.16912	1.99479	PPP1R36;DNAH6;TAF7;BRIX1;DYNLRB2;IRAK4;ENO4
H3K9me3_brain_mm9	3/522	0.0473779	0.245617	-1.36	1.90942	CLIC6;PPP1R36;TAF7
H3K27me3_astrocyte_hg19	2000-07-01	0.0331764	0.181548	-1.11746	1.90665	PPP1R36;SLN;ZIC3;RARRES2;DNAH6;DYNLRB2;EBF3
H3K27me3_small intestine_mm9	2000-07-01	0.0331764	0.181548	-1.10093	1.87844	ADGB;PPP1R36;ZIC3;HYDIN;EBF3;RGS22;SPATA18
H2AFZ_astrocyte_hg19	2000-07-01	0.0331764	0.181548	-1.06194	1.81192	EPB41L4A;LRRC23;AHCY;HYDIN;TAF7;RGS22;ENO4
H3K27me3_G1E_mm9	2569-08-01	0.04196	0.22043	-1.12424	1.70004	1700028P14RIK;CLIC6;PPP1R36;TTC12;SLN;RARRES2;RGS22;CCDC162
H3K9me3_megakaryocyte_mm9	2939-08-01	0.0799414	0.297786	-1.34553	1.62995	CLIC6;PPP1R36;LRRC23;ZIC3;HYDIN;TAF7;2810433D01RIK;OTX2
H3K27me3_cardiac mesoderm_hg19	3485-10-01	0.0379251	0.201926	-1.00055	1.60073	CLIC6;PPP1R36;EPB41L4A;AHCY;RARRES2;FOXJ1;EBF3;OTX2;RGS22;SPATA18
H3K4me3_MCF-7_hg19	6/1890	0.0702346	0.297786	-1.16239	1.40809	PPP1R36;AHCY;ZIC3;HYDIN;ENO4;ENKUR
H3K4me1_cortical plate_mm9	2000-06-01	0.0869173	0.297786	-1.1434	1.38509	4932443I19RIK;LRRC23;RARRES2;KCTD13;SPINT2;SPATA18
H3K9me3_mammary epithelial cell_hg19	2000-06-01	0.0869173	0.297786	-1.12378	1.36133	AHCY;ZIC3;RARRES2;TAF7;OTX2;EBF3
H3K4me1_K562_hg19	3684-10-01	0.0523626	0.267934	-1.02231	1.3464	TMEM212;LRRC23;TTC12;MEIG1;CCDC146;HYDIN;FOXJ1;DYNLRB2;SPINT2;RGS22
H3K4me1_astrocyte_hg19	2000-06-01	0.0869173	0.297786	-1.04742	1.26882	PPP1R36;TTC12;AHCY;MIA;RGS22;ENKUR
H3K9me3_H1-hESC_hg19	2000-06-01	0.0869173	0.297786	-1.03755	1.25686	LRRC23;TMEM212;PNP;HYDIN;TAF7;SPATA18
H3K4me3_cardiac fibroblast_hg19	2902-08-01	0.0754224	0.297786	-1.02895	1.24645	PPP1R36;AHCY;MEIG1;EBF3;SPINT2;RGS22;ENO4;ENKUR
H3K9ac_fibroblast of lung_hg19	2000-06-01	0.0869173	0.297786	-1.02368	1.24006	KCTD13;TAF7;DYNLRB2;IRAK4;SPATA18;ENO4
H3K4me1_ES-Bruce4_mm9	2000-06-01	0.0869173	0.297786	-1.01671	1.23162	ADAMTS4;ADGB;PPP1R36;LRRC23;PNP;ANG2
H3K9ac_heart_mm9	2000-06-01	0.0869173	0.297786	-0.996609	1.20727	ADGB;LRRC23;RGS22;IRAK4;SPATA18;ENO4
H3K27me3_CD14-positive monocyte_hg19	3445-09-01	0.0790873	0.297786	-0.989965	1.19922	CLIC6;PPP1R36;AHCY;SLN;HYDIN;EBF3;OTX2;RGS22;SPATA18
H3K79me2_osteoblast_hg19	2000-06-01	0.0869173	0.297786	-0.98579	1.19417	TTC12;SPEF2;CCDC146;KCTD13;CCP110;IRAK4
H3K4me1_A549_hg19	2951-08-01	0.0814422	0.297786	-0.968532	1.17326	TMEM212;TTC12;AHCY;MIA;SLN;DNAH6;CCDC146;HYDIN
H3K4me3_A549_hg19	3895-10-01	0.0713792	0.297786	-0.963141	1.16673	EPB41L4A;AHCY;SLN;DNAH6;KCTD13;HYDIN;FOXJ1;DYNLRB2;IRAK4;ENO4
H3K4me1_HeLa-S3_hg19	2000-06-01	0.0869173	0.297786	-0.945146	1.14493	PPP1R36;TMEM212;LRRC23;CCDC146;DYNLRB2;ENKUR
H3K4me1_skeletal muscle myoblast_hg19	2000-06-01	0.0869173	0.297786	-0.945071	1.14484	PPP1R36;LRRC23;PNP;CCDC146;SPINT2;ENKUR
H3K27ac_A549_hg19	2991-08-01	0.0865696	0.297786	-0.943942	1.14347	SPEF2;DNAH6;KCTD13;TAF7;DYNLRB2;IRAK4;ENO4;SH3D19
H3K4me3_spleen_mm9	2000-06-01	0.0869173	0.297786	-0.942406	1.14161	LRRC23;SPEF2;CCP110;SPINT2;IRAK4;ENO4
H3K9ac_endothelial cell of umbilical vein_hg19	2000-06-01	0.0869173	0.297786	-0.922876	1.11795	DNAH6;TAF7;BRIX1;DYNLRB2;RGS22;ENO4
H3K4me2_skeletal muscle myoblast_hg19	2000-06-01	0.0869173	0.297786	-0.920715	1.11534	EPB41L4A;DNAH6;HYDIN;BRIX1;RGS22;ENO4
H3K4me1_thymus_mm9	2000-06-01	0.0869173	0.297786	-0.920348	1.11489	ADGB;PPP1R36;HYDIN;KCTD13;EBF3;ENO4
H3K4me2_GM12878_hg19	2000-06-01	0.0869173	0.297786	-0.915073	1.1085	PPP1R36;EPB41L4A;CCDC146;KCTD13;FOXJ1;SPINT2
H3K9ac_CD14-positive monocyte_hg19	2000-06-01	0.0869173	0.297786	-0.905616	1.09704	PRMT1;DNAH6;TAF7;DYNLRB2;SPATA18;SH3D19
H3K27ac_CD14-positive monocyte_hg19	2000-06-01	0.0869173	0.297786	-0.89956	1.08971	SPEF2;PRMT1;KCTD13;TAF7;DYNLRB2;BRIX1
H3K9me3_HeLa-S3_hg19	2000-06-01	0.0869173	0.297786	-0.893846	1.08279	RARRES2;DNAH6;HYDIN;CCP110;TAF7;IRAK4
H3K4me2_HeLa-S3_hg19	2000-06-01	0.0869173	0.297786	-0.877619	1.06313	PPP1R36;LRRC23;SPEF2;KCTD13;DYNLRB2;IRAK4
H3K4me1_mammary epithelial cell_hg19	2000-06-01	0.0869173	0.297786	-0.870892	1.05498	PPP1R36;TTC12;TMEM212;ZIC3;DNAH6;HYDIN
H3K4me3_embryonic fibroblast_mm9	2000-06-01	0.0869173	0.297786	-0.869204	1.05294	ZFP874B;ZIC3;HYDIN;CCP110;RGS22;IRAK4
H3K4me1_olfactory bulb_mm9	2000-06-01	0.0869173	0.297786	-0.868045	1.05153	ADAMTS4;ADGB;PPP1R36;SPEF2;PNP;RARRES2
H3K4me1_lung_mm9	2000-06-01	0.0869173	0.297786	-0.867011	1.05028	PPP1R36;LRRC23;AHCY;FOXJ1;IRAK4;ENO4
H3K4me2_keratinocyte_hg19	2000-06-01	0.0869173	0.297786	-0.862582	1.04491	PPP1R36;MIA;DNAH6;HYDIN;DYNLRB2;RGS22
H3K27me3_H7_hg19	2015-06-01	0.0893523	0.30349	-0.864784	1.03117	CLIC6;PPP1R36;AHCY;RARRES2;EBF3;RGS22
H3K9me3_T-cell acute lymphoblastic leukemia_hg19	2000-06-01	0.0869173	0.297786	-0.843816	1.02218	ZIC3;HYDIN;TAF7;RGS22;SPATA18;ENO4
H3K27ac_testis_mm9	2000-06-01	0.0869173	0.297786	-0.833093	1.00919	SPEF2;4930519F16RIK;CCP110;FOXJ1;IRAK4;ENO4
H3K4me2_CH12.LX_mm9	2000-06-01	0.0869173	0.297786	-0.766518	0.928544	ADAMTS4;LRRC23;TTC12;DYNLRB2;IRAK4;ENO4
H3K4me3_small intestine_mm9	2000-06-01	0.0869173	0.297786	-0.758734	0.919115	PPP1R36;LRRC23;SPEF2;CCP110;RGS22;IRAK4
H3K27ac_H1-hESC_hg19	2000-06-01	0.0869173	0.297786	-0.738064	0.894075	LRRC23;MEIG1;CDHR3;DYNLRB2;ENKUR;SH3D19
H3K4me3_bone marrow_mm9	2000-06-01	0.0869173	0.297786	-0.684378	0.829042	LRRC23;SPEF2;ZFP874B;CCP110;SPINT2;IRAK4
H3K4me3_cerebellum_mm9	2000-06-01	0.0869173	0.297786	-0.670636	0.812394	TTC12;SPEF2;ZIC3;HYDIN;IRAK4;SPINT2
H3K36me3_C2C12_mm9	2/407	0.131648	0.414953	-0.885245	0.778653	RPS7;BRIX1
H3K4me3_mammary epithelial cell_hg19	3567-09-01	0.0937779	0.313123	-0.64375	0.747497	EPB41L4A;MEIG1;CCDC146;DNAH6;HYDIN;BRIX1;DYNLRB2;EBF3;ENO4
H3K27me3_bronchial epithelial cell_hg19	2082-06-01	0.100692	0.333385	-0.6703	0.736295	CLIC6;PPP1R36;ZIC3;RARRES2;EBF3;OTX2
H3K27me3_MEL cell line_mm9	2672-07-01	0.115562	0.368624	-0.728197	0.726724	LRRC23;CDHR3;FOXJ1;RGS22;1700024G13RIK;SPATA18;CCDC162
H3K27me3_kidney_mm9	5/1675	0.116014	0.368624	-0.724253	0.722789	CLIC6;EBF3;OTX2;RGS22;SPATA18
H3K4me3_CD14-positive monocyte_hg19	3639-09-01	0.103181	0.335978	-0.639751	0.697783	PPP1R36;EPB41L4A;ZIC3;PRMT1;BRIX1;DYNLRB2;RGS22;SPINT2;ENO4
H3K27me3_BJ_hg19	2090-06-01	0.102097	0.335218	-0.616612	0.673941	CLIC6;EPB41L4A;RARRES2;FOXJ1;EBF3;OTX2
H3K4me1_erythroblast_mm9	2632-07-01	0.108906	0.351713	-0.626474	0.654628	LRRC23;TTC12;TAF7;EBF3;SPATA18;ENO4;ENKUR
H3K4me3_fibroblast of lung_hg19	5182-12-01	0.0923282	0.310917	-0.559412	0.653522	PPP1R36;EPB41L4A;RPS7;MEIG1;DNAH6;KCTD13;FOXJ1;DYNLRB2;RGS22;SPINT2;ENO4;ENKUR
H3K9me3_erythroblast_mm9	2445-06-01	0.17457	0.453877	-0.818363	0.646449	CLIC6;PPP1R36;ZIC3;FOXJ1;TAF7;EBF3
H3K4me3_H7_hg19	4/1452	0.186648	0.453877	-0.750785	0.593067	EPB41L4A;AHCY;MEIG1;ENO4
H3K4me3_kidney epithelial cell_hg19	1936-05-01	0.178721	0.453877	-0.689588	0.544726	MEIG1;HYDIN;RGS22;ENO4;ENKUR
H3K4me1_ES-E14_mm9	2411-06-01	0.166824	0.453877	-0.684184	0.540457	ADAMTS4;LRRC23;HYDIN;2810433D01RIK;1700024G13RIK;SPATA18
H3K27me3_osteoblast_hg19	2000-05-01	0.195835	0.453877	-0.667075	0.526942	PPP1R36;EPB41L4A;MIA;RARRES2;CDHR3
H3K4me1_G1E-ER4_mm9	2415-06-01	0.167727	0.453877	-0.659277	0.520782	LRRC23;FOXJ1;2810433D01RIK;SPATA18;ENO4;ENKUR
H3K9me3_ES-Bruce4_mm9	2/570	0.221279	0.488037	-0.682587	0.489663	PPP1R36;ANG2
H3K9me3_GM12878_hg19	2000-05-01	0.195835	0.453877	-0.614489	0.485403	PPP1R36;ZIC3;HYDIN;DYNLRB2;RGS22
H3K4me3_olfactory bulb_mm9	2000-05-01	0.195835	0.453877	-0.613473	0.4846	LRRC23;SPEF2;RGS22;IRAK4;ENO4
H3K4me3_astrocyte of the spinal cord_hg19	1965-05-01	0.1864	0.453877	-0.610071	0.481913	EPB41L4A;MEIG1;HYDIN;ENO4;ENKUR
H3K9ac_ES-Bruce4_mm9	2000-05-01	0.195835	0.453877	-0.585731	0.462686	ADGB;PPP1R36;LRRC23;2810433D01RIK;ENKUR
H3K4me1_megakaryocyte_mm9	2505-06-01	0.188611	0.453877	-0.575344	0.454481	ADAMTS4;PPP1R36;FOXJ1;DYNLRB2;1700024G13RIK;ENO4
H3K79me2_fibroblast of lung_hg19	2000-05-01	0.195835	0.453877	-0.56831	0.448924	TTC12;SPEF2;CCDC146;KCTD13;CCP110
H3K27ac_HepG2_hg19	2000-05-01	0.195835	0.453877	-0.567939	0.448631	SPEF2;PRMT1;KCTD13;TAF7;IRAK4
H3K27ac_fibroblast of dermis_hg19	2000-05-01	0.195835	0.453877	-0.559036	0.441599	PRMT1;KCTD13;TAF7;DYNLRB2;IRAK4
H3K4me3_megakaryocyte_mm9	2441-06-01	0.17365	0.453877	-0.551073	0.435309	ADGB;KCTD13;TAF7;BRIX1;RGS22;ENO4
H3K4me3_ES-Bruce4_mm9	2000-05-01	0.195835	0.453877	-0.545199	0.430668	LRRC23;SPEF2;HYDIN;CCP110;IRAK4
H3K4me3_testis_mm9	2000-05-01	0.195835	0.453877	-0.531404	0.419772	LRRC23;SPEF2;ZIC3;HYDIN;IRAK4
H3K4me3_HeLa-S3_hg19	3589-08-01	0.185468	0.453877	-0.516995	0.40839	PPP1R36;EPB41L4A;SPEF2;MEIG1;KCTD13;DYNLRB2;IRAK4;ENKUR
H3K9ac_liver_mm9	2000-05-01	0.195835	0.453877	-0.51472	0.406592	ADGB;TAF7;RGS22;IRAK4;ENO4
H3K4me1_kidney_mm9	2000-05-01	0.195835	0.453877	-0.513861	0.405914	ADGB;PPP1R36;BRIX1;IRAK4;SPATA18
H3K4me3_mononuclear cell_hg19	2000-05-01	0.195835	0.453877	-0.493228	0.389615	PPP1R36;SPEF2;PRMT1;DNAH6;BRIX1
H3K4me3_C2C12_mm9	2000-05-01	0.195835	0.453877	-0.485766	0.383721	TTC12;CCP110;BRIX1;ENO4;ENKUR
H3K27ac_thymus_mm9	2000-05-01	0.195835	0.453877	-0.484576	0.382781	SPEF2;AHCY;PNP;ZFP874B;TAF7
H2AFZ_H1-hESC_hg19	2000-05-01	0.195835	0.453877	-0.461007	0.364163	TMEM212;LRRC23;KCTD13;HYDIN;ENO4
H3K4me1_spleen_mm9	2000-05-01	0.195835	0.453877	-0.444272	0.350943	4932443I19RIK;TTC12;AHCY;RGS22;SPATA18
H3K4me3_thymus_mm9	2000-05-01	0.195835	0.453877	-0.398922	0.31512	LRRC23;SPEF2;CCP110;IRAK4;ENO4
H3K4me3_fibroblast of mammary gland_hg19	2005-05-01	0.197197	0.454361	-0.397379	0.313477	AHCY;MEIG1;EBF3;ENO4;ENKUR
H3K4me3_bone marrow macrophage_mm9	2000-05-01	0.195835	0.453877	-0.391794	0.30949	LRRC23;SPEF2;ZIC3;CCP110;IRAK4
H3K4me3_cortical plate_mm9	2000-05-01	0.195835	0.453877	-0.387486	0.306087	1700028P14RIK;SPEF2;ZIC3;IRAK4;SPINT2
H3K9me3_U2OS_hg19	3/1078	0.233399	0.50527	-0.438699	0.299483	RARRES2;TAF7;RGS22
H3K4me1_H1-hESC_hg19	2000-05-01	0.195835	0.453877	-0.374931	0.296169	LRRC23;CDHR3;DYNLRB2;RGS22;ENKUR
H3K9me1_K562_hg19	2000-05-01	0.195835	0.453877	-0.371437	0.293409	TTC12;PNP;SLN;DYNLRB2;ENKUR
H3K79me2_myotube_hg19	2000-05-01	0.195835	0.453877	-0.370806	0.29291	TTC12;CCDC146;KCTD13;BRIX1;IRAK4
H3K27ac_mammary epithelial cell_hg19	2000-05-01	0.195835	0.453877	-0.364319	0.287786	DNAH6;KCTD13;TAF7;DYNLRB2;IRAK4
H3K27ac_B cell_hg19	2000-05-01	0.195835	0.453877	-0.360908	0.285092	SPEF2;KCTD13;TAF7;DYNLRB2;SPINT2
H3K27ac_HCT116_hg19	2000-05-01	0.195835	0.453877	-0.360752	0.284968	KCTD13;TAF7;BRIX1;IRAK4;ENO4
H3K9ac_skeletal muscle myoblast_hg19	2000-05-01	0.195835	0.453877	-0.352039	0.278086	TTC12;DNAH6;KCTD13;BRIX1;ENO4
H3K27me3_skeletal muscle myoblast_hg19	2000-05-01	0.195835	0.453877	-0.348805	0.275531	PPP1R36;AHCY;RARRES2;RGS22;SPATA18
H3K4me3_fibroblast of pedal digit skin_hg19	2043-05-01	0.207663	0.472944	-0.360155	0.269677	MEIG1;HYDIN;RGS22;ENO4;ENKUR
H3K4me3_Caco-2_hg19	2029-05-01	0.203784	0.466809	-0.35215	0.268281	AHCY;MEIG1;HYDIN;ENO4;ENKUR
H3K4me3_lung_mm9	2000-05-01	0.195835	0.453877	-0.328157	0.259221	LRRC23;SPEF2;CCP110;EBF3;IRAK4
H3K4me3_NT2-D1_hg19	2000-05-01	0.195835	0.453877	-0.311566	0.246115	EPB41L4A;SPEF2;KCTD13;BRIX1;ENO4
H3K27me3_myotube_hg19	2000-05-01	0.195835	0.453877	-0.304661	0.24066	PPP1R36;AHCY;RARRES2;HYDIN;SPATA18
H3K9ac_H1-hESC_hg19	2000-05-01	0.195835	0.453877	-0.303483	0.23973	DNAH6;KCTD13;HYDIN;TAF7;RGS22
H3K36me3_ES-E14_mm9	2000-05-01	0.195835	0.453877	-0.301976	0.23854	ZIC3;PRMT1;TAF7;SPINT2;SH3D19
H3K27ac_astrocyte_hg19	2000-05-01	0.195835	0.453877	-0.296954	0.234573	SPEF2;KCTD13;TAF7;DYNLRB2;IRAK4
H3K4me3_choroid plexus epithelial cell_hg19	2069-05-01	0.214934	0.486691	-0.32467	0.233804	ZIC3;MEIG1;HYDIN;EBF3;ENO4
H3K4me3_BE2C_hg19	4/1594	0.232704	0.50527	-0.313541	0.214043	PNP;AHCY;HYDIN;ENKUR
H3K27me3_brain_mm9	2000-05-01	0.195835	0.453877	-0.231166	0.182605	PPP1R36;LRRC23;SPINT2;RGS22;SPATA18
H3K4me3_fibroblast of pulmonary artery_hg19	2093-05-01	0.221723	0.488037	-0.242032	0.173625	MEIG1;HYDIN;EBF3;ENO4;ENKUR
H3K4me3_cardiac muscle cell_hg19	2087-05-01	0.220019	0.488037	-0.237238	0.170186	AHCY;ZIC3;MEIG1;EBF3;ENO4
H3K36me3_kidney_mm9	3/1187	0.279003	0.575535	-0.302941	0.167362	RPS7;TAF7;SH3D19
H3K27me3_thymus_mm9	2000-05-01	0.195835	0.453877	-0.199518	0.157605	PPP1R36;FOXJ1;EBF3;RGS22;SPATA18
H3K4me3_brain microvascular endothelial cell_hg19	2101-05-01	0.224001	0.490313	-0.210317	0.149895	AHCY;MEIG1;HYDIN;EBF3;ENO4
H3K4me3_placenta_mm9	2000-05-01	0.195835	0.453877	-0.184915	0.14607	ADGB;PPP1R36;CCP110;RGS22;SPATA18
H3K27me3_megakaryocyte_mm9	2638-06-01	0.221298	0.488037	-0.202353	0.145161	1700028P14RIK;PPP1R36;TTC12;HYDIN;FOXJ1;ENO4
H3K9me3_MCF-7_hg19	1/190	0.256552	0.540544	-0.195872	0.120497	TAF7
H3K4me3_fibroblast of the aortic adventitia_hg19	4/1648	0.250962	0.531607	-0.189784	0.119915	MEIG1;EBF3;ENO4;ENKUR
H3K9me3_mononuclear cell_hg19	1/198	0.265758	0.554014	-0.200843	0.118611	TAF7
H3K36me3_myocyte_mm9	1/236	0.307985	0.619856	-0.218391	0.10445	BRIX1
H3K36me3_SK-N-SH_hg19	2/707	0.299951	0.609179	-0.200986	0.0996172	RPS7;TAF7
H3K4me1_CH12.LX_mm9	3885-08-01	0.248055	0.528289	-0.147461	0.0940968	ADAMTS4;CLIC6;TTC12;PNP;MEIG1;CCDC146;DYNLRB2;SPINT2
H3K27me3_keratinocyte_hg19	2221-05-01	0.25903	0.54286	-0.148962	0.0910013	CLIC6;SLN;ZIC3;RARRES2;RGS22
H3K4me3_bronchial epithelial cell_hg19	4/1859	0.324871	0.619856	-0.17312	0.082798	MEIG1;CCDC146;HYDIN;ENO4
H3K27me3_C2C12_mm9	3/1269	0.313944	0.619856	-0.161375	0.0771806	OTX2;1700024G13RIK;RGS22
H3K4me3_Panc1_hg19	3295-07-01	0.244647	0.523863	-0.11198	0.0723979	EPB41L4A;AHCY;DNAH6;DYNLRB2;EBF3;ENO4;ENKUR
H3K27me3_SK-N-SH_hg19	2149-05-01	0.237828	0.512045	-0.103751	0.0694449	CLIC6;EPB41L4A;FOXJ1;EBF3;OTX2
H3K4me3_BJ_hg19	4/1883	0.333443	0.619856	-0.130386	0.0623595	MEIG1;EBF3;RGS22;ENKUR
H3K4me1_fibroblast of lung_hg19	2000-04-01	0.3754	0.619856	-0.0759465	0.0363228	CLIC6;EPB41L4A;LRRC23;DYNLRB2
H4K20me1_myotube_hg19	2000-04-01	0.3754	0.619856	-0.0591719	0.0283001	PNP;SLN;SPATA18;SH3D19
H3K36me3_small intestine_mm9	2000-04-01	0.3754	0.619856	-0.0514131	0.0245893	RPS7;TAF7;SPINT2;SH3D19
H3K27me3_HeLa-S3_hg19	2000-04-01	0.3754	0.619856	-0.0473211	0.0226322	SLN;OTX2;SPATA18;ENO4
H4K20me1_endothelial cell of umbilical vein_hg19	2000-04-01	0.3754	0.619856	-0.0468266	0.0223957	EPB41L4A;RPS7;PRMT1;OTX2
H3K4me3_ES-E14_mm9	3190-07-01	0.219958	0.488037	-0.0275859	0.0197891	ADGB;PPP1R36;SPEF2;BRIX1;IRAK4;SPATA18;ENO4
H3K4me1_osteoblast_hg19	2000-04-01	0.3754	0.619856	-0.0389854	0.0186455	LRRC23;DNAH6;CCDC146;DYNLRB2
H3K27me3_A549_hg19	2891-06-01	0.288336	0.59169	-0.033642	0.0176544	PPP1R36;EPB41L4A;SLN;RARRES2;FOXJ1;SPATA18
H3K4me3_endothelial cell of umbilical vein_hg19	3497-07-01	0.294587	0.601384	-0.0105123	0.00534572	EPB41L4A;AHCY;MEIG1;DNAH6;DYNLRB2;RGS22;ENKUR
H3K4me3_WI38_hg19	2521-05-01	0.351551	0.619856	-0.00779387	0.00372756	MEIG1;DNAH6;FOXJ1;ENO4;ENKUR
H3K36me3_heart_mm9	2000-04-01	0.3754	0.619856	-0.0051929	0.0024836	ADGB;CCDC146;TAF7;BRIX1
H3K4me3_fibroblast of villous mesenchyme_hg19	1982-04-01	0.368938	0.619856	0.025853	-0.0123647	AHCY;MEIG1;ENO4;ENKUR
H3K36me3_endothelial cell of umbilical vein_hg19	2929-01-01	0.991585	0.991585	1.69715	-0.0143428	TAF7
H3K4me3_fibroblast of dermis_hg19	2000-04-01	0.3754	0.619856	0.034648	-0.016571	DNAH6;KCTD13;DYNLRB2;ENO4
H3K4me3_GM12878_hg19	3640-07-01	0.331431	0.619856	0.0364923	-0.0174531	CLIC6;PPP1R36;EPB41L4A;SPEF2;FOXJ1;SPINT2;ENO4
H2AFZ_fibroblast of lung_hg19	2000-04-01	0.3754	0.619856	0.0451218	-0.0215803	SPEF2;DNAH6;RGS22;ENO4
H4K20me1_T-cell acute lymphoblastic leukemia_hg19	2000-04-01	0.3754	0.619856	0.0599512	-0.0286728	PNP;KCTD13;TAF7;ENKUR
H3K27ac_liver_mm9	3076-06-01	0.340161	0.619856	0.0623374	-0.029814	PNP;RARRES2;CCP110;BRIX1;IRAK4;SPINT2
H3K4me3_K562_hg19	4606-09-01	0.277748	0.575535	0.0598497	-0.0330643	SPEF2;MEIG1;DNAH6;HYDIN;KCTD13;TAF7;DYNLRB2;IRAK4;ENKUR
H3K79me2_heart_mm9	2000-04-01	0.3754	0.619856	0.0731065	-0.0349645	RPS7;PRMT1;CCDC146;TAF7
H3K27ac_olfactory bulb_mm9	2000-04-01	0.3754	0.619856	0.0740495	-0.0354155	LRRC23;ZFP874B;ZIC3;IRAK4
H3K36me3_HeLa-S3_hg19	2234-01-01	0.972612	0.975087	1.60122	-0.040396	TAF7
H3K9me3_keratinocyte_hg19	2000-04-01	0.3754	0.619856	0.0889373	-0.0425359	AHCY;HYDIN;EBF3;RGS22
H3K4me3_HepG2_hg19	3586-07-01	0.317402	0.619856	0.0890573	-0.0425933	AHCY;MEIG1;DNAH6;KCTD13;DYNLRB2;IRAK4;ENO4
H3K4me3_GM12865_hg19	1/1451	0.90017	0.964427	1.2017	-0.0435267	ENKUR
H3K36me3_MCF-7_hg19	1/1395	0.89065	0.964427	1.25456	-0.0454413	TAF7
H3K4me3_epithelial cell of proximal tubule_hg19	1/1655	0.928474	0.964427	1.30137	-0.0471369	ENKUR
H3K36me3_ES-Bruce4_mm9	2000-04-01	0.3754	0.619856	0.0995677	-0.0476201	AHCY;PRMT1;TAF7;SH3D19
H3K4me1_NT2-D1_hg19	2000-04-01	0.3754	0.619856	0.101022	-0.0483154	ADAMTS4;LRRC23;KCTD13;ENO4
H3K27me3_liver_mm9	2000-04-01	0.3754	0.619856	0.101423	-0.0485072	CLIC6;EBF3;RGS22;SPATA18
H3K4me3_GM12864_hg19	1/1279	0.868018	0.957981	1.14018	-0.0489455	ENKUR
H3K27ac_embryonic fibroblast_mm9	2000-01-01	0.959532	0.964427	1.352	-0.0489707	IRAK4
H3K36me3_BJ_hg19	1/1302	0.872842	0.960614	1.22901	-0.0493851	TAF7
H3K27me3_testis_mm9	2000-01-01	0.959532	0.964427	1.36629	-0.0494885	EBF3
H3K4me3_skeletal muscle cell_hg19	1/1754	0.939214	0.964427	1.37357	-0.0497522	EBF3
H3K36me3_liver_mm9	2000-01-01	0.959532	0.964427	1.38338	-0.0501074	TAF7
H3K36me3_CH12.LX_mm9	4031-04-01	0.887351	0.964427	1.38738	-0.0502522	PRMT1;CCP110;IRAK4;ENO4
H3K36me3_CD14-positive monocyte_hg19	2000-01-01	0.959532	0.964427	1.3892	-0.0503182	TAF7
H3K27ac_ES-Bruce4_mm9	2000-01-01	0.959532	0.964427	1.40386	-0.0508491	RPS7
H3K36me3_cardiac mesoderm_hg19	2514-02-01	0.910192	0.964427	1.41081	-0.0511011	RPS7;TAF7
H3K79me2_skeletal muscle myoblast_hg19	2000-01-01	0.959532	0.964427	1.43491	-0.0519741	KCTD13
H3K36me3_G1E-ER4_mm9	2903-02-01	0.947316	0.964427	1.43724	-0.0520584	PRMT1;IRAK4
H3K36me3_GM12878_hg19	2531-02-01	0.912218	0.964427	1.43743	-0.0520653	PRMT1;TAF7
H3K9me3_G1E_mm9	3067-04-01	0.712967	0.926369	0.681026	-0.0520869	CLIC6;PPP1R36;ZIC3;DYNLRB2
H3K9ac_MEL cell line_mm9	2000-01-01	0.959532	0.964427	1.43821	-0.0520935	KCTD13
H3K36me3_G1E_mm9	3013-02-01	0.954874	0.964427	1.44177	-0.0522225	PRMT1;IRAK4
H3K9me3_HepG2_hg19	3/1809	0.537092	0.810321	0.2488	-0.0523289	HYDIN;TAF7;DYNLRB2
H3K36me3_keratinocyte_hg19	2651-02-01	0.925376	0.964427	1.44884	-0.0524784	PRMT1;TAF7
H3K79me2_astrocyte_hg19	2000-01-01	0.959532	0.964427	1.45089	-0.0525526	TTC12
H3K36me3_erythroblast_mm9	3059-02-01	0.957725	0.964427	1.46186	-0.05295	PRMT1;SH3D19
H4K20me1_HeLa-S3_hg19	2000-01-01	0.959532	0.964427	1.48659	-0.053846	TAF7
H3K9me3_fibroblast of lung_hg19	2323-03-01	0.708463	0.924286	0.687052	-0.0540938	CLIC6;TMEM212;TAF7
H3K9ac_T-cell acute lymphoblastic leukemia_hg19	2000-01-01	0.959532	0.964427	1.49384	-0.0541085	TAF7
H3K36me3_thymus_mm9	1/1235	0.858286	0.952576	1.11611	-0.0542264	RPS7
H4K20me1_keratinocyte_hg19	2000-01-01	0.959532	0.964427	1.52199	-0.0551279	TAF7
H3K36me3_fibroblast of lung_hg19	2000-01-01	0.959532	0.964427	1.52282	-0.0551581	TAF7
H4K20me1_HepG2_hg19	2000-01-01	0.959532	0.964427	1.52759	-0.055331	TAF7
H3K27me3_MCF-7_hg19	1/989	0.789492	0.92884	0.751323	-0.0554616	CLIC6
H3K27ac_MEL cell line_mm9	2000-01-01	0.959532	0.964427	1.54211	-0.0558569	TAF7
H3K27ac_skeletal muscle myoblast_hg19	2000-01-01	0.959532	0.964427	1.54247	-0.0558699	IRAK4
H2AFZ_T-cell acute lymphoblastic leukemia_hg19	2000-01-01	0.959532	0.964427	1.54344	-0.0559051	SPEF2
H3K9ac_K562_hg19	3409-03-01	0.910747	0.964427	1.54852	-0.0560889	KCTD13;TAF7;IRAK4
H3K4me3_brown adipose tissue_mm9	2000-04-01	0.3754	0.619856	0.117967	-0.0564198	PPP1R36;SPEF2;CCP110;IRAK4
H3K4me3_GM06990_hg19	2/1852	0.790082	0.92884	0.765664	-0.0565202	MEIG1;ENO4
H3K79me2_keratinocyte_hg19	2000-01-01	0.959532	0.964427	1.56222	-0.0565854	KCTD13
H3K27ac_kidney_mm9	2000-01-01	0.959532	0.964427	1.56503	-0.056687	IRAK4
H3K4me3_MEL cell line_mm9	4088-04-01	0.894023	0.964427	1.57194	-0.0569373	TTC12;TAF7;CCP110;IRAK4
H3K79me2_C2C12_mm9	2000-01-01	0.959532	0.964427	1.58859	-0.0575403	RPS7
H3K36me3_brain_mm9	2000-04-01	0.3754	0.619856	0.12127	-0.0579994	RPS7;TAF7;OTX2;EBF3
H3K27ac_myotube_hg19	2000-01-01	0.959532	0.964427	1.625	-0.0588593	BRIX1
H3K36me3_astrocyte_hg19	2000-01-01	0.959532	0.964427	1.63871	-0.0593558	TAF7
H3K9me3_osteoblast_hg19	2000-04-01	0.3754	0.619856	0.124779	-0.0596781	RARRES2;CDHR3;TAF7;OTX2
H3K4me3_HL-60_hg19	2/1881	0.797385	0.92884	0.814709	-0.0601407	MEIG1;CCDC146
H3K36me3_bronchial epithelial cell_hg19	2/1681	0.742326	0.92884	0.823859	-0.0608161	RPS7;TAF7
H3K4me3_astrocyte of the cerebellum_hg19	2/1594	0.714762	0.926369	0.812192	-0.0621188	SPINT2;ENKUR
H3K79me2_H1-hESC_hg19	2000-04-01	0.3754	0.619856	0.130424	-0.0623778	ZIC3;RARRES2;KCTD13;IRAK4
H3K9me3_G1E-ER4_mm9	2782-03-01	0.817809	0.92884	0.850709	-0.0627981	CLIC6;PPP1R36;ZIC3
H3K36me3_megakaryocyte_mm9	3028-03-01	0.861042	0.952951	1.30468	-0.0628746	RPS7;PRMT1;IRAK4
H3K36me3_H7_hg19	2/1851	0.789826	0.92884	0.857774	-0.0633196	RPS7;TAF7
H3K4me3_GM12866_hg19	2000-02-01	0.825112	0.92884	0.88978	-0.0656823	PPP1R36;FOXJ1
H3K4me3_T-cell acute lymphoblastic leukemia_hg19	2000-04-01	0.3754	0.619856	0.13915	-0.066551	LRRC23;SPEF2;CCDC146;KCTD13
H3K27ac_bone marrow macrophage_mm9	2000-02-01	0.825112	0.92884	0.90257	-0.0666264	PNP;BRIX1
H3K79me2_T-cell acute lymphoblastic leukemia_hg19	2000-04-01	0.3754	0.619856	0.142847	-0.0683192	LRRC23;SPEF2;MEIG1;IRAK4
H3K9ac_CH12.LX_mm9	2000-02-01	0.825112	0.92884	0.928877	-0.0685684	BRIX1;DYNLRB2
H3K4me3_G1E_mm9	2531-03-01	0.762973	0.92884	0.945275	-0.0697788	KCTD13;IRAK4;ENO4
H3K36me3_spleen_mm9	2000-02-01	0.825112	0.92884	0.948106	-0.0699879	RPS7;KCTD13
H3K9me3_endothelial cell of umbilical vein_hg19	2000-02-01	0.825112	0.92884	0.955965	-0.070568	ZIC3;TAF7
H3K27me3_NT2-D1_hg19	2000-02-01	0.825112	0.92884	0.964344	-0.0711865	PPP1R36;AHCY
H3K36me3_A549_hg19	3112-04-01	0.724013	0.92884	0.971201	-0.0716927	PRMT1;DYNLRB2;IRAK4;ENO4
H3K9me3_CH12.LX_mm9	2689-05-01	0.404733	0.653544	0.168756	-0.0717794	CLIC6;PPP1R36;TMEM212;ZIC3;2810433D01RIK
H2AFZ_myotube_hg19	2000-04-01	0.3754	0.619856	0.150326	-0.0718961	PPP1R36;EPB41L4A;SPINT2;RGS22
H3K27ac_GM12878_hg19	2000-02-01	0.825112	0.92884	0.980293	-0.0723638	TAF7;BRIX1
H3K27ac_limb_mm9	2000-02-01	0.825112	0.92884	0.980762	-0.0723984	ZIC3;ENKUR
H4K20me1_fibroblast of dermis_hg19	2000-02-01	0.825112	0.92884	0.983259	-0.0725828	PRMT1;TAF7
H3K79me2_K562_hg19	2000-02-01	0.825112	0.92884	0.989111	-0.0730148	TTC12;KCTD13
H3K4me3_foreskin fibroblast_hg19	3309-04-01	0.768831	0.92884	0.994205	-0.0733908	AHCY;EBF3;ENO4;ENKUR
H4K20me1_K562_hg19	2000-02-01	0.825112	0.92884	0.998015	-0.073672	PNP;IRAK4
H4K20me1_osteoblast_hg19	2000-02-01	0.825112	0.92884	1.00578	-0.0742449	PRMT1;KCTD13
H3K4me3_NB4_hg19	2000-02-01	0.825112	0.92884	1.00891	-0.0744762	SPEF2;EBF3
H2AFZ_A549_hg19	3109-04-01	0.723286	0.92884	1.01307	-0.0747837	LRRC23;SLN;CCDC146;DNAH6
H3K27me3_myocyte_mm9	2/1183	0.551826	0.810321	0.361317	-0.0759941	RGS22;SPATA18
H3K27ac_spleen_mm9	2000-02-01	0.825112	0.92884	1.03232	-0.0762041	SPEF2;IRAK4
H3K36me3_Caco-2_hg19	1/382	0.449235	0.713705	0.227258	-0.0766509	TAF7
H3K27ac_brain_mm9	2000-02-01	0.825112	0.92884	1.03975	-0.0767527	ZIC3;CCP110
H3K36me3_GM06990_hg19	2/1255	0.584381	0.810321	0.368239	-0.07745	RPS7;TAF7
H3K36me3_osteoblast_hg19	2000-02-01	0.825112	0.92884	1.05258	-0.0776998	TAF7;EBF3
H3K9ac_ES-E14_mm9	2000-02-01	0.825112	0.92884	1.07006	-0.0789905	ZFP874B;EBF3
H3K27ac_heart_mm9	2941-03-01	0.846856	0.942546	1.33929	-0.0792464	TMEM212;TAF7;IRAK4
H3K27ac_brown adipose tissue_mm9	2000-02-01	0.825112	0.92884	1.07483	-0.0793427	BRIX1;IRAK4
H3K27ac_K562_hg19	2000-02-01	0.825112	0.92884	1.08847	-0.0803491	LRRC23;KCTD13
H3K4me1_HCT116_hg19	2000-02-01	0.825112	0.92884	1.09964	-0.0811737	LRRC23;ENO4
H3K4me3_Jurkat_hg19	2071-02-01	0.840031	0.937599	1.26218	-0.0813263	SPEF2;CCDC146
H3K27ac_osteoblast_hg19	2000-04-01	0.3754	0.619856	0.170157	-0.0813806	DNAH6;KCTD13;TAF7;DYNLRB2
H3K4me3_HCT116_hg19	2040-02-01	0.83366	0.933131	1.18069	-0.0817149	MEIG1;ENKUR
H3K79me2_HeLa-S3_hg19	2000-02-01	0.825112	0.92884	1.10704	-0.0817203	KCTD13;SH3D19
H4K20me1_GM12878_hg19	2000-02-01	0.825112	0.92884	1.10714	-0.0817272	PPP1R36;PRMT1
H3K79me2_liver_mm9	2000-02-01	0.825112	0.92884	1.11469	-0.0822847	AHCY;PRMT1
H3K4me3_retinal pigment epithelial cell_hg19	2021-02-01	0.829646	0.931284	1.16356	-0.0828348	MEIG1;ENKUR
H4K20me1_CD14-positive monocyte_hg19	2000-02-01	0.825112	0.92884	1.14125	-0.0842455	PRMT1;KCTD13
H4K20me1_A549_hg19	2000-02-01	0.825112	0.92884	1.14245	-0.0843343	KCTD13;TAF7
H3K79me2_endothelial cell of umbilical vein_hg19	2000-02-01	0.825112	0.92884	1.16614	-0.0860826	KCTD13;IRAK4
H3K27ac_ES-E14_mm9	2000-02-01	0.825112	0.92884	1.17463	-0.0867099	RGS22;IRAK4
H3K27ac_CH12.LX_mm9	2000-02-01	0.825112	0.92884	1.17754	-0.0869246	TAF7;IRAK4
H3K9me3_fibroblast of dermis_hg19	2000-02-01	0.825112	0.92884	1.18758	-0.0876653	CLIC6;TAF7
H3K36me3_NT2-D1_hg19	2000-03-01	0.606712	0.810321	0.419015	-0.0881294	MIA;RPS7;ZIC3
H3ac_myocyte_mm9	2000-02-01	0.825112	0.92884	1.20863	-0.0892195	AHCY;IRAK4
H3K27me3_CH12.LX_mm9	2618-04-01	0.586634	0.810321	0.426935	-0.0897953	ADAMTS4;LRRC23;CDHR3;SPATA18
H3K4me2_T-cell acute lymphoblastic leukemia_hg19	2000-04-01	0.3754	0.619856	0.18906	-0.0904213	SPEF2;CCDC146;KCTD13;FOXJ1
H3K9me3_A549_hg19	2000-03-01	0.606712	0.810321	0.432118	-0.0908854	RPS7;DYNLRB2;RGS22
H3K27me3_HepG2_hg19	2000-04-01	0.3754	0.619856	0.190849	-0.0912769	DNAH6;TAF7;OTX2;SPATA18
H3K79me2_mammary epithelial cell_hg19	2000-02-01	0.825112	0.92884	1.24638	-0.092006	MIA;IRAK4
H3K4me2_K562_hg19	2000-04-01	0.3754	0.619856	0.194095	-0.0928295	LRRC23;DNAH6;HYDIN;KCTD13
H2AFZ_CD14-positive monocyte_hg19	2000-02-01	0.825112	0.92884	1.25825	-0.0928823	PPP1R36;EPB41L4A
H2AFZ_GM12878_hg19	2000-02-01	0.825112	0.92884	1.26134	-0.0931106	DNAH6;KCTD13
H4K20me1_skeletal muscle myoblast_hg19	2000-02-01	0.825112	0.92884	1.26221	-0.0931745	CLIC6;TAF7
H2AFZ_HeLa-S3_hg19	2000-02-01	0.825112	0.92884	1.28134	-0.0945868	EPB41L4A;DNAH6
H3K9ac_NT2-D1_hg19	2000-02-01	0.825112	0.92884	1.30523	-0.0963504	AHCY;TAF7
H3K9ac_GM12878_hg19	2000-03-01	0.606712	0.810321	0.476075	-0.100131	KCTD13;CCP110;TAF7
H3K4me1_G1E_mm9	2521-04-01	0.555769	0.810321	0.478388	-0.100617	TTC12;CCP110;FOXJ1;SPATA18
H3K4me3_SK-N-MC_hg19	3/1414	0.376004	0.619856	0.21045	-0.100652	PNP;EBF3;SPINT2
H3K36me3_HepG2_hg19	2389-04-01	0.51206	0.797437	0.449769	-0.101806	RPS7;PRMT1;TAF7;SPATA18
H3K4me3_WERI-Rb-1_hg19	3/1606	0.456561	0.71954	0.315845	-0.103958	AHCY;SPEF2;ENKUR
H3K4me3_fibroblast of foreskin _hg19	3/1505	0.414566	0.66669	0.259286	-0.105123	MEIG1;SPINT2;ENKUR
H3K79me2_CD14-positive monocyte_hg19	2000-03-01	0.606712	0.810321	0.507897	-0.106824	CCDC146;KCTD13;BRIX1
H3K4me3_fibroblast of upper leg skin_hg19	1975-03-01	0.59798	0.810321	0.508832	-0.10702	MEIG1;ENO4;ENKUR
H3K4me1_T-cell acute lymphoblastic leukemia_hg19	2000-03-01	0.606712	0.810321	0.511509	-0.107583	LRRC23;MEIG1;CCDC146
H3K9me3_K562_hg19	2000-03-01	0.606712	0.810321	0.512657	-0.107825	RPS7;TAF7;DYNLRB2
H3K27ac_T-cell acute lymphoblastic leukemia_hg19	2000-04-01	0.3754	0.619856	0.231497	-0.110718	SPEF2;CCDC146;KCTD13;BRIX1
H3K4me3_myocyte_mm9	2000-04-01	0.3754	0.619856	0.231776	-0.110851	TTC12;PNP;CCP110;ENO4
H2AFZ_keratinocyte_hg19	2000-04-01	0.3754	0.619856	0.233074	-0.111472	TMEM212;LRRC23;RGS22;SH3D19
H3K36me3_myotube_hg19	2000-03-01	0.606712	0.810321	0.542153	-0.114029	CCP110;TAF7;RGS22
H3K27me3_T-cell acute lymphoblastic leukemia_hg19	2000-03-01	0.606712	0.810321	0.54783	-0.115223	SPEF2;FOXJ1;SPINT2
H3K27me3_spleen_mm9	2000-04-01	0.3754	0.619856	0.2448	-0.11708	ZIC3;EBF3;RGS22;SPATA18
H3K27ac_bone marrow_mm9	2000-03-01	0.606712	0.810321	0.56386	-0.118594	SPEF2;CCP110;IRAK4
H3K4me1_testis_mm9	2000-03-01	0.606712	0.810321	0.574408	-0.120812	SPEF2;EBF3;SPATA18
H3K4me3_heart_mm9	3158-05-01	0.549249	0.810321	0.579873	-0.121962	ADGB;SPEF2;CCP110;IRAK4;RGS22
H2AFZ_HepG2_hg19	2000-04-01	0.3754	0.619856	0.256042	-0.122457	LRRC23;RARRES2;KCTD13;TAF7
H3K4me3_SK-N-SH_hg19	2000-03-01	0.606712	0.810321	0.587443	-0.123554	MEIG1;HYDIN;ENKUR
H3K36me3_H1-hESC_hg19	2000-04-01	0.3754	0.619856	0.261012	-0.124834	ADAMTS4;PRMT1;TAF7;ENO4
H3K4me1_myotube_hg19	2000-03-01	0.606712	0.810321	0.595687	-0.125288	LRRC23;SPINT2;ENKUR
H3K36me3_fibroblast of dermis_hg19	2000-03-01	0.606712	0.810321	0.596123	-0.12538	TAF7;EBF3;SPATA18
H3K4me2_B cell_hg19	2000-04-01	0.3754	0.619856	0.263273	-0.125915	SPEF2;KCTD13;EBF3;RGS22
H3K27ac_Panc1_hg19	2000-03-01	0.606712	0.810321	0.601294	-0.126467	KCTD13;TAF7;ENO4
H2AFZ_endothelial cell of umbilical vein_hg19	2000-03-01	0.606712	0.810321	0.60386	-0.127007	KCTD13;TAF7;ENO4
H4K20me1_H1-hESC_hg19	2000-03-01	0.606712	0.810321	0.605364	-0.127323	RPS7;ZIC3;EBF3
H2AFZ_B cell_hg19	2000-03-01	0.606712	0.810321	0.605705	-0.127395	EPB41L4A;SPEF2;TAF7
H4K20me1_fibroblast of lung_hg19	2000-03-01	0.606712	0.810321	0.610457	-0.128395	RPS7;PRMT1;TAF7
H3K36me3_mammary epithelial cell_hg19	2000-03-01	0.606712	0.810321	0.612113	-0.128743	PRMT1;TAF7;SPATA18
H3K27me3_ES-Bruce4_mm9	2000-03-01	0.606712	0.810321	0.616728	-0.129714	PPP1R36;OTX2;SPATA18
H3K9me3_astrocyte_hg19	2000-03-01	0.606712	0.810321	0.617635	-0.129904	ZIC3;TAF7;RGS22
H3K4me3_fibroblast of skin of abdomen_hg19	2074-04-01	0.401928	0.651685	0.316959	-0.13572	AHCY;MEIG1;EBF3;ENKUR
H3K79me2_myocyte_mm9	2000-03-01	0.606712	0.810321	0.655978	-0.137969	RPS7;TAF7;BRIX1
H3K4me3_fibroblast of gingiva_hg19	2061-03-01	0.627513	0.832459	0.753327	-0.138139	MEIG1;ENO4;ENKUR
H3K79me2_GM12878_hg19	2000-03-01	0.606712	0.810321	0.668654	-0.140635	CCDC146;KCTD13;CCP110
H3K27ac_MCF-7_hg19	2000-03-01	0.606712	0.810321	0.669855	-0.140888	PRMT1;TAF7;BRIX1
H4K20me1_mammary epithelial cell_hg19	2000-03-01	0.606712	0.810321	0.672277	-0.141397	PRMT1;FOXJ1;EBF3
H3K9me1_keratinocyte_hg19	2000-03-01	0.606712	0.810321	0.674461	-0.141856	CLIC6;ADAMTS4;RPS7
H3K4me3_B cell_hg19	2843-05-01	0.453281	0.71724	0.427126	-0.141953	EPB41L4A;SPEF2;SPATA18;ENO4;ENKUR
H3K4me3_epithelial cell of esophagus_hg19	2093-03-01	0.638135	0.840887	0.827369	-0.143381	HYDIN;RGS22;ENKUR
H3K4me3_HEK293_hg19	2116-03-01	0.645644	0.845129	0.852338	-0.143419	MEIG1;EBF3;ENO4
H2AFZ_fibroblast of dermis_hg19	2000-03-01	0.606712	0.810321	0.694312	-0.146031	LRRC23;PRMT1;RGS22
H3K9ac_HepG2_hg19	2000-03-01	0.606712	0.810321	0.714246	-0.150224	KCTD13;TAF7;DYNLRB2
H3K79me2_A549_hg19	2787-04-01	0.637525	0.840887	0.868102	-0.15044	TTC12;SPEF2;IRAK4;ENO4
H3K36me3_T-cell acute lymphoblastic leukemia_hg19	2000-03-01	0.606712	0.810321	0.721272	-0.151702	PRMT1;KCTD13;TAF7
H3K79me2_HepG2_hg19	2000-03-01	0.606712	0.810321	0.729625	-0.153459	RARRES2;KCTD13;BRIX1
H3K9ac_myotube_hg19	2000-04-01	0.3754	0.619856	0.323373	-0.154659	DNAH6;DYNLRB2;BRIX1;IRAK4
H3K4me3_GM12875_hg19	2000-03-01	0.606712	0.810321	0.740646	-0.155777	MEIG1;CCDC146;FOXJ1
H3K4me1_MEL cell line_mm9	4170-06-01	0.641325	0.842273	0.925682	-0.158894	PPP1R36;SPEF2;MEIG1;CCDC146;FOXJ1;ENKUR
H3K79me3_C2C12_mm9	2000-03-01	0.606712	0.810321	0.761132	-0.160085	RPS7;TAF7;BRIX1
H3K4me3_liver_mm9	2880-05-01	0.464838	0.727172	0.512433	-0.163257	SPEF2;CCP110;SPINT2;IRAK4;ENO4
H3K27ac_cerebellum_mm9	2000-03-01	0.606712	0.810321	0.800426	-0.16835	ZIC3;CCP110;IRAK4
H3K27me3_erythroblast_mm9	2712-04-01	0.615413	0.819165	0.860635	-0.171671	CDHR3;HYDIN;EBF3;SPATA18
H3K36me3_MEL cell line_mm9	3352-06-01	0.419423	0.66904	0.428206	-0.172101	RPS7;ZFP874B;MEIG1;CCDC146;TAF7;ENKUR
H3K4me3_keratinocyte_hg19	3344-06-01	0.417119	0.668068	0.429708	-0.173329	EPB41L4A;MEIG1;DNAH6;KCTD13;DYNLRB2;ENO4
H3K79me2_fibroblast of dermis_hg19	2000-03-01	0.606712	0.810321	0.83883	-0.176427	SPEF2;KCTD13;BRIX1
H3ac_C2C12_mm9	2000-03-01	0.606712	0.810321	0.871276	-0.183252	ZFP874B;BRIX1;IRAK4
H3K36me3_K562_hg19	2634-05-01	0.387305	0.633188	0.426497	-0.194904	TTC12;KCTD13;TAF7;CCP110;IRAK4
H3K4me3_G1E-ER4_mm9	2605-05-01	0.378116	0.62074	0.417343	-0.199007	FOXJ1;BRIX1;IRAK4;SPATA18;ENO4
H3K4me3_erythroblast_mm9	2674-05-01	0.399981	0.651209	0.470447	-0.201786	SPEF2;KCTD13;BRIX1;IRAK4;ENO4
H3K4me3_CH12.LX_mm9	4143-07-01	0.465095	0.727172	0.652022	-0.207729	TTC12;ZFP874B;EBF3;DYNLRB2;IRAK4;SPINT2;ENO4

## Sheet: KEGG
KEGG Pathway
Term	Overlap	P-value	Adjusted P-value	Z-score	Combined Score	Genes
Basal transcription factors_Homo sapiens_hsa03022	1945-01-01	0.0512743	0.19939	-1.83823	2.96414	TAF7
Nicotinate and nicotinamide metabolism_Homo sapiens_hsa00760	2016-01-29	0.033707	0.19939	-1.81848	2.93228	PNP
Cysteine and methionine metabolism_Homo sapiens_hsa00270	1945-01-01	0.0512743	0.19939	-1.80614	2.91238	AHCY
Leishmaniasis_Homo sapiens_hsa05140	1973-01-01	0.0813453	0.19939	-1.77744	2.86611	IRAK4
Glucagon signaling pathway_Homo sapiens_hsa04922	1/101	0.110579	0.19939	-1.74835	2.8192	PRMT1
Toll-like receptor signaling pathway_Homo sapiens_hsa04620	1/106	0.115713	0.19939	-1.65786	2.67328	IRAK4
Toxoplasmosis_Homo sapiens_hsa05145	1/118	0.127928	0.19939	-1.65235	2.6644	IRAK4
Chagas disease (American trypanosomiasis)_Homo sapiens_hsa05142	1/104	0.113662	0.19939	-1.64295	2.64925	IRAK4
NF-kappa B signaling pathway_Homo sapiens_hsa04064	1993-01-01	0.102311	0.19939	-1.62498	2.62026	IRAK4
Pertussis_Homo sapiens_hsa05133	1975-01-01	0.0834609	0.19939	-1.60848	2.59367	IRAK4
Neurotrophin signaling pathway_Homo sapiens_hsa04722	1/120	0.129949	0.19939	-1.59297	2.56864	IRAK4
Pyrimidine metabolism_Homo sapiens_hsa00240	1/105	0.114688	0.19939	-1.57102	2.53326	PNP
Measles_Homo sapiens_hsa05162	1/136	0.145974	0.19939	-1.53016	2.46737	IRAK4
Influenza A_Homo sapiens_hsa05164	1/175	0.183957	0.206481	-1.55507	2.4532	IRAK4
FoxO signaling pathway_Homo sapiens_hsa04068	1/133	0.142989	0.19939	-1.52129	2.45306	PRMT1
Signaling pathways regulating pluripotency of stem cells_Homo sapiens_hsa04550	1/142	0.151916	0.19939	-1.45464	2.3456	ZIC3
Ribosome_Homo sapiens_hsa03010	1/137	0.146967	0.19939	-1.40677	2.26841	RPS7
Huntington's disease_Homo sapiens_hsa05016	1/193	0.200983	0.211032	-1.42984	2.22446	DNAH6
Purine metabolism_Homo sapiens_hsa00230	1/176	0.184911	0.206481	-1.37291	2.16582	PNP
Tuberculosis_Homo sapiens_hsa05152	1/178	0.186817	0.206481	-1.36578	2.15457	IRAK4
Metabolic pathways_Homo sapiens_hsa01100	2/1239	0.42693	0.42693	-1.51493	1.28941	AHCY;PNP

## Sheet: REACTOME
REACTOME
Term	Overlap	P-value	Adjusted P-value	Z-score	Combined Score	Genes
POU5F1 (OCT4), SOX2, NANOG activate genes related to proliferation_Homo sapiens_R-HSA-2892247	2016-01-13	0.0216053	0.249756	-2.15978	2.9962	ZIC3
TP53 Regulates Transcription of Genes Involved in G2 Cell Cycle Arrest_Homo sapiens_R-HSA-6804114	2016-01-18	0.0292158	0.249756	-2.10266	2.91696	PRMT1
Disease_Homo sapiens_R-HSA-1643685	3/725	0.0985134	0.249756	-2.08881	2.89774	ADAMTS4;RPS7;IRAK4
Metabolism of amino acids and derivatives_Homo sapiens_R-HSA-71291	2/335	0.0948333	0.249756	-2.00248	2.77798	AHCY;RPS7
Organelle biogenesis and maintenance_Homo sapiens_R-HSA-1852241	2/326	0.0905426	0.249756	-1.98833	2.75835	CCP110;DYNLRB2
Assembly of the primary cilium_Homo sapiens_R-HSA-5617833	2/187	0.0339115	0.249756	-1.94687	2.70083	CCP110;DYNLRB2
Purine salvage_Homo sapiens_R-HSA-74217	2016-01-13	0.0216053	0.249756	-1.93652	2.68647	PNP
Selenoamino acid metabolism_Homo sapiens_R-HSA-2408522	2/111	0.0129207	0.249756	-1.93252	2.68093	AHCY;RPS7
Formation of the ternary complex, and subsequently, the 43S complex_Homo sapiens_R-HSA-72695	1950-01-01	0.0766364	0.249756	-1.92097	2.66491	RPS7
Diseases associated with the TLR signaling cascade_Homo sapiens_R-HSA-5602358	2016-01-24	0.0382759	0.249756	-1.88316	2.61245	IRAK4
Interleukin-1 signaling_Homo sapiens_R-HSA-446652	1944-01-01	0.0679123	0.249756	-1.87779	2.605	IRAK4
Defective B3GALTL causes Peters-plus syndrome (PpS)_Homo sapiens_R-HSA-5083635	1937-01-01	0.0576374	0.249756	-1.87533	2.60159	ADAMTS4
Ribosomal scanning and start codon recognition_Homo sapiens_R-HSA-72702	1957-01-01	0.0867187	0.249756	-1.87115	2.59579	RPS7
Diseases of Immune System_Homo sapiens_R-HSA-5260271	2016-01-24	0.0382759	0.249756	-1.85906	2.57902	IRAK4
Purine catabolism_Homo sapiens_R-HSA-74259	2016-01-10	0.0170124	0.249756	-1.84941	2.56562	PNP
Transcriptional regulation of pluripotent stem cells_Homo sapiens_R-HSA-452723	1942-01-01	0.0649873	0.249756	-1.8335	2.54356	ZIC3
Translation initiation complex formation_Homo sapiens_R-HSA-72649	1957-01-01	0.0867187	0.249756	-1.832	2.54147	RPS7
O-glycosylation of TSR domain-containing proteins_Homo sapiens_R-HSA-5173214	1938-01-01	0.0591117	0.249756	-1.83189	2.54133	ADAMTS4
Activation of the mRNA upon binding of the cap-binding complex and eIFs, and subsequent binding to 43S_Homo sapiens_R-HSA-72662	1958-01-01	0.0881507	0.249756	-1.81286	2.51492	RPS7
RMTs methylate histone arginines_Homo sapiens_R-HSA-3214858	1945-01-01	0.0693716	0.249756	-1.79767	2.49385	PRMT1
Purine metabolism_Homo sapiens_R-HSA-73847	1934-01-01	0.0532018	0.249756	-1.78771	2.48003	PNP
Intraflagellar transport_Homo sapiens_R-HSA-5620924	1941-01-01	0.0635216	0.249756	-1.78006	2.46943	DYNLRB2
Sulfur amino acid metabolism_Homo sapiens_R-HSA-1614635	2016-01-25	0.0397783	0.249756	-1.76869	2.45365	AHCY
TRAF6 mediated IRF7 activation in TLR7/8 or 9 signaling_Homo sapiens_R-HSA-975110	2016-01-11	0.0185456	0.249756	-1.76455	2.44791	IRAK4
Ion homeostasis_Homo sapiens_R-HSA-5578775	1951-01-01	0.0780831	0.249756	-1.71778	2.38302	SLN
TP53 Regulates Transcription of Cell Cycle Genes_Homo sapiens_R-HSA-6791312	1948-01-01	0.0737368	0.249756	-1.71641	2.38113	PRMT1
MyD88 deficiency (TLR2/4)_Homo sapiens_R-HSA-5602498	2016-01-11	0.0185456	0.249756	-1.69441	2.3506	IRAK4
Golgi Associated Vesicle Biogenesis_Homo sapiens_R-HSA-432722	1954-01-01	0.0824103	0.249756	-1.69414	2.35024	SH3D19
rRNA modification in the nucleus_Homo sapiens_R-HSA-6790901	1958-01-01	0.0881507	0.249756	-1.66074	2.30389	RPS7
IRAK4 deficiency (TLR2/4)_Homo sapiens_R-HSA-5603041	2016-01-11	0.0185456	0.249756	-1.65208	2.29188	IRAK4
MyD88 cascade initiated on plasma membrane_Homo sapiens_R-HSA-975871	1982-01-01	0.121899	0.249756	-1.64893	2.28751	IRAK4
TRAF6 mediated induction of NFkB and MAP kinases upon TLR7/8 or 9 activation_Homo sapiens_R-HSA-975138	1983-01-01	0.123279	0.249756	-1.64542	2.28264	IRAK4
MyD88 dependent cascade initiated on endosome_Homo sapiens_R-HSA-975155	1985-01-01	0.126034	0.249756	-1.64271	2.27887	IRAK4
Toll Like Receptor 10 (TLR10) Cascade_Homo sapiens_R-HSA-168142	1982-01-01	0.121899	0.249756	-1.64203	2.27794	IRAK4
Toll Like Receptor 7/8 (TLR7/8) Cascade_Homo sapiens_R-HSA-168181	1985-01-01	0.126034	0.249756	-1.63548	2.26886	IRAK4
Toll Like Receptor 5 (TLR5) Cascade_Homo sapiens_R-HSA-168176	1982-01-01	0.121899	0.249756	-1.63286	2.26521	IRAK4
Toll Like Receptor 9 (TLR9) Cascade_Homo sapiens_R-HSA-168138	1988-01-01	0.130152	0.249756	-1.62864	2.25936	IRAK4
Metabolism of ingested SeMet, Sec, MeSec into H2Se_Homo sapiens_R-HSA-2408508	2016-01-08	0.0139394	0.249756	-1.61547	2.24109	AHCY
Ion transport by P-type ATPases_Homo sapiens_R-HSA-936837	1955-01-01	0.0838486	0.249756	-1.59926	2.21861	SLN
Recruitment of mitotic centrosome proteins and complexes_Homo sapiens_R-HSA-380270	1979-01-01	0.117744	0.249756	-1.59608	2.21419	CCP110
Diseases associated with O-glycosylation of proteins_Homo sapiens_R-HSA-3906995	1962-01-01	0.0938577	0.249756	-1.58774	2.20262	ADAMTS4
Centrosome maturation_Homo sapiens_R-HSA-380287	1979-01-01	0.117744	0.249756	-1.58691	2.20148	CCP110
Metabolism of nucleotides_Homo sapiens_R-HSA-15869	1987-01-01	0.128782	0.249756	-1.57527	2.18533	PNP
Peptide chain elongation_Homo sapiens_R-HSA-156902	1984-01-01	0.124658	0.249756	-1.55063	2.15115	RPS7
Methylation_Homo sapiens_R-HSA-156581	2016-01-14	0.0231318	0.249756	-1.53206	2.12538	AHCY
Loss of proteins required for interphase microtubule organization from the centrosome_Homo sapiens_R-HSA-380284	1969-01-01	0.103765	0.249756	-1.51963	2.10814	CCP110
Eukaryotic Translation Elongation_Homo sapiens_R-HSA-156842	1989-01-01	0.131521	0.249756	-1.5131	2.09907	RPS7
trans-Golgi Network Vesicle Budding_Homo sapiens_R-HSA-199992	1970-01-01	0.105172	0.249756	-1.50879	2.0931	SH3D19
AURKA Activation by TPX2_Homo sapiens_R-HSA-8854518	1972-01-01	0.10798	0.249756	-1.50862	2.09286	CCP110
Loss of Nlp from mitotic centrosomes_Homo sapiens_R-HSA-380259	1969-01-01	0.103765	0.249756	-1.50788	2.09184	CCP110
Viral mRNA Translation_Homo sapiens_R-HSA-192823	1984-01-01	0.124658	0.249756	-1.50194	2.0836	RPS7
Clathrin derived vesicle budding_Homo sapiens_R-HSA-421837	1970-01-01	0.105172	0.249756	-1.49943	2.08012	SH3D19
Toll Like Receptor TLR1:TLR2 Cascade_Homo sapiens_R-HSA-168179	1992-01-01	0.135615	0.249756	-1.49604	2.0754	IRAK4
Eukaryotic Translation Termination_Homo sapiens_R-HSA-72764	1987-01-01	0.128782	0.249756	-1.49054	2.06778	RPS7
Toll Like Receptor 2 (TLR2) Cascade_Homo sapiens_R-HSA-181438	1992-01-01	0.135615	0.249756	-1.48482	2.05985	IRAK4
Selenocysteine synthesis_Homo sapiens_R-HSA-2408557	1987-01-01	0.128782	0.249756	-1.47902	2.0518	RPS7
Toll Like Receptor TLR6:TLR2 Cascade_Homo sapiens_R-HSA-168188	1992-01-01	0.135615	0.249756	-1.47593	2.04751	IRAK4
MyD88:Mal cascade initiated on plasma membrane_Homo sapiens_R-HSA-166058	1992-01-01	0.135615	0.249756	-1.47105	2.04074	IRAK4
Nonsense Mediated Decay (NMD) independent of the Exon Junction Complex (EJC)_Homo sapiens_R-HSA-975956	1989-01-01	0.131521	0.249756	-1.46343	2.03017	RPS7
Formation of a pool of free 40S subunits_Homo sapiens_R-HSA-72689	1996-01-01	0.141045	0.249756	-1.43656	1.9929	RPS7
GTP hydrolysis and joining of the 60S ribosomal subunit_Homo sapiens_R-HSA-72706	1/107	0.155817	0.249756	-1.43419	1.98961	RPS7
Activated TLR4 signalling_Homo sapiens_R-HSA-166054	1/112	0.162452	0.249756	-1.43392	1.98923	IRAK4
Degradation of the extracellular matrix_Homo sapiens_R-HSA-1474228	1/106	0.154483	0.249756	-1.43356	1.98873	ADAMTS4
Diseases of glycosylation_Homo sapiens_R-HSA-3781865	1988-01-01	0.130152	0.249756	-1.41636	1.96488	ADAMTS4
SRP-dependent cotranslational protein targeting to membrane_Homo sapiens_R-HSA-1799339	1/107	0.155817	0.249756	-1.4087	1.95424	RPS7
O-linked glycosylation_Homo sapiens_R-HSA-5173105	1/110	0.159804	0.249756	-1.40467	1.94865	ADAMTS4
Phase II conjugation_Homo sapiens_R-HSA-156580	1/100	0.146444	0.249756	-1.39655	1.93739	AHCY
L13a-mediated translational silencing of Ceruloplasmin expression_Homo sapiens_R-HSA-156827	1/106	0.154483	0.249756	-1.39497	1.9352	RPS7
Regulation of PLK1 Activity at G2/M Transition_Homo sapiens_R-HSA-2565942	1987-01-01	0.128782	0.249756	-1.39248	1.93174	CCP110
Toll Like Receptor 4 (TLR4) Cascade_Homo sapiens_R-HSA-166016	1/122	0.175579	0.262257	-1.43953	1.92672	IRAK4
3' -UTR-mediated translational regulation_Homo sapiens_R-HSA-157279	1/106	0.154483	0.249756	-1.38593	1.92265	RPS7
Platelet degranulation_Homo sapiens_R-HSA-114608	1/105	0.153149	0.249756	-1.38367	1.91952	RARRES2
Eukaryotic Translation Initiation_Homo sapiens_R-HSA-72613	1/114	0.165093	0.249756	-1.37836	1.91216	RPS7
Cap-dependent Translation Initiation_Homo sapiens_R-HSA-72737	1/114	0.165093	0.249756	-1.37098	1.90192	RPS7
Anchoring of the basal body to the plasma membrane_Homo sapiens_R-HSA-5620912	1997-01-01	0.142398	0.249756	-1.36142	1.88866	CCP110
Influenza Viral RNA Transcription and Replication_Homo sapiens_R-HSA-168273	1/128	0.183363	0.270461	-1.43651	1.87842	RPS7
Nonsense Mediated Decay (NMD) enhanced by the Exon Junction Complex (EJC)_Homo sapiens_R-HSA-975957	1/106	0.154483	0.249756	-1.35399	1.87835	RPS7
Nonsense-Mediated Decay (NMD)_Homo sapiens_R-HSA-927802	1/106	0.154483	0.249756	-1.34681	1.86838	RPS7
Toll-Like Receptors Cascades_Homo sapiens_R-HSA-168898	1/140	0.198727	0.282527	-1.47558	1.8651	IRAK4
Influenza Life Cycle_Homo sapiens_R-HSA-168255	1/136	0.193636	0.278647	-1.43186	1.82965	RPS7
Response to elevated platelet cytosolic Ca2+_Homo sapiens_R-HSA-76005	1/110	0.159804	0.249756	-1.30306	1.8077	RARRES2
Influenza Infection_Homo sapiens_R-HSA-168254	1/147	0.207565	0.291579	-1.41293	1.74136	RPS7
Translation_Homo sapiens_R-HSA-72766	1/151	0.212574	0.295103	-1.36933	1.67118	RPS7
Mitotic G2-G2/M phases_Homo sapiens_R-HSA-453274	1/175	0.242019	0.324525	-1.48118	1.6669	CCP110
G2/M Transition_Homo sapiens_R-HSA-69275	1/173	0.239605	0.324525	-1.47825	1.66361	CCP110
Cardiac conduction_Homo sapiens_R-HSA-5576891	1/135	0.192358	0.278647	-1.28021	1.63587	SLN
Major pathway of rRNA processing in the nucleolus_Homo sapiens_R-HSA-6791226	1/166	0.231099	0.317089	-1.38289	1.58835	RPS7
Signaling by MST1_Homo sapiens_R-HSA-8852405	2016-01-05	0.00931309	0.249756	-1.14333	1.58611	SPINT2
rRNA processing_Homo sapiens_R-HSA-72312	1/180	0.248023	0.328839	-1.34393	1.4947	RPS7
Muscle contraction_Homo sapiens_R-HSA-397014	1/196	0.266941	0.349989	-1.38421	1.45322	SLN
Biological oxidations_Homo sapiens_R-HSA-211859	1/199	0.270438	0.350678	-1.35194	1.41668	AHCY
Chromatin organization_Homo sapiens_R-HSA-4839726	1/226	0.301226	0.378134	-1.43849	1.39894	PRMT1
Chromatin modifying enzymes_Homo sapiens_R-HSA-3247509	1/226	0.301226	0.378134	-1.4302	1.39088	PRMT1
Ion channel transport_Homo sapiens_R-HSA-983712	1/203	0.275077	0.352816	-1.30291	1.35739	SLN
G alpha (i) signalling events_Homo sapiens_R-HSA-418594	1/240	0.31671	0.393387	-1.40513	1.31093	RGS22
Platelet activation, signaling and aggregation_Homo sapiens_R-HSA-76002	1/253	0.330803	0.406612	-1.39559	1.25588	RARRES2
Extracellular matrix organization_Homo sapiens_R-HSA-1474244	1/283	0.362301	0.440737	-1.36836	1.1211	ADAMTS4
Infectious disease_Homo sapiens_R-HSA-5663205	1/348	0.425883	0.507618	-1.5471	1.04897	RPS7
Transcriptional Regulation by TP53_Homo sapiens_R-HSA-3700989	1/348	0.425883	0.507618	-1.49577	1.01417	PRMT1
Signaling by Interleukins_Homo sapiens_R-HSA-449147	1/392	0.465525	0.54932	-1.60534	0.961717	IRAK4
Cell Cycle, Mitotic_Homo sapiens_R-HSA-69278	1/462	0.523391	0.599612	-1.55305	0.794339	CCP110
Membrane Trafficking_Homo sapiens_R-HSA-199991	1/420	0.489412	0.571789	-1.3475	0.753235	SH3D19
Metabolism of proteins_Homo sapiens_R-HSA-392499	2/1074	0.513002	0.593473	-1.34107	0.699718	ADAMTS4;RPS7
Vesicle-mediated transport_Homo sapiens_R-HSA-5653656	1/492	0.546362	0.61991	-1.34005	0.640787	SH3D19
Cell Cycle_Homo sapiens_R-HSA-1640170	1/566	0.598702	0.654138	-1.49698	0.635374	CCP110
Post-translational protein modification_Homo sapiens_R-HSA-597592	1/521	0.567586	0.637859	-1.3659	0.614159	ADAMTS4
Metabolism_Homo sapiens_R-HSA-1430728	1908-03-01	0.598342	0.654138	-1.36794	0.580603	AHCY;PNP;RPS7
Cytokine Signaling in Immune system_Homo sapiens_R-HSA-1280215	1/620	0.633295	0.679353	-1.43513	0.554842	IRAK4
Hemostasis_Homo sapiens_R-HSA-109582	1/552	0.589252	0.654138	-1.30585	0.55425	RARRES2
Transmembrane transport of small molecules_Homo sapiens_R-HSA-382551	1/594	0.617001	0.667946	-1.2738	0.514041	SLN
Innate Immune System_Homo sapiens_R-HSA-168249	1/807	0.732846	0.767653	-1.42584	0.377017	IRAK4
Developmental Biology_Homo sapiens_R-HSA-1266738	1/786	0.723073	0.767653	-1.41235	0.373451	ZIC3
Generic Transcription Pathway_Homo sapiens_R-HSA-212436	1/812	0.735125	0.767653	-1.35137	0.357326	PRMT1
Gene Expression_Homo sapiens_R-HSA-74160	2/1631	0.752234	0.778628	-1.24033	0.310358	RPS7;PRMT1
GPCR downstream signaling_Homo sapiens_R-HSA-388396	1/983	0.803034	0.823982	-1.19912	0.232157	RGS22
Signaling by GPCR_Homo sapiens_R-HSA-372790	1/1293	0.886762	0.902051	-1.27997	0.131945	RGS22
Immune System_Homo sapiens_R-HSA-168256	1/1547	0.929257	0.929681	-1.24939	0.0910981	IRAK4
Signal Transduction_Homo sapiens_R-HSA-162582	2465-02-01	0.929681	0.929681	-1.22123	0.0890449	SPINT2;RGS22

## Sheet: BIOCARTA
BIOCARTA Pathway
Term	Overlap	P-value	Adjusted P-value	Z-score	Combined Score	Genes
Lissencephaly gene (LIS1) in neuronal migration and development_Homo sapiens_h_Lis1Pathway	2016-01-20	0.0308805	0.0410664	-1.45893	4.65772	DNAH6
Control of Gene Expression by Vitamin D Receptor_Homo sapiens_h_vdrPathway	2016-01-27	0.0410664	0.0410664	-1.39328	4.44815	PRMT1
BTG family proteins and cell cycle regulation_Homo sapiens_h_btg2Pathway	2016-01-09	0.0147654	0.0410664	-1.29174	4.12395	PRMT1

## Sheet: HUMANCYC
HumanCyc is a manually curated database of enzymatic reactions and metabolic pathways
Term	Overlap	P-value	Adjusted P-value	Z-score	Combined Score	Genes
urate biosynthesis/inosine 5'-phosphate degradation_Homo sapiens_PWY-5695	2016-01-06	0.0149093	0.0382353	-1.11011	3.62338	PNP
purine nucleotides degradation_Homo sapiens_PWY-6353	2016-01-11	0.0254902	0.0382353	-0.892785	2.91405	PNP
superpathway of methionine degradation_Homo sapiens_PWY-5328	2016-01-17	0.0381119	0.0457343	-0.914244	2.82036	AHCY
superpathway of purine nucleotide salvage_Homo sapiens_PWY66-409	1945-01-01	0.0959253	0.0959253	-1.1245	2.63603	PNP
adenosine nucleotides degradation_Homo sapiens_SALVADEHYPOX-PWY	2016-01-08	0.0191485	0.0382353	-0.651834	2.12758	PNP
cysteine biosynthesis_Homo sapiens_PWY-6292	2016-01-06	0.0149093	0.0382353	-0.522042	1.70394	AHCY

## Sheet: CORUM
CORUM: the comprehensive resource of mammalian protein complexes
Term	Overlap	P-value	Adjusted P-value	Z-score	Combined Score	Genes
Nop56p-associated pre-rRNA complex (human)	2/104	0.00842396	0.0337827	-2.31666	7.84838	RPS7;BRIX1
TFIID complex (mouse)	2016-01-12	0.0188196	0.0337827	-2.08687	7.06992	TAF7
FIB-associated protein complex (human)	2016-01-06	0.0101669	0.0337827	-2.0353	6.89521	PRMT1
TFIID-beta complex (human)	2016-01-13	0.0202562	0.0337827	-1.96144	6.64498	TAF7
TFIID complex (human)	2016-01-12	0.0188196	0.0337827	-1.88772	6.39523	TAF7
TFIID complex, B-cell specific (human)	2016-01-12	0.0188196	0.0337827	-1.87554	6.35397	TAF7
DA complex (human)	2016-01-15	0.0231246	0.0337827	-1.86286	6.311	TAF7
DAB complex (human)	2016-01-16	0.0245564	0.0337827	-1.82397	6.17926	TAF7
TFTC complex (TATA-binding protein-free TAF-II-containing complex) (human)	2016-01-17	0.0259867	0.0337827	-1.70135	5.76385	TAF7
MLL1-WDR5 complex (human)	2016-01-27	0.040203	0.0475127	-1.57909	4.81112	TAF7
40S ribosomal subunit, cytoplasmic (human)	2016-01-31	0.0458458	0.0496663	-1.51955	4.56235	RPS7
PRMT1 complex (human)	2016-01-01	0.0029128	0.0337827	-1.13421	3.84248	PRMT1
Ribosome, cytoplasmic (human)	1981-01-01	0.114301	0.114301	-1.6939	3.67392	RPS7

## Sheet: GO_BP
GO Biological Process
Term	Overlap	P-value	Adjusted P-value	Z-score	Combined Score	Genes
microtubule-based process (GO:0007017)	5/437	0.00207863	0.266469	-2.43231	3.21673	SPEF2;DNAH6;HYDIN;CCP110;DYNLRB2
organelle assembly (GO:0070925)	3/278	0.0206279	0.266469	-2.4018	3.17638	HYDIN;FOXJ1;CCP110
regionalization (GO:0003002)	3/247	0.015151	0.266469	-2.39548	3.16801	ZIC3;FOXJ1;OTX2
cellular component assembly involved in morphogenesis (GO:0010927)	3/186	0.00710423	0.266469	-2.34145	3.09656	SPEF2;HYDIN;FOXJ1
male gamete generation (GO:0048232)	3/354	0.0381261	0.266469	-2.33602	3.08937	SPEF2;MEIG1;FOXJ1
spermatogenesis (GO:0007283)	3/353	0.0378585	0.266469	-2.33435	3.08717	SPEF2;MEIG1;FOXJ1
microtubule-based movement (GO:0007018)	3/187	0.00720806	0.266469	-2.29861	3.03991	DNAH6;HYDIN;DYNLRB2
cell projection assembly (GO:0030031)	3/213	0.0102301	0.266469	-2.29275	3.03216	SPEF2;HYDIN;FOXJ1
positive regulation of gastrulation (GO:2000543)	2016-01-09	0.0207972	0.266469	-2.22566	2.94343	OTX2
embryonic digestive tract development (GO:0048566)	2016-01-18	0.0391567	0.266469	-2.21864	2.93414	RARRES2
negative regulation of humoral immune response (GO:0002921)	2016-01-11	0.0249062	0.266469	-2.20893	2.9213	FOXJ1
gamete generation (GO:0007276)	3/390	0.0484128	0.27993	-2.29129	2.91731	SPEF2;MEIG1;FOXJ1
regulation of T cell differentiation (GO:0045580)	1997-02-01	0.0182103	0.266469	-2.20394	2.9147	PNP;FOXJ1
establishment or maintenance of monopolar cell polarity (GO:0061339)	2016-01-09	0.0207972	0.266469	-2.19278	2.89994	FOXJ1
cellular component biogenesis (GO:0044085)	1989-02-01	0.0155322	0.266469	-2.19254	2.89963	RPS7;BRIX1
mitochondrion degradation (GO:0000422)	2016-01-16	0.0351058	0.266469	-2.18934	2.89539	SPATA18
neuron fate determination (GO:0048664)	2016-01-09	0.0207972	0.266469	-2.18931	2.89536	OTX2
epithelial cell development (GO:0002064)	2/107	0.021812	0.266469	-2.18925	2.89527	HYDIN;FOXJ1
cellular modified amino acid catabolic process (GO:0042219)	2016-01-17	0.0371333	0.266469	-2.1871	2.89244	AHCY
sarcoplasmic reticulum calcium ion transport (GO:0070296)	2016-01-10	0.0228538	0.266469	-2.17495	2.87637	SLN
regulation of T cell proliferation (GO:0042129)	2/125	0.0289694	0.266469	-2.16546	2.86382	PNP;FOXJ1
positive regulation of protein depolymerization (GO:1901881)	2016-01-15	0.0330742	0.266469	-2.16519	2.86346	SLN
regulation of relaxation of muscle (GO:1901077)	2016-01-09	0.0207972	0.266469	-2.16416	2.86209	SLN
negative regulation of T cell differentiation (GO:0045581)	2016-01-26	0.0551966	0.280806	-2.24816	2.85536	FOXJ1
ribonucleoprotein complex biogenesis (GO:0022613)	1961-02-01	0.00768135	0.266469	-2.15432	2.84908	RPS7;BRIX1
negative regulation of protein acetylation (GO:1901984)	2016-01-15	0.0330742	0.266469	-2.15079	2.84442	TAF7
cilium assembly (GO:0042384)	2/118	0.0260862	0.266469	-2.14795	2.84066	HYDIN;FOXJ1
cilium organization (GO:0044782)	2/125	0.0289694	0.266469	-2.14549	2.83741	HYDIN;FOXJ1
centrosome duplication (GO:0051298)	2016-01-14	0.0310384	0.266469	-2.14331	2.83452	CCP110
somite rostral/caudal axis specification (GO:0032525)	2016-01-12	0.0269544	0.266469	-2.14169	2.83238	OTX2
regulation of lymphocyte differentiation (GO:0045619)	2/124	0.0285499	0.266469	-2.13872	2.82845	PNP;FOXJ1
positive regulation of cellular response to insulin stimulus (GO:1900078)	2016-01-13	0.0289985	0.266469	-2.13689	2.82603	RARRES2
intracellular estrogen receptor signaling pathway (GO:0030520)	2016-01-18	0.0391567	0.266469	-2.12675	2.81263	TAF7
stress fiber assembly (GO:0043149)	2016-01-14	0.0310384	0.266469	-2.11561	2.79789	KCTD13
embryonic morphogenesis (GO:0048598)	3/403	0.0524345	0.27993	-2.19321	2.79243	SPEF2;ZIC3;OTX2
purine-containing compound salvage (GO:0043101)	2016-01-16	0.0351058	0.266469	-2.1101	2.79061	PNP
nicotinamide nucleotide biosynthetic process (GO:0019359)	2016-01-20	0.0431912	0.272677	-2.14134	2.7826	PNP
NAD biosynthetic process (GO:0009435)	2016-01-17	0.0371333	0.266469	-2.10099	2.77856	PNP
negative regulation of immunoglobulin mediated immune response (GO:0002890)	2016-01-09	0.0207972	0.266469	-2.09855	2.77533	FOXJ1
brain morphogenesis (GO:0048854)	2016-01-15	0.0330742	0.266469	-2.09494	2.77056	SPEF2
pyridine nucleotide biosynthetic process (GO:0019363)	2016-01-20	0.0431912	0.272677	-2.13188	2.77031	PNP
regulation of lymphocyte proliferation (GO:0050670)	2/170	0.0502558	0.27993	-2.17381	2.76772	PNP;FOXJ1
regulation of mononuclear cell proliferation (GO:0032944)	2/171	0.0507785	0.27993	-2.17285	2.76651	PNP;FOXJ1
establishment of monopolar cell polarity (GO:0061162)	2016-01-09	0.0207972	0.266469	-2.09086	2.76516	FOXJ1
pattern specification process (GO:0007389)	3/385	0.0469089	0.27993	-2.16516	2.75672	ZIC3;FOXJ1;OTX2
positive regulation of membrane protein ectodomain proteolysis (GO:0051044)	2016-01-15	0.0330742	0.266469	-2.08185	2.75323	SH3D19
axoneme assembly (GO:0035082)	2016-01-17	0.0371333	0.266469	-2.07903	2.74952	SPEF2
primitive streak formation (GO:0090009)	2016-01-09	0.0207972	0.266469	-2.07892	2.74936	OTX2
urate metabolic process (GO:0046415)	2016-01-13	0.0289985	0.266469	-2.07665	2.74636	PNP
cilium or flagellum-dependent cell motility (GO:0001539)	2016-01-11	0.0249062	0.266469	-2.07603	2.74554	DNAH6
regulation of leukocyte proliferation (GO:0070663)	2/176	0.0534218	0.27993	-2.15109	2.7388	PNP;FOXJ1
regulation of macrophage chemotaxis (GO:0010758)	2016-01-10	0.0228538	0.266469	-2.06287	2.72814	RARRES2
regulation of membrane protein ectodomain proteolysis (GO:0051043)	2016-01-19	0.041176	0.272677	-2.09633	2.72412	SH3D19
regulation of humoral immune response mediated by circulating immunoglobulin (GO:0002923)	2016-01-12	0.0269544	0.266469	-2.0563	2.71944	FOXJ1
ventricular system development (GO:0021591)	2016-01-15	0.0330742	0.266469	-2.05253	2.71446	HYDIN
multicellular organismal aging (GO:0010259)	2016-01-16	0.0351058	0.266469	-2.05075	2.71211	SPEF2
negative regulation of calcium ion transmembrane transport (GO:1903170)	2016-01-18	0.0391567	0.266469	-2.04926	2.71014	SLN
homocysteine metabolic process (GO:0050667)	2016-01-08	0.0187364	0.266469	-2.04784	2.70826	AHCY
negative regulation of histone acetylation (GO:0035067)	2016-01-11	0.0249062	0.266469	-2.04608	2.70593	TAF7
negative regulation of B cell mediated immunity (GO:0002713)	2016-01-09	0.0207972	0.266469	-2.04401	2.70319	FOXJ1
peptidyl-arginine modification (GO:0018195)	2016-01-14	0.0310384	0.266469	-2.04199	2.70053	PRMT1
negative regulation of peptidyl-lysine acetylation (GO:2000757)	2016-01-13	0.0289985	0.266469	-2.04186	2.70036	TAF7
establishment of apical/basal cell polarity (GO:0035089)	2016-01-08	0.0187364	0.266469	-2.0336	2.68943	FOXJ1
regulation of interleukin-6 biosynthetic process (GO:0045408)	2016-01-16	0.0351058	0.266469	-2.03184	2.68711	FOXJ1
tube development (GO:0035295)	2/164	0.0471621	0.27993	-2.10971	2.68611	RARRES2;FOXJ1
pyridine-containing compound biosynthetic process (GO:0072525)	2016-01-24	0.0512111	0.27993	-2.10797	2.6839	PNP
activation of Rho GTPase activity (GO:0032862)	2016-01-24	0.0512111	0.27993	-2.10505	2.68018	FOXJ1
multicellular organismal reproductive process (GO:0048609)	3/491	0.0837186	0.289489	-2.16078	2.67859	SPEF2;MEIG1;FOXJ1
negative regulation of calcium ion transmembrane transporter activity (GO:1901020)	2016-01-18	0.0391567	0.266469	-2.02471	2.67767	SLN
regulation of mononuclear cell migration (GO:0071675)	2016-01-10	0.0228538	0.266469	-2.02161	2.67357	RARRES2
regulation of megakaryocyte differentiation (GO:0045652)	2016-01-16	0.0351058	0.266469	-2.01687	2.66731	PRMT1
ribosomal small subunit biogenesis (GO:0042274)	2016-01-13	0.0289985	0.266469	-2.01671	2.66709	RPS7
centriole assembly (GO:0098534)	2016-01-14	0.0310384	0.266469	-2.01281	2.66193	CCP110
oxygen transport (GO:0015671)	2016-01-16	0.0351058	0.266469	-1.99981	2.64475	ADGB
cellular protein catabolic process (GO:0044257)	2016-01-19	0.041176	0.272677	-2.03489	2.64428	SPATA18
negative regulation of Rho protein signal transduction (GO:0035024)	2016-01-11	0.0249062	0.266469	-1.99823	2.64265	KCTD13
negative regulation of hematopoietic progenitor cell differentiation (GO:1901533)	2016-01-10	0.0228538	0.266469	-1.99595	2.63963	PRMT1
regulation of tolerance induction (GO:0002643)	2016-01-12	0.0269544	0.266469	-1.9948	2.63811	FOXJ1
peptidyl-arginine omega-N-methylation (GO:0035247)	2016-01-08	0.0187364	0.266469	-1.99347	2.63636	PRMT1
regulation of glucose import in response to insulin stimulus (GO:2001273)	2016-01-10	0.0228538	0.266469	-1.99153	2.63379	RARRES2
circadian behavior (GO:0048512)	2016-01-30	0.0631191	0.285671	-2.09453	2.62427	AHCY
regulation of calcium ion import (GO:0090279)	2016-01-26	0.0551966	0.280806	-2.06206	2.619	SLN
negative regulation of cytokine biosynthetic process (GO:0042036)	2016-01-28	0.0591659	0.285671	-2.08559	2.61306	FOXJ1
lung epithelium development (GO:0060428)	2016-01-09	0.0207972	0.266469	-1.97545	2.61252	FOXJ1
regulation of T cell differentiation in thymus (GO:0033081)	2016-01-22	0.0472093	0.27993	-2.05017	2.61031	FOXJ1
peptidyl-arginine methylation (GO:0018216)	2016-01-09	0.0207972	0.266469	-1.97042	2.60587	PRMT1
negative regulation of lymphocyte mediated immunity (GO:0002707)	2016-01-25	0.0532058	0.27993	-2.04659	2.60574	FOXJ1
regulation of hematopoietic progenitor cell differentiation (GO:1901532)	2016-01-25	0.0532058	0.27993	-2.04336	2.60163	PRMT1
negative regulation of T cell differentiation in thymus (GO:0033085)	2016-01-08	0.0187364	0.266469	-1.96467	2.59828	FOXJ1
positive regulation of protein complex disassembly (GO:0043243)	2016-01-21	0.0452023	0.278659	-2.0305	2.5945	SLN
regulation of germinal center formation (GO:0002634)	2016-01-10	0.0228538	0.266469	-1.9616	2.59421	FOXJ1
inflammatory response to antigenic stimulus (GO:0002437)	2016-01-20	0.0431912	0.272677	-1.99616	2.59395	AHCY
rhythmic behavior (GO:0007622)	1932-01-01	0.0670563	0.285671	-2.06467	2.58686	AHCY
chronic inflammatory response (GO:0002544)	2016-01-13	0.0289985	0.266469	-1.95309	2.58295	AHCY
left/right pattern formation (GO:0060972)	2016-01-11	0.0249062	0.266469	-1.92454	2.54519	FOXJ1
histone arginine methylation (GO:0034969)	2016-01-10	0.0228538	0.266469	-1.91931	2.53828	PRMT1
sulfur amino acid biosynthetic process (GO:0000097)	2016-01-21	0.0452023	0.278659	-1.98518	2.5366	AHCY
negative regulation of B cell activation (GO:0050869)	2016-01-29	0.0611445	0.285671	-2.02303	2.53468	FOXJ1
regulation of gastrulation (GO:0010470)	2016-01-31	0.0650897	0.285671	-2.01898	2.52961	OTX2
gas transport (GO:0015669)	2016-01-20	0.0431912	0.272677	-1.94643	2.52933	ADGB
tolerance induction (GO:0002507)	2016-01-08	0.0187364	0.266469	-1.90897	2.5246	FOXJ1
centriole replication (GO:0007099)	2016-01-10	0.0228538	0.266469	-1.90713	2.52218	CCP110
establishment or maintenance of bipolar cell polarity (GO:0061245)	2016-01-25	0.0532058	0.27993	-1.98072	2.52188	FOXJ1
positive regulation of embryonic development (GO:0040019)	2016-01-26	0.0551966	0.280806	-1.98405	2.51993	OTX2
regulation of leukocyte differentiation (GO:1902105)	2/210	0.0726249	0.289489	-2.03098	2.51768	PNP;FOXJ1
NAD metabolic process (GO:0019674)	2016-01-29	0.0611445	0.285671	-2.00781	2.51561	PNP
establishment or maintenance of apical/basal cell polarity (GO:0035088)	2016-01-25	0.0532058	0.27993	-1.96808	2.50579	FOXJ1
peptidyl-arginine N-methylation (GO:0035246)	2016-01-09	0.0207972	0.266469	-1.89006	2.4996	PRMT1
regulation of granulocyte chemotaxis (GO:0071622)	2016-01-30	0.0631191	0.285671	-1.99059	2.49404	RARRES2
negative regulation of histone modification (GO:0031057)	2016-01-31	0.0650897	0.285671	-1.98406	2.48586	TAF7
glomerular epithelial cell development (GO:0072310)	2016-01-09	0.0207972	0.266469	-1.8793	2.48537	FOXJ1
chordate embryonic development (GO:0043009)	2/226	0.0823347	0.289489	-2.00455	2.48491	PRMT1;RARRES2
in utero embryonic development (GO:0001701)	2/222	0.0798702	0.289489	-1.99675	2.47524	PRMT1;RARRES2
brown fat cell differentiation (GO:0050873)	1932-01-01	0.0670563	0.285671	-1.97365	2.47281	RARRES2
embryo development ending in birth or egg hatching (GO:0009792)	2/230	0.084823	0.289489	-1.99336	2.47104	PRMT1;RARRES2
negative regulation of adaptive immune response based on somatic recombination of immune receptors built from immunoglobulin superfamily domains (GO:0002823)	2016-01-27	0.0571833	0.285671	-1.97055	2.46893	FOXJ1
regulation of histone acetylation (GO:0035065)	1936-01-01	0.0748827	0.289489	-1.98558	2.4614	TAF7
positive regulation of tolerance induction (GO:0002645)	2016-01-09	0.0207972	0.266469	-1.85581	2.45431	FOXJ1
positive regulation of fat cell differentiation (GO:0045600)	1938-01-01	0.078772	0.289489	-1.97884	2.45304	RARRES2
endoderm development (GO:0007492)	2016-01-24	0.0512111	0.27993	-1.92549	2.45157	OTX2
negative regulation of adaptive immune response (GO:0002820)	2016-01-30	0.0631191	0.285671	-1.95189	2.44555	FOXJ1
negative regulation of lymphocyte differentiation (GO:0045620)	1936-01-01	0.0748827	0.289489	-1.96163	2.43171	FOXJ1
negative regulation of chromatin modification (GO:1903309)	1934-01-01	0.0709775	0.289489	-1.95375	2.42195	TAF7
negative regulation of leukocyte mediated immunity (GO:0002704)	1934-01-01	0.0709775	0.289489	-1.93314	2.3964	FOXJ1
methylation (GO:0032259)	2/269	0.110224	0.303482	-2.00882	2.39538	AHCY;PRMT1
regulation of T cell activation (GO:0050863)	2/259	0.103526	0.302688	-2.00239	2.39297	PNP;FOXJ1
cilium movement (GO:0003341)	2016-01-31	0.0650897	0.285671	-1.8954	2.37478	HYDIN
activation of Ras GTPase activity (GO:0032856)	1932-01-01	0.0670563	0.285671	-1.8945	2.37365	FOXJ1
regulation of fibroblast growth factor receptor signaling pathway (GO:0040036)	2016-01-29	0.0611445	0.285671	-1.88559	2.36248	OTX2
positive regulation of glucose import (GO:0046326)	2016-01-30	0.0631191	0.285671	-1.87371	2.3476	RARRES2
regulation of peptidyl-lysine acetylation (GO:2000756)	1940-01-01	0.0826456	0.289489	-1.88209	2.33311	TAF7
midbrain development (GO:0030901)	1932-01-01	0.0670563	0.285671	-1.85288	2.3215	OTX2
neuron fate commitment (GO:0048663)	1934-01-01	0.0709775	0.289489	-1.87263	2.32139	OTX2
negative regulation of interleukin-6 production (GO:0032715)	2016-01-31	0.0650897	0.285671	-1.84885	2.31646	FOXJ1
negative regulation of T cell proliferation (GO:0042130)	1942-01-01	0.0865034	0.289489	-1.86074	2.30665	FOXJ1
positive regulation of glucose transport (GO:0010828)	1935-01-01	0.0729321	0.289489	-1.85853	2.30391	RARRES2
regulation of Rho protein signal transduction (GO:0035023)	2016-01-31	0.0650897	0.285671	-1.83715	2.3018	KCTD13
ribosome biogenesis (GO:0042254)	1934-01-01	0.0709775	0.289489	-1.84986	2.29316	BRIX1
one-carbon metabolic process (GO:0006730)	1932-01-01	0.0670563	0.285671	-1.82829	2.29069	AHCY
cytokine secretion (GO:0050663)	2016-01-30	0.0631191	0.285671	-1.82227	2.28315	PNP
protein catabolic process (GO:0030163)	2/269	0.110224	0.303482	-1.89827	2.26356	KCTD13;SPATA18
negative regulation of calcium ion transport (GO:0051926)	1938-01-01	0.078772	0.289489	-1.81923	2.25519	SLN
embryo development (GO:0009790)	2/276	0.114981	0.307398	-1.90205	2.24368	PRMT1;RARRES2
anterior/posterior axis specification (GO:0009948)	1937-01-01	0.0768293	0.289489	-1.80707	2.24011	OTX2
negative regulation of Ras protein signal transduction (GO:0046580)	1938-01-01	0.078772	0.289489	-1.80572	2.23845	KCTD13
regulation of protein acetylation (GO:1901983)	1942-01-01	0.0865034	0.289489	-1.80385	2.23612	TAF7
cellular metabolic compound salvage (GO:0043094)	1937-01-01	0.0768293	0.289489	-1.7962	2.22664	PNP
negative regulation of small GTPase mediated signal transduction (GO:0051058)	1939-01-01	0.0807108	0.289489	-1.79245	2.222	KCTD13
positive regulation of alpha-beta T cell differentiation (GO:0046638)	1935-01-01	0.0729321	0.289489	-1.79157	2.2209	PNP
purine nucleobase metabolic process (GO:0006144)	1940-01-01	0.0826456	0.289489	-1.79144	2.22074	PNP
regulation of immunoglobulin mediated immune response (GO:0002889)	1940-01-01	0.0826456	0.289489	-1.78681	2.215	FOXJ1
microtubule bundle formation (GO:0001578)	1940-01-01	0.0826456	0.289489	-1.77346	2.19845	SPEF2
embryonic axis specification (GO:0000578)	1934-01-01	0.0709775	0.289489	-1.76762	2.19121	OTX2
cell fate determination (GO:0001709)	1944-01-01	0.0903455	0.289489	-1.76232	2.18464	OTX2
regulation of alpha-beta T cell differentiation (GO:0046637)	1942-01-01	0.0865034	0.289489	-1.75548	2.17616	PNP
regulation of B cell mediated immunity (GO:0002712)	1941-01-01	0.0845765	0.289489	-1.74668	2.16525	FOXJ1
regulation of lipid catabolic process (GO:0050994)	1944-01-01	0.0903455	0.289489	-1.73596	2.15196	RARRES2
termination of G-protein coupled receptor signaling pathway (GO:0038032)	1939-01-01	0.0807108	0.289489	-1.73353	2.14896	RGS22
regulation of cellular response to insulin stimulus (GO:1900076)	1945-01-01	0.0922607	0.289489	-1.72998	2.14455	RARRES2
regulation of humoral immune response (GO:0002920)	1945-01-01	0.0922607	0.289489	-1.72341	2.1364	FOXJ1
negative regulation of ion transmembrane transporter activity (GO:0032413)	1935-01-01	0.0729321	0.289489	-1.72325	2.13621	SLN
negative regulation of immune system process (GO:0002683)	2/311	0.139523	0.326247	-1.88573	2.11221	PRMT1;FOXJ1
regulation of ATP catabolic process (GO:1903289)	1942-01-01	0.0865034	0.289489	-1.68808	2.09261	SLN
regulation of ATPase activity (GO:0043462)	1942-01-01	0.0865034	0.289489	-1.68401	2.08757	SLN
actin filament bundle organization (GO:0061572)	1945-01-01	0.0922607	0.289489	-1.66891	2.06885	KCTD13
regulation of cytokinesis (GO:0032465)	1948-01-01	0.0979829	0.298506	-1.70411	2.0602	CCP110
actin filament bundle assembly (GO:0051017)	1945-01-01	0.0922607	0.289489	-1.66125	2.05935	KCTD13
sulfur compound catabolic process (GO:0044273)	1943-01-01	0.0884264	0.289489	-1.65987	2.05764	AHCY
glycolytic process (GO:0006096)	1944-01-01	0.0903455	0.289489	-1.65765	2.05488	ENO4
termination of signal transduction (GO:0023021)	1942-01-01	0.0865034	0.289489	-1.64518	2.03943	RGS22
negative regulation of transporter activity (GO:0032410)	1943-01-01	0.0884264	0.289489	-1.64379	2.03771	SLN
negative regulation of mononuclear cell proliferation (GO:0032945)	1953-01-01	0.107443	0.302688	-1.7001	2.03171	FOXJ1
negative regulation of lymphocyte proliferation (GO:0050672)	1953-01-01	0.107443	0.302688	-1.69692	2.02791	FOXJ1
negative regulation of ion transmembrane transport (GO:0034766)	1945-01-01	0.0922607	0.289489	-1.62685	2.0167	SLN
regulation of calcium ion transmembrane transporter activity (GO:1901019)	1948-01-01	0.0979829	0.298506	-1.66088	2.00794	SLN
pyridine nucleotide metabolic process (GO:0019362)	1953-01-01	0.107443	0.302688	-1.67884	2.00631	PNP
nicotinamide nucleotide metabolic process (GO:0046496)	1953-01-01	0.107443	0.302688	-1.67541	2.0022	PNP
positive regulation of smooth muscle cell proliferation (GO:0048661)	1946-01-01	0.094172	0.293727	-1.63365	2.00139	IRAK4
regulation of ion transmembrane transport (GO:0034765)	2/314	0.14168	0.32705	-1.78925	1.99974	CLIC6;SLN
regulation of calcium ion transmembrane transport (GO:1903169)	1948-01-01	0.0979829	0.298506	-1.65366	1.99922	SLN
sulfur amino acid metabolic process (GO:0000096)	1945-01-01	0.0922607	0.289489	-1.59987	1.98327	AHCY
regulation of lymphocyte activation (GO:0051249)	2/344	0.163633	0.345098	-1.86259	1.98166	PNP;FOXJ1
cilium morphogenesis (GO:0060271)	1950-01-01	0.101778	0.302688	-1.65396	1.97657	FOXJ1
negative regulation of leukocyte proliferation (GO:0070664)	1956-01-01	0.113072	0.303846	-1.65426	1.97061	FOXJ1
negative regulation of protein complex disassembly (GO:0043242)	1956-01-01	0.113072	0.303846	-1.64368	1.95801	SLN
establishment of cell polarity (GO:0030010)	1949-01-01	0.0998826	0.302535	-1.63437	1.95399	FOXJ1
digestive tract development (GO:0048565)	1954-01-01	0.109323	0.303482	-1.63197	1.94602	RARRES2
regulation of transmembrane transport (GO:0034762)	2/327	0.15111	0.336448	-1.78504	1.94447	CLIC6;SLN
positive regulation of alpha-beta T cell activation (GO:0046635)	1948-01-01	0.0979829	0.298506	-1.60339	1.93844	PNP
positive regulation of epithelial cell differentiation (GO:0030858)	1952-01-01	0.105558	0.302688	-1.61313	1.92778	FOXJ1
heart looping (GO:0001947)	1955-01-01	0.1112	0.303482	-1.61286	1.92323	ZIC3
forebrain development (GO:0030900)	1953-01-01	0.107443	0.302688	-1.58946	1.89948	OTX2
pyridine-containing compound metabolic process (GO:0072524)	1961-01-01	0.122379	0.319037	-1.65409	1.8897	PNP
negative regulation of transmembrane transport (GO:0034763)	1951-01-01	0.10367	0.302688	-1.56558	1.87095	SLN
determination of left/right symmetry (GO:0007368)	1950-01-01	0.101778	0.302688	-1.56088	1.86534	ZIC3
cellular modified amino acid biosynthetic process (GO:0042398)	1950-01-01	0.101778	0.302688	-1.55322	1.85619	AHCY
determination of bilateral symmetry (GO:0009855)	1953-01-01	0.107443	0.302688	-1.54605	1.84761	ZIC3
negative regulation of hydrolase activity (GO:0051346)	2/354	0.17109	0.351733	-1.76564	1.84488	PPP1R36;SPINT2
regulation of glucose import (GO:0046324)	1951-01-01	0.10367	0.302688	-1.54327	1.84429	RARRES2
specification of symmetry (GO:0009799)	1954-01-01	0.109323	0.303482	-1.54409	1.84122	ZIC3
embryonic heart tube morphogenesis (GO:0003143)	1962-01-01	0.124229	0.32067	-1.60518	1.82565	ZIC3
cellular component disassembly (GO:0022411)	2/350	0.1681	0.350586	-1.7329	1.81634	ADAMTS4;RPS7
positive regulation of leukocyte chemotaxis (GO:0002690)	1956-01-01	0.113072	0.303846	-1.52427	1.81577	RARRES2
JNK cascade (GO:0007254)	1955-01-01	0.1112	0.303482	-1.5115	1.80236	IRAK4
regulation of leukocyte activation (GO:0002694)	2/390	0.198394	0.362224	-1.77346	1.80094	PNP;FOXJ1
negative regulation of phosphatase activity (GO:0010923)	1965-01-01	0.129756	0.320718	-1.57735	1.79375	PPP1R36
regulation of protein depolymerization (GO:1901879)	1967-01-01	0.133422	0.323672	-1.58324	1.78593	SLN
oxidoreduction coenzyme metabolic process (GO:0006733)	1965-01-01	0.129756	0.320718	-1.56259	1.77697	PNP
negative regulation of dephosphorylation (GO:0035305)	1970-01-01	0.138893	0.326247	-1.58597	1.77644	PPP1R36
negative regulation of T cell activation (GO:0050868)	1973-01-01	0.144331	0.327401	-1.58868	1.77388	FOXJ1
regulation of alpha-beta T cell activation (GO:0046634)	1963-01-01	0.126075	0.320696	-1.53044	1.74052	PNP
inflammatory response (GO:0006954)	2/376	0.187699	0.360183	-1.69751	1.7334	AHCY;RARRES2
negative regulation of NF-kappaB transcription factor activity (GO:0032088)	1965-01-01	0.129756	0.320718	-1.52297	1.73191	FOXJ1
protein secretion (GO:0009306)	1967-01-01	0.133422	0.323672	-1.53095	1.72695	PNP
positive regulation of DNA replication (GO:0045740)	1960-01-01	0.120525	0.317363	-1.50037	1.72199	KCTD13
positive regulation of T cell differentiation (GO:0045582)	1963-01-01	0.126075	0.320696	-1.50847	1.71553	PNP
regulation of cell activation (GO:0050865)	2/420	0.221567	0.367798	-1.71276	1.71314	PNP;FOXJ1
embryonic pattern specification (GO:0009880)	1958-01-01	0.116806	0.310693	-1.46421	1.71159	OTX2
nucleobase metabolic process (GO:0009112)	1967-01-01	0.133422	0.323672	-1.51469	1.70861	PNP
regulation of leukocyte chemotaxis (GO:0002688)	1968-01-01	0.13525	0.325096	-1.51745	1.70506	RARRES2
negative regulation of myeloid cell differentiation (GO:0045638)	1969-01-01	0.137073	0.326247	-1.51683	1.699	PRMT1
histone methylation (GO:0016571)	1974-01-01	0.146136	0.32865	-1.52116	1.69268	PRMT1
inner ear morphogenesis (GO:0042472)	1960-01-01	0.120525	0.317363	-1.47153	1.68889	OTX2
negative regulation of leukocyte differentiation (GO:1902106)	1974-01-01	0.146136	0.32865	-1.51244	1.68298	FOXJ1
regulation of smoothened signaling pathway (GO:0008589)	1963-01-01	0.126075	0.320696	-1.47875	1.68173	OTX2
regulation of protein complex disassembly (GO:0043244)	1980-01-01	0.156891	0.342545	-1.56954	1.68154	SLN
toll-like receptor 5 signaling pathway (GO:0034146)	1965-01-01	0.129756	0.320718	-1.47699	1.67962	IRAK4
positive regulation of leukocyte migration (GO:0002687)	1978-01-01	0.153321	0.337563	-1.54604	1.679	RARRES2
cytokine production (GO:0001816)	1968-01-01	0.13525	0.325096	-1.48802	1.67199	IRAK4
small molecule biosynthetic process (GO:0044283)	2/394	0.201465	0.366253	-1.66351	1.67088	AHCY;PNP
toll-like receptor 10 signaling pathway (GO:0034166)	1965-01-01	0.129756	0.320718	-1.46723	1.66852	IRAK4
toll-like receptor 9 signaling pathway (GO:0034162)	1973-01-01	0.144331	0.327401	-1.49116	1.66499	IRAK4
negative regulation of immune effector process (GO:0002698)	1981-01-01	0.15867	0.343567	-1.55581	1.66219	FOXJ1
positive regulation of lymphocyte differentiation (GO:0045621)	1975-01-01	0.147938	0.33128	-1.50224	1.65966	PNP
alpha-amino acid biosynthetic process (GO:1901607)	1969-01-01	0.137073	0.326247	-1.4804	1.65819	AHCY
negative regulation of G-protein coupled receptor protein signaling pathway (GO:0045744)	1962-01-01	0.124229	0.32067	-1.45614	1.65613	RGS22
regulation of fat cell differentiation (GO:0045598)	1987-01-01	0.169272	0.350586	-1.57187	1.64755	RARRES2
toll-like receptor 2 signaling pathway (GO:0034134)	1973-01-01	0.144331	0.327401	-1.47504	1.64698	IRAK4
toll-like receptor TLR1:TLR2 signaling pathway (GO:0038123)	1971-01-01	0.14071	0.326247	-1.46844	1.6448	IRAK4
toll-like receptor TLR6:TLR2 signaling pathway (GO:0038124)	1971-01-01	0.14071	0.326247	-1.4652	1.64117	IRAK4
centrosome organization (GO:0051297)	1964-01-01	0.127917	0.320718	-1.43888	1.63629	CCP110
dorsal/ventral pattern formation (GO:0009953)	1966-01-01	0.131591	0.323672	-1.45017	1.63583	OTX2
regulation of cytokine biosynthetic process (GO:0042035)	1993-01-01	0.179744	0.355418	-1.57423	1.62848	FOXJ1
intracellular steroid hormone receptor signaling pathway (GO:0030518)	1973-01-01	0.144331	0.327401	-1.45581	1.62551	TAF7
negative regulation of chromosome organization (GO:2001251)	1980-01-01	0.156891	0.342545	-1.51626	1.62445	TAF7
regulation of interleukin-6 production (GO:0032675)	1984-01-01	0.163987	0.345098	-1.52297	1.62033	FOXJ1
positive regulation of chemotaxis (GO:0050921)	1990-01-01	0.174524	0.351733	-1.55028	1.61986	RARRES2
microtubule organizing center organization (GO:0031023)	1970-01-01	0.138893	0.326247	-1.44256	1.61581	CCP110
cell fate specification (GO:0001708)	1961-01-01	0.122379	0.319037	-1.41392	1.61533	OTX2
MyD88-dependent toll-like receptor signaling pathway (GO:0002755)	1982-01-01	0.160446	0.344565	-1.5122	1.6112	IRAK4
pyruvate metabolic process (GO:0006090)	1971-01-01	0.14071	0.326247	-1.43282	1.6049	ENO4
regulation of smooth muscle cell proliferation (GO:0048660)	1977-01-01	0.15153	0.336448	-1.47204	1.60351	IRAK4
axis specification (GO:0009798)	1978-01-01	0.153321	0.337563	-1.47548	1.60238	OTX2
retinoid metabolic process (GO:0001523)	1981-01-01	0.15867	0.343567	-1.49454	1.59672	RARRES2
regulation of histone modification (GO:0031056)	1997-01-01	0.186655	0.359585	-1.55961	1.59518	TAF7
lung development (GO:0030324)	1982-01-01	0.160446	0.344565	-1.49524	1.59314	ZIC3
regulation of glucose transport (GO:0010827)	1990-01-01	0.174524	0.351733	-1.52407	1.59248	RARRES2
epithelial tube morphogenesis (GO:0060562)	1990-01-01	0.174524	0.351733	-1.5185	1.58665	ZIC3
regulation of anion transport (GO:0044070)	1985-01-01	0.165752	0.347417	-1.4953	1.58088	CLIC6
humoral immune response (GO:0006959)	1/263	0.428695	0.510831	-2.33713	1.56989	FOXJ1
regulation of lymphocyte mediated immunity (GO:0002706)	1995-01-01	0.183206	0.358209	-1.52755	1.56824	FOXJ1
stress-activated protein kinase signaling cascade (GO:0031098)	1991-01-01	0.176268	0.353318	-1.50449	1.56525	IRAK4
regulation of chromatin modification (GO:1903308)	1/102	0.195214	0.360183	-1.52981	1.56216	TAF7
stress-activated MAPK cascade (GO:0051403)	1989-01-01	0.172777	0.351733	-1.49428	1.56135	IRAK4
positive regulation of T cell proliferation (GO:0042102)	1983-01-01	0.162218	0.345098	-1.46712	1.56091	PNP
diterpenoid metabolic process (GO:0016101)	1987-01-01	0.169272	0.350586	-1.48594	1.55749	RARRES2
protein methylation (GO:0006479)	1/101	0.193509	0.360183	-1.52231	1.55449	PRMT1
protein alkylation (GO:0008213)	1/101	0.193509	0.360183	-1.51645	1.54851	PRMT1
positive regulation of behavior (GO:0048520)	1/107	0.203686	0.366774	-1.54008	1.54472	RARRES2
tube morphogenesis (GO:0035239)	1/101	0.193509	0.360183	-1.50311	1.53489	ZIC3
regulation of chromatin organization (GO:1902275)	1/107	0.203686	0.366774	-1.52958	1.53418	TAF7
regulation of B cell activation (GO:0050864)	1992-01-01	0.178008	0.353318	-1.4734	1.53291	FOXJ1
regulation of adaptive immune response based on somatic recombination of immune receptors built from immunoglobulin superfamily domains (GO:0002822)	1/103	0.196915	0.360781	-1.50311	1.53239	FOXJ1
negative regulation of lymphocyte activation (GO:0051250)	1/102	0.195214	0.360183	-1.49623	1.52787	FOXJ1
regulation of phosphatase activity (GO:0010921)	1/102	0.195214	0.360183	-1.48919	1.52068	PPP1R36
terpenoid metabolic process (GO:0006721)	1997-01-01	0.186655	0.359585	-1.48277	1.51659	RARRES2
negative regulation of ion transport (GO:0043271)	1994-01-01	0.181477	0.357496	-1.46995	1.51204	SLN
chloride transmembrane transport (GO:1902476)	1984-01-01	0.163987	0.345098	-1.4176	1.50823	CLIC6
negative regulation of phosphorus metabolic process (GO:0010563)	2/458	0.25126	0.391815	-1.60533	1.50414	PPP1R36;TAF7
post-Golgi vesicle-mediated transport (GO:0006892)	1990-01-01	0.174524	0.351733	-1.43849	1.50306	SH3D19
regulation of leukocyte migration (GO:0002685)	1/110	0.208727	0.367798	-1.50229	1.50262	RARRES2
negative regulation of phosphate metabolic process (GO:0045936)	2/458	0.25126	0.391815	-1.60272	1.5017	PPP1R36;TAF7
negative regulation of binding (GO:0051100)	1995-01-01	0.183206	0.358209	-1.46059	1.4995	SLN
alpha-amino acid catabolic process (GO:1901606)	1992-01-01	0.178008	0.353318	-1.43763	1.49569	AHCY
regulation of adaptive immune response (GO:0002819)	1/112	0.212071	0.367798	-1.49508	1.49542	FOXJ1
establishment or maintenance of cell polarity (GO:0007163)	1/100	0.191801	0.360183	-1.46145	1.49235	FOXJ1
autophagy (GO:0006914)	1/102	0.195214	0.360183	-1.45599	1.48678	SPATA18
regulation of epithelial cell differentiation (GO:0030856)	1/109	0.20705	0.367777	-1.48464	1.48505	FOXJ1
negative regulation of immune response (GO:0050777)	1/103	0.196915	0.360781	-1.45103	1.4793	FOXJ1
viral transcription (GO:0019083)	1984-01-01	0.163987	0.345098	-1.38636	1.47499	RPS7
regulation of chemotaxis (GO:0050920)	1/120	0.225311	0.367798	-1.47364	1.47396	RARRES2
negative regulation of cellular component organization (GO:0051129)	2/474	0.263826	0.397255	-1.59547	1.4729	SLN;TAF7
chloride transport (GO:0006821)	1992-01-01	0.178008	0.353318	-1.41199	1.46902	CLIC6
coenzyme biosynthetic process (GO:0009108)	1998-01-01	0.188373	0.360183	-1.4381	1.4685	PNP
toll-like receptor 4 signaling pathway (GO:0034142)	1997-01-01	0.186655	0.359585	-1.4316	1.46425	IRAK4
fertilization (GO:0009566)	1/100	0.191801	0.360183	-1.42923	1.45945	SPEF2
regulation of leukocyte mediated immunity (GO:0002703)	1/120	0.225311	0.367798	-1.45878	1.4591	FOXJ1
translational termination (GO:0006415)	1989-01-01	0.172777	0.351733	-1.38748	1.44976	RPS7
regulation of embryonic development (GO:0045995)	1/101	0.193509	0.360183	-1.41319	1.44307	OTX2
negative regulation of leukocyte activation (GO:0002695)	1/120	0.225311	0.367798	-1.44126	1.44158	FOXJ1
fat cell differentiation (GO:0045444)	1996-01-01	0.184932	0.359585	-1.40437	1.43639	RARRES2
positive regulation of leukocyte differentiation (GO:1902107)	1/118	0.222022	0.367798	-1.43187	1.43219	PNP
positive regulation of lymphocyte proliferation (GO:0050671)	1/115	0.217062	0.367798	-1.42917	1.42948	PNP
regulation of dephosphorylation (GO:0035303)	1/126	0.2351	0.377024	-1.46301	1.42709	PPP1R36
positive regulation of mononuclear cell proliferation (GO:0032946)	1/116	0.218718	0.367798	-1.42242	1.42273	PNP
embryonic organ development (GO:0048568)	1/119	0.223668	0.367798	-1.41868	1.41899	RARRES2
isoprenoid metabolic process (GO:0006720)	1/114	0.215402	0.367798	-1.41773	1.41805	RARRES2
cellular amino acid biosynthetic process (GO:0008652)	1/106	0.201998	0.366253	-1.41072	1.41698	AHCY
single-organism carbohydrate catabolic process (GO:0044724)	1/113	0.213738	0.367798	-1.41632	1.41664	ENO4
regulation of DNA replication (GO:0006275)	1/118	0.222022	0.367798	-1.40992	1.41023	KCTD13
positive regulation of leukocyte proliferation (GO:0070665)	1/119	0.223668	0.367798	-1.40124	1.40155	PNP
circadian rhythm (GO:0007623)	1/127	0.236719	0.377024	-1.43555	1.4003	AHCY
positive regulation of GTPase activity (GO:0043547)	2/482	0.270115	0.403059	-1.53992	1.39928	FOXJ1;RGS22
positive regulation of GTP catabolic process (GO:0033126)	2/483	0.270902	0.403059	-1.53908	1.39852	FOXJ1;RGS22
regulation of Ras protein signal transduction (GO:0046578)	1/109	0.20705	0.367777	-1.39645	1.39684	KCTD13
carbohydrate catabolic process (GO:0016052)	1/120	0.225311	0.367798	-1.39467	1.39498	ENO4
positive regulation of DNA metabolic process (GO:0051054)	1/124	0.23185	0.376129	-1.41971	1.38823	KCTD13
cellular amino acid catabolic process (GO:0009063)	1/117	0.220372	0.367798	-1.38375	1.38406	AHCY
extracellular matrix disassembly (GO:0022617)	1/116	0.218718	0.367798	-1.3736	1.3739	ADAMTS4
positive regulation of protein catabolic process (GO:0045732)	1/130	0.241559	0.383566	-1.42792	1.3683	SH3D19
toll-like receptor signaling pathway (GO:0002224)	1/122	0.228587	0.371987	-1.38297	1.36762	IRAK4
negative regulation of cell activation (GO:0050866)	1/135	0.249559	0.391815	-1.45536	1.36362	FOXJ1
rRNA processing (GO:0006364)	1/120	0.225311	0.367798	-1.36085	1.36115	RPS7
cellular protein complex disassembly (GO:0043624)	1/113	0.213738	0.367798	-1.35808	1.35838	RPS7
inorganic anion transmembrane transport (GO:0098661)	1/108	0.20537	0.367282	-1.35509	1.3573	CLIC6
cofactor biosynthetic process (GO:0051188)	1/127	0.236719	0.377024	-1.39104	1.35689	PNP
negative regulation of sequence-specific DNA binding transcription factor activity (GO:0043433)	1/126	0.2351	0.377024	-1.38277	1.34882	FOXJ1
translational elongation (GO:0006414)	1/114	0.215402	0.367798	-1.33966	1.33996	RPS7
nuclear-transcribed mRNA catabolic process, nonsense-mediated decay (GO:0000184)	1/117	0.220372	0.367798	-1.33721	1.3375	RPS7
SRP-dependent cotranslational protein targeting to membrane (GO:0006614)	1/108	0.20537	0.367282	-1.33367	1.33584	RPS7
regulation of ion transmembrane transporter activity (GO:0032412)	1/137	0.252736	0.391815	-1.42509	1.33526	SLN
rRNA metabolic process (GO:0016072)	1/126	0.2351	0.377024	-1.36592	1.33238	RPS7
protein targeting to ER (GO:0045047)	1/111	0.210401	0.367798	-1.33086	1.33116	RPS7
cotranslational protein targeting to membrane (GO:0006613)	1/110	0.208727	0.367798	-1.32963	1.32992	RPS7
viral life cycle (GO:0019058)	1/118	0.222022	0.367798	-1.32851	1.32881	RPS7
regulation of transmembrane transporter activity (GO:0022898)	1/141	0.259051	0.395842	-1.42445	1.32009	SLN
establishment of protein localization to endoplasmic reticulum (GO:0072599)	1/115	0.217062	0.367798	-1.31661	1.31691	RPS7
protein localization to endoplasmic reticulum (GO:0070972)	1/118	0.222022	0.367798	-1.30312	1.30341	RPS7
pattern recognition receptor signaling pathway (GO:0002221)	1/142	0.260621	0.395842	-1.39743	1.29506	IRAK4
regulation of muscle system process (GO:0090257)	1/144	0.263753	0.397255	-1.39698	1.28966	SLN
protein complex disassembly (GO:0043241)	1/132	0.244769	0.387489	-1.35619	1.28576	RPS7
inorganic anion transport (GO:0015698)	1/127	0.236719	0.377024	-1.31412	1.28185	CLIC6
innate immune response-activating signal transduction (GO:0002758)	1/144	0.263753	0.397255	-1.38532	1.2789	IRAK4
actin filament organization (GO:0007015)	1/150	0.273072	0.403069	-1.40165	1.2736	KCTD13
anterior/posterior pattern specification (GO:0009952)	1/150	0.273072	0.403069	-1.40164	1.2736	ZIC3
cell fate commitment (GO:0045165)	1/134	0.247965	0.391367	-1.35716	1.27316	OTX2
purine-containing compound biosynthetic process (GO:0072522)	1/146	0.266872	0.399546	-1.38263	1.26846	PNP
regulation of transporter activity (GO:0032409)	1/153	0.277688	0.407587	-1.40792	1.26361	SLN
regulation of G-protein coupled receptor protein signaling pathway (GO:0008277)	1/137	0.252736	0.391815	-1.34383	1.25912	RGS22
neuron projection development (GO:0031175)	1/137	0.252736	0.391815	-1.33308	1.24905	PRMT1
macromolecular complex disassembly (GO:0032984)	1/142	0.260621	0.395842	-1.34018	1.242	RPS7
regulation of myeloid cell differentiation (GO:0045637)	1/156	0.282276	0.410869	-1.39294	1.239	PRMT1
cell cycle G2/M phase transition (GO:0044839)	1/139	0.2559	0.39323	-1.3252	1.23689	CCP110
translational initiation (GO:0006413)	1/139	0.2559	0.39323	-1.32312	1.23495	RPS7
G2/M transition of mitotic cell cycle (GO:0000086)	1/139	0.2559	0.39323	-1.32266	1.23452	CCP110
activation of innate immune response (GO:0002218)	1/151	0.274614	0.404207	-1.35682	1.22904	IRAK4
homophilic cell adhesion via plasma membrane adhesion molecules (GO:0007156)	1/142	0.260621	0.395842	-1.32403	1.22703	CDHR3
regulation of behavior (GO:0050795)	1/166	0.297367	0.429257	-1.43893	1.21691	RARRES2
sulfur compound biosynthetic process (GO:0044272)	1/145	0.265314	0.398351	-1.31673	1.21195	AHCY
positive regulation of Rho GTPase activity (GO:0032321)	1/149	0.271527	0.403059	-1.32347	1.2026	FOXJ1
macromolecule methylation (GO:0043414)	1/169	0.301834	0.433318	-1.42343	1.19039	PRMT1
regulation of calcium ion transport (GO:0051924)	1/171	0.304797	0.434925	-1.42912	1.18986	SLN
regulation of chromosome organization (GO:0033044)	1/172	0.306274	0.434925	-1.4253	1.18668	TAF7
xenobiotic metabolic process (GO:0006805)	1/156	0.282276	0.410869	-1.32935	1.18243	AHCY
response to nutrient (GO:0007584)	1/163	0.292872	0.423937	-1.35885	1.16612	AHCY
protein targeting to membrane (GO:0006612)	1/156	0.282276	0.410869	-1.29791	1.15447	RPS7
skeletal system development (GO:0001501)	1/162	0.291368	0.422927	-1.33038	1.14486	ADAMTS4
positive regulation of I-kappaB kinase/NF-kappaB signaling (GO:0043123)	1/168	0.300348	0.432369	-1.34538	1.12807	IRAK4
regulation of cellular response to growth factor stimulus (GO:0090287)	1/176	0.312151	0.440882	-1.37337	1.12476	OTX2
negative regulation of cytokine production (GO:0001818)	1/185	0.325199	0.454779	-1.40296	1.10545	FOXJ1
MAPK cascade (GO:0000165)	1/170	0.303317	0.434257	-1.32467	1.10493	IRAK4
negative regulation of protein kinase activity (GO:0006469)	1/189	0.330921	0.455886	-1.38459	1.08761	TAF7
defense response to bacterium (GO:0042742)	1/179	0.316527	0.445861	-1.34122	1.08337	ADAMTS4
regulation of Rho GTPase activity (GO:0032319)	1/174	0.309218	0.43792	-1.30874	1.08065	FOXJ1
positive regulation of innate immune response (GO:0045089)	1/190	0.332344	0.455886	-1.36519	1.07238	IRAK4
positive regulation of T cell activation (GO:0050870)	1/189	0.330921	0.455886	-1.36415	1.07155	PNP
anion transmembrane transport (GO:0098656)	1/172	0.306274	0.434925	-1.27832	1.0643	CLIC6
brain development (GO:0007420)	1/187	0.328066	0.454779	-1.34988	1.06363	FOXJ1
intracellular receptor signaling pathway (GO:0030522)	1/186	0.326634	0.454779	-1.34211	1.0575	TAF7
positive regulation of response to external stimulus (GO:0032103)	1/201	0.347807	0.465594	-1.38029	1.05515	RARRES2
DNA replication (GO:0006260)	1/186	0.326634	0.454779	-1.33066	1.04848	KCTD13
negative regulation of kinase activity (GO:0033673)	1/202	0.349196	0.465594	-1.37114	1.04815	TAF7
transcription initiation from RNA polymerase II promoter (GO:0006367)	1/187	0.328066	0.454779	-1.31911	1.03938	TAF7
nucleotide biosynthetic process (GO:0009165)	1/208	0.357466	0.473011	-1.37904	1.0324	PNP
nucleoside phosphate biosynthetic process (GO:1901293)	1/209	0.358835	0.473626	-1.37803	1.02986	PNP
nuclear-transcribed mRNA catabolic process (GO:0000956)	1/183	0.32232	0.452804	-1.28921	1.02144	RPS7
response to bacterium (GO:0009617)	1/201	0.347807	0.465594	-1.33324	1.01919	ADAMTS4
aging (GO:0007568)	1/204	0.351964	0.468094	-1.33845	1.016	SPEF2
coenzyme metabolic process (GO:0006732)	1/196	0.340822	0.463872	-1.32179	1.01533	PNP
mRNA catabolic process (GO:0006402)	1/193	0.336596	0.459314	-1.29411	1.00685	RPS7
carboxylic acid catabolic process (GO:0046395)	1/200	0.346416	0.465594	-1.3054	0.997904	AHCY
cell-cell adhesion via plasma-membrane adhesion molecules (GO:0098742)	1/190	0.332344	0.455886	-1.26905	0.996853	CDHR3
organic acid catabolic process (GO:0016054)	1/200	0.346416	0.465594	-1.30294	0.996023	AHCY
cellular modified amino acid metabolic process (GO:0006575)	1/199	0.345022	0.465594	-1.3002	0.993929	AHCY
cell-cell adhesion (GO:0098609)	1/191	0.333764	0.456639	-1.26763	0.993646	CDHR3
proteasome-mediated ubiquitin-dependent protein catabolic process (GO:0043161)	1/205	0.353344	0.46874	-1.3005	0.9854	KCTD13
signal transduction by phosphorylation (GO:0023014)	1/202	0.349196	0.465594	-1.28549	0.982684	IRAK4
calcium ion transport (GO:0006816)	1/215	0.366987	0.479554	-1.33303	0.97964	SLN
Golgi vesicle transport (GO:0048193)	1/202	0.349196	0.465594	-1.26794	0.969264	SH3D19
regulation of I-kappaB kinase/NF-kappaB signaling (GO:0043122)	1/213	0.364281	0.477208	-1.29749	0.959885	IRAK4
response to hypoxia (GO:0001666)	1/241	0.401171	0.501703	-1.38484	0.955187	AHCY
proteasomal protein catabolic process (GO:0010498)	1/212	0.362924	0.477208	-1.28957	0.95403	KCTD13
alpha-amino acid metabolic process (GO:1901605)	1/213	0.364281	0.477208	-1.28698	0.95211	AHCY
negative regulation of endopeptidase activity (GO:0010951)	1/222	0.376372	0.48696	-1.32198	0.951261	SPINT2
regulation of binding (GO:0051098)	1/218	0.371026	0.483626	-1.30552	0.948388	SLN
response to decreased oxygen levels (GO:0036293)	1/245	0.406269	0.503274	-1.37928	0.947044	AHCY
cell projection morphogenesis (GO:0048858)	1/228	0.384308	0.493315	-1.33881	0.946012	FOXJ1
negative regulation of organelle organization (GO:0010639)	1/237	0.39603	0.501256	-1.36525	0.942895	TAF7
DNA-templated transcription, initiation (GO:0006352)	1/220	0.373704	0.484706	-1.2918	0.935539	TAF7
negative regulation of peptidase activity (GO:0010466)	1/230	0.386932	0.493315	-1.3141	0.928554	SPINT2
regulation of cell division (GO:0051302)	1/234	0.392147	0.497543	-1.32993	0.928391	CCP110
positive regulation of proteolysis (GO:0045862)	1/228	0.384308	0.493315	-1.31179	0.926922	SH3D19
positive regulation of lymphocyte activation (GO:0051251)	1/243	0.403725	0.503274	-1.34722	0.925027	PNP
divalent metal ion transport (GO:0070838)	1/234	0.392147	0.497543	-1.3251	0.925016	SLN
response to oxygen levels (GO:0070482)	1/259	0.423784	0.510831	-1.37403	0.92296	AHCY
RNA catabolic process (GO:0006401)	1/220	0.373704	0.484706	-1.27336	0.922186	RPS7
immune response-activating signal transduction (GO:0002757)	1/440	0.609806	0.626546	-1.97072	0.921379	IRAK4
microtubule cytoskeleton organization (GO:0000226)	1/245	0.406269	0.503274	-1.33282	0.915144	SPEF2
divalent inorganic cation transport (GO:0072511)	1/238	0.39732	0.501676	-1.32249	0.912258	SLN
regulation of lipid metabolic process (GO:0019216)	1/245	0.406269	0.503274	-1.32788	0.911751	RARRES2
regulation of protein catabolic process (GO:0042176)	1/260	0.425015	0.510831	-1.35461	0.909912	SH3D19
rhythmic process (GO:0048511)	1/252	0.41509	0.51058	-1.3468	0.905331	AHCY
positive regulation of protein maturation (GO:1903319)	1/240	0.39989	0.501703	-1.31168	0.904726	SH3D19
positive regulation of protein processing (GO:0010954)	1/240	0.39989	0.501703	-1.3092	0.903015	SH3D19
regulation of metal ion transport (GO:0010959)	1/250	0.412582	0.50869	-1.33592	0.902972	SLN
cell part morphogenesis (GO:0032990)	1/248	0.410065	0.506778	-1.31986	0.897084	FOXJ1
protein homooligomerization (GO:0051260)	1/230	0.386932	0.493315	-1.26637	0.894827	KCTD13
negative regulation of protein phosphorylation (GO:0001933)	1/260	0.425015	0.510831	-1.32995	0.89335	TAF7
regulation of immune effector process (GO:0002697)	1/264	0.429917	0.510831	-1.32369	0.889145	FOXJ1
leukocyte migration (GO:0050900)	1/226	0.381674	0.492603	-1.25362	0.88763	FOXJ1
positive regulation of leukocyte activation (GO:0002696)	1/262	0.427471	0.510831	-1.31421	0.882775	PNP
ncRNA processing (GO:0034470)	1/241	0.401171	0.501703	-1.26476	0.872367	RPS7
regulation of innate immune response (GO:0045088)	1/254	0.417586	0.510715	-1.29552	0.870519	IRAK4
regulation of DNA metabolic process (GO:0051052)	1/265	0.431136	0.511121	-1.2927	0.867596	KCTD13
chemotaxis (GO:0006935)	1/263	0.428695	0.510831	-1.28722	0.864648	RARRES2
establishment of protein localization to membrane (GO:0090150)	1/229	0.385622	0.493315	-1.22128	0.862966	RPS7
taxis (GO:0042330)	1/263	0.428695	0.510831	-1.28215	0.861238	RARRES2
positive regulation of cell activation (GO:0050867)	1/272	0.439599	0.51648	-1.29459	0.855361	PNP
positive regulation of defense response (GO:0031349)	1/272	0.439599	0.51648	-1.29167	0.853434	IRAK4
positive regulation of cell migration (GO:0030335)	1/280	0.449123	0.521819	-1.30906	0.851459	RARRES2
epithelium development (GO:0060429)	1/256	0.420073	0.510715	-1.26628	0.850871	FOXJ1
translation (GO:0006412)	1/264	0.429917	0.510831	-1.2664	0.850665	RPS7
cofactor metabolic process (GO:0051186)	1/255	0.418831	0.510715	-1.26544	0.850302	PNP
small molecule catabolic process (GO:0044282)	1/261	0.426245	0.510831	-1.26559	0.850116	AHCY
regulation of small GTPase mediated signal transduction (GO:0051056)	1/256	0.420073	0.510715	-1.26479	0.849865	KCTD13
actin cytoskeleton organization (GO:0030036)	1/253	0.416339	0.510715	-1.25693	0.844588	FOXJ1
carboxylic acid biosynthetic process (GO:0046394)	1/272	0.439599	0.51648	-1.25867	0.831625	AHCY
positive regulation of cell motility (GO:2000147)	1/287	0.457327	0.529005	-1.30541	0.831229	RARRES2
organic acid biosynthetic process (GO:0016053)	1/272	0.439599	0.51648	-1.25109	0.82662	AHCY
negative regulation of transferase activity (GO:0051348)	1/284	0.453825	0.526116	-1.28176	0.823188	TAF7
positive regulation of cellular component movement (GO:0051272)	1/296	0.467702	0.532774	-1.30445	0.821357	RARRES2
response to nutrient levels (GO:0031667)	1/291	0.461962	0.532176	-1.2862	0.811314	AHCY
protein targeting (GO:0006605)	1/273	0.440798	0.51673	-1.21481	0.802061	RPS7
mitotic cell cycle phase transition (GO:0044772)	1/277	0.44557	0.519997	-1.21561	0.794929	CCP110
histone modification (GO:0016570)	1/293	0.464265	0.53233	-1.26007	0.794463	PRMT1
covalent chromatin modification (GO:0016569)	1/296	0.467702	0.532774	-1.25884	0.792642	PRMT1
activation of immune response (GO:0002253)	1/487	0.647666	0.651395	-1.84686	0.791637	IRAK4
cell cycle phase transition (GO:0044770)	1/280	0.449123	0.521819	-1.21321	0.789117	CCP110
positive regulation of locomotion (GO:0040017)	1/304	0.476763	0.539577	-1.27877	0.788963	RARRES2
negative regulation of proteolysis (GO:0045861)	1/302	0.474512	0.539359	-1.26585	0.781503	SPINT2
positive regulation of Ras GTPase activity (GO:0032320)	1/292	0.463115	0.532176	-1.23762	0.780666	FOXJ1
protein localization to membrane (GO:0072657)	1/276	0.444381	0.519767	-1.18927	0.778226	RPS7
response to extracellular stimulus (GO:0009991)	1/313	0.486779	0.549724	-1.25886	0.753222	AHCY
morphogenesis of an epithelium (GO:0002009)	1/296	0.467702	0.532774	-1.19235	0.750772	ZIC3
establishment of protein localization to organelle (GO:0072594)	1/292	0.463115	0.532176	-1.18465	0.747256	RPS7
negative regulation of protein maturation (GO:1903318)	1/316	0.490076	0.549893	-1.24823	0.746483	SPINT2
negative regulation of protein processing (GO:0010955)	1/316	0.490076	0.549893	-1.24576	0.745005	SPINT2
negative regulation of phosphorylation (GO:0042326)	1/325	0.499845	0.559656	-1.26374	0.73352	TAF7
actin filament-based process (GO:0030029)	1/303	0.475639	0.539469	-1.18605	0.731996	FOXJ1
sulfur compound metabolic process (GO:0006790)	1/314	0.48788	0.549783	-1.18572	0.709333	AHCY
defense response to other organism (GO:0098542)	1/328	0.503061	0.56086	-1.19305	0.689921	ADAMTS4
ATP catabolic process (GO:0006200)	1/327	0.501991	0.56086	-1.1901	0.688218	DNAH6
nucleoside monophosphate catabolic process (GO:0009125)	1/335	0.510487	0.563148	-1.19092	0.683841	DNAH6
ncRNA metabolic process (GO:0034660)	1/332	0.507318	0.562003	-1.18575	0.683289	RPS7
negative regulation of intracellular signal transduction (GO:1902532)	1/345	0.520911	0.57104	-1.21899	0.682996	KCTD13
ribonucleoside monophosphate catabolic process (GO:0009158)	1/332	0.507318	0.562003	-1.18459	0.682617	DNAH6
ubiquitin-dependent protein catabolic process (GO:0006511)	1/355	0.531119	0.577399	-1.24179	0.682015	KCTD13
purine nucleoside monophosphate catabolic process (GO:0009128)	1/333	0.508377	0.562003	-1.18226	0.681273	DNAH6
purine ribonucleoside monophosphate catabolic process (GO:0009169)	1/332	0.507318	0.562003	-1.17965	0.67977	DNAH6
regulation of endopeptidase activity (GO:0052548)	1/354	0.530108	0.577399	-1.2204	0.670269	SPINT2
cytokine-mediated signaling pathway (GO:0019221)	1/342	0.517806	0.568827	-1.188	0.670244	IRAK4
modification-dependent protein catabolic process (GO:0019941)	1/364	0.540127	0.580644	-1.23273	0.670134	KCTD13
regulation of sequence-specific DNA binding transcription factor activity (GO:0051090)	1/338	0.513637	0.565433	-1.17104	0.667683	FOXJ1
modification-dependent macromolecule catabolic process (GO:0043632)	1/368	0.544076	0.580644	-1.22786	0.667488	KCTD13
regulation of Ras GTPase activity (GO:0032318)	1/349	0.52502	0.574343	-1.19938	0.665091	FOXJ1
negative regulation of transport (GO:0051051)	1/361	0.537143	0.579142	-1.214	0.663095	SLN
response to drug (GO:0042493)	1/354	0.530108	0.577399	-1.20588	0.662297	PNP
regulation of system process (GO:0044057)	1/371	0.547017	0.582451	-1.20952	0.653759	SLN
regulation of peptidase activity (GO:0052547)	1/372	0.547993	0.582451	-1.18746	0.641835	SPINT2
neuron projection guidance (GO:0097485)	1/367	0.543092	0.580644	-1.17609	0.639342	OTX2
extracellular matrix organization (GO:0030198)	1/359	0.535143	0.579142	-1.16875	0.638381	ADAMTS4
extracellular structure organization (GO:0043062)	1/360	0.536144	0.579142	-1.16818	0.638069	ADAMTS4
axon guidance (GO:0007411)	1/367	0.543092	0.580644	-1.17353	0.637955	OTX2
proteolysis involved in cellular protein catabolic process (GO:0051603)	1/391	0.566158	0.598118	-1.22139	0.627757	KCTD13
tissue morphogenesis (GO:0048729)	1/358	0.534141	0.579142	-1.13898	0.622121	ZIC3
ATP metabolic process (GO:0046034)	1/377	0.552843	0.585232	-1.1563	0.619486	DNAH6
generation of precursor metabolites and energy (GO:0006091)	1/375	0.550909	0.584365	-1.14388	0.614525	ENO4
protein oligomerization (GO:0051259)	1/366	0.542106	0.580644	-1.12298	0.610472	KCTD13
negative regulation of protein modification process (GO:0031400)	1/407	0.580905	0.606101	-1.1735	0.587584	TAF7
purine nucleoside monophosphate metabolic process (GO:0009126)	1/403	0.577264	0.605673	-1.15839	0.580834	DNAH6
purine ribonucleoside monophosphate metabolic process (GO:0009167)	1/402	0.576349	0.605673	-1.15716	0.580218	DNAH6
protein localization to organelle (GO:0033365)	1/396	0.570819	0.601829	-1.13155	0.574578	RPS7
regulation of cell morphogenesis (GO:0022604)	1/408	0.58181	0.606101	-1.12949	0.565545	SH3D19
secretion by cell (GO:0032940)	1/415	0.588096	0.611146	-1.14154	0.562116	PNP
ribonucleoside monophosphate metabolic process (GO:0009161)	1/416	0.588986	0.611146	-1.13776	0.560258	DNAH6
organ morphogenesis (GO:0009887)	1/405	0.579088	0.605673	-1.11048	0.55681	SPEF2
cellular amino acid metabolic process (GO:0006520)	1/421	0.59341	0.61452	-1.12109	0.545877	AHCY
nucleoside monophosphate metabolic process (GO:0009123)	1/427	0.598659	0.618732	-1.1331	0.543982	DNAH6
mitotic cell cycle (GO:0000278)	1/404	0.578177	0.605673	-1.08401	0.543537	CCP110
organophosphate biosynthetic process (GO:0090407)	1/436	0.606408	0.625156	-1.14916	0.539824	PNP
cellular component morphogenesis (GO:0032989)	1/437	0.607261	0.625156	-1.13017	0.530903	FOXJ1
anion transport (GO:0006820)	1/443	0.612336	0.627914	-1.07112	0.498446	CLIC6
cellular response to cytokine stimulus (GO:0071345)	1/471	0.635195	0.645042	-1.13152	0.496102	IRAK4
regulation of cytokine production (GO:0001817)	1/482	0.643813	0.648766	-1.14549	0.495636	FOXJ1
response to other organism (GO:0051707)	1/462	0.627993	0.641459	-1.11485	0.495003	ADAMTS4
chromatin modification (GO:0016568)	1/475	0.638352	0.645746	-1.1225	0.490925	PRMT1
nitrogen compound transport (GO:0071705)	1/464	0.629605	0.641854	-1.10422	0.489604	TAF7
multicellular organismal development (GO:0007275)	1/453	0.620654	0.635201	-1.07444	0.487597	EBF3
transcription from RNA polymerase II promoter (GO:0006366)	1/470	0.634401	0.645042	-1.1119	0.4875	TAF7
regulation of cell cycle process (GO:0010564)	1/481	0.643038	0.648766	-1.11908	0.484209	CCP110
monocarboxylic acid metabolic process (GO:0032787)	1/473	0.636776	0.645398	-1.07509	0.470767	ENO4
behavior (GO:0007610)	1/494	0.652991	0.655493	-1.08969	0.46025	AHCY
single-organism cellular localization (GO:1902580)	1/496	0.654499	0.65575	-1.03408	0.436359	RPS7
gene expression (GO:0010467)	1/672	0.765035	0.765035	-1.05712	0.283131	RPS7

## Sheet: GO_CC
GO Cellular Component
Term	Overlap	P-value	Adjusted P-value	Z-score	Combined Score	Genes
cytoplasmic dynein complex (GO:0005868)	2016-02-25	0.00116356	0.0814492	-2.71136	6.79949	DNAH6;DYNLRB2
dynein complex (GO:0030286)	1939-02-01	0.00267473	0.0936155	-2.43811	5.7748	DNAH6;DYNLRB2
transcription factor TFIID complex (GO:0005669)	2016-01-22	0.0425073	0.241046	-2.25666	3.2107	TAF7
transcription factor TFTC complex (GO:0033276)	2016-01-14	0.0279228	0.241046	-2.23496	3.17983	TAF7
axonemal dynein complex (GO:0005858)	2016-01-12	0.0242435	0.241046	-2.14316	3.04922	DNAH6
microtubule associated complex (GO:0005875)	2/138	0.0283288	0.241046	-2.12252	3.01985	DNAH6;DYNLRB2
preribosome (GO:0030684)	2016-01-19	0.0370629	0.241046	-2.12216	3.01934	RPS7
carboxy-terminal domain protein kinase complex (GO:0032806)	2016-01-16	0.0315888	0.241046	-2.11469	3.00872	TAF7
axoneme part (GO:0044447)	2016-01-26	0.0497206	0.241046	-2.10378	2.99318	DNAH6
MLL1/2 complex (GO:0044665)	2016-01-27	0.0515158	0.241046	-2.09246	2.97708	TAF7
SAGA-type complex (GO:0070461)	2016-01-29	0.0550963	0.241046	-2.05431	2.92281	TAF7
MLL1 complex (GO:0071339)	2016-01-27	0.0515158	0.241046	-2.04183	2.90505	TAF7
Cul3-RING ubiquitin ligase complex (GO:0031463)	2016-01-24	0.0461205	0.241046	-2.02437	2.8802	KCTD13
cytosolic part (GO:0044445)	2/198	0.0541117	0.241046	-2.02098	2.87539	RPS7;ENO4
sperm midpiece (GO:0097225)	2016-01-10	0.0205508	0.241046	-2.00631	2.85451	SPEF2
small-subunit processome (GO:0032040)	2016-01-10	0.0205508	0.241046	-1.92561	2.7397	RPS7
ciliary part (GO:0044441)	2/223	0.066608	0.274268	-2.04955	2.65139	SPEF2;DNAH6
transcription elongation factor complex (GO:0008023)	1943-01-01	0.0797992	0.279297	-1.81301	2.31245	TAF7
sarcoplasmic reticulum (GO:0016529)	1940-01-01	0.0745585	0.274689	-1.69559	2.1909	SLN
cytosolic small ribosomal subunit (GO:0022627)	1939-01-01	0.0728052	0.274689	-1.65504	2.13851	RPS7
microtubule (GO:0005874)	2/360	0.148057	0.303712	-1.78756	2.13019	DNAH6;DYNLRB2
histone acetyltransferase complex (GO:0000123)	1978-01-01	0.138874	0.303712	-1.74297	2.07705	TAF7
extracellular matrix (GO:0031012)	2/348	0.140257	0.303712	-1.72062	2.05042	ADAMTS4;RARRES2
histone methyltransferase complex (GO:0035097)	1966-01-01	0.119042	0.303712	-1.68419	2.00701	TAF7
chloride channel complex (GO:0034707)	1950-01-01	0.0919169	0.303712	-1.65613	1.97357	CLIC6
RNA polymerase II transcription factor complex (GO:0090575)	1958-01-01	0.105578	0.303712	-1.65504	1.97227	TAF7
methyltransferase complex (GO:0034708)	1981-01-01	0.143764	0.303712	-1.64731	1.96306	TAF7
protein acetyltransferase complex (GO:0031248)	1986-01-01	0.151856	0.303712	-1.64453	1.95975	TAF7
centriole (GO:0005814)	1972-01-01	0.129012	0.303712	-1.63094	1.94356	CCP110
acetyltransferase complex (GO:1902493)	1986-01-01	0.151856	0.303712	-1.62032	1.9309	TAF7
nuclear transcription factor complex (GO:0044798)	1981-01-01	0.143764	0.303712	-1.55616	1.85444	TAF7
serine/threonine protein kinase complex (GO:1902554)	1956-01-01	0.102182	0.303712	-1.55193	1.8494	TAF7
small ribosomal subunit (GO:0015935)	1962-01-01	0.112335	0.303712	-1.50661	1.79539	RPS7
motile cilium (GO:0031514)	1968-01-01	0.122378	0.303712	-1.50338	1.79154	ENKUR
protein kinase complex (GO:1902911)	1979-01-01	0.140507	0.303712	-1.50315	1.79127	TAF7
site of polarized growth (GO:0030427)	1/102	0.177259	0.318395	-1.46835	1.68047	OTX2
growth cone (GO:0030426)	1999-01-01	0.172552	0.318395	-1.45793	1.66855	OTX2
sperm part (GO:0097223)	1/103	0.178822	0.318395	-1.43254	1.63948	SPEF2
microtubule organizing center part (GO:0044450)	1/105	0.18194	0.318395	-1.40059	1.60293	CCP110
Golgi apparatus (GO:0005794)	3/865	0.222591	0.343009	-1.48736	1.59147	SPEF2;TAF7;SH3D19
cytosol (GO:0005829)	2529-07-01	0.186947	0.319177	-1.35137	1.54328	PNP;AHCY;RPS7;PRMT1;CCP110;IRAK4;SH3D19
cullin-RING ubiquitin ligase complex (GO:0031461)	1/104	0.180382	0.318395	-1.34636	1.54086	KCTD13
extrinsic component of membrane (GO:0019898)	1/115	0.197359	0.328724	-1.32485	1.47394	EPB41L4A
mitochondrial outer membrane (GO:0005741)	1/118	0.201931	0.328724	-1.30732	1.45444	SPATA18
organelle outer membrane (GO:0031968)	1/131	0.221452	0.343009	-1.31705	1.40924	SPATA18
outer membrane (GO:0019867)	1/137	0.230306	0.343009	-1.28157	1.37127	SPATA18
ribosomal subunit (GO:0044391)	1/135	0.227366	0.343009	-1.21737	1.30258	RPS7
ribosome (GO:0005840)	1/166	0.271757	0.396313	-1.31272	1.21499	RPS7
endosome membrane (GO:0010008)	1/175	0.28418	0.405971	-1.27202	1.14669	IRAK4
ubiquitin ligase complex (GO:0000151)	1/183	0.295051	0.413071	-1.27872	1.13057	KCTD13
endosomal part (GO:0044440)	1/200	0.317628	0.43596	-1.3282	1.10268	IRAK4
intracellular (GO:0005622)	2/730	0.40507	0.494259	-1.35567	0.955334	ADGB;PNP
cilium (GO:0005929)	1/243	0.371679	0.490897	-1.29847	0.923887	ENKUR
ion channel complex (GO:0034702)	1/258	0.389548	0.494259	-1.23347	0.869222	CLIC6
transcription factor complex (GO:0005667)	1/268	0.401189	0.494259	-1.23063	0.86722	TAF7
proteinaceous extracellular matrix (GO:0005578)	1/239	0.36683	0.490897	-1.21278	0.862916	ADAMTS4
nucleolus (GO:0005730)	4/1653	0.382077	0.494259	-1.21066	0.853149	RPS7;TAF7;BRIX1;SH3D19
transporter complex (GO:1990351)	1/291	0.427159	0.498352	-1.18595	0.825956	CLIC6
transmembrane transporter complex (GO:1902495)	1/286	0.421607	0.498352	-1.17713	0.819812	CLIC6
extracellular vesicular exosome (GO:0070062)	2717-06-01	0.409529	0.494259	-1.15049	0.810747	CLIC6;AHCY;PNP;RPS7;RARRES2;DYNLRB2
focal adhesion (GO:0005925)	1/352	0.490906	0.547623	-1.17418	0.707054	RPS7
cell-substrate adherens junction (GO:0005924)	1/358	0.496795	0.547623	-1.16746	0.703006	RPS7
centrosome (GO:0005813)	1/360	0.498743	0.547623	-1.15347	0.69458	CCP110
cell-substrate junction (GO:0030055)	1/362	0.500684	0.547623	-1.14825	0.691437	RPS7
extracellular region (GO:0005576)	3/1585	0.589885	0.598434	-1.27564	0.654961	ADAMTS4;RARRES2;SPINT2
adherens junction (GO:0005912)	1/405	0.540713	0.582306	-1.10825	0.599297	RPS7
microtubule organizing center (GO:0005815)	1/427	0.559983	0.585056	-1.10977	0.594889	CCP110
anchoring junction (GO:0070161)	1/419	0.553067	0.585056	-1.09608	0.587553	RPS7
mitochondrial membrane (GO:0031966)	1/457	0.585013	0.598434	-1.07386	0.55136	SPATA18
extracellular space (GO:0005615)	2/1120	0.637105	0.637105	-0.916249	0.413064	ADAMTS4;MIA

[truncated: 4 more sheets: GO_MF, OMIM, MOUSEGENEATLAS, HMDB_metabolite]
