# Supplementary material for: Integrated analysis of genetic, behavioral, and biochemical data implicates neural stem cell-induced changes in immunity, neurotransmission and mitochondrial function in Dementia with Lewy Body mice
Source: Acta Neuropathol Commun. 2017 Mar 10;5:21. doi: 10.1186/s40478-017-0421-0 (PMC5345195; doi:10.1186/s40478-017-0421-0)
Supplement: Additional file 17: — ModuleAnnotation_enrichR_M15. Annotation result of M15 performed in enrichR. EnrichR currently contains annotated gene sets from 102 gene set libraries organized in 8 categories. Details of the gene set libraries in EnrichrR can be found in publications [25, 56]. Each tab of the file contains gene sets of a particular library that was found to be enriched in the module. The first column represent the gene set (Term), the second column shows the ratio of overlapping module genes with the gene set (Overlap), the following four columns are related to statistics (P-value, Adjusted P-value, Z-score, Combined Score) and the fifth column shows the symbols of the overlapping genes. The gene sets are ranked by combined score. (XLSX 431 kb) [file 40478_2017_421_MOESM17_ESM.xlsx]

## Sheet: CHEA
ChEA: transcription factor regulation inferred from integrating genome-wide ChIP-X experiments
Term	Overlap	P-value	Adjusted P-value	Z-score	Combined Score	Genes
NANOG_18700969_ChIP-ChIP_MESC_Mouse	4/344	0.000130392	0.00485709	-3.56812	19.0085	DPP4;IGFBP2;FN1;STAT4
POU5F1_18700969_ChIP-ChIP_MESC_Mouse	4/567	0.000845604	0.0179499	-3.32766	13.3777	KCNK5;DPP4;IGFBP2;STAT4
SMAD4_21741376_ChIP-Seq_HESC_Human	2738-10-01	2.27906e-05	0.00120057	-1.88649	12.6866	KCNK5;ACTA2;FOXC1;SERPIND1;FZD7;FN1;STAT4;CD3E;CP;KLF3
ZNF217_24962896_ChIP-Seq_MCF7_Human	8/1522	1.3724e-05	0.00102244	-1.71409	11.8025	DAP;FZD7;FN1;STAT4;CP;KLF3;THBS1;DCN
SOX2_20726797_ChIP-Seq_SW620_Human	2564-10-01	1.29321e-05	0.00102244	-1.61393	11.1128	DPP4;FOXC1;CFH;FZD7;IGFBP2;FN1;BGN;NID1;THBS1;RHBDL2
RELA_24523406_ChIP-Seq_FIBROSARCOMA_Human	7/1182	2.41725e-05	0.00120057	-1.61773	10.8792	KCNK5;DPP4;IGFBP2;FN1;BGN;KLF3;THBS1
TRIM28_17542650_ChIP-ChIP_NTERA2_Human	3568-03-01	0.503753	0.600765	-19.3474	9.85848	DPP4;FZD7;LY96
FOXP3_17237761_ChIP-ChIP_TREG_Mouse	2/257	0.016027	0.0663338	-3.61836	9.81681	STAT4;KLF3
NANOG_16153702_ChIP-ChIP_HESC_Human	6/1686	0.00145252	0.0216426	-2.56102	9.81664	FOXC1;TMEM43;FZD7;IGFBP2;LY96;THBS1
RUNX2_24764292_ChIP-Seq_MC3T3_Mouse	2000-09-01	1.25008e-05	0.00102244	-1.40956	9.70564	DAP;CFH;TMEM43;FZD7;FN1;BGN;LY96;THBS1;KLF3
SMAD3_21741376_ChIP-Seq_HESC_Human	6/1460	0.000692961	0.0158848	-2.23648	9.26436	ACTA2;FOXC1;SERPIND1;FN1;STAT4;CP
STAT6_20620947_ChIP-Seq_CD4 POS T_Human	3/508	0.00649949	0.0408072	-2.723	8.7106	DPP4;TMEM43;STAT4
HOXD13_18407260_ChIP-ChIP_invivo in developing limbs_Mouse	2/196	0.00962461	0.0541157	-2.97344	8.67244	FOXC1;RHBDL2
RARG_19884340_ChIP-ChIP_MEF_Mouse	3/390	0.00313392	0.028237	-2.39614	8.54731	FN1;NID1;CP
ESR1_22446102_ChIP-Seq_UTERI_Mouse	1916-06-01	0.00276021	0.028237	-2.2752	8.1159	DAP;ELN;FN1;IGFBP7;KLF3;DCN
TCF4_18268006_ChIP-ChIP_LS174T_Human	3/470	0.00525267	0.0358386	-2.32478	7.73856	DPP4;STAT4;DPT
TCF21_26020271_ChIP-Seq_SMOOTH MUSCLE_Human	2000-08-01	9.43326e-05	0.00401587	-1.37688	7.59695	DPP4;OMD;FN1;LY96;IGFBP7;NID1;THBS1;DCN
ESR1_17901129_ChIP-ChIP_ liver_Mouse	3/444	0.00449056	0.0327985	-2.18214	7.45719	DPP4;DAP;SERPIND1
SUZ12_16625203_ChIP-ChIP_MESC_Mouse	5/1270	0.0024366	0.028237	-2.05624	7.33486	COLEC12;FOXC1;FZD7;RHOJ;NID1
NRF2_20460467_ChIP-Seq_MEF_Mouse	5/1055	0.00108422	0.0179499	-1.74829	7.02844	DAP;FZD7;FN1;IGFBP7;DCN
NFE2L2_20460467_ChIP-Seq_MEF_Mouse	5/1055	0.00108422	0.0179499	-1.73757	6.98533	DAP;FZD7;FN1;IGFBP7;DCN
FOXP1_22492998_ChIP-Seq_STRATIUM_Mouse	2016-01-26	0.0199497	0.0743125	-2.66943	6.93912	IGFBP7
RUNX1_17652178_ChIP-ChIP_JURKAT_Human	4/1003	0.0065278	0.0408072	-2.06313	6.59973	RHOJ;IGFBP7;CD3E;DCN
TP53_18474530_ChIP-ChIP_U2OS_Human	4/827	0.00331749	0.028237	-1.84224	6.57148	ACTA2;IGFBP7;NID1;KLF3
EGR1_20690147_ChIP-Seq_ERYTHROLEUKEMIA_Human	16/6207	3.2133e-06	0.000957562	-0.909861	6.32455	KCNK5;COLEC12;LYNX1;FOXC1;SERPIND1;ELN;FZD7;IGFBP2;BGN;THBS1;KLF3;DPP4;DAP;TMEM43;IGFBP7;RHBDL2
NANOG_18692474_ChIP-Seq_MESC_Mouse	3052-09-01	0.000321875	0.0106577	-1.37026	6.22302	KCNK5;DPP4;CFH;FZD7;IGFBP2;FN1;STAT4;LY96;KLF3
SALL4_18804426_ChIP-ChIP_XEN_Mouse	4/1005	0.00657297	0.0408072	-1.8987	6.07374	DPP4;FOXC1;NID1;KLF3
STAT3_20064451_ChIP-Seq_CD4+T_Mouse	2204-04-01	0.0807335	0.187958	-3.57093	5.96895	ACTA2;DPP4;THBS1;KLF3
RBPJ_22232070_ChIP-Seq_NCS_Mouse	1934-01-01	0.025786	0.0853803	-2.33379	5.74261	IGFBP2
RCOR1_19997604_ChIP-ChIP_NEURONS_Mouse	2378-07-01	0.00168161	0.0238629	-1.52399	5.69277	CFH;SERPIND1;LY96;OLFR829;CD3E;CP;DCN
SALL4_18804426ESC_ChIP-ChIP_MESC_Mouse	4/1062	0.00794921	0.0473773	-1.86456	5.68619	FOXC1;IGFBP2;FN1;STAT4
SOX2_18692474_ChIP-Seq_MESC_Mouse	3319-09-01	0.000594452	0.0158848	-1.37248	5.68535	KCNK5;DPP4;CFH;TMEM43;FZD7;IGFBP2;STAT4;FN1;KLF3
CEBPB_20176806_ChIP-Seq_THIOMACROPHAGE_Mouse	6/1588	0.00106981	0.0179499	-1.35797	5.45929	KCNK5;ACTA2;FZD7;STAT4;IGFBP7;THBS1
FOXP2_23625967_ChIP-Seq_PFSK-1 AND SK-N-MC_Human	4/863	0.00385801	0.0310251	-1.55733	5.40854	ELN;STAT4;CP;THBS1
RAD21_21589869_ChIP-Seq_MESC_Mouse	2036-07-01	0.000682634	0.0158848	-1.24705	5.16575	ACTA2;LYNX1;ELN;IGFBP2;STAT4;IGFBP7;THBS1
SMAD3_18955504_ChIP-ChIP_HaCaT_Human	1936-06-01	0.00290587	0.028237	-1.4457	5.15699	FOXC1;SERPIND1;ELN;RHOJ;THBS1;KLF3
SMAD2_18955504_ChIP-ChIP_HaCaT_Human	1936-06-01	0.00290587	0.028237	-1.43507	5.11908	FOXC1;SERPIND1;ELN;RHOJ;THBS1;KLF3
GATA2_19941826_ChIP-Seq_K562_Human	2410-06-01	0.00835791	0.0478973	-1.68422	5.11783	DAP;FN1;THBS1;RHBDL2;CP;KLF3
SMAD4_21799915_ChIP-Seq_A2780_Human	2464-08-01	0.000390352	0.0116325	-1.14326	5.09204	DAP;TMEM43;SERPIND1;DPT;IGFBP7;CD3E;THBS1;KLF3
REST_19997604_ChIP-ChIP_NEURONS_Mouse	2118-06-01	0.00451255	0.0327985	-1.47323	5.03456	SERPIND1;STAT4;LY96;DPT;CP;DCN
CUX1_19635798_ChIP-ChIP_MULTIPLE HUMAN CANCER TYPES_Human	3052-06-01	0.0243389	0.0843369	-2.0111	4.97332	ACTA2;FOXC1;CD3E;THBS1;CP;DCN
KLF4_19030024_ChIP-ChIP_MESC_Mouse	5/1502	0.00496972	0.0352614	-1.41958	4.74845	FOXC1;IGFBP2;FN1;KLF3;THBS1
AR_22383394_ChIP-Seq_PROSTATE CANCER_Human	6/1857	0.00236258	0.028237	-1.29341	4.61376	DPP4;FN1;DPT;IGFBP7;THBS1;DCN
STAT3_24763339_ChIP-Seq_IMN-ESCS_Mouse	6/1788	0.00195452	0.0264748	-1.26456	4.59234	LY6C2;COLEC12;FOXC1;FZD7;FN1;KLF3
FOXM1_26456572_ChIP-Seq_MCF7_Human	2000-06-01	0.00341118	0.028237	-1.18197	4.21624	DPP4;FOXC1;STAT4;CD3E;CP;DCN
POU3F2_20337985_ChIP-ChIP_501MEL_Human	5/1702	0.0083319	0.0478973	-1.37128	4.16691	CFH;OMD;FN1;CP;DCN
SREBP1_19666523_ChIP-Seq_LIVER_Mouse	3/738	0.0176707	0.0707119	-1.57162	4.16344	KCNK5;FN1;KLF3
PRDM14_21183938_ChIP-Seq_MESC_Mouse	1944-06-01	0.00296573	0.028237	-1.1665	4.16104	FZD7;ELN;IGFBP2;FN1;LY96;KLF3
NANOG_18358816_ChIP-ChIP_MESC_Mouse	4/1232	0.0131479	0.0621919	-1.48034	4.11169	IGFBP2;FN1;LY96;CD3E
GATA4_25053715_ChIP-Seq_YYC3_Human	2000-06-01	0.00341118	0.028237	-1.14288	4.07679	COLEC12;DPP4;FOXC1;SERPIND1;NID1;CP
EP300_20729851_ChIP-Seq_FORBRAIN MIDBRAIN LIMB HEART_Mouse	2093-05-01	0.0189753	0.0724954	-1.5172	3.98147	FOXC1;IGFBP2;RHOJ;FN1;KLF3
WT1_20215353_ChIP-ChIP_NEPHRON PROGENITOR_Mouse	5/1663	0.00757824	0.0460881	-1.27428	3.92121	FZD7;IGFBP2;NID1;THBS1;KLF3
IRF1_21803131_ChIP-Seq_MONOCYTES_Human	2/345	0.0276455	0.0905316	-1.5932	3.82694	RHOJ;DCN
RARB_24833708_ChIP-Seq_LIVER_Mouse	2000-06-01	0.00341118	0.028237	-1.06834	3.8109	ACTA2;CLEC4A1;SERPIND1;OMD;IGFBP2;RHOJ
SOX9_25088423_ChIP-ChIP_EMBRYONIC GONADS_Mouse	1903-06-01	0.00266855	0.028237	-1.06686	3.80562	CLEC4A1;DAP;FOXC1;RHOJ;BGN;DPT
OLIG2_26023283_ChIP-Seq_AINV15_Mouse	2000-06-01	0.00341118	0.028237	-1.04351	3.72232	FZD7;IGFBP2;FN1;THBS1;KLF3;DCN
FOXO1_25302145_ChIP-Seq_T-LYMPHOCYTE_Mouse	2000-06-01	0.00341118	0.028237	-1.00418	3.58205	ACTA2;BGN;STAT4;DPT;CD3E;KLF3
TCF3_18692474_ChIP-Seq_MESC_Mouse	4/1351	0.0178473	0.0707119	-1.32968	3.5225	KCNK5;FZD7;FN1;STAT4
NKX2-5_21415370_ChIP-Seq_HL-1_Mouse	4/1507	0.0254407	0.0851834	-1.38363	3.40781	ACTA2;OMD;DPT;DCN
GATA4_21415370_ChIP-Seq_HL-1_Mouse	2039-05-01	0.0171418	0.0699761	-1.26936	3.37599	ACTA2;COLEC12;TMEM43;THBS1;KLF3
LYL1_20887958_ChIP-Seq_HPC-7_Mouse	3/752	0.0185609	0.0718333	-1.25537	3.30589	SERPIND1;STAT4;A330050F15RIK
SALL4_22934838_ChIP-ChIP_CD34+_Human	4/1419	0.020952	0.0761428	-1.27385	3.28034	SERPIND1;CFH;IGFBP7;NID1
STAT5_23275557_ChIP-Seq_MAMMARY-EPITHELIUM_Mouse	4/1197	0.0119368	0.0606368	-1.16461	3.26424	FZD7;OMD;RHBDL2;CP
ATF3_23680149_ChIP-Seq_GBM1-GSC_Human	2189-06-01	0.0052916	0.0358386	-0.97751	3.25387	RHOJ;FN1;LY96;DPT;NID1;KLF3
VDR_24787735_ChIP-Seq_THP-1_Human	3/805	0.0221557	0.0795468	-1.27714	3.23297	DAP;IGFBP7;NID1
TFAP2C_20629094_ChIP-Seq_MCF7_Human	4/1203	0.0121391	0.0606368	-1.12198	3.14475	ELN;BGN;DPT;KLF3
TP63_23658742_ChIP-Seq_EP156T_Human	3652-09-01	0.00117793	0.0184749	-0.773458	3.08714	DPP4;FOXC1;ELN;STAT4;FN1;NID1;CP;THBS1;KLF3
MYC_19079543_ChIP-ChIP_MESC_Mouse	4/1458	0.0228749	0.0811516	-1.22663	3.08059	KCNK5;LYNX1;TMEM43;IGFBP2
MYC_20876797_ChIP-ChIP_MEDULLOBLASTOMA_Human	4/1406	0.0203343	0.0748101	-1.16308	3.01564	COLEC12;DAP;FZD7;THBS1
SOX17_20123909_ChIP-Seq_XEN_Mouse	1947-05-01	0.0142998	0.0645658	-1.08921	2.9845	DAP;LY96;THBS1;CP;KLF3
SCL_21571218_ChIP-Seq_MEGAKARYOCYTES_Human	5/1784	0.010085	0.0556541	-1.0084	2.91287	COLEC12;DAP;FZD7;ELN;THBS1
TRIM28_21343339_ChIP-Seq_HEK293_Human	1990-01-01	0.0657046	0.16735	-1.59061	2.84348	IGFBP7
NR3C1_23031785_ChIP-Seq_PC12_Mouse	3/918	0.0310096	0.0972723	-1.21715	2.83626	DPP4;DPT;DCN
SUZ12_18974828_ChIP-Seq_MESC_Mouse	1934-05-01	0.013926	0.0645403	-0.944856	2.58935	COLEC12;DPP4;FOXC1;IGFBP7;THBS1
SOX2_16153702_ChIP-ChIP_HESC_Human	3/1278	0.0697319	0.168944	-1.41094	2.50892	FZD7;IGFBP2;LY96
SALL1_21062744_ChIP-ChIP_HESC_Human	1/105	0.0761241	0.18148	-1.46755	2.50453	OMD
NANOG_16518401_ChIP-PET_MESC_Mouse	3520-05-01	0.119026	0.253355	-1.78744	2.45408	KCNK5;FOXC1;IGFBP2;RHOJ;CP
POU5F1_16153702_ChIP-ChIP_HESC_Human	2/622	0.0788178	0.18641	-1.41449	2.37607	FOXC1;LY96
JUN_21703547_ChIP-Seq_K562_Human	4/1585	0.0298747	0.0947091	-1.00651	2.37229	ACTA2;COLEC12;SERPIND1;RHBDL2
GFI1B_20887958_ChIP-Seq_HPC-7_Mouse	5/1871	0.0122088	0.0606368	-0.830185	2.32689	FOXC1;TMEM43;FZD7;LY96;CD3E
TBX3_20139965_ChIP-Seq_MESC_Mouse	3/1068	0.0452438	0.132183	-1.14717	2.32138	DAP;TMEM43;IGFBP7
POU5F1_16518401_ChIP-PET_MESC_Mouse	3/1550	0.108589	0.23639	-1.59369	2.29853	FOXC1;CFH;IGFBP7
POU5F1_18347094_ChIP-ChIP_MESC_Mouse	2109-05-01	0.0195427	0.0737181	-0.876922	2.28658	CFH;FZD7;IGFBP2;FN1;STAT4
MYB_21317192_ChIP-Seq_ERMYB_Mouse	3/923	0.0314388	0.0975911	-0.980464	2.28151	RHOJ;KLF3;THBS1
FOXP2_21765815_ChIP-ChIP_NEURO2A_Mouse	3/1164	0.0557987	0.156868	-1.20939	2.24022	FOXC1;RHOJ;NID1
NFE2L2_22581777_ChIP-Seq_LYMPHOBLASTOID_Human	2/527	0.0591441	0.15919	-1.21462	2.23206	COLEC12;DCN
SMARCA4_23332759_ChIP-Seq_OLIGODENDROCYTES_Mouse	2522-06-01	0.0103293	0.0559658	-0.77049	2.22133	DAP;SERPIND1;DCDC2C;IGFBP7;CP;DCN
EGR1_23403033_ChIP-Seq_LIVER_Mouse	3/944	0.0332756	0.101185	-0.955605	2.18911	CFH;ALDH1A7;THBS1
FOXA2_19822575_ChIP-Seq_HepG2_Human	2968-07-01	0.0057629	0.0381632	-0.655766	2.14166	FOXC1;FN1;IGFBP7;CD3E;NID1;CP;KLF3
KLF5_20875108_ChIP-Seq_MESC_Mouse	2000-05-01	0.0158944	0.0663338	-0.768674	2.08545	KCNK5;ACTA2;DPP4;ELN;IGFBP7
MEIS1_26253404_ChIP-Seq_OPTIC CUPS_Mouse	2000-05-01	0.0158944	0.0663338	-0.753152	2.04334	IGFBP2;IGFBP7;A330050F15RIK;NID1;ALDH1A7
TCF3_18347094_ChIP-ChIP_MESC_Mouse	2221-05-01	0.023833	0.0835558	-0.802287	1.99147	DAP;FZD7;IGFBP2;FN1;STAT4
TOP2B_26459242_ChIP-Seq_MCF7_Human	2000-05-01	0.0158944	0.0663338	-0.724412	1.96537	DAP;FOXC1;CFH;FZD7;FN1
EWS-FLI1_20517297_ChIP-Seq_SK-N-MC_Human	2/574	0.0686381	0.168753	-1.07783	1.9178	STAT4;CP
RXRA_24833708_ChIP-Seq_LIVER_Mouse	2000-05-01	0.0158944	0.0663338	-0.692687	1.8793	ACTA2;FOXC1;TMEM43;SERPIND1;IGFBP2
RNF2_16625203_ChIP-ChIP_MESC_Mouse	3/1219	0.0623356	0.160138	-1.02363	1.875	COLEC12;FOXC1;FZD7
NFIB_24661679_ChIP-Seq_E16.5 LUNG_Mouse	2/573	0.068431	0.168753	-1.05238	1.87252	LY6C2;DAP
CEBPA_23403033_ChIP-Seq_LIVER_Mouse	2/589	0.0717688	0.172477	-1.05667	1.85709	SERPIND1;CFH
PPARG_20887899_ChIP-Seq_3T3-L1 PREADIPOCYTE _Mouse	3565-08-01	0.00414853	0.031699	-0.523623	1.80727	TMEM43;FZD7;STAT4;IGFBP7;NID1;A330050F15RIK;THBS1;KLF3
RARA_24833708_ChIP-Seq_LIVER_Mouse	2000-05-01	0.0158944	0.0663338	-0.660197	1.79115	COLEC12;CLEC4A1;DAP;IGFBP2;CD3E
POU5F1_18692474_ChIP-Seq_MESC_Mouse	4232-08-01	0.0114135	0.0596704	-0.538579	1.51821	DPP4;CFH;TMEM43;FZD7;IGFBP2;STAT4;FN1;KLF3
AR_19668381_ChIP-Seq_PC3_Human	3519-07-01	0.0140776	0.0645403	-0.545964	1.4962	KCNK5;TMEM43;ELN;IGFBP2;RHOJ;NID1;THBS1
GATA2_21666600_ChIP-Seq_HMVEC_Human	2/837	0.129296	0.269443	-1.11919	1.4677	DPP4;COLEC12
NACC1_18358816_ChIP-ChIP_MESC_Mouse	2/769	0.112584	0.243115	-1.01075	1.42942	DPP4;IGFBP2
NANOG_18347094_ChIP-ChIP_MESC_Mouse	1908-04-01	0.0529329	0.150465	-0.731653	1.38577	IGFBP2;STAT4;LY96;KLF3
EP300_21415370_ChIP-Seq_HL-1_Mouse	2/1014	0.175153	0.328763	-1.21404	1.35052	ELN;CP
EED_16625203_ChIP-ChIP_MESC_Mouse	2/830	0.127549	0.267673	-0.98559	1.299	COLEC12;FOXC1
PPARG_19300518_ChIP-PET_3T3-L1 preadipocyte _Mouse	1/272	0.184761	0.3301	-1.14241	1.2662	RHOJ
TRIM28_19339689_ChIP-ChIP_MESC_Mouse	3072-06-01	0.0250388	0.0847905	-0.511028	1.261	DAP;TMEM43;FZD7;IGFBP2;FN1;IGFBP7
EGR1_19032775_ChIP-ChIP_M12_Human	1/276	0.187204	0.3301	-1.12331	1.24503	KRTAP12-1
SCL_19346495_ChIP-Seq_HPC-7_Human	1/252	0.172436	0.3273	-1.09588	1.22397	NID1
FOXO3_23340844_ChIP-Seq_DLD1_Human	2/695	0.095138	0.214781	-0.795653	1.22382	KLF3;THBS1
SOX2_18358816_ChIP-ChIP_MESC_Mouse	2/785	0.116461	0.24968	-0.873168	1.21159	IGFBP2;FN1
HNF4A_19822575_ChIP-Seq_HepG2_Human	6083-12-01	0.00108042	0.0179499	-0.299371	1.20352	COLEC12;DPP4;DAP;IGFBP2;STAT4;FN1;LY96;NID1;CD3E;CP;RHBDL2;KLF3
MYC_19915707_ChIP-ChIP_AK7_Human	2979-05-01	0.0689291	0.168753	-0.650527	1.15749	COLEC12;CLEC4A1;ELN;RHOJ;FN1
PIAS1_25552417_ChIP-Seq_VCAP_Human	2/749	0.107787	0.23639	-0.798871	1.15219	FOXC1;IGFBP7
SUZ12_18692474_ChIP-Seq_MESC_Mouse	1909-04-01	0.0530161	0.150465	-0.600221	1.13683	COLEC12;DPP4;FOXC1;RHOJ
NOTCH1_21737748_ChIP-Seq_TLL_Human	1/245	0.16808	0.323462	-1.00528	1.13463	KCNK5
NR1I2_20693526_ChIP-Seq_LIVER_Mouse	2/939	0.155368	0.308665	-0.946116	1.11216	KCNK5;CP
STAT4_19710469_ChIP-ChIP_TH1 _Mouse	1939-03-01	0.175414	0.328763	-0.975184	1.08481	DAP;OMD;STAT4
VDR_23401126_ChIP-Seq_LCL-AND-THP1_Human	1/239	0.164329	0.320065	-0.948433	1.08049	IGFBP7
SRF_21415370_ChIP-Seq_HL-1_Mouse	3/1634	0.12202	0.257885	-0.788404	1.06848	COLEC12;TMEM43;KLF3
PHC1_16625203_ChIP-ChIP_MESC_Mouse	2/922	0.15095	0.30394	-0.88132	1.04958	COLEC12;FOXC1
AR_25329375_ChIP-Seq_VCAP_Human	1906-04-01	0.0527666	0.150465	-0.536163	1.01551	COLEC12;FOXC1;FN1;CP
BACH1_22875853_ChIP-PCR_HELA AND SCP4_Human	3/1352	0.0795512	0.186663	-0.586308	0.984087	ACTA2;COLEC12;ELN
HCFC1_20581084_ChIP-Seq_MESC_Mouse	1/306	0.205304	0.346951	-0.88132	0.932939	TMEM43
ELK1_19687146_ChIP-ChIP_Hela_Human	2/916	0.149397	0.30286	-0.775791	0.926671	FZD7;THBS1
AR_21909140_ChIP-Seq_LNCAP _Human	1/298	0.200516	0.345398	-0.868991	0.923787	CP
MEF2A_21415370_ChIP-Seq_HL-1_Mouse	2/1048	0.184259	0.3301	-0.827367	0.917021	LY6C2;TMEM43
SUZ12_20075857_ChIP-Seq_MESC_Mouse	4356-09-01	0.00395623	0.0310251	-0.236063	0.819835	COLEC12;DPP4;FOXC1;FZD7;ELN;RHOJ;IGFBP7;A330050F15RIK;THBS1
HIF1A_21447827_ChIP-Seq_MCF7_Human	1/321	0.214207	0.346951	-0.769407	0.814472	DPT
REST_18959480_ChIP-ChIP_MESC_Mouse	2868-04-01	0.164117	0.320065	-0.689543	0.785549	KCNK5;KRTAP12-1;TMEM43;KLF3
PPARD_21283829_ChIP-Seq_MYOFIBROBLAST_Human	3447-07-01	0.0126664	0.0608804	-0.278812	0.78035	CFH;SERPIND1;ELN;IGFBP7;CP;KLF3;DCN
ZIC3_20872845_ChIP-ChIP_MESC_Mouse	1/365	0.239765	0.374083	-0.763428	0.750661	COLEC12
CDX2_19796622_ChIP-Seq_MESC_Mouse	1/334	0.221844	0.355468	-0.686967	0.710543	THBS1
ERG_21242973_ChIP-ChIP_JURKAT_Human	1/321	0.214207	0.346951	-0.639167	0.676604	FZD7
KLF5_25053715_ChIP-Seq_YYC3_Human	2000-04-01	0.0608981	0.15919	-0.35707	0.656173	KCNK5;FZD7;IGFBP2;FN1
ELK1_22589737_ChIP-Seq_MCF10A_Human	2/928	0.152506	0.305013	-0.539219	0.640269	IGFBP7;THBS1
SOX11_23321250_ChIP-ChIP_Z138-A519-JVM2_Human	2/1134	0.207595	0.346951	-0.601312	0.636531	FOXC1;FZD7
FOXO1_23066095_ChIP-Seq_LIVER_Mouse	1/347	0.229408	0.363637	-0.510975	0.516903	KLF3
RCOR3_21632747_ChIP-Seq_MESC_Mouse	2851-06-01	0.0180339	0.0707119	-0.19498	0.516529	DAP;LYNX1;STAT4;A330050F15RIK;KLF3;OLFR726
ETV2_25802403_ChIP-Seq_MESC_Mouse	2/1000	0.171426	0.3273	-0.443294	0.495106	KCNK5;OMD
CEBPB_24764292_ChIP-Seq_MC3T3_Mouse	2000-04-01	0.0608981	0.15919	-0.266914	0.490496	LYNX1;SERPIND1;FZD7;OMD
REST_21632747_ChIP-Seq_MESC_Mouse	2339-05-01	0.0289768	0.0928502	-0.20322	0.483006	KCNK5;DAP;TMEM43;A330050F15RIK;KLF3
CTNNB1_20460455_ChIP-Seq_HCT116_Human	2/988	0.168244	0.323462	-0.424405	0.479015	TMEM43;FN1
RBPJ_21746931_ChIP-Seq_IB4-LCL_Human	2013-04-01	0.0620733	0.160138	-0.256032	0.468978	ACTA2;IGFBP2;FN1;KLF3
ERG_20887958_ChIP-Seq_HPC-7_Mouse	1969-04-01	0.0581453	0.15919	-0.241479	0.443757	TMEM43;STAT4;LY96;A330050F15RIK
SMAD4_19686287_ChIP-ChIP_HaCaT_Human	1/405	0.262297	0.398452	-0.455389	0.419035	THBS1
GATA3_24758297_ChIP-Seq_MCF7_Human	2000-04-01	0.0608981	0.15919	-0.227736	0.4185	COLEC12;FOXC1;DPT;IGFBP7
CREB1_15753290_ChIP-ChIP_HEK293T_Human	1/957	0.514216	0.605195	-0.825623	0.414631	FOXC1
CDX2_20551321_ChIP-Seq_CACO-2_Human	1/504	0.315307	0.449507	-0.508602	0.40668	DPP4
EOMES_20176728_ChIP-ChIP_TROPHOBLAST STEM CELLS_Mouse	3/1744	0.140497	0.286767	-0.321006	0.400964	KCNK5;CLEC4A1;TMEM43
ARNT_22903824_ChIP-Seq_MCF7_Human	2/1029	0.179161	0.3301	-0.351205	0.389262	FN1;CP
FOXA1_25552417_ChIP-Seq_VCAP_Human	2000-04-01	0.0608981	0.15919	-0.208467	0.383091	COLEC12;LYNX1;IGFBP7;THBS1
MNX1_26342078_ChIP-Seq_MIN6-4N_Mouse	2000-04-01	0.0608981	0.15919	-0.193264	0.355153	ACTA2;FOXC1;IGFBP2;FN1
MYCN_18555785_ChIP-Seq_MESC_Mouse	2261-04-01	0.0867984	0.200511	-0.220229	0.353884	DAP;TMEM43;IGFBP2;FN1
CTBP2_25329375_ChIP-Seq_LNCAP_Human	2/1053	0.185604	0.3301	-0.314993	0.349126	DPT;CP
YY1_22570637_ChIP-Seq_MALME-3M_Human	2/1049	0.184528	0.3301	-0.303138	0.335985	FZD7;DCN
STAT3_18555785_ChIP-Seq_MESC_Mouse	1997-04-01	0.0606287	0.15919	-0.180365	0.331449	DAP;ELN;STAT4;KLF3
ESR2_21235772_ChIP-Seq_MCF-7_Human	1/424	0.272771	0.410533	-0.361207	0.321581	THBS1
HTT_18923047_ChIP-ChIP_STHdh_Human	1/566	0.3466	0.484914	-0.418223	0.302703	OLFR726
CLOCK_20551151_ChIP-Seq_293T_Human	1/407	0.263406	0.398452	-0.309544	0.284833	ELN
TP53_20018659_ChIP-ChIP_R1E_Mouse	2/1122	0.204316	0.346951	-0.233674	0.24736	FOXC1;TMEM43
NANOG_18555785_ChIP-Seq_MESC_Mouse	1/542	0.334655	0.470411	-0.305396	0.230314	LY96
DROSHA_22980978_ChIP-Seq_HELA_Human	1/456	0.290085	0.428913	-0.264892	0.224231	ELN
CEBPD_23245923_ChIP-Seq_MEF_Mouse	1/504	0.315307	0.449507	-0.232972	0.186286	KLF3
DMRT1_23473982_ChIP-Seq_TESTES_Mouse	2072-04-01	0.06756	0.168753	-0.100764	0.179292	ELN;LY96;IGFBP7;KLF3
STAT3_1855785_ChIP-Seq_MESC_Mouse	1/572	0.349553	0.486761	-0.247802	0.178413	FN1
KLF4_18555785_ChIP-Seq_MESC_Mouse	2444-04-01	0.107745	0.23639	-0.10483	0.151193	KCNK5;DAP;TMEM43;KLF3
TCF3_18467660_ChIP-ChIP_MESC_Mouse	2/1388	0.277934	0.414122	-0.149684	0.131961	FOXC1;KLF3
PPARG_23326641_ChIP-Seq_C3H10T1-2_Mouse	1/838	0.468215	0.577556	-0.155076	0.085129	DAP
CTBP1_25329375_ChIP-Seq_LNCAP_Human	2/1145	0.210605	0.346951	-0.0728302	0.0770959	KCNK5;FOXC1
NR3C1_21868756_ChIP-Seq_MCF10A_Human	2/1132	0.207048	0.346951	-0.0710098	0.0751689	DAP;FN1
RUNX1_20887958_ChIP-Seq_HPC-7_Mouse	2/1120	0.20377	0.346951	-0.0420789	0.0445434	DAP;STAT4
TAF7L_23326641_ChIP-Seq_C3H10T1-2_Mouse	1/912	0.497295	0.599975	-0.0510018	0.0260552	DAP
STAT1_20625510_ChIP-Seq_HELA_Human	1/656	0.389563	0.525293	0.00633259	-0.00407691	DAP
GATA2_20887958_ChIP-Seq_HPC-7_Mouse	3/1708	0.134344	0.278018	0.00776343	-0.00993774	SERPIND1;FZD7;STAT4
POU5F1_18358816_ChIP-ChIP_MESC_Mouse	1/753	0.432792	0.55889	0.0170992	-0.00994833	FN1
NR1H3_23393188_ChIP-Seq_ATHEROSCLEROTIC-FOAM_Human	1/599	0.362684	0.493139	0.0365778	-0.0258592	IGFBP2
CCND1_20090754_ChIP-ChIP_RETINA_Mouse	2137-03-01	0.213158	0.346951	0.03468	-0.0367113	TMEM43;IGFBP2;FN1
AHR_22903824_ChIP-Seq_MCF7_Human	1/690	0.405068	0.538885	0.0715199	-0.0442174	FN1
MYBL2_22936984_ChIP-ChIP_MESC_Mouse	2250-03-01	0.235492	0.370948	0.0573211	-0.0568449	FOXC1;TMEM43;IGFBP2
LMO2_20887958_ChIP-Seq_HPC-7_Mouse	3/1741	0.13998	0.286767	0.0462671	-0.0577915	DAP;SERPIND1;STAT4
TCFCP2L1_18555785_ChIP-Seq_MESC_Mouse	1987-03-01	0.184376	0.3301	0.0542872	-0.0601697	TMEM43;IGFBP2;LY96
MYC_18940864_ChIP-ChIP_HL60_Human	1/746	0.429775	0.55889	0.111739	-0.0650103	DAP
THAP11_20581084_ChIP-Seq_MESC_Mouse	1/864	0.478614	0.582151	0.120588	-0.0652411	TMEM43
NUCKS1_24931609_ChIP-Seq_HEPATOCYTES_Mouse	1/588	0.357366	0.490986	0.104586	-0.0743963	FN1
SPI1_22096565_ChIP-ChIP_GC-B_Mouse	2/1676	0.35753	0.490986	0.105698	-0.0751875	LY96;CP
PBX1_22567123_ChIP-ChIP_OVCAR3_Human	2299-03-01	0.245319	0.380755	0.0912864	-0.088146	KCNK5;RHOJ;CP
WDR5_24793694_ChIP-Seq_LNCAP_Human	1/757	0.434509	0.55889	0.156494	-0.0910486	CD3E
GATA3_20176728_ChIP-ChIP_TROPHOBLAST STEM CELLS_Mouse	1/834	0.466597	0.577556	0.175605	-0.0963982	CD3E
ASXL1_24218140_ChIP-Seq_BMDM_Mouse	1/807	0.455553	0.568011	0.177072	-0.100154	FZD7
EZH2_18974828_ChIP-Seq_MESC_Mouse	2/1302	0.253996	0.388158	0.115526	-0.109327	COLEC12;FOXC1
SIN3A_21632747_ChIP-Seq_MESC_Mouse	2/1186	0.221869	0.355468	0.110779	-0.114581	TMEM43;FN1
STAT3_23295773_ChIP-Seq_U87_Human	3165-06-01	0.0284738	0.0922304	0.0498343	-0.118778	DAP;IGFBP2;RHOJ;STAT4;FN1;IGFBP7
RNF2_18974828_ChIP-Seq_MESC_Mouse	2/1302	0.253996	0.388158	0.126364	-0.119583	COLEC12;FOXC1
HNF4A_19761587_ChIP-ChIP_CACO-2_Human	1/1126	0.572958	0.641885	0.311768	-0.138221	FN1
ZFP42_18358816_ChIP-ChIP_MESC_Mouse	2/1480	0.303528	0.441225	0.169989	-0.139085	FZD7;CD3E
SOX2_19030024_ChIP-ChIP_MESC_Mouse	1/863	0.478218	0.582151	0.257605	-0.139371	KLF3
E2F1_18555785_ChIP-Seq_MESC_Mouse	4172-07-01	0.0325054	0.0998621	0.0617752	-0.142328	KCNK5;DPP4;FZD7;IGFBP2;FN1;IGFBP7;KLF3
ESRRB_18555785_ChIP-Seq_MESC_Mouse	2/1434	0.29074	0.428913	0.181103	-0.153304	LYNX1;THBS1
KLF4_25985364_ChIP-Seq_ATHEROSCLEROSIS LESION_Mouse	2/1211	0.228766	0.363637	0.152278	-0.154045	KCNK5;IGFBP2
NANOG_21062744_ChIP-ChIP_HESC_Human	1/840	0.469022	0.577556	0.314272	-0.172519	STAT4
DCP1A_22483619_ChIP-Seq_HELA_Human	1/759	0.435366	0.55889	0.30472	-0.177287	TMEM43
STAT3_19079543_ChIP-ChIP_MESC_Mouse	1/948	0.510877	0.604132	0.384653	-0.193851	LYNX1
YAP1_20516196_ChIP-Seq_MESC_Mouse	2329-04-01	0.0943231	0.214567	0.138249	-0.212784	FOXC1;FN1;IGFBP7;DCN
FOXP1_21924763_ChIP-Seq_HESC_Human	3724-01-01	0.944563	0.944563	3.89881	-0.222359	ELN
BRD4_25478319_ChIP-Seq_HGPS_Human	2326-04-01	0.0939846	0.214567	0.145967	-0.224663	ACTA2;COLEC12;DPP4;NID1
DNAJC2_21179169_ChIP-ChIP_NT2_Human	1/899	0.492301	0.596364	0.435076	-0.224893	KLF3
TBX5_21415370_ChIP-Seq_HL-1_Mouse	2296-01-01	0.827269	0.832858	1.29388	-0.23664	COLEC12
RUNX2_22187159_ChIP-Seq_PCA_Human	3423-06-01	0.0396244	0.118081	0.113222	-0.241887	KCNK5;COLEC12;DAP;STAT4;FN1;IGFBP7
TET1_21451524_ChIP-Seq_MESC_Mouse	3/1839	0.157189	0.310214	0.224429	-0.262692	COLEC12;LYNX1;CD3E
NR0B1_18358816_ChIP-ChIP_MESC_Mouse	2/1691	0.361615	0.493139	0.380778	-0.269197	IGFBP2;FN1
GRHL2_25758223_ChIP-Seq_PLACENTA_Mouse	1/1000	0.529867	0.614398	0.56787	-0.276616	KCNK5
ELF5_23300383_ChIP-Seq_T47D_Human	1/1087	0.560048	0.637001	0.633622	-0.285753	FOXC1
SETDB1_19884255_ChIP-Seq_MESC_Mouse	2020-01-01	0.785712	0.79912	1.31192	-0.294189	COLEC12
MYC_18555785_ChIP-Seq_MESC_Mouse	1/1200	0.596449	0.658303	0.708504	-0.296219	KCNK5
E2F1_21310950_ChIP-Seq_MCF7_Human	1/1145	0.579113	0.64394	0.674348	-0.296815	NID1
TP53_22127205_ChIP-Seq_IMR90_Human	1/975	0.520828	0.608654	0.600324	-0.298064	ACTA2
EZH2_23942234_ChIP-Seq_MYOBLASTS AND MYOTUBES_Mouse	1/935	0.506014	0.600765	0.591348	-0.301322	DAP
EOMES_21245162_ChIP-Seq_HESC_Human	1/932	0.504885	0.600765	0.602963	-0.30724	FN1
AUTS2_25519132_ChIP-Seq_293T-REX_Human	1/1000	0.529867	0.614398	0.633211	-0.308445	IGFBP7
GATA2_21571218_ChIP-Seq_MEGAKARYOCYTES_Human	1/1111	0.568037	0.640995	0.697706	-0.310294	NID1
KLF4_18358816_ChIP-ChIP_MESC_Mouse	2/1700	0.364062	0.493139	0.441302	-0.311985	FN1;NID1
SETDB1_19884257_ChIP-Seq_MESC_Mouse	2353-01-01	0.834817	0.837628	1.78715	-0.31665	OLFR726
E2F1_17053090_ChIP-ChIP_MCF7_Human	1/1726	0.730775	0.764108	1.18559	-0.318979	THBS1
EKLF_21900194_ChIP-Seq_ERYTHROCYTE_Mouse	2/1239	0.236511	0.370948	0.332279	-0.329518	KLF3;THBS1
FOXM1_25889361_ChIP-Seq_OE33 AND U2OS_Human	1/932	0.504885	0.600765	0.648658	-0.330524	ACTA2
CTCF_18555785_ChIP-Seq_MESC_Mouse	1/1568	0.695824	0.732705	1.08166	-0.336409	THBS1
EWS-ERG_20517297_ChIP-Seq_CADO-ES1_Human	1/1038	0.543289	0.622693	0.718927	-0.340557	STAT4
SOX2_21211035_ChIP-Seq_LN229_Gbm	3420-05-01	0.108676	0.23639	0.243897	-0.351766	DAP;FZD7;IGFBP7;THBS1;DCN
JUN_26020271_ChIP-Seq_SMOOTH MUSCLE_Human	2000-03-01	0.186826	0.3301	0.317885	-0.35233	DPP4;SERPIND1;OMD
EBNA2_21746931_ChIP-Seq_IB4-LCL_Human	2/1492	0.306859	0.441758	0.431947	-0.352897	ACTA2;KLF3
BMI1_23680149_ChIP-Seq_NPCS_Mouse	1/1056	0.549517	0.627417	0.770044	-0.358951	FOXC1
SREBP2_21459322_ChIP-Seq_LIVER_Mouse	1/1095	0.562727	0.637615	0.806096	-0.36276	COLEC12
BCL6_25482012_ChIP-Seq_CML-JURL-MK1_Human	2000-01-01	0.782349	0.798425	1.62672	-0.366197	DAP
MEIS1_20887958_ChIP-Seq_HPC-7_Mouse	2/1452	0.295746	0.43415	0.439897	-0.367035	DAP;STAT4
VDR_23849224_ChIP-Seq_CD4+_Human	2231-01-01	0.818251	0.826572	1.93102	-0.367797	KLF3
PRDM5_23873026_ChIP-Seq_MEF_Mouse	1/1029	0.540145	0.621479	0.789485	-0.375521	KCNK5
JUND_26020271_ChIP-Seq_SMOOTH MUSCLE_Human	2000-01-01	0.782349	0.798425	1.68455	-0.379217	RHOJ
AR_20517297_ChIP-Seq_VCAP_Human	2047-03-01	0.195756	0.340005	0.351662	-0.379371	STAT4;CD3E;KLF3
TP53_22573176_ChIP-Seq_HFKS_Human	1/1348	0.639722	0.690991	1.04655	-0.386837	IGFBP7
ZFP281_18757296_ChIP-ChIP_E14_Mouse	2004-02-01	0.444486	0.55889	0.667507	-0.388357	FZD7;IGFBP2
GATA6_25053715_ChIP-Seq_YYC3_Human	2000-01-01	0.782349	0.798425	1.72805	-0.389008	THBS1
JARID2_20064375_ChIP-Seq_MESC_Mouse	1/1117	0.570012	0.640995	0.883598	-0.392966	FOXC1
KLF1_20508144_ChIP-Seq_FETAL-LIVER-ERYTHROID_Mouse	1/1144	0.578792	0.64394	0.896874	-0.39476	KLF3
VDR_24763502_ChIP-Seq_THP-1_Human	1/1288	0.622752	0.677299	1.01866	-0.396913	IGFBP7
SIN3B_21632747_ChIP-Seq_MESC_Mouse	4302-08-01	0.0125305	0.0608804	0.1419	-0.397155	COLEC12;DAP;TMEM43;FZD7;IGFBP2;IGFBP7;A330050F15RIK;KLF3
RUNX1_22412390_ChIP-Seq_EML_Mouse	1/1770	0.739791	0.770831	1.52679	-0.397401	CD3E
SPI1_20517297_ChIP-Seq_HL60_Human	1/1249	0.611307	0.669741	0.994574	-0.398689	ACTA2
SPI1_23127762_ChIP-Seq_K562_Human	1/1389	0.650888	0.700234	1.13801	-0.405521	COLEC12
POU3F1_26484290_ChIP-Seq_ESC_Mouse	2000-01-01	0.782349	0.798425	1.8025	-0.405769	DPT
FOXO3_22982991_ChIP-Seq_MACROPHAGES_Mouse	2000-01-01	0.782349	0.798425	1.81101	-0.407684	DAP
TAL1_20887958_ChIP-Seq_HPC-7_Mouse	2067-01-01	0.793418	0.804212	1.9001	-0.414017	STAT4
JARID2_20075857_ChIP-Seq_MESC_Mouse	1/1258	0.613978	0.670203	1.04779	-0.419301	FOXC1
PHF8_20622854_ChIP-Seq_HELA_Human	2/1490	0.306304	0.441758	0.515065	-0.420804	FOXC1;TMEM43
SPI1_22790984_ChIP-Seq_ERYTHROLEUKEMIA_Mouse	1962-01-01	0.775818	0.798425	1.86937	-0.420821	LY96
ETS1_20019798_ChIP-Seq_JURKAT_Human	1/1607	0.70484	0.739585	1.40367	-0.423439	TMEM43
NEUROD2_26341353_ChIP-Seq_CORTEX_Mouse	2000-03-01	0.186826	0.3301	0.385756	-0.427557	DAP;FZD7;IGFBP2
TTF2_22483619_ChIP-Seq_HELA_Human	1/1512	0.682407	0.725492	1.34474	-0.431535	FOXC1
TFAP2A_17053090_ChIP-ChIP_MCF7_Human	1904-02-01	0.418563	0.554363	0.735423	-0.433852	COLEC12;SERPIND1
SOX9_24532713_ChIP-Seq_HFSC_Mouse	2/1384	0.27682	0.414122	0.498454	-0.439434	FZD7;IGFBP7
XRN2_22483619_ChIP-Seq_HELA_Human	1/1529	0.68654	0.725492	1.38121	-0.443237	FOXC1
TCF7_22412390_ChIP-Seq_EML_Mouse	1/1529	0.68654	0.725492	1.41439	-0.453884	FOXC1
FLI1_20887958_ChIP-Seq_HPC-7_Mouse	2030-03-01	0.192513	0.337463	0.419078	-0.455243	CLEC4A1;TMEM43;LY96
YY1_23942234_ChIP-Seq_MYOBLASTS AND MYOTUBES_Mouse	1/1466	0.670958	0.71665	1.37555	-0.45829	DCN
SPI1_20176806_ChIP-Seq_THIOMACROPHAGE_Mouse	2/1654	0.351524	0.487229	0.677106	-0.486854	ACTA2;FZD7
ELK3_25401928_ChIP-Seq_HUVEC_Human	2000-03-01	0.186826	0.3301	0.470973	-0.522007	FOXC1;TMEM43;FZD7
OLIG2_23332759_ChIP-Seq_OLIGODENDROCYTES_Mouse	2040-02-01	0.453673	0.568011	0.963803	-0.54514	IGFBP7;DCN
FOXA1_25329375_ChIP-Seq_VCAP_Human	2000-02-01	0.443461	0.55889	0.964509	-0.561154	RHBDL2;CP
FOXM1_26100407__CHIP-SEQ_Hek293 flp-in	1934-02-01	0.4264	0.55889	0.983252	-0.572058	FOXC1;FN1
MTF2_20144788_ChIP-Seq_MESC_Mouse	2981-05-01	0.069087	0.168753	0.32327	-0.575199	COLEC12;DPP4;FOXC1;RHOJ;IGFBP7
MECOM_23826213_ChIP-Seq_KASUMI_Mouse	1951-02-01	0.430819	0.55889	1.03343	-0.601252	KCNK5;LY96
CEBPA_26348894_ChIP-Seq_LIVER_Mouse	2000-02-01	0.443461	0.55889	1.04032	-0.605263	KCNK5;DPP4
TCFAP2C_20176728_ChIP-ChIP_TROPHOBLAST STEM CELLS_Mouse	2667-02-01	0.599237	0.658939	1.47254	-0.614233	DAP;FN1
NCOR1_26117541_ChIP-Seq_K562_Human	2000-02-01	0.443461	0.55889	1.07937	-0.627981	COLEC12;SERPIND1
HOXB7_26014856_ChIP-Seq_BT474_Human	2000-02-01	0.443461	0.55889	1.08469	-0.631076	COLEC12;NID1
TEAD4_22529382_ChIP-Seq_TROPHECTODERM_Mouse	2293-02-01	0.515837	0.605195	1.31868	-0.662245	STAT4;DPT
MYC_18358816_ChIP-ChIP_MESC_Mouse	3413-04-01	0.249069	0.384573	0.705745	-0.674424	KCNK5;TMEM43;FZD7;FN1
TET1_21490601_ChIP-Seq_MESC_Mouse	1994-02-01	0.44192	0.55889	1.18794	-0.691146	A330050F15RIK;KLF3
WT1_25993318_ChIP-Seq_PODOCYTE_Human	3464-06-01	0.0416245	0.122813	0.339371	-0.711693	KCNK5;ELN;LY96;IGFBP7;THBS1;KLF3
SMARCD1_25818293_ChIP-Seq_ESC_Mouse	2119-02-01	0.473546	0.580728	1.34611	-0.731577	COLEC12;CFH
E2F4_21247883_ChIP-Seq_LYMPHOBLASTOID_Human	2998-02-01	0.664074	0.711849	2.27007	-0.771574	ACTA2;NID1
GATA1_21571218_ChIP-Seq_MEGAKARYOCYTES_Human	2601-02-01	0.585293	0.648392	1.8395	-0.796983	THBS1;KLF3
SFPI1_20887958_ChIP-Seq_HPC-7_Mouse	2369-02-01	0.533635	0.616369	1.76737	-0.855246	DAP;LY96
ASH2L_23239880_ChIP-Seq_MESC_Mouse	3336-05-01	0.100354	0.224854	0.634302	-0.946571	DPP4;DAP;FZD7;IGFBP2;KLF3
RUNX1_21571218_ChIP-Seq_MEGAKARYOCYTES_Human	5071-09-01	0.0105907	0.0563578	0.330137	-0.949486	COLEC12;DAP;LYNX1;TMEM43;FZD7;IGFBP7;NID1;CD3E;THBS1
CREB1_20920259_ChIP-Seq_GC1-SPG_Mouse	3057-03-01	0.401711	0.538885	1.73003	-1.0696	DAP;FZD7;FN1
MYC_19030024_ChIP-ChIP_MESC_Mouse	3868-04-01	0.326471	0.461082	1.47403	-1.14116	KCNK5;FZD7;IGFBP2;FN1
TP63_22573176_ChIP-Seq_HFKS_Human	4229-07-01	0.0346539	0.104312	0.533444	-1.20578	DAP;LYNX1;TMEM43;IGFBP2;STAT4;NID1;KLF3
TP53_23651856_ChIP-Seq_MEF_Mouse	3193-04-01	0.213433	0.346951	1.29911	-1.3752	COLEC12;FOXC1;TMEM43;THBS1
TCF4_23295773_ChIP-Seq_U87_Human	3812-04-01	0.316767	0.449507	1.91978	-1.53506	COLEC12;DAP;RHOJ;FN1
SRY_25088423_ChIP-ChIP_EMBRYONIC GONADS_Mouse	3083-04-01	0.196244	0.340005	1.43677	-1.54998	DAP;ELN;BGN;FN1
SPI1_23547873_ChIP-Seq_NB4_Human	3198-04-01	0.214225	0.346951	1.51906	-1.60803	ACTA2;IGFBP2;RHOJ;IGFBP7
KDM5B_21448134_ChIP-Seq_MESC_Mouse	3724-04-01	0.301593	0.440562	2.04511	-1.67638	LY6C2;LYNX1;IGFBP2;FN1
CREM_20920259_ChIP-Seq_GC1-SPG_Mouse	5776-04-01	0.639978	0.690991	6.25879	-2.31343	DAP;FOXC1;FN1;KLF3
MITF_21258399_ChIP-Seq_MELANOMA_Human	5578-05-01	0.404996	0.538885	4.01271	-2.48087	COLEC12;FZD7;IGFBP7;CP;KLF3
FLI1_21571218_ChIP-Seq_MEGAKARYOCYTES_Human	5834-09-01	0.0247789	0.0847905	1.30399	-3.2177	ACTA2;COLEC12;DAP;TMEM43;FZD7;IGFBP7;NID1;CD3E;KLF3

## Sheet: EPIGENOME
Roadmap Epigenomics HM ChIP-seq
Term	Overlap	P-value	Adjusted P-value	Z-score	Combined Score	Genes
H3K27me3 H1	17/4826	0.00136397	0.192319	-1.89969	12.5329	KCNK5;COLEC12;LYNX1;FZD7;ELN;IGFBP2;FN1;BGN;NID1;THBS1;KLF3;DPP4;ACTA2;DAP;TMEM43;STAT4;IGFBP7
H2BK20ac IMR90	9/976	0.000209625	0.0591144	-1.43163	12.1262	ACTA2;DAP;CFH;FZD7;RHOJ;FN1;STAT4;LY96;IGFBP7
H2BK120ac IMR90	2463-09-01	0.0113457	0.843068	-1.57159	7.03903	ACTA2;DAP;CFH;RHOJ;FN1;LY96;KLF3;THBS1;DCN
H3K27me3 Mobilized CD34 Primary Cells	4453-12-01	0.0196541	0.843068	-1.6834	6.61485	KCNK5;KRTAP12-1;DPP4;LYNX1;FOXC1;FZD7;IGFBP2;RHOJ;FN1;BGN;NID1;THBS1
H3K27me3 Peripheral Blood Mononuclear Primary Cells	6/1685	0.019652	0.843068	-1.53086	6.01564	KCNK5;COLEC12;ELN;BGN;IGFBP7;NID1
H3K27me3 CD8 Memory Primary Cells	6/1623	0.0166104	0.843068	-1.45756	5.97267	ELN;IGFBP2;RHOJ;FN1;IGFBP7;NID1
H3K27me3 iPS DF 6.9	6/1709	0.0209272	0.843068	-1.46988	5.68359	DPP4;COLEC12;ACTA2;IGFBP7;NID1;KLF3
H2BK15ac IMR90	3060-09-01	0.0374963	1	-1.65214	5.42481	ACTA2;DAP;CFH;RHOJ;FN1;BGN;STAT4;LY96;NID1
H3K27me3 Fetal Lung	5/1304	0.025239	0.889675	-1.44527	5.31767	DPP4;COLEC12;IGFBP2;CD3E;NID1
H3K4me1 iPS DF 6.9	13/5549	0.0836463	1	-2.06388	5.12081	COLEC12;KRTAP12-1;FZD7;IGFBP2;NID1;THBS1;KLF3;DPP4;DAP;TMEM43;RHOJ;STAT4;IGFBP7
H3K4me1 CD4+ CD25- Th Primary Cells	13/6222	0.159659	1	-2.50511	4.59616	COLEC12;LYNX1;FOXC1;CFH;FZD7;ELN;FN1;LY96;NID1;THBS1;TMEM43;RHOJ;IGFBP7
H3K27me3 Duodenum Smooth Muscle	5/1054	0.0464751	1	-1.39992	4.29614	KCNK5;DPP4;FN1;CD3E;NID1
H3K27me3 Pancreatic Islets	4/1174	0.0642331	1	-1.41997	3.89815	DPP4;RHOJ;CD3E;NID1
H3K27me3 H1 BMP4 Derived Mesendoderm Cultured Cells	2482-06-01	0.0966816	1	-1.58912	3.71271	KCNK5;COLEC12;ELN;IGFBP2;STAT4;NID1
H3K36me3 iPS DF 6.9	4003-09-01	0.135337	1	-1.66328	3.32653	KCNK5;COLEC12;FOXC1;DAP;TMEM43;FZD7;IGFBP7;NID1;RHBDL2
H2BK12ac IMR90	2712-07-01	0.133251	1	-1.53514	3.09411	ACTA2;DAP;CFH;RHOJ;BGN;LY96;NID1
H3K4me1 iPS DF 19.11	5890-11-01	0.216044	1	-1.93729	2.96846	KRTAP12-1;DPP4;FOXC1;FZD7;RHOJ;BGN;STAT4;IGFBP7;NID1;THBS1;RHBDL2
H3K27me3 Brain Inferior Temporal Lobe	4/868	0.102317	1	-1.28061	2.91939	KRTAP12-1;IGFBP7;CD3E;THBS1
H3K27me3 CD34 Primary Cells	4/1456	0.118162	1	-1.36511	2.91547	KCNK5;DPP4;FN1;THBS1
H3K4me1 Brain Germinal Matrix	3743-10-01	0.203558	1	-1.80871	2.87911	DPP4;KCNK5;COLEC12;TMEM43;ELN;RHOJ;STAT4;FN1;IGFBP7;NID1
H3K27me3 Treg Primary Cells	3/856	0.0991481	1	-1.24159	2.86949	ELN;IGFBP2;FN1
H3K27me3 Stomach Mucosa	5/1479	0.123263	1	-1.34663	2.81908	KCNK5;DPP4;COLEC12;DPT;THBS1
H3K27me3 iPS DF 19.11	2112-06-01	0.134829	1	-1.38634	2.77787	ACTA2;COLEC12;TMEM43;IGFBP2;IGFBP7;NID1
H3K27me3 Rectal Smooth Muscle	5/1601	0.151904	1	-1.3788	2.59836	COLEC12;FZD7;ELN;CD3E;THBS1
H3K4me2 H1	17/11283	0.381229	1	-2.68715	2.59136	KCNK5;COLEC12;LYNX1;ELN;FN1;BGN;NID1;THBS1;KLF3;DPP4;ACTA2;DAP;TMEM43;RHOJ;STAT4;IGFBP7;RHBDL2
H3K27me3 Brain Hippocampus Middle	5/1581	0.147034	1	-1.31353	2.51817	KCNK5;DPP4;STAT4;IGFBP7;THBS1
H3K27me3 CD4 Memory Primary Cells	5/1574	0.145345	1	-1.28734	2.48282	ELN;RHOJ;FN1;IGFBP7;NID1
H4K91ac IMR90	5763-12-01	0.195488	1	-1.5175	2.47695	DAP;CFH;TMEM43;ELN;FZD7;RHOJ;FN1;STAT4;BGN;LY96;IGFBP7;THBS1
H3K9ac Brain Cingulate Gyrus	4821-08-01	0.280376	1	-1.93425	2.45963	COLEC12;ACTA2;DAP;FN1;STAT4;LY96;THBS1;RHBDL2
H3K4me3 Brain Cingulate Gyrus	20/10913	0.455298	1	-2.90417	2.28501	KCNK5;COLEC12;FOXC1;FZD7;ELN;FN1;BGN;LY96;NID1;THBS1;CP;KLF3;DPP4;ACTA2;DAP;TMEM43;RHOJ;STAT4;IGFBP7;RHBDL2
H2BK15ac H1	4003-08-01	0.256151	1	-1.65401	2.25274	KCNK5;DPP4;ACTA2;DAP;TMEM43;RHOJ;NID1;RHBDL2
H3K27me3 Skeletal Muscle	4/1093	0.168629	1	-1.234	2.19658	COLEC12;FOXC1;RHOJ;NID1
H3K9ac Skeletal Muscle	2/508	0.141514	1	-1.05919	2.07109	TMEM43;RHBDL2
H3K27me3 Rectal Mucosa	3/1105	0.172483	1	-1.17558	2.06603	COLEC12;CD3E;THBS1
H3K27me3 Fetal Brain	6/1801	0.203916	1	-1.22532	1.94832	DPP4;FZD7;STAT4;IGFBP7;NID1;THBS1
H3K27me3 H1 Derived Mesenchymal Stem Cells	4/1212	0.20795	1	-1.15554	1.81473	IGFBP2;NID1;CD3E;RHBDL2
H3K4me3 Mobilized CD34 Primary Cells	21/13279	0.471584	1	-2.24761	1.68944	KCNK5;COLEC12;LYNX1;CFH;FZD7;ELN;IGFBP2;FN1;BGN;LY96;NID1;CD3E;THBS1;KLF3;DPP4;ACTA2;DAP;TMEM43;RHOJ;STAT4;IGFBP7
H3K4me1 IMR90	7093-12-01	0.447673	1	-2.09668	1.68509	KCNK5;DPP4;COLEC12;CFH;SERPIND1;ELN;IGFBP2;STAT4;LY96;IGFBP7;NID1;RHBDL2
H3K27me3 Brain Germinal Matrix	2004-05-01	0.26166	1	-1.23986	1.66229	KCNK5;DPP4;ACTA2;FZD7;IGFBP2
H3K27me3 H1 BMP4 Derived Trophoblast Cultured Cells	2683-07-01	0.266511	1	-1.24525	1.64664	KCNK5;ACTA2;LYNX1;FZD7;IGFBP2;NID1;THBS1
H3K4me1 H1 Derived Mesenchymal Stem Cells	6271-10-01	0.432621	1	-1.92762	1.61514	KCNK5;COLEC12;DPP4;FOXC1;FZD7;IGFBP2;STAT4;IGFBP7;NID1;THBS1
H3K4me1 Brain Inferior Temporal Lobe	5526-11-01	0.433115	1	-1.86435	1.56	DPP4;SERPIND1;TMEM43;FZD7;ELN;RHOJ;STAT4;LY96;NID1;RHBDL2;THBS1
H3K4me3 Brain Hippocampus Middle	19/12209	0.559433	1	-2.67759	1.55523	KCNK5;COLEC12;FOXC1;FZD7;ELN;FN1;BGN;LY96;NID1;KLF3;THBS1;DPP4;ACTA2;DAP;TMEM43;RHOJ;STAT4;IGFBP7;RHBDL2
H3K27me3 Brain Substantia Nigra	4/1351	0.25636	1	-1.14098	1.55306	KRTAP12-1;DPP4;CD3E;THBS1
H3K4me3 Brain Substantia Nigra	19/11372	0.544315	1	-2.43573	1.48148	KCNK5;COLEC12;LYNX1;ELN;IGFBP2;FN1;BGN;LY96;NID1;CP;THBS1;DPP4;ACTA2;DAP;TMEM43;RHOJ;STAT4;IGFBP7;RHBDL2
H3K9ac Brain Anterior Caudate	4789-08-01	0.434962	1	-1.72103	1.43275	LYNX1;FZD7;ELN;FN1;NID1;RHBDL2;CP;THBS1
H3K9ac Peripheral Blood Mononuclear Primary Cells	8187-12-01	0.516567	1	-2.09768	1.38562	KCNK5;DAP;LYNX1;CFH;TMEM43;FZD7;FN1;STAT4;LY96;IGFBP7;NID1;THBS1
H3K4me1 H1 BMP4 Derived Trophoblast Cultured Cells	6403-10-01	0.460926	1	-1.71132	1.32545	DPP4;ACTA2;DAP;TMEM43;FZD7;ELN;RHOJ;STAT4;NID1;THBS1
H3K4me1 Brain Anterior Caudate	5661-10-01	0.463278	1	-1.67632	1.28981	SERPIND1;TMEM43;ELN;RHOJ;FN1;STAT4;LY96;NID1;THBS1;CP
H3K27me3 iPS-15b	2231-06-01	0.329931	1	-1.15671	1.28264	KCNK5;DPP4;ACTA2;ELN;FN1;NID1
H3K27me3 CD4+ CD25- CD45RA+ Naive Primary Cells	4/1476	0.301322	1	-1.0677	1.28079	ELN;RHOJ;FN1;NID1
H3K27me3 Breast vHMEC	4/1493	0.307498	1	-1.07639	1.26937	COLEC12;ELN;NID1;DCN
H3K36me3 H1	2/874	0.315977	1	-1.00646	1.15953	COLEC12;IGFBP7
H3K36me3 Brain Germinal Matrix	1/166	0.195845	1	-0.684133	1.11543	SERPIND1
H3K4me1 Stomach Mucosa	4225-07-01	0.479632	1	-1.39175	1.02257	ACTA2;FOXC1;ELN;OMD;STAT4;IGFBP7;NID1
H3K27me3 Bone Marrow Derived Mesenchymal Stem Cell Cultured Cells	2/1004	0.37829	1	-1.03466	1.00579	COLEC12;IGFBP2
H3K79me2 IMR90	3/1876	0.446204	1	-1.189	0.959501	TMEM43;FZD7;BGN
H3K4me1 Neurosphere Cultured Cells Ganglionic Eminence Derived	13/7002	0.586999	1	-1.77762	0.946997	KCNK5;COLEC12;ELN;FN1;BGN;LY96;NID1;CP;THBS1;ACTA2;TMEM43;STAT4;RHBDL2
H3K27me3 CD3 Primary Cells	4/1718	0.389505	1	-1.00127	0.944078	COLEC12;ELN;RHOJ;FN1
H2AK5ac H9	4/1829	0.42949	1	-1.09344	0.924124	DPP4;DAP;TMEM43;THBS1
H3K27me3 CD4+ CD25- Th Primary Cells	2/1021	0.386301	1	-0.961792	0.914796	ELN;NID1
H3K27ac Brain Hippocampus Middle	17/10263	0.622756	1	-1.82959	0.866496	KCNK5;COLEC12;SERPIND1;FZD7;FN1;BGN;LY96;NID1;THBS1;CP;ACTA2;DAP;TMEM43;RHOJ;STAT4;IGFBP7;RHBDL2
H3K9ac Pancreatic Islets	8839-12-01	0.643372	1	-1.94583	0.858173	KCNK5;DPP4;ACTA2;DAP;FZD7;IGFBP2;RHOJ;FN1;STAT4;IGFBP7;NID1;THBS1
H3K36me3 CD4 Memory Primary Cells	1/273	0.301263	1	-0.712469	0.854799	ACTA2
H3K4me3 Brain Inferior Temporal Lobe	14/10636	0.689494	1	-2.27564	0.846075	KCNK5;COLEC12;FZD7;FN1;BGN;LY96;NID1;THBS1;KLF3;DPP4;ACTA2;DAP;TMEM43;RHBDL2
H2BK120ac H1	3491-06-01	0.48475	1	-1.16367	0.84264	ELN;RHOJ;IGFBP7;NID1;RHBDL2;THBS1
H3K9me3 Rectal Smooth Muscle	1/283	0.310404	1	-0.7149	0.836349	BGN
H3K4me1 H9	2822-05-01	0.509681	1	-1.23318	0.831126	DPP4;DAP;RHOJ;STAT4;RHBDL2
H3K27me3 Duodenum Mucosa	3/1866	0.442661	1	-1.00957	0.822746	FOXC1;ELN;FN1
H3K4me1 Fetal Brain	15/8255	0.67826	1	-2.10601	0.817606	KCNK5;KRTAP12-1;COLEC12;LYNX1;FOXC1;ELN;FN1;BGN;NID1;DCN;DPP4;ACTA2;TMEM43;RHOJ;IGFBP7
H3K9ac Stomach Smooth Muscle	13/7181	0.622811	1	-1.71321	0.811227	KCNK5;COLEC12;CFH;FZD7;ELN;OMD;LY96;DCN;ACTA2;DAP;TMEM43;RHOJ;RHBDL2
H3K4me3 Brain Germinal Matrix	16/10755	0.709632	1	-2.35547	0.807947	KCNK5;COLEC12;FOXC1;FZD7;ELN;FN1;BGN;NID1;THBS1;KLF3;DPP4;DAP;TMEM43;RHOJ;STAT4;IGFBP7
H2BK20ac H1	1923-04-01	0.462756	1	-1.00384	0.773518	DPP4;ELN;NID1;RHBDL2
H3K9ac Bone Marrow Derived Mesenchymal Stem Cell Cultured Cells	7328-11-01	0.651244	1	-1.62454	0.696718	ACTA2;DAP;LYNX1;TMEM43;OMD;RHOJ;BGN;STAT4;LY96;NID1;RHBDL2
H4K20me1 H9	2/1136	0.439357	1	-0.843577	0.693794	TMEM43;IGFBP2
H3K9ac Chondrocytes from Bone Marrow Derived Mesenchymal Stem Cell Cultured Cells	4796-08-01	0.615646	1	-1.38944	0.673993	DAP;LYNX1;RHOJ;BGN;STAT4;LY96;NID1;RHBDL2
H3K14ac IMR90	4559-08-01	0.560971	1	-1.14618	0.66259	ACTA2;DAP;CFH;RHOJ;FN1;BGN;LY96;DCN
H3K27ac Brain Anterior Caudate	4689-08-01	0.591343	1	-1.22382	0.642947	LYNX1;FZD7;RHOJ;STAT4;LY96;NID1;RHBDL2;THBS1
H3K4me3 Adult Kidney	14/10083	0.725417	1	-2.00123	0.642412	COLEC12;LYNX1;FOXC1;ELN;FN1;BGN;LY96;NID1;ACTA2;DAP;TMEM43;RHOJ;STAT4;RHBDL2
H2BK120ac H9	6960-10-01	0.57843	1	-1.16771	0.63925	KRTAP12-1;DPP4;DAP;IGFBP2;RHOJ;FN1;IGFBP7;NID1;RHBDL2;KLF3
H3K4me3 Penis Foreskin Fibroblast Primary Cells	14/7607	0.702364	1	-1.67915	0.59325	KCNK5;COLEC12;FOXC1;CFH;FZD7;BGN;DPT;LY96;KLF3;ACTA2;TMEM43;RHOJ;STAT4;RHBDL2
H3K9ac Adipose Nuclei	4011-06-01	0.617576	1	-1.22838	0.592023	KCNK5;COLEC12;FZD7;RHOJ;STAT4;RHBDL2
H4K20me1 IMR90	1/461	0.455036	1	-0.713541	0.561827	ACTA2
H3K4me1 CD4+ CD25- CD45RA+ Naive Primary Cells	3910-06-01	0.593086	1	-1.0726	0.560341	FOXC1;LYNX1;FZD7;ELN;FN1;NID1
H3K27me3 Breast Myoepithelial Cells	3/1292	0.507488	1	-0.82191	0.557487	KCNK5;IGFBP7;NID1
H3K4me1 Chondrocytes from Bone Marrow Derived Mesenchymal Stem Cell Cultured Cells	5860-09-01	0.672364	1	-1.3823	0.548711	COLEC12;LYNX1;TMEM43;ELN;RHOJ;BGN;STAT4;LY96;NID1
H3K27me3 Colonic Mucosa	3006-06-01	0.562389	1	-0.952564	0.548259	COLEC12;FZD7;ELN;IGFBP7;NID1;THBS1
H4K5ac H1	13/9702	0.660202	1	-1.28891	0.535166	KCNK5;LYNX1;FZD7;FN1;NID1;THBS1;CP;KLF3;DPP4;DAP;TMEM43;RHOJ;RHBDL2
H3K4me2 H9	16/11812	0.756808	1	-1.90783	0.53161	COLEC12;LYNX1;ELN;IGFBP2;FN1;BGN;NID1;THBS1;KLF3;DPP4;ACTA2;DAP;TMEM43;RHOJ;STAT4;IGFBP7
H3K4me1 CD4 Naive Primary Cells	6010-11-01	0.701191	1	-1.48403	0.526793	DPP4;ACTA2;LYNX1;DAP;FOXC1;CFH;TMEM43;FN1;LY96;NID1;THBS1
H3K4me1 Mobilized CD34 Primary Cells	17/11973	0.780768	1	-2.03677	0.504055	COLEC12;LYNX1;FOXC1;FZD7;ELN;FN1;LY96;NID1;CD3E;THBS1;DPP4;ACTA2;DAP;TMEM43;RHOJ;STAT4;IGFBP7
H3K23me2 H9	7515-12-01	0.685949	1	-1.28755	0.485344	KCNK5;COLEC12;ACTA2;DAP;FZD7;RHOJ;FN1;STAT4;IGFBP7;NID1;THBS1;KLF3
H3K4me1 Neurosphere Cultured Cells Cortex Derived	7814-11-01	0.737582	1	-1.58517	0.48249	KCNK5;COLEC12;FOXC1;TMEM43;FN1;STAT4;LY96;NID1;THBS1;RHBDL2;CP
H3K4me1 Skeletal Muscle	4154-05-01	0.650923	1	-1.12185	0.48168	ACTA2;FOXC1;STAT4;NID1;RHBDL2
H3K4me1 Penis Foreskin Keratinocyte Primary Cells	6593-10-01	0.660779	1	-1.16151	0.481256	KCNK5;DPP4;COLEC12;ACTA2;FZD7;ELN;STAT4;NID1;THBS1;KLF3
H3K27me3 CD8 Naive Primary Cells	2258-04-01	0.574415	1	-0.787498	0.436591	ELN;FN1;IGFBP7;NID1
H3K9ac Rectal Smooth Muscle	6008-08-01	0.700816	1	-1.206	0.428744	LYNX1;RHOJ;FN1;STAT4;LY96;NID1;RHBDL2;DCN
H3K4me2 H1 BMP4 Derived Mesendoderm Cultured Cells	14/10539	0.794101	1	-1.82437	0.420599	COLEC12;LYNX1;ELN;BGN;NID1;THBS1;DPP4;ACTA2;DAP;TMEM43;RHOJ;STAT4;IGFBP7;RHBDL2
H3K36me3 iPS DF 19.11	4036-07-01	0.623521	1	-0.889991	0.420408	COLEC12;ACTA2;FOXC1;FZD7;IGFBP7;NID1;KLF3
H3K27me3 Brain Anterior Caudate	2/1470	0.578839	1	-0.738888	0.403973	IGFBP7;CD3E
H3K4me3 Brain Mid Frontal Lobe	15/10567	0.797952	1	-1.73057	0.390602	KCNK5;FZD7;ELN;OMD;BGN;LY96;NID1;THBS1;KLF3;DPP4;ACTA2;DAP;TMEM43;STAT4;RHBDL2
H3K4me3 CD34 Cultured Cells	16/9748	0.79205	1	-1.61225	0.375865	COLEC12;LYNX1;FOXC1;CFH;FZD7;ELN;IGFBP2;FN1;NID1;THBS1;KLF3;ACTA2;DAP;TMEM43;STAT4;IGFBP7
H3K27me3 Neurosphere Cultured Cells Ganglionic Eminence Derived	1/557	0.520391	1	-0.574104	0.374991	FOXC1
H3K9ac Brain Substantia Nigra	5389-07-01	0.73638	1	-1.16293	0.355867	DAP;ELN;FN1;BGN;STAT4;LY96;NID1
H3K9ac Brain Inferior Temporal Lobe	5416-09-01	0.741251	1	-1.17349	0.351361	DAP;FZD7;ELN;RHOJ;FN1;BGN;STAT4;IGFBP7;NID1
H3K4me3 Neurosphere Cultured Cells Ganglionic Eminence Derived	16/10742	0.821021	1	-1.7659	0.348246	KCNK5;COLEC12;LYNX1;FZD7;ELN;FN1;BGN;NID1;THBS1;DPP4;ACTA2;DAP;TMEM43;STAT4;IGFBP7;RHBDL2
H3K27me3 Penis Foreskin Keratinocyte Primary Cells	2/615	0.556136	1	-0.56707	0.332724	COLEC12;KCNK5
H3K9ac Colon Smooth Muscle	5415-08-01	0.741072	1	-1.09787	0.328984	KCNK5;COLEC12;ACTA2;DAP;TMEM43;OMD;RHOJ;LY96
H3K4me1 Stomach Smooth Muscle	6508-08-01	0.785917	1	-1.34894	0.324965	KCNK5;DPP4;COLEC12;TMEM43;ELN;STAT4;RHBDL2;DCN
H3K4me3 Brain Anterior Caudate	16/10733	0.819877	1	-1.61585	0.320908	KCNK5;COLEC12;FOXC1;FZD7;ELN;FN1;BGN;LY96;NID1;THBS1;KLF3;DPP4;ACTA2;DAP;TMEM43;RHBDL2
H3K36me3 Penis Foreskin Fibroblast Primary Cells	1/638	0.569587	1	-0.566588	0.318901	SERPIND1
H3K9ac H9	13/9682	0.782717	1	-1.28584	0.31501	KCNK5;COLEC12;FZD7;ELN;FN1;NID1;THBS1;KLF3;DPP4;DAP;TMEM43;STAT4;IGFBP7
H3K9ac Mesenchymal Stem Cell Derived Adipocyte Cultured Cells	8064-10-01	0.776757	1	-1.216	0.307194	KCNK5;COLEC12;DAP;LYNX1;TMEM43;FZD7;OMD;RHOJ;BGN;RHBDL2
H3K4me1 Colonic Mucosa	8202-11-01	0.796742	1	-1.33356	0.303016	COLEC12;FOXC1;TMEM43;FZD7;ELN;FN1;STAT4;LY96;IGFBP7;NID1;RHBDL2
H3K9ac Adipose Derived Mesenchymal Stem Cell Cultured Cells	14/8977	0.794002	1	-1.2558	0.289675	KCNK5;LYNX1;FOXC1;CFH;FZD7;OMD;BGN;NID1;DAP;TMEM43;RHOJ;STAT4;IGFBP7;RHBDL2
H3K18ac H9	8790-11-01	0.766822	1	-1.05759	0.280791	KCNK5;DPP4;ACTA2;DAP;TMEM43;FZD7;RHOJ;FN1;NID1;THBS1;RHBDL2
H3K9ac Penis Foreskin Keratinocyte Primary Cells	8794-11-01	0.767425	1	-1.04991	0.277927	KCNK5;DPP4;COLEC12;ACTA2;FZD7;RHOJ;FN1;STAT4;IGFBP7;NID1;THBS1
H3K4me3 Colonic Mucosa	18/12388	0.836064	1	-1.53278	0.274446	COLEC12;LYNX1;FZD7;FN1;BGN;DPT;LY96;NID1;CD3E;KLF3;DCN;DPP4;ACTA2;DAP;TMEM43;RHOJ;STAT4;RHBDL2
H3K4me1 Duodenum Mucosa	5560-07-01	0.766259	1	-1.02919	0.274005	ACTA2;TMEM43;ELN;FN1;NID1;RHBDL2;DCN
H3K27ac Brain Cingulate Gyrus	4562-05-01	0.73656	1	-0.886699	0.27112	FZD7;RHOJ;FN1;STAT4;RHBDL2
H3K27me3 Penis Foreskin Fibroblast Primary Cells	3/1649	0.643141	1	-0.602129	0.265775	NID1;CD3E;RHBDL2
H3K4me1 CD8 Naive Primary Cells	6393-10-01	0.767907	1	-1.00553	0.265547	LYNX1;FOXC1;CFH;TMEM43;FZD7;ELN;FN1;LY96;IGFBP7;NID1
H3K27me3 Neurosphere Cultured Cells Cortex Derived	1/724	0.616479	1	-0.539585	0.261014	KCNK5
H3K4me1 CD34 Cultured Cells	6532-10-01	0.789556	1	-1.06225	0.250992	COLEC12;ACTA2;DAP;LYNX1;FOXC1;FZD7;RHOJ;FN1;IGFBP7;NID1
H3K9ac Adult Kidney	4719-05-01	0.765523	1	-0.884661	0.236377	ELN;RHOJ;FN1;STAT4;LY96
H3K4me1 CD4 Memory Primary Cells	6807-11-01	0.828299	1	-1.20025	0.226103	DPP4;LYNX1;CFH;TMEM43;FZD7;IGFBP2;RHOJ;FN1;STAT4;NID1;THBS1
H2BK20ac H9	3527-05-01	0.695002	1	-0.588772	0.214219	IGFBP2;RHOJ;FN1;NID1;THBS1
H3K4me2 Muscle Satellite Cultured Cells	13/8584	0.845866	1	-1.27446	0.213337	KCNK5;COLEC12;LYNX1;FOXC1;OMD;BGN;LY96;ACTA2;DAP;TMEM43;RHOJ;STAT4;RHBDL2
H3K4me3 Neurosphere Cultured Cells Cortex Derived	16/11659	0.83945	1	-1.16736	0.204298	KCNK5;COLEC12;LYNX1;FOXC1;FZD7;ELN;FN1;BGN;NID1;THBS1;ACTA2;DAP;TMEM43;STAT4;IGFBP7;RHBDL2
H3K4me3 Breast Myoepithelial Cells	15/11768	0.852075	1	-1.26846	0.203056	KCNK5;COLEC12;LYNX1;CFH;ELN;FN1;BGN;NID1;KLF3;DPP4;ACTA2;TMEM43;STAT4;IGFBP7;RHBDL2
H3K27me3 Fetal Heart	2/781	0.644798	1	-0.452506	0.198568	ACTA2;FN1
H3K9ac Stomach Mucosa	5736-07-01	0.794579	1	-0.862821	0.198399	LYNX1;TMEM43;RHOJ;FN1;NID1;CD3E;RHBDL2
H3K9ac Muscle Satellite Cultured Cells	14/10073	0.834356	1	-1.05013	0.190173	LYNX1;CFH;FZD7;OMD;BGN;LY96;NID1;DPP4;ACTA2;DAP;TMEM43;RHOJ;STAT4;RHBDL2
H3K4me3 Penis Foreskin Keratinocyte Primary Cells	17/12296	0.824633	1	-0.975256	0.188046	KCNK5;COLEC12;LYNX1;FOXC1;FZD7;FN1;BGN;NID1;THBS1;KLF3;DPP4;ACTA2;DAP;TMEM43;STAT4;IGFBP7;RHBDL2
H3K4me1 Adipose Nuclei	2902-03-01	0.747292	1	-0.631743	0.184027	DPP4;ACTA2;THBS1
H3K4me1 Penis Foreskin Fibroblast Primary Cells	3933-07-01	0.778243	1	-0.716771	0.179706	KCNK5;ACTA2;RHOJ;OMD;BGN;DPT;RHBDL2
H3K4me1 Colon Smooth Muscle	3965-04-01	0.78403	1	-0.737857	0.179527	TMEM43;OMD;DPT;RHBDL2
H3K23ac IMR90	3888-05-01	0.769916	1	-0.675175	0.176541	ACTA2;CFH;RHOJ;LY96;DCN
H3K4me1 Brain Substantia Nigra	5820-07-01	0.807225	1	-0.791729	0.169551	ACTA2;TMEM43;ELN;RHOJ;FN1;STAT4;THBS1
H3K27me3 Colon Smooth Muscle	1/852	0.677257	1	-0.389718	0.151874	FOXC1
H3K9ac Brain Hippocampus Middle	5026-06-01	0.815648	1	-0.737783	0.15034	DAP;ELN;FN1;BGN;STAT4;LY96
H3K9ac Brain Mid Frontal Lobe	5043-06-01	0.818175	1	-0.748611	0.15023	KCNK5;COLEC12;DAP;FZD7;BGN;NID1
H3K56ac H9	5815-06-01	0.806488	1	-0.621027	0.133562	KCNK5;COLEC12;TMEM43;STAT4;NID1;THBS1
H3K27me3 iPS-20b	1975-04-01	0.740981	1	-0.433036	0.129815	KCNK5;ACTA2;LYNX1;IGFBP2
H3K4me3 CD19 Primary Cells	14/11008	0.852756	1	-0.746078	0.118837	KCNK5;COLEC12;LYNX1;FZD7;IGFBP2;FN1;LY96;NID1;KLF3;DPP4;ACTA2;DAP;TMEM43;IGFBP7
H3K9ac Breast Myoepithelial Cells	12/10656	0.895058	1	-1.06617	0.118203	KCNK5;DPP4;COLEC12;ACTA2;DAP;TMEM43;FN1;STAT4;IGFBP7;NID1;RHBDL2;KLF3
H3K4me1 Brain Mid Frontal Lobe	5193-07-01	0.83938	1	-0.619208	0.108418	SERPIND1;ELN;BGN;STAT4;LY96;NID1;RHBDL2
H4K91ac H1	5904-09-01	0.819314	1	-0.509242	0.101486	KCNK5;DPP4;ACTA2;TMEM43;IGFBP2;RHOJ;FN1;IGFBP7;NID1
H3K4me1 Bone Marrow Derived Mesenchymal Stem Cell Cultured Cells	5312-07-01	0.854832	1	-0.626698	0.0982976	COLEC12;DAP;ELN;OMD;LY96;NID1;RHBDL2
H3K4me3 H1 BMP4 Derived Mesendoderm Cultured Cells	15/11547	0.904921	1	-0.937224	0.0936353	KCNK5;COLEC12;LYNX1;FZD7;FN1;NID1;THBS1;KLF3;DPP4;ACTA2;DAP;TMEM43;STAT4;IGFBP7;RHBDL2
H3K4me1 CD8 Memory Primary Cells	5259-06-01	0.848097	1	-0.554655	0.0913853	CFH;TMEM43;FZD7;LY96;NID1;THBS1
H3K4me3 Mesenchymal Stem Cell Derived Adipocyte Cultured Cells	12/10063	0.911236	1	-0.958774	0.0891217	KCNK5;COLEC12;ACTA2;DAP;LYNX1;TMEM43;IGFBP2;RHOJ;BGN;STAT4;LY96;RHBDL2
H3K9ac IMR90	14/9730	0.882454	1	-0.706633	0.0883638	COLEC12;LYNX1;CFH;FZD7;FN1;BGN;LY96;NID1;DPP4;DAP;TMEM43;RHOJ;IGFBP7;RHBDL2
H3K27me3 CD4+ CD25- CD45RO+ Memory Primary Cells	2/993	0.733441	1	-0.27452	0.0851035	ELN;NID1
H3K56ac IMR90	5790-08-01	0.802773	1	-0.382901	0.0841168	ACTA2;DAP;CFH;FZD7;RHOJ;FN1;LY96;IGFBP7
H3K4ac IMR90	6751-09-01	0.820848	1	-0.418132	0.0825466	FOXC1;CFH;TMEM43;RHOJ;FN1;LY96;NID1;THBS1;DCN
H3K9ac Adult Liver	5265-08-01	0.848871	1	-0.479184	0.0785134	DPP4;ACTA2;LYNX1;DAP;OMD;RHOJ;STAT4;LY96
H3K27ac H1 BMP4 Derived Trophoblast Cultured Cells	6846-08-01	0.833358	1	-0.416161	0.0758629	DAP;FOXC1;TMEM43;FZD7;RHOJ;FN1;IGFBP7;THBS1
H3K4me3 Adipose Derived Mesenchymal Stem Cell Cultured Cells	15/11058	0.926238	1	-0.97992	0.0750851	KCNK5;LYNX1;FOXC1;FZD7;IGFBP2;OMD;BGN;DPT;LY96;NID1;ACTA2;DAP;TMEM43;STAT4;RHBDL2
H3K4me3 H1 BMP4 Derived Trophoblast Cultured Cells	15/12957	0.896151	1	-0.66274	0.0726669	KCNK5;COLEC12;FOXC1;FZD7;FN1;NID1;THBS1;KLF3;DPP4;ACTA2;DAP;TMEM43;STAT4;IGFBP7;RHBDL2
H2BK5ac H1	7863-10-01	0.856368	1	-0.434481	0.0673684	DPP4;ACTA2;TMEM43;FZD7;RHOJ;FN1;IGFBP7;NID1;RHBDL2;THBS1
H3K4me3 IMR90	18/11627	0.911338	1	-0.715143	0.0663946	KCNK5;COLEC12;LYNX1;CFH;ELN;FZD7;IGFBP2;BGN;LY96;NID1;KLF3;DPP4;ACTA2;DAP;TMEM43;RHOJ;STAT4;RHBDL2
H3K4me1 H1	7652-08-01	0.915273	1	-0.746474	0.0660872	DPP4;COLEC12;TMEM43;RHOJ;STAT4;IGFBP7;RHBDL2;THBS1
H2BK12ac H1	6297-08-01	0.868677	1	-0.450731	0.0634554	DPP4;ACTA2;TMEM43;IGFBP2;RHOJ;FN1;NID1;THBS1
H3K56ac H1	7742-09-01	0.842254	1	-0.368545	0.0632692	KCNK5;ACTA2;DAP;TMEM43;FN1;NID1;RHBDL2;THBS1;KLF3
H3K4me3 Fetal Brain	14/11141	0.931691	1	-0.889489	0.0629354	KCNK5;COLEC12;LYNX1;FOXC1;ELN;FN1;NID1;KLF3;DPP4;ACTA2;TMEM43;RHOJ;STAT4;IGFBP7
H3K4me1 Breast Myoepithelial Cells	5445-07-01	0.870724	1	-0.449221	0.062186	TMEM43;RHOJ;FN1;STAT4;IGFBP7;NID1;RHBDL2
H3K4me1 H1 BMP4 Derived Mesendoderm Cultured Cells	5359-06-01	0.860611	1	-0.406368	0.0610009	TMEM43;IGFBP2;RHOJ;NID1;RHBDL2;THBS1
H3K4me1 CD4+ CD25+ CD127- Treg Primary Cells	5677-08-01	0.895153	1	-0.536434	0.0594155	DPP4;DAP;LYNX1;FZD7;FN1;LY96;NID1;THBS1
H3K4me3 H1 Derived Mesenchymal Stem Cells	17/12936	0.894254	1	-0.479411	0.0535817	KCNK5;KRTAP12-1;COLEC12;FOXC1;FZD7;FN1;BGN;NID1;THBS1;KLF3;DPP4;ACTA2;DAP;TMEM43;RHOJ;STAT4;IGFBP7
H3K18ac H1	9697-12-01	0.879271	1	-0.386395	0.0497145	DPP4;ACTA2;DAP;TMEM43;ELN;RHOJ;FN1;NID1;RHBDL2;CP;THBS1;KLF3
H3K4me1 Brain Hippocampus Middle	7798-10-01	0.925936	1	-0.643678	0.0495312	SERPIND1;FZD7;ELN;RHOJ;BGN;STAT4;LY96;NID1;RHBDL2;THBS1
H3K4me3 Pancreatic Islets	8861-10-01	0.939863	1	-0.79106	0.0490628	DPP4;ACTA2;DAP;LYNX1;RHOJ;FN1;LY96;IGFBP7;CP;DCN
H3K4me1 Adult Kidney	5652-08-01	0.892713	1	-0.401756	0.0455954	COLEC12;ACTA2;FZD7;ELN;RHOJ;FN1;STAT4;RHBDL2
H3K23me2 H1	12/10263	0.925759	1	-0.575831	0.04442	DPP4;COLEC12;ACTA2;DAP;ELN;FN1;BGN;STAT4;IGFBP7;NID1;THBS1;KLF3
H3K27me3 CD4+ CD25int CD127+ Tmem Primary Cells	2/1106	0.771531	1	-0.160632	0.0416645	IGFBP7;NID1
H3K4me3 CD4+ CD25- Th Primary Cells	12/10187	0.920473	1	-0.471135	0.0390421	KCNK5;ACTA2;DAP;LYNX1;FOXC1;CFH;TMEM43;FN1;LY96;IGFBP7;NID1;THBS1
H3K4me1 Duodenum Smooth Muscle	2384-02-01	0.83177	1	-0.188506	0.0347226	ACTA2;OMD
H3K4me1 Mesenchymal Stem Cell Derived Adipocyte Cultured Cells	5812-06-01	0.907572	1	-0.337894	0.0327699	DAP;LYNX1;FZD7;RHOJ;RHBDL2;DCN
H3K4me3 Stomach Mucosa	8709-12-01	0.930549	1	-0.447517	0.0322124	DPP4;COLEC12;ACTA2;FZD7;RHOJ;FN1;STAT4;LY96;IGFBP7;NID1;RHBDL2;THBS1
H3K4me3 H1 Derived Neuronal Progenitor Cultured Cells	13/12121	0.9441	1	-0.554163	0.0318771	KCNK5;COLEC12;FZD7;FN1;NID1;THBS1;KLF3;DPP4;ACTA2;DAP;TMEM43;STAT4;IGFBP7
H3K27ac H1	8921-09-01	0.88177	1	-0.232843	0.0292971	KCNK5;DPP4;ACTA2;DAP;LYNX1;TMEM43;FN1;NID1;THBS1
H3K4ac H9	5643-06-01	0.891823	1	-0.246507	0.0282219	DAP;TMEM43;FN1;BGN;RHBDL2;THBS1
H3K27ac H1 BMP4 Derived Mesendoderm Cultured Cells	6583-09-01	0.897605	1	-0.237706	0.0256782	DAP;LYNX1;TMEM43;FZD7;ELN;IGFBP2;RHOJ;FN1;THBS1
H3K4me3 Bone Marrow Derived Mesenchymal Stem Cell Cultured Cells	14/9133	0.954004	1	-0.510696	0.0240473	KCNK5;COLEC12;LYNX1;FZD7;OMD;DPT;LY96;NID1;DPP4;ACTA2;DAP;TMEM43;RHOJ;RHBDL2
H3K4me3 Colon Smooth Muscle	16/11542	0.953793	1	-0.444277	0.0210179	COLEC12;LYNX1;FOXC1;CFH;IGFBP2;OMD;FN1;BGN;LY96;NID1;KLF3;ACTA2;DAP;TMEM43;STAT4;RHBDL2
H3K9ac Colonic Mucosa	9014-09-01	0.948195	1	-0.392008	0.020853	DPP4;COLEC12;TMEM43;RHOJ;STAT4;LY96;IGFBP7;NID1;RHBDL2
H3K27me3 H9	2453-03-01	0.844038	1	-0.112263	0.0190352	ACTA2;DPP4;NID1
H4K8ac H9	4594-05-01	0.876266	1	-0.13694	0.0180878	KCNK5;TMEM43;BGN;RHBDL2;KLF3
H3K4me3 iPS DF 19.11	19/13632	0.945082	1	-0.255077	0.0144078	KCNK5;KRTAP12-1;COLEC12;LYNX1;ELN;FZD7;IGFBP2;FN1;BGN;NID1;THBS1;KLF3;DPP4;ACTA2;DAP;TMEM43;STAT4;IGFBP7;RHBDL2
H3K4me3 Adipose Nuclei	9454-12-01	0.967059	1	-0.390299	0.0130733	COLEC12;ACTA2;DAP;LYNX1;FZD7;OMD;FN1;BGN;STAT4;LY96;NID1;RHBDL2
H3K4me3 Skeletal Muscle	8541-08-01	0.964738	1	-0.35022	0.0125725	KCNK5;DAP;LYNX1;TMEM43;OMD;BGN;NID1;RHBDL2
H3K9ac Rectal Mucosa	6261-06-01	0.940544	1	-0.180833	0.0110845	FZD7;RHOJ;FN1;LY96;CD3E;RHBDL2
H3K4me3 H1	17/13703	0.896824	1	-0.0986844	0.0107463	KCNK5;COLEC12;LYNX1;FOXC1;FZD7;FN1;BGN;NID1;THBS1;KLF3;DPP4;ACTA2;DAP;TMEM43;RHOJ;STAT4;IGFBP7
H3K4me1 Adipose Derived Mesenchymal Stem Cell Cultured Cells	6944-07-01	0.971491	1	-0.35834	0.0103644	LYNX1;CFH;TMEM43;RHOJ;NID1;RHBDL2;DCN
H3K4me3 iPS DF 6.9	16/13090	0.955162	1	-0.141505	0.00649151	KCNK5;COLEC12;LYNX1;IGFBP2;FN1;BGN;NID1;THBS1;KLF3;DPP4;ACTA2;DAP;TMEM43;RHOJ;STAT4;IGFBP7
H3K4me3 CD8 Naive Primary Cells	13/11714	0.917949	1	-0.0698906	0.00598356	KCNK5;LYNX1;FZD7;IGFBP2;FN1;LY96;NID1;THBS1;DPP4;ACTA2;DAP;TMEM43;IGFBP7
H3K4me2 IMR90	9864-12-01	0.979091	1	-0.273538	0.00578012	KCNK5;COLEC12;LYNX1;CFH;TMEM43;IGFBP2;RHOJ;BGN;STAT4;LY96;NID1;RHBDL2
H3K4me1 CD4+ CD25- CD45RO+ Memory Primary Cells	4462-05-01	0.94817	1	-0.104901	0.00558306	DAP;LYNX1;CFH;FN1;NID1
H3K27me3 CD4+ CD25+ CD127- Treg Primary Cells	2/1199	0.798884	1	-0.0234505	0.00526557	IGFBP2;DPT
H3K4me1 Adult Liver	4939-06-01	0.911441	1	-0.0552978	0.00512767	COLEC12;FOXC1;CFH;FZD7;STAT4;IGFBP7
H3K27ac iPS DF 19.11	7920-08-01	0.933997	1	-0.0527708	0.00360332	DPP4;ACTA2;ELN;RHOJ;FN1;STAT4;NID1;KLF3
H3K4me3 Duodenum Mucosa	11/10310	0.987709	1	-0.244499	0.00302373	COLEC12;DAP;LYNX1;FOXC1;ELN;FN1;DPT;LY96;IGFBP7;NID1;RHBDL2
H3K4me1 Muscle Satellite Cultured Cells	7385-08-01	0.982972	1	-0.165491	0.00284224	COLEC12;LYNX1;DAP;CFH;OMD;RHOJ;LY96;RHBDL2
H3K79me1 H1	3999-04-01	0.913478	1	-0.0219519	0.00198655	DAP;TMEM43;KLF3;THBS1
H3K79me2 H1	1/1200	0.79916	1	-0.00837137	0.00187681	TMEM43
H3K4me3 Stomach Smooth Muscle	14/11420	0.991498	1	-0.148337	0.00126656	COLEC12;LYNX1;FZD7;OMD;BGN;LY96;NID1;KLF3;DPP4;ACTA2;DAP;TMEM43;STAT4;RHBDL2
H3K4me3 Chondrocytes from Bone Marrow Derived Mesenchymal Stem Cell Cultured Cells	8957-09-01	0.992433	1	-0.0841611	0.000639237	DPP4;COLEC12;ACTA2;LYNX1;TMEM43;FZD7;RHOJ;LY96;NID1
H3K4me1 Fetal Lung	8234-07-01	0.994236	1	-0.0566491	0.000327477	COLEC12;SERPIND1;TMEM43;OMD;LY96;RHBDL2;DCN
H3K4me1 Brain Cingulate Gyrus	5555-06-01	0.953573	1	-0.00304251	0.00014464	TMEM43;FZD7;ELN;RHOJ;LY96;RHBDL2
H3K4me3 H9	15/12921	0.976414	1	-0.00536572	0.000128072	COLEC12;LYNX1;FZD7;FN1;BGN;NID1;THBS1;KLF3;DPP4;ACTA2;DAP;TMEM43;RHOJ;STAT4;IGFBP7
H3K27me3 Adipose Derived Mesenchymal Stem Cell Cultured Cells	1/1400	1	1	1.4897	3.30713e-11	KCNK5
H3K36me3 IMR90	1/396	1	1	1.70234	2.02201e-11	SERPIND1
H3K9me3 Fetal Brain	1/115	1	1	1.31994	-3.91104e-11	BGN
H3K9me3 H1	1/1872	1	1	1.19763	-6.28104e-11	ELN
H3K79me1 IMR90	2902-02-01	1	1	1.14065	-7.06618e-11	FZD7;BGN
H3K27me3 Chondrocytes from Bone Marrow Derived Mesenchymal Stem Cell Cultured Cells	1/726	1	1	1.65007	-8.05461e-11	IGFBP2
H3K27me3 Stomach Smooth Muscle	1/993	1	1	1.51691	-1.03797e-10	STAT4
H3K27me3 Brain Mid Frontal Lobe	1/799	1	1	1.54295	-1.26585e-10	DPP4
H3K27me3 Adult Liver	1/885	1	1	1.45147	-1.27871e-10	COLEC12
H3K36me3 Colonic Mucosa	1/534	1	1	1.56565	-1.42031e-10	SERPIND1
H3K36me3 H1 Derived Mesenchymal Stem Cells	2/1093	1	1	1.40512	-1.57189e-10	SERPIND1;FZD7
H3K27me3 Brain Cingulate Gyrus	1/932	1	1	1.43488	-1.58923e-10	DPP4
H3K27me3 Adipose Nuclei	2/1174	1	1	1.43519	-2.8895e-10	DPP4;COLEC12
H3K4me3 Duodenum Smooth Muscle	8472-05-01	0.999836	1	0.273442	-4.47556e-05	COLEC12;OMD;LY96;CD3E;RHBDL2
H3K4me3 Rectal Smooth Muscle	9519-09-01	0.999117	1	0.105692	-9.33188e-05	COLEC12;DAP;LYNX1;TMEM43;FZD7;BGN;STAT4;LY96;RHBDL2
H3K4me3 Adult Liver	9144-07-01	0.999675	1	0.343498	-0.000111799	DPP4;COLEC12;ACTA2;LYNX1;ELN;RHOJ;LY96
H4K8ac IMR90	13/10322	0.929674	1	0.00788672	-0.00057511	LYNX1;CFH;ELN;FN1;BGN;LY96;NID1;THBS1;DCN;DAP;TMEM43;RHOJ;RHBDL2
H3K27ac CD8 Naive Primary Cells	7635-05-01	0.999337	1	0.870972	-0.00057767	ACTA2;DAP;LYNX1;TMEM43;LY96
H3K4me2 H1 BMP4 Derived Trophoblast Cultured Cells	9903-09-01	0.993017	1	0.0926798	-0.000649459	KCNK5;COLEC12;ACTA2;DAP;LYNX1;FZD7;RHOJ;STAT4;NID1
H3K4me3 CD3 Primary Cells	12/10669	0.992215	1	0.0864015	-0.000675284	KCNK5;ACTA2;DAP;LYNX1;TMEM43;FZD7;IGFBP2;FN1;STAT4;LY96;IGFBP7;THBS1
H3K4me3 Breast vHMEC	10/10027	0.994078	1	0.121829	-0.000723579	DPP4;ACTA2;DAP;LYNX1;TMEM43;FZD7;RHOJ;STAT4;NID1;RHBDL2
H2BK12ac H9	4798-01-01	0.999112	1	0.858547	-0.000762787	DPP4
H3K9ac H1	11/11686	0.994044	1	0.146737	-0.00087657	KCNK5;DPP4;COLEC12;ACTA2;DAP;TMEM43;FN1;STAT4;IGFBP7;NID1;THBS1
H3K27ac CD4 Naive Primary Cells	9467-05-01	0.999042	1	1.10196	-0.00105588	DPP4;ACTA2;DAP;TMEM43;LY96
H3K9ac Duodenum Mucosa	9271-07-01	0.995022	1	0.212505	-0.0010605	ELN;RHOJ;FN1;STAT4;LY96;NID1;RHBDL2
H3K4me3 CD4+ CD25+ CD127- Treg Primary Cells	9893-10-01	0.997943	1	0.569244	-0.00117204	KCNK5;DAP;LYNX1;TMEM43;FZD7;FN1;STAT4;LY96;NID1;THBS1
H3K4me3 Treg Primary Cells	7231-06-01	0.994083	1	0.314651	-0.00186732	KCNK5;DAP;TMEM43;FN1;LY96;IGFBP7
H3K4me3 CD4 Naive Primary Cells	9819-10-01	0.992205	1	0.238878	-0.0018693	ACTA2;DAP;LYNX1;CFH;TMEM43;FZD7;FN1;LY96;NID1;THBS1
H3K27ac CD4 Memory Primary Cells	9606-09-01	0.996879	1	0.714337	-0.00223292	DPP4;ACTA2;DAP;CFH;TMEM43;FN1;STAT4;LY96;CD3E
H3K4me3 CD4+ CD25- CD45RA+ Naive Primary Cells	9/10247	0.995613	1	0.509307	-0.00223924	KCNK5;DAP;LYNX1;TMEM43;FZD7;FN1;LY96;IGFBP7;NID1
H3K4me3 CD4+ CD25- IL17+ PMA-Ionomcyin stimulated Th17 Primary Cells	8313-09-01	0.983107	1	0.133096	-0.00226765	DAP;LYNX1;FOXC1;TMEM43;FZD7;FN1;LY96;NID1;KLF3
H3K4me3 CD4 Memory Primary Cells	9903-10-01	0.980009	1	0.125831	-0.00254097	DAP;LYNX1;FOXC1;CFH;TMEM43;FZD7;FN1;LY96;NID1;THBS1
H3K4me3 CD4+ CD25int CD127+ Tmem Primary Cells	9114-11-01	0.981396	1	0.135878	-0.00255171	KCNK5;DAP;LYNX1;FOXC1;CFH;TMEM43;FZD7;FN1;LY96;NID1;THBS1
H2AK5ac IMR90	3561-03-01	0.863882	1	0.0178098	-0.00260591	FZD7;LY96;DCN
H3K4me3 CD8 Memory Primary Cells	9655-09-01	0.990376	1	0.281781	-0.00272491	KCNK5;DAP;LYNX1;TMEM43;FZD7;FN1;LY96;IGFBP7;THBS1
H3K27ac CD4+ CD25- CD45RO+ Memory Primary Cells	6470-03-01	0.996108	1	0.752126	-0.00293277	DAP;LYNX1;LY96
H3K27ac CD8 Memory Primary Cells	7225-06-01	0.994035	1	0.490444	-0.00293451	DAP;LYNX1;CFH;TMEM43;FN1;STAT4
H4K5ac H9	5240-02-01	0.995812	1	0.812194	-0.00340856	KCNK5;IGFBP2
H2AK5ac H1	3775-02-01	0.995389	1	0.789053	-0.00364688	DPP4;TMEM43
H3K27ac H1 Derived Mesenchymal Stem Cells	6370-03-01	0.995512	1	0.953297	-0.0042885	COLEC12;CFH;RHOJ
H3K14ac H9	8069-07-01	0.992817	1	0.628561	-0.00453102	DPP4;DAP;TMEM43;FN1;IGFBP7;NID1;RHBDL2
H3K4me3 CD4+ CD25- CD45RO+ Memory Primary Cells	7670-06-01	0.988003	1	0.40693	-0.00491164	DAP;CFH;TMEM43;FZD7;LY96;IGFBP7
H3K9ac Fetal Lung	5583-05-01	0.986878	1	0.405256	-0.00535285	COLEC12;ELN;RHOJ;NID1;RHBDL2
H3K27ac CD4+ CD25int CD127+ Tmem Primary Cells	7140-07-01	0.977237	1	0.274019	-0.00630951	DPP4;DAP;LYNX1;TMEM43;FZD7;STAT4;LY96
H3K27ac H9	6048-05-01	0.992963	1	0.926699	-0.00654399	DAP;FN1;RHBDL2;THBS1;KLF3
H3K4me1 Breast vHMEC	4988-05-01	0.972165	1	0.241633	-0.00682132	TMEM43;FZD7;RHOJ;LY96;NID1
H3K27ac CD4+ CD25- IL17+ PMA-Ionomcyin stimulated Th17 Primary Cells	7316-06-01	0.981503	1	0.367822	-0.00686732	KCNK5;DAP;LYNX1;CFH;LY96;THBS1
H3K27ac IMR90	12/10600	0.976881	1	0.296052	-0.00692465	COLEC12;ACTA2;LYNX1;CFH;FZD7;ELN;IGFBP2;OMD;RHOJ;LY96;NID1;THBS1
H3K14ac H1	3541-04-01	0.861143	1	0.046968	-0.00702147	DPP4;TMEM43;FN1;THBS1
H3K27ac CD4+ CD25- CD45RA+ Naive Primary Cells	6469-06-01	0.98406	1	0.444897	-0.00714875	DPP4;ACTA2;DAP;LYNX1;TMEM43;LY96
H3K27ac Mobilized CD34 Primary Cells	9300-08-01	0.985076	1	0.531556	-0.00799249	ACTA2;DAP;CFH;FZD7;FN1;STAT4;LY96;IGFBP7
H3K27ac Duodenum Smooth Muscle	5076-05-01	0.975014	1	0.317441	-0.00803233	ACTA2;CFH;TMEM43;OMD;RHOJ
H3K79me1 H9	3100-02-01	0.986983	1	0.660228	-0.00865063	COLEC12;FZD7
H4K5ac IMR90	8066-09-01	0.977453	1	0.392565	-0.00895228	DAP;CFH;TMEM43;RHOJ;FN1;LY96;NID1;THBS1;DCN
H3K27ac Brain Mid Frontal Lobe	4731-04-01	0.962091	1	0.234894	-0.00907781	ELN;BGN;LY96;DCN
H3K4me1 CD4+ CD25int CD127+ Tmem Primary Cells	2991-03-01	0.984661	1	0.588801	-0.00910171	STAT4;LY96;NID1
H3K27ac Brain Inferior Temporal Lobe	4232-03-01	0.982595	1	0.585018	-0.0102722	FN1;LY96;RHBDL2
H3K4ac H1	4059-05-01	0.918883	1	0.130749	-0.0110608	DAP;TMEM43;NID1;CP;THBS1
H3K4me1 CD4+ CD25- IL17+ PMA-Ionomcyin stimulated Th17 Primary Cells	4661-06-01	0.958833	1	0.304332	-0.0127935	FOXC1;FZD7;FN1;LY96;IGFBP7;NID1
H3K27ac H1 Derived Neuronal Progenitor Cultured Cells	5899-08-01	0.914922	1	0.162695	-0.0144662	ACTA2;FOXC1;FZD7;RHOJ;FN1;IGFBP7;NID1;THBS1
H3K9ac CD8 Naive Primary Cells	4254-03-01	0.934483	1	0.219544	-0.0148766	DPP4;TMEM43;LY96
H3K4me1 Peripheral Blood Mononuclear Primary Cells	2815-03-01	0.980044	1	0.744196	-0.0150012	KCNK5;FZD7;RHBDL2
H3K36me3 H1 BMP4 Derived Trophoblast Cultured Cells	2756-04-01	0.889171	1	0.13652	-0.0160365	DAP;SERPIND1;FZD7;IGFBP7
H4K91ac H9	4736-03-01	0.962314	1	0.462289	-0.0177584	RHOJ;NID1;THBS1
H3K18ac IMR90	7334-08-01	0.950135	1	0.372103	-0.0190334	DAP;CFH;OMD;RHOJ;FN1;LY96;IGFBP7;DCN
H3K9me3 iPS DF 19.11	3152-03-01	0.930556	1	0.309726	-0.0222918	FOXC1;FZD7;NID1
H2BK5ac H9	2492-01-01	0.967855	1	0.735192	-0.024021	RHBDL2
H3K27me3 Mesenchymal Stem Cell Derived Adipocyte Cultured Cells	1/1437	0.855257	1	0.165857	-0.0259323	COLEC12
H3K23ac H9	3436-03-01	0.951012	1	0.547739	-0.0275122	DPP4;DAP;TMEM43
H3K4me1 Pancreatic Islets	1952-01-01	0.929882	1	0.475908	-0.0345976	ACTA2
H3K23ac H1	1/1547	0.875828	1	0.395015	-0.0523733	ACTA2

## Sheet: TF-LOF
TF-LOF Expression from GEO
Term	Overlap	P-value	Adjusted P-value	Z-score	Combined Score	Genes
creb1_22108299_heart_left_ventricle_lof_mouse_gpl1261_gds3660_up	12/972	6.34504e-11	8.31201e-09	-1.28372	23.8843	DAP;FOXC1;TMEM43;CFH;ELN;FZD7;BGN;DPT;IGFBP7;NID1;CP;DCN
zfpm2_19411579_heart_lof_mouse_gpl1261_gds3659_up	9/882	1.19919e-07	7.85471e-06	-1.42558	16.7568	DPP4;DAP;FOXC1;CFH;ELN;BGN;FN1;DPT;IGFBP7
creb1_22108299_lung_lof_mouse_gpl1261_gds3660_up	4/200	4.44496e-05	0.00116458	-1.77125	11.9655	KRTAP12-1;FOXC1;FZD7;STAT4
emx2_20962046_e10dot5_urogenital_epithelium_lof_mouse_gpl1261_gds3173_up	5/497	0.000114544	0.00250087	-1.90357	11.4045	FOXC1;FN1;BGN;THBS1;DCN
glis2_17618285_kidney_lof_mouse_gpl2897_gds2817_up	7/913	2.35612e-05	0.000771629	-1.53189	10.979	ACTA2;COLEC12;IGFBP2;FN1;BGN;ALDH1A7;DCN
zfx_17448993_embryonic_stem_cell_lof_mouse_gpl1261_gds2718_up	8/1164	1.22843e-05	0.000536417	-1.25324	9.43765	ACTA2;DAP;FOXC1;RHOJ;BGN;IGFBP7;THBS1;CP
gfi1b_22201127_amulv_gof_mouse_gpl6246_gds4302_down	4/519	0.00157423	0.0294606	-1.58885	5.60021	DPP4;KRTAP12-1;DAP;LY96
pou5f1_16518401_mesc_lof_mouse_gpl1261_gds1824_up	4/580	0.00235103	0.0349838	-1.65101	5.53563	ACTA2;DAP;NID1;THBS1
nanog_16518401_mesc_lof_mouse_gpl1261_gds1824_up	2/143	0.00869978	0.0814051	-1.88982	4.74027	THBS1;KLF3
znf148_21828133_erythroblast_lof_human_gpl571_gse31092_up	4/591	0.00251487	0.0349838	-1.3714	4.59814	ACTA2;TMEM43;FZD7;IGFBP7
suz12_17339329_mouse_embryonic_stem_cell_es_cell_lof_mouse_gpl1261_gse31354_down	4/601	0.00267052	0.0349838	-1.36466	4.57551	ACTA2;FN1;THBS1;KLF3
gata4_16914500_e9dot5_atrioventricular_canal_lof_mouse_gpl1261_gds3663_down	3/489	0.0118216	0.0893579	-1.73774	4.19682	CD3E;KLF3;THBS1
bmi1_17452456_medulloblastoma_lof_human_gpl570_gds2724_up	14/7126	0.00430398	0.0469852	-1.329	4.06397	KCNK5;FZD7;IGFBP2;FN1;BGN;NID1;THBS1;KLF3;ACTA2;DAP;TMEM43;RHOJ;IGFBP7;RHBDL2
hnf1b_16297991_hek293_embryonic_gof_mouse_gpl96_gds1499_up	2/170	0.0120574	0.0893579	-1.63746	3.95463	SERPIND1;THBS1
eed_20123906_mouse_embryonic_stem_cell_lof_mouse_gpl1261_gse19076_up	5/1045	0.00318048	0.0378767	-1.15589	3.78372	DPP4;FOXC1;LYNX1;DAP;NID1
wt1_00000000_mouse_embryonic_fibroblast_mef_lof_mouse_gpl1261_gse15325_up	4/720	0.00506057	0.050995	-1.2212	3.63432	FZD7;FN1;BGN;NID1
esrra_19901197_kidney_lof_mouse_gpl1261_gse16623_down	3/496	0.0122782	0.0893579	-1.36733	3.30225	LYNX1;DAP;BGN
klf5_18983969_embryonic_stem_cell_lof_mouse_gpl1261_gds3509_up	2/230	0.0211935	0.126197	-1.57897	3.26833	BGN;DCN
emx2_20962046_e10dot5_urogenital_epithelium_lof_mouse_gpl1261_gds3173_down	2/269	0.0282688	0.139964	-1.41501	2.78244	STAT4;ALDH1A7
ezh2_22267199_heart_lof_mouse_gpl6246_gds4309_up	4/358	0.0473529	0.206774	-1.67637	2.64217	DAP;BGN;FN1;IGFBP7
znf217_22593193_mda_mb_231_gof_human_gpl570_gse35511_down	4/917	0.0116181	0.0893579	-1.09354	2.64101	RHOJ;LY96;KLF3;THBS1
pcgf2_17452456_medulloblastoma_lof_human_gpl570_gds2724_up	15/7511	0.0185397	0.115652	-1.21049	2.61123	COLEC12;KCNK5;FZD7;ELN;IGFBP2;FN1;BGN;LY96;DPT;NID1;THBS1;KLF3;TMEM43;RHOJ;IGFBP7
erg_19359602_huvec_lof_human_gpl570_gds3557_down	4/1038	0.0175541	0.114979	-1.16496	2.51981	RHOJ;OMD;LY96;NID1
gata3_22922362_treg_cd4poscd25posyfppos_lof_mouse_gpl8321_gse39864_down	2/272	0.0288476	0.139964	-1.26524	2.48792	KLF3;CP
znf263_19887448_helas3_lof_human_gpl6884_gse19146_up	2/261	0.026749	0.139964	-1.26149	2.48055	ACTA2;IGFBP7
dlx4_00000000_mcfdash7_gof_human_gpl201_gse21657_up	2/366	0.0492493	0.208118	-1.55289	2.43749	KCNK5;SERPIND1
smarcc2_00000000_e12dot5_embryonic_cortex_lof_mouse_gpl6887_gse45629_up	4/879	0.0530151	0.211617	-1.46709	2.27836	IGFBP2;FN1;RHBDL2;KLF3
eed_20123906_mouse_embryonic_stem_cell_lof_mouse_gpl1261_gse19076_down	3/643	0.0242407	0.138066	-1.15033	2.27768	KCNK5;IGFBP2;STAT4
rnf2_20123906_mouse_embryonic_stem_cell_lof_mouse_gpl1261_gse19076_up	3/662	0.0261221	0.139964	-1.13349	2.22886	DPP4;DAP;LY96
nfe2l2_23639809_whole_esophagus_lof_mouse_gpl7202_gse39629_up	3/881	0.0533081	0.211617	-1.41446	2.19662	FZD7;FN1;DPT
nobox_18509161_newborn_ovary_lof_mouse_gpl1261_gds3254_down	2/353	0.0461819	0.206774	-1.35438	2.13468	DPP4;ELN
nrf1_22586274_liver_lof_mouse_gpl4134_gse35124_up	2685-07-01	0.0130694	0.0901099	-0.864924	2.08163	FZD7;OMD;BGN;DPT;THBS1;KLF3;DCN
hnf4a_16714383_e18dot5_liver_lof_mouse_gpl1261_gds1916_up	3/1116	0.0930275	0.270814	-1.4107	1.84283	CFH;IGFBP2;FN1
cdkn1b_18180298_3t3_lof_mouse_gpl1261_gse9161_up	2/607	0.117145	0.311073	-1.57697	1.84147	ACTA2;THBS1
rbm15_22490678_hematopoietic_stem_cell_lof_mouse_gpl8321_gds4315_up	2/412	0.0606723	0.214813	-1.03257	1.58808	RHOJ;BGN
ott1_22490678_hematopoietic_stem_cell_lof_mouse_gpl8321_gds4315_up	2/412	0.0606723	0.214813	-1.01679	1.56381	RHOJ;BGN
nfe2l2_2383093_whole_skin_gof_mouse_gpl1261_gse35160_up	1999-01-01	0.092425	0.270814	-1.18267	1.54495	DAP
cdx2_21074721_jejunum_epithelium_lof_mouse_gpl10773_gse23436_up	2/403	0.0583703	0.214813	-0.993421	1.52787	LYNX1;BGN
nfe2l2_00000000_neonate_p3_lung_lof_mouse_gpl1261_gse29632_up	2/447	0.0699156	0.227454	-1.03111	1.52688	IGFBP7;NID1
nfe2l2_00000000_neonate_p3_lung_lof_mouse_gpl1261_gse29632_down	2/453	0.0715447	0.227454	-1.0178	1.50716	CP;ALDH1A7
myc_00000000_e13dot5_heart_lof_mouse_gpl4865_gse7162_down	1976-01-01	0.0719305	0.227454	-0.993367	1.47099	LYNX1
nfe2l2_15173550_liver_lof_mouse_gpl81_gds514_up	1977-01-01	0.0728308	0.227454	-0.982966	1.45558	IGFBP2
stat5b_18687707_colon_lof_mouse_gpl5759_gds3385_down	1935-01-01	0.0342783	0.160374	-0.789735	1.44541	BGN
cbfb_19800266_t_reg_lof_mouse_gpl1261_gds3577_down	1/133	0.121919	0.313166	-1.21216	1.40735	THBS1
irf6_17041601_skin_lof_mouse_gpl1261_gds2359_up	1/178	0.15953	0.347862	-1.19747	1.26447	IGFBP2
e2f2_21245101_mmtv-myc_lof_mouse_gpl8321_gds4094_up	1/129	0.118498	0.311073	-0.999538	1.16719	KLF3
rara_21299862_mcf7_lof_human__gds4065_up	2/692	0.1448	0.347862	-1.10389	1.16565	DPP4;ELN
plagl2_17983586_small_intestine_lof_mouse_gpl1261_gds3010_up	1921-04-01	0.113341	0.311073	-0.947297	1.10618	DPP4;TMEM43;LY96;KLF3
sirt3_21397863_brown_adipose_lof_mouse_gpl1261_gds4058_up	1/177	0.158712	0.347862	-1.04421	1.10263	KLF3
gata3_21892208_mda_mb_231_gof_human_gpl570_gds4080_up	4460-08-01	0.0588714	0.214813	-0.714107	1.09829	DPP4;FOXC1;TMEM43;RHOJ;FN1;STAT4;IGFBP7;THBS1
klf7_17123745_olfactory_epithelium_lof_mouse_gpl1261_gds2069_down	2/272	0.233123	0.408495	-1.14407	1.02425	ACTA2;KCNK5
egr1_20019881_retina_lof_mouse_gpl1261_gds3607_down	1/176	0.157892	0.347862	-0.932108	0.984259	CP
foxa1_21151129_mcfdash7_lof_human_gpl10558_gse25315_up	4/1313	0.133492	0.332775	-0.888046	0.977107	TMEM43;IGFBP2;BGN;THBS1
zfx_17448993_embryonic_stem_cell_lof_mouse_gpl1261_gds2718_down	3/1165	0.102537	0.292007	-0.792701	0.975797	KCNK5;DPP4;FZD7
creb1_18801183_k562_lof_human_gpl570_gds3487_up	1/217	0.190859	0.378826	-0.968593	0.940192	FN1
ahr_19454665_epidermal_langerhans_cell_lof_mouse_gpl339_gds3575_up	1/148	0.134634	0.332775	-0.827185	0.910142	IGFBP7
grhl3_16949565_skin_lof_mouse_gpl1261_gds2629_up	1/181	0.161981	0.347862	-0.85745	0.905424	ACTA2
zbtb7b_19734230_cd8_p14_memory_lof_mouse_gpl1261_gds3566_down	1/188	0.167674	0.348655	-0.844239	0.889552	FZD7
lmo4_17452977_mcf7_lof_human_gpl570_gds2789_up	1/296	0.250887	0.416028	-0.95815	0.8403	ELN
sp1_22099172_dental_follicle_cell_gof_human_gpl11532_gse31628_up	1/165	0.148829	0.347862	-0.772316	0.815527	ELN
nfe2l2_20133372_lung_lof_mouse_gpl1261_gds3622_up	5/1535	0.185198	0.378826	-0.832333	0.807927	DPP4;DAP;LYNX1;IGFBP2;KLF3
tcf12_20154672_cd4pos_cd8pos_thymocytes_thymus_lof_mouse_gpl6246_gse19923_up	1/168	0.15131	0.347862	-0.746569	0.788339	LY6C2
sox4_16636670_acc3_lof_human_gpl96_gds2193_up	1/175	0.157072	0.347862	-0.737883	0.779168	IGFBP7
creb1_22108299_lung_lof_mouse_gpl1261_gds3660_down	1/235	0.204934	0.400691	-0.845627	0.773381	DPP4
grhl3_16949565_skin_lof_mouse_gpl1261_gds2629_down	1/244	0.211881	0.402268	-0.801735	0.73009	KLF3
pou5f1_20526341_human_embryonic_stem_cells_hesc_lof_human_gpl6947_gse21135_up	2/612	0.11873	0.311073	-0.622734	0.727183	COLEC12;BGN
cebpa_22442349_pbmc_lof_human_gpl570_gds4407_up	1/438	0.348107	0.480903	-0.986549	0.722243	LYNX1
rent1_15448691_hela_lof_human_gpl8300_gds705_down	1/188	0.167674	0.348655	-0.643367	0.677898	FN1
klf4_17017123_rko_gof_human_gpl96_gds1942_up	2440-06-01	0.208948	0.402268	-0.665112	0.605676	OMD;BGN;FN1;IGFBP7;NID1;THBS1
yy1_22711985_skeletal_muscle_lof_mouse_gpl8321_gse39009_up	3857-08-01	0.0729241	0.227454	-0.403214	0.597083	COLEC12;DAP;LYNX1;TMEM43;CFH;FZD7;FN1;BGN
esr1_21713035_mcf7_lof_human_gpl570_gds4061_up	1/335	0.278906	0.45107	-0.677388	0.53929	FN1
tcf3_21972416_linnegflt3poscd127posly6dneg_bone_marrow_lof_mouse_gpl1261_gse27402_up	1/288	0.24501	0.416028	-0.588207	0.515859	CP
spi1_17041602_preleukemic_hscs_lof_mouse_gpl1261_gds2411_down	1/314	0.263948	0.432214	-0.600868	0.504028	KRTAP12-1
gata4_21746915_heart_lof_mouse_gpl6246_gds3931_down	1/255	0.220294	0.403529	-0.551356	0.500359	KLF3
yy2_20215434_hela_lof_human_gpl570_gds3788_down	1/296	0.250887	0.416028	-0.544934	0.477909	TMEM43
nod2_21335489_hek293_lof_human_gpl570_gds4416_up	2/918	0.223434	0.403529	-0.521544	0.473305	ACTA2;IGFBP7
cdkn1b_00000000_mouse_embryonic_fibroblast_mef_lof_mouse_gpl6246_gse27672_up	1/273	0.233871	0.408495	-0.52519	0.47019	ELN
lhx8_18509161_newborn_ovary_lof_mouse_gpl1261_gds3254_up	2045-05-01	0.31828	0.464543	-0.600407	0.460332	FN1;BGN;DPT;KLF3;DCN
myb_16205643_mcf7_gof_human_gpl96_gse2815_down	1/278	0.237602	0.409551	-0.481005	0.429391	CP
ctnnb1_21565795_adrenocortical_adenomas_lof_mouse_gpl570_gds3912_down	1/414	0.332582	0.468476	-0.548792	0.416132	ACTA2
rara_21299862_mcf7_lof_human__gds4065_down	1/359	0.295641	0.464543	-0.508261	0.389684	FZD7
hif2a_16565084_mcf7_lof_human_gpl2507_gds2761_up	1/687	0.489852	0.605383	-0.744409	0.373615	IGFBP2
lmx1b_18351676_hind_limb_bud_lof_mouse_gpl1261_gds3320_up	1/439	0.348746	0.480903	-0.504244	0.369152	CP
pdx1_22135308_duodenum_lof_mouse_gpl1261_gds4348_up	1/370	0.303184	0.464543	-0.447856	0.343371	KCNK5
krt7_21596846_megakaryocyte_progenitor_bone_marrow_lof_mouse_gpl6105_gse24969_up	1/459	0.361403	0.493165	-0.483276	0.341633	ALDH1A7
stat3_18070348_alveolar_type_2_epithelial_lof_mouse_gpl1261_gds3106_down	1/376	0.307266	0.464543	-0.440965	0.338088	CP
ets_00000000_2008_ovarian_cancer_cells_gof_human_gpl6244_gse21129_up	4717-08-01	0.0770147	0.234626	-0.23287	0.337605	ACTA2;KCNK5;CFH;IGFBP2;FN1;STAT4;IGFBP7;NID1
gata1_15860665_megakaryocytes_lof_mouse_gpl1261_gds1245_up	4921-07-01	0.190828	0.378826	-0.309458	0.300384	LY6C2;KCNK5;COLEC12;DAP;DPT;IGFBP7;THBS1
yy2_20215434_hela_lof_human_gpl570_gds3788_up	1/559	0.421195	0.556163	-0.48172	0.282622	DPT
gata4_16914500_e9dot5_atrioventricular_canal_lof_mouse_gpl1261_gds3663_up	1/354	0.292186	0.464543	-0.349808	0.268198	DAP
nr2c2_20864514_liver_1yo_lof_mouse_gpl4134_gse21903_down	1/398	0.322034	0.464543	-0.307995	0.23614	DAP
wt1_17420277_e11dot5_urogenital_ridge_lof_mouse_gpl1524_gds2747_up	3848-06-01	0.314932	0.464543	-0.284896	0.21843	ACTA2;DPP4;DAP;LY96;IGFBP7;ALDH1A7
znf217_22593193_mda_mb_231_gof_human_gpl570_gse35511_up	2/922	0.224867	0.403529	-0.214729	0.194868	FZD7;IGFBP7
glis3_19805515_embryonic_pancreas_lof_mouse_gpl1261_gds3812_down	1/399	0.322698	0.464543	-0.236633	0.181427	KCNK5
gata3_22922362_treg_cd4poscd25posyfppos_lof_mouse_gpl8321_gse39864_up	1/376	0.307266	0.464543	-0.221204	0.169598	DPP4
cdx2_20696899_caco2_lof_human_gpl570_gse22572_up	2/1499	0.429791	0.556163	-0.247076	0.144958	DPP4;IGFBP7
irf8_00000000_splenic_cd11bplusgrdash1_hdash2b_gen_background_lof_mouse_gpl6887_gse39228_down	2/899	0.216641	0.403529	-0.150487	0.136568	CLEC4A1;KLF3
hsf1_00000000_tcell_lof_mouse_gpl1261_gse41005_up	1/406	0.327328	0.466087	-0.155479	0.11869	KLF3
hnf4a_21852396_wao9_lof_human_gpl570_gds3926_down	1/580	0.433043	0.556163	-0.194838	0.11431	CP
nr2c2_20864514_liver_1yo_lof_mouse_gpl4134_gse21903_up	2/1160	0.310789	0.464543	-0.0932959	0.07153	FN1;KLF3
hnf4a_21852396_wao9_lof_human_gpl570_gds3926_up	1/683	0.487831	0.605383	-0.100654	0.0505175	THBS1
rnf2_20123906_mouse_embryonic_stem_cell_lof_mouse_gpl1261_gse19076_down	1/495	0.383588	0.518041	-0.0725471	0.0477142	KCNK5
esr1_21299862_mcf7_lof_human_gpl570_gds4065_up	1/666	0.479156	0.603553	-0.0757575	0.0382516	DPP4
bcl11b_18199763_brain_lof_mouse_gpl1261_gds3178_down	1/729	0.510607	0.615537	-0.033581	0.0162955	FZD7
ctnnb1_19652203_myeloma_lof_human_gpl570_gds3578_up	7881-08-01	0.669217	0.742944	-0.0246634	0.00732836	LYNX1;TMEM43;IGFBP2;FN1;STAT4;LY96;KLF3;THBS1
ncoa_22072566_ly2_lof_human_gpl570_gds4095_up	1/992	1	1	-0.43743	0	FOXC1
ar_21330406_lncap_lof_human_gpl570_gds4113_up	1/1105	1	1	-0.314171	0	FN1
e2f1_21245101_mmtv-myc_lof_mouse_gpl8321_gds4094_down	1/133	1	1	0.0875944	0	KRTAP12-1
pou5f1_16518401_mesc_lof_mouse_gpl1261_gds1824_down	1/445	1	1	0.124587	0	IGFBP2
esr1_21713035_mcf7_lof_human_gpl570_gds4061_down	1/452	1	1	0.0736891	0	IGFBP2
rara_21911359_f9_teratocarcinoma_lof_mouse_gpl1261_gds4294_up	1/106	1	1	0.343771	0	KCNK5
pparg_21068720_macrophage_c57bl6_lof_mouse_gpl1261_gds4370_up	1/456	1	1	-0.106174	0	RHBDL2
mist1_22510200_pancreas_c57bl6_lof_mouse_gpl6246_gds4341_up	1/788	1	1	0.0866038	0	CD3E
foxa2_20483781_p15_lung_lof_mouse_gpl1261_gse19204_up	1/566	0.425171	0.556163	0.0108582	-0.00637045	IGFBP7
tardbp_19910924_hek293e_lof_human_gpl570_gds3730_up	5400-04-01	0.912769	0.977024	0.925141	-0.0215037	ACTA2;DAP;FZD7;KLF3
suz12_17339329_mouse_embryonic_stem_cell_es_cell_lof_mouse_gpl1261_gse31354_up	1/617	0.453348	0.576589	0.0490079	-0.026985	KCNK5
rnf2_20805357_megakaryocytic_l8057_lof_mouse_gpl1261_gse33659_up	2762-04-01	0.507672	0.615537	0.0573716	-0.0278401	DAP;FZD7;A330050F15RIK;KLF3
rnf2_20805357_u2os_osteosarcoma_lof_human_gpl570_gse23035_up	5469-03-01	0.917359	0.977024	1.28577	-0.0298861	TMEM43;FN1;KLF3
ctnnb1_21914722_ls174t_lof_human_gpl570_gds4386_up	3013-03-01	0.80225	0.868551	0.226878	-0.0319736	FOXC1;TMEM43;BGN
trim28_23493425_cd71pluster119plus_sorted_from_bone_marrow_lof_mouse_gpl6887_gse44063_up	2/1532	0.781055	0.852651	0.348133	-0.0554941	KCNK5;CP
hsf1_19179333_rko_colon_carcinoma_lof_human_gpl6244_gse12762_down	1/569	0.426867	0.556163	0.139695	-0.0819581	RHOJ
erg_19359602_huvec_lof_human_gpl570_gds3557_up	1/900	0.586972	0.657208	0.218767	-0.0918283	FN1
nod2_21335489_hek293_lof_human_gpl570_gds4416_down	1/844	0.563334	0.647339	0.265573	-0.115493	FN1
wt1_00000000_mouse_embryonic_fibroblast_mef_lof_mouse_gpl1261_gse15325_down	1/1409	0.75203	0.827865	0.852457	-0.161033	RHBDL2
ccnd1_18413728_imr_neuroblastoma_lof_human_gpl570_gse8866_down	1/768	0.529145	0.624486	0.350875	-0.165201	ACTA2
tcof1_15522210_neuroblastoma_gof_mouse_gpl339_gds998_up	1/738	0.514947	0.615537	0.382955	-0.185832	IGFBP7
ppard_23093780_pancreatic_beta_cells_lof_mouse_gpl1261_gds4320_up	1/890	0.582844	0.657208	0.479511	-0.201277	CP
ccnd1_18413728_imr_neuroblastoma_lof_human_gpl570_gse8866_up	1/809	0.547899	0.635175	0.449114	-0.203833	STAT4
tcof1_15522210_neuroblastoma_gof_mouse_gpl339_gds998_down	1/742	0.516863	0.615537	0.425577	-0.206515	KLF3
pparb_23093780_pancreas_lof_mouse_gpl1261_gds4320_up	1/890	0.582844	0.657208	0.495945	-0.208175	CP
sin3a_22783022_mcf7_lof_human_gpl570_gds4388_up	4976-07-01	0.539485	0.631004	0.533592	-0.245689	ACTA2;KCNK5;DAP;FZD7;IGFBP7;NID1;THBS1

## Sheet: KEGG
KEGG Pathway
Term	Overlap	P-value	Adjusted P-value	Z-score	Combined Score	Genes
Proteoglycans in cancer_Homo sapiens_hsa05205	4/203	0.00100807	0.0238589	-2.01334	7.52101	FZD7;FN1;THBS1;DCN
Protein digestion and absorption_Homo sapiens_hsa04974	1990-03-01	0.00110972	0.0238589	-1.68988	6.31273	KCNK5;DPP4;ELN
Complement and coagulation cascades_Homo sapiens_hsa04610	1979-02-01	0.0141871	0.136729	-1.75892	3.49982	SERPIND1;CFH
TGF-beta signaling pathway_Homo sapiens_hsa04350	1984-02-01	0.0158988	0.136729	-1.75331	3.48865	THBS1;DCN
ECM-receptor interaction_Homo sapiens_hsa04512	1982-02-01	0.0152038	0.136729	-1.62138	3.22614	FN1;THBS1
Focal adhesion_Homo sapiens_hsa04510	2/202	0.077106	0.31236	-1.77113	2.06089	FN1;THBS1
HTLV-I infection_Homo sapiens_hsa05166	2/258	0.116528	0.31236	-1.66822	1.94114	FZD7;CD3E
Phagosome_Homo sapiens_hsa04145	2/154	0.0479508	0.31236	-1.58656	1.84612	COLEC12;THBS1
PI3K-Akt signaling pathway_Homo sapiens_hsa04151	2/341	0.182238	0.31236	-1.52258	1.77167	FN1;THBS1
Bladder cancer_Homo sapiens_hsa05219	1941-01-01	0.0915674	0.31236	-1.50812	1.75484	THBS1
Malaria_Homo sapiens_hsa05144	1949-01-01	0.108092	0.31236	-1.49728	1.74224	THBS1
Basal cell carcinoma_Homo sapiens_hsa05217	1955-01-01	0.1203	0.31236	-1.39343	1.62139	FZD7
Inflammatory bowel disease (IBD)_Homo sapiens_hsa05321	1965-01-01	0.1403	0.31236	-1.3916	1.61926	STAT4
Porphyrin and chlorophyll metabolism_Homo sapiens_hsa00860	1942-01-01	0.0936486	0.31236	-1.38633	1.61313	CP
Primary immunodeficiency_Homo sapiens_hsa05340	1937-01-01	0.0831979	0.31236	-1.37071	1.59496	CD3E
Taste transduction_Homo sapiens_hsa04742	1983-01-01	0.175229	0.31236	-1.33952	1.55866	KCNK5
Pathogenic Escherichia coli infection_Homo sapiens_hsa05130	1955-01-01	0.1203	0.31236	-1.31873	1.53447	LY96
AGE-RAGE signaling pathway in diabetic complications_Homo sapiens_hsa04933	1/101	0.208824	0.31236	-1.31837	1.53406	FN1
Pathways in cancer_Homo sapiens_hsa05200	2/397	0.229503	0.316494	-1.30898	1.50591	FZD7;FN1
Staphylococcus aureus infection_Homo sapiens_hsa05150	1956-01-01	0.12232	0.31236	-1.2633	1.46998	CFH
Small cell lung cancer_Homo sapiens_hsa05222	1986-01-01	0.180919	0.31236	-1.2613	1.46765	FN1
Melanogenesis_Homo sapiens_hsa04916	1/100	0.206992	0.31236	-1.23153	1.433	FZD7
Bacterial invasion of epithelial cells_Homo sapiens_hsa05100	1978-01-01	0.165662	0.31236	-1.22868	1.42969	FN1
p53 signaling pathway_Homo sapiens_hsa04115	1969-01-01	0.148179	0.31236	-1.21774	1.41696	THBS1
Amoebiasis_Homo sapiens_hsa05146	1/100	0.206992	0.31236	-1.19938	1.3956	FN1
Pertussis_Homo sapiens_hsa05133	1975-01-01	0.159872	0.31236	-1.19	1.38468	LY96
Hematopoietic cell lineage_Homo sapiens_hsa04640	1988-01-01	0.184692	0.31236	-1.14373	1.33085	CD3E
T cell receptor signaling pathway_Homo sapiens_hsa04660	1/104	0.214297	0.31236	-1.13404	1.31957	CD3E
Toll-like receptor signaling pathway_Homo sapiens_hsa04620	1/106	0.217926	0.31236	-1.11399	1.29624	LY96
NF-kappa B signaling pathway_Homo sapiens_hsa04064	1993-01-01	0.194054	0.31236	-1.1135	1.29567	LY96
Chagas disease (American trypanosomiasis)_Homo sapiens_hsa05142	1/104	0.214297	0.31236	-1.07182	1.24716	CD3E
Toxoplasmosis_Homo sapiens_hsa05145	1/118	0.239371	0.316494	-1.0676	1.22822	LY96
Vascular smooth muscle contraction_Homo sapiens_hsa04270	1/120	0.242891	0.316494	-1.00245	1.15327	ACTA2
Measles_Homo sapiens_hsa05162	1/136	0.270507	0.333872	-1.02566	1.12515	CD3E
Hepatitis B_Homo sapiens_hsa05161	1/146	0.287285	0.333872	-1.01876	1.11758	STAT4
Wnt signaling pathway_Homo sapiens_hsa04310	1/142	0.280618	0.333872	-0.990704	1.0868	FZD7
Signaling pathways regulating pluripotency of stem cells_Homo sapiens_hsa04550	1/142	0.280618	0.333872	-0.980705	1.07583	FZD7
Jak-STAT signaling pathway_Homo sapiens_hsa04630	1/158	0.306941	0.338422	-0.96471	1.04523	STAT4
Hippo signaling pathway_Homo sapiens_hsa04390	1/153	0.298813	0.338131	-0.846452	0.917826	FZD7
Rap1 signaling pathway_Homo sapiens_hsa04015	1/211	0.387829	0.401469	-0.95626	0.872708	THBS1
Transcriptional misregulation in cancer_Homo sapiens_hsa05202	1/180	0.341663	0.367287	-0.831075	0.832413	KLF3
Regulation of actin cytoskeleton_Homo sapiens_hsa04810	1/214	0.392132	0.401469	-0.906885	0.827647	FN1
MicroRNAs in cancer_Homo sapiens_hsa05206	1/297	0.500522	0.500522	-0.894019	0.618754	THBS1

## Sheet: WIKI
WIKI Pathway
Term	Overlap	P-value	Adjusted P-value	Z-score	Combined Score	Genes
Inflammatory Response Pathway_Homo sapiens_WP453	1930-02-01	0.00278832	0.0436837	-2.02566	6.34191	FN1;THBS1
Inflammatory Response Pathway_Mus musculus_WP458	1930-02-01	0.00278832	0.0436837	-1.97432	6.18117	FN1;THBS1
Senescence and Autophagy in Cancer_Homo sapiens_WP615	3/105	0.00222436	0.0436837	-1.92334	6.02154	FN1;IGFBP7;THBS1
PodNet: protein-protein interactions in the podocyte_Mus musculus_WP2310	4/305	0.00605958	0.0569601	-2.05734	5.89511	CFH;IGFBP2;IGFBP7;NID1
XPodNet - protein-protein interactions in the podocyte expanded by STRING_Mus musculus_WP2309	6/808	0.0104632	0.0614715	-2.04062	5.69167	CFH;IGFBP2;FN1;IGFBP7;CD3E;NID1
miRNA targets in ECM and membrane receptors_Homo sapiens_WP2911	1941-02-01	0.00499612	0.0569601	-1.80017	5.1582	FN1;THBS1
Complement and Coagulation Cascades_Mus musculus_WP449	1955-02-01	0.00865333	0.0614715	-1.74003	4.85326	SERPIND1;CFH
Complement and Coagulation Cascades_Homo sapiens_WP558	1959-02-01	0.00986484	0.0614715	-1.73782	4.84709	SERPIND1;CFH
TGF-beta Signaling Pathway_Homo sapiens_WP366	2/132	0.0432365	0.225791	-1.79899	2.67716	FN1;THBS1
Myometrial Relaxation and Contraction Pathways_Mus musculus_WP385	2/151	0.0548997	0.227714	-1.80536	2.67132	ACTA2;IGFBP2
Myometrial Relaxation and Contraction Pathways_Homo sapiens_WP289	2/156	0.0581398	0.227714	-1.8037	2.66886	ACTA2;IGFBP2
Focal Adhesion_Homo sapiens_WP306	2/191	0.0826008	0.24079	-1.77892	2.53288	FN1;THBS1
Focal Adhesion_Mus musculus_WP85	2/185	0.0782008	0.24079	-1.74716	2.48766	FN1;THBS1
Overview of nanoparticle effects_Homo sapiens_WP3287	2016-01-19	0.0490577	0.227714	-1.48342	2.19497	FN1
Focal Adhesion-PI3K-Akt-mTOR-signaling pathway_Mus musculus_WP2841	2/303	0.176201	0.251851	-1.53309	2.114	FN1;THBS1
TSLP Signaling Pathway_Homo sapiens_WP2203	1947-01-01	0.113974	0.24079	-1.39394	1.98473	STAT4
TGF Beta Signaling Pathway_Mus musculus_WP113	1952-01-01	0.125122	0.24079	-1.39307	1.9835	THBS1
Nanoparticle-mediated activation of receptor signaling_Homo sapiens_WP2643	2016-01-28	0.0703926	0.24079	-1.39067	1.98008	FN1
Bladder Cancer_Homo sapiens_WP2828	2016-01-31	0.0774043	0.24079	-1.33929	1.90693	THBS1
TGF-beta Receptor Signaling_Homo sapiens_WP560	1956-01-01	0.133945	0.24079	-1.32142	1.88147	THBS1
Interferon type I signaling pathways_Homo sapiens_WP585	1954-01-01	0.129544	0.24079	-1.31452	1.87165	STAT4
Striated Muscle Contraction_Mus musculus_WP216	1941-01-01	0.100422	0.24079	-1.29822	1.84845	ACTA2
Apoptosis-related network due to altered Notch3 in ovarian cancer_Homo sapiens_WP2864	1953-01-01	0.127336	0.24079	-1.26452	1.80046	THBS1
Wnt Signaling Pathway_Mus musculus_WP403	1958-01-01	0.138326	0.24079	-1.16742	1.66221	FZD7
Striated Muscle Contraction_Homo sapiens_WP383	1938-01-01	0.0935736	0.24079	-1.16392	1.65722	ACTA2
Pathogenic Escherichia coli infection_Homo sapiens_WP2272	1955-01-01	0.131747	0.24079	-1.16301	1.65593	LY96
Heart Development_Homo sapiens_WP1591	1947-01-01	0.113974	0.24079	-1.16224	1.65484	FOXC1
Heart Development_Mus musculus_WP2067	1944-01-01	0.107222	0.24079	-1.12626	1.6036	FOXC1
Wnt Signaling Pathway_Homo sapiens_WP428	1967-01-01	0.157784	0.247195	-1.14203	1.59607	FZD7
Rac1/Pak1/p38/MMP-2 pathway_Homo sapiens_WP3303	1967-01-01	0.157784	0.247195	-1.11866	1.56342	FN1
p53 signaling_Mus musculus_WP2902	1964-01-01	0.151344	0.247195	-1.05238	1.47078	THBS1
TCR Signaling Pathway_Homo sapiens_WP69	1990-01-01	0.205664	0.2843	-1.1327	1.42463	CD3E
GPCRs, Other_Mus musculus_WP41	1976-01-01	0.176832	0.251851	-1.03108	1.42177	FZD7
Toll-like Receptor Signaling Pathway_Homo sapiens_WP75	1/102	0.229624	0.291684	-1.1511	1.41825	LY96
Wnt Signaling Pathway and Pluripotency_Homo sapiens_WP399	1/102	0.229624	0.291684	-1.12784	1.3896	FZD7
Mesodermal Commitment Pathway_Homo sapiens_WP2857	1976-01-01	0.176832	0.251851	-0.979949	1.35127	FOXC1
Wnt Signaling Pathway and Pluripotency_Mus musculus_WP723	1994-01-01	0.213727	0.287004	-1.08236	1.35107	FZD7
ESC Pluripotency Pathways_Mus musculus_WP339	1/117	0.258625	0.311677	-1.11444	1.2992	FZD7
Wnt Signaling Pathway NetPath_Mus musculus_WP539	1/106	0.237459	0.2937	-0.991742	1.21508	FZD7
Regulation of toll-like receptor signaling pathway_Homo sapiens_WP1449	1/141	0.302917	0.355928	-1.05928	1.09426	LY96
Regulation of Actin Cytoskeleton_Homo sapiens_WP51	1/150	0.31888	0.356178	-1.05204	1.08605	FN1
Regulation of Actin Cytoskeleton_Mus musculus_WP523	1/148	0.315363	0.356178	-1.01768	1.05058	FN1
TNF-alpha NF-kB Signaling Pathway_Mus musculus_WP246	1/179	0.368026	0.384383	-1.0861	1.03844	DAP
Integrated Pancreatic Cancer Pathway_Homo sapiens_WP2377	1/192	0.388965	0.397421	-1.07572	0.99263	THBS1
Insulin Signaling_Homo sapiens_WP481	1/160	0.336216	0.35914	-0.911674	0.933593	RHOJ
Insulin Signaling_Mus musculus_WP65	1/154	0.325865	0.356178	-0.900783	0.929901	RHOJ
Non-odorant GPCRs_Mus musculus_WP1396	1/256	0.482936	0.482936	-0.893565	0.6504	FZD7

## Sheet: REACTOME
REACTOME
Term	Overlap	P-value	Adjusted P-value	Z-score	Combined Score	Genes
Extracellular matrix organization_Homo sapiens_R-HSA-1474244	6/283	2.7705e-05	0.00252822	-2.11078	12.623	ELN;FN1;BGN;NID1;THBS1;DCN
Diseases associated with glycosaminoglycan metabolism_Homo sapiens_R-HSA-3560782	2016-03-26	3.31308e-05	0.00252822	-2.05193	12.271	OMD;BGN;DCN
Diseases of glycosylation_Homo sapiens_R-HSA-3781865	1988-04-01	4.3842e-05	0.00252822	-1.8788	11.2357	OMD;BGN;THBS1;DCN
Chondroitin sulfate biosynthesis_Homo sapiens_R-HSA-2022870	2016-02-20	0.00105692	0.0152373	-2.10165	8.79334	BGN;DCN
CS/DS degradation_Homo sapiens_R-HSA-2024101	2016-02-14	0.000553462	0.0119686	-1.83686	8.12896	BGN;DCN
Defective B3GALT6 causes EDSP2 and SEMDJL1_Homo sapiens_R-HSA-4420332	2016-02-19	0.000962121	0.0151315	-1.81854	7.62145	BGN;DCN
Defective B3GAT3 causes JDSSDHD_Homo sapiens_R-HSA-3560801	2016-02-19	0.000962121	0.0151315	-1.79665	7.5297	BGN;DCN
Dermatan sulfate biosynthesis_Homo sapiens_R-HSA-2022923	2016-02-11	0.000361193	0.00892663	-1.57656	7.43933	BGN;DCN
Defective B4GALT7 causes EDS, progeroid type_Homo sapiens_R-HSA-3560783	2016-02-19	0.000962121	0.0151315	-1.76776	7.40864	BGN;DCN
A tetrasaccharide linker sequence is required for GAG synthesis_Homo sapiens_R-HSA-1971475	2016-02-26	0.00171573	0.0228324	-1.90603	7.204	BGN;DCN
Glycosaminoglycan metabolism_Homo sapiens_R-HSA-1630316	3/121	0.00245741	0.0303665	-1.84295	6.44002	OMD;BGN;DCN
Defective CHST14 causes EDS, musculocontractural type_Homo sapiens_R-HSA-3595174	2016-02-07	0.000167597	0.00483238	-1.20074	6.40283	BGN;DCN
Defective CHST3 causes SEDCJD_Homo sapiens_R-HSA-3595172	2016-02-07	0.000167597	0.00483238	-1.16125	6.19226	BGN;DCN
Defective CHSY1 causes TPBS_Homo sapiens_R-HSA-3595177	2016-02-07	0.000167597	0.00483238	-1.15966	6.18377	BGN;DCN
Chondroitin sulfate/dermatan sulfate metabolism_Homo sapiens_R-HSA-1793185	1950-02-01	0.00582942	0.0672327	-1.99259	5.37918	BGN;DCN
Heparan sulfate/heparin (HS-GAG) metabolism_Homo sapiens_R-HSA-1638091	1954-02-01	0.00673431	0.0709292	-1.83887	4.8658	BGN;DCN
ECM proteoglycans_Homo sapiens_R-HSA-3000178	1955-02-01	0.00696992	0.0709292	-1.70987	4.52445	BGN;DCN
Integrin cell surface interactions_Homo sapiens_R-HSA-216083	1967-02-01	0.0100832	0.0969109	-1.83062	4.27261	FN1;THBS1
Disease_Homo sapiens_R-HSA-1643685	5/725	0.0193039	0.145199	-2.19654	4.23856	OMD;BGN;LY96;THBS1;DCN
Metabolism of carbohydrates_Homo sapiens_R-HSA-71387	3/282	0.0240847	0.152121	-2.03927	3.8401	OMD;BGN;DCN
Degradation of the extracellular matrix_Homo sapiens_R-HSA-1474228	2/106	0.023583	0.152121	-1.78308	3.35768	NID1;DCN
Platelet degranulation_Homo sapiens_R-HSA-114608	2/105	0.0231769	0.152121	-1.73289	3.26316	FN1;THBS1
Response to elevated platelet cytosolic Ca2+_Homo sapiens_R-HSA-76005	2/110	0.0252368	0.152121	-1.68516	3.1733	FN1;THBS1
Muscle contraction_Homo sapiens_R-HSA-397014	2/196	0.0707029	0.208069	-1.64155	2.57705	ACTA2;KCNK5
TRAF6 mediated induction of TAK1 complex_Homo sapiens_R-HSA-937072	2016-01-16	0.0371744	0.183698	-1.31271	2.22434	LY96
Synthesis, secretion, and inactivation of Glucagon-like Peptide-1 (GLP-1)_Homo sapiens_R-HSA-381771	2016-01-20	0.0457286	0.183698	-1.293	2.19095	DPP4
Scavenging by Class A Receptors_Homo sapiens_R-HSA-3000480	2016-01-19	0.0435968	0.183698	-1.27845	2.16629	COLEC12
Activation of IRF3/IRF7 mediated by TBK1/IKK epsilon_Homo sapiens_R-HSA-936964	2016-01-18	0.0414606	0.183698	-1.27175	2.15493	LY96
MAP2K and MAPK activation_Homo sapiens_R-HSA-5674135	1938-01-01	0.0833366	0.221803	-1.41459	2.13031	FN1
Platelet activation, signaling and aggregation_Homo sapiens_R-HSA-76002	2/253	0.108973	0.26932	-1.60495	2.10546	FN1;THBS1
GRB2:SOS provides linkage to MAPK signaling for Integrins_Homo sapiens_R-HSA-354194	2016-01-15	0.0350246	0.178213	-1.21207	2.09056	FN1
Ligand-dependent caspase activation_Homo sapiens_R-HSA-140534	2016-01-17	0.0393198	0.183698	-1.22768	2.08026	LY96
Incretin synthesis, secretion, and inactivation_Homo sapiens_R-HSA-400508	2016-01-23	0.0520967	0.183698	-1.21742	2.06287	DPP4
Diseases associated with the TLR signaling cascade_Homo sapiens_R-HSA-5602358	2016-01-24	0.0542105	0.183698	-1.20457	2.0411	LY96
Diseases of Immune System_Homo sapiens_R-HSA-5260271	2016-01-24	0.0542105	0.183698	-1.18539	2.00861	LY96
Syndecan interactions_Homo sapiens_R-HSA-3000170	2016-01-20	0.0457286	0.183698	-1.1776	1.9954	THBS1
Integrin alphaIIb beta3 signaling_Homo sapiens_R-HSA-354192	2016-01-27	0.0605248	0.183698	-1.156	1.9588	FN1
IKK complex recruitment mediated by RIP1_Homo sapiens_R-HSA-937041	2016-01-24	0.0542105	0.183698	-1.15332	1.95426	LY96
Hemostasis_Homo sapiens_R-HSA-109582	3/552	0.122238	0.297847	-1.58661	1.92166	SERPIND1;FN1;THBS1
p130Cas linkage to MAPK signaling for integrins_Homo sapiens_R-HSA-372708	2016-01-15	0.0350246	0.178213	-1.11118	1.91654	FN1
Keratan sulfate/keratin metabolism_Homo sapiens_R-HSA-1638074	1932-01-01	0.0709599	0.208069	-1.18862	1.866	OMD
Common Pathway of Fibrin Clot Formation_Homo sapiens_R-HSA-140875	2016-01-22	0.0499785	0.183698	-1.0934	1.85273	SERPIND1
PD-1 signaling_Homo sapiens_R-HSA-389948	2016-01-26	0.0584245	0.183698	-1.07961	1.82936	CD3E
Intrinsic Pathway of Fibrin Clot Formation_Homo sapiens_R-HSA-140837	2016-01-22	0.0499785	0.183698	-1.07582	1.82293	SERPIND1
Defective B3GALTL causes Peters-plus syndrome (PpS)_Homo sapiens_R-HSA-5083635	1937-01-01	0.0812847	0.221803	-1.20923	1.82106	THBS1
Regulation of Insulin-like Growth Factor (IGF) transport and uptake by Insulin-like Growth Factor Binding Proteins (IGFBPs)_Homo sapiens_R-HSA-381426	2016-01-21	0.0478558	0.183698	-1.05973	1.79568	IGFBP2
Keratan sulfate biosynthesis_Homo sapiens_R-HSA-2022854	2016-01-27	0.0605248	0.183698	-1.05397	1.78592	OMD
Asymmetric localization of PCP proteins_Homo sapiens_R-HSA-4608870	1963-01-01	0.13324	0.315761	-1.53738	1.77224	FZD7
Translocation of ZAP-70 to Immunological synapse_Homo sapiens_R-HSA-202430	2016-01-21	0.0478558	0.183698	-1.04531	1.77124	CD3E
Formation of Fibrin Clot (Clotting Cascade)_Homo sapiens_R-HSA-140877	1939-01-01	0.0853841	0.22381	-1.18237	1.76995	SERPIND1
Phosphorylation of CD3 and TCR zeta chains_Homo sapiens_R-HSA-202427	2016-01-24	0.0542105	0.183698	-1.03476	1.75337	CD3E
Non-integrin membrane-ECM interactions_Homo sapiens_R-HSA-3000171	1942-01-01	0.0915005	0.232788	-1.20245	1.75273	THBS1
Caspase activation via extrinsic apoptotic signalig pathway_Homo sapiens_R-HSA-5357769	2016-01-27	0.0605248	0.183698	-1.02954	1.74451	LY96
Signaling by PDGF_Homo sapiens_R-HSA-186797	2/364	0.194671	0.387246	-1.83202	1.73802	FN1;THBS1
O-glycosylation of TSR domain-containing proteins_Homo sapiens_R-HSA-5173214	1938-01-01	0.0833366	0.221803	-1.15254	1.73569	THBS1
Generation of second messenger molecules_Homo sapiens_R-HSA-202433	1935-01-01	0.0771679	0.218853	-1.13838	1.7296	CD3E
Regulation of Complement cascade_Homo sapiens_R-HSA-977606	2016-01-26	0.0584245	0.183698	-1.01729	1.72375	CFH
Platelet Aggregation (Plug Formation)_Homo sapiens_R-HSA-76009	1937-01-01	0.0812847	0.221803	-1.12898	1.70021	FN1
Iron uptake and transport_Homo sapiens_R-HSA-917937	1943-01-01	0.0935307	0.234504	-1.16988	1.69665	CP
Synthesis, secretion, and inactivation of Glucose-dependent Insulinotropic Polypeptide (GIP)_Homo sapiens_R-HSA-400511	2016-01-13	0.0307111	0.166032	-0.936689	1.6819	DPP4
Laminin interactions_Homo sapiens_R-HSA-3000157	2016-01-23	0.0520967	0.183698	-0.990888	1.67902	NID1
Elastic fibre formation_Homo sapiens_R-HSA-1566948	1941-01-01	0.089466	0.231009	-1.1068	1.6218	ELN
Smooth Muscle Contraction_Homo sapiens_R-HSA-445355	1933-01-01	0.0730336	0.21058	-1.03851	1.61788	ACTA2
Keratan sulfate degradation_Homo sapiens_R-HSA-2022857	2016-01-12	0.0285475	0.159314	-0.87061	1.59921	OMD
Phase 4 - resting membrane potential_Homo sapiens_R-HSA-5576886	2016-01-19	0.0435968	0.183698	-0.900522	1.5259	KCNK5
MyD88 deficiency (TLR2/4)_Homo sapiens_R-HSA-5602498	2016-01-11	0.0263793	0.152121	-0.804589	1.51511	LY96
Metal ion SLC transporters_Homo sapiens_R-HSA-425410	2016-01-25	0.0563197	0.183698	-0.861639	1.46001	CP
IRAK4 deficiency (TLR2/4)_Homo sapiens_R-HSA-5603041	2016-01-11	0.0263793	0.152121	-0.764852	1.44028	LY96
Class B/2 (Secretin family receptors)_Homo sapiens_R-HSA-373080	1984-01-01	0.173154	0.379185	-1.43801	1.39448	FZD7
Diseases associated with O-glycosylation of proteins_Homo sapiens_R-HSA-3906995	1962-01-01	0.131295	0.315472	-1.19359	1.37702	THBS1
PCP/CE pathway_Homo sapiens_R-HSA-4086400	1991-01-01	0.186066	0.386974	-1.43212	1.35965	FZD7
Costimulation by the CD28 family_Homo sapiens_R-HSA-388841	1972-01-01	0.150565	0.351997	-1.28833	1.34519	CD3E
TRIF-mediated programmed cell death_Homo sapiens_R-HSA-2562578	2016-01-10	0.0242066	0.152121	-0.711368	1.33956	LY96
MyD88-independent TLR3/TLR4 cascade_Homo sapiens_R-HSA-166166	1997-01-01	0.196981	0.387246	-1.41087	1.33849	LY96
Senescence-Associated Secretory Phenotype (SASP)_Homo sapiens_R-HSA-2559582	1977-01-01	0.160048	0.364319	-1.3209	1.33374	IGFBP7
Toll Like Receptor 3 (TLR3) Cascade_Homo sapiens_R-HSA-168164	1997-01-01	0.196981	0.387246	-1.40162	1.32971	LY96
TRIF-mediated TLR3/TLR4 signaling_Homo sapiens_R-HSA-937061	1997-01-01	0.196981	0.387246	-1.39364	1.32213	LY96
Peptide hormone metabolism_Homo sapiens_R-HSA-2980736	1981-01-01	0.167561	0.371642	-1.32904	1.31552	DPP4
Downstream TCR signaling_Homo sapiens_R-HSA-202424	1999-01-01	0.200588	0.388166	-1.31159	1.24119	CD3E
Binding and Uptake of Ligands by Scavenger Receptors_Homo sapiens_R-HSA-2173782	1974-01-01	0.15437	0.356081	-1.20168	1.24085	COLEC12
Toll Like Receptor TLR1:TLR2 Cascade_Homo sapiens_R-HSA-168179	1992-01-01	0.187895	0.386974	-1.30606	1.23997	LY96
Toll Like Receptor TLR6:TLR2 Cascade_Homo sapiens_R-HSA-168188	1992-01-01	0.187895	0.386974	-1.29487	1.22935	LY96
MyD88:Mal cascade initiated on plasma membrane_Homo sapiens_R-HSA-166058	1992-01-01	0.187895	0.386974	-1.28967	1.22441	LY96
Toll Like Receptor 2 (TLR2) Cascade_Homo sapiens_R-HSA-181438	1992-01-01	0.187895	0.386974	-1.27781	1.21315	LY96
Complement cascade_Homo sapiens_R-HSA-166658	1980-01-01	0.165689	0.371642	-1.21405	1.20169	CFH
Innate Immune System_Homo sapiens_R-HSA-168249	3/807	0.266871	0.471109	-1.55265	1.16863	CFH;FN1;LY96
Cell surface interactions at the vascular wall_Homo sapiens_R-HSA-202733	1/101	0.20418	0.388166	-1.20985	1.1449	FN1
Activated TLR4 signalling_Homo sapiens_R-HSA-166054	1/112	0.223663	0.416061	-1.29264	1.13354	LY96
Transport of glucose and other sugars, bile salts and organic acids, metal ions and amine compounds_Homo sapiens_R-HSA-425366	1/101	0.20418	0.388166	-1.1949	1.13076	CP
O-linked glycosylation_Homo sapiens_R-HSA-5173105	1/110	0.220154	0.413986	-1.25326	1.10528	THBS1
TCR signaling_Homo sapiens_R-HSA-202403	1/118	0.234098	0.430839	-1.30216	1.09644	CD3E
Toll Like Receptor 4 (TLR4) Cascade_Homo sapiens_R-HSA-166016	1/122	0.24098	0.434266	-1.30039	1.08465	LY96
Beta-catenin independent WNT signaling_Homo sapiens_R-HSA-3858494	1/144	0.277796	0.480587	-1.45696	1.06758	FZD7
Toll-Like Receptors Cascades_Homo sapiens_R-HSA-168898	1/140	0.271231	0.473969	-1.3422	1.0021	LY96
Cellular Senescence_Homo sapiens_R-HSA-2559583	1/161	0.305076	0.517433	-1.38236	0.910802	IGFBP7
Rho GTPase cycle_Homo sapiens_R-HSA-194840	1/122	0.24098	0.434266	-1.06905	0.891695	RHOJ
Defective ST3GAL3 causes MCT12 and EIEE15_Homo sapiens_R-HSA-3656243	2016-01-07	0.0176606	0.138876	-0.446754	0.881969	OMD
Cardiac conduction_Homo sapiens_R-HSA-5576891	1/135	0.262945	0.468964	-1.15373	0.873638	KCNK5
Programmed Cell Death_Homo sapiens_R-HSA-5357801	1/166	0.312911	0.520516	-1.31032	0.855552	LY96
Apoptosis_Homo sapiens_R-HSA-109581	1/163	0.30822	0.51769	-1.29759	0.854303	LY96
Immunoregulatory interactions between a Lymphoid and a non-Lymphoid cell_Homo sapiens_R-HSA-198933	1/157	0.298747	0.511715	-1.21498	0.814021	CD3E
Defective CHST6 causes MCDC1_Homo sapiens_R-HSA-3656225	2016-01-07	0.0176606	0.138876	-0.404803	0.799152	OMD
SHC1 events in EGFR signaling_Homo sapiens_R-HSA-180336	1/235	0.412825	0.604148	-1.50636	0.759105	FN1
FRS-mediated FGFR2 signaling_Homo sapiens_R-HSA-5654700	1/236	0.414166	0.604148	-1.50062	0.756216	FN1
SHC1 events in ERBB4 signaling_Homo sapiens_R-HSA-1250347	1/235	0.412825	0.604148	-1.49431	0.753034	FN1
FRS-mediated FGFR3 signaling_Homo sapiens_R-HSA-5654706	1/236	0.414166	0.604148	-1.49116	0.751448	FN1
RAF/MAP kinase cascade_Homo sapiens_R-HSA-5673001	1/235	0.412825	0.604148	-1.48549	0.748589	FN1
ARMS-mediated activation_Homo sapiens_R-HSA-170984	1/239	0.418172	0.604148	-1.48136	0.746511	FN1
FRS-mediated FGFR1 signaling_Homo sapiens_R-HSA-5654693	1/236	0.414166	0.604148	-1.47935	0.745498	FN1
MAPK1/MAPK3 signaling_Homo sapiens_R-HSA-5684996	1/241	0.420828	0.604148	-1.47854	0.745089	FN1
GRB2 events in EGFR signaling_Homo sapiens_R-HSA-179812	1/235	0.412825	0.604148	-1.47785	0.744741	FN1
FRS-mediated FGFR4 signaling_Homo sapiens_R-HSA-5654712	1/236	0.414166	0.604148	-1.47125	0.741414	FN1
Frs2-mediated activation_Homo sapiens_R-HSA-170968	1/240	0.419501	0.604148	-1.47103	0.741306	FN1
Prolonged ERK activation events_Homo sapiens_R-HSA-169893	1/242	0.422151	0.604148	-1.4689	0.740231	FN1
SOS-mediated signalling_Homo sapiens_R-HSA-112412	1/235	0.412825	0.604148	-1.46714	0.739344	FN1
Signalling to p38 via RIT and RIN_Homo sapiens_R-HSA-187706	1/239	0.418172	0.604148	-1.45483	0.733142	FN1
VEGFR2 mediated cell proliferation_Homo sapiens_R-HSA-5218921	1/248	0.430033	0.604148	-1.45418	0.732811	FN1
Signaling by Leptin_Homo sapiens_R-HSA-2586552	1/243	0.423472	0.604148	-1.45283	0.732134	FN1
Signalling to RAS_Homo sapiens_R-HSA-167044	1/246	0.427417	0.604148	-1.45126	0.73134	FN1
Interleukin receptor SHC signaling_Homo sapiens_R-HSA-912526	1/245	0.426105	0.604148	-1.44093	0.726134	FN1
Interleukin-2 signaling_Homo sapiens_R-HSA-451927	1/252	0.435231	0.604148	-1.41009	0.710594	FN1
Signalling to ERKs_Homo sapiens_R-HSA-187687	1/253	0.436523	0.604148	-1.40267	0.706855	FN1
Interleukin-3, 5 and GM-CSF signaling_Homo sapiens_R-HSA-512988	1/261	0.446762	0.612143	-1.39495	0.684629	FN1
NCAM signaling for neurite out-growth_Homo sapiens_R-HSA-375165	1/266	0.453071	0.612143	-1.38833	0.681381	FN1
MAPK family signaling cascades_Homo sapiens_R-HSA-5683057	1/284	0.475222	0.612143	-1.38541	0.679945	FN1
Fibronectin matrix formation_Homo sapiens_R-HSA-1566977	2016-01-06	0.0154693	0.138876	-0.339434	0.670102	FN1
IGF1R signaling cascade_Homo sapiens_R-HSA-2428924	1/288	0.480027	0.612143	-1.36042	0.667679	FN1
IRS-mediated signalling_Homo sapiens_R-HSA-112399	1/284	0.475222	0.612143	-1.35403	0.664543	FN1
IRS-related events triggered by IGF1R_Homo sapiens_R-HSA-2428928	1/288	0.480027	0.612143	-1.35084	0.662979	FN1
Insulin receptor signalling cascade_Homo sapiens_R-HSA-74751	1/287	0.47883	0.612143	-1.34806	0.661615	FN1
Signaling by Type 1 Insulin-like Growth Factor 1 Receptor (IGF1R)_Homo sapiens_R-HSA-2404192	1/288	0.480027	0.612143	-1.34144	0.658367	FN1
FCERI mediated MAPK activation_Homo sapiens_R-HSA-2871796	1/289	0.481222	0.612143	-1.32016	0.647919	FN1
Signaling by Insulin receptor_Homo sapiens_R-HSA-74752	1/311	0.506857	0.620624	-1.28559	0.613262	FN1
Signaling by SCF-KIT_Homo sapiens_R-HSA-1433557	1/325	0.522538	0.620624	-1.28028	0.610732	FN1
Downstream signaling of activated FGFR2_Homo sapiens_R-HSA-5654696	1/329	0.526931	0.620624	-1.26451	0.60321	FN1
VEGFA-VEGFR2 Pathway_Homo sapiens_R-HSA-4420097	1/320	0.516993	0.620624	-1.26387	0.602901	FN1
Downstream signaling of activated FGFR4_Homo sapiens_R-HSA-5654716	1/329	0.526931	0.620624	-1.25563	0.59897	FN1
Signaling by ERBB4_Homo sapiens_R-HSA-1236394	1/330	0.528023	0.620624	-1.24879	0.59571	FN1
Downstream signaling of activated FGFR3_Homo sapiens_R-HSA-5654708	1/329	0.526931	0.620624	-1.2468	0.594762	FN1
Downstream signaling of activated FGFR1_Homo sapiens_R-HSA-5654687	1/332	0.5302	0.620624	-1.24424	0.593541	FN1
Signaling by FGFR3_Homo sapiens_R-HSA-5654741	1/333	0.531285	0.620624	-1.24107	0.592028	FN1
Signaling by FGFR4_Homo sapiens_R-HSA-5654743	1/332	0.5302	0.620624	-1.23823	0.590671	FN1
Signaling by Wnt_Homo sapiens_R-HSA-195721	1/295	0.488336	0.616658	-1.22124	0.590399	FZD7
Defective B4GALT1 causes B4GALT1-CDG (CDG-2d)_Homo sapiens_R-HSA-3656244	2016-01-07	0.0176606	0.138876	-0.298965	0.590208	OMD
Signaling by VEGF_Homo sapiens_R-HSA-194138	1/328	0.525837	0.620624	-1.23485	0.589061	FN1
Signaling by FGFR1_Homo sapiens_R-HSA-5654736	1/336	0.534526	0.620624	-1.2306	0.587033	FN1
Metabolism of proteins_Homo sapiens_R-HSA-392499	3/1074	0.435608	0.604148	-1.16444	0.586803	DPP4;IGFBP2;THBS1
DAP12 signaling_Homo sapiens_R-HSA-2424491	1/344	0.543064	0.622186	-1.22596	0.581736	FN1
Downstream signal transduction_Homo sapiens_R-HSA-186763	1/341	0.53988	0.622186	-1.21644	0.577218	FN1
Signaling by EGFR_Homo sapiens_R-HSA-177929	1/355	0.554561	0.624552	-1.21301	0.570988	FN1
Signaling by FGFR2_Homo sapiens_R-HSA-5654738	1/361	0.560716	0.624552	-1.20143	0.565538	FN1
Immune System_Homo sapiens_R-HSA-168256	4/1547	0.461561	0.612143	-1.14772	0.56329	CFH;FN1;LY96;CD3E
Signaling by FGFR_Homo sapiens_R-HSA-190236	1/366	0.565784	0.624552	-1.18876	0.559572	FN1
DAP12 interactions_Homo sapiens_R-HSA-2172127	1/359	0.558674	0.624552	-1.16853	0.550051	FN1
NGF signalling via TRKA from the plasma membrane_Homo sapiens_R-HSA-187037	1/374	0.573776	0.628248	-1.14228	0.530954	FN1
SLC-mediated transmembrane transport_Homo sapiens_R-HSA-425407	1/268	0.455575	0.612143	-1.06099	0.520723	CP
Cellular responses to stress_Homo sapiens_R-HSA-2262752	1/367	0.56679	0.624552	-1.03266	0.486094	IGFBP7
Fc epsilon receptor (FCERI) signaling_Homo sapiens_R-HSA-2454202	1/395	0.594096	0.642366	-1.09605	0.485108	FN1
Signaling by Interleukins_Homo sapiens_R-HSA-449147	1/392	0.591251	0.642366	-1.0781	0.477164	FN1
Signaling by Rho GTPases_Homo sapiens_R-HSA-194315	1/367	0.56679	0.624552	-0.958913	0.45138	RHOJ
Gastrin-CREB signalling pathway via PKC and MAPK_Homo sapiens_R-HSA-881907	1/432	0.627678	0.674462	-1.10867	0.436641	FN1
Signalling by NGF_Homo sapiens_R-HSA-166520	1/450	0.643044	0.682495	-1.02349	0.390973	FN1
GPCR ligand binding_Homo sapiens_R-HSA-500792	1/447	0.640526	0.682495	-0.976455	0.373006	FZD7
Axon guidance_Homo sapiens_R-HSA-422475	1/515	0.693668	0.7273	-0.923811	0.294156	FN1
Vesicle-mediated transport_Homo sapiens_R-HSA-5653656	1/492	0.67659	0.71372	-0.859583	0.289907	COLEC12
Post-translational protein modification_Homo sapiens_R-HSA-597592	1/521	0.69798	0.727413	-0.881265	0.280472	THBS1
Cytokine Signaling in Immune system_Homo sapiens_R-HSA-1280215	1/620	0.761323	0.783981	-0.919214	0.223709	FN1
Transmembrane transport of small molecules_Homo sapiens_R-HSA-382551	1/594	0.746035	0.772838	-0.813747	0.209691	CP
Signaling by GPCR_Homo sapiens_R-HSA-372790	2/1293	0.805606	0.824673	-0.841626	0.162238	FZD7;FN1
Developmental Biology_Homo sapiens_R-HSA-1266738	1/786	0.84017	0.841248	-0.873309	0.150968	FN1
Metabolism_Homo sapiens_R-HSA-1430728	1908-03-01	0.830066	0.84026	-0.846266	0.147288	OMD;BGN;DCN
Adaptive Immune System_Homo sapiens_R-HSA-1280218	1/762	0.830546	0.84026	-0.840596	0.146301	CD3E
Signal Transduction_Homo sapiens_R-HSA-162582	2465-04-01	0.841248	0.841248	-0.759618	0.131314	FZD7;RHOJ;FN1;THBS1

## Sheet: BIOCARTA
BIOCARTA Pathway
Term	Overlap	P-value	Adjusted P-value	Z-score	Combined Score	Genes
Role of MEF2D in T-cell Apoptosis_Homo sapiens_h_mef2dPathway	2016-01-30	0.0673191	0.106454	-1.48854	3.33439	CD3E
Lck and Fyn tyrosine kinases in initiation of TCR Activation_Homo sapiens_h_tcraPathway	2016-01-13	0.0307896	0.103375	-1.33823	3.03697	CD3E
Toll-Like Receptor Pathway_Homo sapiens_h_tollPathway	1935-01-01	0.0778857	0.106454	-1.29527	2.90147	LY96
T Cell Receptor Signaling Pathway_Homo sapiens_h_tcrPathway	1955-01-01	0.119354	0.119354	-1.3393	2.84689	CD3E
IL12 and Stat4 Dependent Signaling Pathway in Th1 Development_Homo sapiens_h_IL12Pathway	2016-01-15	0.0351358	0.103375	-1.17769	2.67263	STAT4
Inactivation of Gsk3 by AKT causes accumulation of b-catenin in Alveolar Macrophages_Homo sapiens_h_gsk3Pathway	1939-01-01	0.0862812	0.106454	-1.18799	2.66115	LY96
The Co-Stimulatory Signal During T-cell Activation_Homo sapiens_h_ctla4Pathway	2016-01-20	0.0459445	0.103375	-1.12874	2.56155	CD3E
Activation of Csk by cAMP-dependent Protein Kinase Inhibits Signaling through the T Cell Receptor_Homo sapiens_h_CSKPathway	1943-01-01	0.0946256	0.106454	-1.08062	2.42065	CD3E
NO2-dependent IL 12 Pathway in NK cells_Homo sapiens_h_no2il12Pathway	2016-01-09	0.022058	0.103375	-0.977492	2.21831	STAT4

## Sheet: NCI
NCI-Nature Pathways
Term	Overlap	P-value	Adjusted P-value	Z-score	Combined Score	Genes
Syndecan-4-mediated signaling events_Homo sapiens_076bc549-6196-11e5-8ac5-06603eb7f303	2016-03-31	0.000331661	0.00829151	-1.36478	6.54072	FZD7;FN1;THBS1
Beta1 integrin cell surface interactions_Homo sapiens_2fd0bc63-618d-11e5-8ac5-06603eb7f303	1966-03-01	0.00267238	0.0334048	-1.63768	5.56657	FN1;NID1;THBS1
Alpha4 beta1 integrin signaling events_Homo sapiens_aa07df5d-6187-11e5-8ac5-06603eb7f303	1932-02-01	0.0087908	0.043954	-1.37437	4.29436	FN1;THBS1
IL23-mediated signaling events_Homo sapiens_b71d0ffd-6193-11e5-8ac5-06603eb7f303	1937-02-01	0.0114754	0.0478144	-1.35783	4.12839	STAT4;CD3E
IL12 signaling mediated by STAT4_Homo sapiens_72cf19b8-6193-11e5-8ac5-06603eb7f303	1932-02-01	0.0087908	0.043954	-1.29285	4.03965	STAT4;CD3E
Beta3 integrin cell surface interactions_Homo sapiens_c2800165-618d-11e5-8ac5-06603eb7f303	1943-02-01	0.0151165	0.0539874	-1.25915	3.67547	FN1;THBS1
Endogenous TLR signaling_Homo sapiens_d8777e16-6191-11e5-8ac5-06603eb7f303	2016-02-24	0.00518958	0.0432465	-1.00807	3.16618	BGN;LY96
IL12-mediated signaling events_Homo sapiens_7acdea19-6193-11e5-8ac5-06603eb7f303	1962-02-01	0.0294359	0.0915271	-1.29641	3.09987	STAT4;CD3E
Downstream signaling in naive CD8+ T cells_Homo sapiens_92180cef-6191-11e5-8ac5-06603eb7f303	1966-02-01	0.0329498	0.0915271	-1.21278	2.8999	STAT4;CD3E
Angiopoietin receptor Tie2-mediated signaling_Homo sapiens_ad60647c-6188-11e5-8ac5-06603eb7f303	1948-01-01	0.192396	0.253153	-0.926517	1.27281	FN1
VEGFR3 signaling in lymphatic endothelium_Homo sapiens_9048d98c-6196-11e5-8ac5-06603eb7f303	2016-01-25	0.10673	0.211345	-0.705959	1.09724	FN1
TCR signaling in naive CD4+ T cells_Homo sapiens_0c2862fa-6196-11e5-8ac5-06603eb7f303	1964-01-01	0.24751	0.28881	-0.780603	0.969498	CD3E
TCR signaling in naive CD8+ T cells_Homo sapiens_15a017bb-6196-11e5-8ac5-06603eb7f303	1953-01-01	0.210001	0.262501	-0.663561	0.887512	CD3E
Urokinase-type plasminogen activator (uPA) and uPAR-mediated signaling_Homo sapiens_503076a2-6196-11e5-8ac5-06603eb7f303	1942-01-01	0.1708	0.237223	-0.597322	0.8594	FN1
Integrins in angiogenesis_Homo sapiens_2ddeac89-6194-11e5-8ac5-06603eb7f303	1972-01-01	0.273764	0.297569	-0.691678	0.838389	FN1
Syndecan-2-mediated signaling events_Homo sapiens_fe05ead7-6195-11e5-8ac5-06603eb7f303	1933-01-01	0.137421	0.213151	-0.511135	0.79009	FN1
CXCR4-mediated signaling events_Homo sapiens_46a5529b-6191-11e5-8ac5-06603eb7f303	1/100	0.35923	0.374198	-0.705267	0.693257	CD3E
PDGFR-beta signaling pathway_Homo sapiens_c901a3e4-6194-11e5-8ac5-06603eb7f303	1/128	0.435453	0.435453	-0.823592	0.68471	ACTA2
HIF-1-alpha transcription factor network_Homo sapiens_20ef2b81-6193-11e5-8ac5-06603eb7f303	1966-01-01	0.254153	0.28881	-0.545218	0.677153	CP
Noncanonical Wnt signaling pathway_Homo sapiens_7ff5fe76-6194-11e5-8ac5-06603eb7f303	1932-01-01	0.133638	0.213151	-0.437796	0.676726	FZD7
Validated transcriptional targets of AP1 family members Fra1 and Fra2_Homo sapiens_76d028a7-6196-11e5-8ac5-06603eb7f303	1935-01-01	0.144942	0.213151	-0.396193	0.612418	DCN
Alpha9 beta1 integrin signaling events_Homo sapiens_0f5519cf-6188-11e5-8ac5-06603eb7f303	2016-01-25	0.10673	0.211345	-0.252169	0.391937	FN1
Beta5 beta6 beta7 and beta8 integrin cell surface interactions_Homo sapiens_108637d6-618e-11e5-8ac5-06603eb7f303	2016-01-17	0.0750491	0.187623	-0.205599	0.344033	FN1
IL27-mediated signaling events_Homo sapiens_c134fc5e-6193-11e5-8ac5-06603eb7f303	2016-01-26	0.11062	0.211345	-0.0846676	0.131596	STAT4
Wnt signaling network_Homo sapiens_987a2b9f-6196-11e5-8ac5-06603eb7f303	2016-01-28	0.118353	0.211345	-0.0483253	0.0751102	FZD7

## Sheet: CORUM
CORUM: the comprehensive resource of mammalian protein complexes
Term	Overlap	P-value	Adjusted P-value	Z-score	Combined Score	Genes
ITGAV-ITGB3-THBS1 complex (human)	2016-01-03	0.00726741	0.0118708	-1.35705	6.01673	THBS1
Cd3d-Cd3g-Cd3e-Cd247 complex (mouse)	2016-01-04	0.00907765	0.0118708	-1.21338	5.37972	CD3E
ITGA3-ITGB1-THBS1 complex (human)	2016-01-03	0.00726741	0.0118708	-1.18042	5.2336	THBS1
MLL-HCF complex (human)	2016-01-07	0.0144925	0.0164248	-1.26651	5.20403	SERPIND1
ITGA2B-ITGB3-FN1-TGM2 complex (human)	2016-01-04	0.00907765	0.0118708	-1.17056	5.18989	FN1
Cd3g-Cd3e-Cd247-Canx complex (mouse)	2016-01-04	0.00907765	0.0118708	-1.16263	5.15471	CD3E
ITGB6-FYN-FN1 complex (human)	2016-01-03	0.00726741	0.0118708	-1.11683	4.95166	FN1
Cd3e-Nck1-Mink1 complex (mouse)	2016-01-03	0.00726741	0.0118708	-1.09096	4.83697	CD3E
ITGA5-ITGB1-FN-1-NOV complex (human)	2016-01-04	0.00907765	0.0118708	-1.07185	4.75223	FN1
ITGA5-ITGB1-FN1-TGM2 complex (human)	2016-01-04	0.00907765	0.0118708	-1.02145	4.52876	FN1
Cd3g-Cd3e complex (mouse)	2016-01-02	0.00545453	0.0118708	-1.00388	4.45089	CD3E
WIP-WASp-actin-myosin-IIa complex (human)	2016-01-06	0.0126902	0.0154095	-1.05347	4.39589	ACTA2
ITGA4-ITGB1-THBS1 complex (human)	2016-01-03	0.00726741	0.0118708	-0.960786	4.25981	THBS1
Cd3e homodimer complex (mouse)	2016-01-01	0.00363901	0.0118708	-0.876812	3.8875	CD3E
Parvulin-associated pre-rRNP complex (mouse)	1962-01-01	0.109644	0.116497	-1.6675	3.58495	FN1
Nop56p-associated pre-rRNA complex (human)	1/104	0.177234	0.177234	-1.54998	2.68191	ACTA2
FN1-TGM2 complex (human)	2016-01-02	0.00545453	0.0118708	-0.518049	2.29686	FN1

## Sheet: GO_BP
GO Biological Process
Term	Overlap	P-value	Adjusted P-value	Z-score	Combined Score	Genes
extracellular matrix organization (GO:0030198)	8/359	1.29516e-07	4.08656e-05	-2.3808	24.0585	FOXC1;ELN;FN1;BGN;DPT;NID1;THBS1;DCN
extracellular structure organization (GO:0043062)	8/360	1.32251e-07	4.08656e-05	-2.3805	24.0554	FOXC1;ELN;FN1;BGN;DPT;NID1;THBS1;DCN
peptide cross-linking (GO:0018149)	1931-04-01	3.67817e-07	7.57703e-05	-2.35993	22.3905	FN1;BGN;THBS1;DCN
blood vessel remodeling (GO:0001974)	1936-03-01	4.14765e-05	0.00640812	-2.36738	11.9557	FOXC1;ELN;BGN
dermatan sulfate metabolic process (GO:0030205)	2016-02-13	0.000304304	0.0134328	-2.73481	11.7872	BGN;DCN
dermatan sulfate biosynthetic process (GO:0030208)	2016-02-12	0.000264013	0.0134319	-2.64607	11.4049	BGN;DCN
sulfur compound catabolic process (GO:0044273)	1943-03-01	6.83384e-05	0.00703886	-2.29972	11.3981	OMD;BGN;DCN
chondroitin sulfate catabolic process (GO:0030207)	2016-02-14	0.000347403	0.014313	-2.64642	11.2382	BGN;DCN
extracellular matrix disassembly (GO:0022617)	4/116	5.22096e-05	0.0064531	-2.17759	10.982	ELN;FN1;NID1;DCN
peptide cross-linking via chondroitin 4-sulfate glycosaminoglycan (GO:0019800)	2016-02-08	0.000131118	0.0115758	-2.27912	10.1622	BGN;DCN
glycosaminoglycan metabolic process (GO:0030203)	4/162	0.000183672	0.0126122	-2.20811	9.65628	FOXC1;OMD;BGN;DCN
aminoglycan metabolic process (GO:0006022)	4/171	0.000224893	0.0134319	-2.21346	9.54028	FOXC1;OMD;BGN;DCN
glycosaminoglycan catabolic process (GO:0006027)	1960-03-01	0.0001753	0.0126122	-2.11634	9.25497	OMD;BGN;DCN
tissue remodeling (GO:0048771)	1971-03-01	0.000282549	0.0134319	-2.13798	9.21496	FOXC1;ELN;BGN
aminoglycan catabolic process (GO:0006026)	1967-03-01	0.0002397	0.0134319	-2.09539	9.03137	OMD;BGN;DCN
chondroitin sulfate biosynthetic process (GO:0030206)	2016-02-25	0.00100424	0.0326643	-2.48544	8.50388	BGN;DCN
positive regulation of leukocyte activation (GO:0002696)	4/262	0.00109125	0.0337197	-2.40169	8.14093	DPP4;IGFBP2;CD3E;THBS1
positive regulation of cell activation (GO:0050867)	4/272	0.00125105	0.0368166	-2.39548	7.9094	DPP4;IGFBP2;CD3E;THBS1
aminoglycan biosynthetic process (GO:0006023)	3/100	0.000745484	0.0271006	-2.15345	7.77008	OMD;BGN;DCN
glycosaminoglycan biosynthetic process (GO:0006024)	1999-03-01	0.000724606	0.0271006	-2.1505	7.75944	OMD;BGN;DCN
response to retinoic acid (GO:0032526)	3/111	0.00100086	0.0326643	-2.24646	7.68619	FZD7;IGFBP2;IGFBP7
circulatory system process (GO:0003013)	3/130	0.00156085	0.0419392	-2.25649	7.15652	ACTA2;FOXC1;ELN
activation of immune response (GO:0002253)	4/487	0.00981832	0.118975	-3.30754	7.04124	COLEC12;CFH;LY96;CD3E
collagen fibril organization (GO:0030199)	1941-02-01	0.00253967	0.0552642	-2.42225	7.01393	FOXC1;DPT
mucopolysaccharide metabolic process (GO:1903510)	3/124	0.00136694	0.0383986	-2.14728	6.99956	OMD;BGN;DCN
regulation of cell adhesion (GO:0030155)	4/336	0.00268273	0.0552642	-2.38729	6.9127	DPP4;FZD7;NID1;THBS1
regulation of cell-substrate adhesion (GO:0010810)	3/149	0.00228597	0.0523233	-2.29722	6.77752	FZD7;NID1;THBS1
substrate adhesion-dependent cell spreading (GO:0034446)	1937-02-01	0.00209299	0.0503624	-2.21261	6.61242	FZD7;FN1
cell-substrate adhesion (GO:0031589)	3/140	0.00192089	0.049463	-2.16043	6.49541	FZD7;FN1;NID1
negative regulation of cell-substrate adhesion (GO:0010812)	1942-02-01	0.00265776	0.0552642	-2.22758	6.45024	FZD7;THBS1
sulfur compound biosynthetic process (GO:0044272)	3/145	0.0021188	0.0503624	-2.14709	6.41661	OMD;BGN;DCN
cellular component disassembly (GO:0022411)	4/350	0.00310321	0.0618639	-2.28186	6.34999	ELN;FN1;NID1;DCN
regulation of leukocyte activation (GO:0002694)	4/390	0.00455043	0.0785382	-2.44143	6.21141	DPP4;IGFBP2;CD3E;THBS1
regulation of peptidase activity (GO:0052547)	4/372	0.00385228	0.0721426	-2.35528	6.19229	DAP;SERPIND1;FN1;THBS1
immune response-activating signal transduction (GO:0002757)	3/440	0.0410703	0.140175	-3.0506	5.994	COLEC12;LY96;CD3E
regulation of cell activation (GO:0050865)	4/420	0.00589711	0.0867718	-2.42226	5.92116	DPP4;IGFBP2;CD3E;THBS1
response to mechanical stimulus (GO:0009612)	3/176	0.00363	0.0701043	-2.21793	5.89474	IGFBP2;THBS1;DCN
positive regulation of T cell activation (GO:0050870)	3/189	0.00441827	0.0785382	-2.25839	5.74573	DPP4;IGFBP2;CD3E
T cell activation (GO:0042110)	3/198	0.00502051	0.0800027	-2.20096	5.55895	DPP4;FZD7;CD3E
positive regulation of cytokine biosynthetic process (GO:0042108)	1959-02-01	0.00504871	0.0800027	-2.13946	5.40362	CD3E;THBS1
skeletal muscle tissue development (GO:0007519)	1956-02-01	0.00457504	0.0785382	-2.1058	5.35752	ELN;DCN
chondroitin sulfate metabolic process (GO:0030204)	1959-02-01	0.00504871	0.0800027	-2.08472	5.26536	BGN;DCN
regulation of anatomical structure size (GO:0090066)	3/232	0.00773278	0.106266	-2.341	5.24807	ACTA2;FOXC1;ELN
regulation of blood vessel size (GO:0050880)	1963-02-01	0.00571395	0.0867718	-2.13029	5.20744	ACTA2;FOXC1
regulation of tube size (GO:0035150)	1964-02-01	0.00588623	0.0867718	-2.11704	5.17504	ACTA2;FOXC1
positive regulation of lymphocyte activation (GO:0051251)	3/243	0.00876394	0.112836	-2.32363	5.06975	DPP4;IGFBP2;CD3E
regulation of T cell activation (GO:0050863)	3/259	0.0104027	0.119053	-2.3229	4.94356	DPP4;IGFBP2;CD3E
response to acid chemical (GO:0001101)	3/275	0.0122092	0.123613	-2.34823	4.90921	FZD7;IGFBP2;IGFBP7
blood vessel morphogenesis (GO:0048514)	1974-02-01	0.0077378	0.106266	-2.17754	4.88164	FOXC1;THBS1
response to heat (GO:0009408)	1970-02-01	0.00696928	0.100163	-2.09663	4.82426	IGFBP7;THBS1
response to alcohol (GO:0097305)	3/274	0.0120913	0.123613	-2.30177	4.81207	IGFBP2;IGFBP7;THBS1
response to nutrient levels (GO:0031667)	3/291	0.0141867	0.123613	-2.30037	4.80915	DAP;IGFBP2;CD3E
T cell costimulation (GO:0031295)	1976-02-01	0.00813582	0.109303	-2.15012	4.75957	DPP4;CD3E
lymphocyte costimulation (GO:0031294)	1977-02-01	0.00833824	0.109639	-2.14994	4.75257	DPP4;CD3E
response to extracellular stimulus (GO:0009991)	3/313	0.0171893	0.123613	-2.27088	4.7475	DAP;IGFBP2;CD3E
reproductive structure development (GO:0048608)	3/265	0.0110603	0.123613	-2.24683	4.69721	FOXC1;FZD7;DCN
regulation of lymphocyte activation (GO:0051249)	3/344	0.0219854	0.123709	-2.23274	4.66603	DPP4;IGFBP2;CD3E
regulation of cytokine biosynthetic process (GO:0042035)	1993-02-01	0.0118794	0.123613	-2.19451	4.58785	CD3E;THBS1
vascular process in circulatory system (GO:0003018)	1986-02-01	0.0102609	0.119053	-2.14508	4.56512	ACTA2;FOXC1
regulation of endopeptidase activity (GO:0052548)	3/354	0.0236748	0.123709	-2.1632	4.52071	DAP;SERPIND1;THBS1
striated muscle tissue development (GO:0014706)	1985-02-01	0.0100384	0.119053	-2.12056	4.51295	ELN;DCN
positive regulation of cell-substrate adhesion (GO:0010811)	1993-02-01	0.0118794	0.123613	-2.15471	4.50464	NID1;THBS1
lymphocyte activation (GO:0046649)	3/304	0.015921	0.123613	-2.15311	4.50128	DPP4;FZD7;CD3E
sulfur compound metabolic process (GO:0006790)	3/314	0.0173337	0.123613	-2.14977	4.49431	OMD;BGN;DCN
regulation of cell growth (GO:0001558)	3/322	0.0185133	0.123613	-2.14198	4.47803	IGFBP2;FN1;IGFBP7
muscle tissue development (GO:0060537)	1997-02-01	0.0128515	0.123613	-2.14087	4.47569	ELN;DCN
response to ketone (GO:1901654)	2/105	0.0148965	0.123613	-2.12343	4.43923	IGFBP7;THBS1
response to steroid hormone (GO:0048545)	3/369	0.0263394	0.123709	-2.12112	4.43276	IGFBP2;IGFBP7;THBS1
cell-matrix adhesion (GO:0007160)	2/100	0.0136028	0.123613	-2.10706	4.40501	FN1;NID1
platelet degranulation (GO:0002576)	1981-02-01	0.00917047	0.11566	-2.03523	4.39019	FN1;THBS1
peptidyl-serine modification (GO:0018209)	1997-02-01	0.0128515	0.123613	-2.09123	4.37192	BGN;DCN
positive regulation of T cell proliferation (GO:0042102)	1983-02-01	0.0096	0.118656	-2.04886	4.36719	IGFBP2;CD3E
negative regulation of cell adhesion (GO:0007162)	2/115	0.0176367	0.123613	-2.05258	4.29111	FZD7;THBS1
inflammatory response (GO:0006954)	3/376	0.0276364	0.123709	-2.04999	4.28411	FN1;LY96;THBS1
leukocyte activation (GO:0045321)	3/373	0.0270764	0.123709	-2.04441	4.27246	DPP4;FZD7;CD3E
positive regulation of lymphocyte proliferation (GO:0050671)	2/115	0.0176367	0.123613	-2.04235	4.26972	IGFBP2;CD3E
positive regulation of mononuclear cell proliferation (GO:0032946)	2/116	0.0179218	0.123613	-2.03642	4.25732	IGFBP2;CD3E
regulation of T cell proliferation (GO:0042129)	2/125	0.0205747	0.123613	-2.03175	4.24758	IGFBP2;CD3E
positive regulation of leukocyte proliferation (GO:0070665)	2/119	0.0187886	0.123613	-2.02905	4.24192	IGFBP2;CD3E
response to carbohydrate (GO:0009743)	2/139	0.0250063	0.123709	-2.02436	4.23056	COLEC12;THBS1
regulation of cell shape (GO:0008360)	2/112	0.0167936	0.123613	-2.01952	4.222	RHOJ;FN1
carbohydrate derivative biosynthetic process (GO:1901137)	3/377	0.0278245	0.123709	-2.01022	4.20101	OMD;BGN;DCN
response to temperature stimulus (GO:0009266)	2/122	0.019673	0.123613	-2.00634	4.19444	IGFBP7;THBS1
response to glucocorticoid (GO:0051384)	2/130	0.0221155	0.123709	-1.97004	4.11703	IGFBP2;IGFBP7
positive regulation of peptidase activity (GO:0010952)	2/139	0.0250063	0.123709	-1.96307	4.10246	DAP;FN1
pattern recognition receptor signaling pathway (GO:0002221)	2/142	0.0260028	0.123709	-1.9547	4.08497	COLEC12;LY96
response to corticosteroid (GO:0031960)	2/140	0.0253367	0.123709	-1.94794	4.07085	IGFBP2;IGFBP7
innate immune response-activating signal transduction (GO:0002758)	2/144	0.026676	0.123709	-1.94517	4.06506	COLEC12;LY96
organ morphogenesis (GO:0009887)	3/405	0.0333731	0.134704	-1.98555	3.98038	FOXC1;ELN;DCN
cell morphogenesis involved in differentiation (GO:0000904)	2/147	0.0276991	0.123709	-1.90404	3.9791	FZD7;FN1
regulation of lymphocyte proliferation (GO:0050670)	2/170	0.0360548	0.134842	-1.9839	3.97505	IGFBP2;CD3E
activation of innate immune response (GO:0002218)	2/151	0.0290878	0.125078	-1.91066	3.97193	COLEC12;LY96
regulation of mononuclear cell proliferation (GO:0032944)	2/171	0.0364379	0.134842	-1.96993	3.94706	IGFBP2;CD3E
positive regulation of cell adhesion (GO:0045785)	2/171	0.0364379	0.134842	-1.96544	3.93805	NID1;THBS1
response to wounding (GO:0009611)	2/167	0.0349151	0.134842	-1.96495	3.93708	FN1;DCN
regulation of leukocyte proliferation (GO:0070663)	2/176	0.0383774	0.138697	-1.96182	3.8755	IGFBP2;CD3E
response to nutrient (GO:0007584)	2/163	0.0334182	0.134704	-1.89676	3.80239	IGFBP2;CD3E
monocarboxylic acid biosynthetic process (GO:0072330)	2/167	0.0349151	0.134842	-1.89436	3.79563	BGN;DCN
regulation of cysteine-type endopeptidase activity involved in apoptotic process (GO:0043281)	2/186	0.0423732	0.140175	-1.89301	3.7195	DAP;THBS1
positive regulation of innate immune response (GO:0045089)	2/190	0.0440141	0.141906	-1.86186	3.63545	COLEC12;LY96
brain development (GO:0007420)	2/187	0.0427812	0.140175	-1.84881	3.63265	FOXC1;FZD7
coagulation (GO:0050817)	3/472	0.0488373	0.143906	-1.866	3.61742	SERPIND1;FN1;THBS1
positive regulation of response to external stimulus (GO:0032103)	2/201	0.0486476	0.143906	-1.86396	3.61347	LY96;THBS1
blood coagulation (GO:0007596)	3/472	0.0488373	0.143906	-1.86356	3.6127	SERPIND1;FN1;THBS1
hemostasis (GO:0007599)	3/478	0.05037	0.143906	-1.84856	3.58361	SERPIND1;FN1;THBS1
regulation of cysteine-type endopeptidase activity (GO:2000116)	2/197	0.0469424	0.143906	-1.84594	3.57853	DAP;THBS1
aging (GO:0007568)	2/204	0.0499414	0.143906	-1.80661	3.50229	IGFBP2;DCN
cell morphogenesis (GO:0000902)	2/204	0.0499414	0.143906	-1.76049	3.41289	FZD7;FN1
platelet activation (GO:0030168)	2/205	0.0503755	0.143906	-1.72232	3.33888	FN1;THBS1
response to lipopolysaccharide (GO:0032496)	2/228	0.0607328	0.160397	-1.80002	3.29422	LY96;DCN
response to hypoxia (GO:0001666)	2/241	0.0668874	0.165346	-1.82717	3.28839	DPP4;THBS1
negative regulation of endopeptidase activity (GO:0010951)	2/222	0.0579636	0.155071	-1.76056	3.28145	SERPIND1;THBS1
response to decreased oxygen levels (GO:0036293)	2/245	0.0688224	0.16682	-1.82171	3.2624	DPP4;THBS1
response to oxygen levels (GO:0070482)	2/259	0.0757406	0.168075	-1.80485	3.21867	DPP4;THBS1
positive regulation of proteolysis (GO:0045862)	2/228	0.0607328	0.160397	-1.75569	3.2131	DAP;FN1
response to molecule of bacterial origin (GO:0002237)	2/243	0.0678525	0.165743	-1.78301	3.20464	LY96;DCN
negative regulation of peptidase activity (GO:0010466)	2/230	0.061666	0.161481	-1.75524	3.20044	SERPIND1;THBS1
regulation of epithelial cell proliferation (GO:0050678)	2/258	0.0752391	0.168075	-1.76944	3.15553	FZD7;THBS1
response to metal ion (GO:0010038)	2/255	0.0737413	0.168075	-1.76288	3.14383	IGFBP2;THBS1
positive regulation of protein processing (GO:0010954)	2/240	0.0664067	0.164817	-1.74173	3.1402	DAP;FN1
positive regulation of protein maturation (GO:1903319)	2/240	0.0664067	0.164817	-1.73911	3.13548	DAP;FN1
exocytosis (GO:0006887)	2/233	0.0630753	0.161745	-1.69405	3.08612	FN1;THBS1
angiogenesis (GO:0001525)	2/236	0.0644957	0.164026	-1.70603	3.08404	FN1;THBS1
regulation of innate immune response (GO:0045088)	2/254	0.0732443	0.168075	-1.71587	3.05998	COLEC12;LY96
regulation of extracellular matrix organization (GO:1903053)	2016-01-18	0.0327444	0.134013	-1.51349	3.04184	DPP4
single organism cell adhesion (GO:0098602)	2/259	0.0757406	0.168075	-1.66639	2.97174	FZD7;FN1
regulation of interleukin-2 biosynthetic process (GO:0045076)	2016-01-19	0.0344389	0.134704	-1.48233	2.97158	CD3E
positive regulation of defense response (GO:0031349)	2/272	0.0823587	0.171954	-1.68682	2.96969	COLEC12;LY96
detection of biotic stimulus (GO:0009595)	2016-01-23	0.0411887	0.140175	-1.51109	2.96908	LY96
regulation of fatty acid transport (GO:2000191)	2016-01-23	0.0411887	0.140175	-1.49612	2.93968	THBS1
muscle cell proliferation (GO:0033002)	2016-01-18	0.0327444	0.134013	-1.4432	2.90057	FOXC1
carboxylic acid biosynthetic process (GO:0046394)	2/272	0.0823587	0.171954	-1.63316	2.87522	BGN;DCN
organic acid biosynthetic process (GO:0016053)	2/272	0.0823587	0.171954	-1.63054	2.87062	BGN;DCN
positive regulation of alpha-beta T cell proliferation (GO:0046641)	2016-01-16	0.0293467	0.125078	-1.37094	2.84994	CD3E
sprouting angiogenesis (GO:0002040)	2016-01-24	0.0428691	0.140175	-1.44625	2.84168	THBS1
positive regulation of response to biotic stimulus (GO:0002833)	2016-01-24	0.0428691	0.140175	-1.44601	2.84122	LY96
regulation of lipopolysaccharide-mediated signaling pathway (GO:0031664)	2016-01-19	0.0344389	0.134704	-1.41658	2.83978	LY96
regulation of fibroblast migration (GO:0010762)	2016-01-19	0.0344389	0.134704	-1.4116	2.82981	THBS1
response to testosterone (GO:0033574)	2016-01-25	0.0445466	0.141906	-1.44504	2.82157	THBS1
detection of external biotic stimulus (GO:0098581)	2016-01-20	0.0361306	0.134842	-1.40086	2.80683	LY96
regulation of cell fate specification (GO:0042659)	2016-01-17	0.031047	0.130524	-1.37617	2.80215	FZD7
mesenchymal cell development (GO:0014031)	2016-01-24	0.0428691	0.140175	-1.42536	2.80065	FOXC1
regulation of transforming growth factor beta production (GO:0071634)	2016-01-22	0.0395055	0.140175	-1.42234	2.79471	THBS1
negative regulation of embryonic development (GO:0045992)	2016-01-24	0.0428691	0.140175	-1.42163	2.79331	FZD7
positive regulation of interleukin-2 biosynthetic process (GO:0045086)	2016-01-13	0.0242286	0.123709	-1.33644	2.79293	CD3E
negative regulation of lipid transport (GO:0032369)	2016-01-27	0.0478932	0.143906	-1.43159	2.77528	THBS1
striated muscle cell proliferation (GO:0014855)	2016-01-15	0.0276435	0.123709	-1.32569	2.77046	FOXC1
positive regulation of interleukin-2 production (GO:0032743)	2016-01-29	0.0512285	0.143906	-1.42669	2.76578	CD3E
cardiac muscle cell proliferation (GO:0060038)	2016-01-13	0.0242286	0.123709	-1.32339	2.76566	FOXC1
regulation of alpha-beta T cell proliferation (GO:0046640)	2016-01-21	0.0378195	0.137485	-1.38921	2.75653	CD3E
negative regulation of organic acid transport (GO:0032891)	2016-01-17	0.031047	0.130524	-1.34728	2.74333	THBS1
lipopolysaccharide-mediated signaling pathway (GO:0031663)	2016-01-29	0.0512285	0.143906	-1.41474	2.74261	LY96
negative regulation of autophagy (GO:0010507)	2016-01-26	0.0462213	0.143542	-1.411	2.73893	DAP
regulation of heart morphogenesis (GO:2000826)	2016-01-20	0.0361306	0.134842	-1.36392	2.73282	FOXC1
regulation of catenin import into nucleus (GO:0035412)	2016-01-23	0.0411887	0.140175	-1.39079	2.73271	FZD7
neural crest cell development (GO:0014032)	2016-01-19	0.0344389	0.134704	-1.36003	2.72641	FOXC1
regulation of antigen processing and presentation (GO:0002577)	2016-01-18	0.0327444	0.134013	-1.35521	2.72372	THBS1
negative regulation of interleukin-12 production (GO:0032695)	2016-01-15	0.0276435	0.123709	-1.30308	2.72322	THBS1
stem cell development (GO:0048864)	2016-01-28	0.0495623	0.143906	-1.4013	2.71656	FOXC1
cellular response to lipid (GO:0071396)	2/315	0.105443	0.203274	-1.69599	2.70204	FZD7;LY96
mesenchymal to epithelial transition (GO:0060231)	2016-01-15	0.0276435	0.123709	-1.29113	2.69824	FZD7
negative regulation of proteolysis (GO:0045861)	2/302	0.0982839	0.194806	-1.64657	2.69339	SERPIND1;THBS1
response to lithium ion (GO:0010226)	2016-01-25	0.0445466	0.141906	-1.37424	2.68333	IGFBP2
behavioral response to pain (GO:0048266)	2016-01-16	0.0293467	0.125078	-1.28668	2.67479	THBS1
positive regulation of activated T cell proliferation (GO:0042104)	2016-01-23	0.0411887	0.140175	-1.35869	2.66964	IGFBP2
regulation of gastrulation (GO:0010470)	2016-01-31	0.0545527	0.149175	-1.40075	2.66512	FZD7
negative regulation of blood vessel endothelial cell migration (GO:0043537)	2016-01-20	0.0361306	0.134842	-1.32689	2.65863	THBS1
regulation of macrophage activation (GO:0043030)	2016-01-23	0.0411887	0.140175	-1.35247	2.65742	THBS1
regulation of interleukin-4 production (GO:0032673)	2016-01-21	0.0378195	0.137485	-1.3386	2.65611	CD3E
negative regulation of fibroblast growth factor receptor signaling pathway (GO:0040037)	2016-01-14	0.0259375	0.123709	-1.2704	2.65491	THBS1
membrane invagination (GO:0010324)	2016-01-19	0.0344389	0.134704	-1.31628	2.63871	THBS1
regulation of granulocyte chemotaxis (GO:0071622)	2016-01-30	0.052892	0.14658	-1.3737	2.63776	THBS1
copper ion transport (GO:0006825)	2016-01-18	0.0327444	0.134013	-1.30888	2.6306	CP
positive regulation of blood vessel endothelial cell migration (GO:0043536)	2016-01-23	0.0411887	0.140175	-1.33735	2.62771	THBS1
cartilage development involved in endochondral bone morphogenesis (GO:0060351)	2016-01-14	0.0259375	0.123709	-1.25725	2.62743	THBS1
stem cell division (GO:0017145)	2016-01-26	0.0462213	0.143542	-1.35236	2.6251	FZD7
vascular smooth muscle contraction (GO:0014829)	2016-01-13	0.0242286	0.123709	-1.2552	2.62314	ACTA2
thymic T cell selection (GO:0045061)	2016-01-20	0.0361306	0.134842	-1.30885	2.62247	CD3E
negative regulation of cell-matrix adhesion (GO:0001953)	2016-01-25	0.0445466	0.141906	-1.3387	2.61393	THBS1
response to magnesium ion (GO:0032026)	2016-01-14	0.0259375	0.123709	-1.2507	2.61374	THBS1
T cell selection (GO:0045058)	2016-01-27	0.0478932	0.143906	-1.34694	2.61117	CD3E
positive regulation of interleukin-4 production (GO:0032753)	2016-01-15	0.0276435	0.123709	-1.24487	2.60156	CD3E
negative regulation of cell fate commitment (GO:0010454)	2016-01-13	0.0242286	0.123709	-1.24441	2.60059	FZD7
negative regulation of endothelial cell proliferation (GO:0001937)	2016-01-27	0.0478932	0.143906	-1.34053	2.59874	THBS1
regulation of tumor necrosis factor biosynthetic process (GO:0042534)	2016-01-16	0.0293467	0.125078	-1.24998	2.59848	THBS1
non-canonical Wnt signaling pathway (GO:0035567)	2016-01-29	0.0512285	0.143906	-1.33934	2.59643	FZD7
positive regulation of transforming growth factor beta production (GO:0071636)	2016-01-13	0.0242286	0.123709	-1.24038	2.59216	THBS1
positive regulation of transforming growth factor beta receptor signaling pathway (GO:0030511)	2016-01-23	0.0411887	0.140175	-1.31579	2.58535	THBS1
regulation of endothelial cell apoptotic process (GO:2000351)	2016-01-31	0.0545527	0.149175	-1.35821	2.58418	THBS1
regulation of insulin-like growth factor receptor signaling pathway (GO:0043567)	2016-01-21	0.0378195	0.137485	-1.30163	2.58275	IGFBP2
vascular endothelial growth factor receptor signaling pathway (GO:0048010)	2016-01-24	0.0428691	0.140175	-1.31299	2.57985	FOXC1
negative regulation of protein maturation (GO:1903318)	2/316	0.106	0.203274	-1.61717	2.57648	SERPIND1;THBS1
positive regulation of extrinsic apoptotic signaling pathway via death domain receptors (GO:1902043)	2016-01-16	0.0293467	0.125078	-1.23888	2.57541	THBS1
negative regulation of protein processing (GO:0010955)	2/316	0.106	0.203274	-1.61471	2.57255	SERPIND1;THBS1
stress fiber assembly (GO:0043149)	2016-01-14	0.0259375	0.123709	-1.21621	2.54165	ELN
regulation of cell fate commitment (GO:0010453)	2016-01-30	0.052892	0.14658	-1.32082	2.53622	FZD7
keratan sulfate biosynthetic process (GO:0018146)	2016-01-28	0.0495623	0.143906	-1.30584	2.53149	OMD
positive regulation of calcium-mediated signaling (GO:0050850)	2016-01-25	0.0445466	0.141906	-1.29329	2.52526	CD3E
regulation of cell adhesion mediated by integrin (GO:0033628)	1936-01-01	0.0628141	0.161745	-1.38003	2.51405	DPP4
regulation of complement activation (GO:0030449)	2016-01-27	0.0478932	0.143906	-1.29677	2.51391	CFH
placenta development (GO:0001890)	1936-01-01	0.0628141	0.161745	-1.37842	2.51111	DCN
chronic inflammatory response (GO:0002544)	2016-01-13	0.0242286	0.123709	-1.19689	2.50128	THBS1
positive regulation of cytokine production (GO:0001819)	2/327	0.112179	0.208176	-1.59269	2.49953	CD3E;THBS1
positive regulation of blood coagulation (GO:0030194)	2016-01-24	0.0428691	0.140175	-1.2706	2.49655	THBS1
T cell differentiation in thymus (GO:0033077)	1934-01-01	0.0595179	0.158543	-1.35238	2.49072	FZD7
somatic stem cell division (GO:0048103)	2016-01-16	0.0293467	0.125078	-1.19787	2.49015	FZD7
regulation of ion transmembrane transport (GO:0034765)	2/314	0.104888	0.203274	-1.56254	2.48944	KCNK5;THBS1
vasoconstriction (GO:0042310)	2016-01-30	0.052892	0.14658	-1.29608	2.48872	ACTA2
response to pain (GO:0048265)	1932-01-01	0.0562105	0.15236	-1.32183	2.48703	THBS1
positive regulation of hemostasis (GO:1900048)	2016-01-24	0.0428691	0.140175	-1.26405	2.48369	THBS1
keratan sulfate metabolic process (GO:0042339)	1933-01-01	0.0578656	0.155071	-1.33016	2.47925	OMD
complement activation (GO:0006956)	1/175	0.266629	0.32824	-2.22455	2.47817	CFH
positive regulation of axon extension (GO:0045773)	2016-01-26	0.0462213	0.143542	-1.27502	2.47497	FN1
regulation of protein activation cascade (GO:2000257)	2016-01-29	0.0512285	0.143906	-1.27511	2.47193	CFH
regulation of focal adhesion assembly (GO:0051893)	1936-01-01	0.0628141	0.161745	-1.34227	2.44526	THBS1
regulation of activated T cell proliferation (GO:0046006)	1932-01-01	0.0562105	0.15236	-1.29868	2.44348	IGFBP2
endodermal cell differentiation (GO:0035987)	2016-01-26	0.0462213	0.143542	-1.25737	2.44072	FN1
regulation of fibrinolysis (GO:0051917)	2016-01-14	0.0259375	0.123709	-1.16353	2.43158	THBS1
apoptotic signaling pathway (GO:0097190)	2/327	0.112179	0.208176	-1.54798	2.42936	DAP;CD3E
regulation of cell-substrate junction assembly (GO:0090109)	1936-01-01	0.0628141	0.161745	-1.33278	2.42797	THBS1
epithelial cell morphogenesis (GO:0003382)	1938-01-01	0.0660993	0.164817	-1.34657	2.42777	FZD7
negative regulation of smoothened signaling pathway (GO:0045879)	2016-01-28	0.0495623	0.143906	-1.25208	2.42728	CD3E
regulation of transmembrane transport (GO:0034762)	2/327	0.112179	0.208176	-1.54253	2.4208	KCNK5;THBS1
ventricular cardiac muscle tissue morphogenesis (GO:0055010)	1938-01-01	0.0660993	0.164817	-1.34192	2.41938	FOXC1
positive regulation of coagulation (GO:0050820)	2016-01-26	0.0462213	0.143542	-1.24598	2.41862	THBS1
embryonic heart tube development (GO:0035050)	2016-01-14	0.0259375	0.123709	-1.15609	2.41601	FOXC1
regulation of fibroblast growth factor receptor signaling pathway (GO:0040036)	2016-01-29	0.0512285	0.143906	-1.24458	2.41275	THBS1
outflow tract morphogenesis (GO:0003151)	1940-01-01	0.0693733	0.16682	-1.34638	2.41115	THBS1
negative regulation of endothelial cell migration (GO:0010596)	2016-01-31	0.0545527	0.149175	-1.26494	2.40673	THBS1
regulation of adherens junction organization (GO:1903391)	1937-01-01	0.0644581	0.164026	-1.331	2.40609	THBS1
blood circulation (GO:0008015)	1940-01-01	0.0693733	0.16682	-1.34153	2.40246	ELN
regulation of response to wounding (GO:1903034)	2/347	0.123653	0.220224	-1.58708	2.40143	CFH;THBS1
cellular response to heat (GO:0034605)	2016-01-29	0.0512285	0.143906	-1.22802	2.38063	THBS1
positive regulation of reactive oxygen species metabolic process (GO:2000379)	1938-01-01	0.0660993	0.164817	-1.31243	2.36621	THBS1
positive regulation of endothelial cell apoptotic process (GO:2000353)	2016-01-11	0.0208022	0.123613	-1.12695	2.35599	THBS1
keratan sulfate catabolic process (GO:0042340)	2016-01-12	0.0225169	0.123709	-1.12606	2.35326	OMD
response to progesterone (GO:0032570)	1933-01-01	0.0578656	0.155071	-1.2557	2.34047	THBS1
response to drug (GO:0042493)	2/354	0.127738	0.222511	-1.54681	2.32451	IGFBP2;THBS1
regulation of interleukin-2 production (GO:0032663)	1945-01-01	0.0775104	0.168075	-1.30301	2.32371	CD3E
negative regulation of adherens junction organization (GO:1903392)	2016-01-11	0.0208022	0.123613	-1.10527	2.31068	THBS1
artery morphogenesis (GO:0048844)	1946-01-01	0.0791296	0.168628	-1.29117	2.29836	FOXC1
regulation of extrinsic apoptotic signaling pathway via death domain receptors (GO:1902041)	1945-01-01	0.0775104	0.168075	-1.2877	2.29641	THBS1
negative thymic T cell selection (GO:0045060)	2016-01-12	0.0225169	0.123709	-1.09534	2.28907	CD3E
negative regulation of hydrolase activity (GO:0051346)	2/354	0.127738	0.222511	-1.52052	2.28501	SERPIND1;THBS1
negative T cell selection (GO:0043383)	2016-01-13	0.0242286	0.123709	-1.09323	2.28465	CD3E
regulation of calcium-mediated signaling (GO:0050848)	1938-01-01	0.0660993	0.164817	-1.26626	2.28298	CD3E
mesoderm formation (GO:0001707)	1935-01-01	0.0611674	0.160857	-1.24329	2.27179	FOXC1
embryo implantation (GO:0007566)	1939-01-01	0.0677377	0.165743	-1.26057	2.26564	IGFBP7
ureteric bud development (GO:0001657)	1940-01-01	0.0693733	0.16682	-1.26499	2.2654	FOXC1
segmentation (GO:0035282)	1944-01-01	0.0758885	0.168075	-1.26968	2.26427	FOXC1
regulation of tolerance induction (GO:0002643)	2016-01-12	0.0225169	0.123709	-1.08285	2.26297	CD3E
regulation of apoptotic process involved in morphogenesis (GO:1902337)	2016-01-10	0.0190847	0.123613	-1.08096	2.25985	FOXC1
acute-phase response (GO:0006953)	1939-01-01	0.0677377	0.165743	-1.25533	2.25622	FN1
response to inorganic substance (GO:0010035)	2/370	0.137197	0.228538	-1.52648	2.25316	IGFBP2;THBS1
somitogenesis (GO:0001756)	1941-01-01	0.0710063	0.168075	-1.25911	2.24543	FOXC1
regulation of organic acid transport (GO:0032890)	1943-01-01	0.0742638	0.168075	-1.25283	2.23423	THBS1
vasculature development (GO:0001944)	1944-01-01	0.0758885	0.168075	-1.2518	2.23239	FZD7
mesonephric tubule development (GO:0072164)	1944-01-01	0.0758885	0.168075	-1.25166	2.23214	FOXC1
regulation of plasminogen activation (GO:0010755)	2016-01-10	0.0190847	0.123613	-1.06553	2.22759	THBS1
regulation of interleukin-12 production (GO:0032655)	1945-01-01	0.0775104	0.168075	-1.24744	2.22461	THBS1
negative regulation of cell junction assembly (GO:1901889)	2016-01-11	0.0208022	0.123613	-1.06405	2.22449	THBS1
cell-substrate junction assembly (GO:0007044)	1941-01-01	0.0710063	0.168075	-1.24539	2.22096	FN1
phagocytosis, engulfment (GO:0006911)	2016-01-13	0.0242286	0.123709	-1.05742	2.20981	THBS1
ovarian follicle development (GO:0001541)	1941-01-01	0.0710063	0.168075	-1.23765	2.20715	FOXC1
positive regulation of wound healing (GO:0090303)	1941-01-01	0.0710063	0.168075	-1.23644	2.205	THBS1
JAK-STAT cascade (GO:0007259)	1944-01-01	0.0758885	0.168075	-1.23634	2.20481	STAT4
negative regulation of fibrinolysis (GO:0051918)	2016-01-10	0.0190847	0.123613	-1.04516	2.18501	THBS1
mesonephric epithelium development (GO:0072163)	1945-01-01	0.0775104	0.168075	-1.22309	2.18118	FOXC1
I-kappaB kinase/NF-kappaB signaling (GO:0007249)	1942-01-01	0.0726364	0.168075	-1.22053	2.17663	LY96
regulation of humoral immune response (GO:0002920)	1945-01-01	0.0775104	0.168075	-1.22039	2.17638	CFH
negative regulation of focal adhesion assembly (GO:0051895)	2016-01-11	0.0208022	0.123613	-1.04036	2.17497	THBS1
regulation of blood vessel endothelial cell migration (GO:0043535)	1945-01-01	0.0775104	0.168075	-1.21888	2.17369	THBS1
excretion (GO:0007588)	1945-01-01	0.0775104	0.168075	-1.20991	2.15769	KCNK5
protein activation cascade (GO:0072376)	1/196	0.293451	0.350779	-2.0556	2.15344	CFH
negative regulation of epithelial cell migration (GO:0010633)	1942-01-01	0.0726364	0.168075	-1.20745	2.1533	THBS1
negative regulation of ion transmembrane transport (GO:0034766)	1945-01-01	0.0775104	0.168075	-1.20507	2.14906	THBS1
actin filament bundle assembly (GO:0051017)	1945-01-01	0.0775104	0.168075	-1.19394	2.1292	ELN
connective tissue development (GO:0061448)	1944-01-01	0.0758885	0.168075	-1.19238	2.12642	THBS1
smooth muscle contraction (GO:0006939)	1947-01-01	0.0807461	0.171481	-1.20295	2.12114	ACTA2
actin filament bundle organization (GO:0061572)	1945-01-01	0.0775104	0.168075	-1.18536	2.1139	ELN
inner ear development (GO:0048839)	1946-01-01	0.0791296	0.168628	-1.18598	2.11112	IGFBP7
positive regulation of tumor necrosis factor production (GO:0032760)	1944-01-01	0.0758885	0.168075	-1.1784	2.1015	THBS1
regulation of steroid biosynthetic process (GO:0050810)	1953-01-01	0.0903879	0.183147	-1.23402	2.09471	IGFBP7
cellular response to carbohydrate stimulus (GO:0071322)	1950-01-01	0.0855792	0.176293	-1.20538	2.09207	COLEC12
regulation of dendritic cell antigen processing and presentation (GO:0002604)	2016-01-08	0.015641	0.123613	-0.995795	2.08181	THBS1
regulation of mononuclear cell migration (GO:0071675)	2016-01-10	0.0190847	0.123613	-0.99468	2.07948	THBS1
endothelial cell migration (GO:0043542)	1950-01-01	0.0855792	0.176293	-1.19648	2.07662	DPP4
positive regulation of endothelial cell migration (GO:0010595)	1955-01-01	0.0935801	0.18838	-1.24007	2.07005	THBS1
positive regulation of interferon-gamma production (GO:0032729)	1952-01-01	0.0887877	0.180496	-1.20898	2.06983	CD3E
glomerular basement membrane development (GO:0032836)	2016-01-10	0.0190847	0.123613	-0.989662	2.06898	NID1
negative regulation of cell fate specification (GO:0009996)	2016-01-09	0.0173643	0.123613	-0.985943	2.06121	FZD7
positive regulation of MAPK cascade (GO:0043410)	2/395	0.152289	0.244453	-1.45827	2.05431	FZD7;THBS1
complement activation, alternative pathway (GO:0006957)	2016-01-13	0.0242286	0.123709	-0.982964	2.05422	CFH
regulation of macrophage chemotaxis (GO:0010758)	2016-01-10	0.0190847	0.123613	-0.981256	2.05141	THBS1
retina vasculature morphogenesis in camera-type eye (GO:0061299)	2016-01-11	0.0208022	0.123613	-0.977278	2.04309	RHOJ
endocardial cushion development (GO:0003197)	2016-01-09	0.0173643	0.123613	-0.977022	2.04256	THBS1
germ cell migration (GO:0008354)	2016-01-11	0.0208022	0.123613	-0.970216	2.02833	FOXC1
positive regulation of tumor necrosis factor superfamily cytokine production (GO:1903557)	1946-01-01	0.0791296	0.168628	-1.13548	2.02122	THBS1
positive regulation of alpha-beta T cell activation (GO:0046635)	1948-01-01	0.0823598	0.171954	-1.14675	2.01889	CD3E
small molecule biosynthetic process (GO:0044283)	2/394	0.151678	0.244107	-1.42337	2.00716	BGN;DCN
regulation of T cell tolerance induction (GO:0002664)	2016-01-10	0.0190847	0.123613	-0.958056	2.00291	CD3E
regulation of cell junction assembly (GO:1901888)	1950-01-01	0.0855792	0.176293	-1.1479	1.9923	THBS1
Rho protein signal transduction (GO:0007266)	1948-01-01	0.0823598	0.171954	-1.12515	1.98085	RHOJ
respiratory gaseous exchange (GO:0007585)	1946-01-01	0.0791296	0.168628	-1.10712	1.97074	ELN
formation of primary germ layer (GO:0001704)	1946-01-01	0.0791296	0.168628	-1.10035	1.95868	FOXC1
negative regulation of transmembrane transport (GO:0034763)	1951-01-01	0.0871848	0.177822	-1.13113	1.95342	THBS1
positive regulation of extrinsic apoptotic signaling pathway (GO:2001238)	1957-01-01	0.0967617	0.192899	-1.18114	1.94366	THBS1
regulation of cell morphogenesis (GO:0022604)	2/408	0.16027	0.252671	-1.40867	1.93785	RHOJ;FN1
cardiac muscle tissue morphogenesis (GO:0055008)	1950-01-01	0.0855792	0.176293	-1.11337	1.93238	FOXC1
secretion by cell (GO:0032940)	2/415	0.164603	0.254311	-1.40577	1.92478	FN1;THBS1
mesenchyme development (GO:0060485)	1955-01-01	0.0935801	0.18838	-1.14003	1.90304	THBS1
camera-type eye development (GO:0043010)	1958-01-01	0.0983484	0.194806	-1.16188	1.90055	FOXC1
positive regulation of translation (GO:0045727)	1966-01-01	0.110946	0.207772	-1.20793	1.89803	THBS1
negative regulation of cell cycle (GO:0045786)	2/430	0.17396	0.259054	-1.40485	1.89755	FOXC1;THBS1
positive regulation of tumor necrosis factor biosynthetic process (GO:0042535)	2016-01-10	0.0190847	0.123613	-0.902027	1.88577	THBS1
regulation of axon extension (GO:0030516)	1951-01-01	0.0871848	0.177822	-1.0911	1.88429	FN1
positive regulation of leukocyte chemotaxis (GO:0002690)	1956-01-01	0.0951723	0.190345	-1.13578	1.88417	THBS1
epithelial cell migration (GO:0010631)	1965-01-01	0.109381	0.207354	-1.19597	1.88165	DPP4
kidney epithelium development (GO:0072073)	1962-01-01	0.104669	0.203274	-1.17427	1.87084	FOXC1
lymph vessel development (GO:0001945)	2016-01-09	0.0173643	0.123613	-0.886665	1.85366	FOXC1
cellular iron ion homeostasis (GO:0006879)	1967-01-01	0.112509	0.208176	-1.1808	1.85312	CP
regulation of extracellular matrix disassembly (GO:0010715)	2016-01-09	0.0173643	0.123613	-0.885573	1.85138	DPP4
cellular response to retinoic acid (GO:0071300)	1962-01-01	0.104669	0.203274	-1.16114	1.84993	FZD7
cellular component morphogenesis (GO:0032989)	2/437	0.17836	0.259882	-1.35258	1.82264	FZD7;FN1
positive regulation of axonogenesis (GO:0050772)	1951-01-01	0.0871848	0.177822	-1.05529	1.82245	FN1
regulation of alpha-beta T cell activation (GO:0046634)	1963-01-01	0.106242	0.203274	-1.14382	1.82233	CD3E
muscle tissue morphogenesis (GO:0060415)	1956-01-01	0.0951723	0.190345	-1.09658	1.81915	FOXC1
basement membrane organization (GO:0071711)	2016-01-11	0.0208022	0.123613	-0.866008	1.81047	NID1
positive regulation of epithelial cell migration (GO:0010634)	1979-01-01	0.131058	0.222511	-1.19832	1.80081	THBS1
negative regulation of blood vessel morphogenesis (GO:2000181)	1966-01-01	0.110946	0.207772	-1.14552	1.79997	THBS1
negative regulation of angiogenesis (GO:0016525)	1964-01-01	0.107813	0.205643	-1.13271	1.79151	THBS1
regulation of steroid metabolic process (GO:0019218)	1977-01-01	0.127993	0.222511	-1.19003	1.78835	IGFBP7
negative regulation of NF-kappaB transcription factor activity (GO:0032088)	1965-01-01	0.109381	0.207354	-1.13609	1.78745	DAP
acute inflammatory response (GO:0002526)	1959-01-01	0.0999325	0.197311	-1.10116	1.78715	FN1
negative regulation of cysteine-type endopeptidase activity involved in apoptotic process (GO:0043154)	1969-01-01	0.115627	0.21204	-1.15168	1.78623	THBS1
regulation of interferon-gamma production (GO:0032649)	1979-01-01	0.131058	0.222511	-1.18806	1.78538	CD3E
cellular response to hormone stimulus (GO:0032870)	2/462	0.19422	0.270896	-1.36189	1.77865	IGFBP2;IGFBP7
wound healing (GO:0042060)	1975-01-01	0.124917	0.2212	-1.17673	1.77532	DCN
regulation of leukocyte chemotaxis (GO:0002688)	1968-01-01	0.114069	0.210432	-1.13745	1.77282	THBS1
positive regulation of leukocyte migration (GO:0002687)	1978-01-01	0.129527	0.222511	-1.1761	1.76742	THBS1
detection of molecule of bacterial origin (GO:0032490)	2016-01-10	0.0190847	0.123613	-0.841768	1.7598	LY96
eye development (GO:0001654)	1979-01-01	0.131058	0.222511	-1.16846	1.75594	FOXC1
ovulation cycle process (GO:0022602)	1978-01-01	0.129527	0.222511	-1.16809	1.75537	FOXC1
negative regulation of cysteine-type endopeptidase activity (GO:2000117)	1971-01-01	0.118734	0.214555	-1.13947	1.75387	THBS1
cellular defense response (GO:0006968)	1960-01-01	0.101514	0.199795	-1.08542	1.74802	LY96
negative regulation of vasculature development (GO:1901343)	1970-01-01	0.117182	0.214256	-1.13208	1.74407	THBS1
regulation of acute inflammatory response (GO:0002673)	1966-01-01	0.110946	0.207772	-1.1091	1.74274	CFH
regulation of smoothened signaling pathway (GO:0008589)	1963-01-01	0.106242	0.203274	-1.09285	1.74112	CD3E
cellular response to starvation (GO:0009267)	1974-01-01	0.123375	0.220224	-1.14864	1.73803	DAP
regulation of extent of cell growth (GO:0061387)	1962-01-01	0.104669	0.203274	-1.08937	1.73559	FN1
phagocytosis, recognition (GO:0006910)	2016-01-09	0.0173643	0.123613	-0.827688	1.73036	COLEC12
positive regulation of protein kinase B signaling (GO:0051897)	1978-01-01	0.129527	0.222511	-1.14917	1.72695	THBS1
regulation of lipid transport (GO:0032368)	1983-01-01	0.137158	0.228538	-1.16995	1.72691	THBS1
regulation of cell-matrix adhesion (GO:0001952)	1978-01-01	0.129527	0.222511	-1.14524	1.72104	THBS1
humoral immune response (GO:0006959)	1/263	0.372875	0.411259	-1.93535	1.71962	CFH
multicellular organismal response to stress (GO:0033555)	1966-01-01	0.110946	0.207772	-1.09352	1.71826	THBS1
cellular response to tumor necrosis factor (GO:0071356)	1989-01-01	0.146231	0.237818	-1.19376	1.71453	THBS1
canonical Wnt signaling pathway (GO:0060070)	1984-01-01	0.138677	0.230383	-1.16663	1.71264	FZD7
positive regulation of transmembrane receptor protein serine/threonine kinase signaling pathway (GO:0090100)	1973-01-01	0.121831	0.218871	-1.12506	1.70927	THBS1
toll-like receptor TLR1:TLR2 signaling pathway (GO:0038123)	1971-01-01	0.118734	0.214555	-1.10966	1.70798	LY96
toll-like receptor 2 signaling pathway (GO:0034134)	1973-01-01	0.121831	0.218871	-1.12009	1.70172	LY96
negative regulation of cellular component organization (GO:0051129)	2/474	0.201906	0.275447	-1.31882	1.70043	DPP4;THBS1
positive regulation of chemotaxis (GO:0050921)	1990-01-01	0.147735	0.239632	-1.1898	1.6998	THBS1
toll-like receptor TLR6:TLR2 signaling pathway (GO:0038124)	1971-01-01	0.118734	0.214555	-1.10016	1.69336	LY96
regulation of tumor necrosis factor production (GO:0032680)	1978-01-01	0.129527	0.222511	-1.12627	1.69253	THBS1
cellular response to cytokine stimulus (GO:0071345)	2/471	0.19998	0.275447	-1.30775	1.68616	STAT4;THBS1
TRIF-dependent toll-like receptor signaling pathway (GO:0035666)	1976-01-01	0.126456	0.222511	-1.11964	1.68258	LY96
MyD88-dependent toll-like receptor signaling pathway (GO:0002755)	1982-01-01	0.135637	0.227782	-1.13496	1.67902	LY96
positive regulation of fibroblast migration (GO:0010763)	2016-01-08	0.015641	0.123613	-0.801526	1.67567	THBS1
regulation of cytokine production (GO:0001817)	2/482	0.207052	0.277799	-1.306	1.6728	CD3E;THBS1
negative regulation of extrinsic apoptotic signaling pathway (GO:2001237)	1997-01-01	0.158186	0.250023	-1.20428	1.66938	THBS1
regulation of tumor necrosis factor superfamily cytokine production (GO:1903555)	1980-01-01	0.132587	0.223877	-1.11344	1.66644	THBS1
positive regulation of macrophage activation (GO:0043032)	2016-01-10	0.0190847	0.123613	-0.796516	1.66519	THBS1
regulation of organ growth (GO:0046620)	1974-01-01	0.123375	0.220224	-1.0986	1.66231	FOXC1
regulation of endothelial cell proliferation (GO:0001936)	1988-01-01	0.144726	0.237242	-1.15454	1.661	THBS1
positive regulation of developmental growth (GO:0048639)	1971-01-01	0.118734	0.214555	-1.07715	1.65793	FN1
iron ion homeostasis (GO:0055072)	1992-01-01	0.150733	0.24322	-1.17017	1.65437	CP
odontogenesis of dentin-containing tooth (GO:0042475)	1969-01-01	0.115627	0.21204	-1.06512	1.65198	FOXC1
regulation of reactive oxygen species metabolic process (GO:2000377)	1981-01-01	0.134114	0.225837	-1.11016	1.65185	THBS1
regulation of anion transport (GO:0044070)	1985-01-01	0.140193	0.231038	-1.1266	1.65067	THBS1
regulation of blood coagulation (GO:0030193)	1979-01-01	0.131058	0.222511	-1.09807	1.65016	THBS1
toll-like receptor 3 signaling pathway (GO:0034138)	1980-01-01	0.132587	0.223877	-1.10207	1.64942	LY96
activation of cysteine-type endopeptidase activity involved in apoptotic process (GO:0006919)	1983-01-01	0.137158	0.228538	-1.11377	1.64398	DAP
regulation of endothelial cell migration (GO:0010594)	1992-01-01	0.150733	0.24322	-1.16166	1.64235	THBS1
regulation of hemostasis (GO:1900046)	1979-01-01	0.131058	0.222511	-1.09212	1.64121	THBS1
MyD88-independent toll-like receptor signaling pathway (GO:0002756)	1979-01-01	0.131058	0.222511	-1.09037	1.63859	LY96
negative regulation of fatty acid transport (GO:2000192)	2016-01-08	0.015641	0.123613	-0.781056	1.63287	THBS1
cartilage development (GO:0051216)	1975-01-01	0.124917	0.2212	-1.08086	1.63068	THBS1
activation of cysteine-type endopeptidase activity (GO:0097202)	1988-01-01	0.144726	0.237242	-1.12492	1.61839	DAP
regulation of actin filament polymerization (GO:0030833)	1/104	0.168515	0.256508	-1.18779	1.61611	ELN
regulation of coagulation (GO:0050818)	1985-01-01	0.140193	0.231038	-1.10239	1.6152	THBS1
positive regulation of tolerance induction (GO:0002645)	2016-01-09	0.0173643	0.123613	-0.772455	1.61489	CD3E
positive regulation of behavior (GO:0048520)	1/107	0.172904	0.258103	-1.19019	1.61198	THBS1
G-protein coupled receptor signaling pathway coupled to cGMP nucleotide second messenger (GO:0007199)	2016-01-08	0.015641	0.123613	-0.770756	1.61134	FZD7
female pregnancy (GO:0007565)	1985-01-01	0.140193	0.231038	-1.09872	1.60981	IGFBP2
cellular transition metal ion homeostasis (GO:0046916)	1989-01-01	0.146231	0.237818	-1.12031	1.60905	CP
monocarboxylic acid metabolic process (GO:0032787)	2/473	0.201264	0.275447	-1.24122	1.60037	BGN;DCN
cellular response to nutrient levels (GO:0031669)	1999-01-01	0.16115	0.252768	-1.16364	1.60033	DAP
regulation of autophagy (GO:0010506)	1989-01-01	0.146231	0.237818	-1.10486	1.58686	DAP
negative regulation of ion transport (GO:0043271)	1994-01-01	0.153722	0.245479	-1.12393	1.57861	THBS1
regulation of cell-cell adhesion (GO:0022407)	1994-01-01	0.153722	0.245479	-1.10946	1.55828	DPP4
regulation of leukocyte migration (GO:0002685)	1/110	0.177271	0.259882	-1.15634	1.5582	THBS1
sensory organ development (GO:0007423)	1/103	0.167047	0.255532	-1.14174	1.5578	FOXC1
T cell receptor signaling pathway (GO:0050852)	1999-01-01	0.16115	0.252768	-1.13177	1.5565	CD3E
response to tumor necrosis factor (GO:0034612)	1/111	0.178721	0.259882	-1.15034	1.55011	THBS1
negative regulation of cellular response to growth factor stimulus (GO:0090288)	1/104	0.168515	0.256508	-1.13898	1.5497	THBS1
T cell differentiation (GO:0030217)	1997-01-01	0.158186	0.250023	-1.1145	1.54492	FZD7
response to estradiol (GO:0032355)	1/100	0.162628	0.253798	-1.11801	1.53303	IGFBP2
response to calcium ion (GO:0051592)	1/100	0.162628	0.253798	-1.11719	1.53191	THBS1
zymogen activation (GO:0031638)	1/102	0.165576	0.254542	-1.11837	1.53026	DAP
cellular response to lipopolysaccharide (GO:0071222)	1/110	0.177271	0.259882	-1.13371	1.52771	LY96
autophagy (GO:0006914)	1/102	0.165576	0.254542	-1.11269	1.52248	DAP
positive regulation of angiogenesis (GO:0045766)	1/101	0.164103	0.254175	-1.11022	1.52071	THBS1
toll-like receptor 4 signaling pathway (GO:0034142)	1997-01-01	0.158186	0.250023	-1.09531	1.51832	LY96
response to starvation (GO:0042594)	1/106	0.171443	0.258103	-1.12041	1.51748	DAP
response to glucose (GO:0009749)	1/106	0.171443	0.258103	-1.11857	1.51499	THBS1
epithelial cell development (GO:0002064)	1/107	0.172904	0.258103	-1.1175	1.51354	ACTA2
regulation of lipid biosynthetic process (GO:0046890)	1/113	0.181616	0.262853	-1.1327	1.51346	IGFBP7
negative regulation of epithelial cell proliferation (GO:0050680)	1/110	0.177271	0.259882	-1.11803	1.50658	THBS1
positive regulation of cell growth (GO:0030307)	1/107	0.172904	0.258103	-1.11199	1.50608	FN1
cellular response to molecule of bacterial origin (GO:0071219)	1/116	0.185938	0.265995	-1.13566	1.50393	LY96
odontogenesis (GO:0042476)	1996-01-01	0.156701	0.24959	-1.08278	1.50283	FOXC1
positive regulation of JNK cascade (GO:0046330)	1/107	0.172904	0.258103	-1.10217	1.49277	FZD7
axonogenesis (GO:0007409)	1/109	0.175818	0.259882	-1.10716	1.49193	FZD7
regulation of chemotaxis (GO:0050920)	1/120	0.191668	0.270435	-1.14082	1.49188	THBS1
regulation of response to biotic stimulus (GO:0002831)	1/107	0.172904	0.258103	-1.09909	1.48861	LY96
regulation of wound healing (GO:0061041)	1/107	0.172904	0.258103	-1.09902	1.48851	THBS1
regulation of transforming growth factor beta receptor signaling pathway (GO:0017015)	1/103	0.167047	0.255532	-1.08271	1.47726	THBS1
response to hexose (GO:0009746)	1/111	0.178721	0.259882	-1.09519	1.4758	THBS1
regulation of protein polymerization (GO:0032271)	1/127	0.201602	0.275447	-1.1426	1.47322	ELN
transition metal ion transport (GO:0000041)	1/101	0.164103	0.254175	-1.07497	1.47243	CP
regulation of embryonic development (GO:0045995)	1/101	0.164103	0.254175	-1.0737	1.47069	FZD7
response to monosaccharide (GO:0034284)	1/116	0.185938	0.265995	-1.1098	1.46968	THBS1
ameboidal-type cell migration (GO:0001667)	1/123	0.19594	0.270896	-1.12469	1.46887	DPP4
positive regulation of multi-organism process (GO:0043902)	1/123	0.19594	0.270896	-1.12162	1.46486	LY96
regulation of actin polymerization or depolymerization (GO:0008064)	1/122	0.194518	0.270896	-1.12042	1.46329	ELN
positive regulation of cysteine-type endopeptidase activity involved in apoptotic process (GO:0043280)	1/111	0.178721	0.259882	-1.07875	1.45365	DAP
cellular response to extracellular stimulus (GO:0031668)	1/119	0.190239	0.269651	-1.10905	1.45355	DAP
regulation of actin filament length (GO:0030832)	1/123	0.19594	0.270896	-1.10957	1.44912	ELN
ossification (GO:0001503)	1/116	0.185938	0.265995	-1.09201	1.44612	FOXC1
regulation of protein kinase B signaling (GO:0051896)	1/114	0.183059	0.263707	-1.08288	1.44339	THBS1
cell recognition (GO:0008037)	1/109	0.175818	0.259882	-1.07089	1.44305	COLEC12
gonad development (GO:0008406)	1/112	0.18017	0.261373	-1.07456	1.44186	FZD7
stem cell maintenance (GO:0019827)	1/109	0.175818	0.259882	-1.05986	1.42819	FZD7
transition metal ion homeostasis (GO:0055076)	1/120	0.191668	0.270435	-1.0911	1.42685	CP
regulation of transforming growth factor beta1 production (GO:0032908)	2016-01-08	0.015641	0.123613	-0.677398	1.41617	THBS1
immune response-activating cell surface receptor signaling pathway (GO:0002429)	1/324	0.437675	0.467964	-1.84838	1.4036	CD3E
positive regulation of cell morphogenesis involved in differentiation (GO:0010770)	1/123	0.19594	0.270896	-1.07439	1.40317	FN1
positive regulation of stress-activated protein kinase signaling cascade (GO:0070304)	1/119	0.190239	0.269651	-1.06903	1.40111	FZD7
regulation of axonogenesis (GO:0050770)	1/114	0.183059	0.263707	-1.04907	1.39832	FN1
positive regulation of cysteine-type endopeptidase activity (GO:2001056)	1/119	0.190239	0.269651	-1.065	1.39582	DAP
positive regulation of stress-activated MAPK cascade (GO:0032874)	1/118	0.188808	0.269476	-1.06257	1.39332	FZD7
cellular response to biotic stimulus (GO:0071216)	1/132	0.208625	0.27907	-1.08988	1.391	LY96
toll-like receptor signaling pathway (GO:0002224)	1/122	0.194518	0.270896	-1.06311	1.38844	LY96
antigen receptor-mediated signaling pathway (GO:0050851)	1/127	0.201602	0.275447	-1.07558	1.38681	CD3E
regulation of blood pressure (GO:0008217)	1/133	0.210023	0.279127	-1.08538	1.38503	ACTA2
kidney development (GO:0001822)	1/122	0.194518	0.270896	-1.05999	1.38436	DCN
regulation of epithelial cell migration (GO:0010632)	1/129	0.204418	0.276434	-1.07579	1.38323	THBS1
positive regulation of epithelial cell proliferation (GO:0050679)	1/144	0.225241	0.294289	-1.12671	1.37819	FZD7
positive regulation of response to wounding (GO:1903036)	1/130	0.205823	0.277726	-1.07096	1.37202	THBS1
Notch signaling pathway (GO:0007219)	1/131	0.207225	0.277799	-1.06851	1.36861	FOXC1
positive regulation of endopeptidase activity (GO:0010950)	1/128	0.203011	0.276346	-1.06323	1.36743	DAP
negative regulation of sequence-specific DNA binding transcription factor activity (GO:0043433)	1/126	0.20019	0.275447	-1.05777	1.36384	DAP
multi-multicellular organism process (GO:0044706)	1/121	0.193094	0.270896	-1.04146	1.36017	IGFBP2
regulation of protein import into nucleus (GO:0042306)	1/143	0.223869	0.293739	-1.10972	1.35947	FZD7
signal complex assembly (GO:0007172)	2016-01-08	0.015641	0.123613	-0.650113	1.35912	CD3E
cellular response to acid chemical (GO:0071229)	1/147	0.229342	0.297759	-1.10477	1.33839	FZD7
activation of MAPK activity (GO:0000187)	1/133	0.210023	0.279127	-1.04668	1.33566	THBS1
negative regulation of cellular catabolic process (GO:0031330)	1/145	0.22661	0.294832	-1.08434	1.32435	DAP
positive regulation of peptidyl-tyrosine phosphorylation (GO:0050731)	1/139	0.218359	0.288963	-1.06475	1.32184	CD3E
cell cycle arrest (GO:0007050)	1/140	0.21974	0.289551	-1.06172	1.31592	THBS1
response to unfolded protein (GO:0006986)	1/135	0.212811	0.282226	-1.03095	1.3042	THBS1
regulation of developmental growth (GO:0048638)	1/133	0.210023	0.279127	-1.02051	1.30227	FN1
regulation of protein localization to nucleus (GO:1900180)	1/156	0.241521	0.307753	-1.10223	1.29893	FZD7
actin filament organization (GO:0007015)	1/150	0.233423	0.299907	-1.07821	1.29847	ELN
anterior/posterior pattern specification (GO:0009952)	1/150	0.233423	0.299907	-1.078	1.29822	FOXC1
cell division (GO:0051301)	1/131	0.207225	0.277799	-1.0091	1.29252	FZD7
regulation of protein targeting (GO:1903533)	1/167	0.256156	0.319807	-1.12681	1.28461	FZD7
regulation of JNK cascade (GO:0046328)	1/148	0.230705	0.298275	-1.05853	1.28054	FZD7
response to topologically incorrect protein (GO:0035966)	1/143	0.223869	0.293739	-1.04465	1.27976	THBS1
cellular potassium ion transport (GO:0071804)	1/129	0.204418	0.276434	-0.993463	1.27738	KCNK5
response to endoplasmic reticulum stress (GO:0034976)	1/145	0.22661	0.294832	-1.04328	1.27421	THBS1
potassium ion transmembrane transport (GO:0071805)	1/129	0.204418	0.276434	-0.990811	1.27397	KCNK5
regulation of extrinsic apoptotic signaling pathway (GO:2001236)	1/161	0.248207	0.314974	-1.10242	1.27358	THBS1
multi-organism reproductive process (GO:0044703)	1/140	0.21974	0.289551	-1.01947	1.26355	IGFBP2
regulation of cellular component size (GO:0032535)	1/165	0.253516	0.319451	-1.10444	1.26033	ELN
regulation of behavior (GO:0050795)	1/166	0.254837	0.319451	-1.0938	1.24819	THBS1
receptor-mediated endocytosis (GO:0006898)	1/152	0.236131	0.302131	-1.03842	1.24288	COLEC12
positive regulation of apoptotic signaling pathway (GO:2001235)	1/168	0.257473	0.320803	-1.09271	1.24233	THBS1
regulation of organ morphogenesis (GO:2000027)	1/150	0.233423	0.299907	-1.03133	1.24202	FOXC1
positive regulation of neuron projection development (GO:0010976)	1/144	0.225241	0.294289	-0.994683	1.21669	FN1
tube development (GO:0035295)	1/164	0.252192	0.318721	-1.06364	1.21621	FOXC1
response to estrogen (GO:0043627)	1/166	0.254837	0.319451	-1.05679	1.20595	IGFBP2
G-protein coupled receptor signaling pathway, coupled to cyclic nucleotide second messenger (GO:0007187)	1/153	0.237482	0.303231	-1.00466	1.19882	FZD7
negative regulation of cell migration (GO:0030336)	1/166	0.254837	0.319451	-1.03939	1.1861	THBS1
regulation of stress-activated MAPK cascade (GO:0032872)	1/170	0.2601	0.322775	-1.04806	1.18515	FZD7
cell junction assembly (GO:0034329)	1/160	0.246875	0.313927	-1.02241	1.18456	FN1
regulation of stress-activated protein kinase signaling cascade (GO:0070302)	1/171	0.26141	0.323751	-1.0497	1.18383	FZD7
heart development (GO:0007507)	1/167	0.256156	0.319807	-1.03675	1.18193	FOXC1
potassium ion transport (GO:0006813)	1/151	0.234778	0.301023	-0.976992	1.17295	KCNK5
regulation of nucleocytoplasmic transport (GO:0046822)	1/178	0.27052	0.331709	-1.06221	1.17215	FZD7
negative regulation of cell motility (GO:2000146)	1/170	0.2601	0.322775	-1.03228	1.16731	THBS1
Ras protein signal transduction (GO:0007265)	1/148	0.230705	0.298275	-0.962135	1.16393	RHOJ
skeletal system development (GO:0001501)	1/162	0.249538	0.316013	-1.00941	1.16281	FOXC1
negative regulation of apoptotic signaling pathway (GO:2001234)	1/187	0.282073	0.341806	-1.06635	1.14474	THBS1
regulation of cellular response to growth factor stimulus (GO:0090287)	1/176	0.267928	0.329184	-1.02731	1.14149	THBS1
negative regulation of cytokine production (GO:0001818)	1/185	0.279521	0.340047	-1.05355	1.13643	THBS1
negative regulation of catabolic process (GO:0009895)	1/190	0.285885	0.34373	-1.05278	1.12427	DAP
cellular response to external stimulus (GO:0071496)	1/185	0.279521	0.340047	-1.03819	1.11987	DAP
neuron projection morphogenesis (GO:0048812)	1/175	0.266629	0.32824	-1.00483	1.11939	FZD7
lymphocyte differentiation (GO:0030098)	1/172	0.262718	0.32472	-0.986287	1.10937	FZD7
negative regulation of cellular component movement (GO:0051271)	1/183	0.27696	0.338264	-1.01542	1.10064	THBS1
regulation of peptidyl-tyrosine phosphorylation (GO:0050730)	1/189	0.284617	0.342871	-1.02787	1.10023	CD3E
regulation of angiogenesis (GO:0045765)	1/179	0.271812	0.332633	-0.998595	1.09917	THBS1
regulation of transmembrane receptor protein serine/threonine kinase signaling pathway (GO:0090092)	1/186	0.280798	0.34093	-1.0139	1.09103	THBS1
positive regulation of growth (GO:0045927)	1/189	0.284617	0.342871	-1.01901	1.09074	FN1
regulation of intracellular protein transport (GO:0033157)	1/219	0.321746	0.379464	-1.10511	1.07085	FZD7
cell junction organization (GO:0034330)	1/189	0.284617	0.342871	-0.985589	1.05497	FN1
muscle contraction (GO:0006936)	1/195	0.292195	0.349955	-0.987376	1.0367	ACTA2
positive regulation of cell projection organization (GO:0031346)	1/195	0.292195	0.349955	-0.984701	1.03389	FN1
regulation of vasculature development (GO:1901342)	1/197	0.294704	0.35092	-0.984707	1.03118	THBS1
positive regulation of MAP kinase activity (GO:0043406)	1/197	0.294704	0.35092	-0.971511	1.01736	THBS1
negative regulation of locomotion (GO:0040013)	1/204	0.303419	0.35991	-0.987746	1.00938	THBS1
protein processing (GO:0016485)	1/201	0.299697	0.356178	-0.959694	0.990715	DAP
cellular process involved in reproduction in multicellular organism (GO:0022412)	1/228	0.33252	0.386273	-1.03802	0.987373	FOXC1
negative regulation of mitotic cell cycle (GO:0045930)	1/219	0.321746	0.379464	-1.00988	0.97857	FOXC1
in utero embryonic development (GO:0001701)	1/222	0.325356	0.380814	-1.01319	0.978176	FOXC1
regulation of protein complex assembly (GO:0043254)	1/244	0.351268	0.402007	-1.07039	0.975436	ELN
gland development (GO:0048732)	1/220	0.322952	0.38016	-1.00433	0.971351	FOXC1
cell projection morphogenesis (GO:0048858)	1/228	0.33252	0.386273	-1.02083	0.971026	FZD7
chordate embryonic development (GO:0043009)	1/226	0.33014	0.384956	-1.01705	0.9709	FOXC1
immune response-regulating cell surface receptor signaling pathway (GO:0002768)	1/444	0.546893	0.554976	-1.64507	0.968671	CD3E
embryo development ending in birth or egg hatching (GO:0009792)	1/230	0.334891	0.387571	-1.01645	0.963447	FOXC1
positive regulation of neuron differentiation (GO:0045666)	1/217	0.31933	0.378057	-0.989239	0.962243	FN1
neuron differentiation (GO:0030182)	1/222	0.325356	0.380814	-0.988025	0.953882	FZD7
protein maturation (GO:0051604)	1/222	0.325356	0.380814	-0.985291	0.951243	DAP
regulation of actin cytoskeleton organization (GO:0032956)	1/240	0.346629	0.398172	-1.02698	0.94572	ELN
regulation of inflammatory response (GO:0050727)	1/247	0.354726	0.402804	-1.02336	0.930544	CFH
regulation of lipid metabolic process (GO:0019216)	1/245	0.352423	0.402583	-1.01945	0.927547	IGFBP7
regulation of translation (GO:0006417)	1/264	0.373993	0.411259	-1.04128	0.925208	THBS1
rhythmic process (GO:0048511)	1/252	0.360451	0.405016	-1.02327	0.924861	FOXC1
regionalization (GO:0003002)	1/247	0.354726	0.402804	-1.01612	0.923963	FOXC1
cellular protein complex assembly (GO:0043623)	1/256	0.364996	0.406955	-1.02607	0.922492	CD3E
Wnt signaling pathway (GO:0016055)	1/234	0.33961	0.392298	-0.983108	0.919928	FZD7
negative regulation of cell development (GO:0010721)	1/239	0.345464	0.397573	-0.993204	0.916108	FOXC1
cell part morphogenesis (GO:0032990)	1/248	0.355875	0.402804	-1.00677	0.915458	FZD7
muscle system process (GO:0003012)	1/237	0.343129	0.395622	-0.98002	0.908768	ACTA2
protein homooligomerization (GO:0051260)	1/230	0.334891	0.387571	-0.957538	0.907608	COLEC12
leukocyte migration (GO:0050900)	1/226	0.33014	0.384956	-0.944805	0.901937	FN1
regulation of cell morphogenesis involved in differentiation (GO:0010769)	1/248	0.355875	0.402804	-0.990388	0.900565	FN1
activation of protein kinase activity (GO:0032147)	1/252	0.360451	0.405016	-0.995478	0.89974	THBS1
regulation of actin filament-based process (GO:0032970)	1/257	0.366128	0.406955	-0.998096	0.897341	ELN
regulation of immune effector process (GO:0002697)	1/264	0.373993	0.411259	-1.00751	0.895202	CFH
response to virus (GO:0009615)	1/250	0.358167	0.404657	-0.98473	0.8909	ACTA2
cellular response to peptide (GO:1901653)	1/273	0.383968	0.419986	-1.00434	0.871297	KLF3
GTP catabolic process (GO:0006184)	1/243	0.350111	0.401426	-0.952257	0.869155	RHOJ
taxis (GO:0042330)	1/263	0.372875	0.411259	-0.974879	0.866211	SERPIND1
leukocyte differentiation (GO:0002521)	1/251	0.35931	0.405016	-0.956411	0.864431	FZD7
chemotaxis (GO:0006935)	1/263	0.372875	0.411259	-0.972285	0.863906	SERPIND1
guanosine-containing compound catabolic process (GO:1901069)	1/246	0.353576	0.402804	-0.948784	0.862734	RHOJ
epithelium development (GO:0060429)	1/256	0.364996	0.406955	-0.955081	0.858669	FOXC1
positive regulation of protein serine/threonine kinase activity (GO:0071902)	1/257	0.366128	0.406955	-0.954948	0.858549	THBS1
regulation of small GTPase mediated signal transduction (GO:0051056)	1/256	0.364996	0.406955	-0.953492	0.85724	RHOJ
positive regulation of cell migration (GO:0030335)	1/280	0.391621	0.426095	-1.00258	0.855298	THBS1
actin cytoskeleton organization (GO:0030036)	1/253	0.361591	0.405559	-0.944973	0.852828	RHOJ
GTP metabolic process (GO:0046039)	1/258	0.367257	0.407477	-0.939347	0.843318	RHOJ
positive regulation of cell motility (GO:2000147)	1/287	0.399182	0.432798	-0.99884	0.836513	THBS1
embryo development (GO:0009790)	1/276	0.387259	0.422092	-0.964418	0.831842	FOXC1
regulation of MAP kinase activity (GO:0043405)	1/273	0.383968	0.419986	-0.949941	0.824106	THBS1
positive regulation of cellular component movement (GO:0051272)	1/296	0.408772	0.442418	-1.0103	0.823896	THBS1
guanosine-containing compound metabolic process (GO:1901068)	1/269	0.379554	0.416633	-0.927361	0.811951	RHOJ
positive regulation of neurogenesis (GO:0050769)	1/283	0.394873	0.428877	-0.953894	0.807551	FN1
regulation of neuron projection development (GO:0010975)	1/275	0.386164	0.421642	-0.929026	0.802306	FN1
positive regulation of locomotion (GO:0040017)	1/304	0.417172	0.449934	-0.992089	0.792336	THBS1
negative regulation of immune system process (GO:0002683)	1/311	0.424428	0.456168	-0.973061	0.763749	THBS1
regulation of multi-organism process (GO:0043900)	1/306	0.419254	0.451392	-0.950624	0.756144	LY96
positive regulation of nervous system development (GO:0051962)	1/313	0.426486	0.457583	-0.952393	0.744577	FN1
actin filament-based process (GO:0030029)	1/303	0.416128	0.449593	-0.912933	0.72981	RHOJ
regulation of cytoskeleton organization (GO:0051493)	1/350	0.463295	0.491952	-0.992517	0.704065	ELN
regulation of apoptotic signaling pathway (GO:2001233)	1/356	0.469046	0.497205	-1.00428	0.701745	THBS1
endocytosis (GO:0006897)	1/323	0.436666	0.467694	-0.919786	0.698982	COLEC12
negative regulation of intracellular signal transduction (GO:1902532)	1/345	0.458457	0.487653	-0.954995	0.685832	THBS1
cytokine-mediated signaling pathway (GO:0019221)	1/342	0.455534	0.485379	-0.926565	0.669745	STAT4
regulation of protein transport (GO:0051223)	1/379	0.490549	0.513829	-0.999486	0.665522	FZD7
regulation of sequence-specific DNA binding transcription factor activity (GO:0051090)	1/338	0.451613	0.482032	-0.908928	0.663285	DAP
positive regulation of cell development (GO:0010720)	1/358	0.47095	0.497516	-0.949852	0.663117	FN1
negative regulation of transport (GO:0051051)	1/361	0.473794	0.498815	-0.94894	0.660007	THBS1
cellular metal ion homeostasis (GO:0006875)	1/361	0.473794	0.498815	-0.944435	0.656873	CP
regulation of intracellular transport (GO:0032386)	1/394	0.50412	0.521852	-0.986243	0.641423	FZD7
single-organism behavior (GO:0044708)	1/362	0.474738	0.498959	-0.915023	0.636152	THBS1
cellular response to organonitrogen compound (GO:0071417)	1/411	0.51908	0.533763	-0.981604	0.616254	KLF3
response to peptide (GO:1901652)	1/384	0.495112	0.516856	-0.933332	0.61599	KLF3
tissue morphogenesis (GO:0048729)	1/358	0.47095	0.497516	-0.879181	0.61378	FOXC1
regulation of mitotic cell cycle (GO:0007346)	1/391	0.501434	0.519943	-0.925902	0.605574	FOXC1
cellular cation homeostasis (GO:0030003)	1/389	0.499635	0.519822	-0.924141	0.604636	CP
monovalent inorganic cation transport (GO:0015672)	1/384	0.495112	0.516856	-0.915319	0.604102	KCNK5
protein oligomerization (GO:0051259)	1/366	0.4785	0.50206	-0.873192	0.601661	COLEC12
regulation of cellular response to stress (GO:0080135)	1/404	0.512973	0.529244	-0.945555	0.601661	FZD7
cellular ion homeostasis (GO:0006873)	1/402	0.511215	0.528312	-0.921702	0.588108	CP
regulation of cell projection organization (GO:0031344)	1/391	0.501434	0.519943	-0.896162	0.586123	FN1
pattern specification process (GO:0007389)	1/385	0.49602	0.516931	-0.885971	0.584604	FOXC1
cellular response to nitrogen compound (GO:1901699)	1/438	0.541954	0.553457	-0.966458	0.571728	KLF3
regulation of establishment of protein localization (GO:0070201)	1/442	0.545253	0.554221	-0.958045	0.565431	FZD7
regulation of neuron differentiation (GO:0045664)	1/405	0.51385	0.529266	-0.878016	0.558651	FN1
posttranscriptional regulation of gene expression (GO:0010608)	1/438	0.541954	0.553457	-0.931394	0.550985	THBS1
metal ion homeostasis (GO:0055065)	1/422	0.528528	0.541676	-0.893723	0.54793	CP
regulation of protein serine/threonine kinase activity (GO:0071900)	1/416	0.523397	0.537308	-0.863451	0.536362	THBS1
cellular chemical homeostasis (GO:0055082)	1/452	0.5534	0.560556	-0.884895	0.5122	CP
small GTPase mediated signal transduction (GO:0007264)	1/439	0.542781	0.553457	-0.864737	0.511553	RHOJ
positive regulation of protein kinase activity (GO:0045860)	1/456	0.556619	0.562076	-0.877673	0.505643	THBS1
inorganic cation transmembrane transport (GO:0098662)	1/440	0.543606	0.553457	-0.849354	0.502453	KCNK5
response to other organism (GO:0051707)	1/462	0.561406	0.565986	-0.861278	0.490228	ACTA2
cation homeostasis (GO:0055080)	1/465	0.563782	0.567454	-0.859692	0.487097	CP
multicellular organismal development (GO:0007275)	1/453	0.554207	0.560556	-0.835593	0.483663	KLF3
transcription from RNA polymerase II promoter (GO:0006366)	1/470	0.567713	0.570482	-0.861289	0.483419	FOXC1
positive regulation of kinase activity (GO:0033674)	1/480	0.575473	0.577341	-0.87303	0.479575	THBS1
behavior (GO:0007610)	1/494	0.586113	0.587063	-0.848528	0.451946	THBS1
detection of chemical stimulus (GO:0009593)	1/499	0.58985	0.58985	-0.811397	0.428326	LY96

[truncated: 9 more sheets: GEO_KINASE_PERT, GO_CC, GO_MF, MAMMILIAN_PHENO, GTEx, CANCERCELLENCYC, NCI-60_CANCERCELL, PFAM, HMDB_metabolites]
