# Supplementary material for: Integrated analysis of genetic, behavioral, and biochemical data implicates neural stem cell-induced changes in immunity, neurotransmission and mitochondrial function in Dementia with Lewy Body mice
Source: Acta Neuropathol Commun. 2017 Mar 10;5:21. doi: 10.1186/s40478-017-0421-0 (PMC5345195; doi:10.1186/s40478-017-0421-0)
Supplement: Additional file 18: — ModuleAnnotation_enrichR_M16. Annotation result of M16 performed in enrichR. EnrichR currently contains annotated gene sets from 102 gene set libraries organized in 8 categories. Details of the gene set libraries in EnrichrR can be found in publications [25, 56]. Each tab of the file contains gene sets of a particular library that was found to be enriched in the module. The first column represent the gene set (Term), the second column shows the ratio of overlapping module genes with the gene set (Overlap), the following four columns are related to statistics (P-value, Adjusted P-value, Z-score, Combined Score) and the fifth column shows the symbols of the overlapping genes. The gene sets are ranked by combined score. (XLSX 125 kb) [file 40478_2017_421_MOESM18_ESM.xlsx]

## Sheet: CHEA
ChEA: transcription factor regulation inferred from integrating genome-wide ChIP-X experiments
Term	Overlap	P-value	Adjusted P-value	Z-score	Combined Score	Genes
RCOR1_19997604_ChIP-ChIP_NEURONS_Mouse	2378-10-01	2.04185e-06	0.000310361	-1.72704	13.9507	OLFR887;OLFR1316;OLFR862;OLFR1061;OLFR152;TAS2R131;1700034E13RIK;OLFR1056;A530099J19RIK;OLFR429
PPARD_23176727_ChIP-Seq_KERATINOCYTES_Mouse	2/194	0.00751227	0.570932	-2.72422	1.52688	BRIP1;CEACAM1
STAT3_20064451_ChIP-Seq_CD4+T_Mouse	2204-01-01	0.776191	0.894656	-3.60857	0.401692	OLFR525
ESR1_15608294_ChIP-ChIP_MCF7_Human	1998-01-01	0.0636166	0.894656	-3.30429	0.367821	BRIP1
IRF1_19129219_ChIP-ChIP_H3396 _Human	1/196	0.122721	0.894656	-3.24836	0.361595	BRIP1
IKZF1_21737484_ChIP-ChIP_HCT116_Human	1/155	0.0984469	0.894656	-2.98993	0.332828	NPR1
SOX2_16153702_ChIP-ChIP_HESC_Human	3/1278	0.0523144	0.894656	-2.73418	0.304358	BRIP1;NPR1;MMP10
ESR1_21235772_ChIP-Seq_MCF-7_Human	1/228	0.141225	0.894656	-2.73215	0.304132	KRT15
IRF8_21731497_ChIP-ChIP_J774_Mouse	1/319	0.191804	0.894656	-2.72992	0.303883	OLFR152
FOXM1_23109430_ChIP-Seq_U2OS_Human	1/267	0.163266	0.894656	-2.70827	0.301474	BRIP1
NOTCH1_21737748_ChIP-Seq_TLL_Human	1/245	0.150901	0.894656	-2.60563	0.290048	BRIP1
CUX1_19635798_ChIP-ChIP_MULTIPLE HUMAN CANCER TYPES_Human	3052-03-01	0.330387	0.894656	-2.59866	0.289272	BRIP1;FCER1A;MMP10
CDX2_20551321_ChIP-Seq_CACO-2_Human	1/504	0.285885	0.894656	-2.59814	0.289214	MUC13
SMAD4_19686287_ChIP-ChIP_HaCaT_Human	2/405	0.0297881	0.894656	-2.52697	0.281293	KRT15;MMP10
ZNF274_21170338_ChIP-Seq_K562_Hela	1/327	0.19611	0.894656	-2.52548	0.281127	CEACAM1
ERG_21242973_ChIP-ChIP_JURKAT_Human	1/321	0.192882	0.894656	-2.48229	0.276319	NPR1
HTT_18923047_ChIP-ChIP_STHdh_Human	1/566	0.314972	0.894656	-2.44203	0.271837	MMP10
NANOG_16153702_ChIP-ChIP_HESC_Human	2/1686	0.308762	0.894656	-2.42197	0.269604	NPR1;MMP10
NANOG_16518401_ChIP-PET_MESC_Mouse	3520-02-01	0.688688	0.894656	-2.40738	0.267979	PSG19;BRIP1
HNF4A_19761587_ChIP-ChIP_CACO-2_Human	2/1126	0.171505	0.894656	-2.38015	0.264949	BRIP1;MUC13
E2F4_17652178_ChIP-ChIP_JURKAT_Human	1/1002	0.489448	0.894656	-2.32417	0.258717	BRIP1
IRF1_21803131_ChIP-Seq_MONOCYTES_Human	1/345	0.205717	0.894656	-2.30162	0.256207	CEACAM1
ESR2_21235772_ChIP-Seq_MCF-7_Human	1/424	0.246582	0.894656	-2.20499	0.245451	KRT15
HSF1_23293686_ChIP-Seq_STHDH STRIATAL_Mouse	1/1156	0.540099	0.894656	-2.19066	0.243856	NPR1
CLOCK_20551151_ChIP-Seq_293T_Human	1/407	0.237964	0.894656	-2.12925	0.237019	CEACAM1
TCF7L2_21901280_ChIP-Seq_H4IIE_Rat	1/645	0.350375	0.894656	-2.08465	0.232055	MUC13
PPARD_23208498_ChIP-Seq_MDA-MB-231_Human	1/516	0.291607	0.894656	-2.05735	0.229016	BRIP1
EWS-FLI1_20517297_ChIP-Seq_SK-N-MC_Human	1/574	0.318641	0.894656	-1.97577	0.219935	MUC13
NR1I2_20693526_ChIP-Seq_LIVER_Mouse	1/939	0.467205	0.894656	-1.92697	0.214503	IL9
ETV2_25802403_ChIP-Seq_MESC_Mouse	2/1000	0.142251	0.894656	-1.92482	0.214263	CEACAM1;FCER1A
RUNX1_17652178_ChIP-ChIP_JURKAT_Human	1/1003	0.489794	0.894656	-1.88576	0.209915	BRIP1
BMI1_19503595_ChIP-Seq_MEFC_Mouse	1/661	0.357327	0.894656	-1.86456	0.207555	OLFR525
STAT1_20625510_ChIP-Seq_HELA_Human	1/656	0.355162	0.894656	-1.86305	0.207387	BRIP1
REST_19997604_ChIP-ChIP_NEURONS_Mouse	2118-04-01	0.0503667	0.894656	-1.83366	0.204116	OLFR8;OLFR862;MUC13;OLFR1056
MYC_19915707_ChIP-ChIP_AK7_Human	2979-04-01	0.132872	0.894656	-1.83092	0.203811	PSG19;OLFR331;NPR1;MMP10
SOX11_23321250_ChIP-ChIP_Z138-A519-JVM2_Human	1/1134	0.533173	0.894656	-1.77496	0.197581	NPR1
ELK1_19687146_ChIP-ChIP_Hela_Human	1/916	0.458853	0.894656	-1.75461	0.195316	BRIP1
NANOG_21062744_ChIP-ChIP_HESC_Human	1/840	0.430343	0.894656	-1.71044	0.1904	BRIP1
BACH1_22875853_ChIP-PCR_HELA AND SCP4_Human	2/1352	0.226121	0.894656	-1.66035	0.184823	BRIP1;MMP10
NR3C1_23031785_ChIP-Seq_PC12_Mouse	1/918	0.459584	0.894656	-1.6297	0.181411	MUC13
SMAD4_21741376_ChIP-Seq_HESC_Human	2738-03-01	0.272487	0.894656	-1.62883	0.181315	BRIP1;IL9;MUC13
RELA_24523406_ChIP-Seq_FIBROSARCOMA_Human	3/1182	0.0431972	0.894656	-1.62815	0.18124	CEACAM1;KRT15;IL9
STAT4_19710469_ChIP-ChIP_TH1 _Mouse	1939-01-01	0.731072	0.894656	-1.58311	0.176226	2310016D23RIK
POU3F2_20337985_ChIP-ChIP_501MEL_Human	2/1702	0.312714	0.894656	-1.55931	0.173576	IL9;SLC17A3
FOXP2_21765815_ChIP-ChIP_NEURO2A_Mouse	1/1164	0.542593	0.894656	-1.5354	0.170914	NPR1
JARID2_20075857_ChIP-Seq_MESC_Mouse	2/1258	0.203157	0.894656	-1.53497	0.170867	NPR1;GM2670
DNAJC2_21179169_ChIP-ChIP_NT2_Human	1/899	0.452598	0.894656	-1.47457	0.164143	NPR1
CTNNB1_20460455_ChIP-Seq_HCT116_Human	1/988	0.484584	0.894656	-1.43101	0.159294	BRIP1
SUZ12_18555785_ChIP-Seq_MESC_Mouse	1/1058	0.508462	0.894656	-1.41471	0.15748	NPR1
RARB_24833708_ChIP-Seq_LIVER_Mouse	2000-04-01	0.0422863	0.894656	-1.40398	0.156285	PSG19;OLFR8;NPR1;OLFR1336
MYB_21317192_ChIP-Seq_ERMYB_Mouse	1/923	0.461408	0.894656	-1.39403	0.155178	MUC13
ESR1_22446102_ChIP-Seq_UTERI_Mouse	1916-01-01	0.726764	0.894656	-1.39298	0.155061	9430069I07RIK
ELF5_23300383_ChIP-Seq_T47D_Human	1/1087	0.518037	0.894656	-1.35543	0.150881	IL9
SRF_21415370_ChIP-Seq_HL-1_Mouse	1/1634	0.668203	0.894656	-1.35494	0.150826	BRIP1
MEIS1_26253404_ChIP-Seq_OPTIC CUPS_Mouse	2000-03-01	0.145937	0.894656	-1.34558	0.149784	1700034E13RIK;VMN2R38;1700017N19RIK
GATA4_25053715_ChIP-Seq_YYC3_Human	2000-03-01	0.145937	0.894656	-1.34147	0.149327	IL9;FCER1A;MUC13
PBX1_22567123_ChIP-ChIP_OVCAR3_Human	2299-02-01	0.455038	0.894656	-1.30724	0.145516	FCER1A;MUC13
PAX6_23342162_ChIP-ChIP_BETA-FORBRAIN-LENS_Mouse	1/1001	0.489102	0.894656	-1.30612	0.145392	OLFR1061
TP53_20018659_ChIP-ChIP_R1E_Mouse	1/1122	0.529353	0.894656	-1.30588	0.145366	KRT15
SMAD3_18955504_ChIP-ChIP_HaCaT_Human	1936-02-01	0.369934	0.894656	-1.30556	0.14533	KRT15;MMP10
GATA2_21571218_ChIP-Seq_MEGAKARYOCYTES_Human	1/1111	0.525825	0.894656	-1.29895	0.144594	MMP10
SMAD2_18955504_ChIP-ChIP_HaCaT_Human	1936-02-01	0.369934	0.894656	-1.29491	0.144145	KRT15;MMP10
YY1_22570637_ChIP-Seq_MALME-3M_Human	1/1049	0.505453	0.894656	-1.29019	0.143618	BRIP1
PADI4_21655091_ChIP-ChIP_MCF7_Human	1/1037	0.501414	0.894656	-1.28642	0.143199	BRIP1
FOXM1_25889361_ChIP-Seq_OE33 AND U2OS_Human	1/932	0.464676	0.894656	-1.2833	0.142852	BRIP1
SALL4_22934838_ChIP-ChIP_CD34+_Human	1/1419	0.61556	0.894656	-1.27385	0.1418	BRIP1
RARA_24833708_ChIP-Seq_LIVER_Mouse	2000-03-01	0.145937	0.894656	-1.24331	0.1384	OLFR331;OLFR862;OLFR1336
MYC_19079543_ChIP-ChIP_MESC_Mouse	1/1458	0.625675	0.894656	-1.22663	0.136543	OLFR862
JARID2_20064375_ChIP-Seq_MESC_Mouse	1/1117	0.527752	0.894656	-1.14975	0.127986	NPR1
RNF2_18974828_ChIP-Seq_MESC_Mouse	1/1302	0.583602	0.894656	-1.13499	0.126342	NPR1
NR3C1_21868756_ChIP-Seq_MCF10A_Human	1/1132	0.532539	0.894656	-1.13238	0.126052	BRIP1
SREBP2_21459322_ChIP-Seq_LIVER_Mouse	1/1095	0.520647	0.894656	-1.12482	0.12521	CEACAM1
EZH2_18974828_ChIP-Seq_MESC_Mouse	1/1302	0.583602	0.894656	-1.12423	0.125145	NPR1
KLF5_25053715_ChIP-Seq_YYC3_Human	2000-02-01	0.385318	0.894656	-1.11707	0.124348	KRT15;MUC13
HOXB4_20404135_ChIP-ChIP_EML_Mouse	1/1824	0.708856	0.894656	-1.04279	0.116079	NPR1
HOXB7_26014856_ChIP-Seq_BT474_Human	2000-02-01	0.385318	0.894656	-1.01357	0.112826	KRT15;MMP10
CTCF_18555785_ChIP-Seq_MESC_Mouse	1/1568	0.652834	0.894656	-0.971383	0.10813	NPR1
SPI1_20517297_ChIP-Seq_HL60_Human	1/1249	0.568292	0.894656	-0.959934	0.106856	FCER1A
OLIG2_26023283_ChIP-Seq_AINV15_Mouse	2000-02-01	0.385318	0.894656	-0.944304	0.105116	OLFR525;MIR124A-2
GATA6_25053715_ChIP-Seq_YYC3_Human	2000-02-01	0.385318	0.894656	-0.943425	0.105018	KRT15;MUC13
SOX2_20726797_ChIP-Seq_SW620_Human	2564-02-01	0.5132	0.894656	-0.934811	0.104059	CEACAM1;MUC13
NEUROD2_26341353_ChIP-Seq_CORTEX_Mouse	2000-02-01	0.385318	0.894656	-0.93316	0.103876	IL9;KRTAP31-1
KLF4_18358816_ChIP-ChIP_MESC_Mouse	1/1700	0.682912	0.894656	-0.930688	0.103601	BRIP1
MNX1_26342078_ChIP-Seq_MIN6-4N_Mouse	2000-02-01	0.385318	0.894656	-0.894608	0.0995842	KRT15;A530099J19RIK
FOXA1_25552417_ChIP-Seq_VCAP_Human	2000-02-01	0.385318	0.894656	-0.890426	0.0991187	NPR1;MMP10
EOMES_20176728_ChIP-ChIP_TROPHOBLAST STEM CELLS_Mouse	1/1744	0.692364	0.894656	-0.878271	0.0977656	NPR1
FOXO1_25302145_ChIP-Seq_T-LYMPHOCYTE_Mouse	2000-02-01	0.385318	0.894656	-0.870321	0.0968807	IL9;MUC13
RAD21_21589869_ChIP-Seq_MESC_Mouse	2036-02-01	0.393909	0.894656	-0.836691	0.0931371	IL9;MIR124A-2
MEIS1_20887958_ChIP-Seq_HPC-7_Mouse	1/1452	0.624136	0.894656	-0.830839	0.0924857	CEACAM1
E2F1_17053090_ChIP-ChIP_MCF7_Human	1/1726	0.688531	0.894656	-0.807751	0.0899157	BRIP1
EBNA2_21746931_ChIP-Seq_IB4-LCL_Human	1/1492	0.634282	0.894656	-0.794944	0.0884901	FCER1A
WT1_25993318_ChIP-Seq_PODOCYTE_Human	3464-04-01	0.194966	0.894656	-0.774338	0.0861962	NPR1;KRT15;1700017N19RIK;STFA2L1
YAP1_20516196_ChIP-Seq_MESC_Mouse	2329-02-01	0.461807	0.894656	-0.732724	0.0815639	BRIP1;KRT15
YY1_23942234_ChIP-Seq_MYOBLASTS AND MYOTUBES_Mouse	1/1466	0.627718	0.894656	-0.695774	0.0774508	BRIP1
SPI1_20176806_ChIP-Seq_THIOMACROPHAGE_Mouse	1/1654	0.672729	0.894656	-0.631362	0.0702807	A530099J19RIK
MYBL2_22936984_ChIP-ChIP_MESC_Mouse	2250-01-01	0.783237	0.894656	-0.625335	0.0696098	KRT15
SUZ12_18692474_ChIP-Seq_MESC_Mouse	1909-01-01	0.72544	0.894656	-0.621569	0.0691906	NPR1
ZFP281_18757296_ChIP-ChIP_E14_Mouse	2004-01-01	0.742892	0.894656	-0.610563	0.0679655	BRIP1
TFAP2A_17053090_ChIP-ChIP_MCF7_Human	1904-01-01	0.72449	0.894656	-0.577318	0.0642647	KRT15
SCL_21571218_ChIP-Seq_MEGAKARYOCYTES_Human	1/1784	0.70072	0.894656	-0.552788	0.0615342	FCER1A
GATA2_20887958_ChIP-Seq_HPC-7_Mouse	1/1708	0.684651	0.894656	-0.548295	0.061034	MUC13
SETDB1_19884255_ChIP-Seq_MESC_Mouse	2020-01-01	0.745724	0.894656	-0.524238	0.0583561	BRIP1
SUZ12_18974828_ChIP-Seq_MESC_Mouse	1934-01-01	0.730141	0.894656	-0.498136	0.0554506	NPR1
RUNX1_22412390_ChIP-Seq_EML_Mouse	1/1770	0.697821	0.894656	-0.455945	0.050754	NPR1
STAT3_24763339_ChIP-Seq_IMN-ESCS_Mouse	1/1788	0.701544	0.894656	-0.441787	0.049178	1700017N19RIK
TAL1_20566737_ChIP-Seq_PRIMARY FETAL LIVER ERYTHROID _Mouse	1/1875	0.718919	0.894656	-0.427532	0.0475912	MUC13
KLF5_20875108_ChIP-Seq_MESC_Mouse	2000-01-01	0.74218	0.894656	-0.311071	0.0346272	IL9
FOXM1_26456572_ChIP-Seq_MCF7_Human	2000-01-01	0.74218	0.894656	-0.285393	0.0317688	CEACAM1
OLIG2_23332759_ChIP-Seq_OLIGODENDROCYTES_Mouse	2040-01-01	0.749221	0.894656	-0.276035	0.0307271	MUC13
BCL6_25482012_ChIP-Seq_CML-JURL-MK1_Human	2000-01-01	0.74218	0.894656	-0.270133	0.0300701	BRIP1
PRDM14_21183938_ChIP-Seq_MESC_Mouse	1944-01-01	0.731999	0.894656	-0.25026	0.027858	NPR1
TCF21_26020271_ChIP-Seq_SMOOTH MUSCLE_Human	2000-01-01	0.74218	0.894656	-0.229369	0.0255325	IL9
MYCN_18555785_ChIP-Seq_MESC_Mouse	2261-01-01	0.78489	0.894656	-0.220229	0.0245151	NPR1
GATA3_24758297_ChIP-Seq_MCF7_Human	2000-01-01	0.74218	0.894656	-0.216469	0.0240965	IL9
RBPJ_21746931_ChIP-Seq_IB4-LCL_Human	2013-01-01	0.744489	0.894656	-0.212739	0.0236813	FCER1A
RUNX2_24764292_ChIP-Seq_MC3T3_Mouse	2000-01-01	0.74218	0.894656	-0.192137	0.0213879	1700034E13RIK
RCOR3_21632747_ChIP-Seq_MESC_Mouse	2851-02-01	0.571716	0.894656	-0.169071	0.0188203	NPR1;OLFR1336
RXRA_24833708_ChIP-Seq_LIVER_Mouse	2000-01-01	0.74218	0.894656	-0.15765	0.017549	SLC17A3
POU3F1_26484290_ChIP-Seq_ESC_Mouse	2000-01-01	0.74218	0.894656	-0.13322	0.0148295	BRIP1
ELK3_25401928_ChIP-Seq_HUVEC_Human	2000-01-01	0.74218	0.894656	-0.114129	0.0127044	KRT15
FLI1_20887958_ChIP-Seq_HPC-7_Mouse	2030-01-01	0.747478	0.894656	-0.105572	0.0117519	MUC13
CREB1_20920259_ChIP-Seq_GC1-SPG_Mouse	3057-02-01	0.61066	0.894656	-0.0992482	0.0110479	OLFR331;KRT15
ATF3_23680149_ChIP-Seq_GBM1-GSC_Human	2189-01-01	0.773846	0.894656	-0.0666188	0.00741574	MMP10
DMRT1_23473982_ChIP-Seq_TESTES_Mouse	2072-01-01	0.754719	0.894656	-0.0451242	0.00502305	BRIP1
TEAD4_22529382_ChIP-Seq_TROPHECTODERM_Mouse	2293-01-01	0.789629	0.894656	-0.0349543	0.00389097	MMP10
SMARCD1_25818293_ChIP-Seq_ESC_Mouse	2119-01-01	0.762584	0.894656	0.00234877	-0.000261455	NPR1
SETDB1_19884257_ChIP-Seq_MESC_Mouse	2353-01-01	0.798243	0.894656	0.0119334	-0.00132838	CEACAM1
TP53_23651856_ChIP-Seq_MEF_Mouse	3193-02-01	0.634942	0.894656	0.0294059	-0.00327335	BRIP1;GM2670
MYC_18358816_ChIP-ChIP_MESC_Mouse	3413-01-01	0.904486	0.945421	0.139636	-0.00783707	BRIP1
NANOG_18692474_ChIP-Seq_MESC_Mouse	3052-01-01	0.87654	0.945421	0.153358	-0.00860721	OLFR152
BRD4_25478319_ChIP-Seq_HGPS_Human	2326-01-01	0.79441	0.894656	0.168307	-0.0187352	BRIP1
GATA1_21571218_ChIP-Seq_MEGAKARYOCYTES_Human	2601-01-01	0.830361	0.921277	0.298235	-0.0244537	MUC13
AR_19668381_ChIP-Seq_PC3_Human	3519-01-01	0.911454	0.945421	0.447144	-0.0250959	BRIP1
MTF2_20144788_ChIP-Seq_MESC_Mouse	2981-01-01	0.87018	0.945421	0.526185	-0.029532	NPR1
REST_21632747_ChIP-Seq_MESC_Mouse	2339-01-01	0.796264	0.894656	0.271066	-0.030174	OLFR1336
E2F1_18555785_ChIP-Seq_MESC_Mouse	4172-01-01	0.944694	0.95729	0.767094	-0.0334832	BRIP1
TP63_23658742_ChIP-Seq_EP156T_Human	3652-02-01	0.708561	0.894656	0.307848	-0.0342684	FCER1A;MMP10
SFPI1_20887958_ChIP-Seq_HPC-7_Mouse	2369-01-01	0.800482	0.894656	0.313627	-0.0349117	KRTAP31-1
STAT3_23295773_ChIP-Seq_U87_Human	3165-01-01	0.886045	0.945421	0.686736	-0.038543	CEACAM1
ASH2L_23239880_ChIP-Seq_MESC_Mouse	3336-01-01	0.899094	0.945421	0.749804	-0.0420826	NPR1
PPARD_21283829_ChIP-Seq_MYOFIBROBLAST_Human	3447-01-01	0.906777	0.945421	0.824593	-0.0462802	MUC13
TCF4_23295773_ChIP-Seq_U87_Human	3812-02-01	0.731285	0.894656	0.437891	-0.0487442	BRIP1;MUC13
MITF_21258399_ChIP-Seq_MELANOMA_Human	5578-01-01	0.980402	0.980402	2.49423	-0.0493663	CEACAM1
RUNX1_21571218_ChIP-Seq_MEGAKARYOCYTES_Human	5071-01-01	0.9714	0.977833	2.4051	-0.0539136	MMP10
SRY_25088423_ChIP-ChIP_EMBRYONIC GONADS_Mouse	3083-01-01	0.879222	0.945421	0.975825	-0.054768	KRT15
PPARG_20887899_ChIP-Seq_3T3-L1 PREADIPOCYTE _Mouse	3565-01-01	0.914322	0.945421	1.03559	-0.0581226	MUC13
EGR1_20690147_ChIP-Seq_ERYTHROLEUKEMIA_Human	6207-02-01	0.930258	0.948989	1.814	-0.0949784	BRIP1;NPR1
TP63_22573176_ChIP-Seq_HFKS_Human	4229-02-01	0.783815	0.894656	0.976327	-0.108681	KRT15;MMP10
SIN3B_21632747_ChIP-Seq_MESC_Mouse	4302-02-01	0.792068	0.894656	1.32411	-0.147395	NPR1;A530099J19RIK
SUZ12_20075857_ChIP-Seq_MESC_Mouse	4356-02-01	0.798	0.894656	1.397	-0.155508	NPR1;GM2670
CREM_20920259_ChIP-Seq_GC1-SPG_Mouse	5776-02-01	0.909631	0.945421	2.94539	-0.165309	NPR1;1700034E13RIK
HNF4A_19822575_ChIP-Seq_HepG2_Human	6083-02-01	0.924811	0.948989	3.34241	-0.175004	BRIP1;SLC17A3

## Sheet: TRANSFAC
TRANSFAC (TRANScription FACtor database)
Term	Overlap	P-value	Adjusted P-value	Z-score	Combined Score	Genes
TBP (mouse)	3182-12-01	0.000122619	0.01545	-1.5464	6.44872	OLFR887;OLFR1316;1810009J06RIK;OLFR862;OLFR1061;IL9;FCER1A;TAS2R131;1700017N19RIK;VMN2R38;OLFR1056;A530099J19RIK
SRF (mouse)	8/1782	0.000738128	0.0465021	-1.63904	5.02898	OLFR1316;OLFR862;OLFR1061;OLFR152;FCER1A;KRTAP31-1;VMN2R38;OLFR1056
Sox5 (mouse)	4/728	0.00941226	0.301379	-1.865	2.23686	OLFR8;OLFR331;KRT15;FCER1A
Stat3 (mouse)	6/1762	0.0139829	0.302072	-1.62495	1.94522	PSG19;OLFR152;TAS2R131;OLFR1336;KRTAP31-1;OLFR390
ETV4 (mouse)	6/1773	0.0143844	0.302072	-1.58192	1.8937	OLFR1316;KRT15;VMN1R103;1700017N19RIK;VMN2R38;OLFR429
CBEPB (mouse)	3275-09-01	0.0095676	0.301379	-1.55371	1.8635	PSG19;OLFR331;OLFR862;1810009J06RIK;OLFR1336;VMN1R103;KRTAP31-1;VMN2R38;OLFR390
CPEB1 (mouse)	5/1748	0.0475354	0.508352	-1.64112	1.11035	BRIP1;OLFR331;VMN1R103;KRTAP31-1;OLFR429
NFYA (mouse)	5/1748	0.0475354	0.508352	-1.62404	1.0988	BRIP1;OLFR331;VMN1R103;KRTAP31-1;OLFR429
NFYB (mouse)	5/1748	0.0475354	0.508352	-1.61537	1.09293	BRIP1;OLFR331;VMN1R103;KRTAP31-1;OLFR429
FOS (mouse)	5/1708	0.0437411	0.508352	-1.57682	1.06684	PSG19;OLFR887;IL9;MUC13;SLC17A3
CBEPA (mouse)	5/1764	0.0491076	0.508352	-1.56215	1.05692	OLFR887;IL9;TAS2R131;OLFR390;STFA2L1
ARID3A (mouse)	5/1893	0.0629304	0.528615	-1.65068	1.0523	NPR1;IL9;OLFR1336;1700017N19RIK;OLFR429
Sox2 (mouse)	5/1797	0.052449	0.508352	-1.5507	1.04918	OLFR887;OLFR862;OLFR1061;FCER1A;OLFR1056
NR3C1 (mouse)	5/1775	0.0502066	0.508352	-1.54882	1.0479	OLFR525;OLFR862;FCER1A;STFA2L1;A530099J19RIK
Gata1 (mouse)	5/1863	0.059533	0.528615	-1.49313	0.951861	PSG19;OLFR1316;OLFR152;VMN1R103;OLFR390
GABPA (human)	1/108	0.117733	0.875573	-1.75448	0.23313	FCER1A
Nkx2-5 (mouse)	2/515	0.118133	0.875573	-1.69951	0.225826	1700017N19RIK;SLC17A3
SREBF1 (mouse)	4/1735	0.135602	0.939196	-1.50002	0.0940977	BRIP1;OLFR331;VMN1R103;OLFR429
JUND (mouse)	4/1764	0.141625	0.939196	-1.45895	0.0915215	CEACAM1;OLFR1336;STFA2L1;A530099J19RIK
Arnt::Ahr (mouse)	1/207	0.212944	0.99917	-1.71941	0.00142766	MIR124A-2
POU3F1 (human)	1/162	0.170969	0.99917	-1.68048	0.00139534	IL9
Pax2 (mouse)	3/1516	0.251616	0.99917	-1.57994	0.00131186	CEACAM1;1700017N19RIK;OLFR429
Prrx2 (mouse)	2205-04-01	0.244875	0.99917	-1.52094	0.00126287	IL9;KRTAP31-1;1700017N19RIK;SLC17A3
Sox17 (mouse)	1/500	0.440009	0.99917	-1.50823	0.00125231	FCER1A
USF1 (mouse)	3/1219	0.163267	0.99917	-1.48336	0.00123167	BRIP1;NPR1;VMN2R38
NR5A1 (human)	3/1389	0.212674	0.99917	-1.46957	0.00122022	CEACAM1;MUC13;SLC17A3
SOX10 (mouse)	1/451	0.407058	0.99917	-1.46917	0.00121988	MMP10
FOXA1 (mouse)	3/1705	0.311449	0.99917	-1.40676	0.00116806	OLFR887;1700034E13RIK;SLC17A3
RORB (mouse)	2/1020	0.328218	0.99917	-1.37578	0.00114234	OLFR1316;OLFR429
NR2F1 (mouse)	2/1021	0.328643	0.99917	-1.37509	0.00114177	OLFR1316;OLFR429
JUN (mouse)	3/1699	0.30953	0.99917	-1.35844	0.00112794	SLC17A3;MMP10;A530099J19RIK
POU2F1 (mouse)	3/1735	0.321056	0.99917	-1.34054	0.00111308	OLFR887;OLFR1316;1700034E13RIK
HMGA1 (human)	2/1379	0.474479	0.99917	-1.33123	0.00110535	SLC17A3;MMP10
LEF1 (mouse)	3/1730	0.319454	0.99917	-1.33005	0.00110437	BRIP1;MUC13;STFA2L1
POU1F1 (mouse)	3/1754	0.327147	0.99917	-1.32109	0.00109693	CEACAM1;SLC17A3;STFA2L1
JUND (human)	2/1380	0.474862	0.99917	-1.32012	0.00109612	FCER1A;MMP10
ZFHX3 (human)	2/1504	0.521196	0.99917	-1.27331	0.00105725	CEACAM1;FCER1A
PGR (human)	2/1447	0.500212	0.99917	-1.26947	0.00105407	CEACAM1;KRT15
FOXA2 (mouse)	2/1441	0.497972	0.99917	-1.24881	0.00103692	OLFR1336;1700034E13RIK
Pdx1 (mouse)	1/907	0.653107	0.99917	-1.23133	0.0010224	KRTAP31-1
ZBTB16 (human)	2/1572	0.545498	0.99917	-1.22217	0.0010148	MUC13;SLC17A3
MIB2 (human)	2/1490	0.516093	0.99917	-1.20266	0.000998598	CEACAM1;SLC17A3
NR3C1 (human)	2/1590	0.551795	0.99917	-1.15151	0.000956126	CEACAM1;SLC17A3
En1 (mouse)	1/957	0.673089	0.99917	-1.14779	0.000953036	OLFR887
ETS1 (mouse)	2/1681	0.582739	0.99917	-1.1126	0.000923813	OLFR331;NPR1
CRTC3 (human)	1/1008	0.692321	0.99917	-1.09523	0.000909397	MUC13
IRF2 (mouse)	2/1706	0.590977	0.99917	-1.0919	0.000906633	OLFR862;OLFR1056
NR5A2 (mouse)	2/1748	0.604559	0.99917	-1.08608	0.000901796	OLFR862;MUC13
YY1 (mouse)	2/1700	0.58901	0.99917	-1.08448	0.000900468	OLFR1336;KRTAP31-1
RBPJ (mouse)	2/1735	0.600389	0.99917	-1.08007	0.000896808	1810009J06RIK;FCER1A
CBEPB (human)	2598-03-01	0.583627	0.99917	-1.07894	0.000895871	CEACAM1;NPR1;IL9
POU2F2 (mouse)	2/1754	0.606473	0.99917	-1.06281	0.000882477	OLFR1316;1700034E13RIK
IRF8 (mouse)	2/1770	0.611544	0.99917	-1.0311	0.000856147	OLFR8;FCER1A
Myb (mouse)	1902-02-01	0.651581	0.99917	-1.02912	0.000854498	OLFR331;1700017N19RIK
NFKB1 (mouse)	3284-04-01	0.530192	0.99917	-1.02663	0.000852432	PSG19;KRT15;MUC13;OLFR1336
NR5A1 (mouse)	1/1020	0.696685	0.99917	-1.00862	0.000837476	MUC13
CREB1 (human)	2749-03-01	0.623423	0.99917	-0.98102	0.000814563	CEACAM1;NPR1;MMP10
TFAP2D (human)	1/1324	0.789223	0.99917	-0.958541	0.000795898	BRIP1
APEX1 (human)	1/1373	0.801311	0.99917	-0.955699	0.000793538	MUC13
TP53 (mouse)	1/1266	0.773994	0.99917	-0.954614	0.000792637	NPR1
STAT3 (human)	2759-03-01	0.625973	0.99917	-0.937907	0.000778765	CEACAM1;IL9;SLC17A3
FOXF2 (human)	1/1379	0.802744	0.99917	-0.929817	0.000772048	CEACAM1
AHR (human)	1/1391	0.80558	0.99917	-0.910554	0.000756053	FCER1A
NFAT2 (human)	1/1376	0.802028	0.99917	-0.906765	0.000752907	MMP10
JUN (human)	2976-03-01	0.678562	0.99917	-0.906413	0.000752615	IL9;MUC13;SLC17A3
FOS (human)	1/1394	0.806283	0.99917	-0.888157	0.000737457	IL9
HINFP (human)	3047-03-01	0.694617	0.99917	-0.85553	0.000710366	IL9;FCER1A;SLC17A3
ATF4 (human)	1/1398	0.807216	0.99917	-0.843619	0.000700476	MUC13
E2F1 (mouse)	3056-03-01	0.696611	0.99917	-0.833857	0.00069237	TAS2R131;KRTAP31-1;STFA2L1
MYOG (human)	1/1404	0.808608	0.99917	-0.824351	0.000684476	MMP10
POU1F1 (human)	1/1408	0.80953	0.99917	-0.81444	0.000676247	SLC17A3
MYB (human)	1/1409	0.80976	0.99917	-0.812786	0.000674875	FCER1A
SRF (human)	3420-03-01	0.769631	0.99917	-0.806966	0.000670042	BRIP1;IL9;MMP10
SAMD9L (human)	1/1415	0.811134	0.99917	-0.803421	0.000667098	NPR1
BCL6 (human)	1/1399	0.807449	0.99917	-0.79657	0.00066141	NPR1
NFIA (human)	1/1416	0.811362	0.99917	-0.790635	0.000656481	KRT15
TBP (human)	2486-02-01	0.791842	0.99917	-0.78295	0.0006501	BRIP1;FCER1A
SNAI2 (human)	1/1428	0.814078	0.99917	-0.772557	0.000641471	KRT15
CEBPB (human)	1/1420	0.812272	0.99917	-0.765182	0.000635348	MUC13
TCF3 (human)	1/1428	0.814078	0.99917	-0.76002	0.000631061	KRT15
SNAI1 (human)	1/1428	0.814078	0.99917	-0.747547	0.000620705	KRT15
RUNX2 (human)	1/1458	0.820704	0.99917	-0.719595	0.000597496	CEACAM1
GATA6 (human)	1/1447	0.818301	0.99917	-0.709704	0.000589283	FCER1A
RELB (human)	1/1469	0.823075	0.99917	-0.678632	0.000563483	IL9
JDP2 (human)	1/1488	0.8271	0.99917	-0.666216	0.000553174	MMP10
UBTF (human)	1/1493	0.828145	0.99917	-0.640308	0.000531662	MUC13
MIR133B (human)	1/1500	0.829596	0.99917	-0.624597	0.000518617	CEACAM1
ELF3 (human)	1/1488	0.8271	0.99917	-0.623249	0.000517498	CEACAM1
TFAP2C (human)	1/1485	0.826471	0.99917	-0.623028	0.000517314	CEACAM1
ATF2 (human)	1/1517	0.833073	0.99917	-0.581845	0.000483119	SLC17A3
TEAD2 (mouse)	1/1591	0.847422	0.99917	-0.566575	0.00047044	BRIP1
EGR1 (mouse)	1/1617	0.852174	0.99917	-0.509156	0.000422764	OLFR1316
FOXL1 (human)	5755-04-01	0.920186	0.99917	-0.474112	0.000393665	BRIP1;FCER1A;MUC13;MMP10
TBX5 (mouse)	1/1663	0.860233	0.99917	-0.47311	0.000392834	SLC17A3
RELA (human)	2775-02-01	0.841523	0.99917	-0.468128	0.000388697	BRIP1;MUC13
STAT1 (human)	1/1667	0.860913	0.99917	-0.465067	0.000386156	SLC17A3
CACYBP (mouse)	1/1656	0.859035	0.99917	-0.445201	0.00036966	CEACAM1
IKZF1 (mouse)	1/1674	0.862096	0.99917	-0.418273	0.000347302	PSG19
MYOG (mouse)	1/1675	0.862264	0.99917	-0.413898	0.000343669	OLFR390
NR5A2 (human)	3815-03-01	0.832761	0.99917	-0.408017	0.000338786	CEACAM1;IL9;SLC17A3
SPI1 (mouse)	1/1680	0.863102	0.99917	-0.404531	0.000335891	OLFR1316
TP53 (human)	2866-02-01	0.854878	0.99917	-0.403353	0.000334913	MUC13;SLC17A3
HMGA1 (mouse)	1/1748	0.874018	0.99917	-0.38876	0.000322796	STFA2L1
ELK1 (mouse)	1/1727	0.87074	0.99917	-0.378269	0.000314085	STFA2L1
REL (mouse)	1/1752	0.874633	0.99917	-0.369349	0.000306679	CEACAM1
HNF1A (human)	1/1855	0.889508	0.99917	-0.352312	0.000292533	MUC13
HOXA5 (human)	3000-01-01	0.973787	0.99917	-0.348373	0.000289262	SLC17A3
NFATC3 (mouse)	1/1801	0.881937	0.99917	-0.33346	0.000276879	OLFR152
HNF4A (human)	2127-01-01	0.921037	0.99917	-0.299449	0.000248639	FCER1A
ETS1 (human)	4827-03-01	0.932766	0.99917	-0.295766	0.000245581	CEACAM1;KRT15;IL9
GATA3 (human)	2505-01-01	0.950786	0.99917	-0.25375	0.000210695	FCER1A
FOXC1 (human)	7/13142	0.99917	0.99917	-0.195807	0.000162583	BRIP1;CEACAM1;NPR1;FCER1A;MUC13;SLC17A3;MMP10
GATA1 (human)	2679-01-01	0.960506	0.99917	-0.192071	0.000159481	FCER1A
TCF4 (human)	4210-03-01	0.881066	0.99917	-0.164809	0.000136844	CEACAM1;MUC13;MMP10
PPARG (human)	3580-02-01	0.929609	0.99917	-0.158426	0.000131544	CEACAM1;IL9
GATA2 (human)	9985-05-01	0.99687	0.99917	-0.152319	0.000126474	BRIP1;KRT15;IL9;SLC17A3;MMP10
NFE2 (human)	2681-01-01	0.960606	0.99917	-0.150609	0.000125054	KRT15
NFIC (human)	4403-01-01	0.995903	0.99917	-0.148677	0.00012345	SLC17A3
POU2F2 (human)	2792-01-01	0.965792	0.99917	-0.138716	0.000115179	IL9
USF2 (human)	3792-02-01	0.943803	0.99917	-0.107545	8.92967e-05	BRIP1;KRT15
MEF2A (human)	2800-01-01	0.966139	0.99917	-0.105637	8.7713e-05	BRIP1
YY1 (human)	6042-02-01	0.996013	0.99917	-0.093676	7.77813e-05	IL9;MMP10
LEF1 (human)	4658-03-01	0.921049	0.99917	-0.0742942	6.16881e-05	CEACAM1;SLC17A3;MMP10
E2F1 (human)	4207-02-01	0.964295	0.99917	-0.0430856	3.57749e-05	CEACAM1;NPR1
NFKB1 (human)	3497-01-01	0.98625	0.99917	-0.0297753	2.47231e-05	NPR1
PITX2 (human)	3528-01-01	0.986798	0.99917	-0.000807936	6.70848e-07	CEACAM1

## Sheet: KEGG
KEGG Pathway
Term	Overlap	P-value	Adjusted P-value	Z-score	Combined Score	Genes
Asthma_Homo sapiens_hsa05310	1931-02-01	0.000128051	0.00192076	-1.6252	10.1657	IL9;FCER1A
Fc epsilon RI signaling pathway_Homo sapiens_hsa04664	1968-01-01	0.0387812	0.112158	-1.91573	4.19132	FCER1A
Aldosterone synthesis and secretion_Homo sapiens_hsa04925	1981-01-01	0.0459596	0.112158	-1.87045	4.09225	NPR1
Regulation of lipolysis in adipocytes_Homo sapiens_hsa04923	1956-01-01	0.0321191	0.112158	-1.87027	4.09185	NPR1
Renin secretion_Homo sapiens_hsa04924	1964-01-01	0.0365643	0.112158	-1.78374	3.90254	NPR1
Fanconi anemia pathway_Homo sapiens_hsa03460	1953-01-01	0.0304482	0.112158	-1.75422	3.83795	BRIP1
Oxytocin signaling pathway_Homo sapiens_hsa04921	1/158	0.0876569	0.112158	-1.73576	3.79757	NPR1
Phospholipase D signaling pathway_Homo sapiens_hsa04072	1/144	0.0801793	0.112158	-1.69283	3.70364	FCER1A
Vascular smooth muscle contraction_Homo sapiens_hsa04270	1/120	0.0672537	0.112158	-1.68082	3.67736	NPR1
Jak-STAT signaling pathway_Homo sapiens_hsa04630	1/158	0.0876569	0.112158	-1.67653	3.66798	IL9
cGMP-PKG signaling pathway_Homo sapiens_hsa04022	1/167	0.0924399	0.112158	-1.65664	3.62447	NPR1
Sphingolipid signaling pathway_Homo sapiens_hsa04071	1/120	0.0672537	0.112158	-1.62095	3.54639	FCER1A
cAMP signaling pathway_Homo sapiens_hsa04024	1/199	0.109294	0.1171	-1.60854	3.44986	NPR1
Purine metabolism_Homo sapiens_hsa00230	1/176	0.0972039	0.112158	-1.49125	3.26263	NPR1
Cytokine-cytokine receptor interaction_Homo sapiens_hsa04060	1/265	0.143312	0.143312	-1.53992	2.99165	IL9

## Sheet: WIKI
WIKI Pathway
Term	Overlap	P-value	Adjusted P-value	Z-score	Combined Score	Genes
IL1 and megakaryotyces in obesity_Homo sapiens_WP2865	2016-01-24	0.0207668	0.0513983	-1.93907	5.75545	FCER1A
IL-9 Signaling Pathway_Mus musculus_WP10	2016-01-24	0.0207668	0.0513983	-1.83321	5.44125	IL9
IL-9 Signaling Pathway_Homo sapiens_WP22	2016-01-17	0.0149872	0.0513983	-1.76983	5.25313	IL9
Matrix Metalloproteinases_Mus musculus_WP441	2016-01-29	0.0248785	0.0513983	-1.58429	4.7024	MMP10
Matrix Metalloproteinases_Homo sapiens_WP129	2016-01-30	0.0256992	0.0513983	-1.54822	4.59536	MMP10
TCR Signaling Pathway_Homo sapiens_WP69	1990-01-01	0.0739381	0.12323	-1.90645	3.99154	IL9
EGFR1 Signaling Pathway_Mus musculus_WP572	1/171	0.13601	0.170013	-2.01385	3.56831	CEACAM1
Purine metabolism_Mus musculus_WP2185	1/158	0.126279	0.170013	-1.84243	3.26457	NPR1
PluriNetWork_Mus musculus_WP1763	1/284	0.216999	0.24111	-1.97883	2.81489	NPR1
XPodNet - protein-protein interactions in the podocyte expanded by STRING_Mus musculus_WP2309	1/808	0.51723	0.51723	-1.98665	1.30974	NPR1

## Sheet: BIOCARTA
BIOCARTA Pathway
Term	Overlap	P-value	Adjusted P-value	Z-score	Combined Score	Genes
Fc Epsilon Receptor I Signaling in Mast Cells_Homo sapiens_h_fcer1Pathway	2016-01-29	0.0222387	0.0222387	-1.76432	6.71487	FCER1A

## Sheet: NCI
NCI-Nature Pathways
Term	Overlap	P-value	Adjusted P-value	Z-score	Combined Score	Genes
Fc-epsilon receptor I signaling in mast cells_Homo sapiens_86cd7795-6192-11e5-8ac5-06603eb7f303	1958-01-01	0.0458725	0.0458725	-1.71352	5.28088	FCER1A
Fanconi anemia pathway_Homo sapiens_6befb873-6192-11e5-8ac5-06603eb7f303	1947-01-01	0.0374017	0.0458725	-1.66672	5.13663	BRIP1

## Sheet: PANTHER
PANTHER
Term	Overlap	P-value	Adjusted P-value	Z-score	Combined Score	Genes
Interleukin signaling pathway_Homo sapiens_P00036	1986-01-01	0.0426053	0.0426053	-1.61062	5.08277	IL9

## Sheet: GEO_KINASE_PERT
Single Gene Perturbations from GEO down
Term	Overlap	P-value	Adjusted P-value	Z-score	Combined Score	Genes
PIK3CA_mutant_27_GDS4053	1/300	0.141884	0.141884	-2.12099	4.14176	MUC13
SYK_knockdown_280_GDS3609	2/300	0.00948609	0.099604	-1.77086	4.08458	NPR1;SLC17A3
SYK_knockdown_279_GDS3609	2/300	0.00948609	0.099604	-1.64592	3.7964	CEACAM1;IL9
CDK7_knockdown_138_GSE31534	1/300	0.141884	0.141884	-1.75827	3.43347	SLC17A3
MET_knockout_260_GSE25583	1/300	0.141884	0.141884	-1.66407	3.24951	MMP10
ERBB2_overexpression_230_GSE14990	1/300	0.141884	0.141884	-1.62064	3.16471	KRT15
ERBB3_drugactivation_31_GDS4361	1/300	0.141884	0.141884	-1.59342	3.11155	CEACAM1
ABL1_druginhibition_77_GSE24493	1/300	0.141884	0.141884	-1.59057	3.10599	IL9
TGFBR1_knockdown_102_GSE27869	1/300	0.141884	0.141884	-1.58517	3.09544	KRT15
MAPK1_knockdown_112_GSE27869	1/300	0.141884	0.141884	-1.58438	3.0939	SLC17A3
MAP2K1_druginhibition_172_GSE39984	1/300	0.141884	0.141884	-1.57096	3.0677	CEACAM1
GSK3B_knockdown_202_GDS4305	1/300	0.141884	0.141884	-1.56316	3.05246	FCER1A
MET_knockout_258_GSE25583	1/300	0.141884	0.141884	-1.5433	3.01368	BRIP1
TBK1_knockdown_53_GSE17643	1/300	0.141884	0.141884	-1.52339	2.9748	NPR1
TRIM28_knockout_302_GSE32224	1/300	0.141884	0.141884	-1.50509	2.93906	KRT15
FGFR1_drugactivation_149_GSE32316	1/300	0.141884	0.141884	-1.50467	2.93825	CEACAM1
GSK3B_knockdown_204_GDS4305	1/300	0.141884	0.141884	-1.47826	2.88667	NPR1
AKT1_knockdown_123_GSE27869	1/300	0.141884	0.141884	-1.47478	2.87988	MMP10
EPHA4_knockout_227_GSE34430	1/300	0.141884	0.141884	-1.42201	2.77683	MMP10
FGFR3_druginhibition_36_GDS5023	1/300	0.141884	0.141884	-1.41722	2.76747	CEACAM1
SCYL1_knockdown_194_GSE57646	1/300	0.141884	0.141884	-1.40315	2.73999	BRIP1

## Sheet: CORUM
CORUM: the comprehensive resource of mammalian protein complexes
Term	Overlap	P-value	Adjusted P-value	Z-score	Combined Score	Genes
PU.1-associated protein complex (mouse)	2016-01-05	0.00437078	0.00437078	-2.41008	13.0935	CEACAM1
BRCA1-BACH1 complex (human)	2016-01-02	0.00218659	0.00437078	-1.19083	6.46957	BRIP1

## Sheet: GO_BP
Go Biological Process
Term	Overlap	P-value	Adjusted P-value	Z-score	Combined Score	Genes
positive regulation of renal sodium excretion (GO:0035815)	2016-01-14	0.00942138	0.0805986	-2.72941	6.8734	NPR1
positive regulation of inflammatory response to antigenic stimulus (GO:0002863)	2016-01-10	0.00691676	0.0805986	-2.72133	6.85305	FCER1A
positive regulation of cGMP biosynthetic process (GO:0030828)	2016-01-18	0.0119204	0.0805986	-2.65165	6.67757	NPR1
regulation of interleukin-5 production (GO:0032674)	2016-01-15	0.0100467	0.0805986	-2.6465	6.66462	IL9
regulation of cGMP biosynthetic process (GO:0030826)	2016-01-19	0.0125443	0.0805986	-2.63377	6.63255	NPR1
positive regulation of urine volume (GO:0035810)	2016-01-13	0.00879576	0.0805986	-2.62275	6.6048	NPR1
receptor guanylyl cyclase signaling pathway (GO:0007168)	2016-01-11	0.00754344	0.0805986	-2.62128	6.60111	NPR1
regulation of mast cell degranulation (GO:0043304)	2016-01-18	0.0119204	0.0805986	-2.61497	6.5852	FCER1A
positive regulation of leukocyte degranulation (GO:0043302)	2016-01-12	0.00816978	0.0805986	-2.60491	6.55989	FCER1A
regulation of renal sodium excretion (GO:0035813)	2016-01-22	0.0144138	0.0805986	-2.60075	6.54941	NPR1
regulation of urine volume (GO:0035809)	2016-01-18	0.0119204	0.0805986	-2.59835	6.54336	NPR1
positive regulation of cGMP metabolic process (GO:0030825)	2016-01-20	0.0131678	0.0805986	-2.59482	6.53447	NPR1
regulation of mast cell activation involved in immune response (GO:0033006)	2016-01-19	0.0125443	0.0805986	-2.55609	6.43693	FCER1A
urate metabolic process (GO:0046415)	2016-01-13	0.00879576	0.0805986	-2.53447	6.38248	SLC17A3
regulation of inflammatory response to antigenic stimulus (GO:0002861)	2016-01-21	0.013791	0.0805986	-2.52686	6.36332	FCER1A
regulation of vascular permeability (GO:0043114)	2016-01-27	0.0175227	0.0805986	-2.523	6.35361	NPR1
regulation of excretion (GO:0044062)	2016-01-25	0.0162802	0.0805986	-2.51541	6.3345	NPR1
positive regulation of regulated secretory pathway (GO:1903307)	2016-01-17	0.0112962	0.0805986	-2.50333	6.30407	FCER1A
phosphate ion transport (GO:0006817)	2016-01-14	0.00942138	0.0805986	-2.49479	6.28258	SLC17A3
regulation of cGMP metabolic process (GO:0030823)	2016-01-22	0.0144138	0.0805986	-2.49236	6.27644	NPR1
positive regulation of B cell mediated immunity (GO:0002714)	2016-01-27	0.0175227	0.0805986	-2.49014	6.27086	FCER1A
regulation of leukocyte degranulation (GO:0043300)	2016-01-25	0.0162802	0.0805986	-2.48798	6.26542	FCER1A
positive regulation of immunoglobulin mediated immune response (GO:0002891)	2016-01-27	0.0175227	0.0805986	-2.48277	6.25228	FCER1A
leukotriene biosynthetic process (GO:0019370)	2016-01-24	0.0156584	0.0805986	-2.47347	6.22888	FCER1A
positive regulation of myeloid leukocyte mediated immunity (GO:0002888)	2016-01-12	0.00816978	0.0805986	-2.47122	6.22322	FCER1A
positive regulation of mast cell activation (GO:0033005)	2016-01-12	0.00816978	0.0805986	-2.46295	6.20238	FCER1A
phosphate ion transmembrane transport (GO:0035435)	2016-01-12	0.00816978	0.0805986	-2.45304	6.17744	SLC17A3
regulation of granulocyte macrophage colony-stimulating factor production (GO:0032645)	2016-01-10	0.00691676	0.0805986	-2.44263	6.15122	FCER1A
cGMP biosynthetic process (GO:0006182)	2016-01-16	0.0106716	0.0805986	-2.43766	6.1387	NPR1
regulation of myeloid leukocyte mediated immunity (GO:0002886)	2016-01-25	0.0162802	0.0805986	-2.40781	6.06354	FCER1A
monoamine transport (GO:0015844)	2016-01-22	0.0144138	0.0805986	-2.3998	6.04334	FCER1A
epithelial structure maintenance (GO:0010669)	2016-01-17	0.0112962	0.0805986	-2.39684	6.03591	MUC13
regulation of acute inflammatory response to antigenic stimulus (GO:0002864)	2016-01-11	0.00754344	0.0805986	-2.38647	6.00979	FCER1A
regulation of cytokine biosynthetic process (GO:0042035)	1993-02-01	0.00153087	0.0805986	-2.35853	5.93943	IL9;FCER1A
positive regulation of secretion (GO:0051047)	2/273	0.0121773	0.0805986	-2.3521	5.92323	NPR1;FCER1A
positive regulation of acute inflammatory response (GO:0002675)	2016-01-26	0.0169016	0.0805986	-2.3512	5.92097	FCER1A
dopamine metabolic process (GO:0042417)	2016-01-28	0.0181434	0.0805986	-2.34694	5.91024	NPR1
positive regulation of cytokine production (GO:0001819)	2/327	0.0171334	0.0805986	-2.33795	5.8876	IL9;FCER1A
maintenance of gastrointestinal epithelium (GO:0030277)	2016-01-13	0.00879576	0.0805986	-2.32997	5.86751	MUC13
regulation of regulated secretory pathway (GO:1903305)	2016-01-30	0.0193838	0.0844842	-2.37095	5.85908	FCER1A
drug transmembrane transport (GO:0006855)	2016-01-16	0.0106716	0.0805986	-2.31973	5.84172	SLC17A3
drug transport (GO:0015893)	2016-01-23	0.0150363	0.0805986	-2.30224	5.79767	SLC17A3
regulation of mast cell activation (GO:0033003)	2016-01-27	0.0175227	0.0805986	-2.29824	5.78761	FCER1A
toxin transport (GO:1901998)	2016-01-09	0.00628973	0.0805986	-2.29192	5.77169	SLC17A3
positive regulation of mast cell degranulation (GO:0043306)	2016-01-09	0.00628973	0.0805986	-2.28996	5.76674	FCER1A
positive regulation of calcium-mediated signaling (GO:0050850)	2016-01-25	0.0162802	0.0805986	-2.28962	5.76589	FCER1A
positive regulation of granulocyte macrophage colony-stimulating factor production (GO:0032725)	2016-01-09	0.00628973	0.0805986	-2.28438	5.75269	FCER1A
positive regulation of cytokine biosynthetic process (GO:0042108)	1959-02-01	0.000634454	0.0805986	-2.26925	5.71459	IL9;FCER1A
cGMP metabolic process (GO:0046068)	2016-01-24	0.0156584	0.0805986	-2.26407	5.70154	NPR1
positive regulation of mast cell activation involved in immune response (GO:0033008)	2016-01-09	0.00628973	0.0805986	-2.25269	5.6729	FCER1A
regulation of cell growth (GO:0001558)	2/322	0.0166431	0.0805986	-2.24178	5.64541	NPR1;IL9
negative regulation of smooth muscle cell proliferation (GO:0048662)	2016-01-28	0.0181434	0.0805986	-2.21204	5.57052	NPR1
cyclic purine nucleotide metabolic process (GO:0052652)	1933-01-01	0.0212418	0.0908678	-2.31541	5.55316	NPR1
cyclic nucleotide biosynthetic process (GO:0009190)	1934-01-01	0.0218605	0.091814	-2.31886	5.53742	NPR1
regulation of vasodilation (GO:0042312)	1939-01-01	0.0249485	0.0959441	-2.32927	5.45979	NPR1
regulation of hypersensitivity (GO:0002883)	2016-01-08	0.00566234	0.0805986	-2.15497	5.42682	FCER1A
activation of JUN kinase activity (GO:0007257)	1936-01-01	0.0230967	0.0952739	-2.23337	5.25066	FCER1A
leukotriene metabolic process (GO:0006691)	1937-01-01	0.0237143	0.0959441	-2.23313	5.23443	FCER1A
Fc-epsilon receptor signaling pathway (GO:0038095)	1/295	0.171934	0.207941	-3.27531	5.14388	FCER1A
regulation of cytokine production (GO:0001817)	2/482	0.0352744	0.111965	-2.32431	5.08922	IL9;FCER1A
regulation of immunoglobulin mediated immune response (GO:0002889)	1940-01-01	0.025565	0.0959441	-2.16073	5.06472	FCER1A
regulation of calcium-mediated signaling (GO:0050848)	1938-01-01	0.0243316	0.0959441	-2.12921	4.99086	FCER1A
regulation of B cell mediated immunity (GO:0002712)	1941-01-01	0.0261812	0.0959441	-2.11854	4.96583	FCER1A
fatty acid derivative biosynthetic process (GO:1901570)	1942-01-01	0.0267971	0.0959441	-2.10512	4.93439	FCER1A
icosanoid biosynthetic process (GO:0046456)	1942-01-01	0.0267971	0.0959441	-2.10157	4.92606	FCER1A
carbohydrate derivative transport (GO:1901264)	1943-01-01	0.0274126	0.0959441	-2.09734	4.91615	SLC17A3
nitrogen compound transport (GO:0071705)	2/464	0.0328908	0.10854	-2.20434	4.89504	FCER1A;SLC17A3
catecholamine metabolic process (GO:0006584)	1943-01-01	0.0274126	0.0959441	-2.05516	4.81727	NPR1
catechol-containing compound metabolic process (GO:0009712)	1943-01-01	0.0274126	0.0959441	-2.05093	4.80736	NPR1
Fc receptor signaling pathway (GO:0038093)	1/352	0.201844	0.230821	-3.11704	4.56993	FCER1A
positive regulation of exocytosis (GO:0045921)	1949-01-01	0.0310985	0.10722	-2.01125	4.49085	FCER1A
digestive system process (GO:0022600)	1951-01-01	0.0323243	0.108216	-1.99389	4.43365	MUC13
positive regulation of leukocyte mediated immunity (GO:0002705)	1978-01-01	0.0487389	0.117116	-2.05779	4.41312	FCER1A
positive regulation of adaptive immune response based on somatic recombination of immune receptors built from immunoglobulin superfamily domains (GO:0002824)	1971-01-01	0.0445072	0.117116	-2.05574	4.40873	FCER1A
positive regulation of adaptive immune response (GO:0002821)	1974-01-01	0.0463229	0.117116	-2.05173	4.40013	FCER1A
unsaturated fatty acid biosynthetic process (GO:0006636)	1951-01-01	0.0323243	0.108216	-1.96882	4.37792	FCER1A
positive regulation of lymphocyte mediated immunity (GO:0002708)	1969-01-01	0.0432951	0.117116	-2.0388	4.37239	FCER1A
regulation of blood vessel size (GO:0050880)	1963-01-01	0.0396505	0.117116	-2.00464	4.29913	NPR1
body fluid secretion (GO:0007589)	1971-01-01	0.0445072	0.117116	-1.99808	4.28506	NPR1
DNA geometric change (GO:0032392)	1957-01-01	0.0359936	0.112358	-1.9522	4.26764	BRIP1
regulation of tube size (GO:0035150)	1964-01-01	0.0402588	0.117116	-1.98913	4.26587	NPR1
vascular process in circulatory system (GO:0003018)	1986-01-01	0.0535548	0.117116	-1.9858	4.25873	NPR1
DNA duplex unwinding (GO:0032508)	1955-01-01	0.0347719	0.111965	-1.94013	4.24805	BRIP1
positive regulation of inflammatory response (GO:0050729)	1988-01-01	0.0547553	0.117116	-1.97787	4.24172	FCER1A
regulation of JUN kinase activity (GO:0043506)	1975-01-01	0.0469274	0.117116	-1.97039	4.22569	FCER1A
renal system process (GO:0003014)	1971-01-01	0.0445072	0.117116	-1.96185	4.20736	NPR1
positive regulation of purine nucleotide biosynthetic process (GO:1900373)	1984-01-01	0.0523528	0.117116	-1.95924	4.20176	NPR1
sodium ion transmembrane transport (GO:0035725)	1982-01-01	0.0511496	0.117116	-1.95643	4.19575	SLC17A3
positive regulation of cyclic nucleotide biosynthetic process (GO:0030804)	1982-01-01	0.0511496	0.117116	-1.95594	4.19469	NPR1
positive regulation of nucleotide biosynthetic process (GO:0030810)	1984-01-01	0.0523528	0.117116	-1.95322	4.18887	NPR1
integrin-mediated signaling pathway (GO:0007229)	1984-01-01	0.0523528	0.117116	-1.94912	4.18007	CEACAM1
regulation of lymphocyte mediated immunity (GO:0002706)	1995-01-01	0.0589467	0.121577	-1.9826	4.17775	FCER1A
negative regulation of blood vessel morphogenesis (GO:2000181)	1966-01-01	0.0414744	0.117116	-1.9478	4.17725	NPR1
negative regulation of angiogenesis (GO:0016525)	1964-01-01	0.0402588	0.117116	-1.94567	4.17267	NPR1
negative regulation of vasculature development (GO:1901343)	1970-01-01	0.0439014	0.117116	-1.9444	4.16995	NPR1
positive regulation of JUN kinase activity (GO:0043507)	1961-01-01	0.0384329	0.116816	-1.94127	4.16821	FCER1A
regulation of anion transport (GO:0044070)	1985-01-01	0.052954	0.117116	-1.93594	4.15181	SLC17A3
protein O-linked glycosylation (GO:0006493)	1983-01-01	0.0517514	0.117116	-1.93117	4.14158	MUC13
positive regulation of cyclic nucleotide metabolic process (GO:0030801)	1991-01-01	0.0565536	0.118763	-1.94198	4.13763	NPR1
organophosphate ester transport (GO:0015748)	1971-01-01	0.0445072	0.117116	-1.91886	4.11517	SLC17A3
regulation of acute inflammatory response (GO:0002673)	1966-01-01	0.0414744	0.117116	-1.91775	4.1128	FCER1A
regulation of adaptive immune response based on somatic recombination of immune receptors built from immunoglobulin superfamily domains (GO:0002822)	1/103	0.0637165	0.126884	-1.98967	4.10765	FCER1A
regulation of smooth muscle cell proliferation (GO:0048660)	1977-01-01	0.0481354	0.117116	-1.91367	4.10404	NPR1
O-glycan processing (GO:0016266)	1956-01-01	0.0353829	0.111965	-1.87331	4.10174	MUC13
collagen catabolic process (GO:0030574)	1974-01-01	0.0463229	0.117116	-1.90177	4.07852	MMP10
cyclic nucleotide metabolic process (GO:0009187)	1958-01-01	0.036604	0.11274	-1.86215	4.06446	NPR1
multicellular organismal catabolic process (GO:0044243)	1980-01-01	0.0499449	0.117116	-1.89316	4.06007	MMP10
regulation of adaptive immune response (GO:0002819)	1/112	0.0690569	0.130103	-1.99013	4.05873	FCER1A
icosanoid metabolic process (GO:0006690)	1988-01-01	0.0547553	0.117116	-1.8896	4.05243	FCER1A
collagen metabolic process (GO:0032963)	1983-01-01	0.0517514	0.117116	-1.88907	4.0513	MMP10
regulation of leukocyte mediated immunity (GO:0002703)	1/120	0.0737811	0.130103	-1.98093	4.03997	FCER1A
fatty acid derivative metabolic process (GO:1901568)	1988-01-01	0.0547553	0.117116	-1.88335	4.03903	FCER1A
multicellular organismal macromolecule metabolic process (GO:0044259)	1989-01-01	0.0553551	0.117312	-1.88253	4.0341	MMP10
DNA damage checkpoint (GO:0000077)	1977-01-01	0.0481354	0.117116	-1.88012	4.03208	BRIP1
DNA integrity checkpoint (GO:0031570)	1986-01-01	0.0535548	0.117116	-1.85888	3.98654	BRIP1
phenol-containing compound metabolic process (GO:0018958)	1981-01-01	0.0505474	0.117116	-1.85811	3.98489	NPR1
DNA conformation change (GO:0071103)	1999-01-01	0.0613343	0.125382	-1.91184	3.96971	BRIP1
regulation of exocytosis (GO:0017157)	1/112	0.0690569	0.130103	-1.9448	3.96629	FCER1A
positive regulation of immune effector process (GO:0002699)	1/133	0.0814126	0.132439	-1.96026	3.96293	FCER1A
circulatory system process (GO:0003013)	1/130	0.0796565	0.132439	-1.95676	3.95585	NPR1
fatty acid biosynthetic process (GO:0006633)	1/111	0.0684649	0.130103	-1.93668	3.94973	FCER1A
regulation of blood pressure (GO:0008217)	1/133	0.0814126	0.132439	-1.94886	3.93988	NPR1
positive regulation of cell growth (GO:0030307)	1/107	0.0660934	0.129386	-1.92606	3.93871	IL9
immune response-regulating cell surface receptor signaling pathway (GO:0002768)	1/444	0.248097	0.253586	-2.86646	3.93293	FCER1A
multicellular organismal metabolic process (GO:0044236)	1994-01-01	0.0583489	0.121429	-1.86524	3.93273	MMP10
positive regulation of homeostatic process (GO:0032846)	1/130	0.0796565	0.132439	-1.94447	3.931	NPR1
regulation of purine nucleotide biosynthetic process (GO:1900371)	1/119	0.0731918	0.130103	-1.92563	3.92719	NPR1
regulation of cyclic nucleotide biosynthetic process (GO:0030802)	1/116	0.0714217	0.130103	-1.9254	3.92671	NPR1
positive regulation of JNK cascade (GO:0046330)	1/107	0.0660934	0.129386	-1.91826	3.92276	FCER1A
regulation of nucleotide biosynthetic process (GO:0030808)	1/119	0.0731918	0.130103	-1.92277	3.92135	NPR1
unsaturated fatty acid metabolic process (GO:0033559)	1/100	0.0619303	0.12549	-1.88498	3.91231	FCER1A
organic hydroxy compound transport (GO:0015850)	1/102	0.0631215	0.126792	-1.88369	3.89021	FCER1A
positive regulation of response to wounding (GO:1903036)	1/130	0.0796565	0.132439	-1.92136	3.88429	FCER1A
purine nucleotide biosynthetic process (GO:0006164)	1/132	0.0808276	0.132439	-1.91691	3.87528	NPR1
positive regulation of stress-activated protein kinase signaling cascade (GO:0070304)	1/119	0.0731918	0.130103	-1.89261	3.85985	FCER1A
positive regulation of stress-activated MAPK cascade (GO:0032874)	1/118	0.0726021	0.130103	-1.88926	3.85301	FCER1A
purine ribonucleotide biosynthetic process (GO:0009152)	1/126	0.0773103	0.132439	-1.90491	3.85103	NPR1
double-strand break repair (GO:0006302)	1/114	0.07024	0.130103	-1.88493	3.84418	BRIP1
activation of MAPK activity (GO:0000187)	1/133	0.0814126	0.132439	-1.89936	3.8398	FCER1A
regulation of cyclic nucleotide metabolic process (GO:0030799)	1/133	0.0814126	0.132439	-1.89201	3.82495	NPR1
tissue homeostasis (GO:0001894)	1/129	0.0790705	0.132439	-1.8887	3.81827	MUC13
positive regulation of peptidyl-tyrosine phosphorylation (GO:0050731)	1/139	0.084916	0.137118	-1.91714	3.8092	FCER1A
extracellular matrix disassembly (GO:0022617)	1/116	0.0714217	0.130103	-1.85706	3.78735	MMP10
regulation of JNK cascade (GO:0046328)	1/148	0.0901487	0.139761	-1.9232	3.78452	FCER1A
ribonucleotide biosynthetic process (GO:0009260)	1/140	0.0854987	0.137118	-1.8899	3.75506	NPR1
purine-containing compound biosynthetic process (GO:0072522)	1/146	0.0889882	0.138894	-1.90112	3.75291	NPR1
ribose phosphate biosynthetic process (GO:0046390)	1/144	0.0878263	0.138013	-1.89288	3.74867	NPR1
inorganic anion transmembrane transport (GO:0098661)	1/108	0.0666867	0.129451	-1.82357	3.72821	SLC17A3
epidermis development (GO:0008544)	1/120	0.0737811	0.130103	-1.82392	3.71976	KRT15
regulation of ion homeostasis (GO:2000021)	1/160	0.0970843	0.147543	-1.93949	3.71149	NPR1
sodium ion transport (GO:0006814)	1/141	0.0860811	0.137118	-1.86784	3.71124	SLC17A3
inorganic anion transport (GO:0015698)	1/127	0.0778974	0.132439	-1.81429	3.66783	SLC17A3
negative regulation of cell growth (GO:0030308)	1/150	0.0913079	0.140614	-1.86747	3.66347	NPR1
cell cycle checkpoint (GO:0000075)	1/156	0.0947777	0.144991	-1.89658	3.66245	BRIP1
regulation of stress-activated protein kinase signaling cascade (GO:0070302)	1/171	0.103401	0.15396	-1.95606	3.65992	FCER1A
regulation of stress-activated MAPK cascade (GO:0032872)	1/170	0.102828	0.15396	-1.95354	3.6552	FCER1A
homophilic cell adhesion via plasma membrane adhesion molecules (GO:0007156)	1/142	0.0866632	0.137118	-1.83433	3.64466	CEACAM1
monocarboxylic acid biosynthetic process (GO:0072330)	1/167	0.101108	0.152654	-1.91233	3.59438	FCER1A
positive regulation of intracellular transport (GO:0032388)	1/217	0.129391	0.175819	-2.02569	3.52126	FCER1A
regulation of blood circulation (GO:1903522)	1/204	0.122114	0.17096	-1.98523	3.50656	NPR1
regulation of peptidyl-tyrosine phosphorylation (GO:0050730)	1/189	0.113652	0.16469	-1.94265	3.50394	FCER1A
positive regulation of response to external stimulus (GO:0032103)	1/201	0.120428	0.169627	-1.97115	3.49713	FCER1A
regulation of angiogenesis (GO:0045765)	1/179	0.10797	0.15886	-1.89962	3.4948	NPR1
positive regulation of growth (GO:0045927)	1/189	0.113652	0.16469	-1.9303	3.48166	IL9
nucleotide biosynthetic process (GO:0009165)	1/208	0.124359	0.171764	-1.9659	3.4632	NPR1
nucleoside phosphate biosynthetic process (GO:1901293)	1/209	0.124919	0.171764	-1.96435	3.46047	NPR1
regulation of vasculature development (GO:1901342)	1/197	0.118174	0.167474	-1.90378	3.40191	NPR1
regulation of anatomical structure size (GO:0090066)	1/232	0.13772	0.183892	-2.00458	3.39457	NPR1
anion transmembrane transport (GO:0098656)	1/172	0.103973	0.15396	-1.8008	3.3694	SLC17A3
positive regulation of MAP kinase activity (GO:0043406)	1/197	0.118174	0.167474	-1.87781	3.35551	FCER1A
anatomical structure homeostasis (GO:0060249)	1/208	0.124359	0.171764	-1.90049	3.34797	MUC13
cell-cell adhesion (GO:0098609)	1/191	0.114784	0.16469	-1.81818	3.27944	CEACAM1
cell-cell adhesion via plasma-membrane adhesion molecules (GO:0098742)	1/190	0.114218	0.16469	-1.81667	3.27671	CEACAM1
regulation of inflammatory response (GO:0050727)	1/247	0.145978	0.191596	-1.97827	3.26883	FCER1A
regulation of immune effector process (GO:0002697)	1/264	0.155252	0.195709	-1.99787	3.25878	FCER1A
negative regulation of growth (GO:0045926)	1/221	0.131619	0.177801	-1.88052	3.24783	NPR1
organic acid transport (GO:0015849)	1/226	0.134397	0.180498	-1.89002	3.23578	SLC17A3
positive regulation of leukocyte activation (GO:0002696)	1/262	0.154166	0.195709	-1.98342	3.23521	FCER1A
positive regulation of secretion by cell (GO:1903532)	1/247	0.145978	0.191596	-1.94859	3.21978	FCER1A
activation of protein kinase activity (GO:0032147)	1/252	0.148715	0.194086	-1.96086	3.21475	FCER1A
positive regulation of cell activation (GO:0050867)	1/272	0.159585	0.195709	-1.96345	3.20263	FCER1A
positive regulation of defense response (GO:0031349)	1/272	0.159585	0.195709	-1.96316	3.20216	FCER1A
post-translational protein modification (GO:0043687)	1/211	0.126039	0.172278	-1.81766	3.19661	MUC13
angiogenesis (GO:0001525)	1/236	0.139929	0.185768	-1.87909	3.163	CEACAM1
positive regulation of protein serine/threonine kinase activity (GO:0071902)	1/257	0.151444	0.195439	-1.91581	3.12757	FCER1A
regulation of MAP kinase activity (GO:0043405)	1/273	0.160126	0.195709	-1.91621	3.12558	FCER1A
epithelium development (GO:0060429)	1/256	0.150899	0.195439	-1.91165	3.12077	KRT15
protein glycosylation (GO:0006486)	1/264	0.155252	0.195709	-1.9078	3.11186	MUC13
carboxylic acid biosynthetic process (GO:0046394)	1/272	0.159585	0.195709	-1.90529	3.10776	FCER1A
macromolecule glycosylation (GO:0043413)	1/264	0.155252	0.195709	-1.90291	3.10389	MUC13
organic acid biosynthetic process (GO:0016053)	1/272	0.159585	0.195709	-1.90015	3.09939	FCER1A
glycosylation (GO:0070085)	1/273	0.160126	0.195709	-1.88729	3.07841	MUC13
fatty acid metabolic process (GO:0006631)	1/280	0.163899	0.199267	-1.87971	3.03218	FCER1A
regulation of homeostatic process (GO:0032844)	1/314	0.182013	0.217849	-1.96392	2.99292	NPR1
regulation of vesicle-mediated transport (GO:0060627)	1/306	0.177782	0.213894	-1.92258	2.96514	FCER1A
regulation of response to wounding (GO:1903034)	1/347	0.199259	0.230144	-1.97232	2.89744	FCER1A
regulation of intracellular transport (GO:0032386)	1/394	0.223264	0.242678	-2.01516	2.85351	FCER1A
regulation of system process (GO:0044057)	1/371	0.211598	0.238392	-1.95744	2.80665	NPR1
nucleoside monophosphate catabolic process (GO:0009125)	1/335	0.193025	0.224065	-1.87549	2.8054	BRIP1
regulation of leukocyte activation (GO:0002694)	1/390	0.221246	0.242678	-1.97756	2.80027	FCER1A
ATP catabolic process (GO:0006200)	1/327	0.188846	0.223979	-1.87089	2.79922	BRIP1
purine nucleoside monophosphate catabolic process (GO:0009128)	1/333	0.191982	0.223979	-1.86439	2.7895	BRIP1
ribonucleoside monophosphate catabolic process (GO:0009158)	1/332	0.19146	0.223979	-1.86403	2.78897	BRIP1
purine ribonucleoside monophosphate catabolic process (GO:0009169)	1/332	0.19146	0.223979	-1.86158	2.78529	BRIP1
organic anion transport (GO:0015711)	1/328	0.189369	0.223979	-1.85696	2.77838	SLC17A3
regulation of cellular response to stress (GO:0080135)	1/404	0.228288	0.243017	-1.9433	2.74905	FCER1A
extracellular matrix organization (GO:0030198)	1/359	0.20545	0.233224	-1.8739	2.72794	MMP10
extracellular structure organization (GO:0043062)	1/360	0.205964	0.233224	-1.87348	2.72733	MMP10
regulation of cell activation (GO:0050865)	1/420	0.236267	0.246958	-1.94838	2.72488	FCER1A
cellular component disassembly (GO:0022411)	1/350	0.200811	0.230782	-1.85767	2.72386	MMP10
DNA repair (GO:0006281)	1/403	0.227787	0.243017	-1.92512	2.72333	BRIP1
positive regulation of MAPK cascade (GO:0043410)	1/395	0.223768	0.242678	-1.90986	2.70439	FCER1A
ATP metabolic process (GO:0046034)	1/377	0.214656	0.238392	-1.8743	2.68744	BRIP1
inflammatory response (GO:0006954)	1/376	0.214147	0.238392	-1.86619	2.67582	IL9
monovalent inorganic cation transport (GO:0015672)	1/384	0.218211	0.24118	-1.86346	2.65022	SLC17A3
purine ribonucleoside monophosphate metabolic process (GO:0009167)	1/402	0.227286	0.243017	-1.86795	2.64245	BRIP1
purine nucleoside monophosphate metabolic process (GO:0009126)	1/403	0.227787	0.243017	-1.86686	2.64091	BRIP1
carbohydrate derivative biosynthetic process (GO:1901137)	1/377	0.214656	0.238392	-1.84015	2.63847	NPR1
small molecule biosynthetic process (GO:0044283)	1/394	0.223264	0.242678	-1.85362	2.62476	FCER1A
secretion by cell (GO:0032940)	1/415	0.233781	0.245993	-1.86819	2.62004	FCER1A
ribonucleoside monophosphate metabolic process (GO:0009161)	1/416	0.234279	0.245993	-1.85236	2.59784	BRIP1
regulation of protein serine/threonine kinase activity (GO:0071900)	1/416	0.234279	0.245993	-1.84178	2.58301	FCER1A
organophosphate biosynthetic process (GO:0090407)	1/436	0.244172	0.252932	-1.87384	2.57585	NPR1
nucleoside monophosphate metabolic process (GO:0009123)	1/427	0.239734	0.249453	-1.84283	2.55874	BRIP1
positive regulation of protein kinase activity (GO:0045860)	1/456	0.253951	0.258426	-1.88028	2.54429	FCER1A
positive regulation of kinase activity (GO:0033674)	1/480	0.265538	0.266692	-1.87642	2.47999	FCER1A
inorganic cation transmembrane transport (GO:0098662)	1/440	0.246137	0.253586	-1.78479	2.44883	SLC17A3
anion transport (GO:0006820)	1/443	0.247608	0.253586	-1.77193	2.43118	SLC17A3
monocarboxylic acid metabolic process (GO:0032787)	1/473	0.262175	0.265624	-1.79167	2.37517	FCER1A
organic hydroxy compound metabolic process (GO:1901615)	1/476	0.263618	0.26592	-1.7862	2.36593	NPR1
lipid biosynthetic process (GO:0008610)	1/491	0.270794	0.270794	-1.8107	2.36548	FCER1A

[truncated: 5 more sheets: GO_CC, GO_MF, MAMILLIAN_PHENO, OMIM, PFAM]
