# Supplementary material for: Integrated analysis of genetic, behavioral, and biochemical data implicates neural stem cell-induced changes in immunity, neurotransmission and mitochondrial function in Dementia with Lewy Body mice
Source: Acta Neuropathol Commun. 2017 Mar 10;5:21. doi: 10.1186/s40478-017-0421-0 (PMC5345195; doi:10.1186/s40478-017-0421-0)
Supplement: Additional file 19: — ModuleAnnotation_enrichR_M17. Annotation result of M17 performed in enrichR. EnrichR currently contains annotated gene sets from 102 gene set libraries organized in 8 categories. Details of the gene set libraries in EnrichrR can be found in publications [25, 56]. Each tab of the file contains gene sets of a particular library that was found to be enriched in the module. The first column represent the gene set (Term), the second column shows the ratio of overlapping module genes with the gene set (Overlap), the following four columns are related to statistics (P-value, Adjusted P-value, Z-score, Combined Score) and the fifth column shows the symbols of the overlapping genes. The gene sets are ranked by combined score. (XLSX 412 kb) [file 40478_2017_421_MOESM19_ESM.xlsx]

## Sheet: EPIGENOME
Roadmap Epigenomics HM ChIP-seq
Term	Overlap	P-value	Adjusted P-value	Z-score	Combined Score	Genes
H3K36me3 CD4 Naive Primary Cells	6/293	3.13645e-05	0.00591105	-1.13271	5.81184	EIF4A1;SNORA62;SNORD69;SNORD66;SNORA69;SNORD99
H3K36me3 CD8 Naive Primary Cells	6/376	0.000100479	0.00796294	-1.19501	5.77542	SNORA62;SNORD69;SNORA69;SNORD99;SNORD66;SNORD71
H3K36me3 Mobilized CD34 Primary Cells	6/509	0.000403014	0.0159694	-1.3021	5.3869	SNORD17;SNORD69;SNORD66;SNORD89;SNORA34;SNORD71
H3K36me3 CD4+ CD25- IL17+ PMA-Ionomcyin stimulated Th17 Primary Cells	5/183	8.35207e-05	0.00796294	-0.950505	4.59375	SNORA62;SNORD69;SNORD99;SNORA15;SNORD71
H3K36me3 Pancreatic Islets	4/211	0.00014307	0.00907063	-0.954493	4.48871	SNORA62;SNORD66;SNORD99;SNORA34
H3K36me3 Mesenchymal Stem Cell Derived Adipocyte Cultured Cells	5/254	0.000287234	0.0151755	-1.06248	4.44976	SNORA62;EIF4A1;SNORD69;SNORD66;SNORD71
H3K36me3 CD4 Memory Primary Cells	6/273	0.000376072	0.0159694	-1.05644	4.37058	SNORA62;SNORD69;SNORD66;SNORA69;SNORD99;SNORD49B
H3K36me3 Adipose Derived Mesenchymal Stem Cell Cultured Cells	4/314	0.000632346	0.0200454	-1.10535	4.32164	EIF4A1;SNORD69;SNORD66;SNORD71
H3K36me3 CD4+ CD25int CD127+ Tmem Primary Cells	5/148	3.72937e-05	0.00591105	-0.838722	4.30343	SNORA62;SNORD69;SNORA69;SNORD66;SNORD99
H3K36me3 Brain Substantia Nigra	4/307	0.000581727	0.0200454	-1.09527	4.28225	SNORA62;SNORD69;SNORD66;SNORD99
H3K36me3 H1	5/874	0.00433174	0.0807742	-1.28979	3.24524	SNORA62;SNORD69;SNORD66;SNORD99;SNORD71
H3K36me3 Colonic Mucosa	5/534	0.00432042	0.0807742	-1.21964	3.06873	SNORA62;EIF4A1;SNORD69;SNORA69;SNORD99
H3K36me3 Neurosphere Cultured Cells Cortex Derived	3/151	0.000930179	0.0250362	-0.814244	3.00247	EIF4A1;SNORD17;SNORD66
H3K36me3 H9	2414-09-01	0.00806549	0.13653	-1.48115	2.94929	SNORA62;SWSAP1;SNORA69;SNORD66;SNORD99;SNORA15;SNORA34;SNORA21;SNORD52
H3K36me3 Treg Primary Cells	3/176	0.00143437	0.0324783	-0.838279	2.87293	SNORD66;SNORD99;SNORD71
H3K36me3 Breast vHMEC	3/152	0.000947743	0.0250362	-0.778307	2.86996	SNORA62;SNORD66;SNORD99
H3K36me3 CD4+ CD25- CD45RO+ Memory Primary Cells	4/159	0.00107662	0.0262528	-0.787966	2.86818	SNORA62;SNORD69;SNORA69;SNORD52
H3K36me3 H1 BMP4 Derived Mesendoderm Cultured Cells	4/259	0.00421865	0.0807742	-0.983497	2.47457	SNORA62;SNORD69;SNORD99;SNORD52
H3K36me3 CD8 Memory Primary Cells	4/330	0.00818317	0.13653	-1.07161	2.1338	EIF4A1;SNORD66;SNORA69;SNORD99
H3K36me3 Duodenum Mucosa	4/355	0.00996456	0.157938	-1.0722	1.97881	SNORA62;SNORD66;SNORD99;SNORD52
H4K20me1 H1	6/1257	0.0190129	0.249186	-1.34326	1.86654	SNORA62;SNORD69;SNORA69;SNORD99;ARL1;SNORA34
H3K36me3 Neurosphere Cultured Cells Ganglionic Eminence Derived	2/138	0.0132756	0.200399	-0.693195	1.11427	EIF4A1;SNORD66
H3K36me3 Skeletal Muscle	2/174	0.020438	0.249186	-0.738689	1.02645	EIF4A1;SNORD66
H3K36me3 CD34 Primary Cells	3/156	0.0166899	0.240486	-0.70971	1.0114	SNORD17;SNORD66;SNORD71
H3K36me3 Duodenum Smooth Muscle	2/164	0.0183154	0.249186	-0.709754	0.986242	SNORD66;SNORD71
H3K36me3 CD34 Cultured Cells	3/172	0.0200055	0.249186	-0.704009	0.978259	EIF4A1;SNORD66;SNORD71
H3K36me3 H1 Derived Mesenchymal Stem Cells	5/1093	0.0464836	0.545752	-1.22276	0.740489	SNORA69;SNORD66;SNORA15;SNORA21;SNORD71
H3K79me2 H1	4/1200	0.06158	0.697173	-1.18203	0.426384	SNORD17;SNORA21;SNORD52;SNORD49B
H3K9me3 H9	2/344	0.0695679	0.711388	-1.00281	0.341495	MC3R;TOMM22
H3K36me3 Brain Inferior Temporal Lobe	2/332	0.0654125	0.702082	-0.922139	0.326165	SNORA62;SNORD66
H3K36me3 Brain Mid Frontal Lobe	2/335	0.0664431	0.702082	-0.905328	0.320219	EIF4A1;SNORA62
H3K79me1 H9	3100-09-01	0.0843882	0.835971	-1.62781	0.291642	SNORA62;EIF4A1;THAP6;STAC;CTNNBIP1;SNORA69;SNORD99;ETFB;TOMM22
H3K36me3 IMR90	3/396	0.0885287	0.850413	-0.943088	0.152812	SNORA62;EIF4A1;SNORD17
H3K36me3 Colon Smooth Muscle	2/429	0.101283	0.944318	-0.967264	0.0554166	SNORD66;SNORD71
H3K9me3 Breast Myoepithelial Cells	2/447	0.108449	0.982242	-1.04528	0.0187287	SNORA7A;B3GALT6
H3K4me3 Duodenum Smooth Muscle	13/8472	0.515969	1	-2.11864	7.34083e-11	SWSAP1;CTNNBIP1;ARL1;B3GALT6;ETFB;TMEM141;TOMM22;THAP6;SNORA7A;EP400;SNORA21;SNX7;SNORD52
H3K4me3 Pancreatic Islets	13/8861	0.591242	1	-2.09133	7.2462e-11	EIF4A1;SWSAP1;CTNNBIP1;ARL1;ETFB;TMEM141;SNORD49B;TOMM22;THAP6;SNORA7A;SNORA21;SNX7;SNORD71
H3K4me1 CD4 Naive Primary Cells	6010-11-01	0.200527	1	-2.02622	7.02063e-11	EIF4A1;SWSAP1;THAP6;CTNNBIP1;SNORA69;ARL1;SNORD99;SNX7;SNORA21;TMEM141;SNORD49B
H3K4me3 Skeletal Muscle	14/8541	0.529502	1	-2.01487	6.98128e-11	SWSAP1;STAC;CTNNBIP1;ARL1;B3GALT6;ETFB;TMEM141;SNORD49B;TOMM22;SNORA7A;EP400;SNORA21;SNX7;SNORD52
H3K9ac Muscle Satellite Cultured Cells	16/10073	0.372503	1	-2.00544	6.94862e-11	SNORA62;SWSAP1;STAC;CTNNBIP1;ARL1;B3GALT6;ETFB;TMEM141;TOMM22;SNORA7A;SNORD69;SNORA69;EP400;SNX7;SNORA21;SNORD52
H3K4me1 Fetal Lung	8234-12-01	0.623288	1	-1.88942	6.54663e-11	SWSAP1;SNORD17;SNORA7A;STAC;CTNNBIP1;ARL1;B3GALT6;ETFB;SNORA21;TMEM141;SNORD52;TOMM22
H3K4me1 Brain Hippocampus Middle	7798-12-01	0.538787	1	-1.8878	6.54101e-11	THAP6;SNORA7A;STAC;CTNNBIP1;ARL1;EP400;B3GALT6;ETFB;SNORA21;SNX7;SNORD71;TOMM22
H3K9ac Peripheral Blood Mononuclear Primary Cells	13/8187	0.459737	1	-1.84881	6.40592e-11	SWSAP1;CTNNBIP1;ARL1;B3GALT6;TMEM141;TOMM22;SNORA7A;SNORD69;EP400;SNORA34;SNORA21;SNX7;SNORD52
H3K4me3 Brain Substantia Nigra	17/11372	0.617033	1	-1.75409	6.0777e-11	RPL5;SWSAP1;STAC;CTNNBIP1;ARL1;B3GALT6;ETFB;TMEM141;SNORD49B;TOMM22;MC3R;THAP6;SNORA7A;EP400;SNORA21;SNX7;SNORD52
H3K4me3 Mesenchymal Stem Cell Derived Adipocyte Cultured Cells	13/10063	0.665465	1	-1.68033	5.82216e-11	SWSAP1;STAC;CTNNBIP1;ARL1;B3GALT6;ETFB;TMEM141;TOMM22;SNORA7A;EP400;SNORA21;SNX7;SNORD52
H3K4ac H1	4059-10-01	0.122575	1	-1.55769	5.39721e-11	RPL5;SNORA62;EIF4A1;THAP6;STAC;CTNNBIP1;B3GALT6;ETFB;SNORA21;SNORD52
H3K4me1 Adult Kidney	5652-09-01	0.417746	1	-1.5246	5.28255e-11	SNORD17;THAP6;STAC;EP400;SNORD89;B3GALT6;SNX7;SNORA21;TOMM22
H4K5ac H9	5240-09-01	0.19358	1	-1.48251	5.13672e-11	RPL5;SWSAP1;SNORD17;THAP6;STAC;ARL1;B3GALT6;ETFB;SNORD52
H3K4me1 CD8 Naive Primary Cells	6393-12-01	0.411492	1	-1.45989	5.05834e-11	SNORA62;SNORD17;THAP6;SNORA7A;CTNNBIP1;SNORA69;EP400;B3GALT6;SNORA21;SNX7;SNORD49B;TOMM22
H3K9ac H9	15/9682	0.596497	1	-1.43545	4.97366e-11	RPL5;SWSAP1;STAC;ARL1;B3GALT6;ETFB;SNORD49B;TOMM22;SNORD17;THAP6;SNORA7A;EP400;SNORA21;SNX7;SNORD52
H3K9ac Brain Anterior Caudate	4789-10-01	0.396077	1	-1.43287	4.96474e-11	SNORA7A;CTNNBIP1;ARL1;EP400;SNORD99;B3GALT6;ETFB;SNORA21;SNX7;TOMM22
H3K4me3 CD4+ CD25- CD45RO+ Memory Primary Cells	7670-12-01	0.513189	1	-1.42938	4.95265e-11	SWSAP1;THAP6;SNORA7A;CTNNBIP1;ARL1;EP400;ETFB;SNORA21;TMEM141;SNORD52;SNORD49B;TOMM22
H2BK120ac H1	3491-07-01	0.137162	1	-1.42679	4.94365e-11	RPL5;SWSAP1;EIF4A1;THAP6;STAC;ETFB;SNORA21
H3K4me3 Adipose Nuclei	9454-12-01	0.697783	1	-1.41856	4.91515e-11	SWSAP1;SNORA7A;STAC;CTNNBIP1;ARL1;EP400;B3GALT6;ETFB;SNORA21;SNX7;TMEM141;TOMM22
H3K4me1 Bone Marrow Derived Mesenchymal Stem Cell Cultured Cells	5312-08-01	0.514967	1	-1.40791	4.87825e-11	EIF4A1;SNORD17;CTNNBIP1;ARL1;EP400;ETFB;TMEM141;TOMM22
H3K4me1 Adipose Nuclei	2902-07-01	0.148692	1	-1.40782	4.87795e-11	SWSAP1;SNORD17;SNORA7A;CTNNBIP1;ARL1;TMEM141;SNORD52
H3K56ac H9	5815-10-01	0.295302	1	-1.40657	4.8736e-11	SNORA62;RPL5;SWSAP1;THAP6;SNORD66;B3GALT6;ETFB;SNORA21;SNORD52;TOMM22
H3K4me3 CD8 Memory Primary Cells	13/9655	0.59145	1	-1.39845	4.84546e-11	CTNNBIP1;ARL1;B3GALT6;ETFB;TMEM141;SNORD49B;TOMM22;THAP6;SNORA7A;EP400;SNORA21;SNX7;SNORD52
H3K9ac Mesenchymal Stem Cell Derived Adipocyte Cultured Cells	14/8064	0.59096	1	-1.37456	4.76269e-11	SNORA62;STAC;CTNNBIP1;ARL1;B3GALT6;ETFB;TMEM141;TOMM22;THAP6;SNORD69;SNORD66;EP400;SNX7;SNORA21
H3K4me1 Adipose Derived Mesenchymal Stem Cell Cultured Cells	6944-10-01	0.683729	1	-1.36577	4.73224e-11	EIF4A1;SWSAP1;CTNNBIP1;SNORA69;ARL1;SNORD99;SNORA21;TMEM141;SNORD49B;TOMM22
H3K9ac Duodenum Mucosa	13/9271	0.666311	1	-1.35851	4.70707e-11	SNORA62;EIF4A1;SWSAP1;CTNNBIP1;ARL1;TMEM141;TOMM22;THAP6;SNORA7A;EP400;SNORA21;SNX7;SNORD52
H3K4me3 CD4 Naive Primary Cells	14/9819	0.621814	1	-1.35132	4.68215e-11	SWSAP1;CTNNBIP1;ARL1;B3GALT6;ETFB;TMEM141;SNORD49B;TOMM22;THAP6;SNORA7A;EP400;SNORA21;SNX7;SNORD52
H3K36me3 H1 BMP4 Derived Trophoblast Cultured Cells	2756-08-01	0.124064	1	-1.33039	4.60964e-11	SNORA62;SNORA7A;SNORD69;SNORD99;SNORA69;SNORA15;SNORA34;SNORD71
H3K9ac Rectal Smooth Muscle	6008-11-01	0.494896	1	-1.30971	4.538e-11	EIF4A1;RPL5;THAP6;SNORA7A;CTNNBIP1;ARL1;EP400;B3GALT6;ETFB;SNORA21;TMEM141
H3K14ac H9	15/8069	0.436468	1	-1.30583	4.52455e-11	EIF4A1;RPL5;SWSAP1;STAC;CTNNBIP1;ARL1;B3GALT6;SNORD49B;TOMM22;THAP6;SNORA7A;EP400;SNORA21;SNX7;SNORD52
H3K4me3 Brain Mid Frontal Lobe	15/10567	0.748127	1	-1.30392	4.51793e-11	SWSAP1;STAC;CTNNBIP1;ARL1;B3GALT6;ETFB;TMEM141;SNORD49B;TOMM22;THAP6;SNORA7A;EP400;SNORA21;SNX7;SNORD52
H3K56ac H1	13/7742	0.372841	1	-1.24807	4.3244e-11	EIF4A1;RPL5;SWSAP1;STAC;CTNNBIP1;B3GALT6;ETFB;SNORD49B;SNORD17;THAP6;SNORA7A;EP400;SNORA21
H3K4me3 CD4+ CD25- IL17+ PMA-Ionomcyin stimulated Th17 Primary Cells	8313-11-01	0.637976	1	-1.24682	4.32008e-11	SWSAP1;CTNNBIP1;ARL1;EP400;B3GALT6;ETFB;SNORA21;SNX7;TMEM141;SNORD52;TOMM22
H3K4me3 Brain Hippocampus Middle	15/12209	0.757939	1	-1.22752	4.25322e-11	RPL5;SWSAP1;STAC;CTNNBIP1;ARL1;B3GALT6;ETFB;TMEM141;SNORD49B;TOMM22;THAP6;SNORA7A;EP400;SNORA21;SNX7
H3K4me3 Neurosphere Cultured Cells Ganglionic Eminence Derived	13/10742	0.774031	1	-1.20798	4.18551e-11	STAC;CTNNBIP1;ARL1;B3GALT6;ETFB;TMEM141;SNORD49B;THAP6;SNORA7A;EP400;SNORA21;SNX7;SNORD52
H3K36me3 iPS DF 6.9	4003-09-01	0.226989	1	-1.20377	4.17092e-11	RPL5;SNORA62;THAP6;SNORD17;SNORD69;SNORD99;SNORA34;SNORD52;SNORD71
H3K23ac IMR90	3888-08-01	0.361414	1	-1.20237	4.16607e-11	SNORA62;THAP6;SNORA7A;SNORD69;SNORA69;ARL1;ETFB;SNORD52
H3K4me3 Brain Inferior Temporal Lobe	15/10636	0.758526	1	-1.19387	4.13662e-11	SWSAP1;STAC;CTNNBIP1;ARL1;B3GALT6;ETFB;TMEM141;SNORD49B;TOMM22;THAP6;SNORA7A;EP400;SNORA21;SNX7;SNORD52
H3K4me3 CD4 Memory Primary Cells	13/9903	0.637066	1	-1.19384	4.1365e-11	SWSAP1;CTNNBIP1;ARL1;B3GALT6;ETFB;TMEM141;SNORD49B;TOMM22;SNORA7A;EP400;SNORA21;SNX7;SNORD52
H3K23me2 H1	15/10263	0.699598	1	-1.1922	4.13084e-11	SWSAP1;STAC;CTNNBIP1;ARL1;B3GALT6;ETFB;TMEM141;SNORD49B;TOMM22;THAP6;SNORA7A;EP400;SNORA21;SNX7;SNORD52
H3K4me3 Penis Foreskin Keratinocyte Primary Cells	19/12296	0.642355	1	-1.18887	4.11931e-11	RPL5;SWSAP1;STAC;CTNNBIP1;ARL1;ETFB;TMEM141;SNORD49B;TOMM22;SNORD17;THAP6;SNORA7A;SNORA69;EP400;SNORD99;SNORD89;SNORA21;SNX7;SNORD71
H3K4me3 Brain Germinal Matrix	15/10755	0.775893	1	-1.18722	4.11358e-11	RPL5;SWSAP1;STAC;CTNNBIP1;ARL1;ETFB;SNORD49B;TOMM22;THAP6;SNORA7A;SNORA69;EP400;SNORA21;SNX7;SNORD52
H3K79me1 IMR90	2902-07-01	0.297351	1	-1.16745	4.04508e-11	SNORA62;THAP6;SNORD17;SNORA69;EP400;SNORD99;ARL1
H3K79me2 IMR90	6/1876	0.206501	1	-1.16699	4.0435e-11	SNORD17;SNORD99;SNORA15;TMEM141;SNORD52;TOMM22
H3K9ac Brain Cingulate Gyrus	4821-09-01	0.584247	1	-1.15293	3.99475e-11	THAP6;SNORA7A;SNORD69;ARL1;EP400;B3GALT6;SNX7;SNORA21;SNORD71
H4K8ac IMR90	17/10322	0.568331	1	-1.10358	3.82379e-11	RPL5;CTNNBIP1;ARL1;B3GALT6;ETFB;TMEM141;SNORD49B;TOMM22;SNORD17;THAP6;SNORA7A;SNORD69;EP400;SNORD99;SNORA21;SNX7;SNORD52
H3K9ac Breast Myoepithelial Cells	15/10656	0.761495	1	-1.0939	3.79023e-11	SNORA62;SWSAP1;STAC;CTNNBIP1;ARL1;ETFB;TMEM141;SNORD49B;TOMM22;THAP6;SNORA7A;SNORA69;EP400;SNORA21;SNX7
H2AK5ac IMR90	3561-09-01	0.284212	1	-1.06354	3.68504e-11	RPL5;THAP6;SNORA7A;CTNNBIP1;EP400;B3GALT6;ETFB;SNORA21;SNORD49B
H3K18ac H1	16/9697	0.599294	1	-1.05422	3.65275e-11	EIF4A1;RPL5;SWSAP1;STAC;CTNNBIP1;ARL1;B3GALT6;ETFB;TMEM141;TOMM22;THAP6;SNORA7A;EP400;SNORA21;SNX7;SNORD52
H3K23ac H1	4/1547	0.126302	1	-1.04881	3.634e-11	RPL5;B3GALT6;SNORD52;SNORD49B
H3K27ac H9	6048-11-01	0.340998	1	-1.04578	3.62352e-11	SNORA62;RPL5;SWSAP1;SNORD17;THAP6;SNORA7A;CTNNBIP1;ARL1;SNORD99;SNORA21;SNORD49B
H2AK5ac H9	5/1829	0.194145	1	-1.03908	3.6003e-11	RPL5;EIF4A1;SNORD17;ETFB;SNORA21
H4K5ac H1	15/9702	0.600224	1	-1.02866	3.56418e-11	SNORA62;RPL5;SWSAP1;CTNNBIP1;ARL1;B3GALT6;ETFB;TMEM141;TOMM22;THAP6;SNORA7A;EP400;SNORA21;SNX7;SNORD52
H3K27ac CD4+ CD25- CD45RO+ Memory Primary Cells	6470-10-01	0.592118	1	-1.02718	3.55905e-11	SNORA62;SNORD17;THAP6;ARL1;EP400;SNORA21;TMEM141;SNORD52;SNORD49B;TOMM22
H3K4ac IMR90	6751-12-01	0.48607	1	-1.02351	3.54636e-11	EIF4A1;RPL5;SNORD17;THAP6;SNORA7A;CTNNBIP1;ARL1;EP400;ETFB;SNX7;SNORD52;TOMM22
H3K27ac H1 BMP4 Derived Mesendoderm Cultured Cells	6583-09-01	0.61487	1	-0.979619	3.39427e-11	SNORA62;MC3R;CTNNBIP1;ARL1;B3GALT6;ETFB;SNX7;TMEM141;TOMM22
H3K4me1 Colon Smooth Muscle	3965-08-01	0.5734	1	-0.978342	3.38984e-11	SNORD17;SNORA7A;CTNNBIP1;ARL1;ETFB;SNORA21;TMEM141;TOMM22
H3K56ac IMR90	5790-10-01	0.447688	1	-0.95948	3.32449e-11	RPL5;THAP6;SNORA7A;CTNNBIP1;ARL1;B3GALT6;ETFB;SNORA21;SNX7;SNORD49B
H3K9ac Adipose Nuclei	4011-05-01	0.58455	1	-0.953093	3.30236e-11	SNORA62;THAP6;STAC;ARL1;SNX7
H4K8ac H9	4594-07-01	0.53197	1	-0.940972	3.26036e-11	SNORA62;MC3R;RPL5;THAP6;SNORD99;B3GALT6;SNORA21
H4K20me1 IMR90	2/461	0.114117	1	-0.938982	3.25346e-11	SNORA62;SNORD99
H3K9ac Brain Hippocampus Middle	5026-08-01	0.629268	1	-0.936364	3.24439e-11	SNORA62;ARL1;EP400;B3GALT6;ETFB;SNORA21;SNX7;SNORD71
H3K4me3 Adipose Derived Mesenchymal Stem Cell Cultured Cells	14/11058	0.816751	1	-0.936117	3.24354e-11	SWSAP1;STAC;CTNNBIP1;ARL1;B3GALT6;ETFB;TMEM141;SNORD49B;TOMM22;SNORA7A;EP400;SNORA21;SNX7;SNORD52
H3K79me1 H1	3999-10-01	0.581654	1	-0.935499	3.24139e-11	SNORA62;THAP6;SNORD17;STAC;CTNNBIP1;SNORD99;ARL1;ETFB;SNORA21;SNORD52
H3K79me2 H9	5/1252	0.206737	1	-0.894981	3.101e-11	SNORD66;SNORD99;SNORA21;SNORD52;SNORD49B
H3K4me3 Treg Primary Cells	7231-11-01	0.733576	1	-0.893216	3.09489e-11	SNORA7A;CTNNBIP1;ARL1;EP400;SNORD89;ETFB;SNORA21;SNX7;TMEM141;SNORD52;TOMM22
H3K9ac Colonic Mucosa	9014-12-01	0.756359	1	-0.885702	3.06885e-11	SNORA62;SNORD17;THAP6;SNORA7A;CTNNBIP1;ARL1;EP400;ETFB;SNORA21;SNX7;SNORD49B;TOMM22
H3K4me3 Fetal Brain	13/11141	0.827078	1	-0.874938	3.03156e-11	SWSAP1;STAC;CTNNBIP1;ARL1;B3GALT6;ETFB;TMEM141;SNORD49B;TOMM22;SNORA7A;EP400;SNORA21;SNORD52
H3K4me2 H1 BMP4 Derived Trophoblast Cultured Cells	13/9903	0.76839	1	-0.874889	3.03139e-11	SWSAP1;STAC;ARL1;B3GALT6;ETFB;SNORD49B;TOMM22;THAP6;SNORA7A;EP400;SNX7;SNORA21;SNORD52
H3K4me1 Mobilized CD34 Primary Cells	16/11973	0.83221	1	-0.87462	3.03046e-11	EIF4A1;RPL5;STAC;CTNNBIP1;ARL1;B3GALT6;TMEM141;SNORD49B;TOMM22;SNORD17;SNORA7A;SNORA69;EP400;SNORD99;SNORA21;SNX7
H3K9ac Rectal Mucosa	6261-09-01	0.709345	1	-0.86989	3.01407e-11	SNORA62;RPL5;THAP6;SNORA7A;CTNNBIP1;ARL1;B3GALT6;SNORA21;SNX7
H3K9me1 IMR90	3/1017	0.367901	1	-0.863759	2.99283e-11	SNORD17;SNORD99;SNORD52
H3K36me3 Fetal Lung	2/570	0.16059	1	-0.863599	2.99227e-11	SNORA69;SNORD66
H3K4me1 Adult Liver	4939-09-01	0.610446	1	-0.863037	2.99032e-11	SNORD17;SNORA7A;STAC;SNORA69;ARL1;B3GALT6;SNORA21;SNX7;TOMM22
H3K4me1 Brain Mid Frontal Lobe	5193-07-01	0.664109	1	-0.850014	2.9452e-11	THAP6;SNORA69;ARL1;ETFB;SNORA21;SNX7;TOMM22
H3K23ac H9	3436-05-01	0.437878	1	-0.846094	2.93162e-11	RPL5;EIF4A1;SNORA21;SNORD52;SNORD49B
H3K27ac CD4 Naive Primary Cells	15/9467	0.555866	1	-0.820084	2.8415e-11	EIF4A1;RPL5;SWSAP1;CTNNBIP1;ARL1;B3GALT6;ETFB;TMEM141;SNORD49B;TOMM22;THAP6;SNORA7A;EP400;SNORA21;SNORD52
H3K36me3 Penis Foreskin Fibroblast Primary Cells	2/638	0.191169	1	-0.804089	2.78608e-11	SNORD89;SNORD71
H3K27ac H1 Derived Mesenchymal Stem Cells	6370-10-01	0.571585	1	-0.792643	2.74642e-11	SNORA62;SNORD17;THAP6;CTNNBIP1;SNORD66;ARL1;EP400;ETFB;SNX7;TMEM141
H3K9ac Adipose Derived Mesenchymal Stem Cell Cultured Cells	13/8977	0.75072	1	-0.790126	2.7377e-11	SNORA62;STAC;CTNNBIP1;ARL1;ETFB;TOMM22;SNORD17;SNORD69;SNORD66;EP400;SNORD99;SNX7;SNORA21
H3K4me1 Skeletal Muscle	4154-07-01	0.618336	1	-0.78938	2.73511e-11	SNORA62;THAP6;STAC;EP400;SNORA69;SNORA21;TOMM22
H3K4me3 Breast vHMEC	14/10027	0.78607	1	-0.760417	2.63475e-11	SWSAP1;STAC;CTNNBIP1;ARL1;B3GALT6;ETFB;SNORD49B;TOMM22;THAP6;SNORA7A;EP400;SNORA21;SNX7;SNORD52
H3K4me1 Pancreatic Islets	1952-04-01	0.449459	1	-0.752308	2.60666e-11	SNORA7A;SNORD52;TMEM141;SNORD49B
H3K4me1 CD8 Memory Primary Cells	5259-09-01	0.677381	1	-0.740704	2.56645e-11	SNORA62;SNORD17;THAP6;SNORA7A;CTNNBIP1;ARL1;B3GALT6;SNORA21;TOMM22
H3K27ac CD8 Naive Primary Cells	7635-11-01	0.661353	1	-0.740606	2.56611e-11	SWSAP1;THAP6;SNORA7A;CTNNBIP1;ARL1;EP400;SNORD99;B3GALT6;SNORA21;TMEM141;TOMM22
H3K27ac iPS DF 6.9	2682-04-01	0.440238	1	-0.686892	2.38e-11	RPL5;THAP6;SNORD99;ETFB
H3K27ac Brain Inferior Temporal Lobe	4232-08-01	0.636166	1	-0.666401	2.309e-11	SNORA62;SNORD17;EP400;SNORD99;ARL1;ETFB;SNX7;TOMM22
H3K4me1 CD4+ CD25+ CD127- Treg Primary Cells	5677-07-01	0.754318	1	-0.656871	2.27598e-11	THAP6;SNORD89;ETFB;SNORA21;SNX7;SNORD52;TOMM22
H3K18ac H9	8790-12-01	0.721116	1	-0.639557	2.21599e-11	EIF4A1;RPL5;SNORD17;THAP6;SNORA7A;STAC;CTNNBIP1;ARL1;EP400;B3GALT6;SNX7;TOMM22
H3K27ac CD4+ CD25int CD127+ Tmem Primary Cells	7140-09-01	0.718282	1	-0.624667	2.1644e-11	SWSAP1;SNORA7A;ARL1;EP400;ETFB;SNORA21;TMEM141;SNORD49B;TOMM22
H3K9ac CD8 Naive Primary Cells	4254-06-01	0.641114	1	-0.624493	2.16379e-11	SWSAP1;THAP6;CTNNBIP1;ARL1;SNORA21;TOMM22
H2BK5ac H1	7863-12-01	0.701827	1	-0.618918	2.14448e-11	EIF4A1;RPL5;SWSAP1;THAP6;SNORA7A;STAC;CTNNBIP1;ARL1;ETFB;SNORA21;SNORD52;SNORD49B
H3K4me3 H1 Derived Mesenchymal Stem Cells	17/12936	0.750181	1	-0.617162	2.13839e-11	EIF4A1;RPL5;SWSAP1;STAC;CTNNBIP1;ARL1;B3GALT6;ETFB;TMEM141;SNORD49B;TOMM22;THAP6;SNORA7A;SNORD66;SNORA21;SNX7;SNORD52
H3K4me1 CD4 Memory Primary Cells	6807-09-01	0.797536	1	-0.608225	2.10743e-11	SWSAP1;THAP6;SNORA7A;CTNNBIP1;SNORA69;SNORD99;SNORA21;TMEM141;TOMM22
H3K4me3 iPS DF 6.9	17/13090	0.773466	1	-0.566323	1.96224e-11	SWSAP1;RPL5;STAC;CTNNBIP1;ARL1;B3GALT6;ETFB;TMEM141;SNORD49B;TOMM22;THAP6;SNORA7A;EP400;SNORD99;SNORA21;SNX7;SNORD52
H3K27me3 iPS-15b	2231-03-01	0.541487	1	-0.561491	1.9455e-11	MC3R;STAC;SNX7
H3K9ac Fetal Lung	5583-06-01	0.738126	1	-0.541858	1.87747e-11	SWSAP1;THAP6;ARL1;ETFB;SNORD52;SNORD49B
H4K20me1 H9	2/1136	0.421647	1	-0.541848	1.87744e-11	THAP6;ETFB
H3K36me3 Rectal Smooth Muscle	2/267	0.287163	1	-0.531356	1.84109e-11	SNORA69;SNORD71
H3K27ac H1 Derived Neuronal Progenitor Cultured Cells	5899-09-01	0.640434	1	-0.526473	1.82417e-11	SNORA62;SWSAP1;THAP6;CTNNBIP1;ARL1;SNORD99;ETFB;SNORA21;SNORD52
H3K4me3 CD4+ CD25+ CD127- Treg Primary Cells	13/9893	0.766929	1	-0.523592	1.81418e-11	RPL5;SWSAP1;STAC;CTNNBIP1;ARL1;ETFB;TMEM141;SNORD49B;TOMM22;THAP6;SNORA7A;EP400;SNORA21
H3K4me3 CD4+ CD25int CD127+ Tmem Primary Cells	13/9114	0.771226	1	-0.520097	1.80208e-11	SWSAP1;CTNNBIP1;ARL1;B3GALT6;ETFB;TMEM141;SNORD49B;TOMM22;THAP6;SNORA7A;EP400;SNORA21;SNX7
H3K36me3 Adult Kidney	3/360	0.366776	1	-0.501372	1.7372e-11	SNORD66;SNORD52;SNORD71
H3K36me3 Fetal Brain	1/237	0.259483	1	-0.498472	1.72715e-11	SNORD66
H3K36me3 Adult Liver	2/173	0.196925	1	-0.491929	1.70448e-11	SNORD66;SNORD71
H3K27me3 Brain Anterior Caudate	2/1470	0.55955	1	-0.485464	1.68208e-11	MC3R;STAC
H3K36me3 CD19 Primary Cells	1/149	0.172177	1	-0.484678	1.67935e-11	SNORD66
H3K36me3 Brain Germinal Matrix	1/166	0.189782	1	-0.48447	1.67863e-11	SNORD66
H3K36me3 Peripheral Blood Mononuclear Primary Cells	1/196	0.219972	1	-0.477647	1.65499e-11	SNORD66
H3K36me3 Breast Myoepithelial Cells	2/410	0.405961	1	-0.477553	1.65466e-11	SNORD17;SNORD66
H3K4me2 H1	15/11283	0.843873	1	-0.477309	1.65382e-11	SWSAP1;STAC;CTNNBIP1;ARL1;B3GALT6;ETFB;TMEM141;SNORD49B;TOMM22;THAP6;SNORA7A;EP400;SNORA21;SNX7;SNORD52
H3K27ac CD4+ CD25- IL17+ PMA-Ionomcyin stimulated Th17 Primary Cells	7316-10-01	0.747418	1	-0.473475	1.64054e-11	THAP6;CTNNBIP1;ARL1;EP400;ETFB;SNORA21;TMEM141;SNORD52;SNORD49B;TOMM22
H3K36me3 Brain Anterior Caudate	1/324	0.337032	1	-0.473046	1.63905e-11	SNORD66
H3K9me3 CD4+ CD25- Th Primary Cells	1/118	0.13912	1	-0.470209	1.62922e-11	STAC
H3K4me1 Brain Germinal Matrix	3743-05-01	0.715289	1	-0.464258	1.6086e-11	THAP6;CTNNBIP1;B3GALT6;ETFB;SNORA21
H3K36me3 Stomach Smooth Muscle	1/259	0.279881	1	-0.453816	1.57242e-11	SNORD66
H3K36me3 Brain Cingulate Gyrus	2/300	0.316459	1	-0.453168	1.57018e-11	SNORD69;SNORD66
H3K36me3 CD4+ CD25- CD45RA+ Naive Primary Cells	2/137	0.159529	1	-0.449644	1.55797e-11	EIF4A1;SNORA69
H3K36me3 CD4+ CD25- Th Primary Cells	1/131	0.153135	1	-0.449289	1.55674e-11	SNORD66
H3K36me3 Fetal Heart	1/143	0.165876	1	-0.448035	1.55239e-11	SNORD99
H3K36me3 Adipose Nuclei	3/187	0.211031	1	-0.439533	1.52293e-11	SNORA69;SNORD66;SNORD71
H3K4me3 Chondrocytes from Bone Marrow Derived Mesenchymal Stem Cell Cultured Cells	8957-11-01	0.856032	1	-0.434599	1.50583e-11	THAP6;STAC;CTNNBIP1;ARL1;EP400;B3GALT6;ETFB;SNORA21;SNX7;TMEM141;TOMM22
H3K4me3 H1 Derived Neuronal Progenitor Cultured Cells	15/12121	0.849474	1	-0.434338	1.50493e-11	SWSAP1;RPL5;STAC;CTNNBIP1;ARL1;B3GALT6;ETFB;TMEM141;SNORD49B;THAP6;SNORA7A;EP400;SNORA21;SNX7;SNORD52
H3K36me3 CD3 Primary Cells	1/164	0.187729	1	-0.430694	1.49231e-11	SNORD66
H3K36me3 Bone Marrow Derived Mesenchymal Stem Cell Cultured Cells	1/153	0.176352	1	-0.427361	1.48076e-11	EIF4A1
H4K5ac IMR90	14/8066	0.735625	1	-0.416421	1.44285e-11	RPL5;CTNNBIP1;ARL1;B3GALT6;ETFB;TMEM141;SNORD49B;TOMM22;SNORD17;THAP6;SNORA7A;SNORA21;SNX7;SNORD52
H3K4me3 Stomach Mucosa	8709-10-01	0.827219	1	-0.39638	1.37341e-11	SNORA7A;CTNNBIP1;ARL1;EP400;ETFB;SNORA21;SNX7;TMEM141;SNORD49B;TOMM22
H3K36me3 CD4+ CD25+ CD127- Treg Primary Cells	1/140	0.162708	1	-0.39292	1.36142e-11	SNORD66
H3K4me1 CD4+ CD25- IL17+ PMA-Ionomcyin stimulated Th17 Primary Cells	4661-08-01	0.72574	1	-0.390358	1.35254e-11	SNORA62;THAP6;CTNNBIP1;SNORD69;SNORA69;ARL1;SNORA21;TOMM22
H3K36me3 Brain Hippocampus Middle	1/509	0.476763	1	-0.388262	1.34528e-11	SNORD66
H3K9ac Chondrocytes from Bone Marrow Derived Mesenchymal Stem Cell Cultured Cells	4796-08-01	0.750754	1	-0.387991	1.34434e-11	SNORA62;THAP6;STAC;ARL1;EP400;ETFB;SNORA21;TOMM22
H3K36me3 Chondrocytes from Bone Marrow Derived Mesenchymal Stem Cell Cultured Cells	1/187	0.211031	1	-0.378543	1.31161e-11	EIF4A1
H3K4me3 CD34 Cultured Cells	13/9748	0.852401	1	-0.377351	1.30748e-11	SWSAP1;STAC;CTNNBIP1;ARL1;B3GALT6;ETFB;TMEM141;TOMM22;SNORA7A;EP400;SNORA21;SNX7;SNORD52
H3K27ac Brain Hippocampus Middle	13/10263	0.817408	1	-0.367272	1.27255e-11	SNORA62;RPL5;CTNNBIP1;ARL1;ETFB;SNORD49B;TOMM22;SNORD17;SNORA7A;EP400;SNORA21;SNX7;SNORD71
H3K27ac Brain Anterior Caudate	4689-05-01	0.731057	1	-0.351098	1.21652e-11	SNORA62;ARL1;B3GALT6;SNX7;SNORA21
H2AK5ac H1	3775-05-01	0.721985	1	-0.348488	1.20747e-11	RPL5;EIF4A1;SNORA7A;STAC;SNORA21
H3K4me1 Mesenchymal Stem Cell Derived Adipocyte Cultured Cells	5812-10-01	0.776417	1	-0.326181	1.13018e-11	SNORA62;THAP6;CTNNBIP1;SNORA69;ARL1;B3GALT6;ETFB;SNORA21;SNORD52;TOMM22
H3K4me3 Brain Anterior Caudate	14/10733	0.870645	1	-0.319765	1.10795e-11	RPL5;SWSAP1;STAC;CTNNBIP1;ARL1;B3GALT6;ETFB;TMEM141;SNORD49B;TOMM22;SNORA7A;EP400;SNORA21;SNX7
H3K9ac Skeletal Muscle	1/508	0.476091	1	-0.317547	1.10026e-11	SNORA69
H3K27me3 Neurosphere Cultured Cells Ganglionic Eminence Derived	1/557	0.508091	1	-0.309443	1.07218e-11	STAC
H3K4me3 CD19 Primary Cells	14/11008	0.810348	1	-0.289933	1.00459e-11	SWSAP1;STAC;CTNNBIP1;ARL1;B3GALT6;ETFB;TMEM141;SNORD49B;TOMM22;THAP6;SNORA7A;EP400;SNORA21;SNX7
H3K4me1 Fetal Brain	8255-10-01	0.870514	1	-0.280519	9.71967e-12	SWSAP1;THAP6;STAC;ARL1;B3GALT6;ETFB;SNORA21;TMEM141;SNORD52;TOMM22
H3K14ac H1	3541-07-01	0.670584	1	-0.252587	8.75184e-12	THAP6;STAC;B3GALT6;ETFB;SNORA21;SNX7;SNORD52
H3K4me2 IMR90	9864-11-01	0.864788	1	-0.246257	8.53251e-12	SWSAP1;SNORA7A;CTNNBIP1;ARL1;EP400;B3GALT6;ETFB;SNORA21;SNX7;SNORD52;TOMM22
H3K4me1 CD4+ CD25int CD127+ Tmem Primary Cells	2991-04-01	0.744903	1	-0.242261	8.39406e-12	SWSAP1;SNORA7A;SNORA21;TOMM22
H3K4me1 Brain Substantia Nigra	5820-09-01	0.777683	1	-0.239728	8.3063e-12	THAP6;SNORA7A;CTNNBIP1;ARL1;B3GALT6;ETFB;SNORA21;SNORD71;TOMM22
H3K4me3 Colonic Mucosa	15/12388	0.877603	1	-0.222469	7.70828e-12	SWSAP1;STAC;CTNNBIP1;ARL1;B3GALT6;ETFB;TMEM141;SNORD49B;TOMM22;SNORD17;THAP6;SNORA7A;EP400;SNORA21;SNX7
H3K9me3 H1	4/1872	0.69421	1	-0.219659	7.61093e-12	RPL5;SWSAP1;B3GALT6;SNORD52
H2BK20ac H9	3527-05-01	0.667332	1	-0.189196	6.55542e-12	RPL5;EIF4A1;STAC;ARL1;SNORD49B
H3K4me3 Bone Marrow Derived Mesenchymal Stem Cell Cultured Cells	9133-11-01	0.874314	1	-0.169007	5.85591e-12	SNORA62;SWSAP1;SNORA7A;CTNNBIP1;ARL1;EP400;B3GALT6;ETFB;SNX7;SNORD52;TOMM22
H3K4me1 Breast vHMEC	4988-06-01	0.783623	1	-0.16079	5.57118e-12	SNORA62;SNORA69;ARL1;B3GALT6;SNORA21;TOMM22
H3K9ac Brain Mid Frontal Lobe	5043-07-01	0.792454	1	-0.158786	5.50174e-12	THAP6;SNORA7A;ARL1;EP400;ETFB;SNORA21;TMEM141
H4K91ac H9	4736-07-01	0.73983	1	-0.156548	5.42422e-12	EIF4A1;RPL5;THAP6;CTNNBIP1;ETFB;SNORA21;SNORD52
H3K4me3 Brain Cingulate Gyrus	13/10913	0.887842	1	-0.1434	4.96864e-12	SWSAP1;STAC;CTNNBIP1;ARL1;B3GALT6;ETFB;TMEM141;TOMM22;THAP6;SNORA7A;EP400;SNORA21;SNX7
H3K27me3 H1 BMP4 Derived Trophoblast Cultured Cells	2683-03-01	0.671788	1	-0.142979	4.95407e-12	EIF4A1;STAC;EP400
H3K4me3 CD3 Primary Cells	12/10669	0.864111	1	-0.141528	4.90379e-12	SWSAP1;SNORD17;SNORA7A;STAC;CTNNBIP1;ARL1;EP400;SNORA21;SNX7;TMEM141;SNORD49B;TOMM22
H3K4me3 Colon Smooth Muscle	13/11542	0.871671	1	-0.140142	4.85577e-12	SWSAP1;STAC;CTNNBIP1;ARL1;B3GALT6;ETFB;TMEM141;SNORD49B;TOMM22;THAP6;SNORA7A;SNORA21;SNX7
H3K4me1 CD4+ CD25- CD45RA+ Naive Primary Cells	3910-06-01	0.749059	1	-0.135589	4.69801e-12	CTNNBIP1;SNORA69;ARL1;B3GALT6;SNORA21;TOMM22
H3K27me3 Chondrocytes from Bone Marrow Derived Mesenchymal Stem Cell Cultured Cells	1/726	0.604629	1	-0.131686	4.56278e-12	MC3R
H3K4me3 H9	17/12921	0.852017	1	-0.109504	3.79418e-12	RPL5;SWSAP1;STAC;CTNNBIP1;ARL1;B3GALT6;ETFB;TMEM141;SNORD49B;TOMM22;SNORD17;THAP6;SNORA7A;EP400;SNORA21;SNX7;SNORD52
H3K4me3 H1 BMP4 Derived Trophoblast Cultured Cells	16/12957	0.856045	1	-0.101025	3.50038e-12	EIF4A1;RPL5;SWSAP1;STAC;CTNNBIP1;ARL1;ETFB;TMEM141;MC3R;THAP6;SNORA7A;EP400;SNORD66;SNORA21;SNX7;SNORD52
H3K4me1 CD4+ CD25- CD45RO+ Memory Primary Cells	4462-06-01	0.840372	1	-0.0814587	2.82245e-12	EIF4A1;SNORD99;SNORD89;SNORA21;TMEM141;TOMM22
H3K4me3 Duodenum Mucosa	11/10310	0.905602	1	-0.0476264	1.6502e-12	SWSAP1;SNORA7A;STAC;CTNNBIP1;ARL1;EP400;B3GALT6;SNORA21;SNX7;SNORD52;TOMM22
H3K4me3 Adult Kidney	11/10083	0.886151	1	-0.0469306	1.62609e-12	SNORA7A;CTNNBIP1;ARL1;EP400;B3GALT6;ETFB;SNORA21;SNX7;TMEM141;SNORD52;TOMM22
H3K9me3 IMR90	2/814	0.647381	1	-0.0414518	1.43626e-12	MC3R;B3GALT6
H3K4me1 Stomach Smooth Muscle	6508-07-01	0.868905	1	-0.0327494	1.13473e-12	SNORA62;SNORA7A;EP400;SNORA21;SNX7;TMEM141;TOMM22
H3K4me3 Adult Liver	9144-10-01	0.875399	1	-0.0277651	9.6203e-13	THAP6;SNORA7A;CTNNBIP1;ARL1;EP400;B3GALT6;SNORA21;TMEM141;SNORD49B;TOMM22
H3K27ac Mobilized CD34 Primary Cells	9300-12-01	0.797403	1	-0.00718161	2.48834e-13	SNORA62;SWSAP1;SNORD17;THAP6;CTNNBIP1;ARL1;EP400;B3GALT6;ETFB;SNORA21;TMEM141;TOMM22
H3K27ac iPS DF 19.11	7920-10-01	0.832888	1	-0.0069807	2.41873e-13	EIF4A1;MC3R;THAP6;STAC;CTNNBIP1;SNORA69;ARL1;SNORD99;SNX7;TMEM141
H3K27me3 Colon Smooth Muscle	1/852	0.664431	1	0.00895644	-3.1033e-13	MC3R
H3K27me3 Brain Inferior Temporal Lobe	1/868	0.67137	1	0.0293038	-1.01534e-12	STAC
H3K27ac CD4 Memory Primary Cells	13/9606	0.836205	1	0.0368963	-1.27841e-12	SWSAP1;CTNNBIP1;ARL1;B3GALT6;ETFB;TMEM141;SNORD49B;TOMM22;THAP6;SNORA7A;EP400;SNORD89;SNORA21
H4K91ac H1	5904-08-01	0.790691	1	0.0425462	-1.47418e-12	EIF4A1;RPL5;THAP6;SNORA7A;STAC;CTNNBIP1;ARL1;SNORA21
H3K9ac Brain Substantia Nigra	5389-07-01	0.842167	1	0.0469188	-1.62568e-12	SNORA62;THAP6;ARL1;EP400;SNORA21;SNX7;SNORD49B
H3K27me3 Treg Primary Cells	1/856	0.666179	1	0.0530668	-1.8387e-12	MC3R
H3K27me3 iPS-20b	1975-02-01	0.723041	1	0.0599068	-2.0757e-12	MC3R;STAC
H3K27ac CD8 Memory Primary Cells	7225-09-01	0.85149	1	0.0601419	-2.08385e-12	SWSAP1;THAP6;SNORA7A;CTNNBIP1;ARL1;EP400;B3GALT6;SNORA21;TOMM22
H3K9ac H1	13/11686	0.885564	1	0.0667904	-2.31421e-12	SWSAP1;STAC;CTNNBIP1;ARL1;B3GALT6;ETFB;TMEM141;TOMM22;THAP6;EP400;SNORA21;SNX7;SNORD52
H3K4me1 Breast Myoepithelial Cells	5445-06-01	0.849292	1	0.0818331	-2.83542e-12	MC3R;THAP6;SNORA69;SNORD66;ETFB;SNORA21
H3K9ac Bone Marrow Derived Mesenchymal Stem Cell Cultured Cells	7328-12-01	0.863016	1	0.0845174	-2.92843e-12	THAP6;STAC;CTNNBIP1;ARL1;EP400;B3GALT6;ETFB;SNORA21;SNX7;TMEM141;SNORD49B;TOMM22
H3K27ac H1 BMP4 Derived Trophoblast Cultured Cells	6846-09-01	0.803067	1	0.089433	-3.09875e-12	SWSAP1;THAP6;SNORA7A;CTNNBIP1;ARL1;EP400;SNORD99;SNORA21;SNX7
H3K4me3 Stomach Smooth Muscle	15/11420	0.927396	1	0.108954	-3.77515e-12	SWSAP1;STAC;CTNNBIP1;ARL1;B3GALT6;ETFB;TMEM141;SNORD49B;TOMM22;THAP6;SNORA7A;EP400;SNORA21;SNX7;SNORD52
H3K36me3 iPS DF 19.11	4036-04-01	0.772617	1	0.141041	-4.8869e-12	RPL5;CTNNBIP1;SNORA15;SNORD49B
H4K91ac IMR90	5763-08-01	0.768554	1	0.15315	-5.30646e-12	EIF4A1;THAP6;CTNNBIP1;ARL1;ETFB;SNX7;TMEM141;SNORD49B
H2BK20ac IMR90	1/976	0.714715	1	0.153982	-5.33531e-12	SNORD17
H3K9me3 Fetal Heart	1/913	0.690151	1	0.163661	-5.67066e-12	THAP6
H3K4me1 Brain Cingulate Gyrus	5555-07-01	0.862572	1	0.186817	-6.47301e-12	THAP6;SNORA7A;ARL1;EP400;ETFB;SNORA21;TOMM22
H3K4me1 H1 BMP4 Derived Trophoblast Cultured Cells	6403-07-01	0.857181	1	0.191951	-6.65088e-12	MC3R;SWSAP1;SNORD17;SNORA7A;STAC;CTNNBIP1;SNORD52
H3K4me3 Penis Foreskin Fibroblast Primary Cells	7607-08-01	0.890905	1	0.202764	-7.02554e-12	THAP6;STAC;CTNNBIP1;ARL1;B3GALT6;ETFB;SNX7;TOMM22
H3K4me1 Brain Inferior Temporal Lobe	5526-09-01	0.859161	1	0.203159	-7.03924e-12	SNORD17;THAP6;SNORA7A;SNORA69;B3GALT6;ETFB;SNORA21;SNORD71;TOMM22
H3K27me3 CD4+ CD25- CD45RO+ Memory Primary Cells	1/993	0.721015	1	0.221484	-7.67418e-12	STAC
H3K9ac Pancreatic Islets	8839-12-01	0.92067	1	0.264465	-9.1634e-12	SWSAP1;THAP6;SNORA7A;ARL1;EP400;SNORD89;ETFB;SNORA21;SNX7;SNORD52;SNORD71;TOMM22
H3K27ac IMR90	13/10600	0.856816	1	0.283951	-9.83856e-12	RPL5;CTNNBIP1;ARL1;ETFB;TMEM141;TOMM22;SNORD17;THAP6;SNORA7A;EP400;SNORA21;SNX7;SNORD52
H3K27me3 iPS DF 19.11	2112-04-01	0.757986	1	0.28488	-9.87078e-12	RPL5;SNORA7A;B3GALT6;SNORD52
H3K27ac H1	14/8921	0.852073	1	0.302161	-1.04695e-11	EIF4A1;RPL5;CTNNBIP1;ARL1;B3GALT6;ETFB;TMEM141;TOMM22;THAP6;SNORA7A;EP400;SNORA21;SNX7;SNORD52
H3K27me3 Skeletal Muscle	1/1093	0.755443	1	0.306776	-1.06294e-11	STAC
H3K4me3 CD4+ CD25- Th Primary Cells	12/10187	0.895394	1	0.334571	-1.15925e-11	SWSAP1;THAP6;SNORA7A;CTNNBIP1;ARL1;EP400;ETFB;SNORA21;SNX7;TMEM141;SNORD49B;TOMM22
H3K4me1 Duodenum Smooth Muscle	2384-02-01	0.816675	1	0.370162	-1.28257e-11	THAP6;CTNNBIP1
H3K4me1 H1	7652-10-01	0.954139	1	0.38137	-1.3214e-11	EIF4A1;SNORD17;STAC;CTNNBIP1;SNORA69;EP400;SNORD99;ETFB;SNX7;SNORD52
H3K4me2 H9	14/11812	0.949908	1	0.387113	-1.3413e-11	SNORA62;EIF4A1;STAC;CTNNBIP1;ARL1;B3GALT6;ETFB;TMEM141;TOMM22;THAP6;EP400;SNORA21;SNX7;SNORD52
H3K4me2 H1 BMP4 Derived Mesendoderm Cultured Cells	12/10539	0.965141	1	0.39337	-1.36298e-11	SNORA62;SNORD17;THAP6;STAC;CTNNBIP1;ARL1;EP400;B3GALT6;ETFB;SNX7;TMEM141;TOMM22
H3K4me3 Breast Myoepithelial Cells	15/11768	0.947695	1	0.394939	-1.36842e-11	SWSAP1;STAC;CTNNBIP1;ARL1;B3GALT6;ETFB;SNORD49B;TOMM22;MC3R;THAP6;SNORA7A;EP400;SNORA21;SNX7;SNORD52
H3K27me3 Rectal Mucosa	1/1105	0.759288	1	0.412583	-1.42955e-11	STAC
H3K4me3 iPS DF 19.11	16/13632	0.918595	1	0.417124	-1.44529e-11	RPL5;SWSAP1;STAC;CTNNBIP1;ARL1;B3GALT6;ETFB;TMEM141;SNORD49B;TOMM22;THAP6;SNORA7A;EP400;SNORA21;SNX7;SNORD52
H3K27me3 H9	2453-02-01	0.829486	1	0.420439	-1.45677e-11	MC3R;STAC
H3K4me2 Muscle Satellite Cultured Cells	8584-09-01	0.955638	1	0.422888	-1.46526e-11	SNORA7A;CTNNBIP1;ARL1;B3GALT6;ETFB;SNORA21;SNX7;TMEM141;TOMM22
H3K23me2 H9	7515-11-01	0.882233	1	0.424034	-1.46923e-11	MC3R;SWSAP1;THAP6;SNORA7A;CTNNBIP1;SNORD66;ARL1;SNORA21;SNORD52;SNORD49B;TOMM22
H3K4ac H9	5643-06-01	0.87253	1	0.441499	-1.52974e-11	EIF4A1;RPL5;SWSAP1;THAP6;ARL1;TOMM22
H3K4me3 IMR90	15/11627	0.940085	1	0.444758	-1.54103e-11	RPL5;SWSAP1;CTNNBIP1;ARL1;B3GALT6;ETFB;TMEM141;SNORD49B;TOMM22;THAP6;SNORA7A;EP400;SNORA21;SNX7;SNORD52
H3K9ac Stomach Smooth Muscle	7181-07-01	0.927469	1	0.466721	-1.61713e-11	THAP6;STAC;ARL1;EP400;SNORA21;SNX7;TOMM22
H3K27ac Brain Mid Frontal Lobe	4731-06-01	0.874327	1	0.49719	-1.7227e-11	EIF4A1;SNORD69;ARL1;ETFB;SNORA21;TOMM22
H3K14ac IMR90	4559-06-01	0.853359	1	0.505115	-1.75016e-11	SNORD17;SNORA7A;ARL1;SNORA21;SNX7;SNORD52
H3K4me1 Chondrocytes from Bone Marrow Derived Mesenchymal Stem Cell Cultured Cells	5860-07-01	0.894682	1	0.512561	-1.77596e-11	THAP6;SNORD69;SNORD89;ETFB;SNORA21;TMEM141;SNORD52
H3K9ac Adult Kidney	4719-06-01	0.872947	1	0.530307	-1.83745e-11	THAP6;CTNNBIP1;ARL1;EP400;ETFB;TOMM22
H3K27me3 Adipose Nuclei	1/1174	0.780291	1	0.530948	-1.83967e-11	STAC
H3K4me3 H1 BMP4 Derived Mesendoderm Cultured Cells	14/11547	0.971367	1	0.539876	-1.87061e-11	RPL5;SWSAP1;STAC;CTNNBIP1;ARL1;B3GALT6;ETFB;TMEM141;SNORD49B;THAP6;SNORA7A;EP400;SNX7;SNORD52
H3K4me1 H1 Derived Mesenchymal Stem Cells	6271-07-01	0.928151	1	0.548176	-1.89937e-11	MC3R;STAC;SNORA69;EP400;SNORD99;SNORD89;SNORD52
H3K27me3 CD4+ CD25+ CD127- Treg Primary Cells	1/1199	0.787455	1	0.57264	-1.98413e-11	SNX7
H3K27me3 Fetal Lung	1/1304	0.815161	1	0.572699	-1.98434e-11	STAC
H3K4me3 Mobilized CD34 Primary Cells	16/13279	0.944994	1	0.575106	-1.99268e-11	SWSAP1;STAC;CTNNBIP1;ARL1;B3GALT6;ETFB;TMEM141;SNORD49B;TOMM22;SNORD17;THAP6;SNORA7A;EP400;SNORA21;SNX7;SNORD52
H3K4me3 Rectal Smooth Muscle	9519-10-01	0.983925	1	0.589445	-2.04236e-11	SNORA7A;STAC;CTNNBIP1;ARL1;EP400;B3GALT6;SNORA21;SNX7;SNORD49B;TOMM22
H2BK5ac H9	2492-03-01	0.836383	1	0.592426	-2.05269e-11	THAP6;ETFB;SNORA21
H3K4me1 Muscle Satellite Cultured Cells	7385-08-01	0.977749	1	0.637673	-2.20946e-11	EIF4A1;CTNNBIP1;ARL1;ETFB;SNX7;TMEM141;SNORD52;TOMM22
H3K27me3 Brain Substantia Nigra	1/1351	0.826402	1	0.644248	-2.23225e-11	STAC
H3K4me1 IMR90	7093-08-01	0.969162	1	0.644913	-2.23455e-11	EIF4A1;CTNNBIP1;SNORA69;EP400;SNORD99;ETFB;TMEM141;SNORD52
H3K4me3 CD8 Naive Primary Cells	14/11714	0.888138	1	0.654606	-2.26814e-11	RPL5;SWSAP1;CTNNBIP1;ARL1;B3GALT6;ETFB;TMEM141;SNORD49B;TOMM22;THAP6;SNORA7A;EP400;SNORA21;SNX7
H3K9ac Brain Inferior Temporal Lobe	5416-05-01	0.935158	1	0.669078	-2.31828e-11	SNORA7A;ARL1;EP400;ETFB;SNORA21
H2BK12ac H1	6297-07-01	0.929932	1	0.679436	-2.35417e-11	RPL5;THAP6;SNORA7A;STAC;ARL1;ETFB;TOMM22
H3K27me3 Adipose Derived Mesenchymal Stem Cell Cultured Cells	1/1400	0.837419	1	0.69491	-2.40778e-11	MC3R
H3K4me1 CD34 Cultured Cells	6532-06-01	0.944429	1	0.695473	-2.40973e-11	STAC;ARL1;EP400;SNORA21;SNX7;TMEM141
H3K27me3 Mesenchymal Stem Cell Derived Adipocyte Cultured Cells	2/1437	0.845288	1	0.711121	-2.46395e-11	MC3R;STAC
H3K27ac Duodenum Smooth Muscle	5076-07-01	0.909105	1	0.714063	-2.47414e-11	SNORD17;CTNNBIP1;ARL1;B3GALT6;SNX7;TMEM141;TOMM22
H3K4me1 Colonic Mucosa	8202-11-01	0.974367	1	0.717962	-2.48766e-11	SNORA62;THAP6;SNORA7A;CTNNBIP1;ARL1;SNORD99;B3GALT6;ETFB;SNORA21;TMEM141;TOMM22
H3K4me3 Neurosphere Cultured Cells Cortex Derived	14/11659	0.974686	1	0.728169	-2.52302e-11	RPL5;SWSAP1;STAC;ARL1;B3GALT6;ETFB;TMEM141;SNORD49B;TOMM22;THAP6;SNORA7A;EP400;SNORA21;SNX7
H3K4me1 CD4+ CD25- Th Primary Cells	6222-07-01	0.972886	1	0.753781	-2.61176e-11	EIF4A1;STAC;ARL1;SNORD89;SNX7;TMEM141;TOMM22
H3K9ac IMR90	9730-10-01	0.966496	1	0.771813	-2.67424e-11	THAP6;SNORA7A;CTNNBIP1;ARL1;EP400;ETFB;SNX7;TMEM141;SNORD52;TOMM22
H3K4me1 H1 BMP4 Derived Mesendoderm Cultured Cells	5359-07-01	0.931293	1	0.774413	-2.68325e-11	SWSAP1;CTNNBIP1;EP400;B3GALT6;ETFB;SNX7;SNORA21
H3K4me1 iPS DF 6.9	5549-07-01	0.94346	1	0.786907	-2.72654e-11	SNORD17;SNORA7A;STAC;CTNNBIP1;ARL1;SNORD99;TOMM22
H3K4me1 Duodenum Mucosa	5560-06-01	0.944104	1	0.817065	-2.83103e-11	SNORA62;SNORD17;SNORA69;ARL1;B3GALT6;TMEM141
H3K27me3 Stomach Mucosa	2/1479	0.853775	1	0.84389	-2.92398e-11	MC3R;STAC
H3K27ac CD4+ CD25- CD45RA+ Naive Primary Cells	6469-07-01	0.940815	1	0.857857	-2.97238e-11	THAP6;ARL1;EP400;B3GALT6;SNORA21;TMEM141;SNORD49B
H3K27me3 CD4+ CD25- CD45RA+ Naive Primary Cells	1/1476	0.853184	1	0.892463	-3.09228e-11	MC3R
H3K4me1 Peripheral Blood Mononuclear Primary Cells	2815-04-01	0.88482	1	0.908603	-3.14821e-11	SNORA7A;SNORD69;SNORA34;SNORA21
H3K4me3 H1	17/13703	0.923798	1	0.908756	-3.14874e-11	RPL5;SWSAP1;STAC;CTNNBIP1;ARL1;B3GALT6;ETFB;TMEM141;SNORD49B;TOMM22;THAP6;SNORA7A;SNORA69;EP400;SNORA21;SNX7;SNORD52
H3K4me1 Penis Foreskin Keratinocyte Primary Cells	6593-07-01	0.947749	1	0.910738	-3.1556e-11	SNORA62;EIF4A1;MC3R;RPL5;THAP6;CTNNBIP1;SNORD99
H3K4me1 Neurosphere Cultured Cells Cortex Derived	7814-06-01	0.996374	1	0.937318	-3.2477e-11	SNORA7A;STAC;ARL1;EP400;ETFB;SNORA21
H3K4me1 Neurosphere Cultured Cells Ganglionic Eminence Derived	7002-06-01	0.989382	1	0.949927	-3.29139e-11	THAP6;STAC;ARL1;EP400;ETFB;SNORA21
H3K9me3 iPS DF 19.11	3152-03-01	0.921433	1	0.968171	-3.3546e-11	CTNNBIP1;SNORD52;SNORD49B
H3K27me3 Brain Hippocampus Middle	2/1581	0.87256	1	0.980294	-3.3966e-11	MC3R;STAC
H3K27me3 Colonic Mucosa	3006-03-01	0.907088	1	1.00562	-3.48435e-11	MC3R;STAC;SNX7
H3K4me3 CD4+ CD25- CD45RA+ Naive Primary Cells	12/10247	0.980983	1	1.01624	-3.52114e-11	THAP6;SNORA7A;CTNNBIP1;ARL1;EP400;ETFB;SNORA21;SNX7;TMEM141;SNORD52;SNORD49B;TOMM22
H2BK12ac H9	4798-04-01	0.958084	1	1.04393	-3.61709e-11	EIF4A1;RPL5;THAP6;ETFB
H3K4me1 iPS DF 19.11	5890-04-01	0.988881	1	1.05755	-3.6643e-11	SNORA62;STAC;ETFB;SNORD52
H3K18ac IMR90	7334-10-01	0.937253	1	1.05805	-3.66602e-11	EIF4A1;RPL5;SWSAP1;THAP6;CTNNBIP1;ARL1;ETFB;SNORA21;SNX7;SNORD49B
H3K27ac Brain Cingulate Gyrus	4562-07-01	0.94539	1	1.05879	-3.66857e-11	SNORA62;THAP6;EP400;ARL1;SNORA21;SNX7;TOMM22
H3K27me3 Penis Foreskin Fibroblast Primary Cells	1/1649	0.883766	1	1.07445	-3.72285e-11	STAC
H3K4me1 Brain Anterior Caudate	5661-05-01	0.985109	1	1.10741	-3.83706e-11	CTNNBIP1;ARL1;SNX7;SNORA21;TOMM22
H3K9ac Colon Smooth Muscle	5415-05-01	0.979785	1	1.10831	-3.84016e-11	EIF4A1;CTNNBIP1;ETFB;TMEM141;SNORD49B
H3K27me3 Peripheral Blood Mononuclear Primary Cells	1/1685	0.889307	1	1.11079	-3.84874e-11	STAC
H3K9ac Adult Liver	5265-04-01	0.975744	1	1.11399	-3.85983e-11	SNORA7A;ARL1;EP400;SNORA21
H3K27me3 CD8 Memory Primary Cells	1/1623	0.879598	1	1.14052	-3.95179e-11	STAC
H2BK15ac H1	4003-02-01	0.972052	1	1.14104	-3.95357e-11	THAP6;STAC
H3K9ac Stomach Mucosa	5736-05-01	0.986457	1	1.14167	-3.95577e-11	THAP6;ARL1;B3GALT6;ETFB;SNX7
H2BK120ac H9	6960-08-01	0.96438	1	1.18499	-4.10584e-11	RPL5;SWSAP1;THAP6;SNORA7A;ARL1;SNORA21;SNORD49B;TOMM22
H3K27me3 CD3 Primary Cells	2/1718	0.894163	1	1.1932	-4.1343e-11	STAC;SNX7
H3K9ac Penis Foreskin Keratinocyte Primary Cells	8794-07-01	0.996207	1	1.2117	-4.19839e-11	EIF4A1;THAP6;SNORA7A;STAC;SNORA69;ARL1;SNX7
H3K27me3 Brain Germinal Matrix	2004-01-01	0.928469	1	1.23575	-4.28172e-11	THAP6
H3K4me1 Stomach Mucosa	4225-04-01	0.978975	1	1.24647	-4.31888e-11	SNORD17;SNORA69;ARL1;ETFB
H3K27me3 H1 BMP4 Derived Mesendoderm Cultured Cells	2482-01-01	0.963297	1	1.30981	-4.53832e-11	STAC
H3K4me1 Penis Foreskin Fibroblast Primary Cells	3933-02-01	0.995633	1	1.35616	-4.69892e-11	SNORA62;SNORA69
H3K4me1 H9	2822-01-01	1	1	1.38388	-4.79498e-11	SNORD99
H3K27me3 H1	4826-02-01	0.990558	1	1.39264	-4.82532e-11	MC3R;STAC
H2BK12ac IMR90	2712-02-01	0.97353	1	1.43184	-4.96115e-11	THAP6;SNX7
H3K27me3 Mobilized CD34 Primary Cells	4453-02-01	0.984402	1	1.46126	-5.0631e-11	MC3R;SNX7
H2BK120ac IMR90	2463-02-01	0.962299	1	1.50158	-5.20281e-11	THAP6;SNX7
H2BK15ac IMR90	3060-01-01	1	1	1.6095	-5.57672e-11	THAP6
H3K27me3 Duodenum Mucosa	1/1866	1	1	1.74187	-6.03539e-11	STAC
H3K27me3 Pancreatic Islets	1/1174	1	1	1.75922	-6.09548e-11	STAC
H3K27me3 CD8 Naive Primary Cells	2258-01-01	1	1	1.82057	-6.30807e-11	STAC
H3K27me3 Duodenum Smooth Muscle	1/1054	1	1	1.90886	-6.61399e-11	STAC
H3K9me3 Brain Mid Frontal Lobe	1/217	1	1	2.07821	-7.20076e-11	SNORA69
H3K36me3 Muscle Satellite Cultured Cells	1/292	1	1	2.17641	-7.54102e-11	SNORD66

## Sheet: ENCODE TF
ENCODE TF ChIP-seq
Term	Overlap	P-value	Adjusted P-value	Z-score	Combined Score	Genes
ZMIZ1_MEL cell line_mm9	10/1392	6.98014e-06	0.0050606	-1.7086	9.03214	EIF4A1;SNORA62;THAP6;SNORA7A;EP400;SNORD99;SNORA69;SNORD52;SNORD49B;TOMM22
CHD1_MEL cell line_mm9	6/691	0.000236423	0.0554298	-1.83128	5.29722	SNORA62;SNORD17;SNORD69;SNORA69;SNORD52;SNORD49B
CTCF_cortical plate_mm9	2000-09-01	0.00076455	0.0554298	-1.77757	5.14186	RPL5;MC3R;EP400;SNORD99;B3GALT6;1110001J03RIK;SNORD52;TMEM141;TOMM22
KAT2A_HeLa-S3_hg19	7/1112	0.000473192	0.0554298	-1.72263	4.98294	EIF4A1;RPL5;SNORA7A;EP400;SNORA21;TMEM141;SNORD49B
CTCF_G1E_mm9	2246-10-01	0.000391719	0.0554298	-1.70708	4.93798	RPL5;SNORA7A;EP400;SNORD99;B3GALT6;SNORA34;1110001J03RIK;TMEM141;RNU73B;SNORD52
USF1_C2C12_mm9	2000-09-01	0.00076455	0.0554298	-1.67839	4.85497	EIF4A1;SWSAP1;THAP6;TMEM256;MIR1983;ARL1;SNORD99;B3GALT6;SNORA21
POLR2AphosphoS5_G1E-ER4_mm9	1944-09-01	0.000622926	0.0554298	-1.66581	4.81859	RPL5;EIF4A1;SNORA62;THAP6;ETFB;SNORA21;SNORD52;RNU73B;SNORD49B
POLR2AphosphoS5_MEL cell line_mm9	2661-11-01	0.000349392	0.0554298	-1.62905	4.71225	RPL5;SWSAP1;SNORA62;THAP6;EP400;ETFB;1110001J03RIK;SNORA21;RNU73B;SNORD52;SNORD49B
POLR2AphosphoS2_MEL cell line_mm9	2000-09-01	0.00076455	0.0554298	-1.61138	4.66112	SNORA62;SNORD69;SNORA69;SNORD99;EP400;SNORA34;CCDC32;SNORD52;TOMM22
CTCF_MEL cell line_mm9	15/4882	0.000530807	0.0554298	-1.53077	4.42797	RPL5;SWSAP1;CTNNBIP1;B3GALT6;TMEM141;SNORD49B;TOMM22;MC3R;THAP6;SNORA7A;MIR1983;EP400;SNORD99;1110001J03RIK;SNORD52
CTCF_G1E-ER4_mm9	2540-10-01	0.00103145	0.0679817	-1.62236	4.36174	RPL5;SWSAP1;EP400;SNORD99;B3GALT6;1110001J03RIK;SNORD52;TMEM141;SNORD49B;TOMM22
CTCF_cerebellum_mm9	2000-08-01	0.00333736	0.175898	-1.75811	3.05533	RPL5;MC3R;EP400;SNORD99;B3GALT6;1110001J03RIK;TMEM141;TOMM22
CTCF_olfactory bulb_mm9	2000-08-01	0.00333736	0.175898	-1.69407	2.94405	RPL5;MC3R;SWSAP1;EP400;B3GALT6;1110001J03RIK;SNX7;TOMM22
MAX_myocyte_mm9	6/1160	0.00339665	0.175898	-1.68099	2.92131	EIF4A1;SWSAP1;B3GALT6;SNORA34;SNORD52;SNORD49B
ZZZ3_GM12878_hg19	3/293	0.00644669	0.292116	-1.82548	2.24644	RPL5;SNORA7A;SNORA21
CTCF_CH12.LX_mm9	3777-11-01	0.00614795	0.292116	-1.5835	1.94866	RPL5;MC3R;SNORA7A;SNORD99;EP400;SNORA34;1110001J03RIK;SNORD52;TMEM141;SNORD49B;TOMM22
CTCF_bone marrow_mm9	2000-07-01	0.0126036	0.326343	-1.65549	1.85383	MC3R;SWSAP1;SNORD99;B3GALT6;ETFB;TMEM141;TOMM22
MYC_MEL cell line_mm9	2000-07-01	0.0126036	0.326343	-1.6478	1.84522	SWSAP1;RPL5;THAP6;SNORA7A;SNORD99;SNORA21;SNORD52
CTCF_lung_mm9	2000-07-01	0.0126036	0.326343	-1.62417	1.81876	MC3R;SWSAP1;SNORD99;B3GALT6;1110001J03RIK;TMEM141;TOMM22
POLR2AphosphoS2_A549_hg19	2000-07-01	0.0126036	0.326343	-1.60124	1.79308	SNORA62;SNORD17;SNORD69;SNORD66;SNORD99;SNORA69;TOMM22
CTCF_bone marrow macrophage_mm9	2000-07-01	0.0126036	0.326343	-1.60011	1.79181	RPL5;STAC;EP400;CCDC32;1110001J03RIK;SNX7;TOMM22
KAT2A_GM12878_hg19	7/1849	0.00837238	0.326343	-1.57607	1.76489	SWSAP1;EIF4A1;RPL5;THAP6;SNORA7A;SNORA21;SNORD49B
KAT2A_MEL cell line_mm9	2000-07-01	0.0126036	0.326343	-1.57591	1.76472	RPL5;SNORA7A;PET100;SNORD99;EP400;B3GALT6;TOMM22
HCFC1_MEL cell line_mm9	2000-07-01	0.0126036	0.326343	-1.56779	1.75562	SWSAP1;TMEM256;THAP6;PET100;ARL1;CCDC32;TOMM22
CHD2_MEL cell line_mm9	7/1826	0.00783585	0.326343	-1.55268	1.7387	SWSAP1;EIF4A1;SNORA62;PET100;SNORD99;RNU73B;SNORD52
CTCF_liver_mm9	2000-07-01	0.0126036	0.326343	-1.54573	1.73092	RPL5;MC3R;SWSAP1;EP400;B3GALT6;1110001J03RIK;TOMM22
CTCF_testis_mm9	2000-07-01	0.0126036	0.326343	-1.53824	1.72253	RPL5;MC3R;PET100;EP400;1110001J03RIK;SNX7;TOMM22
GATA1_MEL cell line_mm9	2994-09-01	0.0116584	0.326343	-1.53821	1.7225	RPL5;TMEM256;SNORD17;THAP6;PET100;SNORD69;CCDC32;ETFB;SNORD49B
SRF_HCT116_hg19	3/413	0.0161673	0.404183	-1.80982	1.6395	SNORA7A;CTNNBIP1;SNORA21
TAF7_K562_hg19	4/793	0.018603	0.423407	-1.65556	1.42282	RPL5;SNORA7A;SNORD52;SNORD49B
SRF_myocyte_mm9	6/1668	0.0186883	0.423407	-1.55148	1.33338	EIF4A1;PET100;CTNNBIP1;SNORD99;SNORA21;TOMM22
RAD21_MEL cell line_mm9	3199-09-01	0.017521	0.423407	-1.53112	1.31588	MC3R;RPL5;SWSAP1;THAP6;EP400;B3GALT6;1110001J03RIK;TMEM141;TOMM22
TEAD4_HepG2_hg19	2/244	0.0398572	0.546579	-1.76945	1.06888	RPL5;THAP6
TAL1_G1E_mm9	4/983	0.0369345	0.546579	-1.72164	1.04001	THAP6;SNORD69;SNORD99;EP400
CTCF_CD14-positive monocyte_hg19	2000-06-01	0.0407774	0.546579	-1.65158	0.997684	RPL5;EIF4A1;THAP6;ARL1;EP400;TOMM22
GATA1_G1E-ER4_mm9	3942-10-01	0.0235045	0.516386	-1.44602	0.955676	SNORA62;THAP6;SNORD17;SNORD69;SNORD99;EP400;SNORA34;ETFB;SNORD52;SNORD49B
USF1_HCT116_hg19	5/1402	0.0327556	0.546579	-1.58101	0.955051	EIF4A1;THAP6;B3GALT6;SNORA21;SNORD49B
USF1_myocyte_mm9	2000-06-01	0.0407774	0.546579	-1.5774	0.952868	EIF4A1;SWSAP1;THAP6;TMEM256;B3GALT6;SNORA21
ZNF143_K562_hg19	2000-06-01	0.0407774	0.546579	-1.56793	0.947152	EIF4A1;SWSAP1;RPL5;EP400;TMEM141;TOMM22
CTCF_GM10266_hg19	2000-06-01	0.0407774	0.546579	-1.56442	0.945028	RPL5;THAP6;EP400;SNORA15;B3GALT6;TOMM22
GABPA_CH12.LX_mm9	2000-06-01	0.0407774	0.546579	-1.5531	0.93819	RPL5;EIF4A1;TMEM256;PET100;EP400;TOMM22
ZNF384_ES-E14_mm9	2000-06-01	0.0407774	0.546579	-1.5494	0.935958	RPL5;SWSAP1;SNORD99;B3GALT6;SNORD49B;TOMM22
CTCF_ES-Bruce4_mm9	2000-06-01	0.0407774	0.546579	-1.52594	0.921784	RPL5;SWSAP1;SNORD99;1110001J03RIK;TMEM141;TOMM22
CTCF_heart_mm9	2000-06-01	0.0407774	0.546579	-1.50859	0.911302	RPL5;EP400;B3GALT6;1110001J03RIK;SNX7;TOMM22
HCFC1_K562_hg19	2000-06-01	0.0407774	0.546579	-1.50684	0.910245	EIF4A1;EP400;ARL1;ETFB;TMEM141;TOMM22
POLR2A_CH12.LX_mm9	2000-06-01	0.0407774	0.546579	-1.49748	0.904596	SWSAP1;THAP6;SNORA69;CCDC32;TMEM141;TOMM22
CREBBP_K562_hg19	2000-06-01	0.0407774	0.546579	-1.49392	0.902442	SWSAP1;MC3R;SNORA62;THAP6;SNORA7A;CTNNBIP1
MAZ_HeLa-S3_hg19	2000-06-01	0.0407774	0.546579	-1.49163	0.90106	EIF4A1;EP400;ARL1;B3GALT6;TMEM141;TOMM22
CTCF_C2C12_mm9	2000-06-01	0.0407774	0.546579	-1.47562	0.891391	RPL5;MC3R;EP400;1110001J03RIK;SNX7;TOMM22
ZNF143_HeLa-S3_hg19	2000-06-01	0.0407774	0.546579	-1.47314	0.889893	EIF4A1;SWSAP1;CTNNBIP1;ARL1;EP400;TOMM22
CEBPB_C2C12_mm9	5/1513	0.0432778	0.560293	-1.52815	0.88525	EIF4A1;MIR1983;ARL1;1110001J03RIK;SNORA21
SIN3A_CH12.LX_mm9	2000-06-01	0.0407774	0.546579	-1.46458	0.884717	SWSAP1;SNORA62;TMEM256;ARL1;ETFB;TOMM22
RFX5_HepG2_hg19	2000-06-01	0.0407774	0.546579	-1.46101	0.882562	SWSAP1;RPL5;EIF4A1;THAP6;TMEM141;TOMM22
MAZ_MEL cell line_mm9	2000-06-01	0.0407774	0.546579	-1.45548	0.879219	MC3R;EIF4A1;THAP6;PET100;1110001J03RIK;TOMM22
MAFK_HepG2_hg19	3120-08-01	0.0414646	0.546579	-1.4518	0.876998	SWSAP1;RPL5;EIF4A1;SNORD17;THAP6;SNORA69;SNORD71;TOMM22
KDM5B_H1-hESC_hg19	2000-06-01	0.0407774	0.546579	-1.41542	0.855023	SNORA62;STAC;SNORD69;SNORD66;TMEM141;SNORD49B
CEBPB_myocyte_mm9	3/640	0.0491832	0.60437	-1.67243	0.842186	EIF4A1;THAP6;ARL1
CEBPB_GM12878_hg19	3/639	0.0489959	0.60437	-1.66617	0.839032	RPL5;EIF4A1;SNORA21
STAT2_K562_hg19	2/271	0.0480671	0.60437	-1.63551	0.823593	SNORD52;TOMM22
CREB1_A549_hg19	4/1103	0.0525179	0.624188	-1.5759	0.74273	RPL5;THAP6;EP400;TOMM22
USF2_MEL cell line_mm9	2106-06-01	0.0503735	0.60868	-1.44431	0.717047	EIF4A1;SWSAP1;THAP6;TMEM256;B3GALT6;SNORA21
CTCF_foreskin fibroblast_hg19	2745-07-01	0.0577565	0.675378	-1.48599	0.583225	RPL5;THAP6;EP400;ARL1;SNX7;SNORD52;TOMM22
CEBPD_HepG2_hg19	4/1181	0.0643328	0.717558	-1.47393	0.4892	RPL5;EIF4A1;CTNNBIP1;TOMM22
POLR2A_H1-hESC_hg19	2809-07-01	0.0639339	0.717558	-1.38395	0.459335	THAP6;STAC;SNORD69;SNX7;TMEM141;SNORD49B;TOMM22
SP2_K562_hg19	2237-06-01	0.0640619	0.717558	-1.35973	0.451295	RPL5;SWSAP1;EIF4A1;CTNNBIP1;ETFB;TOMM22
TAL1_erythroblast_mm9	3/885	0.105159	0.753789	-1.55039	0.438208	THAP6;EP400;SNORA69
CTCF_T47D_hg19	4/1219	0.0705643	0.753789	-1.54452	0.436548	MC3R;EP400;TMEM141;TOMM22
SRF_K562_hg19	3/897	0.108372	0.753789	-1.52754	0.431748	SNORA7A;CTNNBIP1;SNORA21
CTCF_fibroblast of skin of abdomen_hg19	2317-06-01	0.0734353	0.753789	-1.51316	0.427683	RPL5;THAP6;SNORD17;EP400;SNORD52;TOMM22
SRF_HepG2_hg19	3/888	0.105959	0.753789	-1.49662	0.423009	SNORA7A;CTNNBIP1;SNORA21
CTCF_osteoblast_hg19	2000-05-01	0.111708	0.753789	-1.48406	0.419458	RPL5;EP400;SNX7;SNORD52;TOMM22
MAFK_ES-E14_mm9	4/1433	0.111231	0.753789	-1.48235	0.418976	TMEM256;SNORD17;MIR1983;1110001J03RIK
SPI1_HL-60_hg19	4/1245	0.075005	0.753789	-1.45729	0.411894	EIF4A1;SNORD17;EP400;SNORD52
CTCF_GM12866_hg19	5/1812	0.0809987	0.753789	-1.43947	0.406855	RPL5;THAP6;EP400;SNX7;TOMM22
YY1_GM12891_hg19	4/1281	0.081388	0.753789	-1.43107	0.40448	EIF4A1;THAP6;EP400;TOMM22
RELA_GM15510_hg19	2000-05-01	0.111708	0.753789	-1.42413	0.402519	THAP6;ARL1;ETFB;SNORD49B;TOMM22
ELK4_HeLa-S3_hg19	2000-05-01	0.111708	0.753789	-1.42265	0.402102	RPL5;EIF4A1;THAP6;EP400;TOMM22
CTCF_skeletal muscle myoblast_hg19	2000-05-01	0.111708	0.753789	-1.41107	0.398828	RPL5;THAP6;EP400;SNX7;TOMM22
CHD1_CH12.LX_mm9	2000-05-01	0.111708	0.753789	-1.40817	0.39801	EIF4A1;SNORD99;SNORA69;RNU73B;SNORD49B
CTCF_fibroblast of dermis_hg19	2000-05-01	0.111708	0.753789	-1.39737	0.394956	RPL5;SNORD17;EP400;SNX7;TOMM22
WRNIP1_GM12878_hg19	2000-05-01	0.111708	0.753789	-1.3955	0.394429	THAP6;SNORD17;SNORD89;SNORD49B;TOMM22
CTCF_myotube_hg19	2000-05-01	0.111708	0.753789	-1.39414	0.394043	RPL5;THAP6;EP400;SNORD52;TOMM22
MYC_GM12878_hg19	2000-05-01	0.111708	0.753789	-1.38521	0.391519	SWSAP1;THAP6;EP400;B3GALT6;TOMM22
CTCF_brain_mm9	2000-05-01	0.111708	0.753789	-1.38269	0.390808	RPL5;STAC;EP400;1110001J03RIK;TOMM22
TRIM28_HEK293_hg19	2000-05-01	0.111708	0.753789	-1.37728	0.38928	RPL5;THAP6;STAC;ARL1;TOMM22
YY1_NT2-D1_hg19	2000-05-01	0.111708	0.753789	-1.35986	0.384356	EIF4A1;SWSAP1;THAP6;B3GALT6;TOMM22
NRF1_HepG2_hg19	2000-05-01	0.111708	0.753789	-1.34657	0.380599	RPL5;ARL1;B3GALT6;ETFB;TMEM141
ELK4_HEK293_hg19	2000-05-01	0.111708	0.753789	-1.34299	0.379587	EIF4A1;SNORA7A;CTNNBIP1;B3GALT6;TOMM22
CTCF_embryonic fibroblast_mm9	2000-05-01	0.111708	0.753789	-1.34057	0.378902	RPL5;MC3R;1110001J03RIK;SNX7;TOMM22
CTCF_GM19238_hg19	2000-05-01	0.111708	0.753789	-1.33869	0.378371	THAP6;EP400;B3GALT6;SNX7;TOMM22
USF2_HepG2_hg19	2000-05-01	0.111708	0.753789	-1.33327	0.376839	RPL5;SWSAP1;SNORD17;THAP6;ARL1
ZNF384_MEL cell line_mm9	2000-05-01	0.111708	0.753789	-1.3259	0.374756	SWSAP1;RPL5;SNORD99;B3GALT6;TOMM22
USF2_K562_hg19	2000-05-01	0.111708	0.753789	-1.3257	0.3747	EIF4A1;SWSAP1;THAP6;B3GALT6;SNORD52
MAFF_HepG2_hg19	2000-05-01	0.111708	0.753789	-1.32234	0.373751	RPL5;SWSAP1;SNORD17;ETFB;SNORD71
CTCF_spleen_hg19	2000-05-01	0.111708	0.753789	-1.31292	0.371086	RPL5;EIF4A1;CTNNBIP1;ARL1;TMEM141
CHD1_GM12878_hg19	2000-05-01	0.111708	0.753789	-1.30862	0.369871	SNORD17;CTNNBIP1;EP400;SNORD49B;TOMM22
USF2_CH12.LX_mm9	2000-05-01	0.111708	0.753789	-1.30391	0.36854	EIF4A1;SWSAP1;TMEM256;THAP6;B3GALT6
MXI1_HeLa-S3_hg19	2000-05-01	0.111708	0.753789	-1.29795	0.366857	THAP6;ARL1;B3GALT6;TMEM141;TOMM22
KDM5A_H1-hESC_hg19	2000-05-01	0.111708	0.753789	-1.29741	0.366703	SWSAP1;THAP6;SNORA7A;ARL1;SNORD99
CTCF_limb_mm9	2000-05-01	0.111708	0.753789	-1.2951	0.366052	RPL5;MC3R;EP400;1110001J03RIK;TOMM22
PML_K562_hg19	4/1438	0.112289	0.753789	-1.27429	0.36017	RPL5;EIF4A1;THAP6;TOMM22
GTF2F1_H1-hESC_hg19	2000-05-01	0.111708	0.753789	-1.27297	0.359796	EIF4A1;THAP6;EP400;TMEM141;TOMM22
MAX_C2C12_mm9	2000-05-01	0.111708	0.753789	-1.27259	0.359688	EIF4A1;THAP6;EP400;SNORD49B;TOMM22
POLR2A_embryonic fibroblast_mm9	2000-05-01	0.111708	0.753789	-1.27114	0.359279	RPL5;ARL1;EP400;ETFB;TOMM22
CTCF_pancreas_hg19	2000-05-01	0.111708	0.753789	-1.26732	0.358199	RPL5;THAP6;CTNNBIP1;EP400;TOMM22
GTF2B_K562_hg19	2000-05-01	0.111708	0.753789	-1.2608	0.356355	RPL5;THAP6;CTNNBIP1;ARL1;TOMM22
CTCF_small intestine_mm9	2000-05-01	0.111708	0.753789	-1.23512	0.349099	RPL5;EIF4A1;1110001J03RIK;SNX7;TOMM22
ELF1_HepG2_hg19	2019-05-01	0.1151	0.765575	-1.25668	0.335695	THAP6;EP400;SNX7;TMEM141;TOMM22
ELF1_SK-N-SH_hg19	2030-05-01	0.117087	0.771712	-1.27077	0.329311	EIF4A1;THAP6;B3GALT6;SNX7;TOMM22
E2F4_myocyte_mm9	2000-05-01	0.111708	0.753789	-1.1517	0.325521	EIF4A1;TMEM256;EP400;SNX7;TOMM22
ESRRA_GM12878_hg19	3/1023	0.144336	0.803201	-1.31999	0.289275	EP400;SNORD99;TOMM22
CTCF_GM12874_hg19	2065-05-01	0.123523	0.803201	-1.30829	0.286712	RPL5;THAP6;EP400;SNX7;TOMM22
CTCF_BJ_hg19	2158-05-01	0.141438	0.803201	-1.2907	0.282857	RPL5;THAP6;EP400;SNX7;TOMM22
CTCF_astrocyte of the spinal cord_hg19	2167-05-01	0.143233	0.803201	-1.27199	0.278757	RPL5;EP400;SNX7;SNORD52;TOMM22
SUPT20H_GM12878_hg19	3/1132	0.178284	0.803201	-1.25124	0.274211	ARL1;SNORA21;SNORD49B
MAFK_GM12878_hg19	1/194	0.222812	0.803201	-1.24879	0.273673	SNORD17
ETS1_K562_hg19	4/1502	0.126236	0.803201	-1.24555	0.272962	THAP6;CTNNBIP1;EP400;TOMM22
TEAD4_H1-hESC_hg19	4/1752	0.187204	0.803201	-1.24176	0.272131	RPL5;THAP6;ARL1;TOMM22
ELF1_HCT116_hg19	3/1194	0.198544	0.803201	-1.23887	0.2715	SNORA7A;B3GALT6;SNORA21
CTCF_fibroblast of the aortic adventitia_hg19	2332-05-01	0.177913	0.803201	-1.23839	0.271394	RPL5;THAP6;EP400;SNORD52;TOMM22
MAFK_MEL cell line_mm9	2/738	0.246462	0.803201	-1.23289	0.270188	SNORD17;1110001J03RIK
CTCF_fibroblast of gingiva_hg19	2237-05-01	0.157542	0.803201	-1.23061	0.269688	RPL5;THAP6;EP400;SNX7;TOMM22
MYB_MEL cell line_mm9	2/692	0.224468	0.803201	-1.22914	0.269368	EP400;SNORD52
SP2_HepG2_hg19	4/1507	0.127357	0.803201	-1.22575	0.268625	RPL5;SWSAP1;EIF4A1;TOMM22
TAF1_K562_hg19	4/1543	0.135553	0.803201	-1.22506	0.268473	THAP6;CTNNBIP1;EP400;TOMM22
USF1_GM12878_hg19	2162-05-01	0.142234	0.803201	-1.21459	0.266179	EIF4A1;THAP6;B3GALT6;SNORA21;SNORD49B
CTCF_fibroblast of pulmonary artery_hg19	2429-05-01	0.199752	0.803201	-1.20902	0.264957	RPL5;THAP6;EP400;SNORD52;TOMM22
CREB1_ECC-1_hg19	4/1739	0.183808	0.803201	-1.202	0.263419	RPL5;EIF4A1;THAP6;ARL1
CTCF_keratinocyte_hg19	3361-07-01	0.134077	0.803201	-1.20072	0.263137	RPL5;THAP6;STAC;EP400;B3GALT6;SNORD52;TOMM22
STAT5A_K562_hg19	1/217	0.245672	0.803201	-1.19367	0.261593	THAP6
GATA1_megakaryocyte_mm9	2/715	0.235446	0.803201	-1.1924	0.261314	SNORD99;ETFB
ZEB1_HepG2_hg19	1/188	0.216739	0.803201	-1.19221	0.261273	TMEM141
REST_HeLa-S3_hg19	3/1183	0.194906	0.803201	-1.18862	0.260486	RPL5;EIF4A1;SNORA7A
IRF4_GM12878_hg19	1912-04-01	0.230647	0.803201	-1.18652	0.260027	RPL5;ARL1;SNORA21;TOMM22
ZZZ3_HeLa-S3_hg19	1/216	0.244692	0.803201	-1.18432	0.259544	SNORA21
SIN3A_HCT116_hg19	2/689	0.22304	0.803201	-1.18341	0.259345	SNORD99;SNORA21
SRF_MCF-7_hg19	4/1640	0.158708	0.803201	-1.18051	0.258709	CTNNBIP1;SNORA21;SNORD49B;TOMM22
CREB1_K562_hg19	4/1865	0.217593	0.803201	-1.17296	0.257054	RPL5;THAP6;EP400;ARL1
CTCF_WERI-Rb-1_hg19	4/1833	0.208837	0.803201	-1.15239	0.252546	RPL5;EP400;SNX7;TOMM22
POLR2AphosphoS5_GM12892_hg19	4/1702	0.174265	0.803201	-1.15225	0.252517	CTNNBIP1;EP400;TMEM141;TOMM22
ELF1_MCF-7_hg19	4/1859	0.215942	0.803201	-1.14388	0.250682	THAP6;EP400;ARL1;TOMM22
CTCF_GM12869_hg19	4/1832	0.208565	0.803201	-1.14203	0.250275	RPL5;EP400;SNX7;TOMM22
CTCF_fibroblast of mammary gland_hg19	1929-04-01	0.235421	0.803201	-1.13659	0.249084	RPL5;SNX7;SNORD52;TOMM22
MBD4_HepG2_hg19	4/1809	0.202345	0.803201	-1.12931	0.247489	RPL5;EIF4A1;ETFB;TOMM22
SP1_K562_hg19	3/1249	0.216992	0.803201	-1.11939	0.245316	SWSAP1;EIF4A1;ETFB
POLR2AphosphoS5_H1-hESC_hg19	3/1347	0.250752	0.803201	-1.11592	0.244555	THAP6;EP400;TOMM22
IRF3_HepG2_hg19	2/755	0.254622	0.803201	-1.11162	0.243612	EIF4A1;SWSAP1
CEBPB_ECC-1_hg19	3/1273	0.225164	0.803201	-1.10956	0.24316	EIF4A1;MC3R;SNORA21
MYC_H1-hESC_hg19	2971-06-01	0.17814	0.803201	-1.09454	0.23987	RPL5;MC3R;THAP6;EP400;SNORA69;TOMM22
RELA_GM18951_hg19	2000-04-01	0.25564	0.803201	-1.09292	0.239514	EIF4A1;ARL1;SNORD49B;TOMM22
REST_PFSK-1_hg19	2387-05-01	0.190174	0.803201	-1.09147	0.239195	RPL5;EIF4A1;THAP6;EP400;TOMM22
SIN3A_H1-hESC_hg19	2874-06-01	0.159653	0.803201	-1.08831	0.238504	THAP6;CTNNBIP1;SNORD89;ETFB;SNORA21;TOMM22
ELF1_K562_hg19	3/1323	0.242394	0.803201	-1.08772	0.238375	THAP6;ETFB;TOMM22
YY1_K562_hg19	2496-05-01	0.215392	0.803201	-1.0719	0.234906	EIF4A1;RPL5;THAP6;B3GALT6;TOMM22
EP300_ES-Bruce4_mm9	2000-04-01	0.25564	0.803201	-1.05995	0.232289	EIF4A1;THAP6;EP400;1110001J03RIK
CTCF_fibroblast of lung_hg19	3799-07-01	0.210027	0.803201	-1.05786	0.23183	RPL5;THAP6;EP400;ARL1;SNX7;SNORD52;TOMM22
WHSC1_K562_hg19	2000-04-01	0.25564	0.803201	-1.04569	0.229163	RPL5;SNORA69;SNORA34;SNORD71
GATA1_erythroblast_mm9	1971-04-01	0.24733	0.803201	-1.03819	0.22752	THAP6;SNORD99;SNORA69;ETFB
RAD21_SK-N-SH_hg19	3228-06-01	0.231239	0.803201	-1.0317	0.226098	RPL5;MC3R;STAC;EP400;SNX7;TOMM22
CTCF_GM12801_hg19	2000-04-01	0.25564	0.803201	-1.02903	0.225512	RPL5;MC3R;TMEM141;TOMM22
CTCF_HGPS cell_hg19	2000-04-01	0.25564	0.803201	-1.02016	0.223568	RPL5;EP400;SNX7;TOMM22
CTCF_GM19240_hg19	2000-04-01	0.25564	0.803201	-1.01229	0.221844	RPL5;EP400;SNX7;TOMM22
CTCF_B cell_hg19	2000-04-01	0.25564	0.803201	-1.00962	0.221258	RPL5;ARL1;EP400;SNX7
EP300_HepG2_hg19	3119-06-01	0.20804	0.803201	-1.00113	0.219397	EP400;ARL1;ETFB;SNORA21;SNORD49B;TOMM22
CTCF_GM12871_hg19	1993-04-01	0.253628	0.803201	-0.998921	0.218914	RPL5;EP400;SNX7;TOMM22
ATF3_A549_hg19	1991-04-01	0.253054	0.803201	-0.991353	0.217255	RPL5;EIF4A1;ARL1;TOMM22
POLR2AphosphoS2_K562_hg19	3782-07-01	0.206787	0.803201	-0.989822	0.21692	EP400;SNORA15;ETFB;TMEM141;SNORD52;SNORD71;TOMM22
BATF_GM12878_hg19	2/760	0.257024	0.803201	-0.978133	0.214358	SNORD89;SNORD52
RCOR1_HeLa-S3_hg19	2000-04-01	0.25564	0.803201	-0.974962	0.213663	SWSAP1;ETFB;TMEM141;TOMM22
CTCF_thymus_mm9	2000-04-01	0.25564	0.803201	-0.957611	0.209861	EIF4A1;RPL5;EP400;CCDC32
MAZ_IMR-90_hg19	2000-04-01	0.25564	0.803201	-0.956749	0.209672	CTNNBIP1;SNX7;TMEM141;TOMM22
E2F6_H1-hESC_hg19	1994-04-01	0.253915	0.803201	-0.952882	0.208824	EIF4A1;THAP6;STAC;ETFB
MYC_K562_hg19	6800-12-01	0.142458	0.803201	-0.951183	0.208452	EIF4A1;RPL5;THAP6;SNORA7A;EP400;ARL1;B3GALT6;ETFB;SNORA21;SNORD52;SNORD49B;TOMM22
SIRT6_H1-hESC_hg19	2000-04-01	0.25564	0.803201	-0.94404	0.206887	RPL5;THAP6;ARL1;ETFB
ZNF384_K562_hg19	2000-04-01	0.25564	0.803201	-0.94143	0.206315	EIF4A1;RPL5;EP400;TOMM22
ATF1_K562_hg19	2000-04-01	0.25564	0.803201	-0.941423	0.206313	EIF4A1;RPL5;THAP6;EP400
NFE2_GM12878_hg19	2000-04-01	0.25564	0.803201	-0.939513	0.205895	RPL5;EIF4A1;THAP6;B3GALT6
CHD2_K562_hg19	2000-04-01	0.25564	0.803201	-0.935825	0.205087	SWSAP1;THAP6;EP400;ETFB
CHD7_K562_hg19	2000-04-01	0.25564	0.803201	-0.93498	0.204901	RPL5;SNORA62;THAP6;ARL1
ZNF384_CH12.LX_mm9	2000-04-01	0.25564	0.803201	-0.934469	0.204789	RPL5;SWSAP1;SNORD52;SNORD49B
CTCF_lung_hg19	2000-04-01	0.25564	0.803201	-0.92771	0.203308	RPL5;CTNNBIP1;EP400;TOMM22
CTCF_IMR-90_hg19	2000-04-01	0.25564	0.803201	-0.924625	0.202632	RPL5;EP400;SNX7;TOMM22
MXI1_GM12878_hg19	2000-04-01	0.25564	0.803201	-0.919997	0.201618	SWSAP1;SNORD17;ARL1;TMEM141
ZC3H11A_K562_hg19	2000-04-01	0.25564	0.803201	-0.906579	0.198677	RPL5;EIF4A1;THAP6;EP400
RBBP5_H1-hESC_hg19	2000-04-01	0.25564	0.803201	-0.903972	0.198106	EIF4A1;STAC;CTNNBIP1;ARL1
SIRT6_K562_hg19	2000-04-01	0.25564	0.803201	-0.902123	0.197701	SNORA62;THAP6;SNORD69;SNORA69
POLR2A_heart_mm9	2000-04-01	0.25564	0.803201	-0.901135	0.197484	SNORD99;EP400;ETFB;TOMM22
POLR2A_HepG2_hg19	6264-11-01	0.163441	0.803201	-0.900068	0.19725	RPL5;EIF4A1;THAP6;SNORD69;ARL1;SNORA15;ETFB;SNX7;TMEM141;SNORD49B;TOMM22
BRCA1_HeLa-S3_hg19	2000-04-01	0.25564	0.803201	-0.899293	0.19708	EIF4A1;RPL5;SWSAP1;TOMM22
POLR2A_limb_mm9	2000-04-01	0.25564	0.803201	-0.897999	0.196797	CTNNBIP1;ETFB;1110001J03RIK;TOMM22
POLR2A_MEL cell line_mm9	4890-09-01	0.164923	0.803201	-0.896806	0.196535	SWSAP1;THAP6;PET100;CTNNBIP1;SNORA69;B3GALT6;ETFB;SNORD52;TOMM22
ZC3H11A_MEL cell line_mm9	2/779	0.266159	0.811445	-0.939585	0.196316	MC3R;ARL1
RFX5_HeLa-S3_hg19	2000-04-01	0.25564	0.803201	-0.888818	0.194785	RPL5;THAP6;ETFB;TMEM141
SMC3_HeLa-S3_hg19	2000-04-01	0.25564	0.803201	-0.880145	0.192884	RPL5;SWSAP1;STAC;CTNNBIP1
ZNF263_HEK293_hg19	2000-04-01	0.25564	0.803201	-0.867178	0.190042	STAC;ARL1;SNORA69;TOMM22
CTCF_spleen_mm9	2000-04-01	0.25564	0.803201	-0.867086	0.190022	RPL5;MC3R;1110001J03RIK;TOMM22
CTCF_H54_hg19	2000-04-01	0.25564	0.803201	-0.865185	0.189606	RPL5;EP400;SNX7;TOMM22
MXI1_MEL cell line_mm9	2000-04-01	0.25564	0.803201	-0.864103	0.189369	SWSAP1;PET100;CCDC32;TOMM22
JUND_K562_hg19	2000-04-01	0.25564	0.803201	-0.858712	0.188187	RPL5;EP400;SNORD52;TOMM22
CTCF_GM10248_hg19	2000-04-01	0.25564	0.803201	-0.847781	0.185792	RPL5;EP400;SNX7;TOMM22
MAZ_K562_hg19	2000-04-01	0.25564	0.803201	-0.831764	0.182282	RPL5;CTNNBIP1;ARL1;TOMM22
NELFE_MEL cell line_mm9	2000-04-01	0.25564	0.803201	-0.831658	0.182258	THAP6;TMEM256;CCDC32;TOMM22
CTCF_T-cell acute lymphoblastic leukemia_hg19	2000-04-01	0.25564	0.803201	-0.821066	0.179937	RPL5;EP400;ARL1;SNORD71
EP300_A549_hg19	3/1363	0.256351	0.803201	-0.821018	0.179926	RPL5;ARL1;SNORD49B
TBP_K562_hg19	2000-04-01	0.25564	0.803201	-0.819763	0.179651	ARL1;EP400;TMEM141;TOMM22
RELA_GM18505_hg19	2000-04-01	0.25564	0.803201	-0.817257	0.179102	RPL5;SWSAP1;SNORA21;SNORD49B
NRF1_HeLa-S3_hg19	2000-04-01	0.25564	0.803201	-0.815255	0.178663	RPL5;ARL1;B3GALT6;TMEM141
SMC3_CH12.LX_mm9	2000-04-01	0.25564	0.803201	-0.811348	0.177807	MC3R;SNORD69;EP400;B3GALT6
NRF1_H1-hESC_hg19	2000-04-01	0.25564	0.803201	-0.810629	0.17765	ARL1;B3GALT6;ETFB;SNX7
CEBPB_HeLa-S3_hg19	2000-04-01	0.25564	0.803201	-0.803659	0.176122	EIF4A1;THAP6;EP400;TOMM22
ZKSCAN1_HeLa-S3_hg19	2000-04-01	0.25564	0.803201	-0.800705	0.175475	EIF4A1;SWSAP1;CTNNBIP1;ARL1
TBP_CH12.LX_mm9	2000-04-01	0.25564	0.803201	-0.798852	0.175069	EIF4A1;TMEM256;PET100;MIR1983
ARID3A_HepG2_hg19	2000-04-01	0.25564	0.803201	-0.79746	0.174764	RPL5;EIF4A1;THAP6;TOMM22
CTCF_GM20000_hg19	2000-04-01	0.25564	0.803201	-0.793851	0.173973	RPL5;EP400;SNX7;TOMM22
CTCF_GM13976_hg19	2000-04-01	0.25564	0.803201	-0.79227	0.173626	RPL5;EP400;B3GALT6;TOMM22
CTCF_GM19239_hg19	2000-04-01	0.25564	0.803201	-0.789382	0.172993	THAP6;ARL1;EP400;TOMM22
POLR2AphosphoS2_HepG2_hg19	2000-04-01	0.25564	0.803201	-0.781433	0.171251	ARL1;EP400;SNORD52;TOMM22
FOSL2_A549_hg19	3/1375	0.260564	0.808178	-0.800663	0.170519	EIF4A1;ARL1;TOMM22
HDAC1_K562_hg19	2000-04-01	0.25564	0.803201	-0.774953	0.169831	SWSAP1;THAP6;CTNNBIP1;TMEM141
E2F1_HeLa-S3_hg19	2000-04-01	0.25564	0.803201	-0.774647	0.169764	STAC;CTNNBIP1;EP400;B3GALT6
ELK1_HeLa-S3_hg19	2000-04-01	0.25564	0.803201	-0.769463	0.168628	EP400;TMEM141;SNORD49B;TOMM22
POLR2A_bone marrow_mm9	2000-04-01	0.25564	0.803201	-0.765756	0.167816	RPL5;TMEM256;ETFB;TOMM22
TAL1_G1E-ER4_mm9	2/810	0.281072	0.820091	-0.844867	0.167571	EP400;SNORD99
RELA_GM10847_hg19	2000-04-01	0.25564	0.803201	-0.762273	0.167053	RPL5;B3GALT6;ETFB;SNORD49B
ZKSCAN1_MEL cell line_mm9	1/251	0.278275	0.820091	-0.839157	0.166438	SNORD99
CTCF_bronchial epithelial cell_hg19	2023-04-01	0.262276	0.80915	-0.781658	0.165533	RPL5;EP400;SNX7;TOMM22
EZH2_skeletal muscle myoblast_hg19	2000-04-01	0.25564	0.803201	-0.751834	0.164765	SWSAP1;STAC;SNORA21;TOMM22
CTCF_NB4_hg19	2000-04-01	0.25564	0.803201	-0.749577	0.16427	RPL5;MC3R;EP400;TOMM22
CHD2_H1-hESC_hg19	2000-04-01	0.25564	0.803201	-0.747904	0.163904	THAP6;ETFB;TMEM141;TOMM22
ATF3_GM12878_hg19	3/1394	0.267256	0.811445	-0.782931	0.163585	THAP6;B3GALT6;SNORA21
ATF3_HepG2_hg19	2/825	0.288286	0.820091	-0.822891	0.163212	B3GALT6;SNORA21
E2F4_GM12878_hg19	2000-04-01	0.25564	0.803201	-0.741905	0.162589	EIF4A1;RPL5;EP400;ETFB
JUND_GM12878_hg19	2/809	0.280591	0.820091	-0.8181	0.162262	SNORD89;SNORD49B
JUND_CH12.LX_mm9	3/1454	0.28854	0.820091	-0.813255	0.161301	THAP6;SNORA69;SNORD52
GATA3_A549_hg19	1/302	0.324628	0.820091	-0.798968	0.158467	SNORD49B
ATF3_H1-hESC_hg19	3/1386	0.264435	0.811445	-0.757419	0.158254	EIF4A1;B3GALT6;SNORA21
eGFP-JUNB_K562_hg19	2000-04-01	0.25564	0.803201	-0.720914	0.157989	EIF4A1;ARL1;EP400;TOMM22
TBP_MEL cell line_mm9	2000-04-01	0.25564	0.803201	-0.720408	0.157878	TMEM256;PET100;MIR1983;CCDC32
E2F4_CH12.LX_mm9	2000-04-01	0.25564	0.803201	-0.719402	0.157657	EIF4A1;TMEM256;CTNNBIP1;SNORD49B
POLR2A_ES-Bruce4_mm9	2000-04-01	0.25564	0.803201	-0.718197	0.157393	TMEM256;EP400;ETFB;1110001J03RIK
TAL1_megakaryocyte_mm9	2/869	0.309413	0.820091	-0.783587	0.155416	SNORD99;TOMM22
CTCF_kidney_mm9	2000-04-01	0.25564	0.803201	-0.703754	0.154228	RPL5;MC3R;1110001J03RIK;TOMM22
MAFK_K562_hg19	2000-04-01	0.25564	0.803201	-0.696695	0.152681	RPL5;SNORD17;EP400;TOMM22
FOS_HeLa-S3_hg19	2/860	0.305098	0.820091	-0.767723	0.15227	EIF4A1;SWSAP1
POLR2AphosphoS2_myocyte_mm9	2000-04-01	0.25564	0.803201	-0.693923	0.152073	THAP6;CTNNBIP1;TMEM141;SNORD49B
CEBPB_HCT116_hg19	1/303	0.325507	0.820091	-0.751609	0.149074	SNORA21
CTCF_fibroblast of pedal digit skin_hg19	2060-04-01	0.273032	0.820091	-0.747806	0.14832	RPL5;THAP6;EP400;TOMM22
GABPA_A549_hg19	2041-04-01	0.267497	0.811445	-0.708915	0.14812	SWSAP1;EIF4A1;THAP6;EP400
ATF3_K562_hg19	3/1433	0.281068	0.820091	-0.743943	0.147554	EP400;B3GALT6;SNORA21
TCF3_GM12878_hg19	3/1413	0.273973	0.820091	-0.730607	0.144909	RPL5;EP400;TOMM22
RXRA_GM12878_hg19	1/318	0.338565	0.820091	-0.719842	0.142773	TOMM22
MYOG_C2C12_mm9	1/302	0.324628	0.820091	-0.713354	0.141486	SNORD49B
CBX3_K562_hg19	2682-05-01	0.260847	0.808178	-0.663995	0.141413	RPL5;SWSAP1;THAP6;ARL1;TOMM22
JUND_HCT116_hg19	1/348	0.363949	0.820091	-0.703812	0.139594	SNORD99
ZEB1_GM12878_hg19	2/864	0.307016	0.820091	-0.702469	0.139328	SWSAP1;ARL1
CEBPZ_HepG2_hg19	2/867	0.308455	0.820091	-0.699569	0.138752	EIF4A1;SWSAP1
CTCF_epithelial cell of esophagus_hg19	3/1548	0.322195	0.820091	-0.695	0.137846	RPL5;THAP6;EP400
NR2C2_HepG2_hg19	3/1481	0.298177	0.820091	-0.693009	0.137451	SNORA7A;SNORA21;TOMM22
CTCF_BE2C_hg19	2174-04-01	0.306683	0.820091	-0.679093	0.134691	RPL5;EP400;SNX7;TOMM22
ETS1_A549_hg19	3/1449	0.286759	0.820091	-0.668975	0.132684	THAP6;ARL1;TOMM22
TAF7_H1-hESC_hg19	3/1466	0.292819	0.820091	-0.665513	0.131998	THAP6;EP400;TOMM22
SIN3A_HepG2_hg19	2/955	0.350381	0.820091	-0.659697	0.130844	EP400;TOMM22
BCLAF1_GM12878_hg19	3/1490	0.301396	0.820091	-0.652904	0.129497	RPL5;EP400;TOMM22
STAT1_K562_hg19	1/345	0.361453	0.820091	-0.641649	0.127265	TOMM22
NFATC1_GM12878_hg19	3/1532	0.316449	0.820091	-0.635844	0.126113	RPL5;ARL1;SNORD49B
ZNF274_K562_hg19	2/974	0.359344	0.820091	-0.635298	0.126005	SNORA62;SNORD49B
REST_A549_hg19	3/1527	0.314655	0.820091	-0.632426	0.125435	RPL5;EP400;TOMM22
NELFE_K562_hg19	1/334	0.352223	0.820091	-0.629208	0.124797	SNORD52
GABPA_SK-N-SH_hg19	2142-04-01	0.29717	0.820091	-0.617409	0.122457	EIF4A1;THAP6;EP400;TOMM22
CTCF_kidney epithelial cell_hg19	2227-04-01	0.322531	0.820091	-0.610574	0.121101	RPL5;SNORD89;SNX7;TOMM22
GATA2_G1E_mm9	1/424	0.424095	0.820091	-0.609601	0.120908	THAP6
TAF1_PFSK-1_hg19	3/1503	0.30605	0.820091	-0.595856	0.118182	EP400;TMEM141;TOMM22
CTCF_GM12865_hg19	3/1640	0.355269	0.820091	-0.583872	0.115805	RPL5;EP400;TOMM22
CTCF_GM12867_hg19	3/1619	0.34772	0.820091	-0.582309	0.115495	RPL5;EP400;TOMM22
SREBF2_GM12878_hg19	1/405	0.409598	0.820091	-0.579476	0.114933	TOMM22
TCF12_GM12878_hg19	2/1023	0.382268	0.820091	-0.574596	0.113965	ARL1;EP400
FLI1_megakaryocyte_mm9	2119-04-01	0.290362	0.820091	-0.570115	0.113077	THAP6;PET100;EP400;TOMM22
CTCF_endothelial cell of umbilical vein_hg19	3469-06-01	0.285458	0.820091	-0.568333	0.112723	RPL5;EP400;ARL1;SNX7;SNORD52;TOMM22
CTCF_HEK293_hg19	3/1654	0.360298	0.820091	-0.557832	0.11064	RPL5;EP400;TOMM22
FOXP2_SK-N-MC_hg19	1/423	0.423341	0.820091	-0.555892	0.110256	THAP6
SRF_H1-hESC_hg19	2/1073	0.405333	0.820091	-0.552156	0.109515	SNORA7A;EP400
BCL11A_GM12878_hg19	2/1186	0.455993	0.820091	-0.550231	0.109133	EIF4A1;SNORD89
MYBL2_HepG2_hg19	3/1595	0.33909	0.820091	-0.548169	0.108724	RPL5;EIF4A1;TOMM22
FOXA1_ECC-1_hg19	1/435	0.43233	0.820091	-0.545111	0.108117	SNORD49B
TAL1_MEL cell line_mm9	2290-04-01	0.341481	0.820091	-0.542474	0.107594	THAP6;SNORD99;EP400;1110001J03RIK
SP1_HCT116_hg19	3/1577	0.332617	0.820091	-0.541868	0.107474	SWSAP1;EIF4A1;SNORA21
TEAD4_A549_hg19	1/447	0.441183	0.820091	-0.535203	0.106152	THAP6
CTCF_brain microvascular endothelial cell_hg19	3/1747	0.393593	0.820091	-0.533891	0.105892	RPL5;EP400;TOMM22
EGR1_H1-hESC_hg19	2/1046	0.392922	0.820091	-0.524845	0.104098	ARL1;TOMM22
TAF1_GM12892_hg19	3/1619	0.34772	0.820091	-0.516122	0.102368	THAP6;EP400;TOMM22
CTCF_fibroblast of villous mesenchyme_hg19	2341-04-01	0.356879	0.820091	-0.509463	0.101047	RPL5;EP400;SNX7;TOMM22
ZBTB33_A549_hg19	2245-04-01	0.327934	0.820091	-0.507765	0.10071	RPL5;EIF4A1;EP400;TOMM22
YY1_SK-N-SH_hg19	2871-05-01	0.309405	0.820091	-0.502254	0.099617	EIF4A1;THAP6;EP400;SNX7;TOMM22
CTCF_retinal pigment epithelial cell_hg19	2356-04-01	0.361415	0.820091	-0.498727	0.0989175	RPL5;EP400;SNX7;TOMM22
SIN3A_PFSK-1_hg19	3/1632	0.352393	0.820091	-0.497714	0.0987165	RPL5;EIF4A1;TOMM22
TCF12_A549_hg19	2/1098	0.416725	0.820091	-0.49036	0.097258	ARL1;TOMM22
CTCF_cardiac muscle cell_hg19	3/1777	0.404268	0.820091	-0.483729	0.0959428	RPL5;EP400;TOMM22
CTCF_GM12864_hg19	3/1804	0.413838	0.820091	-0.479495	0.095103	RPL5;EP400;TOMM22
YY1_HCT116_hg19	2/1076	0.406705	0.820091	-0.471158	0.0934494	THAP6;TOMM22
ELF1_A549_hg19	3/1699	0.376439	0.820091	-0.467586	0.092741	THAP6;EP400;TOMM22
TCF12_myocyte_mm9	2/1223	0.472081	0.820091	-0.465849	0.0923964	SNORA34;SNX7
MAX_HeLa-S3_hg19	3575-06-01	0.310317	0.820091	-0.44482	0.0882256	EIF4A1;RPL5;ARL1;EP400;TMEM141;SNORD49B
EP300_T47D_hg19	2/1155	0.442316	0.820091	-0.442562	0.0877776	ARL1;EP400
GABPA_HeLa-S3_hg19	2406-04-01	0.37654	0.820091	-0.434632	0.0862048	EIF4A1;THAP6;EP400;TOMM22
CTCFL_K562_hg19	2365-04-01	0.364136	0.820091	-0.434304	0.0861398	RPL5;EP400;TMEM141;TOMM22
SP1_H1-hESC_hg19	3/1727	0.386455	0.820091	-0.430344	0.0853544	EIF4A1;RPL5;TOMM22
REST_GM12878_hg19	2/1149	0.439648	0.820091	-0.423333	0.0839639	RPL5;EIF4A1
CTCF_WI38_hg19	2447-04-01	0.388941	0.820091	-0.409264	0.0811733	RPL5;MC3R;TMEM141;TOMM22
CTCF_GM12872_hg19	3/1823	0.42055	0.820091	-0.408601	0.0810418	RPL5;EP400;TOMM22
CTCF_HCT116_hg19	3149-05-01	0.383283	0.820091	-0.40496	0.0803197	RPL5;EP400;SNX7;TMEM141;TOMM22
MYC_HeLa-S3_hg19	3080-05-01	0.3648	0.820091	-0.39164	0.0776778	EIF4A1;RPL5;ARL1;EP400;B3GALT6
SREBF1_GM12878_hg19	2/1234	0.476813	0.820091	-0.366039	0.0726002	SNORD99;SNORD49B
CEBPB_MCF-7_hg19	2/1173	0.450279	0.820091	-0.362815	0.0719606	EIF4A1;MC3R
ATF2_H1-hESC_hg19	1906-03-01	0.449603	0.820091	-0.36051	0.0715035	RPL5;EP400;TOMM22
GABPA_HepG2_hg19	2471-04-01	0.396195	0.820091	-0.360237	0.0714493	EIF4A1;THAP6;EP400;TOMM22
SIX5_A549_hg19	3/1839	0.426186	0.820091	-0.353632	0.0701394	RPL5;THAP6;TOMM22
ZBTB33_SK-N-SH_hg19	2/1234	0.476813	0.820091	-0.334014	0.0662482	EP400;SNORA21
SP2_H1-hESC_hg19	2/1184	0.455116	0.820091	-0.329999	0.0654519	SWSAP1;EIF4A1
TAF1_SK-N-SH_hg19	2/1241	0.479811	0.820091	-0.32829	0.065113	THAP6;TOMM22
CTCF_A549_hg19	5283-08-01	0.368987	0.820091	-0.327323	0.0649213	RPL5;MC3R;THAP6;EP400;SNX7;TMEM141;SNORD52;TOMM22
RAD21_CH12.LX_mm9	2000-03-01	0.481874	0.820091	-0.32669	0.0647957	MC3R;EP400;1110001J03RIK
GABPA_GM12878_hg19	2556-04-01	0.421811	0.820091	-0.317518	0.0629765	SWSAP1;EIF4A1;THAP6;TOMM22
CTCF_HeLa-S3_hg19	3275-05-01	0.417079	0.820091	-0.316445	0.0627637	RPL5;THAP6;EP400;SNORD52;TOMM22
STAT3_MCF 10A_hg19	3788-06-01	0.361522	0.820091	-0.313516	0.0621828	EIF4A1;RPL5;THAP6;ARL1;SNORD49B;TOMM22
IRF3_HeLa-S3_hg19	3/1809	0.415607	0.820091	-0.300281	0.0595578	SWSAP1;EIF4A1;B3GALT6
FOS_GM12878_hg19	2/1244	0.481093	0.820091	-0.298512	0.0592069	EIF4A1;SWSAP1
HNF4A_HepG2_hg19	2620-04-01	0.440981	0.820091	-0.274177	0.0543803	SNORD17;ETFB;SNX7;SNORD52
KDM5B_K562_hg19	2000-03-01	0.481874	0.820091	-0.269816	0.0535152	SNORD17;CTNNBIP1;TOMM22
E2F6_K562_hg19	2645-04-01	0.448433	0.820091	-0.268761	0.0533061	CTNNBIP1;EP400;ETFB;TMEM141
RAD21_H1-hESC_hg19	2750-04-01	0.47944	0.820091	-0.267371	0.0530303	STAC;EP400;SNX7;TOMM22
CUX1_K562_hg19	2000-03-01	0.481874	0.820091	-0.266769	0.0529109	EIF4A1;SNORD17;SNORD52
CTCF_LNCaP clone FGC_hg19	2661-04-01	0.453189	0.820091	-0.263175	0.052198	RPL5;EP400;SNX7;TOMM22
IKZF1_GM12878_hg19	2000-03-01	0.481874	0.820091	-0.257738	0.0511197	THAP6;SNORD99;ETFB
UBTF_K562_hg19	3293-05-01	0.4219	0.820091	-0.252277	0.0500366	RPL5;SNORD17;CTNNBIP1;ARL1;TOMM22
MYC_endothelial cell of umbilical vein_hg19	2000-03-01	0.481874	0.820091	-0.241336	0.0478665	SWSAP1;ETFB;SNORA21
NRF1_K562_hg19	2000-03-01	0.481874	0.820091	-0.240624	0.0477253	RPL5;B3GALT6;ETFB
IRF1_K562_hg19	4551-07-01	0.369628	0.820091	-0.234651	0.0465407	RPL5;THAP6;EP400;TMEM141;SNORD52;SNORD49B;TOMM22
USF1_SK-N-SH_hg19	2726-04-01	0.472399	0.820091	-0.232029	0.0460206	EIF4A1;RPL5;THAP6;B3GALT6
ZMIZ1_K562_hg19	2000-03-01	0.481874	0.820091	-0.225757	0.0447766	EP400;ARL1;TOMM22
TFAP2A_HeLa-S3_hg19	1995-03-01	0.480177	0.820091	-0.220702	0.0437741	B3GALT6;ETFB;SNX7
GABPA_HL-60_hg19	2724-04-01	0.47181	0.820091	-0.21954	0.0435434	SWSAP1;EIF4A1;THAP6;TOMM22
CHD2_HepG2_hg19	2000-03-01	0.481874	0.820091	-0.218689	0.0433747	SWSAP1;EP400;TOMM22
SRF_GM12878_hg19	1986-03-01	0.477116	0.820091	-0.217975	0.0432331	THAP6;SNORA7A;CTNNBIP1
CTCF_cardiac fibroblast_hg19	2000-03-01	0.481874	0.820091	-0.216257	0.0428924	RPL5;EP400;TOMM22
SMC3_MEL cell line_mm9	2000-03-01	0.481874	0.820091	-0.210541	0.0417587	MC3R;EP400;SNORD52
BHLHE40_MEL cell line_mm9	2000-03-01	0.481874	0.820091	-0.201496	0.0399647	EIF4A1;THAP6;ARL1
SAP30_K562_hg19	2000-03-01	0.481874	0.820091	-0.190891	0.0378612	MC3R;THAP6;CTNNBIP1
NCOR1_K562_hg19	2000-03-01	0.481874	0.820091	-0.189711	0.0376272	SWSAP1;SNORA62;SNORA7A
MAX_endothelial cell of umbilical vein_hg19	2000-03-01	0.481874	0.820091	-0.188882	0.0374628	EIF4A1;THAP6;B3GALT6
POLR2A_myocyte_mm9	2000-03-01	0.481874	0.820091	-0.184745	0.0366424	RPL5;ARL1;SNX7
EZH2_T-cell acute lymphoblastic leukemia_hg19	2000-03-01	0.481874	0.820091	-0.181945	0.0360869	SNORA62;ARL1;TOMM22
CTCF_GM12892_hg19	2000-03-01	0.481874	0.820091	-0.181239	0.0359469	ARL1;EP400;TOMM22
NRF1_GM12878_hg19	2000-03-01	0.481874	0.820091	-0.180443	0.0357891	RPL5;B3GALT6;ETFB
HA-E2F1_HeLa-S3_hg19	2000-03-01	0.481874	0.820091	-0.174787	0.0346671	STAC;CTNNBIP1;B3GALT6
PHF8_K562_hg19	2000-03-01	0.481874	0.820091	-0.171825	0.0340797	ARL1;TMEM141;TOMM22
USF1_A549_hg19	2753-04-01	0.480319	0.820091	-0.171662	0.0340474	RPL5;EIF4A1;THAP6;B3GALT6
MAFK_H1-hESC_hg19	2000-03-01	0.481874	0.820091	-0.171443	0.0340039	RPL5;THAP6;TOMM22
FOS_MCF 10A_hg19	4017-06-01	0.417539	0.820091	-0.164984	0.0327229	RPL5;SNORD17;THAP6;EP400;SNORD52;TOMM22
CTCF_MCF-7_hg19	5540-08-01	0.424197	0.820091	-0.158988	0.0315336	RPL5;MC3R;SNORA7A;EP400;ARL1;SNX7;TMEM141;TOMM22
RAD21_HeLa-S3_hg19	2000-03-01	0.481874	0.820091	-0.155965	0.0309341	RPL5;EP400;TOMM22
JUN_K562_hg19	4156-06-01	0.451565	0.820091	-0.141441	0.0280533	RPL5;EP400;ARL1;SNORA15;B3GALT6;TOMM22
MXI1_K562_hg19	2000-03-01	0.481874	0.820091	-0.137678	0.027307	THAP6;ARL1;SNORD49B
POLR2A_NB4_hg19	2000-03-01	0.481874	0.820091	-0.133083	0.0263957	THAP6;ARL1;TOMM22
MXI1_CH12.LX_mm9	2000-03-01	0.481874	0.820091	-0.124655	0.0247242	ARL1;SNORD52;TOMM22
CTBP2_H1-hESC_hg19	2000-03-01	0.481874	0.820091	-0.105338	0.0208928	ARL1;SNX7;TOMM22
TBL1XR1_GM12878_hg19	2000-03-01	0.481874	0.820091	-0.0998239	0.0197991	EP400;ETFB;TOMM22
EP300_K562_hg19	4840-07-01	0.435503	0.820091	-0.0980647	0.0194501	RPL5;THAP6;CTNNBIP1;ARL1;SNORA21;TMEM141;SNORD49B
BRCA1_H1-hESC_hg19	2000-03-01	0.481874	0.820091	-0.0960333	0.0190472	EP400;SNORD52;TOMM22
HCFC1_HeLa-S3_hg19	2000-03-01	0.481874	0.820091	-0.0881505	0.0174838	SWSAP1;RPL5;TOMM22
RCOR1_HepG2_hg19	2000-03-01	0.481874	0.820091	-0.0842006	0.0167003	SWSAP1;CTNNBIP1;TMEM141
CHD4_K562_hg19	2000-03-01	0.481874	0.820091	-0.0816388	0.0161922	CTNNBIP1;EP400;ETFB
EZH2_K562_hg19	2000-03-01	0.481874	0.820091	-0.0792253	0.0157135	SWSAP1;ARL1;SNORD52
eGFP-JUND_K562_hg19	2000-03-01	0.481874	0.820091	-0.0735961	0.014597	SNORD17;ARL1;TMEM141
CCNT2_K562_hg19	2000-03-01	0.481874	0.820091	-0.0686463	0.0136153	SWSAP1;ARL1;TOMM22
POLR2A_bone marrow macrophage_mm9	2000-03-01	0.481874	0.820091	-0.0648178	0.0128559	EP400;CCDC32;ETFB
UBTF_CH12.LX_mm9	2000-03-01	0.481874	0.820091	-0.0577614	0.0114564	CTNNBIP1;EP400;1110001J03RIK
CTCF_HL-60_hg19	2000-03-01	0.481874	0.820091	-0.0562142	0.0111495	RPL5;EP400;TOMM22
SMC3_K562_hg19	2000-03-01	0.481874	0.820091	-0.0552902	0.0109663	THAP6;EP400;TOMM22
MYC_A549_hg19	2000-03-01	0.481874	0.820091	-0.0536746	0.0106458	EP400;B3GALT6;TMEM141
POLR2AphosphoS2_CH12.LX_mm9	2000-03-01	0.481874	0.820091	-0.0517351	0.0102611	SNORD99;SNORA34;TOMM22
CTCF_GM13977_hg19	2000-03-01	0.481874	0.820091	-0.0513309	0.010181	RPL5;EP400;TOMM22
KAT2A_CH12.LX_mm9	2000-03-01	0.481874	0.820091	-0.0491238	0.0097432	EIF4A1;PET100;TOMM22
MAFK_CH12.LX_mm9	2000-03-01	0.481874	0.820091	-0.0474946	0.00942008	SNORD17;MIR1983;SNORD71
MAZ_GM12878_hg19	2000-03-01	0.481874	0.820091	-0.0465296	0.00922868	THAP6;CTNNBIP1;TOMM22
POLR2A_cortical plate_mm9	2000-03-01	0.481874	0.820091	-0.0450575	0.00893669	CTNNBIP1;CCDC32;TOMM22
KAT2B_K562_hg19	2000-03-01	0.481874	0.820091	-0.0450385	0.00893293	RPL5;SWSAP1;THAP6
NFYA_GM12878_hg19	2000-03-01	0.481874	0.820091	-0.0243921	0.00483792	SWSAP1;EIF4A1;ETFB
TAF1_A549_hg19	1/512	0.486856	0.823338	-0.0247223	0.00480574	THAP6
MYC_NB4_hg19	2000-03-01	0.481874	0.820091	-0.0189315	0.00375487	EP400;ARL1;TOMM22
POLR2A_brain_mm9	2000-03-01	0.481874	0.820091	-0.0180333	0.00357672	CTNNBIP1;1110001J03RIK;TOMM22
POLR2A_HCT116_hg19	2000-03-01	0.481874	0.820091	-0.0157654	0.00312692	THAP6;SNX7;TOMM22
UBTF_MEL cell line_mm9	2000-03-01	0.481874	0.820091	-0.0155284	0.00307991	CTNNBIP1;EP400;B3GALT6
CTCF_medulloblastoma_hg19	2000-03-01	0.481874	0.820091	-0.0150011	0.00297531	RPL5;EP400;TOMM22
ETS1_CH12.LX_mm9	2000-03-01	0.481874	0.820091	-0.0130943	0.00259712	EIF4A1;EP400;TOMM22
GATA2_G1E-ER4_mm9	2/1261	0.488325	0.823338	-0.00738627	0.00143581	MC3R;B3GALT6
eGFP-GATA2_K562_hg19	2000-03-01	0.481874	0.820091	-0.00652403	0.00129397	RPL5;SWSAP1;ARL1
TCF7L2_Panc1_hg19	2000-03-01	0.481874	0.820091	-0.00106421	0.000211075	EIF4A1;EP400;TOMM22
RFX5_GM12878_hg19	2000-03-01	0.481874	0.820091	-0.000155588	3.08593e-05	RPL5;THAP6;TOMM22
FOS_K562_hg19	2000-03-01	0.481874	0.820091	-0.00013851	2.74721e-05	EIF4A1;SWSAP1;B3GALT6
CTCF_skin fibroblast_hg19	2000-03-01	0.481874	0.820091	0.00127674	-0.000253229	RPL5;EP400;TOMM22
NFYA_HeLa-S3_hg19	2000-03-01	0.481874	0.820091	0.021586	-0.00428137	THAP6;B3GALT6;TOMM22
TCF7L2_HepG2_hg19	1/548	0.51057	0.833025	0.023462	-0.00428631	TMEM141
SIX5_H1-hESC_hg19	2/1258	0.487053	0.823338	0.022289	-0.00433273	SNORA7A;SNORD49B
EP300_heart_mm9	2000-03-01	0.481874	0.820091	0.0257091	-0.00509914	RPL5;TMEM256;PET100
NELFE_CH12.LX_mm9	2000-03-01	0.481874	0.820091	0.0274668	-0.00544776	THAP6;CCDC32;TOMM22
POLR2A_cerebellum_mm9	2000-03-01	0.481874	0.820091	0.0366573	-0.0072706	SNORD99;CCDC32;SNX7
eGFP-HDAC8_K562_hg19	2000-03-01	0.481874	0.820091	0.0379916	-0.00753526	RPL5;SWSAP1;TMEM141
ARID3A_K562_hg19	2000-03-01	0.481874	0.820091	0.0406839	-0.00806924	RPL5;THAP6;ARL1
MAX_MCF-7_hg19	2/1275	0.494236	0.830152	0.0457184	-0.00851031	SWSAP1;TMEM141
MXI1_H1-hESC_hg19	2000-03-01	0.481874	0.820091	0.0653814	-0.0129677	SWSAP1;THAP6;TOMM22
SIN3A_MCF-7_hg19	2/1259	0.487477	0.823338	0.0688416	-0.013382	THAP6;ARL1
RXRA_HepG2_hg19	1/761	0.630581	0.872976	0.0988891	-0.0134339	ETFB
POLR2A_small intestine_mm9	2000-03-01	0.481874	0.820091	0.0679307	-0.0134734	CTNNBIP1;EP400;ETFB
SIN3A_MEL cell line_mm9	2000-03-01	0.481874	0.820091	0.0684083	-0.0135681	SWSAP1;B3GALT6;TOMM22
SIN3A_GM12878_hg19	2000-03-01	0.481874	0.820091	0.0724353	-0.0143668	THAP6;EP400;TOMM22
EP300_ECC-1_hg19	1/635	0.563573	0.872976	0.106416	-0.0144564	RPL5
CHD2_CH12.LX_mm9	2000-03-01	0.481874	0.820091	0.0730866	-0.014496	EIF4A1;TMEM256;PET100
ZC3H11A_CH12.LX_mm9	2/1429	0.556496	0.872976	0.121005	-0.0164382	MC3R;ARL1
ELK1_GM12878_hg19	2000-03-01	0.481874	0.820091	0.0862786	-0.0171125	THAP6;EP400;TOMM22
RELA_GM19193_hg19	2000-03-01	0.481874	0.820091	0.0886947	-0.0175917	RPL5;THAP6;SNORA21
CTCF_epithelial cell of proximal tubule_hg19	2051-03-01	0.499052	0.833025	0.097248	-0.0177664	RPL5;EP400;TOMM22
SMC3_HepG2_hg19	2000-03-01	0.481874	0.820091	0.0942755	-0.0186986	RPL5;SWSAP1;EP400
CHD2_HeLa-S3_hg19	2000-03-01	0.481874	0.820091	0.100141	-0.019862	THAP6;ARL1;TOMM22
SMC3_GM12878_hg19	2000-03-01	0.481874	0.820091	0.100412	-0.0199157	RPL5;EP400;TOMM22
RELA_GM12892_hg19	2/1302	0.505521	0.833025	0.110987	-0.0202764	RPL5;B3GALT6
CTCF_GM12873_hg19	2055-03-01	0.500388	0.833025	0.115348	-0.0210731	RPL5;EP400;TOMM22
ZBTB33_HepG2_hg19	2/1336	0.519513	0.833289	0.118813	-0.0216685	EP400;SNORA21
TFAP2C_HeLa-S3_hg19	2000-03-01	0.481874	0.820091	0.109996	-0.0218166	SWSAP1;B3GALT6;SNX7
TCF12_ECC-1_hg19	2/1285	0.498433	0.833025	0.122772	-0.0224294	THAP6;TOMM22
POLR2A_IMR-90_hg19	2000-03-01	0.481874	0.820091	0.115393	-0.0228871	CTNNBIP1;SNORD49B;TOMM22
RCOR1_GM12878_hg19	2000-03-01	0.481874	0.820091	0.118926	-0.0235877	CTNNBIP1;ARL1;TOMM22
POLR2AphosphoS5_endothelial cell of umbilical vein_hg19	2/1276	0.494656	0.830152	0.126787	-0.023601	THAP6;TOMM22
REST_Panc1_hg19	1/688	0.593085	0.872976	0.179799	-0.0244253	RPL5
SIX5_GM12878_hg19	2/1334	0.518696	0.833289	0.135946	-0.0247932	THAP6;B3GALT6
TRIM28_U2OS_hg19	2000-03-01	0.481874	0.820091	0.127368	-0.0252621	RPL5;ARL1;TOMM22
PBX3_GM12878_hg19	2/1334	0.518696	0.833289	0.14344	-0.0261598	SWSAP1;EIF4A1
ELK1_K562_hg19	2000-03-01	0.481874	0.820091	0.145449	-0.0288483	THAP6;TMEM141;TOMM22
POLR2AphosphoS5_SK-N-SH_hg19	2/1331	0.51747	0.833289	0.160223	-0.0292207	EP400;TMEM141
TRIM28_K562_hg19	2061-03-01	0.50239	0.833025	0.160698	-0.0293582	SNORA7A;SNORA21;SNORD49B
POLR2A_olfactory bulb_mm9	2000-03-01	0.481874	0.820091	0.150713	-0.0298923	CTNNBIP1;ETFB;TOMM22
ZBTB33_GM12878_hg19	2/1493	0.580819	0.872976	0.220521	-0.0299573	EP400;SNORA21
CEBPD_K562_hg19	1/691	0.594696	0.872976	0.221652	-0.0301109	EIF4A1
SUZ12_H1-hESC_hg19	2827-01-01	0.978772	0.978772	1.41556	-0.0303731	RPL5
REST_neural cell_hg19	1/712	0.605803	0.872976	0.224226	-0.0304606	TOMM22
MAZ_HepG2_hg19	2000-03-01	0.481874	0.820091	0.156435	-0.0310273	EP400;ARL1;TOMM22
EGR1_MCF-7_hg19	1/741	0.620656	0.872976	0.236744	-0.0321611	ARL1
SMARCC2_HeLa-S3_hg19	1/779	0.639298	0.872976	0.237903	-0.0323185	ARL1
MAFK_HeLa-S3_hg19	2000-03-01	0.481874	0.820091	0.164288	-0.032585	SWSAP1;RPL5;TMEM141
POLR2A_ECC-1_hg19	2/1329	0.516652	0.833289	0.180367	-0.0328945	ETFB;TOMM22
POLR2AphosphoS5_GM12878_hg19	2/1431	0.55727	0.872976	0.243169	-0.0330339	EP400;TOMM22
NFYA_K562_hg19	2000-03-01	0.481874	0.820091	0.171789	-0.0340726	SWSAP1;EIF4A1;ETFB
RELA_GM19099_hg19	2000-03-01	0.481874	0.820091	0.174162	-0.0345432	RPL5;EIF4A1;TOMM22
STAT5A_GM12878_hg19	2/1340	0.521142	0.834058	0.190393	-0.0345472	ARL1;TOMM22
GATA3_MCF-7_hg19	2095-03-01	0.513663	0.833289	0.190728	-0.0347839	SNORA7A;ARL1;SNORD49B
TAF1_ECC-1_hg19	2/1346	0.523581	0.83556	0.193742	-0.0348064	ARL1;TOMM22
RCOR1_MEL cell line_mm9	2/1567	0.607771	0.872976	0.258035	-0.0350535	THAP6;SNORD52
GTF3C2_K562_hg19	1/773	0.636415	0.872976	0.260621	-0.0354048	EP400
TAF1_GM12878_hg19	2/1304	0.506351	0.833025	0.193795	-0.0354048	THAP6;TOMM22
CTCF_GM12868_hg19	2/1468	0.571429	0.872976	0.261996	-0.0355916	RPL5;TOMM22
CREB1_HepG2_hg19	2/1423	0.554168	0.872976	0.263206	-0.0357559	THAP6;ARL1
CTCF_GM12875_hg19	2082-03-01	0.509367	0.833025	0.196403	-0.0358812	RPL5;EP400;TOMM22
CEBPB_K562_hg19	2716-01-01	0.975095	0.976442	1.51358	-0.0360835	ARL1
POLR2A_GM12892_hg19	2690-01-01	0.974149	0.976442	1.53403	-0.036571	TOMM22
HDAC2_K562_hg19	2623-01-01	0.971545	0.975582	1.48569	-0.0367275	SNORA62
TEAD4_K562_hg19	2/1358	0.528434	0.838171	0.20904	-0.0369025	RPL5;EIF4A1
EP300_H1-hESC_hg19	2611-01-01	0.971053	0.975582	1.5049	-0.0372025	EP400
CTCF_GM06990_hg19	2240-03-01	0.560304	0.872976	0.281043	-0.038179	RPL5;EP400;TOMM22
POU2F2_GM12878_hg19	2/1437	0.559588	0.872976	0.290866	-0.0395134	THAP6;TOMM22
RELA_GM12878_hg19	1/785	0.642159	0.872976	0.291053	-0.0395389	SNORA21
GABPA_H1-hESC_hg19	2/1494	0.581192	0.872976	0.293372	-0.0398538	B3GALT6;TOMM22
CTCF_GM12870_hg19	2/1518	0.590066	0.872976	0.29564	-0.040162	RPL5;TOMM22
JUND_SK-N-SH_hg19	2/1565	0.607059	0.872976	0.296572	-0.0402886	SNORA15;SNORD49B
GABPA_K562_hg19	2/1494	0.581192	0.872976	0.296984	-0.0403446	THAP6;TOMM22
NFIC_HepG2_hg19	2/1493	0.580819	0.872976	0.321456	-0.0436691	THAP6;TOMM22
USF1_HepG2_hg19	2/1608	0.622159	0.872976	0.325595	-0.0442313	EIF4A1;THAP6
FOSL1_K562_hg19	1/849	0.671339	0.872976	0.327748	-0.0445238	EP400
TBP_HeLa-S3_hg19	2000-03-01	0.481874	0.820091	0.225962	-0.0448172	RPL5;TMEM141;TOMM22
CTCF_fibroblast of foreskin _hg19	2261-03-01	0.566853	0.872976	0.331686	-0.0450588	RPL5;EP400;TOMM22
CEBPB_A549_hg19	2860-04-01	0.511305	0.833025	0.249539	-0.0455887	EIF4A1;MC3R;ETFB;SNORA21
ZC3H11A_ES-E14_mm9	1/949	0.712366	0.872976	0.335933	-0.0456356	ARL1
MAX_ECC-1_hg19	2/1558	0.604561	0.872976	0.335955	-0.0456387	SWSAP1;TOMM22
RELA_GM18526_hg19	1/838	0.666494	0.872976	0.33608	-0.0456557	RPL5
FOXA1_HepG2_hg19	2272-03-01	0.570262	0.872976	0.341999	-0.0464597	ETFB;SNORD71;SNORD49B
PAX5_GM12878_hg19	2247-03-01	0.562493	0.872976	0.343045	-0.0466019	EP400;TMEM141;TOMM22
TCF7L2_HeLa-S3_hg19	2827-04-01	0.501821	0.833025	0.256033	-0.0467752	SWSAP1;ARL1;EP400;TOMM22
JUND_H1-hESC_hg19	2394-01-01	0.960582	0.968598	1.47596	-0.0470918	TOMM22
REST_K562_hg19	2834-04-01	0.503839	0.833025	0.261722	-0.0478144	SNORA7A;EP400;ARL1;SNORD52
BHLHE40_HepG2_hg19	2249-03-01	0.563117	0.872976	0.360682	-0.0489977	EIF4A1;EP400;SNORD71
ZBTB7A_K562_hg19	1/864	0.677837	0.872976	0.362009	-0.0491781	ETFB
CTCF_astrocyte of the cerebellum_hg19	2/1663	0.640847	0.872976	0.363222	-0.0493429	RPL5;TOMM22
YY1_H1-hESC_hg19	2/1595	0.617639	0.872976	0.366947	-0.0498489	SWSAP1;TOMM22
CTCF_fibroblast of upper leg skin_hg19	2/1665	0.641513	0.872976	0.370459	-0.050326	EP400;TOMM22
USF1_ECC-1_hg19	2318-03-01	0.58435	0.872976	0.373513	-0.0507408	EIF4A1;THAP6;B3GALT6
RFX5_H1-hESC_hg19	2000-03-01	0.481874	0.820091	0.258594	-0.0512895	RPL5;EIF4A1;TOMM22
SRF_ECC-1_hg19	2/1602	0.620077	0.872976	0.379206	-0.0515143	RPL5;TOMM22
PRDM1_HeLa-S3_hg19	2/1625	0.62801	0.872976	0.381994	-0.051893	ARL1;EP400
STAT1_HeLa-S3_hg19	1/945	0.710825	0.872976	0.386244	-0.0524703	SNORD52
JUN_endothelial cell of umbilical vein_hg19	1/988	0.72698	0.872976	0.392071	-0.0532619	SNORA15
CTCF_Caco-2_hg19	2152-03-01	0.532285	0.840754	0.31321	-0.054328	RPL5;EP400;TOMM22
JUN_CH12.LX_mm9	1/1659	0.89009	0.944018	0.944069	-0.054388	EIF4A1
NR3C1_A549_hg19	2/1855	0.70065	0.872976	0.402959	-0.054741	ETFB;TMEM141
POLR2A_K562_hg19	6920-05-01	0.964702	0.971401	1.90044	-0.0551433	RPL5;THAP6;ARL1;TMEM141;TOMM22
PML_MCF-7_hg19	1/887	0.687558	0.872976	0.409049	-0.0555683	TMEM141
CTCF_choroid plexus epithelial cell_hg19	1/1381	0.839291	0.94339	0.956364	-0.055733	TOMM22
CTCF_HepG2_hg19	3081-04-01	0.572825	0.872976	0.415839	-0.0564907	RPL5;THAP6;EP400;TOMM22
GATA1_erythroblast_hg19	2266-01-01	0.952769	0.962058	1.4632	-0.0565971	SNORA21
RAD21_MCF-7_hg19	2508-03-01	0.63958	0.872976	0.416818	-0.0566237	MC3R;EP400;TMEM141
TAF1_H1-hESC_hg19	1/1411	0.845716	0.944018	0.983738	-0.0566733	TOMM22
YY1_HepG2_hg19	1/920	0.70101	0.872976	0.425761	-0.0578386	THAP6
SETDB1_K562_hg19	3067-04-01	0.569041	0.872976	0.426037	-0.0578761	RPL5;THAP6;ARL1;B3GALT6
NR2F2_K562_hg19	1/1392	0.841677	0.944018	1.01277	-0.0583459	ARL1
PBX3_A549_hg19	2098-03-01	0.514652	0.833289	0.322078	-0.0587389	SWSAP1;EIF4A1;ETFB
FOXA1_T47D_hg19	1/889	0.688389	0.872976	0.432655	-0.0587751	EP400
JUND_HeLa-S3_hg19	1/1492	0.861841	0.944018	1.02041	-0.0587861	SNORA15
ZNF217_MCF-7_hg19	1/1562	0.874449	0.944018	1.03908	-0.0598613	SNORA7A
CEBPB_HepG2_hg19	3621-05-01	0.508505	0.833025	0.328799	-0.0600688	SWSAP1;EIF4A1;ETFB;SNORA21;SNORD49B
POLR2AphosphoS5_Panc1_hg19	2/1656	0.638507	0.872976	0.443127	-0.0601978	THAP6;TOMM22
SIN3A_A549_hg19	2/1628	0.629035	0.872976	0.446768	-0.0606924	RPL5;EP400
REST_H1-hESC_hg19	1/1680	0.893218	0.944018	1.05479	-0.0607666	RPL5
MAX_K562_hg19	3845-05-01	0.565161	0.872976	0.449632	-0.0610814	EIF4A1;EP400;B3GALT6;TMEM141;TOMM22
CTCF_H1-hESC_hg19	3890-05-01	0.5762	0.872976	0.452547	-0.0614775	RPL5;THAP6;EP400;SNX7;TOMM22
EP300_HeLa-S3_hg19	1/1770	0.905673	0.944018	1.06944	-0.0616109	SNORA7A
JUND_HepG2_hg19	3153-04-01	0.592018	0.872976	0.457236	-0.0621144	EIF4A1;RPL5;EP400;SNORD52
EZH2_keratinocyte_hg19	2000-01-01	0.931437	0.944018	1.07878	-0.0621487	SNORA7A
POLR2AphosphoS5_HL-60_hg19	1/1459	0.85548	0.944018	1.08152	-0.0623065	SNORD49B
ETS1_MEL cell line_mm9	1902-01-01	0.921425	0.944018	1.08827	-0.0626956	THAP6
POLR2AphosphoS5_PFSK-1_hg19	1/1427	0.849039	0.944018	1.08976	-0.062781	TOMM22
EBF1_GM12878_hg19	2924-04-01	0.529493	0.838171	0.356068	-0.0628578	RPL5;EP400;TMEM141;TOMM22
MYOG_myocyte_mm9	3623-05-01	0.509021	0.833025	0.344711	-0.0629758	THAP6;ARL1;ETFB;SNX7;TOMM22
POLR2AphosphoS5_U-87 MG_hg19	1/1532	0.869189	0.944018	1.09332	-0.0629865	TOMM22
POLR2AphosphoS5_G1E_mm9	2517-02-01	0.848319	0.944018	1.10349	-0.0635722	THAP6;SNORD99
POLR2A_GM12891_hg19	3050-04-01	0.564424	0.872976	0.468063	-0.0635852	EP400;SNORD52;TMEM141;TOMM22
RAD21_GM12878_hg19	2690-02-01	0.874454	0.944018	1.10432	-0.0636203	MC3R;EP400
SP4_H1-hESC_hg19	1/1478	0.859176	0.944018	1.10511	-0.0636654	THAP6
POLR2AphosphoS5_neural cell_hg19	1/1709	0.897396	0.944018	1.11378	-0.064165	TOMM22
TAF1_neural cell_hg19	1/1546	0.87167	0.944018	1.11654	-0.0643239	TOMM22
ATF2_GM12878_hg19	1/1641	0.887338	0.944018	1.13465	-0.0653672	RPL5
POLR2AphosphoS5_HepG2_hg19	1/1668	0.891441	0.944018	1.13675	-0.0654883	THAP6
SAP30_H1-hESC_hg19	2000-01-01	0.931437	0.944018	1.13813	-0.0655681	ARL1
TCF3_myocyte_mm9	1987-01-01	0.930184	0.944018	1.14286	-0.0658406	SNORD49B
EGR1_GM12878_hg19	2910-04-01	0.525538	0.83556	0.366683	-0.0658759	RPL5;EP400;ARL1;TOMM22
POLR2AphosphoS5_HCT116_hg19	1/1588	0.878842	0.944018	1.14641	-0.0660447	SNX7
STAT3_HeLa-S3_hg19	1974-01-01	0.928908	0.944018	1.14675	-0.0660646	SNORA7A
MAX_SK-N-SH_hg19	1/1609	0.88228	0.944018	1.15098	-0.0663081	TOMM22
BCL3_A549_hg19	2/1712	0.656908	0.872976	0.490424	-0.066623	RPL5;TOMM22
E2F6_HeLa-S3_hg19	1/1024	0.739828	0.872976	0.495252	-0.0672788	B3GALT6
MXI1_IMR-90_hg19	2000-01-01	0.931437	0.944018	1.16852	-0.0673187	TOMM22
TAF1_MCF-7_hg19	2/1695	0.651399	0.872976	0.496621	-0.0674649	RPL5;EIF4A1
REST_HepG2_hg19	1/1002	0.732048	0.872976	0.499431	-0.0678465	RPL5
EZH2_myotube_hg19	2000-02-01	0.74038	0.872976	0.499786	-0.0678947	SNORA34;SNORD49B
CREB1_H1-hESC_hg19	1/1863	0.917058	0.944018	1.18071	-0.0680209	THAP6
POU2F2_GM12891_hg19	2/1684	0.647798	0.872976	0.501388	-0.0681123	THAP6;TOMM22
CTCF_mammary epithelial cell_hg19	2522-03-01	0.643455	0.872976	0.503076	-0.0683416	RPL5;EP400;TOMM22
CEBPB_IMR-90_hg19	2000-01-01	0.931437	0.944018	1.19032	-0.0685747	ETFB
REST_SK-N-SH_hg19	1/1645	0.887955	0.944018	1.19822	-0.0690298	RPL5
MAX_HepG2_hg19	3158-04-01	0.593334	0.872976	0.508278	-0.0690484	THAP6;EP400;TMEM141;TOMM22
MAX_A549_hg19	3133-04-01	0.586732	0.872976	0.508899	-0.0691327	SWSAP1;THAP6;TMEM141;TOMM22
BCLAF1_K562_hg19	1/1007	0.733835	0.872976	0.511165	-0.0694406	TOMM22
YY1_ECC-1_hg19	1/1791	0.908369	0.944018	1.20699	-0.069535	EP400
E2F4_MCF 10A_hg19	2000-01-01	0.931437	0.944018	1.20858	-0.0696263	TMEM141
NRF1_SK-N-SH_hg19	2000-01-01	0.931437	0.944018	1.21035	-0.0697286	ARL1
GATA3_SH-SY5Y_hg19	2000-01-01	0.931437	0.944018	1.21386	-0.0699306	SNORA21
FOXM1_GM12878_hg19	1/1648	0.888416	0.944018	1.21707	-0.0701154	TOMM22
JUN_HepG2_hg19	2000-01-01	0.931437	0.944018	1.21903	-0.0702287	SNORA21
USF1_H1-hESC_hg19	2563-03-01	0.654644	0.872976	0.522017	-0.0709148	EIF4A1;THAP6;B3GALT6
CHD1_H1-hESC_hg19	3635-03-01	0.865618	0.944018	1.2415	-0.0715231	CTNNBIP1;ETFB;SNORD49B
EP300_MEL cell line_mm9	2000-02-01	0.74038	0.872976	0.526689	-0.0715495	THAP6;SNORD69
EGR1_HCT116_hg19	2/1772	0.675825	0.872976	0.527864	-0.071709	ARL1;B3GALT6
HA-E2F1_MCF-7_hg19	2000-01-01	0.931437	0.944018	1.24893	-0.0719512	EIF4A1
MAFF_K562_hg19	2000-01-01	0.931437	0.944018	1.25536	-0.0723217	ARL1
BHLHE40_GM12878_hg19	2000-01-01	0.931437	0.944018	1.25875	-0.072517	THAP6
POLR2A_HEK293_hg19	2000-01-01	0.931437	0.944018	1.25992	-0.072584	SNORD49B
RCOR1_K562_hg19	3501-03-01	0.847175	0.944018	1.26032	-0.0726071	EP400;TMEM141;TOMM22
NFYB_K562_hg19	2000-01-01	0.931437	0.944018	1.2688	-0.073096	SWSAP1
THAP1_K562_hg19	2/1775	0.676749	0.872976	0.539336	-0.0732675	EP400;B3GALT6
RNF2_K562_hg19	2000-01-01	0.931437	0.944018	1.2729	-0.0733318	TMEM141
EP300_SK-N-SH_hg19	2603-03-01	0.665333	0.872976	0.541942	-0.0736216	RPL5;EP400;ARL1
RBBP5_K562_hg19	2000-01-01	0.931437	0.944018	1.27813	-0.0736335	CTNNBIP1
MAX_NB4_hg19	2000-01-01	0.931437	0.944018	1.28563	-0.0740655	ARL1
ZBTB7A_HepG2_hg19	2/1881	0.70811	0.872976	0.548289	-0.0744838	ETFB;SNX7
FOS_endothelial cell of umbilical vein_hg19	2000-01-01	0.931437	0.944018	1.29919	-0.0748465	ARL1
TAF1_HepG2_hg19	2/1849	0.698907	0.872976	0.552613	-0.0750711	THAP6;TOMM22
POLR2A_GM19099_hg19	2000-01-01	0.931437	0.944018	1.30569	-0.0752211	TOMM22
POLR2A_erythroblast_hg19	2000-01-01	0.931437	0.944018	1.31607	-0.0758189	TOMM22
TAL1_K562_hg19	2000-01-01	0.931437	0.944018	1.31974	-0.0760303	TOMM22
BHLHE40_K562_hg19	2000-01-01	0.931437	0.944018	1.32039	-0.0760676	TOMM22
E2F4_K562_hg19	2000-01-01	0.931437	0.944018	1.32294	-0.0762147	B3GALT6
SUZ12_K562_hg19	2000-01-01	0.931437	0.944018	1.32334	-0.0762381	SNORA7A
TCF7L2_MCF-7_hg19	2000-02-01	0.74038	0.872976	0.563813	-0.0765926	SWSAP1;SNORD49B
RAD21_HCT116_hg19	1973-02-01	0.733324	0.872976	0.564117	-0.0766339	MC3R;EP400
TBP_GM12878_hg19	2000-01-01	0.931437	0.944018	1.33128	-0.0766953	EIF4A1
POLR2AphosphoS2_HeLa-S3_hg19	2000-01-01	0.931437	0.944018	1.33421	-0.0768641	TOMM22
eGFP-FOS_K562_hg19	2000-01-01	0.931437	0.944018	1.33446	-0.0768788	ARL1
POLR2A_GM15510_hg19	2000-01-01	0.931437	0.944018	1.33607	-0.076971	TOMM22
STAT3_GM12878_hg19	2000-01-01	0.931437	0.944018	1.3363	-0.0769847	SWSAP1
BRCA1_GM12878_hg19	2000-01-01	0.931437	0.944018	1.33969	-0.07718	EP400
PBX3_SK-N-SH_hg19	2063-01-01	0.937206	0.947663	1.4392	-0.0773652	SWSAP1
MAX_GM12878_hg19	2000-01-01	0.931437	0.944018	1.34561	-0.0775207	EIF4A1
STAT1_GM12878_hg19	2000-01-01	0.931437	0.944018	1.34569	-0.0775252	TOMM22
HDAC6_K562_hg19	2000-01-01	0.931437	0.944018	1.34619	-0.0775545	SNORD99
USF1_K562_hg19	1928-02-01	0.72122	0.872976	0.572206	-0.0777329	EIF4A1;THAP6
YY1_GM12878_hg19	2000-01-01	0.931437	0.944018	1.35938	-0.0783141	TOMM22
CEBPB_H1-hESC_hg19	2000-01-01	0.931437	0.944018	1.36035	-0.0783699	TOMM22
CHD1_IMR-90_hg19	2000-01-01	0.931437	0.944018	1.37259	-0.0790754	SNORD49B
POLR2A_GM19193_hg19	2000-01-01	0.931437	0.944018	1.37406	-0.0791598	TOMM22
EP300_GM12878_hg19	4724-06-01	0.585646	0.872976	0.587926	-0.0798683	EIF4A1;SNORD17;THAP6;ETFB;SNORD49B;TOMM22
ZBTB7A_ECC-1_hg19	2/1896	0.712346	0.872976	0.589437	-0.0800736	STAC;SNX7
POLR2A_spleen_mm9	2000-01-01	0.931437	0.944018	1.3952	-0.0803776	TOMM22
CTCF_K562_hg19	4670-04-01	0.875313	0.944018	1.40016	-0.0806634	RPL5;EP400;SNORD52;TOMM22
RAD21_HepG2_hg19	2685-03-01	0.686536	0.872976	0.596759	-0.0810684	RPL5;EP400;TOMM22
NFYB_GM12878_hg19	2000-01-01	0.931437	0.944018	1.40942	-0.0811969	SNX7
POLR2A_GM18526_hg19	2000-01-01	0.931437	0.944018	1.41279	-0.0813913	TOMM22
POLR2A_MCF-7_hg19	4137-03-01	0.918957	0.944018	1.41519	-0.0815292	THAP6;B3GALT6;SNORA34
EZH2_fibroblast of dermis_hg19	2000-02-01	0.74038	0.872976	0.602143	-0.0817997	SNORD17;STAC
SMARCC1_HeLa-S3_hg19	2000-02-01	0.74038	0.872976	0.602421	-0.0818374	ARL1;ETFB
MYC_MCF 10A_hg19	3382-03-01	0.829092	0.933372	1.20106	-0.0828151	SNX7;TMEM141;TOMM22
BACH1_H1-hESC_hg19	2000-02-01	0.74038	0.872976	0.616606	-0.0837645	SWSAP1;STAC
EZH2_astrocyte_hg19	2000-02-01	0.74038	0.872976	0.617813	-0.0839284	SNORD17;SNORD52
EZH2_H1-hESC_hg19	2000-02-01	0.74038	0.872976	0.623448	-0.0846939	SNORD99;EP400
SP1_A549_hg19	2/1825	0.691855	0.872976	0.628045	-0.0853185	THAP6;TOMM22
CTCF_ECC-1_hg19	1/1220	0.800124	0.90639	0.87435	-0.0859358	TMEM141
GTF3C2_HeLa-S3_hg19	1/1236	0.804397	0.909583	0.90702	-0.0859571	SNORA7A
RFX5_K562_hg19	2000-01-01	0.931437	0.944018	1.49218	-0.085965	THAP6
HDAC2_H1-hESC_hg19	2723-03-01	0.696038	0.872976	0.633374	-0.0860423	THAP6;CTNNBIP1;ARL1
TCF7L2_HEK293_hg19	2000-02-01	0.74038	0.872976	0.638582	-0.0867498	SWSAP1;TOMM22
POLR2A_endothelial cell of umbilical vein_hg19	4459-06-01	0.52452	0.83556	0.483116	-0.0867935	RPL5;SNORA62;THAP6;TMEM141;SNORD49B;TOMM22
GATA3_SK-N-SH_hg19	1/1185	0.790457	0.898247	0.811819	-0.0871166	SNORA15
EP300_CH12.LX_mm9	2000-02-01	0.74038	0.872976	0.642833	-0.0873274	THAP6;CTNNBIP1
ZKSCAN1_CH12.LX_mm9	1/1240	0.805452	0.909583	0.930246	-0.0881581	SNORD99
ZNF143_H1-hESC_hg19	2000-02-01	0.74038	0.872976	0.653053	-0.0887157	EP400;TOMM22
EZH2_endothelial cell of umbilical vein_hg19	2000-02-01	0.74038	0.872976	0.655292	-0.0890199	RPL5;SNORD49B
TBL1XR1_K562_hg19	3414-04-01	0.657555	0.872976	0.662343	-0.0899777	SWSAP1;CTNNBIP1;TMEM141;TOMM22
POLR2AphosphoS2_GM12878_hg19	2000-02-01	0.74038	0.872976	0.663088	-0.0900789	SNORD52;TOMM22
POLR2A_A549_hg19	3474-04-01	0.671666	0.872976	0.665139	-0.0903575	EIF4A1;THAP6;SNX7;TOMM22
MAFK_IMR-90_hg19	2000-02-01	0.74038	0.872976	0.671228	-0.0911848	THAP6;SNORD71
EGR1_ECC-1_hg19	2345-02-01	0.817749	0.922034	1.12898	-0.091643	ARL1;B3GALT6
HDAC6_H1-hESC_hg19	2000-02-01	0.74038	0.872976	0.686327	-0.0932359	RPL5;SNX7
eGFP-NR4A1_K562_hg19	1/1199	0.794377	0.901289	0.902813	-0.0938291	SNORD49B
CTCF_SK-N-SH_hg19	3657-04-01	0.712387	0.872976	0.696858	-0.0946666	RPL5;EP400;ARL1;TOMM22
POLR2A_GM18505_hg19	2000-02-01	0.74038	0.872976	0.697166	-0.0947083	SNORD49B;TOMM22
POLR2A_HeLa-S3_hg19	4163-05-01	0.640226	0.872976	0.703553	-0.095576	THAP6;SNORA7A;ARL1;SNORA34;TOMM22
MYOD1_C2C12_mm9	1/1026	0.740524	0.872976	0.705341	-0.095819	SNORA34
SMC3_SK-N-SH_hg19	2000-02-01	0.74038	0.872976	0.705849	-0.0958879	MC3R;EP400
POLR2A_liver_mm9	2000-02-01	0.74038	0.872976	0.708857	-0.0962966	EP400;ETFB
RCOR1_CH12.LX_mm9	2000-02-01	0.74038	0.872976	0.713154	-0.0968803	EIF4A1;EP400
JUN_H1-hESC_hg19	2000-02-01	0.74038	0.872976	0.714665	-0.0970855	RPL5;TOMM22
POLR2AphosphoS5_SK-N-MC_hg19	1/1154	0.781518	0.89794	0.901867	-0.0970876	EP400
MYC_CH12.LX_mm9	2000-02-01	0.74038	0.872976	0.715189	-0.0971568	EP400;ETFB
ZBTB33_K562_hg19	1/1048	0.748065	0.878673	0.751236	-0.0971668	EP400
MAZ_CH12.LX_mm9	2000-02-01	0.74038	0.872976	0.719601	-0.0977562	SWSAP1;RPL5
TAF1_GM12891_hg19	1993-02-01	0.738566	0.872976	0.725577	-0.0985679	THAP6;TOMM22
TAF1_HeLa-S3_hg19	1/1173	0.78704	0.898247	0.921602	-0.0988974	TOMM22
CTCF_GM12878_hg19	4238-05-01	0.656845	0.872976	0.729925	-0.0991586	RPL5;THAP6;EP400;ARL1;TOMM22
CTCF_astrocyte_hg19	2000-02-01	0.74038	0.872976	0.730363	-0.0992181	SNORD52;TOMM22
POLR2A_HGPS cell_hg19	2000-02-01	0.74038	0.872976	0.733499	-0.0996442	SNORD17;THAP6
EP300_osteoblast_hg19	2000-02-01	0.74038	0.872976	0.740579	-0.100606	THAP6;TOMM22
POLR2A_kidney_mm9	2000-02-01	0.74038	0.872976	0.743018	-0.100937	EP400;ETFB
GATA3_T47D_hg19	1/1102	0.765685	0.883951	0.818299	-0.10094	EP400
HCFC1_ES-E14_mm9	2000-02-01	0.74038	0.872976	0.746949	-0.101471	TMEM256;TOMM22
PML_GM12878_hg19	1/1179	0.788755	0.898247	0.951715	-0.102129	TOMM22
EZH2_GM12878_hg19	2000-02-01	0.74038	0.872976	0.752505	-0.102226	SNORA21;SNORD49B
EZH2_mammary epithelial cell_hg19	2000-02-01	0.74038	0.872976	0.752688	-0.102251	STAC;ARL1
E2F4_HeLa-S3_hg19	1/1173	0.78704	0.898247	0.956463	-0.102638	SNORD52
YY1_A549_hg19	1/1173	0.78704	0.898247	0.956588	-0.102652	TOMM22
POLR2A_thymus_mm9	2000-02-01	0.74038	0.872976	0.7569	-0.102823	THAP6;TOMM22
RAD21_ECC-1_hg19	1/1070	0.755393	0.878673	0.80166	-0.103689	MC3R
POLR2A_GM12878_hg19	5311-04-01	0.932299	0.944018	1.80662	-0.10408	THAP6;TMEM141;SNORD49B;TOMM22
MYC_MCF-7_hg19	5003-06-01	0.646022	0.872976	0.772936	-0.105002	SWSAP1;THAP6;ARL1;B3GALT6;SNX7;TOMM22
NR2C2_HeLa-S3_hg19	1/1055	0.75042	0.878673	0.816299	-0.105582	SNORA7A
NFYB_HeLa-S3_hg19	2000-02-01	0.74038	0.872976	0.780396	-0.106015	SWSAP1;THAP6
REST_ECC-1_hg19	1/1057	0.751089	0.878673	0.820396	-0.106112	RPL5
MXI1_SK-N-SH_hg19	2000-02-01	0.74038	0.872976	0.781154	-0.106118	SWSAP1;TMEM141
KDM4A_H1-hESC_hg19	2000-02-01	0.74038	0.872976	0.784123	-0.106521	THAP6;ARL1
POLR2A_GM10847_hg19	2000-02-01	0.74038	0.872976	0.784547	-0.106579	B3GALT6;TOMM22
NFIC_GM12878_hg19	1/1143	0.778257	0.895614	0.966876	-0.106594	TOMM22
EZH2_HeLa-S3_hg19	2000-02-01	0.74038	0.872976	0.785548	-0.106715	STAC;SNX7
POLR2A_testis_mm9	2000-02-01	0.74038	0.872976	0.789228	-0.107215	ETFB;TOMM22
SPI1_GM12891_hg19	1/1074	0.756703	0.878673	0.833503	-0.107807	SNORD52
POLR2A_GM18951_hg19	2000-02-01	0.74038	0.872976	0.795214	-0.108028	THAP6;TOMM22
CHD1_K562_hg19	2000-02-01	0.74038	0.872976	0.795323	-0.108043	CTNNBIP1;SNORD66
IRF3_GM12878_hg19	2000-02-01	0.74038	0.872976	0.808699	-0.10986	EIF4A1;SWSAP1
GTF2F1_K562_hg19	2000-02-01	0.74038	0.872976	0.810665	-0.110127	THAP6;TOMM22
MAX_CH12.LX_mm9	2000-02-01	0.74038	0.872976	0.815305	-0.110757	EIF4A1;SNORD49B
MXI1_HepG2_hg19	2000-02-01	0.74038	0.872976	0.818782	-0.11123	THAP6;TMEM141
EZH2_HepG2_hg19	2000-02-01	0.74038	0.872976	0.819049	-0.111266	RPL5;STAC
BHLHE40_CH12.LX_mm9	2000-02-01	0.74038	0.872976	0.828769	-0.112586	RPL5;TMEM256
CHD2_GM12878_hg19	2000-02-01	0.74038	0.872976	0.832416	-0.113082	EIF4A1;TOMM22
MAX_MEL cell line_mm9	2000-02-01	0.74038	0.872976	0.834356	-0.113345	SWSAP1;THAP6
HMGN3_K562_hg19	2000-02-01	0.74038	0.872976	0.837938	-0.113832	THAP6;ETFB
TBP_HepG2_hg19	2000-02-01	0.74038	0.872976	0.838981	-0.113974	EP400;TMEM141
TCF7L2_HCT116_hg19	2000-02-01	0.74038	0.872976	0.843206	-0.114548	ARL1;TOMM22
SPI1_GM12878_hg19	2068-02-01	0.757477	0.878673	0.887323	-0.114769	EIF4A1;SNORA21
SETDB1_U2OS_hg19	2000-02-01	0.74038	0.872976	0.847164	-0.115085	RPL5;ARL1
BHLHE40_A549_hg19	2000-02-01	0.74038	0.872976	0.848498	-0.115267	EIF4A1;THAP6
CHD7_H1-hESC_hg19	2000-02-01	0.74038	0.872976	0.850175	-0.115494	RPL5;THAP6
BRCA1_HepG2_hg19	2000-02-01	0.74038	0.872976	0.850883	-0.11559	SWSAP1;ETFB
GATA2_endothelial cell of umbilical vein_hg19	2000-02-01	0.74038	0.872976	0.854517	-0.116084	THAP6;SNORA21
RELA_GM12891_hg19	2000-02-01	0.74038	0.872976	0.855284	-0.116188	RPL5;SNORA21
SIX5_K562_hg19	2086-02-01	0.761844	0.882327	0.930349	-0.116473	SNORA7A;B3GALT6
PHF8_H1-hESC_hg19	2000-02-01	0.74038	0.872976	0.870091	-0.1182	THAP6;STAC
EZH2_fibroblast of lung_hg19	2000-02-01	0.74038	0.872976	0.876875	-0.119121	RPL5;THAP6
ZBTB33_HCT116_hg19	1/1074	0.756703	0.878673	0.930305	-0.120328	EP400
POLR2A_Raji_hg19	2000-02-01	0.74038	0.872976	0.888691	-0.120727	CTNNBIP1;TOMM22
TEAD4_ECC-1_hg19	2051-02-01	0.753292	0.878673	0.939394	-0.121504	RPL5;THAP6
CUX1_GM12878_hg19	2000-02-01	0.74038	0.872976	0.903644	-0.122758	SNORD17;SNORD52
GABPA_MCF-7_hg19	2048-02-01	0.752547	0.878673	0.950521	-0.122943	THAP6;TOMM22
SMARCB1_HeLa-S3_hg19	2000-02-01	0.74038	0.872976	0.908148	-0.12337	CTNNBIP1;ARL1
USF2_HeLa-S3_hg19	2000-02-01	0.74038	0.872976	0.910606	-0.123704	RPL5;THAP6
MAX_H1-hESC_hg19	3145-03-01	0.787923	0.898247	1.15623	-0.124075	THAP6;B3GALT6;TOMM22
POLR2A_MCF 10A_hg19	3155-03-01	0.789805	0.898247	1.15805	-0.124271	EP400;SNX7;SNORD52
RAD21_K562_hg19	2100-02-01	0.765195	0.883951	1.00865	-0.12442	MC3R;EP400
ZMIZ1_CH12.LX_mm9	2000-02-01	0.74038	0.872976	0.918604	-0.12479	TMEM256;CTNNBIP1
RAD21_A549_hg19	3040-03-01	0.767355	0.884471	1.02584	-0.125938	MC3R;EP400;TOMM22
ZNF143_GM12878_hg19	2000-02-01	0.74038	0.872976	0.931476	-0.126539	ARL1;TOMM22
USF2_H1-hESC_hg19	2000-02-01	0.74038	0.872976	0.956079	-0.129881	SWSAP1;TOMM22
TBP_H1-hESC_hg19	2000-02-01	0.74038	0.872976	0.959705	-0.130374	TMEM141;TOMM22
GTF2F1_HeLa-S3_hg19	2000-02-01	0.74038	0.872976	0.961646	-0.130637	ARL1;TOMM22
MYC_HepG2_hg19	2000-02-01	0.74038	0.872976	0.962421	-0.130743	CTNNBIP1;B3GALT6
CTCF_GM12891_hg19	2000-02-01	0.74038	0.872976	0.962704	-0.130781	EP400;TOMM22
HCFC1_CH12.LX_mm9	2000-02-01	0.74038	0.872976	0.973471	-0.132244	EIF4A1;TMEM141
MAX_HCT116_hg19	2066-02-01	0.756987	0.878673	1.02563	-0.132658	RPL5;TOMM22
REST_myocyte_mm9	2000-02-01	0.74038	0.872976	0.986397	-0.134	RPL5;ETFB
POLR2A_lung_mm9	2000-02-01	0.74038	0.872976	0.992043	-0.134767	CTNNBIP1;EP400
RAD21_IMR-90_hg19	2000-02-01	0.74038	0.872976	0.99366	-0.134986	RPL5;TOMM22
CTCF_kidney_hg19	2000-02-01	0.74038	0.872976	0.998667	-0.135667	THAP6;EP400

## Sheet: HISTONE
ENCODE Histone Modifications
Term	Overlap	P-value	Adjusted P-value	Z-score	Combined Score	Genes
H3K36me3_C2C12_mm9	12/407	9.08104e-14	3.45988e-11	-1.93702	46.6574	SNORA62;EIF4A1;SNORD17;SNORA7A;SNORD69;SNORD99;SNORD66;SNORA34;SNORA21;SNORD52;SNORD49B;TOMM22
H3K36me3_thymus_mm9	16/1235	6.78541e-13	1.29262e-10	-1.84666	42.047	SNORA62;EIF4A1;RNU73B;SNORD49B;SNORD17;SNORA7A;SNORD69;SNORD99;SNORA69;SNORD66;SNORD89;SNORA15;SNORA34;SNORA21;SNORD52;SNORD71
H3K36me3_GM06990_hg19	15/1255	1.38446e-11	1.75827e-09	-1.75515	35.3819	RPL5;SNORA62;EIF4A1;TMEM141;SNORD49B;TOMM22;SNORD17;SNORA7A;SNORD69;SNORA69;SNORD66;SNORD99;SNORA34;SNORA21;SNORD52
H3K36me3_spleen_mm9	17/2000	7.68024e-11	4.87695e-09	-1.76664	33.8113	SNORA62;EIF4A1;RPL5;RNU73B;SNORD49B;SNORD17;SNORA7A;SNORD69;SNORA69;SNORD99;SNORD66;SNORD89;SNORA15;SNORA34;SNORA21;SNORD52;SNORD71
H3K36me3_ES-Bruce4_mm9	17/2000	7.68024e-11	4.87695e-09	-1.75779	33.6419	SNORA62;EIF4A1;PET100;RNU73B;SNORD49B;TOMM22;SNORD17;SNORA7A;SNORD69;SNORD99;SNORA69;SNORD89;SNORA15;SNORA34;SNORA21;SNORD52;SNORD71
H3K36me3_MEL cell line_mm9	21/3352	4.20089e-11	4.00135e-09	-1.63054	31.5292	SNORA62;RPL5;EIF4A1;CTNNBIP1;TMEM141;RNU73B;SNORD49B;SNORD17;SNORA7A;SNORD69;SNORD99;SNORA69;SNORD66;EP400;SNORA15;SNORD89;CCDC32;SNORA34;SNORA21;SNORD52;SNORD71
H3K36me3_brain_mm9	16/2000	8.43175e-10	2.29464e-08	-1.77669	31.2522	SNORA62;EIF4A1;RNU73B;TOMM22;SNORD17;SNORA7A;SNORD69;SNORD66;SNORD99;SNORA69;SNORD89;SNORA15;SNORA34;SNORA21;SNORD52;SNORD71
H3K36me3_small intestine_mm9	16/2000	8.43175e-10	2.29464e-08	-1.75244	30.8256	SNORA62;EIF4A1;RNU73B;TOMM22;SNORD17;SNORA7A;SNORD69;SNORA69;SNORD99;SNORD66;SNORD89;SNORA15;SNORA34;SNORA21;SNORD52;SNORD71
H3K36me3_liver_mm9	16/2000	8.43175e-10	2.29464e-08	-1.73199	30.4658	SNORA62;EIF4A1;RNU73B;SNORD49B;TOMM22;SNORA7A;SNORD69;SNORD99;SNORA69;SNORD66;SNORD89;SNORA15;SNORA34;SNORA21;SNORD52;SNORD71
H3K36me3_MCF-7_hg19	14/1395	7.80585e-10	2.29464e-08	-1.70557	30.0011	SNORA62;EIF4A1;SNORD49B;SNORA7A;SNORD69;SNORD99;SNORD66;SNORA69;SNORD89;SNORA15;SNORA34;SNORA21;SNORD52;SNORD71
H3K36me3_H7_hg19	16/1851	2.73507e-10	1.30258e-08	-1.64309	29.8324	RPL5;SNORA62;EIF4A1;SNORD49B;TOMM22;SNORA7A;SNORD69;SNORA69;SNORD66;SNORD99;SNORA15;SNORD89;SNORA34;SNORA21;SNORD52;SNORD71
H3K36me3_cardiac mesoderm_hg19	18/2514	2.70099e-10	1.30258e-08	-1.63419	29.6708	SNORA62;EIF4A1;RPL5;TMEM141;SNORD49B;TOMM22;SNORD17;SNORA7A;SNORD69;SNORA69;SNORD66;SNORD99;SNORD89;SNORA15;SNORA34;SNORA21;SNORD52;SNORD71
H3K36me3_splenic B cell_mm9	16/2000	8.43175e-10	2.29464e-08	-1.67597	29.4804	SNORA62;EIF4A1;PET100;RNU73B;SNORD49B;TOMM22;SNORD17;SNORA7A;SNORD69;SNORD99;SNORA69;SNORD66;SNORA15;SNORA34;SNORA21;SNORD52
H3K36me3_bronchial epithelial cell_hg19	15/1681	7.89886e-10	2.29464e-08	-1.62179	28.5274	RPL5;SNORA62;B3GALT6;TMEM141;SNORD49B;SNORA7A;SNORD69;SNORA69;SNORD99;SNORD66;SNORD89;SNORA34;SNORA21;SNORD52;SNORD71
H3K36me3_myocyte_mm9	7/236	2.15867e-08	4.11226e-07	-1.83592	26.9955	EIF4A1;SNORD69;SNORD66;SNORA34;SNORA21;SNORD52;SNORD49B
H3K36me3_kidney_mm9	12/1187	1.61337e-08	3.23524e-07	-1.74183	26.0298	SNORA62;EIF4A1;SNORD69;SNORD99;SNORD66;SNORA69;SNORA15;SNORA34;SNORA21;RNU73B;SNORD71;SNORD49B
H3K36me3_testis_mm9	15/2000	8.33162e-09	1.86726e-07	-1.66337	25.7716	SNORA62;RNU73B;SNORD49B;TOMM22;SNORA7A;SNORD69;SNORD99;SNORD66;EP400;SNORD89;SNORA15;SNORA34;SNORA21;SNORD52;SNORD71
H3K36me3_endothelial cell of umbilical vein_hg19	18/2929	3.16227e-09	8.03217e-08	-1.50995	24.6683	RPL5;SNORA62;EIF4A1;TMEM141;SNORD49B;TOMM22;SNORD17;SNORA7A;SNORD69;SNORA69;SNORD66;SNORD99;SNORA15;SNORD89;SNORA34;SNORA21;SNORD52;SNORD71
H3K79me3_C2C12_mm9	15/2000	8.33162e-09	1.86726e-07	-1.51351	23.4498	EIF4A1;SNORA62;PET100;ARL1;B3GALT6;ETFB;RNU73B;TOMM22;SNORD17;SNORA7A;SNORD69;SNORD99;SNORA69;SNORA34;SNORD52
H3K36me3_HepG2_hg19	16/2389	1.07958e-08	2.2851e-07	-1.51111	23.1074	SNORA62;SWSAP1;RPL5;EIF4A1;ETFB;SNORD49B;TOMM22;SNORA7A;SNORD69;SNORA69;SNORD66;SNORD99;SNORA15;SNORA34;SNORA21;SNORD52
H3K36me3_BJ_hg19	12/1302	4.42748e-08	8.03271e-07	-1.55583	21.8355	SNORA62;EIF4A1;SNORA7A;SNORD69;SNORD66;SNORD99;SNORD89;SNORA34;SNORD52;SNORD71;SNORD49B;TOMM22
H3K36me3_keratinocyte_hg19	16/2651	4.68079e-08	8.10627e-07	-1.48327	20.8035	SNORA62;RPL5;EIF4A1;TMEM141;SNORD49B;SNORD17;SNORA7A;SNORD69;SNORD66;SNORA69;SNORD99;SNORD89;SNORA34;SNORA21;SNORD52;SNORD71
H3K36me3_ES-E14_mm9	14/2000	7.39826e-08	1.22554e-06	-1.49703	20.3778	SNORA62;EIF4A1;RNU73B;SNORD17;SNORA7A;SNORD69;SNORD99;SNORA69;SNORD66;SNORD89;SNORA34;SNORA21;SNORD52;SNORD71
H3K36me3_SK-N-SH_hg19	9/707	2.10954e-07	3.3489e-06	-1.60307	20.2098	EIF4A1;SNORA62;SNORA7A;SNORD69;SNORA69;SNORA34;SNORA21;TMEM141;SNORD52
H3K36me3_NT2-D1_hg19	13/2000	5.89063e-07	8.63204e-06	-1.61485	18.8292	EIF4A1;SNORA62;B3GALT6;TMEM141;TOMM22;SNORD17;SNORD69;SNORD99;SNORA69;SNORD89;SNORA34;SNORD52;SNORD71
H3K36me3_CH12.LX_mm9	18/4031	4.55019e-07	6.93449e-06	-1.45695	17.3072	SNORA62;EIF4A1;PET100;RNU73B;TMEM141;SNORD49B;TOMM22;SNORD17;SNORA7A;SNORD69;SNORA69;SNORD99;SNORA15;SNORD89;SNORA34;SNORA21;SNORD52;SNORD71
H3K36me3_skeletal muscle myoblast_hg19	2000-12-01	4.19342e-06	4.99279e-05	-1.57983	15.6481	SNORA62;SNORD17;SNORA7A;SNORA69;SNORD99;SNORD66;SNORA15;B3GALT6;SNORA34;SNORA21;SNORD52;TMEM141
H3K36me3_fibroblast of lung_hg19	2000-12-01	4.19342e-06	4.99279e-05	-1.50514	14.9083	SNORA62;SNORD17;SNORA7A;SNORD69;SNORD66;SNORD99;SNORA69;SNORA34;SNORA21;SNORD52;TMEM141;SNORD49B
H3K36me3_K562_hg19	14/2634	2.09081e-06	2.95037e-05	-1.39057	14.505	SNORA62;EIF4A1;ETFB;TMEM141;SNORD17;THAP6;SNORA7A;SNORD69;SNORA69;SNORD66;SNORD99;SNORA15;SNORA21;SNORD52
H4K20me1_CD14-positive monocyte_hg19	2000-12-01	4.19342e-06	4.99279e-05	-1.39405	13.808	SNORA62;SNORD17;SNORD69;CTNNBIP1;SNORA69;SNORD99;EP400;SNORA15;TMEM141;SNORD71;SNORD49B;TOMM22
H4K20me1_mammary epithelial cell_hg19	2000-12-01	4.19342e-06	4.99279e-05	-1.35506	13.4218	SNORA62;MC3R;SNORD17;SNORA7A;SNORD69;SNORA69;SNORD99;SNORA15;SNORA34;SNORA21;SNORD52;SNORD71
H4K20me1_fibroblast of lung_hg19	2000-12-01	4.19342e-06	4.99279e-05	-1.35384	13.4097	SNORA62;RPL5;SNORD17;SNORA7A;SNORD66;SNORA69;SNORD99;ARL1;SNORA34;SNORA21;SNORD52;SNORD71
H3K36me3_GM12878_hg19	13/2531	8.07247e-06	9.32003e-05	-1.3642	12.6608	EIF4A1;SNORA62;SNORD49B;TOMM22;SNORA7A;SNORD69;SNORD66;SNORD99;SNORA69;SNORA15;SNORA34;SNORA21;SNORD52
H3K36me3_fibroblast of dermis_hg19	2000-11-01	2.65918e-05	0.00028143	-1.52947	12.5044	SNORA62;SNORD17;SNORA7A;SNORA69;SNORD66;SNORD99;SNORA34;SNORA21;SNORD52;TMEM141;SNORD49B
H3K36me3_heart_mm9	2000-11-01	2.65918e-05	0.00028143	-1.5226	12.4482	SNORA62;SNORD17;THAP6;SNORD69;SNORA69;SNORD66;SNORD99;CCDC32;SNORD52;SNORD71;TOMM22
H3K36me3_U2OS_hg19	2000-11-01	2.65918e-05	0.00028143	-1.49482	12.2211	SNORA62;EIF4A1;SNORD17;SNORD69;SNORA69;SNORD99;SNORD89;SNORA34;SNORD52;SNORD71;TOMM22
H3K36me3_Caco-2_hg19	5/382	0.000124459	0.00124787	-1.56228	10.4459	SNORA7A;SNORA21;SNORD52;SNORD49B;TOMM22
H3K36me3_kidney epithelial cell_hg19	4/215	0.000169586	0.00140461	-1.52896	10.0422	SNORA62;RPL5;SNORD52;SNORD49B
H3K36me3_osteoblast_hg19	2000-10-01	0.000149522	0.00126595	-1.48132	9.8833	SNORA62;SNORD17;SNORA7A;SNORA69;SNORD66;SNORD99;SNORA34;SNORA21;SNORD52;TMEM141
H3K36me3_HeLa-S3_hg19	2234-11-01	7.31021e-05	0.000752754	-1.36286	9.80137	SNORA62;SWSAP1;SNORA7A;SNORD66;SNORA69;SNORD99;SNORA34;SNORA21;SNORD52;TMEM141;SNORD49B
H3K36me3_myotube_hg19	2000-10-01	0.000149522	0.00126595	-1.42045	9.47717	SNORA62;EIF4A1;SNORA7A;SNORD99;SNORA69;B3GALT6;SNORA34;SNORA21;SNORD52;TOMM22
H4K20me1_endothelial cell of umbilical vein_hg19	2000-10-01	0.000149522	0.00126595	-1.41854	9.46437	SNORA62;SNORA7A;SNORD99;SNORA69;SNORD66;EP400;SNORA15;SNORA34;SNORA21;SNORD52
H3K36me3_H1-hESC_hg19	2000-10-01	0.000149522	0.00126595	-1.36285	9.09286	SNORA62;SNORA7A;SNORD69;SNORA69;SNORD66;SNORD99;SNORA34;SNORA21;SNORD52;SNORD71
H4K20me1_skeletal muscle myoblast_hg19	2000-10-01	0.000149522	0.00126595	-1.31586	8.77933	SNORA62;RPL5;SNORD69;SNORA69;SNORD66;SNORD99;SNORA34;SNORA21;SNORD52;TMEM141
H4K20me1_keratinocyte_hg19	2000-10-01	0.000149522	0.00126595	-1.30116	8.68126	SNORA62;SNORA7A;SNORD69;SNORA69;SNORD99;SNORD89;SNORA15;SNORA34;SNORA21;SNORD52
H3K79me2_myocyte_mm9	2000-10-01	0.000149522	0.00126595	-1.26939	8.46931	THAP6;SNORD17;SNORA7A;SNORA69;SNORD99;SNORA34;ETFB;SNORA21;RNU73B;SNORD52
H3K36me3_mammary epithelial cell_hg19	2000-09-01	0.000741282	0.00553781	-1.36083	7.07109	SNORA62;EIF4A1;SNORA7A;SNORD99;SNORA69;SNORA15;SNORA34;SNORA21;SNORD52
H4K20me1_HeLa-S3_hg19	2000-09-01	0.000741282	0.00553781	-1.35134	7.02175	SNORA62;MC3R;SNORD17;SNORD69;SNORA69;SNORD66;SNORA15;SNORD52;SNORD71
H4K20me1_K562_hg19	2000-09-01	0.000741282	0.00553781	-1.35064	7.01811	RPL5;SWSAP1;THAP6;SNORD17;SNORD69;SNORA69;ARL1;SNORD99;EP400
H4K20me1_B cell_hg19	2000-09-01	0.000741282	0.00553781	-1.28655	6.6851	SNORA62;SNORD17;SNORA69;SNORD99;ARL1;SNORA21;SNORD52;SNORD49B;TOMM22
H4K20me1_HepG2_hg19	2000-09-01	0.000741282	0.00553781	-1.25919	6.54293	SNORA62;MC3R;SWSAP1;SNORD69;SNORA69;SNORD99;ARL1;SNORD66;SNORD71
H3K36me3_G1E_mm9	3013-11-01	0.000984967	0.00721678	-1.21971	6.0148	EIF4A1;SNORA62;SNORA7A;SNORA69;SNORD66;SNORA15;GM8579;SNORA34;SNORA21;SNORD52;RNU73B
H3K36me3_erythroblast_mm9	3059-11-01	0.00111685	0.00802868	-1.22231	5.89734	EIF4A1;SNORA62;TMEM256;SNORA7A;SNORD66;SNORA69;SNORA15;SNORA34;SNORA21;SNORD52;RNU73B
H3K4me1_bone marrow macrophage_mm9	2000-08-01	0.00321795	0.020099	-1.44531	5.64695	MIR1983;STAC;SNORA69;SNORD99;SNORD89;CCDC32;RNU73B;SNORD52
H4K20me1_T-cell acute lymphoblastic leukemia_hg19	2000-08-01	0.00321795	0.020099	-1.27836	4.99465	SNORA62;CTNNBIP1;SNORD99;ARL1;SNORD89;SNORA15;SNORD52;TOMM22
H3K4me3_NB4_hg19	2000-08-01	0.00321795	0.020099	-1.27646	4.98723	SNORD17;THAP6;SNORA7A;SNORA69;ARL1;SNORA21;SNORD52;SNORD49B
H3K9me1_keratinocyte_hg19	2000-08-01	0.00321795	0.020099	-1.21443	4.7449	SWSAP1;SNORA62;SNORD17;SNORD99;SNORA34;SNORA21;SNORD52;TOMM22
H3K79me2_MEL cell line_mm9	2000-08-01	0.00321795	0.020099	-1.21278	4.73844	SNORA62;SWSAP1;CTNNBIP1;SNORD69;SNORD66;1110001J03RIK;SNORA21;RNU73B
H3K36me3_astrocyte_hg19	2000-08-01	0.00321795	0.020099	-1.16007	4.53249	SNORA62;SNORA7A;SNORD99;SNORA69;SNORA15;SNORA34;SNORA21;SNORD52
H3K79me2_C2C12_mm9	2000-08-01	0.00321795	0.020099	-1.13835	4.44763	SNORA62;SNORA7A;SNORD99;SNORA69;B3GALT6;SNORD52;RNU73B;TOMM22
H4K20me1_GM12878_hg19	2000-08-01	0.00321795	0.020099	-1.13696	4.4422	SNORA62;SNORD17;SNORA7A;SNORD69;SNORA69;SNORD99;SNORA21;SNORD52
H3K36me3_megakaryocyte_mm9	3028-10-01	0.00373687	0.0229636	-1.16719	4.40481	SNORA62;TMEM256;SNORA7A;SNORA69;SNORD66;SNORA15;SNORA34;SNORA21;RNU73B;SNORD52
H3K36me3_A549_hg19	3112-10-01	0.0045511	0.0275233	-1.11642	4.011	SNORA62;SNORD17;SNORA7A;SNORD99;SNORA69;SNORA34;ETFB;SNORA21;SNORD52;TMEM141
H3K79me2_astrocyte_hg19	2000-07-01	0.0121293	0.0650884	-1.24267	3.39499	SNORD69;CTNNBIP1;SNORA69;ETFB;SNORD52;TMEM141;SNORD71
H3K36me3_G1E-ER4_mm9	2903-09-01	0.00924841	0.0550569	-1.13769	3.29861	SNORA62;EIF4A1;SNORA7A;SNORA69;SNORA15;SNORA34;SNORA21;RNU73B;SNORD52
H3K79me2_CH12.LX_mm9	2000-07-01	0.0121293	0.0650884	-1.19583	3.26703	PET100;SNORD69;SNORA15;CCDC32;SNORA21;SNORD52;TOMM22
H3K79me2_keratinocyte_hg19	2000-07-01	0.0121293	0.0650884	-1.18655	3.24167	STAC;SNORD69;SNORA69;SNORA34;ETFB;SNORD52;TMEM141
H3K79me2_heart_mm9	2000-07-01	0.0121293	0.0650884	-1.16412	3.18038	RPL5;SNORD17;SNORA7A;CTNNBIP1;ARL1;B3GALT6;SNORD71
H3K9me1_endothelial cell of umbilical vein_hg19	2000-07-01	0.0121293	0.0650884	-1.15755	3.16245	SNORA62;SNORD17;SNORA7A;SNORA69;SNORA34;SNORA21;SNORD52
H3K9me3_K562_hg19	2000-07-01	0.0121293	0.0650884	-1.12145	3.0638	MC3R;RPL5;SNORD99;B3GALT6;SNORA21;SNORD52;SNORD49B
H3K4me3_C2C12_mm9	2000-07-01	0.0121293	0.0650884	-1.09044	2.97908	SWSAP1;SNORA7A;ARL1;SNX7;SNORA21;RNU73B;TOMM22
H3K79me2_A549_hg19	2787-08-01	0.0220268	0.116558	-1.06361	2.28608	CTNNBIP1;ARL1;SNORD66;SNORD89;ETFB;TMEM141;SNORD71;TOMM22
H3K79me2_fibroblast of lung_hg19	2000-06-01	0.0392952	0.191942	-1.12111	1.85046	SNORD17;CTNNBIP1;SNORD69;SNORA69;ETFB;TMEM141
H3K36me3_T-cell acute lymphoblastic leukemia_hg19	2000-06-01	0.0392952	0.191942	-1.11537	1.84099	SNORA62;SWSAP1;SNORD99;SNORA69;SNORD66;SNORD52
H3K4me3_HeLa-S3_hg19	3589-09-01	0.0330386	0.172435	-1.02497	1.80162	SWSAP1;THAP6;SNORA7A;STAC;CTNNBIP1;ARL1;B3GALT6;ETFB;SNORA21
H3K79me2_osteoblast_hg19	2000-06-01	0.0392952	0.191942	-1.06354	1.75543	SNORD17;CTNNBIP1;SNORA69;SNORD52;TMEM141;SNORD71
H3K79me2_endothelial cell of umbilical vein_hg19	2000-06-01	0.0392952	0.191942	-1.02344	1.68924	CTNNBIP1;SNORA69;ETFB;TMEM141;SNORD52;TOMM22
H3K79me2_H1-hESC_hg19	2000-06-01	0.0392952	0.191942	-0.998298	1.64775	EIF4A1;SNORD69;SNORA69;SNORD66;SNORD52;TOMM22
H3K9me3_fibroblast of lung_hg19	2323-06-01	0.0715122	0.344888	-1.20464	1.28239	MC3R;B3GALT6;SNORA21;SNX7;SNORD49B;TOMM22
H3K4me1_cortical plate_mm9	2000-05-01	0.108097	0.396009	-1.1434	1.05916	STAC;SNORD99;SNORA69;SNORD52;RNU73B
H3K9me3_HeLa-S3_hg19	2000-05-01	0.108097	0.396009	-1.1267	1.04369	EIF4A1;SNORA34;SNORA21;SNORD49B;TOMM22
H3K4me1_embryonic fibroblast_mm9	2000-05-01	0.108097	0.396009	-1.0817	1.002	MIR1983;SNORD99;SNORD89;RNU73B;TMEM141
H4K20me1_myotube_hg19	2000-05-01	0.108097	0.396009	-1.04842	0.971167	SNORA62;EIF4A1;SNORD66;TMEM141;SNORD71
H4K20me1_astrocyte_hg19	2000-05-01	0.108097	0.396009	-1.01936	0.944251	SWSAP1;SNORA62;SNORD99;ARL1;SNORD52
H3K36me3_CD14-positive monocyte_hg19	2000-05-01	0.108097	0.396009	-1.01817	0.943146	SNORA62;SNORA7A;SNORA69;SNORA34;SNORA21
H4K20me1_fibroblast of dermis_hg19	2000-05-01	0.108097	0.396009	-0.997548	0.924047	SNORA62;RPL5;SNORA69;SNORD66;SNORD52
H3K4me1_thymus_mm9	2000-05-01	0.108097	0.396009	-0.996144	0.922747	SNORD17;PET100;MIR1983;ARL1;CCDC32
H3K79me2_mammary epithelial cell_hg19	2000-05-01	0.108097	0.396009	-0.989201	0.916315	SWSAP1;SNORD69;SNORA69;ARL1;ETFB
H3K79me2_HepG2_hg19	2000-05-01	0.108097	0.396009	-0.988104	0.915299	SWSAP1;SNORA69;ETFB;SNORD52;TOMM22
H3K27ac_T-cell acute lymphoblastic leukemia_hg19	2000-05-01	0.108097	0.396009	-0.985187	0.912597	SNORA69;ARL1;SNORA21;TMEM141;TOMM22
H3K4me1_liver_mm9	3706-08-01	0.0912718	0.396009	-0.974335	0.902545	MIR1983;SNORD69;SNORA69;CCDC32;SNORD52;RNU73B;SNORD71;TOMM22
H3K27ac_liver_mm9	3076-07-01	0.090533	0.396009	-0.973252	0.901542	SWSAP1;THAP6;SNORD17;CCDC32;TMEM141;SNORD49B;TOMM22
H3K4me2_myocyte_mm9	2000-05-01	0.108097	0.396009	-0.961148	0.890329	SNORA7A;CCDC32;ETFB;TMEM141;RNU73B
H3K79me2_skeletal muscle myoblast_hg19	2000-05-01	0.108097	0.396009	-0.960096	0.889355	SNORA69;ETFB;SNORD52;TMEM141;TOMM22
H3K27ac_ES-Bruce4_mm9	2000-05-01	0.108097	0.396009	-0.935479	0.866552	THAP6;SNORA7A;B3GALT6;SNORD52;SNORD49B
H3K4me1_osteoblast_hg19	2000-05-01	0.108097	0.396009	-0.930484	0.861925	SNORA62;SNORD17;SNORD69;SNORA21;SNORD52
H3K79me2_CD14-positive monocyte_hg19	2000-05-01	0.108097	0.396009	-0.928464	0.860054	ARL1;SNORD99;SNORA15;SNORD52;TOMM22
H3K27ac_keratinocyte_hg19	2000-05-01	0.108097	0.396009	-0.887809	0.822394	CTNNBIP1;SNORD66;ARL1;SNORA21;TOMM22
H3K9me1_K562_hg19	2000-05-01	0.108097	0.396009	-0.87979	0.814966	SNORA62;MC3R;SNORA7A;SNORD99;SNORA69
H4K20me1_H1-hESC_hg19	2000-05-01	0.108097	0.396009	-0.871821	0.807584	SNORA62;CTNNBIP1;SNORD99;ARL1;SNORD52
H3K9ac_heart_mm9	2000-05-01	0.108097	0.396009	-0.871154	0.806966	THAP6;PET100;STAC;ARL1;ETFB
H4K20me1_osteoblast_hg19	2000-05-01	0.108097	0.396009	-0.865944	0.80214	SNORA62;SNORA69;SNORD99;SNORD52;TOMM22
H3K27ac_cortical plate_mm9	2000-05-01	0.108097	0.396009	-0.861514	0.798037	SWSAP1;RPL5;THAP6;TMEM141;SNORD49B
H3K4me1_CH12.LX_mm9	3885-08-01	0.112573	0.408479	-0.819857	0.73403	MC3R;SNORA62;MIR1983;CTNNBIP1;SNORD99;TMEM141;SNORD52;TOMM22
H3K4me3_myocyte_mm9	2000-05-01	0.108097	0.396009	-0.768297	0.711688	SWSAP1;TMEM256;SNORA7A;ARL1;TOMM22
H3K9me3_ES-Bruce4_mm9	2/570	0.164287	0.579569	-1.27945	0.697904	MIR1983;STAC
H3K4me3_foreskin fibroblast_hg19	3309-07-01	0.121474	0.436619	-0.770811	0.638767	SWSAP1;THAP6;SNORD17;SNORA7A;STAC;SNORA21;SNORD49B
H3K4me1_MEL cell line_mm9	4170-08-01	0.151862	0.540743	-0.689547	0.423941	SNORA62;SNORD17;MIR1983;EP400;SNORA69;SNORD99;CCDC32;RNU73B
H3K4me3_GM06990_hg19	4/1852	0.208277	0.645318	-0.937612	0.410685	SWSAP1;THAP6;SNORD17;SNORA21
H3K4me3_HL-60_hg19	4/1881	0.216086	0.645318	-0.925628	0.405436	SWSAP1;SNORA7A;STAC;SNORA21
H3K4me3_bronchial epithelial cell_hg19	4/1859	0.210154	0.645318	-0.91081	0.398946	SWSAP1;THAP6;SNORA7A;STAC
H3K4me3_GM12864_hg19	3/1279	0.222084	0.645318	-0.906113	0.396889	SWSAP1;SNORA21;SNORD49B
H3K9me3_A549_hg19	2000-04-01	0.248981	0.645318	-0.865936	0.379291	SNORA7A;SNORA21;SNORD49B;TOMM22
H3K4me3_GM12878_hg19	3640-07-01	0.173985	0.608151	-0.751262	0.373627	SWSAP1;SNORA62;SNORD17;CTNNBIP1;SNORA69;SNORD89;SNORA21
H3K79me2_T-cell acute lymphoblastic leukemia_hg19	2000-04-01	0.248981	0.645318	-0.814846	0.356912	SWSAP1;CTNNBIP1;SNORA69;TMEM141
H3K4me2_HeLa-S3_hg19	2000-04-01	0.248981	0.645318	-0.810003	0.354791	CTNNBIP1;SNORD69;B3GALT6;TMEM141
H3K9me3_H1-hESC_hg19	2000-04-01	0.248981	0.645318	-0.78678	0.344619	MC3R;SNORA21;SNORD49B;TOMM22
H3K4me1_testis_mm9	2000-04-01	0.248981	0.645318	-0.769159	0.336901	STAC;CCDC32;SNORA21;SNX7
H3K79me2_GM12878_hg19	2000-04-01	0.248981	0.645318	-0.767905	0.336352	SWSAP1;SNORD66;ETFB;TOMM22
H2AFZ_keratinocyte_hg19	2000-04-01	0.248981	0.645318	-0.719436	0.315122	THAP6;CTNNBIP1;ARL1;TOMM22
H3K4me2_CD14-positive monocyte_hg19	2000-04-01	0.248981	0.645318	-0.697649	0.305579	STAC;CTNNBIP1;ARL1;SNORA21
H3K79me2_K562_hg19	2000-04-01	0.248981	0.645318	-0.696735	0.305178	SWSAP1;SNORD17;TMEM141;TOMM22
H3K4me3_GM12866_hg19	2000-04-01	0.248981	0.645318	-0.692207	0.303195	THAP6;SNORD17;SNORA7A;SNORA21
H3K27ac_small intestine_mm9	2000-04-01	0.248981	0.645318	-0.681278	0.298408	THAP6;SNORD52;TMEM141;SNORD49B
H3K4me3_cardiac mesoderm_hg19	3727-07-01	0.189318	0.645318	-0.676597	0.296358	RPL5;SWSAP1;THAP6;STAC;ARL1;SNORA21;SNORD49B
H3K4me3_embryonic fibroblast_mm9	2000-04-01	0.248981	0.645318	-0.6741	0.295264	TMEM256;SNORA7A;ETFB;TMEM141
H3K4me1_T-cell acute lymphoblastic leukemia_hg19	2000-04-01	0.248981	0.645318	-0.66497	0.291265	SNORD69;ARL1;TMEM141;TOMM22
H3K9ac_fibroblast of lung_hg19	2000-04-01	0.248981	0.645318	-0.664168	0.290914	THAP6;STAC;SNORD49B;TOMM22
H3K4me3_G1E-ER4_mm9	2605-05-01	0.234512	0.645318	-0.647263	0.283509	SWSAP1;STAC;CTNNBIP1;ARL1;ETFB
H3K9ac_CH12.LX_mm9	2000-04-01	0.248981	0.645318	-0.640086	0.280365	SWSAP1;ARL1;ETFB;SNORA21
H3K4me1_placenta_mm9	2000-04-01	0.248981	0.645318	-0.626791	0.274542	MC3R;SNORD17;STAC;TMEM141
H3K9me3_keratinocyte_hg19	2000-04-01	0.248981	0.645318	-0.621478	0.272215	RPL5;SNORA69;B3GALT6;SNORD49B
H3K4me2_T-cell acute lymphoblastic leukemia_hg19	2000-04-01	0.248981	0.645318	-0.606959	0.265855	CTNNBIP1;B3GALT6;ETFB;TOMM22
H3ac_C2C12_mm9	2000-04-01	0.248981	0.645318	-0.595855	0.260992	THAP6;ARL1;1110001J03RIK;SNX7
H3K4me1_HepG2_hg19	2000-04-01	0.248981	0.645318	-0.589328	0.258133	STAC;SNORA69;SNORD99;SNORD71
H3K4me3_ES-Bruce4_mm9	2000-04-01	0.248981	0.645318	-0.587511	0.257337	SNORD17;STAC;ETFB;SNORD49B
H3K9ac_H1-hESC_hg19	2000-04-01	0.248981	0.645318	-0.581265	0.254601	SWSAP1;THAP6;CTNNBIP1;ARL1
H3K9ac_ES-E14_mm9	2000-04-01	0.248981	0.645318	-0.572442	0.250736	PET100;STAC;ARL1;SNX7
H3K79me2_liver_mm9	2000-04-01	0.248981	0.645318	-0.553699	0.242527	SNORD17;PET100;SNORA21;TOMM22
H3K9ac_T-cell acute lymphoblastic leukemia_hg19	2000-04-01	0.248981	0.645318	-0.537736	0.235535	CTNNBIP1;B3GALT6;SNORA21;TOMM22
H2AFZ_mammary epithelial cell_hg19	2000-04-01	0.248981	0.645318	-0.52911	0.231757	RPL5;B3GALT6;SNORD49B;TOMM22
H3K4me3_HCT116_hg19	2040-04-01	0.260305	0.661176	-0.553972	0.229198	SWSAP1;SNORA7A;SNORA21;SNORD49B
H4K20me1_A549_hg19	2000-04-01	0.248981	0.645318	-0.499695	0.218872	SNORA62;SNORD69;SNORD99;SNORD52
H3K79me2_fibroblast of dermis_hg19	2000-04-01	0.248981	0.645318	-0.466786	0.204458	SNORA69;SNORA15;TMEM141;TOMM22
H3K4me3_fibroblast of gingiva_hg19	2061-04-01	0.266297	0.671914	-0.505529	0.201011	SWSAP1;SNORA7A;STAC;SNORD49B
H3K9ac_HeLa-S3_hg19	2000-04-01	0.248981	0.645318	-0.458521	0.200838	SWSAP1;THAP6;STAC;CTNNBIP1
H3K4me2_CH12.LX_mm9	2000-04-01	0.248981	0.645318	-0.443915	0.19444	MC3R;SNORD17;ETFB;1110001J03RIK
H3K27ac_MCF-7_hg19	2000-04-01	0.248981	0.645318	-0.438728	0.192168	THAP6;ARL1;SNORA21;SNORD49B
H3ac_myocyte_mm9	2000-04-01	0.248981	0.645318	-0.417881	0.183037	THAP6;ARL1;1110001J03RIK;SNX7
H3K4me3_Jurkat_hg19	2071-04-01	0.26916	0.672218	-0.446104	0.17718	SWSAP1;THAP6;SNORA7A;SNORD49B
H3K4me3_epithelial cell of esophagus_hg19	2093-04-01	0.275482	0.68155	-0.416189	0.159561	THAP6;SNORA7A;SNORA21;SNORD49B
H3K4me3_erythroblast_mm9	2674-05-01	0.25123	0.646747	-0.341574	0.148858	TMEM256;SNORA7A;ETFB;SNORA21;RNU73B
H3K4me3_endothelial cell of umbilical vein_hg19	3497-06-01	0.282697	0.694888	-0.35031	0.127514	SWSAP1;SNORA7A;STAC;CTNNBIP1;ARL1;SNORA21
H3K4me3_MEL cell line_mm9	4088-07-01	0.258683	0.661176	-0.25032	0.103566	SWSAP1;TMEM256;CTNNBIP1;ARL1;ETFB;SNORA21;TMEM141
H3K9me3_CH12.LX_mm9	2689-04-01	0.451336	0.846253	-0.508745	0.0849285	VMN2R60;4930500F04RIK;STAC;SNX7
H3K4me3_CH12.LX_mm9	4143-07-01	0.269946	0.672218	-0.199671	0.0793039	THAP6;SNORA7A;PET100;CTNNBIP1;ARL1;ETFB;SNORA21
H3K4me1_G1E-ER4_mm9	2415-04-01	0.370288	0.846253	-0.423715	0.0707337	MIR1983;SNORD99;ETFB;SNORD71
H3K27me3_MEL cell line_mm9	2672-04-01	0.446364	0.846253	-0.412477	0.0688578	MC3R;4930500F04RIK;MIR1983;SNORA21
H3K4me3_kidney epithelial cell_hg19	1936-03-01	0.451425	0.846253	-0.403242	0.067316	SWSAP1;STAC;CTNNBIP1
H3K4me3_WI38_hg19	2521-04-01	0.40181	0.846253	-0.392073	0.0654515	SWSAP1;THAP6;SNX7;SNORA21
H3K4me1_megakaryocyte_mm9	2505-04-01	0.397058	0.846253	-0.379768	0.0633974	SNORD99;SNORA69;SNORD89;SNORD52
H3K9ac_liver_mm9	2000-03-01	0.473102	0.846253	-0.363832	0.0607371	SNORD17;THAP6;PET100
H3K4me1_cerebellum_mm9	2000-03-01	0.473102	0.846253	-0.356404	0.0594971	SNORD17;SNORD52;RNU73B
H3K9me3_GM12878_hg19	2000-03-01	0.473102	0.846253	-0.341029	0.0569303	B3GALT6;SNORA21;SNORD49B
H3K4me1_limb_mm9	2000-03-01	0.473102	0.846253	-0.334096	0.0557731	MC3R;SNORD17;SNORD52
H3K4me3_keratinocyte_hg19	3344-05-01	0.42435	0.846253	-0.331141	0.0552797	SNORA7A;STAC;ARL1;SNORA21;SNORD52
H3K27ac_bone marrow macrophage_mm9	2000-03-01	0.473102	0.846253	-0.330039	0.0550958	TMEM256;TMEM141;SNORD49B
H3K4me3_astrocyte of the spinal cord_hg19	1965-03-01	0.461288	0.846253	-0.329899	0.0550724	THAP6;SNORA7A;SNORD49B
H3K9ac_keratinocyte_hg19	2000-03-01	0.473102	0.846253	-0.32303	0.0539257	CTNNBIP1;SNORD66;ARL1
H3K4me1_HCT116_hg19	2000-03-01	0.473102	0.846253	-0.30694	0.0512397	SNORA15;SNORD52;TMEM141
H3K4me3_fibroblast of villous mesenchyme_hg19	1982-03-01	0.467039	0.846253	-0.305797	0.0510489	SNORA7A;STAC;SNORD49B
H3K27ac_fibroblast of dermis_hg19	2000-03-01	0.473102	0.846253	-0.291353	0.0486377	SWSAP1;SNORA21;SNORD71
H3K4me3_SK-N-SH_hg19	2000-03-01	0.473102	0.846253	-0.266817	0.0445416	SWSAP1;THAP6;SNORA7A
H3K4me1_fibroblast of lung_hg19	2000-03-01	0.473102	0.846253	-0.260222	0.0434407	SNORA7A;SNORA69;SNORD52
H3K27me3_mononuclear cell_hg19	2000-03-01	0.473102	0.846253	-0.257477	0.0429825	MC3R;STAC;SNX7
H3K27ac_placenta_mm9	2000-03-01	0.473102	0.846253	-0.252788	0.0421997	SNORD17;THAP6;SNORD49B
H3K27ac_brain_mm9	2000-03-01	0.473102	0.846253	-0.235196	0.0392629	SWSAP1;THAP6;SNORD49B
H3K27me3_heart_mm9	2000-03-01	0.473102	0.846253	-0.233942	0.0390535	MC3R;MIR1983;STAC
H3K9me3_mammary epithelial cell_hg19	2000-03-01	0.473102	0.846253	-0.227675	0.0380074	SNORA7A;SNORA69;B3GALT6
H3K9ac_K562_hg19	3409-05-01	0.441401	0.846253	-0.216692	0.0361739	THAP6;ARL1;ETFB;SNORA21;TOMM22
H3K4me3_small intestine_mm9	2000-03-01	0.473102	0.846253	-0.214278	0.0357709	TMEM256;ETFB;SNORD49B
H3K4me1_ES-Bruce4_mm9	2000-03-01	0.473102	0.846253	-0.208383	0.0347869	SNORD17;STAC;SNORD99
H3K27ac_cerebellum_mm9	2000-03-01	0.473102	0.846253	-0.206831	0.0345277	SWSAP1;THAP6;SNORD49B
H3K27ac_HepG2_hg19	2000-03-01	0.473102	0.846253	-0.194853	0.0325281	ARL1;SNORD71;TOMM22
H3K4me3_GM12875_hg19	2000-03-01	0.473102	0.846253	-0.193848	0.0323604	SWSAP1;B3GALT6;SNORA21
H2AFZ_H1-hESC_hg19	2000-03-01	0.473102	0.846253	-0.182248	0.0304239	SWSAP1;THAP6;ARL1
H3K4me1_CD14-positive monocyte_hg19	2000-03-01	0.473102	0.846253	-0.166417	0.0277812	SNORA69;SNX7;SNORD49B
H3K9ac_ES-Bruce4_mm9	2000-03-01	0.473102	0.846253	-0.164611	0.0274796	STAC;ARL1;SNX7
H2AFZ_T-cell acute lymphoblastic leukemia_hg19	2000-03-01	0.473102	0.846253	-0.144144	0.0240629	THAP6;ARL1;TOMM22
H3K4me3_limb_mm9	2000-03-01	0.473102	0.846253	-0.133561	0.0222963	STAC;ETFB;SNORD49B
H3K9me3_megakaryocyte_mm9	2939-04-01	0.522809	0.882311	-0.154611	0.0193589	4930500F04RIK;STAC;CTNNBIP1;GM8579
H3K27ac_kidney_mm9	2000-03-01	0.473102	0.846253	-0.113003	0.0188645	SNORD17;THAP6;SNORD49B
H3K9ac_A549_hg19	2000-03-01	0.473102	0.846253	-0.111964	0.0186909	STAC;CTNNBIP1;ARL1
H3K4me3_myotube_hg19	2000-03-01	0.473102	0.846253	-0.108282	0.0180763	CTNNBIP1;ARL1;SNORD49B
H3K4me3_placenta_mm9	2000-03-01	0.473102	0.846253	-0.107707	0.0179803	STAC;SNX7;SNORD49B
H3K4me1_small intestine_mm9	2000-03-01	0.473102	0.846253	-0.10668	0.0178089	STAC;MIR1983;SNORD52
H3K27ac_bone marrow_mm9	2000-03-01	0.473102	0.846253	-0.104018	0.0173644	SNORD17;SNORD49B;TOMM22
H3K4me2_myotube_hg19	2000-03-01	0.473102	0.846253	-0.0906108	0.0151263	STAC;CTNNBIP1;SNORD49B
H3K9me3_T-cell acute lymphoblastic leukemia_hg19	2000-03-01	0.473102	0.846253	-0.0633627	0.0105776	EIF4A1;SNORA21;TOMM22
H3K9me3_fibroblast of dermis_hg19	2000-03-01	0.473102	0.846253	-0.061823	0.0103205	EIF4A1;SNORD49B;TOMM22
H3K27ac_thymus_mm9	2000-03-01	0.473102	0.846253	-0.0517658	0.00864164	THAP6;B3GALT6;SNORD49B
H3K27me3_HepG2_hg19	2000-03-01	0.473102	0.846253	-0.0396923	0.00662612	SNORA21;SNORD52;SNORD49B
H3K4me1_spleen_mm9	2000-03-01	0.473102	0.846253	-0.0148919	0.00248601	PET100;CCDC32;ETFB
H3K4me1_mononuclear cell_hg19	2000-03-01	0.473102	0.846253	-0.0122389	0.00204313	SNORA69;SNORD89;SNORD52
H3K4me3_fibroblast of pedal digit skin_hg19	2043-03-01	0.487471	0.863843	0.00383227	-0.000560906	SNORA7A;SNORA21;SNORD49B
H3K4me3_Caco-2_hg19	2029-03-01	0.482811	0.859584	0.00708026	-0.00107129	SWSAP1;THAP6;SNORA7A
H3K27me3_NT2-D1_hg19	2000-03-01	0.473102	0.846253	0.0142859	-0.00238484	MC3R;STAC;SNX7
H3K79me2_myotube_hg19	2000-03-01	0.473102	0.846253	0.0143696	-0.00239882	SNORD52;TMEM141;TOMM22
H3K4me3_olfactory bulb_mm9	2000-03-01	0.473102	0.846253	0.0163657	-0.00273205	STAC;ETFB;SNORD49B
H3K27me3_liver_mm9	2000-03-01	0.473102	0.846253	0.0258018	-0.00430728	MC3R;STAC;MIR1983
H2AFZ_astrocyte_hg19	2000-03-01	0.473102	0.846253	0.0264165	-0.00440989	SWSAP1;RPL5;TOMM22
H3K27ac_Panc1_hg19	2000-03-01	0.473102	0.846253	0.0302937	-0.00505714	ARL1;ETFB;TOMM22
H3K4me3_choroid plexus epithelial cell_hg19	2069-03-01	0.496076	0.865498	0.0405362	-0.00585545	SWSAP1;SNORA7A;STAC
H3K4me2_B cell_hg19	2000-03-01	0.473102	0.846253	0.0566006	-0.00944874	STAC;CTNNBIP1;SNORD49B
H3K4me3_T-cell acute lymphoblastic leukemia_hg19	2000-03-01	0.473102	0.846253	0.0616358	-0.0102893	CTNNBIP1;ARL1;SNORA21
H3K9me3_HepG2_hg19	2/1809	0.679517	0.917273	0.133626	-0.0115386	MC3R;STAC
H3K4me3_BE2C_hg19	2/1594	0.609734	0.917273	0.137238	-0.0118505	SNORD52;SNORD49B
H3K4me3_fibroblast of foreskin _hg19	2/1505	0.577806	0.917273	0.142305	-0.0122881	SWSAP1;SNORD52
H3K27me3_cardiac mesoderm_hg19	3485-01-01	0.99112	0.99112	1.60301	-0.0142985	STAC
H3K27me3_cerebellum_mm9	2/1486	0.57076	0.917273	0.166972	-0.0144181	MC3R;STAC
H3K4me3_epithelial cell of proximal tubule_hg19	2/1655	0.630587	0.917273	0.19102	-0.0164946	SWSAP1;SNORD52
H3K4me3_fibroblast of pulmonary artery_hg19	2093-03-01	0.503962	0.865498	0.117831	-0.0170207	SWSAP1;SNORA7A;SNORD49B
H2AFZ_B cell_hg19	2000-03-01	0.473102	0.846253	0.111814	-0.0186658	CTNNBIP1;ARL1;TMEM141
H3K4me3_fibroblast of the aortic adventitia_hg19	2/1648	0.628236	0.917273	0.217321	-0.0187658	SNORA7A;SNORA21
H3K4me3_cardiac muscle cell_hg19	2087-03-01	0.501996	0.865498	0.136654	-0.0197397	SNORA7A;STAC;SNORA21
H3K4me3_skeletal muscle cell_hg19	2/1754	0.662649	0.917273	0.233406	-0.0201547	SWSAP1;STAC
H3K4me3_B cell_hg19	2843-04-01	0.495774	0.865498	0.144328	-0.0208482	RPL5;SWSAP1;ARL1;SNX7
H3K27me3_MCF-7_hg19	1/989	0.722349	0.917273	0.243565	-0.0210319	MC3R
H3K4me3_brain microvascular endothelial cell_hg19	2101-03-01	0.506578	0.865498	0.159284	-0.0230086	SNORA7A;STAC;SNORA21
H3K4me3_BJ_hg19	2/1883	0.701166	0.917273	0.267776	-0.0231225	SNORA7A;STAC
H3K9me3_G1E-ER4_mm9	2782-03-01	0.700869	0.917273	0.273803	-0.0236429	4930500F04RIK;STAC;SNX7
H3K4me1_G1E_mm9	2521-03-01	0.63355	0.917273	0.302309	-0.0261045	MIR1983;SNORD99;SNORD71
H3K9ac_NT2-D1_hg19	2000-03-01	0.473102	0.846253	0.157866	-0.0263536	SWSAP1;THAP6;STAC
H3K4me3_MCF-7_hg19	2/1890	0.703152	0.917273	0.306162	-0.0264372	SWSAP1;SNORD49B
H3K4me3_HEK293_hg19	2116-03-01	0.511465	0.869947	0.194089	-0.027041	SWSAP1;SNORA7A;STAC
H3K4me1_Panc1_hg19	2000-02-01	0.733003	0.917273	0.331688	-0.0286413	SWSAP1;SNORA69
H3K4me1_A549_hg19	2951-04-01	0.526146	0.883091	0.237174	-0.0294871	STAC;SNORD99;SNORA69;SNORD52
H3K4me3_G1E_mm9	2531-03-01	0.636301	0.917273	0.344524	-0.0297498	CTNNBIP1;ARL1;ETFB
H3K27ac_heart_mm9	2941-04-01	0.523366	0.882311	0.241785	-0.0302739	THAP6;TMEM256;1110001J03RIK;SNORD49B
H3K4me3_osteoblast_hg19	2000-02-01	0.733003	0.917273	0.352392	-0.0304291	SNORD17;CTNNBIP1
H3K4me1_erythroblast_mm9	2632-03-01	0.663322	0.917273	0.353192	-0.0304982	MIR1983;SNX7;SNORD49B
H3K9me3_endothelial cell of umbilical vein_hg19	2000-02-01	0.733003	0.917273	0.35753	-0.0308728	MC3R;B3GALT6
H3K4me3_CD14-positive monocyte_hg19	3639-05-01	0.500895	0.865498	0.216239	-0.0312357	SWSAP1;RPL5;CTNNBIP1;ARL1;SNORA21
H3K4me3_A549_hg19	3895-05-01	0.564568	0.917273	0.362397	-0.031293	SWSAP1;STAC;CTNNBIP1;ARL1;SNORD52
H3K4me1_heart_mm9	3628-04-01	0.694829	0.917273	0.365509	-0.0315618	MC3R;PET100;MIR1983;SNORD89
H3K27me3_G1E-ER4_mm9	2653-01-01	0.971	0.975863	1.31626	-0.03216	MIR1983
H3K27ac_A549_hg19	2991-04-01	0.537199	0.897687	0.298219	-0.0321878	THAP6;STAC;CTNNBIP1;ARL1
H3K4me2_A549_hg19	2720-03-01	0.685726	0.917273	0.375106	-0.0323905	STAC;CTNNBIP1;B3GALT6
H3K27me3_G1E_mm9	2569-01-01	0.967388	0.975836	1.35499	-0.0331438	MIR1983
H3K9me3_erythroblast_mm9	2445-02-01	0.829653	0.952405	0.705492	-0.0344035	STAC;GM8579
H3K27me3_skeletal muscle myoblast_hg19	2000-02-01	0.733003	0.917273	0.401002	-0.0346266	SNORA7A;STAC
H3K4me3_fibroblast of upper leg skin_hg19	1975-02-01	0.726442	0.917273	0.421771	-0.03642	SNORA7A;STAC
H3K4me3_skeletal muscle myoblast_hg19	2000-02-01	0.733003	0.917273	0.421799	-0.0364224	CTNNBIP1;ARL1
H3K4me1_keratinocyte_hg19	2000-02-01	0.733003	0.917273	0.43276	-0.0373689	SNORD17;SNORA69
H3K27me3_mammary epithelial cell_hg19	2586-01-01	0.968153	0.975836	1.534	-0.0375222	MC3R
H3K4me3_liver_mm9	2880-04-01	0.506262	0.865498	0.264694	-0.038235	SNORD17;THAP6;ETFB;SNORD49B
H3K27me3_erythroblast_mm9	2712-01-01	0.973302	0.975863	1.57094	-0.0383825	STAC
H3K4me2_fibroblast of dermis_hg19	2000-02-01	0.733003	0.917273	0.450004	-0.0388579	CTNNBIP1;SNORA21
H3K4me3_mammary epithelial cell_hg19	3567-04-01	0.681408	0.917273	0.450648	-0.0389136	SWSAP1;SNORA7A;ARL1;SNORA21
H2AFZ_HepG2_hg19	2000-02-01	0.733003	0.917273	0.451671	-0.0390019	THAP6;ARL1
H3K4me3_GM12865_hg19	1/1451	0.849668	0.952405	0.804318	-0.0392228	SNORD17
H3K4me3_testis_mm9	2000-02-01	0.733003	0.917273	0.457471	-0.0395027	STAC;CTNNBIP1
H3K4me3_cardiac fibroblast_hg19	2902-03-01	0.728677	0.917273	0.463429	-0.0400172	SNORA7A;STAC;SNORD49B
H3K9me3_NT2-D1_hg19	1/1583	0.874077	0.952405	0.820808	-0.0400269	B3GALT6
H3K4me3_H7_hg19	1/1452	0.849869	0.952405	0.821225	-0.0400472	STAC
H3K4me1_ES-E14_mm9	2411-02-01	0.823512	0.952405	0.821596	-0.0400653	SNORD17;STAC
H3K4me3_ES-E14_mm9	3190-04-01	0.590367	0.917273	0.464434	-0.040104	THAP6;STAC;ARL1;SNX7
H3K4me3_fibroblast of dermis_hg19	2000-02-01	0.733003	0.917273	0.468681	-0.0404707	SNORA7A;CTNNBIP1
H3K27ac_HeLa-S3_hg19	2000-02-01	0.733003	0.917273	0.469749	-0.040563	STAC;ARL1
H3K27ac_testis_mm9	2000-02-01	0.733003	0.917273	0.476403	-0.0411375	THAP6;EP400
H3K4me3_SK-N-MC_hg19	1/1414	0.842037	0.952405	0.845168	-0.0412148	SWSAP1
H3K4me3_HepG2_hg19	3586-04-01	0.685629	0.917273	0.478105	-0.0412845	SWSAP1;THAP6;ARL1;SNORD49B
H3K27me3_keratinocyte_hg19	2221-02-01	0.785569	0.952405	0.846662	-0.0412877	MC3R;STAC
H3K9me3_G1E_mm9	3067-02-01	0.913327	0.952405	0.872227	-0.0425344	MC3R;SNX7
H3K27me3_kidney_mm9	1/1675	0.888761	0.952405	0.908327	-0.0442948	STAC
H3K27me3_ES-Bruce4_mm9	2000-02-01	0.733003	0.917273	0.516198	-0.0445738	STAC;SNX7
H3K27me3_CH12.LX_mm9	2618-02-01	0.858109	0.952405	0.914457	-0.0445937	SWSAP1;MC3R
H3K4me1_brain_mm9	2000-02-01	0.733003	0.917273	0.521342	-0.045018	MC3R;STAC
H3K4me1_endothelial cell of umbilical vein_hg19	2000-02-01	0.733003	0.917273	0.521688	-0.0450479	SNORA62;SNORA69
H3K27ac_ES-E14_mm9	2000-02-01	0.733003	0.917273	0.523445	-0.0451996	SWSAP1;THAP6
H3K4me3_LNCaP clone FGC_hg19	1/1591	0.875425	0.952405	0.935302	-0.0456102	SWSAP1
H3K27me3_H1-hESC_hg19	2000-02-01	0.733003	0.917273	0.532331	-0.0459669	MC3R;STAC
H3K9ac_skeletal muscle myoblast_hg19	2000-02-01	0.733003	0.917273	0.533144	-0.0460371	ETFB;SNORD49B
H3K4me3_WERI-Rb-1_hg19	1/1606	0.877915	0.952405	0.960341	-0.0468313	SWSAP1
H3K9ac_GM12878_hg19	2000-02-01	0.733003	0.917273	0.544311	-0.0470014	CTNNBIP1;SNORA69
H3K27me3_megakaryocyte_mm9	2638-02-01	0.861113	0.952405	0.964829	-0.0470501	MC3R;STAC
H3K27ac_olfactory bulb_mm9	2000-02-01	0.733003	0.917273	0.546497	-0.0471902	THAP6;SNORD49B
H3K9me3_astrocyte_hg19	2000-01-01	0.928455	0.952405	0.970681	-0.0473355	B3GALT6
H3K4me3_astrocyte of the cerebellum_hg19	1/1594	0.875927	0.952405	0.975557	-0.0475733	THAP6
H3K4me2_H1-hESC_hg19	2000-02-01	0.733003	0.917273	0.553367	-0.0477834	CTNNBIP1;ARL1
H3K4me1_NT2-D1_hg19	2000-01-01	0.928455	0.952405	0.984835	-0.0480257	SWSAP1
H3K4me3_megakaryocyte_mm9	2441-02-01	0.828941	0.952405	0.98534	-0.0480504	SNORD89;SNX7
H3K4me3_Panc1_hg19	3295-03-01	0.806269	0.952405	0.986959	-0.0481293	SWSAP1;ARL1;SNORD49B
H3K27me3_brain_mm9	2000-02-01	0.733003	0.917273	0.55825	-0.048205	MC3R;STAC
H3K27ac_K562_hg19	2000-02-01	0.733003	0.917273	0.561941	-0.0485237	ARL1;TOMM22
H3K9ac_CD14-positive monocyte_hg19	2000-02-01	0.733003	0.917273	0.564259	-0.0487239	THAP6;SNORA21
H3K9ac_fibroblast of dermis_hg19	2000-01-01	0.928455	0.952405	1.01471	-0.0494825	SWSAP1
H3K4me1_bone marrow_mm9	2000-02-01	0.733003	0.917273	0.575229	-0.0496711	PET100;TOMM22
H3K4me1_fibroblast of dermis_hg19	2000-01-01	0.928455	0.952405	1.02051	-0.0497656	TMEM141
H3K4me3_K562_hg19	4606-05-01	0.718789	0.917273	0.578215	-0.049929	SWSAP1;THAP6;SNORA7A;SNORA21;SNORD49B
H3K4me1_brown adipose tissue_mm9	2000-02-01	0.733003	0.917273	0.580773	-0.0501499	SNORD99;SNORD52
H3K4me3_thymus_mm9	2000-02-01	0.733003	0.917273	0.583327	-0.0503705	PET100;SNORD49B
H3K4me1_K562_hg19	3684-03-01	0.864495	0.952405	1.03482	-0.0504631	SNORA62;SNORA69;EP400
H2AFZ_A549_hg19	3109-03-01	0.772058	0.952405	1.03863	-0.0506491	THAP6;ARL1;EP400
H3K27ac_osteoblast_hg19	2000-02-01	0.733003	0.917273	0.594022	-0.0512939	SNORA62;TOMM22
H3K4me3_bone marrow macrophage_mm9	2000-02-01	0.733003	0.917273	0.597977	-0.0516355	STAC;ETFB
H3K4me3_fibroblast of lung_hg19	5182-07-01	0.497908	0.865498	0.357818	-0.0516867	SWSAP1;SNORD17;SNORA7A;STAC;CTNNBIP1;SNORD52;SNORD49B
H3K4me2_skeletal muscle myoblast_hg19	2000-01-01	0.928455	0.952405	1.06158	-0.0517684	CTNNBIP1
H3K9me3_skeletal muscle myoblast_hg19	2000-02-01	0.733003	0.917273	0.605536	-0.0522881	MC3R;B3GALT6
H3K27ac_embryonic fibroblast_mm9	2000-01-01	0.928455	0.952405	1.07265	-0.052308	SNORD49B
H3K4me2_mammary epithelial cell_hg19	2000-01-01	0.928455	0.952405	1.08323	-0.0528239	ETFB
H3K27ac_brown adipose tissue_mm9	2000-02-01	0.733003	0.917273	0.612957	-0.052929	THAP6;SNORD49B
H3K27ac_fibroblast of lung_hg19	3617-03-01	0.855659	0.952405	1.09186	-0.0532449	SWSAP1;SNORD17;SNORA21
H3K9ac_HepG2_hg19	2000-01-01	0.928455	0.952405	1.09993	-0.0536385	SNORA7A
H3K27ac_HCT116_hg19	2000-01-01	0.928455	0.952405	1.10969	-0.0541141	SWSAP1
H3K4me1_myotube_hg19	2000-01-01	0.928455	0.952405	1.11693	-0.0544673	SWSAP1
H3K4me1_GM12878_hg19	2000-01-01	0.928455	0.952405	1.11766	-0.0545028	SNORD99
H3K27ac_B cell_hg19	2000-02-01	0.733003	0.917273	0.63125	-0.0545086	ARL1;SNORA21
H3K27me3_HeLa-S3_hg19	2000-01-01	0.928455	0.952405	1.11963	-0.054599	MC3R
H3K4me2_GM12878_hg19	2000-01-01	0.928455	0.952405	1.13005	-0.0551071	CTNNBIP1
H3K9ac_endothelial cell of umbilical vein_hg19	2000-02-01	0.733003	0.917273	0.656254	-0.0566677	SNORD17;CTNNBIP1
H3K27ac_spleen_mm9	2000-01-01	0.928455	0.952405	1.16832	-0.0569735	SNORD49B
H3K27me3_osteoblast_hg19	2000-01-01	0.928455	0.952405	1.16906	-0.0570096	STAC
H3K4me3_lung_mm9	2000-01-01	0.928455	0.952405	1.16927	-0.0570195	SNORD49B
H3K27ac_myotube_hg19	2000-01-01	0.928455	0.952405	1.17088	-0.0570985	SNORA69
H3K4me3_brain_mm9	2000-02-01	0.733003	0.917273	0.670041	-0.0578582	STAC;ETFB
H3K4me3_heart_mm9	3158-02-01	0.921805	0.952405	1.19462	-0.058256	STAC;SNORD49B
H3K27me3_GM12878_hg19	3221-02-01	0.927225	0.952405	1.20556	-0.0587896	STAC;SNX7
H3K9ac_astrocyte_hg19	2000-01-01	0.928455	0.952405	1.21288	-0.0591463	CTNNBIP1
H3K4me1_olfactory bulb_mm9	2000-02-01	0.733003	0.917273	0.685027	-0.0591522	PET100;STAC
H3K4me3_fibroblast of skin of abdomen_hg19	2074-02-01	0.751676	0.932861	0.860119	-0.0597772	SNORA7A;SNORD49B
H3K4me3_kidney_mm9	2000-01-01	0.928455	0.952405	1.23387	-0.0601702	ETFB
H3K4me1_lung_mm9	2000-01-01	0.928455	0.952405	1.23777	-0.0603602	SNORD71
H3K4me2_astrocyte_hg19	2000-01-01	0.928455	0.952405	1.24552	-0.0607381	CTNNBIP1
H3K4me1_kidney_mm9	2000-01-01	0.928455	0.952405	1.2488	-0.060898	SWSAP1
H3K4me1_HeLa-S3_hg19	2000-02-01	0.733003	0.917273	0.706711	-0.0610247	SNORA62;STAC
H3K4me2_endothelial cell of umbilical vein_hg19	2000-02-01	0.733003	0.917273	0.712073	-0.0614877	STAC;CTNNBIP1
H3K4me2_HepG2_hg19	2000-01-01	0.928455	0.952405	1.26243	-0.0615627	TOMM22
H3K4me3_cortical plate_mm9	2000-02-01	0.733003	0.917273	0.718686	-0.0620587	ETFB;SNORD49B
H3K4me3_spleen_mm9	2000-01-01	0.928455	0.952405	1.27427	-0.0621403	SNORD49B
H3K79me2_HeLa-S3_hg19	2000-01-01	0.928455	0.952405	1.27677	-0.0622619	SNORD99
H3K4me3_brown adipose tissue_mm9	2000-01-01	0.928455	0.952405	1.27839	-0.062341	SNORD49B
H3K27ac_CH12.LX_mm9	2000-01-01	0.928455	0.952405	1.27891	-0.0623662	SWSAP1
H3K27me3_T-cell acute lymphoblastic leukemia_hg19	2000-01-01	0.928455	0.952405	1.27961	-0.0624004	TOMM22
H3K27me3_H7_hg19	2015-01-01	0.929907	0.952405	1.28332	-0.0625815	STAC
H3K27ac_MEL cell line_mm9	2000-01-01	0.928455	0.952405	1.28912	-0.0628643	TOMM22
H2AFZ_endothelial cell of umbilical vein_hg19	2000-01-01	0.928455	0.952405	1.29857	-0.0633253	TOMM22
H3K4me3_astrocyte_hg19	2000-01-01	0.928455	0.952405	1.30464	-0.0636211	CTNNBIP1
H3K4me2_osteoblast_hg19	2000-02-01	0.733003	0.917273	0.737046	-0.0636441	CTNNBIP1;SNORA21
H2AFZ_K562_hg19	2000-01-01	0.928455	0.952405	1.31842	-0.0642929	THAP6
H2AFZ_CD14-positive monocyte_hg19	2000-02-01	0.733003	0.917273	0.747266	-0.0645266	STAC;TOMM22
H2AFZ_skeletal muscle myoblast_hg19	2000-02-01	0.733003	0.917273	0.74756	-0.064552	ARL1;TOMM22
H3K4me2_keratinocyte_hg19	2000-01-01	0.928455	0.952405	1.326	-0.0646628	ETFB
H2AFZ_fibroblast of lung_hg19	2000-01-01	0.928455	0.952405	1.33018	-0.0648667	TOMM22
H3K4me1_skeletal muscle myoblast_hg19	2000-01-01	0.928455	0.952405	1.3318	-0.0649457	SNORD17
H3K27me3_testis_mm9	2000-02-01	0.733003	0.917273	0.753164	-0.0650359	MC3R;STAC
H2AFZ_myotube_hg19	2000-02-01	0.733003	0.917273	0.759385	-0.0655731	ARL1;TOMM22
H3K4me3_retinal pigment epithelial cell_hg19	2021-02-01	0.738415	0.919399	0.780857	-0.0656193	SNORA7A;SNORD49B
H3K4me3_fibroblast of mammary gland_hg19	2005-02-01	0.7343	0.917273	0.760751	-0.0656911	SNORA7A;SNORA21
H3K27me3_CD14-positive monocyte_hg19	3445-02-01	0.943836	0.956387	1.47716	-0.0658709	STAC;SNX7
H3K27ac_GM12878_hg19	2000-01-01	0.928455	0.952405	1.35235	-0.0659474	ARL1
H3K4me3_bone marrow_mm9	2000-01-01	0.928455	0.952405	1.35286	-0.0659726	ETFB
H3K27me3_K562_hg19	3318-02-01	0.934904	0.953568	1.40268	-0.0666897	MC3R;SNORD49B
H3K9ac_MEL cell line_mm9	2000-02-01	0.733003	0.917273	0.772611	-0.0667152	ARL1;ETFB
H2AFZ_fibroblast of dermis_hg19	2000-01-01	0.928455	0.952405	1.37443	-0.0670246	TOMM22
H3K27me3_spleen_mm9	2000-02-01	0.733003	0.917273	0.801019	-0.0691682	STAC;SNX7
H3K27me3_bronchial epithelial cell_hg19	2082-01-01	0.936048	0.953568	1.45812	-0.0693255	STAC
H3K27me3_small intestine_mm9	2000-02-01	0.733003	0.917273	0.808777	-0.0698381	MIR1983;STAC
H3K27ac_limb_mm9	2000-02-01	0.733003	0.917273	0.81959	-0.0707718	THAP6;SNORD49B
H3K27me3_endothelial cell of umbilical vein_hg19	3393-02-01	0.940324	0.955369	1.55666	-0.0710731	RPL5;STAC
H2AFZ_osteoblast_hg19	2000-01-01	0.928455	0.952405	1.46515	-0.0714485	TOMM22
H3K27ac_H1-hESC_hg19	2000-01-01	0.928455	0.952405	1.46724	-0.0715504	THAP6
H3K4me3_H1-hESC_hg19	2000-01-01	0.928455	0.952405	1.48475	-0.0724041	CTNNBIP1
H3K27ac_skeletal muscle myoblast_hg19	2000-02-01	0.733003	0.917273	0.844033	-0.0728825	SWSAP1;TOMM22
H3K27ac_CD14-positive monocyte_hg19	2000-02-01	0.733003	0.917273	0.848342	-0.0732545	SNORA21;TMEM141
H3K9ac_myotube_hg19	2000-01-01	0.928455	0.952405	1.51209	-0.0737372	SNORD49B
H3K4me3_NT2-D1_hg19	2000-01-01	0.928455	0.952405	1.52183	-0.0742122	ETFB
H3K27ac_mammary epithelial cell_hg19	2000-02-01	0.733003	0.917273	0.887326	-0.0766209	ARL1;TOMM22
H2AFZ_HeLa-S3_hg19	2000-02-01	0.733003	0.917273	0.891001	-0.0769381	THAP6;TOMM22
H3K27ac_endothelial cell of umbilical vein_hg19	2000-02-01	0.733003	0.917273	0.900173	-0.0777301	ARL1;SNORA21
H3K4me3_cerebellum_mm9	2000-02-01	0.733003	0.917273	0.928196	-0.08015	ETFB;SNORD49B

## Sheet: KEGG
KEGG Pathway
Term	Overlap	P-value	Adjusted P-value	Z-score	Combined Score	Genes
Glycosaminoglycan biosynthesis - heparan sulfate / heparin_Homo sapiens_hsa00534	2016-01-24	0.0176974	0.061941	-1.42815	3.97251	B3GALT6
Glycosaminoglycan biosynthesis - chondroitin sulfate / dermatan sulfate_Homo sapiens_hsa00532	2016-01-20	0.0148828	0.061941	-1.23883	3.44589	B3GALT6
Wnt signaling pathway_Homo sapiens_hsa04310	1/142	0.0978796	0.164367	-1.80333	3.25618	CTNNBIP1
RNA transport_Homo sapiens_hsa03013	1/172	0.117405	0.164367	-1.77014	3.19625	EIF4A1
Ribosome_Homo sapiens_hsa03010	1/137	0.094592	0.164367	-1.69766	3.06538	RPL5
Neuroactive ligand-receptor interaction_Homo sapiens_hsa04080	1/277	0.1831	0.213617	-1.77259	2.73612	MC3R
Metabolic pathways_Homo sapiens_hsa01100	1/1239	0.622003	0.622003	-1.86259	0.884378	B3GALT6

## Sheet: REACTOME
REACTOME
Term	Overlap	P-value	Adjusted P-value	Z-score	Combined Score	Genes
GTP hydrolysis and joining of the 60S ribosomal subunit_Homo sapiens_R-HSA-72706	2/107	0.00496909	0.0785466	-2.00083	5.09024	RPL5;EIF4A1
Cap-dependent Translation Initiation_Homo sapiens_R-HSA-72737	2/114	0.00561047	0.0785466	-1.9637	4.99578	RPL5;EIF4A1
L13a-mediated translational silencing of Ceruloplasmin expression_Homo sapiens_R-HSA-156827	2/106	0.00488046	0.0785466	-1.96168	4.99063	RPL5;EIF4A1
Eukaryotic Translation Initiation_Homo sapiens_R-HSA-72613	2/114	0.00561047	0.0785466	-1.95505	4.97377	RPL5;EIF4A1
3' -UTR-mediated translational regulation_Homo sapiens_R-HSA-157279	2/106	0.00488046	0.0785466	-1.95302	4.96861	RPL5;EIF4A1
Translation_Homo sapiens_R-HSA-72766	2/151	0.00959415	0.111932	-1.99826	4.37592	RPL5;EIF4A1
Formation of Senescence-Associated Heterochromatin Foci (SAHF)_Homo sapiens_R-HSA-2559584	2016-01-17	0.0179001	0.166622	-2.01313	3.60759	EP400
A tetrasaccharide linker sequence is required for GAG synthesis_Homo sapiens_R-HSA-1971475	2016-01-26	0.0267428	0.170182	-1.9462	3.44651	B3GALT6
Pink/Parkin Mediated Mitophagy_Homo sapiens_R-HSA-5205685	2016-01-22	0.0228215	0.166622	-1.82943	3.27839	TOMM22
Ribosomal scanning and start codon recognition_Homo sapiens_R-HSA-72702	1957-01-01	0.0566621	0.195213	-1.99345	3.25662	EIF4A1
Chondroitin sulfate/dermatan sulfate metabolism_Homo sapiens_R-HSA-1793185	1950-01-01	0.0499786	0.195213	-1.99259	3.25522	B3GALT6
Mitophagy_Homo sapiens_R-HSA-5205647	2016-01-22	0.0228215	0.166622	-1.81433	3.25134	TOMM22
Translation initiation complex formation_Homo sapiens_R-HSA-72649	1957-01-01	0.0566621	0.195213	-1.95312	3.19074	EIF4A1
Metabolism of proteins_Homo sapiens_R-HSA-392499	3/1074	0.0830038	0.195743	-1.95122	3.18235	RPL5;EIF4A1;TOMM22
Activation of the mRNA upon binding of the cap-binding complex and eIFs, and subsequent binding to 43S_Homo sapiens_R-HSA-72662	1958-01-01	0.0576135	0.195213	-1.94457	3.17677	EIF4A1
ISG15 antiviral mechanism_Homo sapiens_R-HSA-1169408	1972-01-01	0.0708434	0.195743	-1.90268	3.10319	EIF4A1
Antiviral mechanism by IFN-stimulated genes_Homo sapiens_R-HSA-1169410	1972-01-01	0.0708434	0.195743	-1.89332	3.08792	EIF4A1
Heparan sulfate/heparin (HS-GAG) metabolism_Homo sapiens_R-HSA-1638091	1954-01-01	0.0538029	0.195213	-1.82762	2.98571	B3GALT6
DNA Damage/Telomere Stress Induced Senescence_Homo sapiens_R-HSA-2559586	1959-01-01	0.058564	0.195213	-1.81419	2.96377	EP400
Deadenylation-dependent mRNA decay_Homo sapiens_R-HSA-429914	1950-01-01	0.0499786	0.195213	-1.7819	2.91103	EIF4A1
HATs acetylate histones_Homo sapiens_R-HSA-3214847	1/107	0.103199	0.196796	-1.78462	2.90106	EP400
Peptide chain elongation_Homo sapiens_R-HSA-156902	1984-01-01	0.0820517	0.195743	-1.75805	2.86729	RPL5
Eukaryotic Translation Elongation_Homo sapiens_R-HSA-156842	1989-01-01	0.0866862	0.195743	-1.7519	2.85726	RPL5
Deactivation of the beta-catenin transactivating complex_Homo sapiens_R-HSA-3769402	1942-01-01	0.0422887	0.195213	-1.73314	2.83137	CTNNBIP1
Retrograde transport at the Trans-Golgi-Network_Homo sapiens_R-HSA-6811440	1949-01-01	0.0490204	0.195213	-1.72725	2.82175	ARL1
Respiratory electron transport_Homo sapiens_R-HSA-611105	1988-01-01	0.085761	0.195743	-1.72064	2.80629	ETFB
SRP-dependent cotranslational protein targeting to membrane_Homo sapiens_R-HSA-1799339	1/107	0.103199	0.196796	-1.72158	2.79858	RPL5
Selenocysteine synthesis_Homo sapiens_R-HSA-2408557	1987-01-01	0.0848349	0.195743	-1.7138	2.79512	RPL5
Deadenylation of mRNA_Homo sapiens_R-HSA-429947	2016-01-23	0.0238032	0.166622	-1.55844	2.79276	EIF4A1
Viral mRNA Translation_Homo sapiens_R-HSA-192823	1984-01-01	0.0820517	0.195743	-1.70571	2.78192	RPL5
Mitochondrial protein import_Homo sapiens_R-HSA-1268020	1954-01-01	0.0538029	0.195213	-1.70164	2.77991	TOMM22
Nonsense Mediated Decay (NMD) independent of the Exon Junction Complex (EJC)_Homo sapiens_R-HSA-975956	1989-01-01	0.0866862	0.195743	-1.69777	2.76899	RPL5
Formation of a pool of free 40S subunits_Homo sapiens_R-HSA-72689	1996-01-01	0.0931396	0.196796	-1.69722	2.75897	RPL5
Eukaryotic Translation Termination_Homo sapiens_R-HSA-72764	1987-01-01	0.0848349	0.195743	-1.68958	2.75562	RPL5
Respiratory electron transport, ATP synthesis by chemiosmotic coupling, and heat production by uncoupling proteins._Homo sapiens_R-HSA-163200	1/109	0.105017	0.196796	-1.69418	2.75404	ETFB
Influenza Viral RNA Transcription and Replication_Homo sapiens_R-HSA-168273	1/128	0.122128	0.213723	-1.76275	2.72005	RPL5
Cellular Senescence_Homo sapiens_R-HSA-2559583	1/161	0.151156	0.235132	-1.87501	2.71429	EP400
Selenoamino acid metabolism_Homo sapiens_R-HSA-2408522	1/111	0.106832	0.196796	-1.64421	2.67281	RPL5
Influenza Life Cycle_Homo sapiens_R-HSA-168255	1/136	0.129245	0.220662	-1.76523	2.66748	RPL5
Nonsense Mediated Decay (NMD) enhanced by the Exon Junction Complex (EJC)_Homo sapiens_R-HSA-975957	1/106	0.102288	0.196796	-1.64003	2.66601	RPL5
Nonsense-Mediated Decay (NMD)_Homo sapiens_R-HSA-927802	1/106	0.102288	0.196796	-1.63299	2.65457	RPL5
G alpha (s) signalling events_Homo sapiens_R-HSA-418555	1/142	0.134549	0.224248	-1.76259	2.63508	MC3R
Influenza Infection_Homo sapiens_R-HSA-168254	1/147	0.138947	0.226193	-1.7433	2.59119	RPL5
Glycosaminoglycan metabolism_Homo sapiens_R-HSA-1630316	1/121	0.115858	0.20795	-1.64384	2.58157	B3GALT6
TCF dependent signaling in response to WNT_Homo sapiens_R-HSA-201681	1/199	0.183523	0.251895	-1.84062	2.53774	CTNNBIP1
Major pathway of rRNA processing in the nucleolus_Homo sapiens_R-HSA-6791226	1/166	0.155479	0.236599	-1.69439	2.44227	RPL5
The citric acid (TCA) cycle and respiratory electron transport_Homo sapiens_R-HSA-1428517	1/153	0.144198	0.229407	-1.64079	2.41567	ETFB
rRNA processing_Homo sapiens_R-HSA-72312	1/180	0.16748	0.244241	-1.66242	2.34334	RPL5
Interferon Signaling_Homo sapiens_R-HSA-913531	1/196	0.181009	0.251895	-1.69695	2.33965	EIF4A1
Chromatin modifying enzymes_Homo sapiens_R-HSA-3247509	1/226	0.20585	0.271877	-1.76854	2.30336	EP400
Intra-Golgi and retrograde Golgi-to-ER traffic_Homo sapiens_R-HSA-6811442	1/179	0.166627	0.244241	-1.62847	2.29549	ARL1
Chromatin organization_Homo sapiens_R-HSA-4839726	1/226	0.20585	0.271877	-1.76085	2.29334	EP400
Peptide ligand-binding receptors_Homo sapiens_R-HSA-375276	1/193	0.178487	0.251895	-1.60489	2.21273	MC3R
Signaling by Wnt_Homo sapiens_R-HSA-195721	1/295	0.26046	0.331495	-1.93792	2.13974	CTNNBIP1
Metabolism of carbohydrates_Homo sapiens_R-HSA-71387	1/282	0.250434	0.324637	-1.81161	2.03815	B3GALT6
Infectious disease_Homo sapiens_R-HSA-5663205	1/348	0.300113	0.356067	-1.89673	1.95863	RPL5
Metabolism of amino acids and derivatives_Homo sapiens_R-HSA-71291	1/335	0.290566	0.356067	-1.81487	1.8741	RPL5
Cellular responses to stress_Homo sapiens_R-HSA-2262752	1/367	0.313861	0.366171	-1.86455	1.87323	EP400
Metabolism_Homo sapiens_R-HSA-1430728	1908-03-01	0.295961	0.356067	-1.77368	1.83157	RPL5;B3GALT6;ETFB
Class A/1 (Rhodopsin-like receptors)_Homo sapiens_R-HSA-373076	1/323	0.281651	0.352064	-1.71244	1.78769	MC3R
GPCR ligand binding_Homo sapiens_R-HSA-500792	1/447	0.369152	0.416784	-1.76975	1.54886	MC3R
Membrane Trafficking_Homo sapiens_R-HSA-199991	1/420	0.350951	0.402731	-1.66709	1.5162	ARL1
Vesicle-mediated transport_Homo sapiens_R-HSA-5653656	1/492	0.39848	0.442755	-1.66837	1.35929	ARL1
Cytokine Signaling in Immune system_Homo sapiens_R-HSA-1280215	1/620	0.475389	0.519957	-1.8443	1.20619	EIF4A1
Disease_Homo sapiens_R-HSA-1643685	1/725	0.531816	0.564047	-1.81049	1.03672	RPL5
Gene Expression_Homo sapiens_R-HSA-74160	2/1631	0.507136	0.546147	-1.63834	0.990975	RPL5;EIF4A1
GPCR downstream signaling_Homo sapiens_R-HSA-388396	1/983	0.648228	0.677253	-1.56958	0.611682	MC3R
Signaling by GPCR_Homo sapiens_R-HSA-372790	1/1293	0.753584	0.766114	-1.67697	0.446784	MC3R
Signal Transduction_Homo sapiens_R-HSA-162582	2465-02-01	0.75517	0.766114	-1.63249	0.434935	MC3R;CTNNBIP1
Immune System_Homo sapiens_R-HSA-168256	1/1547	0.817911	0.817911	-1.64761	0.331172	EIF4A1

## Sheet: BIOCARTA
BIOCARTA Pathway
Term	Overlap	P-value	Adjusted P-value	Z-score	Combined Score	Genes
Regulation of eIF4e and p70 S6 Kinase_Homo sapiens_h_eif4Pathway	2016-01-24	0.0185322	0.0192735	-1.4852	5.86507	EIF4A1
Internal Ribosome entry pathway_Homo sapiens_h_iresPathway	2016-01-18	0.0140845	0.0192735	-1.4476	5.71661	EIF4A1
mTOR Signaling Pathway_Homo sapiens_h_mTORPathway	2016-01-24	0.0185322	0.0192735	-1.38367	5.46416	EIF4A1
Eukaryotic protein translation_Homo sapiens_h_eifPathway	2016-01-14	0.0111193	0.0192735	-1.34921	5.32804	EIF4A1
Skeletal muscle hypertrophy is regulated via AKT/mTOR pathway_Homo sapiens_h_igf1mtorpathway	2016-01-25	0.0192735	0.0192735	-1.33361	5.26644	EIF4A1

## Sheet: HUMANCYC
HumanCyc:Metabolic network data
Term	Overlap	P-value	Adjusted P-value	Z-score	Combined Score	Genes
glycoaminoglycan-protein linkage region biosynthesis_Homo sapiens_PWY-6557	2016-01-07	0.00855615	0.0256684	-1.41689	5.18934	B3GALT6
heparan sulfate biosynthesis_Homo sapiens_PWY-6564	2016-01-29	0.0320856	0.0320856	-1.3786	4.74149	B3GALT6
dermatan sulfate biosynthesis_Homo sapiens_PWY-6571	2016-01-13	0.0149733	0.0256684	-1.21545	4.45156	B3GALT6
chondroitin sulfate biosynthesis_Homo sapiens_PWY-6569	2016-01-17	0.0192513	0.0256684	-1.20013	4.39546	B3GALT6

## Sheet: PPI HUB
Transcription Factor PPIs
Term	Overlap	P-value	Adjusted P-value	Z-score	Combined Score	Genes
OST1	2/132	0.00229538	0.0404757	-3.44469	11.0473	RPL5;ARL1
PHLDA3	2/129	0.00219525	0.0404757	-2.06962	6.63739	ARL1;TOMM22
PPP2R1A	2/146	0.00279091	0.0404757	-1.77048	5.67801	EIF4A1;CTNNBIP1
PAC10	1/145	0.0773091	0.162748	-3.09007	5.6102	ARL1
PMP2	1/190	0.100041	0.162748	-3.07701	5.58648	ARL1
SPP382	1/145	0.0773091	0.162748	-3.0311	5.50313	ARL1
RUVBL2	2/161	0.00337297	0.0404757	-1.71113	5.48767	CTNNBIP1;EP400
RNR2	1/158	0.083928	0.162748	-3.00695	5.45928	ARL1
GND1	1/123	0.066011	0.162748	-3.0051	5.45593	RPL5
HTA2	1/172	0.0910089	0.162748	-2.95129	5.35822	RPL5
ADH1	1/202	0.106018	0.162748	-2.94555	5.34781	RPL5
GAP1	1/169	0.0894956	0.162748	-2.89042	5.24771	ARL1
UBC7	1/494	0.241006	0.283859	-4.01561	5.05677	PET100
PMP3	1/156	0.0829125	0.162748	-2.75275	4.99777	ARL1
ZUO1	1/135	0.0721888	0.162748	-2.74184	4.97796	RPL5
RRP5	1/159	0.0844354	0.162748	-2.66025	4.82982	RPL5
MYC	3/498	0.00207166	0.0404757	-1.42343	4.56502	EIF4A1;EP400;ARL1
IMD3	1/207	0.108499	0.162748	-2.49452	4.52893	RPL5
YDJ1	1/733	0.337672	0.368369	-4.45422	4.44829	ARL1
SCJ1	1/180	0.0950332	0.162748	-2.43598	4.42265	ARL1
ARX1	1/143	0.0762871	0.162748	-2.41853	4.39097	RPL5
SSZ1	1/645	0.303434	0.336112	-4.00801	4.36998	RPL5
HTB1	1/245	0.127148	0.176051	-2.35758	4.09507	RPL5
ECM4	1/303	0.154945	0.204073	-2.53836	4.03415	PET100
ESR1	3/591	0.00336751	0.0404757	-1.22826	3.93911	EIF4A1;RPL5;EP400
HHF1	1/305	0.155889	0.204073	-2.39567	3.80739	RPL5
RPL5	1/207	0.108499	0.162748	-2.0848	3.78507	RPL5
SLC2A4	3/635	0.0041231	0.042409	-1.11663	3.52898	EIF4A1;RPL5;ARL1
SSB2	1/1156	0.48226	0.510628	-4.97362	3.34284	RPL5
SSB1	3026-02-01	0.515856	0.538284	-5.24897	3.25105	RPL5;ARL1
GSTK1	1/122	0.0654945	0.162748	-1.65133	2.99807	ARL1
PTP4A3	1/137	0.0732149	0.162748	-1.53963	2.79528	TOMM22
CTNNB1	2/337	0.0139197	0.125277	-1.33837	2.78009	CTNNBIP1;EP400
XPO1	1/124	0.0665272	0.162748	-1.44107	2.61634	EIF4A1
KAT5	1/126	0.0675589	0.162748	-1.42373	2.58485	EP400
CDK1	2/659	0.0483396	0.162748	-1.37156	2.49014	EIF4A1;EP400
HSP90AB1	1/138	0.0737275	0.162748	-1.36315	2.47487	RPL5
MED19	1/127	0.0680743	0.162748	-1.35597	2.46184	EIF4A1
RUVBL1	1/147	0.0783302	0.162748	-1.32789	2.41086	EP400
APC	1/150	0.0798599	0.162748	-1.22418	2.22257	CTNNBIP1
GABARAP	2/479	0.0269334	0.162748	-1.21027	2.1973	EIF4A1;RPL5
YWHAZ	2/500	0.0291636	0.162748	-1.20777	2.19277	EIF4A1;RPL5
SRRM2	1/166	0.0879802	0.162748	-1.16288	2.11128	EIF4A1
SSE1	1/1780	0.644548	0.662964	-5.13149	2.10922	ARL1
GABARAPL1	2/499	0.0290557	0.162748	-1.15675	2.10014	EIF4A1;RPL5
MEPCE	1/165	0.0874745	0.162748	-1.15597	2.09873	EIF4A1
GABARAPL2	2/539	0.0335004	0.162748	-1.10952	2.01439	EIF4A1;RPL5
SHC1	1/195	0.102536	0.162748	-1.04075	1.88954	TOMM22
FOS	1/173	0.0915128	0.162748	-1.0378	1.88419	EP400
H2AFX	1/172	0.0910089	0.162748	-1.02753	1.86554	EIF4A1
HNRNPK	1/188	0.0990416	0.162748	-0.98731	1.79251	EIF4A1
GRB2	2/767	0.063449	0.162748	-0.937486	1.70206	EIF4A1;SNX7
MDM2	1/197	0.103532	0.162748	-0.921353	1.67277	RPL5
SSA2	2163-01-01	0.720075	0.730217	-5.1651	1.62398	ARL1
SSA1	2314-01-01	0.745684	0.745684	-5.15669	1.51325	ARL1
CRK	1/215	0.112454	0.165238	-0.811923	1.46176	SNX7
PLCG1	1/244	0.126662	0.176051	-0.765231	1.32919	SNX7
231403	1/288	0.147833	0.200829	-0.820007	1.31636	ARL1
NCK1	1/244	0.126662	0.176051	-0.707957	1.22971	SNX7
SNCA	1/328	0.166682	0.214305	-0.727872	1.12118	TOMM22
YWHAG	1/428	0.212193	0.258947	-0.744374	1.00575	EIF4A1
MAP1LC3A	1/383	0.191994	0.242518	-0.536169	0.759579	RPL5
DLG4	1/409	0.20372	0.252893	-0.509641	0.700648	EIF4A1
TP53	1/502	0.244435	0.283859	-0.412066	0.518905	RPL5
YWHAB	1/812	0.367125	0.394522	-0.0778486	0.0724054	RPL5
CSNK1E	1/195	0.102536	0.162748	0.774845	-1.40677	EIF4A1
MAPK14	1/552	0.26555	0.303486	1.87301	-2.23341	EP400
CSNK2A1	1/564	0.270539	0.304357	1.89972	-2.25983	RPL5
MAPK13	1/139	0.0742399	0.162748	1.28284	-2.32907	EIF4A1
TAF1	1/138	0.0737275	0.162748	3.63551	-6.60046	RPL5
IKBKE	1/454	0.223658	0.268389	8.10418	-10.6596	ETFB
MAP3K14	1/166	0.0879802	0.162748	7.79626	-14.1545	RPL5

## Sheet: GEO KINASE PERT
Single Gene Perturbations from GEO down
Term	Overlap	P-value	Adjusted P-value	Z-score	Combined Score	Genes
IRAK2_knockout_76_GSE24264	4/300	0.000100828	0.00715877	-1.69701	8.38224	RPL5;EIF4A1;B3GALT6;TOMM22
MAP2K4_knockdown_62_GSE19091	3/300	0.00194782	0.0691475	-1.60347	4.28368	EIF4A1;TMEM256;ETFB
BRD4_knockdown_223_GSE50865	2/300	0.0263849	0.133809	-1.68853	3.3962	RPL5;TMEM256
TGFBR2_knockout_294_GSE36778	2/300	0.0263849	0.133809	-1.67201	3.36298	ETFB;SNX7
MET_knockout_256_GSE25583	2/300	0.0263849	0.133809	-1.64936	3.31743	ARL1;SNX7
LRRK2_activemutant_159_GSE36321	2/300	0.0263849	0.133809	-1.64868	3.31605	STAC;SNX7
AKT1_knockdown_123_GSE27869	2/300	0.0263849	0.133809	-1.62774	3.27394	STAC;EP400
JAK1_activemutant_61_GSE18239	2/300	0.0263849	0.133809	-1.61213	3.24254	EIF4A1;EP400
MET_knockout_253_GSE30651	2/300	0.0263849	0.133809	-1.60866	3.23556	TMEM256;ETFB
ERBB2_knockdown_231_GSE8373	2/300	0.0263849	0.133809	-1.59759	3.2133	CTNNBIP1;ETFB
LRRK2_mutant_33_GDS4401	2/300	0.0263849	0.133809	-1.58849	3.195	STAC;SNX7
MET_knockout_260_GSE25583	2/300	0.0263849	0.133809	-1.53231	3.082	RPL5;EIF4A1
EGFR_druginhibition_82_GSE27638	2/300	0.0263849	0.133809	-1.5177	3.0526	MC3R;SWSAP1
MET_knockout_247_GDS3148	2/300	0.0263849	0.133809	-1.50069	3.01841	ETFB;SNX7
AKT2_knockout_221_GSE19079	1/300	0.227211	0.227211	-1.66957	2.47411	SWSAP1
FGFR3_knockdown_174_GSE41035	1/300	0.227211	0.227211	-1.51004	2.2377	RPL5
ERBB2_knockdown_232_GSE8373	1/300	0.227211	0.227211	-1.4828	2.19733	ETFB
AKT1_knockout_213_GSE39699	1/300	0.227211	0.227211	-1.48168	2.19568	TOMM22
AURKA_knockdown_89_GSE27869	1/300	0.227211	0.227211	-1.45801	2.16059	EP400
RAGE_knockout_267_GDS3755	1/300	0.227211	0.227211	-1.4525	2.15243	TOMM22
CDK5_knockdown_99_GSE27869	1/300	0.227211	0.227211	-1.45123	2.15055	MC3R
TGFBR2_knockout_292_GSE46150	1/300	0.227211	0.227211	-1.44702	2.1443	EP400
ABL1_knockdown_100_GSE27869	1/300	0.227211	0.227211	-1.41367	2.09489	MC3R
CDK19_knockdown_164_GSE38061	1/300	0.227211	0.227211	-1.40929	2.0884	TOMM22
ILK_activemutant_78_GSE25729	1/300	0.227211	0.227211	-1.39898	2.07312	RPL5
IRAK2_knockout_39_GSE10765	1/300	0.227211	0.227211	-1.39873	2.07275	STAC
TYK2_knockdown_35_GDS4754	1/300	0.227211	0.227211	-1.36686	2.02552	PET100
JAK2_druginhibition_167_GSE38335	1/300	0.227211	0.227211	-1.35402	2.00649	RPL5
MET_knockout_248_GDS3148	1/300	0.227211	0.227211	-1.33991	1.98558	SNX7
PIK3CA_knockdown_182_GSE46869	1/300	0.227211	0.227211	-1.33063	1.97183	EIF4A1
MYLK_knockdown_48_GSE14525	1/300	0.227211	0.227211	-1.3229	1.96038	STAC
PLK1_knockdown_98_GSE27869	1/300	0.227211	0.227211	-1.30749	1.93754	B3GALT6
GSK3A_knockdown_207_GDS4305	1/300	0.227211	0.227211	-1.28467	1.90373	MC3R
BTK_knockout_2_GDS1346	1/300	0.227211	0.227211	-1.23736	1.83361	TMEM141
CDK8_knockdown_128_GSE30815	1/300	0.227211	0.227211	-1.22594	1.8167	ARL1
TRIM33_knockdown_304_GSE32903	1/300	0.227211	0.227211	-1.22172	1.81044	ETFB
HIPK2_knockdown_106_GSE27869	1/300	0.227211	0.227211	-1.21664	1.80291	B3GALT6
EPHA4_drugactivation_229_GSE26523	1/300	0.227211	0.227211	-1.20649	1.78788	MC3R
SYK_druginhibition_285_GSE43510	1/300	0.227211	0.227211	-1.17885	1.74692	B3GALT6
FGFR1_knockdown_94_GSE27869	1/300	0.227211	0.227211	-1.13809	1.68651	EP400
SYK_knockdown_190_GSE54065	1/300	0.227211	0.227211	-1.12027	1.66011	ETFB
CDC7_knockdown_109_GSE27869	1/300	0.227211	0.227211	-1.11078	1.64604	SNX7
HIPK1_knockout_170_GSE39253	1/300	0.227211	0.227211	-1.0976	1.62651	B3GALT6
SCYL1_knockdown_194_GSE57646	1/300	0.227211	0.227211	-1.09258	1.61907	SWSAP1
RPS6KA3_knockout_73_GSE22137	1/300	0.227211	0.227211	-1.08368	1.60589	RPL5
JAK1_knockdown_160_GSE37012	1/300	0.227211	0.227211	-1.07665	1.59547	B3GALT6
CDK10_knockdown_116_GSE27869	1/300	0.227211	0.227211	-1.073	1.59006	STAC
KIT_activemutant_55_GSE17743	1/300	0.227211	0.227211	-1.04228	1.54454	EIF4A1
CHEK2_knockdown_84_GSE27869	1/300	0.227211	0.227211	-1.04154	1.54344	TMEM141
TYK2_knockdown_176_GSE44652	1/300	0.227211	0.227211	-1.03023	1.52667	PET100
TRIM24_knockout_300_GSE19675	1/300	0.227211	0.227211	-1.02007	1.51163	TMEM141
ERBB2_druginhibition_8_GDS2139	1/300	0.227211	0.227211	-1.01733	1.50756	SWSAP1
JAK1_druginhibition_165_GSE38335	1/300	0.227211	0.227211	-0.985433	1.46029	RPL5
ERBB2_knockdown_237_GSE8373	1/300	0.227211	0.227211	-0.973339	1.44237	ETFB
JAK2_druginhibition_168_GSE38335	1/300	0.227211	0.227211	-0.949158	1.40654	TMEM256
ERBB2_druginhibition_7_GDS2139	1/300	0.227211	0.227211	-0.94251	1.39669	SWSAP1
AKT1_knockout_210_GSE39699	1/300	0.227211	0.227211	-0.934061	1.38416	EP400
JAK2_knockout_79_GSE26188	1/300	0.227211	0.227211	-0.925148	1.37096	ARL1
MET_knockout_251_GDS3148	1/300	0.227211	0.227211	-0.921735	1.3659	SNX7
GSK3B_knockdown_202_GDS4305	1/300	0.227211	0.227211	-0.876954	1.29954	ARL1
TNIK_knockdown_297_GSE17623	1/300	0.227211	0.227211	-0.864116	1.28051	TOMM22
ULK1_knockout_198_GSE60778	1/300	0.227211	0.227211	-0.858401	1.27205	B3GALT6
SNRK_overexpression_127_GSE30185	1/300	0.227211	0.227211	-0.847348	1.25567	SNX7
MET_knockout_258_GSE25583	1/300	0.227211	0.227211	-0.832654	1.23389	TOMM22
MYLK_knockdown_49_GSE14525	1/300	0.227211	0.227211	-0.815656	1.2087	EP400
CDK6_knockdown_93_GSE27869	1/300	0.227211	0.227211	-0.797883	1.18237	B3GALT6
JAK1_druginhibition_166_GSE38335	1/300	0.227211	0.227211	-0.786823	1.16598	TMEM256
AKT2_knockdown_44_GSE12291	1/300	0.227211	0.227211	-0.77444	1.14763	CTNNBIP1
CDK4_knockdown_85_GSE27869	1/300	0.227211	0.227211	-0.758946	1.12467	ETFB
MET_knockout_264_GSE8747	1/300	0.227211	0.227211	-0.754699	1.11837	SNX7
SYK_knockdown_279_GDS3609	1/300	0.227211	0.227211	-0.721993	1.06991	CTNNBIP1

## Sheet: CORUM
CORUM: the comprehensive resource of mammalian protein complexes
Term	Overlap	P-value	Adjusted P-value	Z-score	Combined Score	Genes
p400-associated complex (human)	2016-01-07	0.00582558	0.024718	-2.32969	8.62035	EP400
NuA4/Tip60-HAT complex A (human)	2016-01-15	0.0116341	0.024718	-2.08704	7.7225	EP400
DMAP1-associated complex (human)	2016-01-10	0.00800579	0.024718	-2.07214	7.66737	EP400
NuA4/Tip60 HAT complex (human)	2016-01-16	0.012359	0.024718	-2.01879	7.46995	EP400
TRBP containing complex (DICER, RPL7A, EIF6, MOV10 and subunits of the 60S ribosomal particle) (human)	2016-01-25	0.0188709	0.0301935	-1.73843	6.08475	SNORA7A
60S ribosomal subunit, cytoplasmic (human)	1947-01-01	0.0346982	0.0462643	-1.97301	6.06381	SNORA7A
Ribosome, cytoplasmic (human)	1981-01-01	0.0589055	0.0673205	-1.99766	5.39027	SNORA7A
Nop56p-associated pre-rRNA complex (human)	1/104	0.0751066	0.0751066	-2.00999	5.20355	SNORA7A

[truncated: 5 more sheets: GO_BP, GO_CC, GO_MF, PFAM, LINCS_L1000_KINASE_down]
