# Supplementary material for: Integrated analysis of genetic, behavioral, and biochemical data implicates neural stem cell-induced changes in immunity, neurotransmission and mitochondrial function in Dementia with Lewy Body mice
Source: Acta Neuropathol Commun. 2017 Mar 10;5:21. doi: 10.1186/s40478-017-0421-0 (PMC5345195; doi:10.1186/s40478-017-0421-0)
Supplement: Additional file 20: — ModuleAnnotation_enrichR_M18. Annotation result of M18 performed in enrichR. EnrichR currently contains annotated gene sets from 102 gene set libraries organized in 8 categories. Details of the gene set libraries in EnrichrR can be found in publications [25, 56]. Each tab of the file contains gene sets of a particular library that was found to be enriched in the module. The first column represent the gene set (Term), the second column shows the ratio of overlapping module genes with the gene set (Overlap), the following four columns are related to statistics (P-value, Adjusted P-value, Z-score, Combined Score) and the fifth column shows the symbols of the overlapping genes. The gene sets are ranked by combined score. (XLSX 72 kb) [file 40478_2017_421_MOESM20_ESM.xlsx]

## Sheet: KEGG
KEGG Pathway
Term	Overlap	P-value	Adjusted P-value	Z-score	Combined Score	Genes
Vitamin digestion and absorption_Homo sapiens_hsa04977	2016-01-24	0.0106579	0.0426314	-1.90741	6.01818	SLC19A3
cGMP-PKG signaling pathway_Homo sapiens_hsa04022	1/167	0.0701684	0.0935579	-1.89064	4.47925	TRPC6
FoxO signaling pathway_Homo sapiens_hsa04068	1/133	0.0562417	0.0935579	-1.80084	4.26651	SGK2
PI3K-Akt signaling pathway_Homo sapiens_hsa04151	1/341	0.1393	0.1393	-1.98926	3.92108	SGK2

## Sheet: REACTOME
REACTOME
Term	Overlap	P-value	Adjusted P-value	Z-score	Combined Score	Genes
Stimuli-sensing channels_Homo sapiens_R-HSA-2672351	2/100	0.000755763	0.0249402	-1.91806	7.0801	TRPC6;SGK2
Role of second messengers in netrin-1 signaling_Homo sapiens_R-HSA-418890	2016-01-10	0.00489323	0.0538255	-2.10664	6.15563	TRPC6
Ion channel transport_Homo sapiens_R-HSA-983712	2/203	0.0030209	0.0498448	-2.02768	6.08069	TRPC6;SGK2
TRP channels_Homo sapiens_R-HSA-3295583	2016-01-25	0.0115368	0.0585521	-1.97375	5.60117	TRPC6
Platelet calcium homeostasis_Homo sapiens_R-HSA-418360	2016-01-27	0.0124201	0.0585521	-1.92993	5.47683	TRPC6
Effects of PIP2 hydrolysis_Homo sapiens_R-HSA-114508	2016-01-27	0.0124201	0.0585521	-1.88221	5.3414	TRPC6
Elevation of cytosolic Ca2+ levels_Homo sapiens_R-HSA-139853	2016-01-15	0.00711148	0.0585521	-1.84434	5.23395	TRPC6
Transmembrane transport of small molecules_Homo sapiens_R-HSA-382551	2/594	0.0241334	0.0884892	-2.067	5.01222	TRPC6;SGK2
Netrin-1 signaling_Homo sapiens_R-HSA-373752	1942-01-01	0.019026	0.0784823	-1.82897	4.65452	TRPC6
Mitotic Anaphase_Homo sapiens_R-HSA-68882	1/173	0.0753185	0.138854	-2.20964	4.36255	SPDL1
Platelet homeostasis_Homo sapiens_R-HSA-418346	1987-01-01	0.0386449	0.118503	-2.04149	4.35413	TRPC6
Mitotic Metaphase and Anaphase_Homo sapiens_R-HSA-2555396	1/174	0.0757387	0.138854	-2.20355	4.35054	SPDL1
Separation of Sister Chromatids_Homo sapiens_R-HSA-2467813	1/162	0.0706872	0.138854	-2.19086	4.32549	SPDL1
Resolution of Sister Chromatid Cohesion_Homo sapiens_R-HSA-2500257	1999-01-01	0.0438265	0.118503	-1.99517	4.25532	SPDL1
Mitotic Prometaphase_Homo sapiens_R-HSA-68877	1/107	0.0472692	0.118503	-1.94895	4.15675	SPDL1
RHO GTPases Activate Formins_Homo sapiens_R-HSA-5663220	1/114	0.050274	0.118503	-1.9197	4.09437	SPDL1
Metabolism of water-soluble vitamins and cofactors_Homo sapiens_R-HSA-196849	1998-01-01	0.0433955	0.118503	-1.89036	4.03178	SLC19A3
M Phase_Homo sapiens_R-HSA-68886	1/268	0.114599	0.171899	-2.26192	3.9829	SPDL1
G alpha (q) signalling events_Homo sapiens_R-HSA-416476	1/191	0.0828596	0.143914	-1.97869	3.83577	TRPC6
Metabolism of vitamins and cofactors_Homo sapiens_R-HSA-196854	1/148	0.0647677	0.138854	-1.92744	3.8054	SLC19A3
RHO GTPase Effectors_Homo sapiens_R-HSA-195258	1/255	0.109299	0.171756	-2.10208	3.70318	SPDL1
Platelet activation, signaling and aggregation_Homo sapiens_R-HSA-76002	1/253	0.108482	0.171756	-2.00757	3.5367	TRPC6
Gastrin-CREB signalling pathway via PKC and MAPK_Homo sapiens_R-HSA-881907	1/432	0.179449	0.246743	-2.37109	3.31813	TRPC6
Cell Cycle, Mitotic_Homo sapiens_R-HSA-69278	1/462	0.190915	0.252008	-2.25965	3.11446	SPDL1
Signaling by Rho GTPases_Homo sapiens_R-HSA-194315	1/367	0.154189	0.221227	-2.02814	3.05959	SPDL1
Cell Cycle_Homo sapiens_R-HSA-1640170	1/566	0.229736	0.27076	-2.21782	2.89762	SPDL1
Axon guidance_Homo sapiens_R-HSA-422475	1/515	0.210878	0.267653	-2.14549	2.82789	TRPC6
Hemostasis_Homo sapiens_R-HSA-109582	1/552	0.224593	0.27076	-1.93957	2.53408	TRPC6
Developmental Biology_Homo sapiens_R-HSA-1266738	1/786	0.30724	0.337964	-2.12813	2.30863	TRPC6
Signal Transduction_Homo sapiens_R-HSA-162582	2465-02-01	0.304192	0.337964	-1.96821	2.13515	TRPC6;SPDL1
GPCR downstream signaling_Homo sapiens_R-HSA-388396	1/983	0.371539	0.395509	-1.84743	1.71364	TRPC6
Signaling by GPCR_Homo sapiens_R-HSA-372790	1/1293	0.463525	0.47801	-1.97471	1.45758	TRPC6
Metabolism_Homo sapiens_R-HSA-1430728	1908-01-01	0.615777	0.615777	-1.98069	0.960378	SLC19A3

## Sheet: BIOCARTA
BIOCARTA Pathway
Term	Overlap	P-value	Adjusted P-value	Z-score	Combined Score	Genes
Ion Channels and Their Functional Role in Vascular Endothelium_Homo sapiens_h_raccPathway	1945-01-01	0.0340993	0.0340993	-1.45224	4.90635	TRPC6

## Sheet: NCI
NCI-Nature Pathways
Term	Overlap	P-value	Adjusted P-value	Z-score	Combined Score	Genes
Nephrin/Neph1 signaling in the kidney podocyte_Homo sapiens_6cfb9873-6194-11e5-8ac5-06603eb7f303	2016-01-31	0.0125885	0.0230789	-1.70652	6.43158	TRPC6
EPO signaling pathway_Homo sapiens_20fe3c0e-6192-11e5-8ac5-06603eb7f303	1933-01-01	0.0133753	0.0230789	-1.58608	5.97769	TRPC6
Endothelins_Homo sapiens_dfb9dc47-6191-11e5-8ac5-06603eb7f303	1963-01-01	0.025177	0.025177	-1.57775	5.80899	TRPC6
PAR1-mediated thrombin signaling events_Homo sapiens_be5084c0-6194-11e5-8ac5-06603eb7f303	1943-01-01	0.0173092	0.0230789	-1.45585	5.48686	TRPC6

## Sheet: PANTHER
PATHER
Term	Overlap	P-value	Adjusted P-value	Z-score	Combined Score	Genes
Alzheimer disease-presenilin pathway_Homo sapiens_P00004	1999-01-01	0.0489716	0.0489716	-1.59278	4.80465	TRPC6

## Sheet: PPI HUB
Transcription Factor PPIs
Term	Overlap	P-value	Adjusted P-value	Z-score	Combined Score	Genes
HTT	1/130	0.0159113	0.0422126	-2.16989	6.86778	SGK2
PRKG1	1/121	0.0148223	0.0422126	-2.0143	6.37533	TRPC6
CREB1	1/124	0.0151853	0.0422126	-1.88446	5.96437	SGK2
PRKCD	1/173	0.0211063	0.0422126	-1.78624	5.65351	TRPC6
SRC	1/513	0.0616988	0.0705129	-1.75108	4.64379	TRPC6
FYN	1/433	0.0522249	0.0696333	-1.68871	4.49959	TRPC6
GSK3B	1/696	0.0831913	0.0831913	-1.71965	4.2761	SGK2
MAP3K3	1/227	0.0276108	0.0441772	-0.564056	1.7596	SGK2

## Sheet: GO_BP
GO Biological Process
Term	Overlap	P-value	Adjusted P-value	Z-score	Combined Score	Genes
protein localization to chromosome, centromeric region (GO:0071459)	2016-01-12	0.00726558	0.0573356	-2.81655	8.05204	SPDL1
positive regulation of transporter activity (GO:0032411)	1952-02-01	0.000387752	0.036061	-2.34505	7.79154	TRPC6;SGK2
establishment of mitotic spindle orientation (GO:0000132)	2016-01-17	0.0100477	0.0573356	-2.72412	7.78782	SPDL1
azole transport (GO:0045117)	2016-01-17	0.0100477	0.0573356	-2.72289	7.78429	SLC19A3
mitotic metaphase plate congression (GO:0007080)	2016-01-13	0.00782256	0.0573356	-2.69424	7.70238	SPDL1
establishment of mitotic spindle localization (GO:0040001)	2016-01-19	0.0111587	0.0573356	-2.63666	7.53778	SPDL1
establishment of spindle orientation (GO:0051294)	2016-01-20	0.0117137	0.0573356	-2.62322	7.49936	SPDL1
metaphase plate congression (GO:0051310)	2016-01-17	0.0100477	0.0573356	-2.62183	7.49539	SPDL1
protein localization to chromosome (GO:0034502)	2016-01-26	0.0150384	0.0635713	-2.64734	7.29498	SPDL1
intermediate filament organization (GO:0045109)	2016-01-17	0.0100477	0.0573356	-2.52164	7.20895	KRT25
protein localization to kinetochore (GO:0034501)	2016-01-09	0.00559302	0.0573356	-2.4277	6.9404	SPDL1
hair cycle (GO:0042633)	2016-01-15	0.00893568	0.0573356	-2.41146	6.89396	KRT25
molting cycle (GO:0042303)	2016-01-15	0.00893568	0.0573356	-2.38692	6.82381	KRT25
calcium ion homeostasis (GO:0055074)	2/274	0.00966101	0.0573356	-2.37629	6.79342	TRPC6;TMTC2
divalent inorganic cation homeostasis (GO:0072507)	2/291	0.0108381	0.0573356	-2.35282	6.72633	TRPC6;TMTC2
response to oxidative stress (GO:0006979)	2/290	0.0107671	0.0573356	-2.35033	6.7192	TRPC6;SGK2
establishment of spindle localization (GO:0051293)	2016-01-26	0.0150384	0.0635713	-2.43487	6.70952	SPDL1
regulation of transporter activity (GO:0032409)	2/153	0.00314354	0.0573356	-2.34306	6.69843	TRPC6;SGK2
vitamin transmembrane transport (GO:0035461)	2016-01-08	0.00503495	0.0573356	-2.34233	6.69633	SLC19A3
aging (GO:0007568)	2/204	0.00548225	0.0573356	-2.33908	6.68704	TRPC6;KRT25
establishment of chromosome localization (GO:0051303)	2016-01-24	0.0139312	0.0635713	-2.41374	6.65129	SPDL1
sulfur compound transport (GO:0072348)	1932-01-01	0.0183532	0.068274	-2.40189	6.44722	SLC19A3
vitamin transport (GO:0051180)	2016-01-29	0.016697	0.0668412	-2.36229	6.39103	SLC19A3
hair follicle morphogenesis (GO:0031069)	2016-01-30	0.0172493	0.0668412	-2.36154	6.38899	KRT25
metal ion homeostasis (GO:0055065)	2/422	0.0218959	0.0727258	-2.3666	6.20301	TRPC6;TMTC2
cation homeostasis (GO:0055080)	2/465	0.0262474	0.0762816	-2.34305	6.02944	TRPC6;TMTC2
positive regulation of ion transmembrane transporter activity (GO:0032414)	1945-01-01	0.0255019	0.0762816	-2.33386	6.00579	TRPC6
intermediate filament-based process (GO:0045103)	1938-01-01	0.0216583	0.0727258	-2.25064	5.89906	KRT25
intermediate filament cytoskeleton organization (GO:0045104)	1937-01-01	0.0211081	0.0727258	-2.24978	5.8968	KRT25
lipoprotein metabolic process (GO:0042157)	1944-01-01	0.0249537	0.0762816	-2.22287	5.72017	APOL6
pyrimidine-containing compound transmembrane transport (GO:0072531)	2016-01-08	0.00503495	0.0573356	-1.99223	5.69547	SLC19A3
spindle checkpoint (GO:0031577)	1941-01-01	0.0233072	0.0747438	-2.17825	5.6497	SPDL1
positive regulation of transmembrane transport (GO:0034764)	1977-01-01	0.042905	0.107842	-2.14914	4.78631	TRPC6
positive regulation of ion transmembrane transport (GO:0034767)	1972-01-01	0.0402039	0.10386	-2.10236	4.76124	TRPC6
hair cycle process (GO:0022405)	1969-01-01	0.03858	0.102512	-2.08973	4.75992	KRT25
cellular response to hydrogen peroxide (GO:0070301)	1962-01-01	0.0347815	0.0980206	-2.04888	4.75869	TRPC6
molting cycle process (GO:0022404)	1969-01-01	0.03858	0.102512	-2.08618	4.75184	KRT25
positive regulation of calcium ion transport (GO:0051928)	1991-01-01	0.050433	0.114397	-2.18319	4.73333	TRPC6
pyrimidine-containing compound metabolic process (GO:0072527)	1981-01-01	0.0450612	0.110281	-2.10811	4.64779	SLC19A3
cellular response to reactive oxygen species (GO:0034614)	1989-01-01	0.0493607	0.114397	-2.12397	4.60493	TRPC6
cellular response to decreased oxygen levels (GO:0036294)	1/101	0.0557783	0.117895	-2.1529	4.60281	TRPC6
response to hydrogen peroxide (GO:0042542)	1995-01-01	0.0525743	0.116414	-2.13477	4.59103	TRPC6
cellular response to hypoxia (GO:0071456)	1999-01-01	0.0547114	0.117895	-2.14708	4.59037	TRPC6
cellular response to oxygen levels (GO:0071453)	1/109	0.0600356	0.124074	-2.19023	4.57075	TRPC6
water-soluble vitamin metabolic process (GO:0006767)	1990-01-01	0.049897	0.114397	-2.0485	4.44131	SLC19A3
regulation of transmembrane transporter activity (GO:0022898)	1/141	0.0768973	0.143029	-2.19835	4.27514	TRPC6
regulation of ion transmembrane transporter activity (GO:0032412)	1/137	0.0748041	0.143029	-2.18949	4.25791	TRPC6
response to reactive oxygen species (GO:0000302)	1/141	0.0768973	0.143029	-2.17368	4.22717	TRPC6
positive regulation of cytosolic calcium ion concentration (GO:0007204)	1/152	0.082632	0.147784	-2.18518	4.17808	TRPC6
regulation of calcium ion transport (GO:0051924)	1/171	0.0924641	0.156348	-2.24694	4.16958	TRPC6
cellular response to oxidative stress (GO:0034599)	1/148	0.0805503	0.146886	-2.17001	4.1623	TRPC6
vitamin metabolic process (GO:0006766)	1/122	0.0669179	0.13529	-2.07298	4.14665	SLC19A3
calcium ion transmembrane transport (GO:0070588)	1/128	0.0700794	0.138668	-2.07383	4.09721	TRPC6
cell cycle checkpoint (GO:0000075)	1/156	0.0847097	0.148641	-2.14878	4.09605	SPDL1
positive regulation of ion transport (GO:0043270)	1/186	0.100161	0.163421	-2.23796	4.05391	TRPC6
cytosolic calcium ion homeostasis (GO:0051480)	1/176	0.0950361	0.157828	-2.18271	4.02982	TRPC6
establishment of organelle localization (GO:0051656)	1/168	0.0909178	0.156348	-2.12949	3.95163	SPDL1
response to hypoxia (GO:0001666)	1/241	0.127897	0.185834	-2.31953	3.90354	TRPC6
response to decreased oxygen levels (GO:0036293)	1/245	0.129884	0.185834	-2.31945	3.90339	TRPC6
response to oxygen levels (GO:0070482)	1/259	0.13681	0.188455	-2.33875	3.90313	TRPC6
lipid transport (GO:0006869)	1/193	0.103733	0.166331	-2.15483	3.86527	APOL6
regulation of metal ion transport (GO:0010959)	1/250	0.132363	0.186512	-2.26576	3.80479	TRPC6
calcium ion transport (GO:0006816)	1/215	0.11488	0.178064	-2.20477	3.80457	TRPC6
microtubule cytoskeleton organization (GO:0000226)	1/245	0.129884	0.185834	-2.23665	3.76406	SPDL1
divalent metal ion transport (GO:0070838)	1/234	0.124409	0.185834	-2.222	3.73941	TRPC6
divalent inorganic cation transport (GO:0072511)	1/238	0.126403	0.185834	-2.2216	3.73872	TRPC6
cellular calcium ion homeostasis (GO:0006874)	1/261	0.137795	0.188455	-2.22655	3.71588	TRPC6
platelet activation (GO:0030168)	1/205	0.109828	0.173119	-2.11116	3.7025	TRPC6
cellular divalent inorganic cation homeostasis (GO:0072503)	1/271	0.142707	0.192345	-2.21648	3.6538	TRPC6
male gamete generation (GO:0048232)	1/354	0.182544	0.223711	-2.33089	3.49027	ZSCAN2
spermatogenesis (GO:0007283)	1/353	0.182073	0.223711	-2.32922	3.48778	ZSCAN2
response to inorganic substance (GO:0010035)	1/370	0.190034	0.223711	-2.29041	3.42966	TRPC6
gamete generation (GO:0007276)	1/390	0.199312	0.227796	-2.31169	3.4197	ZSCAN2
cellular metal ion homeostasis (GO:0006875)	1/361	0.185828	0.223711	-2.26765	3.39558	TRPC6
regulation of ion transmembrane transport (GO:0034765)	1/314	0.163552	0.214231	-2.18038	3.35932	TRPC6
regulation of transmembrane transport (GO:0034762)	1/327	0.169767	0.216278	-2.19008	3.35342	TRPC6
cellular ion homeostasis (GO:0006873)	1/402	0.204834	0.227796	-2.25549	3.33656	TRPC6
cellular cation homeostasis (GO:0030003)	1/389	0.19885	0.227796	-2.25377	3.33402	TRPC6
regulation of cell growth (GO:0001558)	1/322	0.167381	0.216201	-2.17192	3.3264	SGK2
axon guidance (GO:0007411)	1/367	0.188634	0.223711	-2.22022	3.32457	TRPC6
sulfur compound metabolic process (GO:0006790)	1/314	0.163552	0.214231	-2.15717	3.32356	SLC19A3
neuron projection guidance (GO:0097485)	1/367	0.188634	0.223711	-2.21777	3.32089	TRPC6
multicellular organismal reproductive process (GO:0048609)	1/491	0.244761	0.244761	-2.30221	3.24031	ZSCAN2
protein localization to organelle (GO:0033365)	1/396	0.202077	0.227796	-2.16204	3.19831	SPDL1
cellular chemical homeostasis (GO:0055082)	1/452	0.227486	0.240884	-2.23397	3.17992	TRPC6
microtubule-based process (GO:0007017)	1/437	0.220751	0.24018	-2.22268	3.17036	SPDL1
mitotic cell cycle (GO:0000278)	1/404	0.205751	0.227796	-2.10176	3.10914	SPDL1
blood coagulation (GO:0007596)	1/472	0.236388	0.241583	-2.15777	3.0652	TRPC6
nitrogen compound transport (GO:0071705)	1/464	0.232838	0.241583	-2.15726	3.06448	SLC19A3
coagulation (GO:0050817)	1/472	0.236388	0.241583	-2.15518	3.06152	TRPC6
hemostasis (GO:0007599)	1/478	0.23904	0.241639	-2.15206	3.05659	TRPC6
inorganic cation transmembrane transport (GO:0098662)	1/440	0.222102	0.24018	-2.12184	3.02652	TRPC6
multicellular organismal development (GO:0007275)	1/453	0.227933	0.240884	-2.0974	2.98552	ZSCAN2

## Sheet: GO_CC
GO Cellular Component
Term	Overlap	P-value	Adjusted P-value	Z-score	Combined Score	Genes
condensed chromosome outer kinetochore (GO:0000940)	2016-01-12	0.00782775	0.0861052	-2.35561	5.77639	SPDL1
spindle pole (GO:0000922)	1963-01-01	0.0380213	0.139412	-2.26904	4.47075	SPDL1
transport vesicle (GO:0030133)	1962-01-01	0.0374371	0.139412	-2.25081	4.43482	TMEM168
intermediate filament (GO:0005882)	1/196	0.113011	0.310781	-2.21644	2.59028	KRT25
cytoplasmic membrane-bounded vesicle (GO:0016023)	1/492	0.261815	0.411424	-2.29496	2.03823	TMEM168
cell-cell junction (GO:0005911)	1/335	0.185869	0.408911	-2.26858	2.02869	TRPC6
endoplasmic reticulum membrane (GO:0005789)	1/449	0.241658	0.411424	-2.19407	1.94862	TMTC2
extracellular region (GO:0005576)	1/1585	0.639659	0.703625	-2.47036	0.868359	APOL6
mitochondrion (GO:0005739)	1/1269	0.553663	0.676699	-2.19512	0.857256	FSIP2
cytosol (GO:0005829)	2529-02-01	0.470327	0.646699	-1.96668	0.857224	SPDL1;SGK2
extracellular vesicular exosome (GO:0070062)	2717-01-01	0.840883	0.840883	-2.05169	0.355563	KRT25

## Sheet: GO_MF
GO Molcular Function
Term	Overlap	P-value	Adjusted P-value	Z-score	Combined Score	Genes
drug transmembrane transporter activity (GO:0015238)	2016-01-16	0.00399311	0.0234686	-3.29537	12.3645	SLC19A3
drug transporter activity (GO:0090484)	2016-01-20	0.00493111	0.0234686	-3.15063	11.8214	SLC19A3
vitamin transporter activity (GO:0051183)	2016-01-21	0.00516552	0.0234686	-2.94419	11.0469	SLC19A3
store-operated calcium channel activity (GO:0015279)	2016-01-10	0.00258499	0.0234686	-2.87988	10.8056	TRPC6
inositol 1,4,5 trisphosphate binding (GO:0070679)	2016-01-09	0.00235018	0.0234686	-2.82714	10.6077	TRPC6
sulfur compound transmembrane transporter activity (GO:1901682)	2016-01-26	0.00633702	0.0234686	-2.79495	10.4869	SLC19A3
sodium channel regulator activity (GO:0017080)	2016-01-27	0.00657121	0.0234686	-2.72488	10.224	SGK2
potassium channel regulator activity (GO:0015459)	1940-01-01	0.00961231	0.0300385	-2.38493	8.35986	SGK2
channel regulator activity (GO:0016247)	1/102	0.0240307	0.0577694	-2.28468	6.5143	SGK2
calcium channel activity (GO:0005262)	1/108	0.0254185	0.0577694	-2.27971	6.50013	TRPC6
divalent inorganic cation transmembrane transporter activity (GO:0072509)	1/154	0.0360151	0.0600251	-2.23619	6.29039	TRPC6
alcohol binding (GO:0043178)	1989-01-01	0.0210192	0.0577694	-2.19464	6.25756	TRPC6
calcium ion transmembrane transporter activity (GO:0015085)	1/127	0.0298047	0.0600251	-2.22019	6.24539	TRPC6
ligand-gated ion channel activity (GO:0015276)	1/145	0.0339479	0.0600251	-2.17294	6.11246	TRPC6
ligand-gated channel activity (GO:0022834)	1/145	0.0339479	0.0600251	-2.16007	6.07627	TRPC6
cation channel activity (GO:0005261)	1/285	0.0657707	0.102767	-2.29838	5.2295	TRPC6
gated channel activity (GO:0022836)	1/323	0.074286	0.109244	-2.31609	5.12821	TRPC6
metal ion transmembrane transporter activity (GO:0046873)	1/400	0.0913819	0.110598	-2.32172	5.11209	TRPC6
channel activity (GO:0015267)	1/427	0.0973263	0.110598	-2.31255	5.09191	TRPC6
ion channel activity (GO:0005216)	1/396	0.090499	0.110598	-2.30455	5.07428	TRPC6
passive transmembrane transporter activity (GO:0022803)	1/427	0.0973263	0.110598	-2.29911	5.0623	TRPC6
substrate-specific channel activity (GO:0022838)	1/406	0.0927051	0.110598	-2.29345	5.04985	TRPC6
protein serine/threonine kinase activity (GO:0004674)	1/449	0.102151	0.111033	-2.25225	4.95028	SGK2
inorganic cation transmembrane transporter activity (GO:0022890)	1/497	0.112617	0.117309	-2.29302	4.9138	TRPC6
ATP binding (GO:0005524)	1/1494	0.312023	0.312023	-2.09928	2.44498	SGK2

## Sheet: MAMMILIAN_PHENO
MGI Mammalian Phenotype
Term	Overlap	P-value	Adjusted P-value	Z-score	Combined Score	Genes
MP0000377_abnormal_hair_follicle_	2/149	0.000611016	0.00977626	-2.0478	9.47681	KRT25;GSDMA3
MP0000367_abnormal_coat/_hair_	2/559	0.00825206	0.0660165	-2.77569	7.54392	KRT25;GSDMA3
MP0002098_abnormal_vibrissa_morphology_	1/108	0.0308352	0.0781501	-2.3097	5.88771	KRT25
MP0000427_abnormal_hair_cycle_	1955-01-01	0.0159224	0.0749909	-2.20192	5.70382	GSDMA3
MP0000647_abnormal_sebaceous_gland_	1965-01-01	0.0187477	0.0749909	-2.18691	5.66493	KRT25
MP0002697_abnormal_eye_size_	1/172	0.0486414	0.0865458	-2.19287	5.36612	GSDMA3
MP0002177_abnormal_outer_ear_	1/120	0.0341907	0.0781501	-2.08489	5.31463	GSDMA3
MP0000230_abnormal_systemic_arterial_	1/218	0.061304	0.0865458	-2.02929	4.96583	TRPC6
MP0005595_abnormal_vascular_smooth_	1996-01-01	0.027472	0.0781501	-1.88162	4.79648	TRPC6
MP0001191_abnormal_skin_condition_	1/238	0.0667743	0.0865458	-1.91628	4.68928	GSDMA3
MP0001286_abnormal_eye_development_	1/195	0.0549869	0.0865458	-1.82164	4.4577	GSDMA3
MP0005193_abnormal_anterior_eye_	1/338	0.0938069	0.107208	-1.96024	4.37718	GSDMA3
MP0001216_abnormal_epidermal_layer_	1/251	0.0703185	0.0865458	-1.72575	4.22306	GSDMA3
MP0005620_abnormal_muscle_contractility_	1/226	0.0634947	0.0865458	-1.65968	4.06137	TRPC6
MP0009931_abnormal_skin_appearance_	1/385	0.10633	0.113418	-1.60432	3.49208	GSDMA3
MP0003956_abnormal_body_size_	2128-01-01	0.493469	0.493469	-1.35447	0.956658	KRT25
Paraparesis (HP:0002385)	2016-01-22	0.0147956	0.0390439	-2.19372	7.11438	SLC19A3
Morphological abnormality of the pyramidal tract (HP:0002062)	2016-01-28	0.0186371	0.0396039	-2.15596	6.96124	SLC19A3
Confusion (HP:0001289)	2016-01-14	0.00966178	0.0390439	-2.0944	6.79229	SLC19A3
Inability to walk (HP:0002540)	2016-01-19	0.0128719	0.0390439	-2.07315	6.72336	SLC19A3
External ophthalmoplegia (HP:0000544)	2016-01-24	0.0160769	0.0390439	-2.05038	6.64951	SLC19A3
Focal segmental glomerulosclerosis (HP:0000097)	2016-01-19	0.0128719	0.0390439	-2.0267	6.57273	TRPC6
Glomerulosclerosis (HP:0000096)	2016-01-24	0.0160769	0.0390439	-1.94504	6.30791	TRPC6
Mutism (HP:0002300)	2016-01-09	0.0064464	0.0390439	-1.86616	6.05209	SLC19A3
Proteinuria (HP:0000093)	1/115	0.0734966	0.0907548	-2.19282	5.26187	TRPC6
Nephrotic syndrome (HP:0000100)	1984-01-01	0.0541299	0.0802402	-2.04823	5.16713	TRPC6
Rigidity (HP:0002063)	1956-01-01	0.0364652	0.0619909	-1.8398	5.11606	SLC19A3
Juvenile onset (HP:0003621)	1988-01-01	0.0566401	0.0802402	-1.96092	4.94688	SLC19A3
Dysphagia (HP:0002015)	1/117	0.0747392	0.0907548	-2.05887	4.94045	SLC19A3
Gait ataxia (HP:0002066)	1956-01-01	0.0364652	0.0619909	-1.75735	4.88678	SLC19A3
Dysarthria (HP:0001260)	1/206	0.12919	0.146416	-2.09631	4.02766	SLC19A3
Ptosis (HP:0000508)	1/338	0.206908	0.21984	-2.45887	3.72483	SLC19A3
Autosomal recessive inheritance (HP:0000007)	1/1722	0.80309	0.80309	-2.16115	0.473914	SLC19A3

[truncated: 3 more sheets: OMIM, dbGAP, CANCERCELLENCYC]
